# Supplementary material for: Nonergodicity and Simpson’s paradox in neurocognitive dynamics of cognitive control
Source: Nat Commun. 2026 Apr 27;17:3494. doi: 10.1038/s41467-026-71404-0 (PMC13121725; doi:10.1038/s41467-026-71404-0)
Supplement: Supplementary file 4 — Source Data [file 41467_2026_71404_MOESM4_ESM.zip]

Archive with 35 entries (25 files):
- Source_data/
- __MACOSX/._Source_data
- Source_data/SI_Fig8/
- Source_data/SI_Fig7/
- Source_data/Fig8/
- Source_data/Fig6/
- Source_data/Fig7/
- Source_data/SI_Fig2/
- Source_data/SI_Fig3/
- Source_data/Fig5/
- Source_data/Fig3/
- Source_data/SI_Fig8/sd_s.csv
- Source_data/SI_Fig8/tauG_s.csv
- Source_data/SI_Fig8/ts_ssrt_s.csv
- Source_data/SI_Fig8/rg_rt_s.csv
- Source_data/SI_Fig7/group_level.csv
- Source_data/Fig8/ds_prob_proactivity.csv
- Source_data/Fig8/rs_ssrt.csv
- Source_data/Fig8/ds_proactive_delaying.csv
- Source_data/Fig8/ds_ssrt.csv
- Source_data/Fig8/rs_proactive_delaying.csv
- Source_data/Fig8/rs_prob_proactivity.csv
- Source_data/Fig6/rsa.csv
- Source_data/Fig7/subgroup_differences.csv
- Source_data/Fig7/within_subjects.csv
- Source_data/SI_Fig2/sd_s.csv
- Source_data/SI_Fig2/tauG_s.csv
- Source_data/SI_Fig2/ts_ssrt_s.csv
- Source_data/SI_Fig2/rg_rt_s.csv
- Source_data/SI_Fig3/between_subjects.csv
- Source_data/SI_Fig3/anat_ne.csv
- Source_data/Fig5/between_subjects.csv
- Source_data/Fig5/within_subjects.csv
- Source_data/Fig3/between_subjects.csv
- Source_data/Fig3/within_subjects.csv
