# Supplementary material for: Nonergodicity and Simpson’s paradox in neurocognitive dynamics of cognitive control
Source: Nat Commun. 2026 Apr 27;17:3494. doi: 10.1038/s41467-026-71404-0 (PMC13121725; doi:10.1038/s41467-026-71404-0)
Supplement: Supplementary file 4 — Source Data [file 41467_2026_71404_MOESM4_ESM.zip › Source_data/SI_Fig8/sd_s.csv]

	gamma	tau2	rema_d	betas_mean	betas_d
0	0.08534767053511297	27.16614517924141	0.00901971762569954	-0.09491333570768214	-0.008194203730585624
1	0.21603531300111647	27.554944282734333	0.022452114799302654	0.24250986026301607	0.02056712635106278
2	0.394718182241238	30.906597713091116	0.03868271136438442	0.5687150873853789	0.04523366481538832
3	0.2791465040319264	27.66537336563927	0.029024848385086673	0.17646648105678012	0.015046050108693478
4	0.436724550478936	28.84772827394864	0.043642165008597404	0.5564322200577372	0.044710326966342535
5	0.6684301785694554	31.089942297412897	0.06352517360272895	0.8637160863235593	0.06624457328273174
6	-1.5290465778506266	37.118901551391424	-0.1537667326764515	-1.9833916603251975	-0.170842923905758
7	-1.1977377757991565	34.04068683538606	-0.12496015050699405	-1.5755555689918264	-0.1424054006345491
8	-1.4006074179955097	34.6672987862845	-0.14697183080505247	-1.7810157767073598	-0.1617792073019681
9	-1.6219161237515638	35.593711925713876	-0.17007611595768263	-1.9810732698081397	-0.18082271062191224
10	-1.8215810257757927	36.992044564384855	-0.1898259299776732	-2.201254757270339	-0.20001136941134337
11	-0.8797354723955209	31.651039905959077	-0.09432659015843599	-1.210706630226987	-0.11290377150530782
12	-1.0296580256087078	31.46615738647118	-0.11186995538031153	-1.3367375365686014	-0.12657386856993322
13	-1.242809958130414	32.78817801848911	-0.1348391914803146	-1.5465378401798562	-0.14690539222493937
14	-1.4637921811921282	34.31735472488349	-0.15753628665196706	-1.779797520463204	-0.1687311448692579
15	-1.6531784529872895	35.90565949262383	-0.1758946515569969	-2.0007118028221553	-0.1867727543839863
16	-0.6797494850856396	29.255964902599324	-0.0757817018598273	-0.9707699755621374	-0.09357322247485456
17	-0.8162568684036188	29.490177003459237	-0.0915297828449743	-1.0609381151384394	-0.10353526664434529
18	-1.0169224754280979	31.262455941896008	-0.11269659706477306	-1.255885794648542	-0.12223788870221132
19	-1.2275081655530542	33.49981250435397	-0.13351960303139002	-1.5009147731954242	-0.14420219561757788
20	-1.4055201714036716	35.557145334107304	-0.150057754724708	-1.7185177699438328	-0.16148919900646863
21	-0.47634397356530084	28.086421351474083	-0.054419978975174435	-0.7023059336396378	-0.06875898349115034
22	-0.570490669962737	28.697531494808448	-0.06475950988511153	-0.7454436665022612	-0.07303577572434172
23	-0.72664248432758	30.433363034112663	-0.08067504886953716	-0.8941270257377972	-0.08639362648856648
24	-0.9009629019760355	32.95093630953626	-0.09725612907833937	-1.1100648250146579	-0.10522100764760557
25	-0.2639734296496453	27.71263926852791	-0.030293548435524443	-0.4198922116005155	-0.041086573005759124
26	-0.29552298442205305	28.925748086870236	-0.03313590638250339	-0.3990701732249907	-0.03822005147873671
27	-0.10055568065701942	26.081657615966325	-0.011630561903824502	-0.2790640719340904	-0.02736850943650977
28	-0.018974208212204142	27.44962431591341	-0.002148061212591096	-0.11272682903034838	-0.010880830540359933
29	0.023612841607997648	29.632785849824213	0.0025592550557088237	-0.02243298826512532	-0.0020599972766908057
30	0.08202117508516797	25.505453925131352	0.009364006133939902	-0.010583237007027553	-0.0010165032111935457
31	0.22878633145851238	27.799693101932174	0.02502815352812393	0.22935288976624946	0.02116884114425725
32	0.35293588699252565	31.22597023794702	0.03624852793135615	0.39409497596473864	0.03398244170187175
33	0.37388304290955976	34.93469898155422	0.036221501546286276	0.4747745119452702	0.03849831223581334
34	0.2696953986565411	38.40192381030598	0.02517189158307134	0.44841101676652234	0.03497496835091077
35	0.13656110754831863	41.550552862081226	0.012531511274083518	0.3820721089793477	0.029247363046780966
36	0.06724409593122112	43.898760243037955	0.006161491689913646	0.31290442067825774	0.02393959630286367
37	0.270417981779825	25.851042767732398	0.029941936432823123	0.28292273881804186	0.02580632394838563
38	0.4698404157349957	28.973766964901753	0.04884177787389144	0.5890171781023426	0.049969286371094615
39	0.6607921257094216	33.77923534484711	0.06359705371319072	0.8285183773513584	0.06524707841170022
40	0.7526329584516556	38.762280039694666	0.06803935241500775	0.9730181616658578	0.07252251356215712
41	0.6973571053877763	42.698610455781065	0.06103660533015446	0.9822605555834415	0.07127392917858408
42	0.5618682469728515	45.68452805403461	0.048873527891977395	0.888147195755987	0.06436122788591794
43	0.44937119734606945	47.71649309382194	0.03949805782480845	0.7709888591507558	0.05672401997388984
44	0.4086467013109173	48.90061763005016	0.036511214388990236	0.6461721623275647	0.04840424449361463
45	0.4101359860532256	49.448642804974924	0.037204103124962536	0.53352634247323	0.040567400899722626
46	0.2631797864551617	25.519800071953444	0.029428867815980718	0.1695329900165592	0.01563982839269597
47	0.48702818778709983	26.96281034812717	0.051762337385589226	0.579832104094009	0.049880143702037645
48	0.7235689495507904	31.09997432614364	0.07081196823118595	0.9395141864082082	0.07324464057356883
49	0.9650759188158133	37.31439842485125	0.08676022342485377	1.226770547310088	0.08870474173500355
50	1.1089208260864116	43.62495796900108	0.0938399375740327	1.4025805605641382	0.09713884400721044
51	1.0756286221982434	47.84342553074996	0.08892688903005842	1.4004497619228116	0.09619915279711173
52	0.9183372478814453	50.10833683750641	0.07646491827742556	1.2486821193150734	0.0874725938110416
53	0.7451896272489469	51.03781585260888	0.06358303869894508	1.0486121880043469	0.07579859127816438
54	0.6318034536548943	51.14310057716965	0.05542681914431471	0.8495553726154043	0.06331217308906624
55	0.5762486462492429	50.49664112213066	0.051832526310229124	0.6854852974419045	0.052262891486601015
56	0.5545355141398081	49.70779860527396	0.0508999665509107	0.586079450075454	0.04524472149878843
57	0.13916680114663593	25.797032850268543	0.015704787091846077	-0.029686865316685396	-0.0028039692784925696
58	0.42849208207062184	26.293472625159886	0.046881699287231696	0.3922289112277736	0.03566916930353531
59	0.6890514439870552	29.008203282574968	0.06988045365003752	0.8365577220621404	0.06927371976457967
60	0.9570467992024798	34.56808313538276	0.0879474789644766	1.237609701987237	0.09192476303564735
61	1.2441621909245235	41.903148621708084	0.10486330655289916	1.5556926242970017	0.10704986783719517
62	1.4205671985906618	48.46236019721202	0.11378171142682984	1.7273283394681922	0.11467943618536604
63	1.3562972873382058	52.079069353343726	0.1075346158191294	1.6726369097632723	0.11127842036290717
64	1.1246055992111064	52.86339718451378	0.09119964911942018	1.424328816451221	0.0979609591282794
65	0.8843980151716159	52.3426273235916	0.07447542506429772	1.1298168407224767	0.08122778690466605
66	0.6990638563727417	51.36673738949386	0.06112007505631252	0.8702006130500384	0.06533025613859636
67	0.5875384165279507	50.001843083871016	0.053028096035504346	0.6785686096402403	0.05264271937135219
68	0.5444826376064869	48.79682314029386	0.05036894103082779	0.5658047136920801	0.04473665356697417
69	0.5313453003503827	47.481191115675735	0.05007572617225272	0.5283603365682789	0.04236098471337673
70	0.2832717230214832	26.440276042761628	0.031492626795268944	0.19221696665280755	0.018229694502677096
71	0.5849931503824533	28.06402365986517	0.061566697660950576	0.6296833286301673	0.056192666055944855
72	0.8779556748999626	31.89609751684396	0.08430521790040975	1.089845526447874	0.08787682927249563
73	1.1642062789290204	38.72491927835708	0.10091086185459837	1.4943196552942244	0.10845354089130457
74	1.4554377558821374	46.2633844354033	0.11669423304643428	1.7979388612786547	0.1215846645663057
75	1.6241407647877417	51.110380034023436	0.12588949224871654	1.9349301975100612	0.12706543123314906
76	1.488236245683141	53.01968253182488	0.11602813533256345	1.8065387728129805	0.11920085453970888
77	1.1523790736505553	52.36561821287611	0.09317199307421203	1.4562283457611196	0.09970755214602886
78	0.8407081616044437	50.410825013014694	0.07146572986098672	1.0673879970194844	0.07719032881759824
79	0.6201585082242687	48.91932934122108	0.055099061040351484	0.7610025988897928	0.0579884819841658
80	0.48581919333477286	47.73193554439313	0.044594269223856044	0.5566560079451376	0.044088498985928065
81	0.4426437472820022	46.79311957716115	0.041575473115559966	0.46567994886167247	0.03771374385008043
82	0.4678300716584447	45.900621273656746	0.044611857035454616	0.4672880646136152	0.03827009916727224
83	0.5265159160293226	45.048889768107635	0.050528540785557303	0.5276743951334931	0.04378909333268424
84	0.4480162012356508	28.093136579787284	0.04799393287733242	0.460615302060716	0.04269656333386244
85	0.743795316264237	30.721442872793098	0.07401711063517441	0.9061652599116593	0.07776899714719264
86	1.3671533159619593	42.97249118479565	0.11255512290731104	1.7313256675616784	0.12204175950530462
87	1.596686253542622	49.86076204443243	0.12379692554778235	1.9645930981302844	0.13135812504914907
88	1.656185765091947	52.317888679656505	0.1268348040211026	1.9984722432596231	0.13159928879551577
89	1.4318181025153682	51.273985454055776	0.11265296908475989	1.7806525510686564	0.11922282621431385
90	1.0402517729266516	48.66588426052437	0.08622221495442194	1.3672699298764657	0.09557558446174484
91	0.6868941236647981	45.75845401998589	0.06046179693072802	0.928853025840528	0.06890739973179938
92	0.45622724401336556	44.07706107973985	0.04211750319066868	0.5985730822472066	0.04705022842188737
93	0.33508620014868257	43.06736595831086	0.03189392569569999	0.4041031722310852	0.033027442668575185
94	0.3161942840454424	42.87616193402885	0.030584826047694507	0.345485395310612	0.028693285066938495
95	0.3853634925210419	43.314518541857865	0.03745263608002235	0.40107574297761184	0.033433839037966984
96	1.62966470262426	51.40119848148099	0.12467479122366872	2.0096552241933963	0.13182729457907286
97	1.5573074720311606	50.68698422464365	0.1209088036017054	1.9347172183506047	0.12846341933106498
98	1.2641199700846704	47.08565603467093	0.10319566153172828	1.6319654395657157	0.11301508919603226
99	0.882748513292468	43.14130328046695	0.0770339821592242	1.2045977528656209	0.08852033023567228
100	0.5504471783394101	39.80752256876037	0.05133995767027152	0.7878121539508856	0.06160602111607731
101	0.31279741452705856	37.93986641642758	0.030622291085206827	0.4618172002729356	0.038288892919525405
102	0.19786649713911966	37.2363497321626	0.019869527966710616	0.27428521856083676	0.023550414088759936
103	0.2033161572720214	37.83221400819305	0.020546088718062013	0.24851360720106333	0.021346353720023647
104	0.31269287870676776	39.63417700402676	0.03130857822112419	0.34327564923357456	0.02915473210479118
105	1.5408304769345824	50.59405357022812	0.11885024584657024	1.9314222514777222	0.1258372924294734
106	1.3880147017707691	46.67018640483119	0.11198342068002369	1.8026789731616986	0.12313808301254052
107	1.0853927617289403	41.57366986385556	0.0940344001984664	1.4582138148501518	0.10668989191304445
108	0.7445640670154325	37.2470146750941	0.06963801864794471	1.0349369055159006	0.0813824008887409
109	0.4525029110251364	33.640390605042604	0.04533063310088615	0.6629140294291022	0.05577211164992876
110	0.24378975504816391	32.03874973336313	0.0255147483132583	0.3851621332926925	0.03443190414709347
111	0.13476930045481383	31.97045224004312	0.014337848284965482	0.21803441697488002	0.02001399146263903
112	0.1420105696470707	33.219866995375206	0.015024841656386295	0.2070482122944781	0.018655781365642797
113	0.25406314555095455	35.679812376722175	0.026304481360887894	0.3029029273416344	0.026570403217321632
114	0.9196110641993078	36.92962511328178	0.08474199773984292	1.279738973237505	0.09982815527775198
115	0.6335701577055013	32.64114676137694	0.06318986396968651	0.8871618982033959	0.07483217220991688
116	0.40600478158292974	29.369400203185396	0.04308196757136356	0.5807840875559199	0.052497366302436003
117	0.24659825686486314	28.12948550910957	0.027086188906439004	0.36400235220669563	0.034912425466774706
118	0.15558391843272623	28.851959965698526	0.01718651886686144	0.22661237607276644	0.02215714986964593
119	0.1570903059716413	30.531928904194363	0.017107005062886274	0.21047913143095662	0.020013090629967853
120	0.3049065421246481	27.377580057378506	0.0335996432480529	0.38733815516061926	0.03786147560010373
121	0.21435007496291214	28.588446752502566	0.023604685516610577	0.2771632574839989	0.027568751590200863
122	-1.4136456083471773	37.50179375283784	-0.14321922509021662	-1.9328661390986357	-0.1697466176471226
123	-1.5549711200393905	36.38627234195029	-0.15992978921026318	-2.0583983893812814	-0.18368712665776524
124	-1.7048681619030188	36.577627191093484	-0.17700332900135882	-2.15892631681113	-0.19602318308491493
125	-1.898999463741113	37.85389875562227	-0.19732701085482357	-2.3246332665724254	-0.2135785678301447
126	-2.1246416022098575	39.64004166524726	-0.21919812617175813	-2.5729961200421907	-0.23425385072266092
127	-2.371175381163611	41.634348764523686	-0.241715247855816	-2.850681838549256	-0.25501022304802845
128	-2.625987245774171	44.18327031544423	-0.26301922967150165	-3.112878442035338	-0.27582217808652515
129	-1.310911748366439	34.58210118432705	-0.13897536075276753	-1.7597760720249653	-0.16267713830974578
130	-1.4667521084978306	33.67205842142769	-0.15777800576997325	-1.9027367929761707	-0.1779589085413597
131	-1.64221045191576	33.920577260204986	-0.1778601529466646	-2.043971686933736	-0.19334536346397818
132	-1.8348573994251662	34.9526787433703	-0.1987769788372262	-2.245368853488805	-0.21398460527323113
133	-2.042958012032163	36.76418147446407	-0.2194692901471012	-2.511827526675009	-0.23676105150968288
134	-2.260074115500022	38.87524350954194	-0.23925163958353368	-2.776987623661074	-0.2572657248657318
135	-2.4866264126843918	41.20554579201619	-0.2585637874269693	-2.9958090808551616	-0.2751981427732547
136	-1.0648480713796293	32.429372266010894	-0.1157913165446803	-1.4556438179851106	-0.13813295761536232
137	-1.1963225329750578	31.719862708564964	-0.13226516469375507	-1.5803609598115922	-0.15245314280907157
138	-1.365237840340092	31.617726370854474	-0.15245821109801044	-1.730077430994725	-0.16828274020588296
139	-1.5494778206750972	32.12105421642226	-0.17360809982232792	-1.8925360758669827	-0.18571133729498238
140	-1.7278243846894927	32.94826708510685	-0.19328102133028763	-2.0945088421447076	-0.2056812245406742
141	-1.9103399179083085	34.78567244880343	-0.21140110969698128	-2.339723663530693	-0.2264177747308112
142	-2.1038111785067404	37.06306148334245	-0.22866216255783112	-2.581692614377735	-0.24490035091008514
143	-2.2854672708965653	38.90356600959155	-0.2441474522463015	-2.7604750889866447	-0.2593774305155676
144	-0.9155306574489294	29.387649140151638	-0.10366538669679133	-1.2635058079599222	-0.12502823541163421
145	-1.0501109267959967	29.25363231393269	-0.12038568660208304	-1.3721941532725181	-0.13723658951627526
146	-1.218015303715839	30.111743020544413	-0.13979933469459574	-1.52288536291639	-0.15305334366588594
147	-1.3849912504467892	31.028717987201322	-0.15848881746549767	-1.6943848154615686	-0.17088415515333938
148	-1.5417225161408665	31.88451830467241	-0.17542618207951186	-1.8792685259785047	-0.1882149836809602
149	-1.697735904116724	33.76431396436318	-0.19046835311311752	-2.0677723760945765	-0.20301273331895223
150	-1.8555085474895974	36.13942826574588	-0.20399975498832673	-2.249098783294336	-0.21565146825853224
151	-0.7128481645659792	27.051435842756796	-0.08368539319427098	-1.014090045280242	-0.10357660708798139
152	-0.829864971311063	27.450094218096158	-0.09774769388867034	-1.0912979693583706	-0.11206331779848876
153	-0.9835308653326227	28.859096061683804	-0.11462250649424938	-1.2309605673176427	-0.1261160267922783
154	-1.137717977262481	30.438120671259192	-0.13070796037587828	-1.4053318353950015	-0.14280678689992837
155	-1.2803277877933266	31.75434960141858	-0.1451999757684491	-1.5726719886164289	-0.15755081783787186
156	-1.4100233397834923	33.57197628963848	-0.15748343972951767	-1.7051418197805748	-0.16666552969257942
157	-1.5181080752118157	35.6742250330125	-0.1664482632958427	-1.8070157602214634	-0.17156401585772107
158	-0.4754489355031132	26.30133712892473	-0.05687884731534258	-0.7089111578271998	-0.073372421864592
159	-0.5544361707614041	26.917118423747585	-0.06576861480276898	-0.7346917454189236	-0.07551335114175496
160	-0.6704185266310476	28.38701410473635	-0.07777152210972678	-0.8279627487217066	-0.08382920687085192
161	-0.7991208289959697	30.270116341042375	-0.09047334208845513	-0.9809871090507813	-0.09778262064356379
162	-0.9319448283635285	31.948269933688888	-0.10366247490221445	-1.1335495088749117	-0.11097272626798352
163	-1.0490783209379404	33.72803529876787	-0.11500253990839836	-1.2351457868041096	-0.1177194853653151
164	-0.23106797654653935	26.2430076031839	-0.027601098394240093	-0.3853990853860935	-0.03960254960890102
165	-0.2505090462292765	27.323629151694615	-0.029176610862085593	-0.3422063677210256	-0.034087780605619865
166	-0.32943568294894254	28.583899539184763	-0.03716563914721656	-0.37264320768845405	-0.036055118386621954
167	-0.4330074883755777	30.506534855640133	-0.04742439522515	-0.47045659756882346	-0.044684726635641936
168	-0.5343614949173021	32.61075449117332	-0.05737557983040527	-0.5845620764828364	-0.05453540636207821
169	0.0333338353707472	26.458795812834737	0.003895816157933422	-0.04531457225831884	-0.004539684859398094
170	0.08223332178137577	28.277087365400686	0.009190179189546292	0.06393847730184378	0.006056083358189958
171	0.045532742211786964	29.998069679049898	0.004874422991883692	0.09502038776515292	0.008603194943191877
172	-0.04658907151373805	32.14139826505852	-0.004835740329347375	0.054133018752209654	0.004777678517698116
173	-0.12719132954765064	34.485393884186884	-0.012973475655190404	-0.010966994480190822	-0.0009530545194874526
174	-0.1631355830323628	36.72431955372813	-0.016506998094607275	-0.06997607001608683	-0.006013405521537466
175	0.13885718751945822	24.871217940103882	0.016336436987908536	0.0654592151365753	0.006552310919489604
176	0.30141837544636146	27.135663155223178	0.033804392814541645	0.3147039435392727	0.029926294092892186
177	0.42453713647993174	30.18864240491566	0.04469710071021241	0.4797698747000416	0.04269133890163281
178	0.44002319632664844	33.26678846441278	0.04394220349977703	0.5594531597830689	0.04723630124990412
179	0.363505356066828	35.59277691098195	0.03532309532156744	0.556120580865575	0.04558884568232891
180	0.27901851766303765	37.57727302574358	0.026924416836400813	0.5136262793894556	0.04170638489267919
181	0.24619713485254857	39.74962558813153	0.023831044988115047	0.4645700303046093	0.037908465226283654
182	0.2505104392075965	41.28117778928809	0.024446364229059374	0.4018396884113312	0.033014578890658584
183	0.2747754185915965	42.53096635115844	0.02699571991232775	0.34794326488354904	0.028819742390590913
184	0.27405232586291234	43.552866979039415	0.02701736109547205	0.30678681222006077	0.025389182417829594
185	0.3469290316681925	25.44971665012755	0.03935078576857969	0.36738446400877106	0.03468774283374035
186	0.5670910536272583	28.507221291406964	0.06015372305447242	0.6732669209759652	0.05891176176539536
187	0.7589909669996369	32.99978444830394	0.07472775340671911	0.8984104508472313	0.07361129476723796
188	0.8429349096459233	37.49503588277878	0.07846900468010999	1.0280033178718129	0.08075407904975442
189	0.788236493263135	40.088997411302806	0.07186634537055642	1.0362369852644637	0.07985490336952536
190	0.6724985378594301	41.447486587845404	0.06174675690747387	0.9592693093126787	0.07429207112734093
191	0.5747997917992115	42.88353454010348	0.05376051219570664	0.8592591831712986	0.06800668011123459
192	0.5367987836811257	43.65843654281744	0.051258747070090954	0.745081872470918	0.0603131703947357
193	0.5416902694509976	44.021739480963205	0.05257351386976436	0.6400154213650313	0.052574425708295396
194	0.5304283822588448	44.231037969738885	0.05206008129077979	0.5665019351667259	0.04645171751532362
195	0.4770732092251222	43.65326542089573	0.04735220476968384	0.50637523459353	0.04166984910857303
196	0.2772761404321427	24.76627913823185	0.032047605392687	0.21884265561411556	0.020999364304715083
197	0.5501483601188316	26.797024824368673	0.059732774622903766	0.6355634489739367	0.056553423855768684
198	0.8164637527927117	31.056019285656355	0.0814331682068738	0.9954088182059254	0.0805075665799233
199	1.0680730503479174	36.69425725823507	0.0984486397550526	1.2873452481372987	0.09758530982178852
200	1.1971572854820178	41.83139857998621	0.1049347880046402	1.45031387721762	0.10684897748953934
201	1.1468788769966238	44.69003735008179	0.0993749840848725	1.429324836944592	0.10518798038094042
202	0.9739247460232743	45.25060645533607	0.08617227173974054	1.269284537009647	0.09570376244884235
203	0.7837533637369711	45.46744119597852	0.07166558872353808	1.0685411489932302	0.08366920126756752
204	0.6703683251936066	45.342395129397914	0.06325511175581178	0.881071827541282	0.07153410962905153
205	0.63002260620755	44.72150340866609	0.060980474485171146	0.7302145710559765	0.06064178109176384
206	0.6069548578356212	43.938518645490255	0.05990521475769525	0.6368264505890259	0.05309051223726593
207	0.5631686211801248	42.85587785657916	0.05647793346946555	0.5935597292384046	0.04981038521229691
208	0.5081888150494885	41.36965065677222	0.05171830942779055	0.5649063902124818	0.04888758435301479
209	0.10017066563747343	24.43274660968986	0.011819968786209754	-0.04332667982136758	-0.004294183813084887
210	0.42544866818038396	25.49310010111641	0.04806365501949678	0.40339966035922703	0.03817373500081877
211	0.7267395281258984	28.86145367158513	0.07542108075730707	0.8490670859134326	0.07307942548598823
212	1.0291182251560838	34.61724477144514	0.09687038794222264	1.2580316000032203	0.09775512141183615
213	1.3162616872590542	41.095662425953485	0.11459411676582557	1.5945032834956556	0.11577691833247371
214	1.4560574775144026	46.092197098188905	0.12181232660250162	1.7542006428030847	0.12421373451889604
215	1.3518887809307645	48.241124961193755	0.11330502679365774	1.6533266980296217	0.11836314711957398
216	1.0959779839621206	47.51853756593881	0.0951235698242388	1.3830424575585016	0.10305607421155953
217	0.8271089408833436	46.428783047768974	0.07505658750919318	1.0793288420214677	0.08457552417969978
218	0.6481221085522906	45.55476964372693	0.061134233612156794	0.8286138021384513	0.06804014997111738
219	0.5620028033121424	44.33400363658979	0.05468389057616322	0.6537712436131694	0.05534248837263797
220	0.5349865259170126	43.075609384969376	0.05333523204195826	0.5640047249820899	0.0482175801770588
221	0.523055904419172	41.670271453714825	0.05314786588899038	0.5386012504986315	0.04646694303467917
222	0.516899927148576	40.14477452695177	0.05327564598114557	0.5499618792610722	0.04856536185364718
223	0.25131303853199183	25.2157016825493	0.029105445224351253	0.15253695760706965	0.015200815359330232
224	0.576039661958907	27.137339872466825	0.06256255222551868	0.6007448185987582	0.056090221061064
225	0.8939681282912391	31.59145756831182	0.08820952693312979	1.0609979650172123	0.08952841146023063
226	1.1974852838138925	38.1675989748271	0.10730003616572381	1.4761346938753175	0.1130975208537012
227	1.4698746814239114	44.350649503401435	0.12314464736454782	1.7896885152234527	0.12867674895937223
228	1.5734107830598516	47.75828684924553	0.12873926661851928	1.898539050843174	0.1334674777461321
229	1.3910422479569884	48.282334837581	0.11577675723451512	1.7134566505886344	0.12249582802309353
230	1.0463819386946778	46.6015835710263	0.09117995630918255	1.3326362302937687	0.09973384078730704
231	0.72630781677278	44.75962946738081	0.0666923192689335	0.943438068627277	0.07466690251228454
232	0.5086909825617946	43.659876821681344	0.04873706490945659	0.6375002649353286	0.05315394661744865
233	0.39772649229014895	42.541651240274795	0.039339315667253065	0.4510493530784943	0.038926107567677955
234	0.3796235260614545	41.56984826607291	0.0384110499514541	0.3938255317702274	0.034419487066664395
235	0.4177826845217373	40.43355554583253	0.04300738350458402	0.41756759887138595	0.036805056683201845
236	0.46799815876317674	39.35080888154206	0.04869212920013248	0.47396953535541686	0.04255478980089127
237	0.5265812241989122	38.326417473038624	0.05503952867893346	0.54764822527806	0.05007705342278156
238	0.40817622173799506	26.81451331789686	0.045419877906980426	0.39503875901990043	0.03856089018148458
239	0.7276982649764132	29.498967724910678	0.07480695263248585	0.8379182326550052	0.07548965584421094
240	1.0645239401305353	34.75467972684398	0.09940409527065615	1.2877819516346247	0.10485239190791165
241	1.3510517432487135	41.51755550180404	0.11601719198193217	1.6678957169234179	0.12473294941488648
242	1.5391307716645015	46.512628899385284	0.12608429166162288	1.9002034558494514	0.13562572876603135
243	1.544793920320771	47.26470040686994	0.12649313413290067	1.8998912656337814	0.13485743458889002
244	1.295279789281236	45.53417038149262	0.10987985488371659	1.628266109257053	0.11916158172141963
245	0.9129350898508989	42.7583201287863	0.08195643738667642	1.1862804906049114	0.09147836470164328
246	0.5680391227053954	40.38212778430842	0.05408071228122661	0.7544604942567745	0.06167194325838298
247	0.3303263842612042	39.300225225728305	0.032860759622971136	0.4215618939896678	0.03629606047658204
248	0.21304549243323995	38.688377870696044	0.021802115308499077	0.23179343505047187	0.020652063596640385
249	0.20470676432456486	38.40975865549576	0.021302473662011108	0.20512513377267586	0.018454976692138598
250	0.27803249180665074	38.542958295103965	0.029169158462867575	0.2766098694176321	0.024949080452951165
251	0.37571864012557377	38.50708258624741	0.03953256793016185	0.3735970827318567	0.03408733016452507
252	0.46643751229682306	37.930836715715856	0.049055897694168675	0.47803595519948827	0.04404354912348894
253	0.5607053957142982	29.11775769588274	0.05907774148155564	0.6306816939568205	0.058172997108365
254	0.8707237471893325	32.796604495321844	0.0841440011358009	1.047974678696775	0.0884386862168729
255	1.2178908803512511	38.25477850894469	0.10799877301219406	1.4502352672693204	0.11150359837979935
256	1.4702100544951535	44.05991533584706	0.12253132875214928	1.75678981260325	0.12635381533559562
257	1.539927585109444	46.66422192530062	0.12588302364845358	1.8904397459223359	0.13333054202904235
258	1.43547386081479	45.12378569325307	0.12023506265470345	1.8046853190674668	0.13048193123240392
259	1.1486666930803948	41.51495282399775	0.10169164841289342	1.473054052043604	0.11251357737083392
260	0.7917176998783586	37.947802680510506	0.074918436452132	1.0382803565345693	0.08441696709266762
261	0.4615833816112835	35.29044052183856	0.046446519429741394	0.6317377844467248	0.05444202660321146
262	0.21657703988662116	34.04466459027148	0.022747474222997062	0.30625720360691383	0.027782706099583134
263	0.08757760352122726	33.7083479928154	0.009412093775720939	0.10896820269114932	0.010190176796725674
264	0.07696407478715908	34.28308340362207	0.008335525497405271	0.08054264162320204	0.007547496884509195
265	0.16988070007412906	35.484542473901364	0.018353203980657967	0.167139451485849	0.015544355526366606
266	0.2902375401583891	36.515031217478395	0.031125721368080176	0.2754032574101593	0.02558156393162575
267	0.3967690865696367	36.74242836564428	0.04217402724377328	0.38936994776041045	0.03603032921938979
268	0.9937918531472915	36.87913045304861	0.09050359666666503	1.1831614380263016	0.09230405134841503
269	1.3076984948463894	42.28101515307929	0.11107479160864676	1.5110674092347383	0.10919869182229745
270	1.4922826527433322	45.79796575534186	0.12266246431080553	1.728309542841899	0.12034039150688539
271	1.4845250639975078	44.75107330105158	0.1237740028027393	1.7955745712805797	0.12697488990292322
272	1.3140092037672324	41.09291808295817	0.11523438868150189	1.6613447397724825	0.12487734745269775
273	1.01642172760403	37.066091922665905	0.09561005717053482	1.3273144238794756	0.10760749712666189
274	0.6924103706197129	33.4096830374055	0.06995644906191804	0.9395478760295801	0.08142113015872926
275	0.4046208320877749	30.681687447821766	0.04336924379442719	0.5949311092688823	0.05459018192406082
276	0.1871985072045974	29.41575093828317	0.02081980094914766	0.3094666497654879	0.029882518066771925
277	0.05949791415538025	29.43427693022861	0.00671317296102567	0.11324590285672198	0.011228770073107788
278	0.04309508756140054	30.516551478799894	0.004852934035761352	0.06447361320037122	0.006340094434248533
279	0.1302287360171663	32.25819779095593	0.014488769010559208	0.12448958144588622	0.012031244809125255
280	0.24701392550253257	33.94760368768101	0.02702208380183616	0.21781967149455297	0.020700606210767854
281	0.343379096461196	35.0024601803536	0.036878237211945615	0.3161442125967669	0.029394135171568574
282	1.4461853834864153	46.33033938150565	0.11897886981546055	1.6514329390111095	0.11412222059168813
283	1.3641335725134218	42.375732092128096	0.11744441794710372	1.6492161726442398	0.12033821237778246
284	1.1740761846393601	37.46543111448377	0.10857311267312832	1.499402080772202	0.11910857575003415
285	0.8934524735789136	33.09861659617693	0.08941646481051307	1.197050540330799	0.10333004650891457
286	0.6162209369080516	29.66919107430298	0.0660054678646346	0.8679152913074925	0.07993335606318627
287	0.39641160435656675	27.341479911751712	0.04452916930899999	0.598833026265139	0.05804316050227127
288	0.23075172420026602	26.43874251249622	0.026576941330640192	0.37247782630607523	0.03777095459776288
289	0.11638569659517237	26.8706694626847	0.013476860020401115	0.191008160657205	0.019813646087400914
290	0.09201513926265505	28.362018789992966	0.010556006057351892	0.11746087136208548	0.012028040937269837
291	0.1534235345997294	30.036943467916164	0.01732297581189951	0.1390895921114572	0.013914911480836645
292	0.2413391862298036	31.88814808358541	0.02666416396993946	0.19384222761973577	0.01885497129286855
293	1.3708249457031785	45.73469188612831	0.11396205659990961	1.5979923227824082	0.11254068153452071
294	1.2280225613426548	40.1563967082549	0.10947168694449978	1.511567714442773	0.11540046433573083
295	1.021230474444713	34.51326532519875	0.09902522217872002	1.333830278004884	0.111269943738274
296	0.787198253355445	30.117593939471963	0.08236224210998781	1.0652913768814787	0.095819536773125
297	0.5858546976721616	27.570919430513406	0.0644223498511748	0.8016150853450076	0.07598187141359972
298	0.44044891619947935	26.319103819053982	0.049651876607279974	0.6058086073078147	0.05950776780768304
299	0.313675743096136	26.075276231247084	0.035709444651594764	0.44504490238259303	0.045050412771677345
300	0.20107250959049422	26.932926289791215	0.02287655542428005	0.29465088440052606	0.03036801038347726
301	0.17131293067627035	28.56534273505165	0.01931527632350536	0.2051433951843679	0.020998517302730925
302	0.21268943399832002	29.976150427319226	0.023690745852172655	0.1858925302625479	0.018697513471916373
303	0.27152172012117803	31.684167236634448	0.0296408919488626	0.2045955276192282	0.01997699087653398
304	1.1447197845976982	37.95957173135695	0.10496692337717908	1.4099407089679807	0.1112924395832998
305	0.92902441015867	32.54388772628805	0.09269191280594984	1.179345400817237	0.10113153765799922
306	0.7296217915304394	28.886644756907046	0.0772951658236957	0.9409254471177971	0.08547173005069109
307	0.5829841505027024	27.245568867188815	0.06334111307259269	0.7451915235131471	0.06997770644706655
308	0.484860547357417	27.056727226211507	0.05279031654963796	0.6192654001367643	0.05905597472763705
309	0.40019085464954074	27.732103326067936	0.043401046950652555	0.5231377529425826	0.05042976472576038
310	0.29502450961036714	28.887142863730876	0.03191574023884021	0.4098685675324762	0.039931342592243374
311	0.25078876611489626	30.229497923894268	0.027076245037931216	0.314893115030722	0.030804060625820227
312	0.2819511670492939	31.51617658317429	0.030287898260785796	0.26771946299755145	0.026100980113344857
313	1.1156600722553396	36.68728796552985	0.10327563265746408	1.307098971493209	0.10368399274679711
314	0.8824579128726237	32.46231642564967	0.08805748268782969	1.0375917836084958	0.08897760066877988
315	0.6978934015171534	30.07075534455112	0.07243556649149498	0.825199791124114	0.07399699929239721
316	0.5842910965927179	29.141139991674667	0.06107969066254882	0.6897101369905138	0.0628898784343615
317	0.5214405325211267	29.889361259923994	0.05387107693755804	0.6240956866398881	0.05681579201891814
318	0.4635634245279515	31.381951956637774	0.04734244555073104	0.5807884240519566	0.05272959475659112
319	0.369664282551777	32.18353601004829	0.03778282627067533	0.5114094270626682	0.04675250133289516
320	0.3142075313922787	32.57958722651022	0.03236078987321669	0.43246297043369275	0.03995297065467251
321	0.3348010106761208	33.28578774030706	0.03459805258153837	0.3713404502965599	0.034597951334171234
322	0.5606608092414136	31.551873262106117	0.056572865985390526	0.6191417572104165	0.05454241543145473
323	0.5200046534792806	32.60405496132168	0.05175774283213093	0.5930182598869371	0.05176492508312807
324	0.47200876595162017	34.0907428182769	0.04647767753069616	0.5728297770792793	0.049818971042434976
325	0.40009566309868955	34.422738739073736	0.03954737927926185	0.5408238815714511	0.04758792003021337
326	0.3559016939433379	34.26873288801319	0.035571177724504334	0.4994041200377231	0.04440310359254124
327	0.37824566416757766	34.10920688601418	0.03718378198613019	0.4574003161549302	0.03914764879096337
328	0.3409259866794625	34.26129691277868	0.03363838358251163	0.4587864745246134	0.04004449383461512
329	-1.473087803616604	44.42643385018984	-0.1404913153025885	-1.9022542423716766	-0.15959481692072866
330	-1.6802243410911926	44.382853900107946	-0.16128929094631872	-2.0446217948594025	-0.17485354127927277
331	-1.9477025838164839	44.67449743539606	-0.18744025509388365	-2.255575091812408	-0.193992554434993
332	-2.2052115355569275	45.39570551528805	-0.21147162182554938	-2.5077538486819497	-0.2128888077184656
333	-2.4343130252081417	46.45186063141363	-0.2316212447728121	-2.783038849747317	-0.23334627858739165
334	-1.4480889826859156	40.786743177632665	-0.1428074761360278	-1.9431042666868086	-0.16569053574187362
335	-1.5775704673780204	41.139088373028436	-0.15674064732777362	-2.003777867745441	-0.1750696342769173
336	-1.7900954567748082	41.83166780665273	-0.17857151049303596	-2.140860419280488	-0.19118534832783454
337	-2.051537822772746	42.62841183587041	-0.20467979242488388	-2.3663185766709844	-0.21257002260105315
338	-2.307341743210814	43.50505580537004	-0.22927986177320214	-2.6459922855275813	-0.23455417232453182
339	-2.536793120359155	44.55405377104794	-0.250002904898123	-2.9377655408704135	-0.25689133009913967
340	-2.7680943146058308	45.368160612738784	-0.2707706894873878	-3.2085522592233953	-0.27948204167256335
341	-1.4013039788530177	37.98337063351923	-0.14242077190257293	-1.9279202004856628	-0.16956196530159057
342	-1.4834315333734032	37.57241423793879	-0.1522743574562549	-1.9818165804142471	-0.1768897828313113
343	-1.6187982767933824	37.74599865674514	-0.16764827104284388	-2.045373371680995	-0.18683127619571308
344	-1.8363974329475212	38.728295500734575	-0.19066462561540024	-2.1984162390515993	-0.2046457034338988
345	-2.0860138460421656	40.01393933542892	-0.21596502812956128	-2.438614784409565	-0.227202054134541
346	-2.3345084985917546	41.262198879587565	-0.24020017243976297	-2.7172622355643763	-0.2494383919483111
347	-2.576025526414741	42.95227867724643	-0.2619474485303575	-3.0011814749602665	-0.2721324786249162
348	-2.8106427718670988	44.117895336656126	-0.2831439996826477	-3.256695668769604	-0.29445455884748983
349	-3.046657859205693	44.32817294426923	-0.3056529811850086	-3.4802440748363765	-0.312959545869413
350	-1.3580052630906012	35.675782045186274	-0.14315281064774008	-1.8604837452698333	-0.17121139754529796
351	-1.4670015145626178	34.66147420570715	-0.15676271421985127	-1.9456736147968352	-0.1815525212744191
352	-1.6084969085586784	34.71914763435434	-0.17335878498425214	-2.0321257758317226	-0.19302407988615078
353	-1.8195965198673367	35.78445234610831	-0.19641210982995672	-2.2053976362210737	-0.21252859806759844
354	-2.0522225203360254	37.13506805035159	-0.22070080202061698	-2.4539203934031764	-0.23578834724837283
355	-2.2877292235578013	38.61393767692742	-0.24399164103659776	-2.7204842609568294	-0.25778469566692463
356	-2.526883687743475	40.7556492186452	-0.26558384015194775	-2.9739651018653577	-0.27895949223494865
357	-2.7551514565361126	42.36252517368516	-0.286060234455452	-3.2013947469939374	-0.29926967634942525
358	-2.968139134735658	42.72962620246012	-0.30637589335617593	-3.4033159174695213	-0.3129446413629211
359	-1.2733053738203868	33.287790122311726	-0.1393895668532153	-1.7274437404634555	-0.16535991711227013
360	-1.404486574850865	32.28414707290033	-0.15596048373532792	-1.8318450263163903	-0.1773436623613901
361	-1.5537479455204908	32.36378981346472	-0.17375127705985516	-1.9459292003501933	-0.19089562282120406
362	-1.7451619385569082	33.328460400951755	-0.19531864359110995	-2.1281491993316353	-0.2107525756508201
363	-1.9553762180065963	34.53198093794399	-0.21798988880284662	-2.37686991894188	-0.2342768377518611
364	-2.169714760143971	35.83792948250657	-0.23973956296094304	-2.6282483713036218	-0.25583936275949193
365	-2.390880119851111	37.71076776657759	-0.26042247922514844	-2.849428650234251	-0.27512507337001213
366	-2.590648793965332	39.50179391928909	-0.27808647871024283	-3.034552529873193	-0.2914103177638746
367	-2.7719545051253918	40.58595755882242	-0.29430836571697355	-3.1944089972530434	-0.29904676259544416
368	-1.1703618642809532	30.64768521895034	-0.13323006685216335	-1.5630096532762265	-0.15507137241992322
369	-1.3016137071108296	30.292483777080044	-0.14972611938488956	-1.661399281007475	-0.1663757627384665
370	-1.4380095986818884	30.604300491762572	-0.16602417202071798	-1.780419693433078	-0.18018001252793492
371	-1.6029394350159443	31.303503959514675	-0.18498604560138052	-1.9552615295103275	-0.1984554387342935
372	-1.79643768383401	32.438585158193746	-0.20606478940635553	-2.1816897679231584	-0.2195541780659427
373	-1.9934667083250746	33.80329493257929	-0.2260420532352561	-2.4067236541184864	-0.23903259030981416
374	-2.1771765799205047	35.34708954362323	-0.24336227375706176	-2.5904820022736796	-0.25552485444906076
375	-2.3292552874572987	37.106949361073944	-0.25638337430243324	-2.7249794254864512	-0.2667822760200288
376	-1.0272448132856207	28.126541569203788	-0.1212331034748267	-1.348979610257647	-0.13850335579620435
377	-1.1397275223835608	28.575568087527984	-0.1347930075748531	-1.4362904281843687	-0.148305889091868
378	-1.24956290574388	29.216568564236695	-0.14738684699248383	-1.551824274360086	-0.16112085536215498
379	-1.3856513533517107	29.68995090557259	-0.1628941973200354	-1.704876550088587	-0.17651702682336293
380	-1.5566121634152208	31.036811578900153	-0.18108799332512404	-1.8777492501760815	-0.19129271602802775
381	-1.7269568300964995	32.86641537132142	-0.19758381400211067	-2.044025686394303	-0.20412586379321856
382	-1.8651481549479862	34.45133476195764	-0.21008943705496616	-2.1769588367208805	-0.21559985369859253
383	-1.9687247682975606	35.9607360301672	-0.21864276274720218	-2.2605095896886924	-0.22193400211157008
384	-0.7099427824581948	26.01386456455977	-0.08572583075541672	-1.0059862266226312	-0.10577171655143708
385	-0.7964246640597242	26.152432901115745	-0.09652861485490431	-1.047111134279416	-0.11051437421549463
386	-0.8920375067274654	27.288587140100617	-0.10694739233230684	-1.1156171450750327	-0.11745948176837344
387	-0.9913969152249944	28.303771700281434	-0.11740280177243201	-1.2262763559067242	-0.12833754052227914
388	-1.110558676203057	29.09769981163974	-0.13025221333670584	-1.3611540625618777	-0.1409424253844937
389	-1.247597222296485	30.59511787729832	-0.14440595785533028	-1.4804154892864634	-0.14977147306728064
390	-1.363169424583143	32.6390227447539	-0.1549461982270992	-1.5748288935612615	-0.15478404184516178
391	-1.4381792476991824	34.55416311988506	-0.1606549180652978	-1.6420937731986307	-0.15910642027711316
392	-1.501697408535242	36.18055929094865	-0.16539822173228072	-1.693782552092897	-0.1624442504346186
393	-0.44448575137621377	24.940557310863245	-0.05470390902111313	-0.6719556170836837	-0.0718770008360754
394	-0.49709093841350127	25.478597221863822	-0.060523429351461405	-0.6566551999609761	-0.06946629674803717
395	-0.5730941187449128	26.878540684193286	-0.06810293876505397	-0.6869827626162854	-0.07155968573686758
396	-0.6582075890907136	28.12029331460602	-0.07656603284611627	-0.7773060941011755	-0.07966012121265521
397	-0.755640348642652	29.135408901458714	-0.08676165638398345	-0.8979180751881316	-0.09045963010681081
398	-0.8563567323326691	30.833997005893032	-0.09699807591844563	-0.9891766676672489	-0.097048217353453
399	-0.9180577388855087	33.084774626735346	-0.10215901084987494	-1.0372237519110732	-0.09845585740053207
400	-0.9437436008078477	35.54630778690482	-0.10310339957076335	-1.0656756517292578	-0.0992822316479189
401	-0.17632555515007897	25.02540160339538	-0.021574418104859067	-0.3125719639665848	-0.033102210304984975
402	-0.17495113172244806	26.0776179027088	-0.020782299976492627	-0.23066360843217462	-0.023549336374771548
403	-0.21945025124365275	27.159937542503997	-0.02523042725305011	-0.21130072380583634	-0.020948958006230037
404	-0.27867740965931054	28.42452584537654	-0.03123726802629585	-0.2569722499914312	-0.024979129107378952
405	-0.33487581253814336	29.98265225556661	-0.03695095298851668	-0.3409039148452163	-0.03262331829773729
406	-0.3829672248204289	32.01317168753239	-0.04176565454034708	-0.41308611800615364	-0.03868526584965777
407	-0.40638216818638384	34.512052974241584	-0.04372026900571994	-0.4519034410981089	-0.041160444575890055
408	-0.4159641438123439	37.07723612664668	-0.04411802910442068	-0.4731644073406528	-0.042440473602012856
409	0.097399315073019	25.66540117140225	0.011568224753022128	0.061874650063447105	0.006322485162915342
410	0.1639802175786762	27.452390136193568	0.018549610595987646	0.20025576655552169	0.019264149749945995
411	0.15811224045920141	28.599677983086405	0.017178727332265695	0.2555833589199157	0.023557063387793332
412	0.11871366783084003	30.111760280584626	0.012577520537260854	0.24858477387670497	0.022403868079515214
413	0.09354039841315552	32.044247857872	0.00979039333867695	0.2120855935357868	0.018932033883216254
414	0.08518870761505325	34.2545212766709	0.008874319491564989	0.17049876968708008	0.015148608208056953
415	0.08374358378349366	36.29667442516903	0.00870758032985097	0.13041320194399744	0.011472907442485558
416	0.08210344253411969	38.15913385670897	0.008511186006095784	0.09364482899776108	0.008211875953832612
417	0.05574100228738832	39.34735431859803	0.005764057074558276	0.05539832571557621	0.004841379207525468
418	0.3818666300370492	26.534368553050196	0.04324290024770186	0.4387423698641011	0.042245019544592886
419	0.5228669765875279	29.515736471181015	0.055499172960074776	0.6230166966218137	0.05620830151017087
420	0.5622457711227753	32.23343823048655	0.05680231892617442	0.7094647625498343	0.06100965781969018
421	0.5280648312724224	33.94324282472505	0.05229320116412382	0.7173832783077868	0.0602831346587376
422	0.49387375789089677	35.23236236485478	0.04901042656691592	0.6966839469701043	0.05853591988810139
423	0.4780934282303817	37.07907091860209	0.047878836754188796	0.6690099895259012	0.05690405812983636
424	0.47104079343207034	38.19958409290346	0.04779143071115404	0.6126979673200179	0.05269251128485489
425	0.46675953830525196	38.87955352363113	0.047840761642278594	0.5395043630747154	0.04687279857057218
426	0.4308631549365879	39.47391811174244	0.04437228670684346	0.47207325197597777	0.04085300789893242
427	0.3452259524437672	39.39105980735901	0.035757440371105634	0.386461259627259	0.03336246616170079
428	0.22245393010147094	38.429825104689705	0.023294427982354312	0.26128109958898127	0.02327455147363992
429	0.41070873176960565	25.14907535484833	0.04708074117300164	0.4727713753538269	0.045546068380488344
430	0.6550352841990741	28.354215959103982	0.06981494464518914	0.790588286937627	0.07038237819907239
431	0.8735958349201359	32.60306501076727	0.08656143673639931	1.036351984618829	0.08693642308961892
432	0.9754747203991172	36.75164836315842	0.09191556033946256	1.1645889465081576	0.09428144761462871
433	0.9457938818602123	38.556057471268936	0.0881167209316887	1.1680754546282976	0.09344945749820112
434	0.8584428383007092	38.76266833216138	0.08155530677294967	1.1020801518651813	0.08932515418037325
435	0.7605067643441106	39.58688265329159	0.07419105756884559	1.0110555784862458	0.08420421054788714
436	0.7000389658389596	39.859332964182386	0.0700776410799214	0.8935895475543485	0.07640299161904734
437	0.6747055755577049	39.52067219967985	0.0689298231659261	0.7726900042337442	0.06732325872366296
438	0.6291438680041985	39.36734554136517	0.06507289574374818	0.6778880557069212	0.05879937177939862
439	0.5531742172227492	38.858897093314184	0.05781828507668507	0.6087172920212113	0.052796332051883055
440	0.45807468347594116	37.804910847460924	0.04851825820922804	0.5341525127069988	0.0479489965556483
441	0.597558116132482	27.0191180951576	0.0653457833206005	0.7173969280173557	0.06526038078533623
442	0.8929631876295123	31.28770417036122	0.0895680057633568	1.091139693801744	0.09046606882657875
443	1.1726027100691296	36.747571051094575	0.10904210871130475	1.4052107153182285	0.10981896087600942
444	1.3132211410349575	40.98459889584307	0.11716836689198992	1.569028072770659	0.12022078998653794
445	1.2688511761845818	42.21564472708878	0.11338219519042611	1.5389137669423931	0.11886392128135803
446	1.0990616433940683	41.36922831465491	0.1016216397089866	1.3767556966172778	0.1095826056397261
447	0.8910363246305926	40.97661823454339	0.08583558557741029	1.1678939456153492	0.09685209602072016
448	0.7544311141126006	40.6068828010334	0.07523414605409537	0.9691100631535289	0.08354305841517107
449	0.6918980617294443	39.7524699477264	0.0708940281624117	0.8072012315379365	0.07134925815470385
450	0.6550537105806246	38.92299031666597	0.06843790614658439	0.706224042201837	0.062440247653958246
451	0.6034800456335919	37.910709151277125	0.06404294828707928	0.6590813064668859	0.058555907858047394
452	0.5374590562498748	36.68040133461948	0.05788772667714547	0.6240153562305031	0.057132920856709575
453	0.4916611231524333	35.52682092159301	0.05356401148336911	0.5525029295930843	0.05249558441357661
454	0.44699376834739357	25.455961506224476	0.050986331749326694	0.4664350423218271	0.045139936465385014
455	0.7630238317915193	29.361248013241855	0.0795881830555248	0.90618776056121	0.07960557532813006
456	1.0862618392627796	34.92038643706904	0.10318948982277408	1.3180548098199503	0.10489894869558669
457	1.3818842218257332	41.017125137605284	0.1222157365452211	1.6712664254098275	0.1249654109137886
458	1.4984195711100228	44.56140531976268	0.12876681594376446	1.8212353513598323	0.1343073387050449
459	1.3825619367208248	44.54818227912228	0.1207734020243625	1.7088080409743758	0.1289357204122832
460	1.1276533969837454	42.661264304910155	0.10315266504140003	1.4306644402723072	0.1130193688390295
461	0.8603254280049556	41.58791301038593	0.08262578425164237	1.123122446235297	0.09351275664595322
462	0.6671351894624287	40.80061379662015	0.06664503034755516	0.8615589184274188	0.07522922233187757
463	0.5727484314746448	39.50942551145737	0.05905680432203716	0.6853662737342376	0.06162146855698434
464	0.5447168247735854	38.25301429187305	0.05754942558528699	0.601223364935364	0.05432537695383939
465	0.5374157567894498	37.02538779181612	0.05784011012656296	0.5841956033409649	0.05319908534138817
466	0.5232222817802765	35.82829787147836	0.057119189054929465	0.5872673258126673	0.054802398326493466
467	0.5197177343908705	34.86574572582076	0.05723843115954722	0.5774894390751761	0.05543550570231196
468	0.48632149833009564	34.21707528557578	0.0537846201128145	0.5098304317441021	0.0497334926956777
469	0.5807194002425189	27.2176222481581	0.06329516606075222	0.6417123854764509	0.06088376142597102
470	0.9165648761329497	31.78217456201554	0.09090997513732262	1.0907278386101122	0.09358672395718448
471	1.2306961424631284	37.83492116177024	0.11182126565206942	1.4962892802314383	0.11719378062337163
472	1.487904954216776	43.17167889784833	0.12770570793907904	1.8055304890021224	0.13357189658599286
473	1.54214104234791	45.25759159041298	0.1307534586961839	1.8919958180720526	0.1385196577162304
474	1.342810902882531	44.20575813383646	0.11725107379794321	1.6847402069508142	0.12734524646264078
475	1.0235803369764538	41.80432624049279	0.09432681073791437	1.3060881813727447	0.10426806235579235
476	0.7170506146202146	40.18831580409942	0.06973652299318096	0.9234801145067927	0.07806490651799049
477	0.4885938156761248	39.41985239033642	0.04949819986746336	0.6152054159656574	0.05467277758821953
478	0.37642490772452913	38.27905513226038	0.039371156648036906	0.43633139876703253	0.039991779833025945
479	0.3601569754497116	37.147829828016114	0.03857933210316005	0.3934847285209379	0.036313048147825086
480	0.3987882089119088	36.04846965700001	0.04348511342030572	0.4245424070095533	0.03947798116136588
481	0.4393327537749633	35.20424614445938	0.04845761349012191	0.4714929638661469	0.04464525944566256
482	0.4801686252040407	34.21792100076879	0.05338891963544485	0.5182068896909208	0.0502660354538574
483	0.493369715544982	33.429132789139814	0.05503814812375	0.5239709017705018	0.05155756434359536
484	0.375850024580267	26.888042900769896	0.04195009770006631	0.41767205578799904	0.0412366682465638
485	0.7201067458637226	29.681304156907903	0.07407070585306454	0.8432590383424682	0.07667044258209785
486	1.0735738312832972	34.4239615569503	0.10108203111738105	1.27755491521664	0.10570124661027494
487	1.3457903220310383	40.52797063093569	0.11783223484711297	1.632379092087246	0.12507232947195593
488	1.5063766378016823	44.353790718082784	0.12742716697514514	1.8446366249075918	0.13588786107581055
489	1.4822890510369149	43.78813786987176	0.126860440229326	1.8259234323183862	0.13577004265256765
490	1.2340662816704688	41.363320431952644	0.11038328742913561	1.5392229735398923	0.11997479220306181
491	0.8925812027058267	38.65159591792822	0.08474277983374692	1.1162353107408103	0.09241993131703592
492	0.5629960452355529	36.52748228705082	0.056618418888860225	0.7037114300630113	0.06165182712070038
493	0.308787901012166	35.68559572338086	0.03237030783125033	0.3705348873685552	0.03400682416850871
494	0.17965247269707746	35.14225184379303	0.019364643358890973	0.1895015536067651	0.0179175696903697
495	0.16358268026138723	34.823737842435754	0.017944304730773283	0.17093285027102273	0.01628127195254294
496	0.22713753817118362	34.644093086285245	0.025191947680304756	0.2380551353199636	0.022760421035507915
497	0.31047971522183704	34.33350434480507	0.034695301638419856	0.3224136310760844	0.031164509738366403
498	0.39149624538281363	33.44482990142002	0.044008522130461775	0.4105059204309921	0.04032846381350319
499	0.44495667644257364	32.97257770156251	0.049954915221724815	0.4731283280756193	0.046873047981345665
500	0.521398376345995	29.301373102446973	0.055045668925523115	0.6237617332710255	0.05769767189680683
501	0.8625655727327682	32.8998206387179	0.08364240278910519	1.025763117292828	0.08712796932915104
502	1.2240214176805178	37.768719066932334	0.10996497018602518	1.4162025688889395	0.11089445312900603
503	1.4584877930925493	42.67223310961343	0.12470910103793	1.6919612205786418	0.1252727977645361
504	1.5137969546989072	43.95543700781864	0.12866915255153571	1.8160522821941927	0.1331798318714293
505	1.4020864772098043	41.35884956344902	0.12345637506785957	1.7247854770842201	0.13184834198092976
506	1.1326469852309344	37.70455719628824	0.10594306348176347	1.394795415667117	0.11406252803808947
507	0.7993482942305176	34.55538667136901	0.07984866659665792	0.9797267652251341	0.08548904590781711
508	0.46934775703303994	32.417837875554696	0.04959188294270722	0.5912245424180185	0.05442421800765286
509	0.2120030345225074	31.482778988063927	0.02328055896620556	0.2716755475049003	0.026097549258212834
510	0.06543888122743832	31.28823829673125	0.007344126064955486	0.07355744617568542	0.007268800580528504
511	0.03405610663425178	31.756480164368917	0.0038566569879282535	0.032938038214249364	0.0032769622731263492
512	0.0997320480497785	32.43652694823853	0.011322887212381541	0.09674486964189119	0.009609484870844325
513	0.20533639705357526	32.789133660021776	0.02333312666834197	0.19099527499779703	0.018981533613635845
514	0.31190265464093375	32.5600762014844	0.03542847586493326	0.29599469702052716	0.029533863783119077
515	0.3903359950479869	32.48650701309277	0.04402767421640149	0.39112965431777813	0.038886058221469046
516	0.995413657608371	36.94797786198897	0.09169973627765625	1.1569839693591977	0.09099770349336016
517	1.3282949616119426	41.48084275559564	0.11530216420320073	1.4845972589867886	0.10943885803028063
518	1.5022119410299744	43.826060429283324	0.1276950920769755	1.6862278034903262	0.12130061198021039
519	1.490144789291851	41.69839761173059	0.12998417841071275	1.7359403570156755	0.12840108375640974
520	1.3321823230971943	37.611635347699526	0.12312547904057247	1.6070993186383071	0.12804568410719128
521	1.0395920068508346	33.91534636762236	0.10314788270324032	1.2857399619831935	0.11132018876317099
522	0.7198768110995946	30.948392599919824	0.076328502034476	0.9183597773986105	0.08472686643885936
523	0.42880223256276506	29.071731951211802	0.04776531484058641	0.5939926168463359	0.057482004441445314
524	0.20159344437440777	28.255053304965234	0.023121794001464795	0.315432303808311	0.031792841512281914
525	0.059702078831844016	28.16908048239627	0.006939125271534996	0.11138463246753709	0.01151601199908852
526	0.014875879711786773	29.054436701055554	0.0017291479805743352	0.030476598634730706	0.0031589783288758964
527	0.07327936852712968	30.158519460691537	0.008477819535125768	0.05763976556692067	0.005929259685464565
528	0.1665501032107597	31.121029400312736	0.019147171261605037	0.12654576709623735	0.012885489955875842
529	0.25646646754566277	31.635577944201025	0.029266338491550522	0.21702844560981735	0.02191990858515381
530	0.32556269676677974	31.92890201867096	0.036714835291849705	0.3148374243521048	0.03126445238887257
531	1.1383676522597632	41.09082340802435	0.1007174356728609	1.2717596867122531	0.09462270487164645
532	1.3942831750069486	44.75649630135385	0.11859766615216139	1.5208777911923241	0.10801902818102672
533	1.4662630038852205	43.77449079634577	0.12594620553609528	1.6425834145431042	0.11789549340384914
534	1.3996421785551014	39.19778769454545	0.1268318206282116	1.6314399410831384	0.12485660238110631
535	1.228135129976296	34.433439071430776	0.11988983468371911	1.4766140472503273	0.12429360127483415
536	0.9477101472256269	30.598822716362072	0.09977364773400611	1.1882428967993122	0.10906550640200491
537	0.6658518804018221	27.98279792315213	0.07429137746942541	0.8902969792133649	0.08632850561931679
538	0.44182698279099303	26.77936988586385	0.050919849906208695	0.6410840864140273	0.06445131838025168
539	0.2655660528424425	26.318771398061546	0.03103924802424887	0.42011036675114755	0.04355206613421464
540	0.1358847069802317	26.40481355899833	0.01593631026339334	0.23347181624440946	0.0246453313544922
541	0.08418507863046686	27.71335185814289	0.009799442456021462	0.12240557316215192	0.012886719308765419
542	0.1183211675695674	29.02912586256945	0.013661655266203488	0.09985437510227806	0.010404311921856143
543	0.18024071627820318	30.303138535888085	0.02061919981953995	0.12739726446347954	0.013076133956206111
544	0.22835471365063692	31.44022395712688	0.025809326511385462	0.18085568907014987	0.018245336293591118
545	0.27066251286335097	32.11775834066801	0.03012909793207901	0.2545628485998126	0.02501885502865241
546	1.2945003148226863	45.173653393424225	0.11088802158029573	1.4059674468671952	0.10209705266180043
547	1.44273478369657	46.13949024163605	0.12219263342982303	1.582700739193132	0.11277269266892781
548	1.3976132229705396	41.90974745865622	0.12321248015621804	1.6007295884096122	0.11924431631282817
549	1.2700762610712175	36.630922192651255	0.1202771485914752	1.5048046669773831	0.12203692196863385
550	1.0817411661609857	31.82256931973515	0.11110409801772922	1.3206103149320851	0.11781343396670695
551	0.8481309337472234	27.994554488556723	0.09332184304802837	1.070749045305932	0.1028893398175644
552	0.633561631734295	26.12756402750264	0.0722490975284887	0.8330956286865107	0.08296052499528732
553	0.48410528396170655	25.91528995852001	0.05551017248453684	0.667321655653309	0.06725855099030204
554	0.36026758201362175	26.13411659696	0.04111370318473434	0.5231946013018254	0.053122172623409215
555	0.24223817143065013	26.64035867229076	0.027496009388351752	0.3759588123889363	0.03844109690736225
556	0.1899743591866588	28.186125800150982	0.021392288242117197	0.2522754779462107	0.025787194714791573
557	0.20808808004942908	29.52305174339646	0.023337556973848702	0.18162687134324745	0.018513739201362404
558	0.23400979601020605	30.654750510059788	0.026128621444338574	0.1626332319255135	0.016418164728300273
559	0.24337951681367986	31.679168969644625	0.02693076078482101	0.17311539451018437	0.017179523659788296
560	1.1685746714620082	42.96172186954617	0.10204500512283127	1.2517927924692411	0.09348440886844897
561	1.427038589457362	47.455205737484604	0.11964515236204311	1.5406656415851072	0.11078271644936356
562	1.4839142551896685	45.316630226399404	0.12665289336660635	1.6573849284535584	0.12080298029449517
563	1.3590132657890992	39.212270595852175	0.12367806358536183	1.577529421598226	0.12315809778097253
564	1.1778301090724748	34.09343312642414	0.11627308589545686	1.3852648241561392	0.11888263856592529
565	0.9802898588096761	29.760774472464433	0.10451294803132197	1.1607331166090646	0.10827919002404544
566	0.7836159888868492	26.71466493086821	0.08769538210515529	0.9342763227166411	0.09159147776141875
567	0.6210974399162934	25.631103867910184	0.07002136338471987	0.7648578253442887	0.0756232442794388
568	0.5189969116781481	26.459916910745164	0.05729510136623363	0.6738200921854776	0.06555683445512726
569	0.45098621656867205	27.702205811276364	0.048704389556226246	0.6102591061549639	0.058321772524141
570	0.35727013355937665	28.62912459465899	0.03820421537672282	0.511972858279078	0.048807615066107694
571	0.2961739249322972	29.763146608373216	0.03165990547845056	0.3880283851009415	0.037314815996301064
572	0.295240475960268	30.75322340752117	0.03174733734791979	0.279614721230253	0.02724784653047199
573	0.30256103828298436	31.54598545426739	0.03269083446910785	0.2161179166759516	0.021155709015558927
574	0.29173958641361697	32.1900096435387	0.031439118946999724	0.19473150823412502	0.01886391666816439
575	1.4945556708961765	43.60752249546832	0.12832591466417037	1.69742116684344	0.12398036328580098
576	1.3269732155766623	37.112799457876655	0.12337118153119923	1.5255073533159949	0.1215438244457064
577	1.111920641011792	32.26387606507429	0.11267149443625432	1.254347407356114	0.11030490103252043
578	0.9047974945687534	28.974950266887983	0.09779578405597769	1.0035776008787103	0.09475541127727317
579	0.7271836842471944	27.203570272644605	0.08050866478527749	0.8052027471325859	0.07830775038145125
580	0.6102016989219845	27.035978626228573	0.06655830412782936	0.6925538304285138	0.06655980716831819
581	0.5604969818496245	28.78158030462788	0.058962109692878614	0.6644982560775131	0.061593632204171515
582	0.5203516681508342	31.098597750527976	0.0530666001430297	0.6518874042069882	0.05864822987350491
583	0.4266536100471648	31.88436798506788	0.043174759194335145	0.594708224055277	0.053380927291973385
584	0.34664385984875284	31.792776741665033	0.0354616863154673	0.48642747243153783	0.044393945668436505
585	0.3253135475388116	31.80780769397386	0.033859097222064184	0.364774340427571	0.03415772340700424
586	0.32590838064882965	32.43461448421863	0.03429489107430757	0.27962621264948145	0.02659514311559484
587	1.4565358396930492	43.93641404434116	0.12390567234890072	1.6767003420207078	0.11970539015376609
588	1.2368034439211986	37.44349658153897	0.11496114705649771	1.4129291042097643	0.11139118436454358
589	0.9977255813759678	32.690406964322555	0.10118425873868614	1.0910936444879213	0.09484440307731579
590	0.7871449638482705	29.83912915068529	0.08438102104924022	0.8318950834736074	0.07716108489669248
591	0.6229527626373161	28.5424507918323	0.06761938340660112	0.6660444988339195	0.06323833032552588
592	0.5487177451377491	28.721262407196686	0.05833603639632391	0.6003629661598007	0.05591489606847776
593	0.5402415302294403	30.537083266793054	0.05542474233186253	0.6110527049448179	0.05462419303055147
594	0.5071459010409117	32.725090201802466	0.05060528867490576	0.6145862544375674	0.05352944996133767
595	0.42322420726764465	33.42750130193601	0.04204506996175041	0.5765331395577552	0.05056046605211167
596	0.3415123883663055	32.78377220819559	0.03446109880842289	0.49712236685322053	0.04460840221699149
597	0.30940063151045183	32.19034261228757	0.03190442523621703	0.4035651229477855	0.03716681320346936
598	0.2989271431515287	32.6577227885861	0.03119928399281565	0.3193181134232742	0.029852216620268365
599	0.36990101296782973	29.01979797297191	0.039390996474148045	0.4049481901733194	0.03711678878059516
600	0.3791466172991953	30.079540066187082	0.03939600692338237	0.43499174358142034	0.03861040933475725
601	0.3578477502147	31.43832950100361	0.03647783467709184	0.44538322541408043	0.03906598035854343
602	0.2975705860652682	31.91671740590354	0.030278353219981895	0.4183985021596671	0.037283254644775034
603	0.2473042301172909	31.417914543335037	0.025513536152455652	0.3794875481676395	0.03454822035225682
604	0.23543520438415416	31.240298735791274	0.024689085908881334	0.3294259929798941	0.030493492214212527
605	0.2314321547888029	32.18916951240188	0.02438419449610042	0.2653908232526128	0.024624452199280302
606	0.4648759541824433	33.96864645131985	0.0470142218232657	0.5362646483209547	0.04545045706619472
607	0.24122722851213943	30.890703788341362	0.025767410840863696	0.24192571394014328	0.02176126542674879
608	0.1124948693374002	29.162585779825037	0.012281941087564712	0.0715893850284879	0.006638205910663727
609	0.07593168847790499	28.58525455866559	0.008284254371328133	0.03797074298901239	0.0035063122466967712
610	0.08960038791411773	28.78090528614827	0.009675346967628872	0.08458865852633507	0.007695637682959476
611	0.09269607169367806	29.0238634314829	0.009924028139140959	0.12328658803784052	0.011249613777750122
612	0.07393669349769316	29.037452998624225	0.007909180888538262	0.13659159973073315	0.012680533404681006
613	0.07242332692891161	28.97689990737399	0.007794491941975911	0.14743667574293645	0.0138353492513391
614	0.09994676420971184	29.63228989311362	0.010800794613455457	0.14211069361882503	0.013345689844100101
615	0.11219995217258649	31.40174813733341	0.012016990783516404	0.10009152099611474	0.009261880825377024
616	0.06032223957807289	35.41705335231977	0.006100049654534017	0.030276003205596588	0.0025468658943074572
617	-0.2897705952933432	30.021860234528962	-0.03198250402177571	-0.44374743266430283	-0.04105526991361298
618	-0.3299707186314923	28.962478122855003	-0.0368725691411464	-0.4810742668746843	-0.04507859235558283
619	-0.3163639061868802	28.326709589620524	-0.0354737869689676	-0.41217698661407925	-0.03882076035322253
620	-0.27114709457476577	27.683987382095026	-0.03042035652216809	-0.3137395746208504	-0.029960585269389176
621	-0.21805485135357255	27.34355429229433	-0.024422210922158204	-0.22865728915356756	-0.022135370045204453
622	-0.16255699286445352	27.861955665626606	-0.01810508894732398	-0.1601772971035008	-0.015485753462651214
623	-0.10814447152945249	29.13977847116195	-0.011918826111766473	-0.13261085878090156	-0.012653759671055885
624	-0.7767577745806056	29.122344572853862	-0.08820966923900919	-0.9747772376576614	-0.09286446128866752
625	-1.126620270332389	43.228930871360504	-0.10984364176135704	-1.4629272480791253	-0.12675510546160743
626	-1.3139506641732845	43.22635734079683	-0.12824603141399482	-1.6228499168007917	-0.14158464494776232
627	-1.5635607787859929	43.72843200849583	-0.15245853172167767	-1.8387804349337864	-0.16010252692670768
628	-1.8268532535861994	44.67670983257946	-0.17733652409930376	-2.063698713741763	-0.17810850270617304
629	-2.0648498345231134	45.32879097769387	-0.19951049507352098	-2.305025401270702	-0.19833076671889247
630	-2.2987241839898305	45.336995272797225	-0.22163133564607834	-2.568314705645667	-0.22172366178300354
631	-2.5740232194014094	45.487880675453155	-0.24761421746790552	-2.857323911881215	-0.24666017411014488
632	-1.2932287591959382	41.30831797969494	-0.1296518281736513	-1.6374741799722246	-0.1456254035790069
633	-1.4874585542048488	41.786989615396436	-0.14926554191429084	-1.7925864936244307	-0.16135490800481167
634	-1.7559389041050482	42.02927582379356	-0.17650617398949742	-2.035010505942261	-0.18427501019312362
635	-2.0338107188894052	42.440248379897376	-0.20409059715357927	-2.3126683841950206	-0.208065368121619
636	-2.2741836505237325	43.160397178615256	-0.22686696777257043	-2.588192045399807	-0.23162441716520332
637	-2.4913671190908744	43.5647416800218	-0.24744349258542242	-2.8480747927731103	-0.2548630482268058
638	-2.7375006244039573	44.05757100974391	-0.2708546309170513	-3.0979722063654	-0.2773775852203333
639	-1.3088180251911288	38.09287742084298	-0.13486057944208274	-1.710979207528438	-0.15431119902337137
640	-1.425228620930143	38.93240370002876	-0.14709024657833702	-1.766597549193062	-0.161256839250023
641	-1.6292723888957752	40.065994528637596	-0.16802423134867495	-1.9284799670781758	-0.17889807771923893
642	-1.9035059260229859	40.628057363666215	-0.19649863452705768	-2.1924224812351363	-0.20529666638475733
643	-2.184638897547651	41.149088281059576	-0.22508894908731034	-2.500094906531952	-0.23259894244373183
644	-2.4303843367463056	42.02115599506602	-0.24854285649593352	-2.8005661436538354	-0.25798118140240706
645	-2.6419007424084815	42.5414446949694	-0.2686029802297014	-3.055020116978786	-0.28013321661575824
646	-2.8746934059331224	42.91085790057805	-0.2911942344404714	-3.2825153833061074	-0.30067757179745075
647	-3.112606146510819	43.31081957724889	-0.3140043266115893	-3.507930876655684	-0.31944889438373314
648	-1.3166008804586873	35.73341688319661	-0.13886970717863656	-1.7776870255721284	-0.16306812072200416
649	-1.3687051030022328	35.83871241982143	-0.14510405599862056	-1.788938882786849	-0.16611521378537783
650	-1.489362814886018	36.440071545417936	-0.1585064552869593	-1.8491573282154303	-0.17423597306391855
651	-1.71024745636026	37.6029821108413	-0.18200177169722062	-2.023324925354811	-0.19377126097387237
652	-1.9766754859503863	38.54225005897491	-0.210157189534266	-2.291903088689968	-0.22088920732261835
653	-2.2433627758644095	39.4941229480721	-0.2374357991457474	-2.596063373136716	-0.24783117245065422
654	-2.494092207655636	40.83451773605435	-0.26128111742017	-2.896181234341153	-0.27321326073038943
655	-2.7191954655014645	41.55932584577705	-0.28284014426704657	-3.1510840736949834	-0.29557366431127824
656	-2.9453892339280054	41.725624065611406	-0.30530612405648827	-3.367417068030558	-0.31356377944582087
657	-3.1593837849472157	41.84472362814217	-0.3262852780967397	-3.5694174822571316	-0.32833086995901506
658	-1.3097038278590332	33.99777500037053	-0.14213278568294235	-1.7741247257797912	-0.16763890454796465
659	-1.3730060746562363	33.67503215889581	-0.15022585222906337	-1.8096119991012054	-0.17323059473727426
660	-1.4909205073205833	33.78111272499813	-0.16418082327379732	-1.8781255821929763	-0.18249505133415425
661	-1.7075796140612902	34.72383022570636	-0.18826912391483583	-2.04800428295956	-0.20212621152878435
662	-1.9529242771564763	35.97283585620308	-0.21470692119448997	-2.301467026948637	-0.22749190707219422
663	-2.195972258481917	37.11763751549045	-0.2399242223304028	-2.584214191770501	-0.25252294879239295
664	-2.440254298613593	38.744722538270395	-0.2634188347994205	-2.86242841592217	-0.2766913753571907
665	-2.675262084221395	39.812246881478586	-0.2860393497733313	-3.1120948014756147	-0.2993734681857082
666	-2.8996273469772857	40.17994713305493	-0.3083021937594344	-3.325594043422484	-0.3139736450997867
667	-3.1067824419648478	40.26789629609812	-0.3287960371715295	-3.517136090752446	-0.3249511284419525
668	-3.2862895684542393	40.85266890269385	-0.34482369405654656	-3.68218560654438	-0.338344420721325
669	-1.2328165233635486	31.92194185194629	-0.13837098898069905	-1.6819307227597888	-0.1642263972758312
670	-1.3215583690052835	31.393830453976154	-0.14986318575912208	-1.7379234187496313	-0.17167754311633215
671	-1.430844235121955	31.37693121488838	-0.16329018863370764	-1.810159543244066	-0.18134779814461988
672	-1.6110907355369424	32.19008588477009	-0.1840632341652054	-1.965431042736966	-0.1990636824608613
673	-1.829990330556586	33.32607790885053	-0.20839219616570662	-2.200044241304527	-0.22233661596076312
674	-2.0557661616076484	34.337730328274006	-0.23257341581351895	-2.4549776083427752	-0.24547210924800297
675	-2.2807099341936357	35.681445126468574	-0.255160169210928	-2.7021328447566155	-0.2679326931272406
676	-2.4929680733999673	36.988722315663956	-0.2755628838174283	-2.9233537900804203	-0.28861771561120464
677	-2.7019549822677376	38.04533924433335	-0.29548411779720934	-3.120384733445598	-0.29973121033737665
678	-2.910826434859248	38.79037975576846	-0.3154454657025578	-3.302494531940483	-0.3078939988463644
679	-3.0863333435113693	39.88887977211893	-0.33049454252070104	-3.4715508951199476	-0.32237398891441826
680	-1.1175246390617881	29.42663442494257	-0.13030306377346879	-1.5138612065853143	-0.15332521241207245
681	-1.2040434637142345	29.11915243945344	-0.14167443348668826	-1.5642755999603668	-0.160110887718865
682	-1.2895343428106667	29.38870501041248	-0.15215147680924238	-1.632445961181998	-0.16901333464993035
683	-1.436001737612251	30.054758319905027	-0.16931283498367156	-1.7762381304930588	-0.18456045200731594
684	-1.6401492601146883	31.022629371791822	-0.1924007642324535	-1.9864480620379625	-0.20473860815235662
685	-1.8521016784316213	31.959981464459283	-0.21546336371405025	-2.204630451548271	-0.22463343251282414
686	-2.0430208952060207	33.124982981257276	-0.23503591594593404	-2.4068136974012853	-0.24414432662039387
687	-2.2085111032611096	34.57319062969902	-0.25064897800852176	-2.5789873039160485	-0.26046711718938276
688	-2.3815554129358025	36.29081469556308	-0.26613093826324224	-2.7366634024128342	-0.2669331852361567
689	-2.5763597706895673	37.69572124324791	-0.2840379474994168	-2.9058875813277827	-0.2740980537803889
690	-0.9625220110843739	26.990872684716074	-0.11645869902338336	-1.2750091025958927	-0.13398190142587899
691	-1.0189592319960037	27.163472117339957	-0.1235753342791296	-1.3084993210390048	-0.13869302688499638
692	-1.0792057919621927	27.654926352466735	-0.13042771286666735	-1.3753588938715555	-0.14666915478231565
693	-1.2026500849114292	28.081591220617526	-0.14481067246248908	-1.5047961059866475	-0.15983874160957903
694	-1.3872765260550088	29.15665608826398	-0.16551099703498262	-1.668926550756431	-0.17413722749174348
695	-1.570616714011	30.471798084046394	-0.184949925643915	-1.8270159309146408	-0.18719021113273504
696	-1.7140312199480343	31.939293982152172	-0.19899369797218885	-1.966475194194224	-0.2006822966691983
697	-1.8255628256045986	33.40048558913834	-0.20907389283256544	-2.0803561843177585	-0.21097862645352042
698	-1.9632265538355487	35.151907478396126	-0.2213684490099089	-2.206556763225128	-0.21435586675882823
699	-2.1332647106064986	36.69517058819837	-0.23714656222807043	-2.3773646783608324	-0.2237402625382557
700	-0.7248863543000715	24.851970050244617	-0.0902329486089059	-0.9512061249854922	-0.10299234266682844
701	-0.7720397075808665	25.711093604851573	-0.09505565716493936	-0.9667764095702791	-0.10489671691075059
702	-0.8228811934974617	26.36779845460765	-0.10008987624165151	-1.0255623829462333	-0.1106423195455293
703	-0.9209099469993995	26.859866462703877	-0.11104155643060008	-1.1322738339781062	-0.12057008426119672
704	-1.0579178790150874	28.17117687095611	-0.1259966406721767	-1.2456664980469232	-0.12917491621763874
705	-1.1806445254993845	29.972595232381636	-0.13829882412213135	-1.3418968313253412	-0.135254727858551
706	-1.2645676959435859	31.934830118541036	-0.14551680306292078	-1.4184345714004316	-0.14139258664955942
707	-1.3386978867423986	33.66674589699155	-0.15171452811452346	-1.4876589410520182	-0.14685988653892665
708	-1.4612422932016278	35.4389650732758	-0.16308125176642735	-1.6056651379070221	-0.15174754094223747
709	-1.6304717308918677	36.43311813200095	-0.18024959076898736	-1.7925023034080036	-0.16607817759060686
710	-0.412741511503267	23.766501957328245	-0.05165212362110707	-0.5446186156381535	-0.05930317937834626
711	-0.4464011656506299	25.09428875367221	-0.05443793507203409	-0.5197794113701191	-0.05587146397407517
712	-0.4893786982807772	25.83523701414718	-0.0584940316258781	-0.5539844491179342	-0.058559174869841725
713	-0.5585360444121805	26.597202142027005	-0.06592528183572437	-0.6427691209411851	-0.06653241013489232
714	-0.64054480453662	28.364114978781164	-0.0745701888403744	-0.7281504070332306	-0.07307530915233801
715	-0.6963335951223829	30.63388327888674	-0.07968050281758705	-0.7827184387268215	-0.07603403522140531
716	-0.731489397405721	32.99086260629355	-0.08217959005271011	-0.8222441549864864	-0.07862400230140057
717	-0.7838953672501647	35.11889953576469	-0.08662916119290599	-0.8753604759116785	-0.08277661570962352
718	-0.8985260450418369	36.68250334682603	-0.09808609217857794	-0.9986809793445591	-0.09147193087128899
719	-0.11217987690805838	23.545208019004683	-0.0140635724606229	-0.2302104552522695	-0.025065036539448825
720	-0.07464370629192268	24.563331309121004	-0.009052787680808368	-0.09843058548627705	-0.01031805799819275
721	-0.0689467056689457	25.632572318347098	-0.008077593634878451	-0.02439332440805915	-0.002483952971199846
722	-0.08128718385156314	26.498264425339617	-0.00930242307351911	-0.020119406450272437	-0.0020066349349331333
723	-0.10618580616754647	27.834122655728958	-0.011982055310835302	-0.07351191074996771	-0.0072061432666550495
724	-0.13800832808127078	29.85241834531203	-0.015419706486221499	-0.13315683076802245	-0.012765616960574782
725	-0.1584896078824537	32.13591874682889	-0.0175186045015433	-0.16808200265992945	-0.01570207452079951
726	-0.18334842695305853	34.31449770058387	-0.02001714145814567	-0.20670371744149355	-0.01907274589199899
727	-0.23410053944061568	36.2202840507295	-0.025251124485720575	-0.2633514732496615	-0.02411485801600962
728	-0.3474722885768197	37.26661383507827	-0.03724583213628041	-0.3929320717095333	-0.03534497357789467
729	0.16264467906661864	24.625397344210615	0.019623096167270652	0.16912019977320963	0.01759288548892782
730	0.26691302354021634	26.60066204451061	0.030522983373576135	0.3522361773418043	0.034488984334990834
731	0.32134384123034465	27.757688529986787	0.035277770947976184	0.4536805788357998	0.04264605455695528
732	0.34212464284702226	28.965051630580067	0.03672289718428096	0.48511120431057025	0.04469818184514058
733	0.35172682032511116	30.43179849590887	0.037499396956678255	0.4820039988132805	0.0441405559286112
734	0.34968836028741335	32.19390748416457	0.037329108423265596	0.45590711776902476	0.0416563677149818
735	0.3481818570904359	33.86937000824505	0.037265088355478135	0.42372359122287123	0.03844697150108606
736	0.31568122914521757	35.2317076720385	0.03378108628295749	0.3648211990403087	0.033093856861857215
737	0.2388904317440408	36.19568979121516	0.025505144023195793	0.28305467569002657	0.025615545462246283
738	0.11362767821387837	36.448937767173575	0.012149465336773484	0.15189235260621875	0.013630447576143049
739	-0.06484161544568347	35.713539885670954	-0.0070025272131929005	-0.05496105441845537	-0.005021544593687396
740	0.4566415318746304	26.068924390625376	0.05204981632545189	0.560686799184808	0.05462278130010847
741	0.6397816652034987	29.16520964013592	0.06820082127948604	0.7875509912195388	0.07195984882777388
742	0.7320500447883806	31.605354126787624	0.07452152053388063	0.9075806500851397	0.07939564331770384
743	0.7461796615886978	32.90024014118869	0.07484138302612461	0.9393945708633673	0.08088120758454655
744	0.743378078508317	33.70179096479838	0.07527300116805785	0.9429610738859691	0.08175292566797443
745	0.7345084531218016	34.9362375452357	0.07561110932113119	0.9303197496013723	0.08183847495461558
746	0.7232160195339584	35.58288505984021	0.07580247889732779	0.8796935936265613	0.07837174645616701
747	0.6757389816506184	35.76890929267502	0.07178833506967212	0.7777324869570766	0.0702364136698596
748	0.5794761699862442	35.8676858873664	0.06201592508940124	0.6614372996669409	0.05983537013774315
749	0.4474102305253563	35.538914431407	0.048258181469524014	0.5323468821260016	0.04805451587122911
750	0.2862604833367952	34.65657291552148	0.03127865753069471	0.3572971331897485	0.03309191683431771
751	0.11923229962130742	34.019237625254604	0.01318629302657881	0.1325902979031335	0.012811121200799715
752	0.7311710119434587	28.141108291314747	0.07824820824646266	0.9049334391364063	0.08195006961559492
753	0.9940782837644906	32.505056429584876	0.09885716584535785	1.1858533851524287	0.10138274873922917
754	1.1302401870983831	36.226384355457206	0.10743679619498275	1.3398124146604986	0.11089614487857945
755	1.1332151204261423	37.00015985612325	0.10750360811774708	1.3563359625078113	0.11197053913715771
756	1.0657744648460459	36.55398358247902	0.1040284706402229	1.3043358337437576	0.11001859551935221
757	0.9754020094983104	36.86225033803187	0.09844741720489082	1.2201949974955688	0.10573596718039564
758	0.9006814977338067	36.74903393851152	0.09368050225969621	1.1013804024480693	0.09793739275539137
759	0.8275352454676373	36.02366687517683	0.08812912947975078	0.9542891789564658	0.0868570760406231
760	0.7376289823125403	35.39856079976365	0.07978872098837465	0.817407376961732	0.07470723024288714
761	0.6266511693657244	34.56516133287558	0.0687283199718371	0.7057223028281997	0.06468020059710305
762	0.4991144936263655	33.48564337865684	0.05560811539981686	0.5865387294162161	0.05543977281587018
763	0.3768080310773767	32.68406225911587	0.042536678996017825	0.42009528973726873	0.04140309061524177
764	0.22130967490202025	32.40307467918737	0.025188176037029594	0.20128521346439718	0.020440623454359808
765	0.6402141943980935	26.95008934008241	0.07046450158387521	0.7952080272432716	0.07387088369422662
766	0.9575642780034259	31.162534596125845	0.09666401570326677	1.1834742925746733	0.10036968954115606
767	1.2668793549915955	36.63041940350653	0.11879572974046514	1.5195002524786048	0.12181387905431111
768	1.430547938043411	39.952725013931534	0.12969706127179542	1.6970677621235273	0.13392180736481313
769	1.4025095927490718	39.760877233412614	0.1287395395420497	1.6761525907893533	0.13436687913006976
770	1.2453970392776226	38.141549087866764	0.11937629850269854	1.5245180952836743	0.12687769884263267
771	1.0416784683360742	37.44152273015302	0.10460234395828279	1.3144043572464013	0.1140113781806053
772	0.8815484860045215	36.75892323425632	0.09197892408369987	1.107810666140885	0.09973561250986519
773	0.780582512447578	35.76023186184594	0.0838601055861339	0.9289345495143841	0.08602813413909972
774	0.7178392104836726	34.71052787052802	0.0788180765576324	0.8027845940046715	0.07479257796927916
775	0.650563090754266	33.62589811188093	0.07273103578383047	0.7271532731441996	0.06822260146794006
776	0.5683830937160472	32.470929801182606	0.06461988863929201	0.6589283923495237	0.06373163138731042
777	0.4920251508022428	31.74124161835767	0.05656376624683751	0.5536798270943049	0.055553708487140904
778	0.3881875342790868	31.44783646373545	0.0448801740881451	0.40228718400040975	0.04128711006871191
779	0.2432642225043526	31.57660689190944	0.02822039116370038	0.20567304394767885	0.02106609962946671
780	0.7992459621366435	29.366043333645752	0.08367089635601545	0.9813464341859908	0.08744550777568647
781	1.1358963964929036	34.51090403468953	0.10894399523894102	1.389640491436952	0.11265073710397935
782	1.438184664216542	40.218949971496436	0.12919612569624075	1.7364364160194004	0.13304255284544736
783	1.563234198861689	42.40726228886149	0.13780914176603662	1.889801530837646	0.14386249680405114
784	1.4511301352410735	41.09977653482405	0.1313432404412543	1.7868864881945379	0.14013694315739636
785	1.2173801294935913	38.848036266848226	0.11613680588105516	1.524629263716376	0.12588359419829007
786	0.9575020703604225	37.46170241825034	0.09636439071137533	1.2165387162571966	0.10618803401020518
787	0.7450822432717337	36.52547917225484	0.07820422050744816	0.9486190025240095	0.08677950263372972
788	0.614723913851364	35.10501456986784	0.06677072927532099	0.7613183126859836	0.07186596235564562
789	0.5722060669265988	33.712481871422305	0.0638321682426214	0.6643121841216456	0.06328471981616791
790	0.555009118617886	32.61194406819307	0.0631398599861585	0.6316506121745132	0.06072236852666907
791	0.5324862011974008	31.841908187956598	0.061395995695017705	0.6124146414802313	0.06029815011728736
792	0.5128667585004133	31.367789641702455	0.05958531288324424	0.5757301640464102	0.05835779374098889
793	0.46641444705415847	30.939128231819588	0.05442143107264551	0.497044110305129	0.05130148382751443
794	0.3802236934321924	31.084811856367327	0.04436159818519141	0.3769711091954632	0.038727570854548816
795	0.2775429610731441	32.04115424412708	0.032200924302328446	0.2421430445817881	0.024633750695162767
796	0.9434856990089551	31.798275716467856	0.09360539543942925	1.1544565901222295	0.09941674460609345
797	1.260305215566163	37.01136896198822	0.11578214891074058	1.5303374003533756	0.12115699302422443
798	1.5027595956408	41.447219015420366	0.13175932788124725	1.8053075149502573	0.13605872782188605
799	1.5492305154802257	42.39317053248483	0.13557902547090472	1.882582293259367	0.14185388477531866
800	1.3690484783020294	40.52346311703457	0.1244025803839759	1.7005543196612276	0.13369308512249528
801	1.0850919082621138	38.041708353667126	0.10455274170205206	1.355166441229109	0.11342836770212383
802	0.7957232743972755	36.19549242170903	0.08120230785087978	0.9888050421488191	0.08797715492107455
803	0.5500545868080673	35.15077813759174	0.058631669050375944	0.6824920822894968	0.06383988987537577
804	0.40677427676797284	33.749959836015925	0.044915829693595484	0.4999327317981223	0.048302740934681766
805	0.3720348622053687	32.53783450885271	0.04217465351638683	0.4429685957208154	0.04328416200488216
806	0.3921013320682091	31.760525754646324	0.04522999638498175	0.45471598743209124	0.044777621293570956
807	0.42244929836528944	31.370307237186243	0.049193303080733476	0.479183080716219	0.0478204322756324
808	0.45376649666356866	30.86779226896097	0.05316897823718597	0.5060367382983472	0.051550283581642445
809	0.46166621083923104	30.4306325170695	0.05424577443893137	0.5007209687464984	0.05195451986845334
810	0.43880197227060536	30.787331331414503	0.05130611920896427	0.4571693330712988	0.04729538530514193
811	0.7094667879830575	30.33225686440212	0.07226579127554764	0.8889328293519838	0.07986662067741758
812	1.0790023063894643	34.706911613057855	0.10146354306645167	1.2998463872803558	0.1072968899614647
813	1.3558782361657187	39.738483452800075	0.12013159994112861	1.616968357977441	0.12503871472412076
814	1.506225365287225	42.16677120418638	0.13068483729975483	1.7935673449657532	0.13468625082039135
815	1.4880134004447223	41.04139385344226	0.13179667375883683	1.7801504058743707	0.1363111417886365
816	1.2727974169349077	38.26855700522101	0.11858507051610029	1.5341315386428105	0.12465622591227037
817	0.9712299498575077	35.573359266840036	0.09632257249648388	1.1567377066931896	0.1007841311692108
818	0.6579384880482073	33.34141770687418	0.0692132135364078	0.7764718701095381	0.07175549682323415
819	0.38643525763547354	32.140443429286336	0.04248360096988843	0.4517751690638108	0.04370717680713799
820	0.23090637279873477	31.2397875816447	0.026201789813096458	0.262946886855681	0.026207591338226314
821	0.18798780426210715	30.870352302733636	0.02175368514424865	0.2195819474188359	0.022166120112254696
822	0.2203093604321215	30.70924849110315	0.025796064472520672	0.25859979760869384	0.02627823415751104
823	0.2850045032279514	30.612835814909516	0.03357686845866831	0.319461493080355	0.03261378918143383
824	0.35947992254609556	30.21996345157016	0.042511204489031174	0.3888674033045333	0.04012800818109862
825	0.40722497293452004	29.87076526161743	0.048154220671920836	0.43653130224048226	0.04560524391632
826	0.438281845297477	30.168728524902807	0.0514136110581871	0.45835299136357993	0.04758286161570849
827	0.8389879014034243	33.681885471478495	0.0807228804371254	1.0264317172309207	0.08590172329384389
828	1.2089581390807642	38.09920602427043	0.10876754989994475	1.4105110862605366	0.110018360837105
829	1.447009540496765	42.004920616955054	0.12551414430044344	1.6717363472105713	0.12532974092479798
830	1.5253187691306396	42.06223569978573	0.13320456589062504	1.7838697872342408	0.13406115318513623
831	1.4470882418538704	38.89425457345096	0.13207618514345598	1.7052799592717929	0.13484740756973904
832	1.2069540798177596	35.1796516916049	0.11747151231933164	1.413450481235471	0.12067240662541942
833	0.897111412455178	32.11823814636749	0.09331711040128529	1.034621935105542	0.09485147029356825
834	0.5819135907692092	30.03407267224043	0.06397857442658161	0.6787168195671336	0.06564787847116133
835	0.31516355338394353	28.912130272763193	0.03605111483784452	0.3712371726018312	0.03742493229949841
836	0.14786931038546178	28.422645932159703	0.01733921514578635	0.16156355421808438	0.016751185497036355
837	0.08070826150329838	28.698772285621747	0.009566549707708117	0.08913637877357175	0.009366146060634399
838	0.10587729427083566	29.089390759349172	0.012604096088808858	0.11908020492976996	0.01256636181136896
839	0.1849464094200097	29.340281950501346	0.022052238135072524	0.19027703249729655	0.020030841418524948
840	0.2785702808208121	29.352882955112257	0.03319556399031217	0.2753902757354274	0.028999455034945023
841	0.3487983246668702	29.371008566065623	0.04137989341888536	0.3527010961146272	0.03709797710374433
842	0.3985887841202911	29.531036927638766	0.04681634671924614	0.4147799358648591	0.042892425449356925
843	0.9839450958866252	37.936798140975846	0.0904441446186139	1.1433569703550175	0.08952786525713302
844	1.3168654194237672	41.6523447991976	0.11511887407790217	1.4904116389301836	0.10994834408698316
845	1.4952879412222266	42.96889684896876	0.12942139247668846	1.7025335555322496	0.12386878708722096
846	1.525487322567627	40.26064519230303	0.13673061352348792	1.7634599245288383	0.13353681355706506
847	1.4122604008055546	35.602323100153455	0.13511693620359874	1.6448818068997357	0.13534044925832678
848	1.140963417402033	31.470820627476993	0.11770146728155412	1.3416512454528953	0.1208546502919477
849	0.8306755673512688	28.819223010037156	0.09142677660274866	0.9958482208784946	0.09592004094070658
850	0.5467576592963137	27.503632130250583	0.06291324679765058	0.6925760800099846	0.06984155284616768
851	0.3131576000402826	26.84381271149782	0.03700071342700464	0.4233134147824336	0.04432722428490294
852	0.1521205026295287	26.4229526256795	0.018237890648780546	0.20938499717375347	0.022459539310725436
853	0.07048973968959035	27.02590459313336	0.008453831964609769	0.09998696147819551	0.010816548918127653
854	0.08508625661749153	27.75884753452021	0.010171780058538245	0.0908801112327173	0.009806438298049034
855	0.15534264026551953	28.411930931798867	0.018505447306650415	0.13830036847241975	0.014787840699476635
856	0.222756247321811	28.938305280986206	0.026414592311264556	0.20659634266148402	0.02191815480526305
857	0.2723899987904875	29.12420406067281	0.032103576126459206	0.2779680721691109	0.02916244423522242
858	0.3211849357161329	29.267667590226065	0.037447380976666576	0.349679601271712	0.03582550910746775
859	1.14500081184088	41.84881040861935	0.10218474589916485	1.2666717655004014	0.0954839031169451
860	1.4101869786697834	44.43857759093237	0.12199459548192503	1.5566793331386415	0.11214474389910728
861	1.5007881283614726	42.45569600818631	0.1321014582899993	1.7086946439177226	0.12463431240373296
862	1.4702761663099069	37.86144407863329	0.13709598127567718	1.7148046272793191	0.13410465044627218
863	1.3285891810121098	32.643824166796875	0.13419549281734705	1.5596553930598538	0.13520209435851996
864	1.0669033852561056	28.787276530232333	0.11635905614434588	1.2734104273948277	0.12126942756345756
865	0.7838474411613365	26.447936350809897	0.09037429014293316	0.9755538790181029	0.09825754548503722
866	0.5531806034812492	25.6397131299828	0.06549730002439542	0.7391532474027778	0.07681904611283405
867	0.37131663195468045	25.584222100600105	0.04422885202133157	0.5320116517371433	0.05650115051029337
868	0.23222424879120274	25.626373892742077	0.027602077636029676	0.35244167175338464	0.037795037152457474
869	0.15285961185660138	26.91212317284718	0.017954225386202567	0.22138819193836018	0.02366302810938044
870	0.15278493606451088	28.070373743714782	0.017801281779471018	0.1611584501302005	0.0171106824195612
871	0.18920222156215516	28.94129610394211	0.02196185228365591	0.1605738525709104	0.01687208486964387
872	0.20522655982454294	29.745916004593916	0.02371515364968532	0.18624487785821017	0.01938230164888301
873	0.21269218754865182	29.93387035489725	0.02446948626891094	0.22105599886715263	0.0227204190580926
874	0.24659292607906153	29.85926204501004	0.028140259934326686	0.27329139727635327	0.027496581263461155
875	1.320328307524079	44.71723672973331	0.11593033895540746	1.3933806385144443	0.10460115233005787
876	1.4901402443284852	44.73817194467749	0.1302155995347047	1.6155922753274323	0.11930833219759407
877	1.4717027229808335	39.95263428648866	0.13438514958758582	1.6711621562242065	0.12842820158175408
878	1.3733068617315825	34.74489848367531	0.1348565170486722	1.5965089198623805	0.1335183399126661
879	1.1953595021550658	30.152667215809114	0.12743966087936368	1.4097503745166327	0.13065076805924117
880	0.9614609403103376	26.618578151537978	0.10973849285259835	1.1547931203059614	0.11626133838130774
881	0.7361308901854018	24.70541757134848	0.08692736731986023	0.9135346229332088	0.09501620791232783
882	0.5708916865880138	24.698238136226596	0.0672372438505138	0.7493639175814564	0.07791660834316678
883	0.4559934745292581	25.5066721690073	0.05265254687975127	0.6295471900837819	0.06471786439093856
884	0.3505114622398359	26.39869745900877	0.03970513588550574	0.5064161212723105	0.05147749118812372
885	0.2786558684636242	28.251647116378702	0.031036750485689355	0.3706182057672671	0.03735841722026149
886	0.2679675247557951	29.514264299615512	0.029736644499501155	0.2673049611344152	0.0269480728559643
887	0.2669759468556942	30.173819288517166	0.02974496641356206	0.21364820090899322	0.02155375416536753
888	0.236530842645748	30.748779272338318	0.026410109342421887	0.18793498034850858	0.01891069354490502
889	0.20241026966888792	30.950875887464896	0.022577746827064447	0.1755431933215141	0.017514294538140428
890	0.1976214987194499	31.015303035208778	0.02189506199544408	0.18989163302690568	0.018603712812143094
891	1.1833324643347387	41.6121868497246	0.10721106282009764	1.1895583510607868	0.09274126829168312
892	1.4632318459337479	44.936874047621075	0.128274900820374	1.5002256506715657	0.11365195029918833
893	1.5332088121111576	42.31043340459586	0.13748060977264084	1.6592841674525785	0.12807909528982403
894	1.4221938083872052	36.34742954051763	0.13612296515118694	1.6088752362389662	0.13251188771358333
895	1.2607815438203285	31.715252786359446	0.1306984289862258	1.4373542144839557	0.1296340731029885
896	1.0739199985054466	27.80810775321213	0.12016415373601318	1.222570011916634	0.12042922772688765
897	0.8749728375510704	24.957897346811464	0.10276224412000073	0.9929921539589865	0.10347644176862185
898	0.6934098243421644	23.93464097724187	0.08166409272612177	0.8118926701409308	0.08453652881118685
899	0.5739022685357682	25.08774338030061	0.06526151800708041	0.7220730347559675	0.07230164709030451
900	0.518858991306859	27.06346338664737	0.05654196638759505	0.6830223086400764	0.06561851079444543
901	0.44399250275238905	28.581733300957403	0.04706156116667657	0.6115575051481393	0.05745484811179552
902	0.37097366889387084	29.972084373637124	0.038941216491547984	0.4856186770482354	0.04551244013341974
903	0.3400193909083109	30.759784264071023	0.035973710754066884	0.348372959907131	0.03316381970025339
904	0.31304929122006336	31.053039607266722	0.03361766670258118	0.2454880500312476	0.023799030599004293
905	0.25261320304075907	31.500964999555304	0.027379464529607267	0.1828045840897958	0.017871090140871525
906	0.18574328221624087	31.901846643544065	0.02015725126319323	0.14459376534491605	0.014053808526755486
907	1.5422296874667545	43.91398969734777	0.1355201782771619	1.5803000820411421	0.11932837452105492
908	1.5166134321353661	39.00390924428503	0.13966032630080938	1.6529910985914675	0.13104174765903145
909	1.3440478202649424	33.23897639382341	0.13395668879389777	1.5099765434296786	0.1302270120708661
910	1.143579922360204	29.206326942753417	0.123843821818428	1.2676336597909037	0.11982636494314115
911	0.9511412499259317	26.241344552476832	0.10983839460389114	1.0311324112437084	0.10468521761478651
912	0.7726480768977486	24.47079848675876	0.09135162952514869	0.8248260739883192	0.08635420471024079
913	0.6375322210005934	24.50757562847648	0.07355349288319926	0.6960390162585139	0.07093109833559647
914	0.5863192812901048	26.671999476750152	0.064034040092435	0.6755561556445083	0.06447673024487903
915	0.561762565914857	29.658743352516215	0.058210999607610364	0.6810375548144976	0.0616107627019797
916	0.4809856258590399	31.42759035565459	0.04851445835006018	0.6358772261453861	0.056512801092212274
917	0.3802777915861949	31.80092425592926	0.038408332045830135	0.5209947994242872	0.046765502598322
918	0.3188632783637991	31.378627190639346	0.03289685974588943	0.3731774345763924	0.03444293474044814
919	0.27457167648923575	31.395577299636738	0.028978348694635326	0.2486724068153167	0.02361592395311052
920	0.19791852118700914	32.10334787335345	0.021129428114678352	0.16401499491839497	0.01577322246119689
921	0.11079188639379602	32.73098595346337	0.011836759500269271	0.12335813008150368	0.011787975191505668
922	1.4281256814785106	37.916296078101865	0.1330158009367181	1.5574380802534904	0.12399222127705559
923	1.2030252210058352	32.22435837847549	0.1224226005089462	1.3363759859779316	0.11712973679486668
924	0.9713840968580492	28.44159939651351	0.10744518727125456	1.0554630818653377	0.1008996020009221
925	0.7703609170462482	25.926866063110403	0.08993704794304312	0.81178359638176	0.08240536398022258
926	0.6033956018196496	24.809875530213013	0.0710356069425233	0.63149588610497	0.06531180539062917
927	0.5132346403142042	25.208869207281122	0.05844660635943225	0.5472036279647995	0.05457889867393234
928	0.510266521667817	27.409795736595907	0.05500408453288922	0.5622390177430124	0.05234247430882345
929	0.49206033267224353	30.32308810864129	0.05054362256733828	0.5822168885375923	0.05165153438948269
930	0.40431550461747257	32.08076188014858	0.04063703471935327	0.5392635447745008	0.04752541356959043
931	0.30326655019729853	31.85471197322537	0.030755014590407706	0.4408501836329791	0.03967968961906931
932	0.23016392561920945	30.830276128845846	0.02398582679599418	0.3156434395893602	0.029334505769469086
933	0.1688311091392093	30.641641592750204	0.018033751133452607	0.19562903269742885	0.01866007587582779
934	0.08577014298859356	31.48549000513799	0.009247297728852476	0.10719015544645605	0.010289414726930391
935	0.007619535690415284	32.25642324067497	0.0008188049101431905	0.07358551841771557	0.006986625220686534
936	0.9602942354559223	32.12683821167845	0.09889961448067641	1.0630927867376612	0.09349026563880596
937	0.6896961419964234	28.467858183416638	0.0770253029432549	0.758931783870592	0.07243663217039022
938	0.476418248704636	26.271140559746794	0.0557632343616236	0.5043820925059882	0.050721350897257184
939	0.3323221476706906	25.093010517058662	0.039205728938067244	0.3373650565485364	0.03455059663767051
940	0.2761515141307289	25.127628378187648	0.03178636823544796	0.28552885930370414	0.028422169184086576
941	0.286196269021724	26.528629820991032	0.031627788819963476	0.316711929169312	0.02989853615790557
942	0.27183401245487226	28.37503547711175	0.029014257786331345	0.3393124003681953	0.03103398748742759
943	0.20231810539881687	29.25784120588273	0.02132404328060017	0.2987406037215661	0.027434227972000173
944	0.12872688872014706	28.942531144099938	0.013714807358977838	0.22435132321084303	0.021059525630600297
945	0.07020934625652367	28.505241663319815	0.007646466983771368	0.1318891727395555	0.01267863493857798
946	0.013474749313982369	28.89433235609969	0.0014920226523390256	0.033392079243982936	0.003252041253534128
947	-0.06932168003077274	30.078090747729338	-0.007680500906294808	-0.04755463940307635	-0.004608725636725718
948	-0.1424258892557371	31.36991974275492	-0.015558063098709522	-0.08085836746214282	-0.007684244587085503
949	0.5864860817104867	33.32855366437518	0.060741657361583073	0.6395948028117973	0.056419876299710625
950	0.30438809043101567	29.599957206372068	0.03406141204902458	0.3289029386498432	0.03126509918578304
951	0.08605563440913047	27.268412691247672	0.010074703667920607	0.059310059522371644	0.005920629594717756
952	-0.04429237401935722	25.789504832854682	-0.005266683151274915	-0.1090567365113102	-0.011159611482720606
953	-0.07820666660990316	25.21758829311263	-0.009227212719003928	-0.1479899317912075	-0.014981395696609171
954	-0.0651009636043616	25.517518065101545	-0.007528261040637522	-0.10332038598149713	-0.010168903078409466
955	-0.06508180258019026	25.97876995172259	-0.007395001040571133	-0.062020068031077756	-0.006032748429227983
956	-0.0909794516238887	25.96646233168644	-0.010286996255307624	-0.06579219562332626	-0.0064626254381209645
957	-0.11758999610420677	25.90008018163751	-0.013375705642877083	-0.09936920250399889	-0.009908110365194962
958	-0.14103056051145707	26.279230365239435	-0.016196880030566223	-0.1512342665100067	-0.01518300696167449
959	-0.1822628236170609	27.545063999446622	-0.02093832207438827	-0.22678749161067946	-0.022599623902309938
960	-0.257194361555964	29.361706750448338	-0.02910579545615575	-0.3070827182192827	-0.029931105553816117
961	0.06368287492161903	36.036632955807654	0.006554658146651922	0.00988235029543492	0.0008670565407396972
962	-0.19092179510832658	32.01684490675992	-0.0211171607289794	-0.2874627731940721	-0.026881539558870234
963	-0.39690673081884287	29.365540282332518	-0.04592467310342721	-0.5529439498996974	-0.05403409585280762
964	-0.5277022157436471	27.65826088929641	-0.06251288338167084	-0.7172280279346719	-0.07263616742182055
965	-0.5590792825917509	26.483922380641804	-0.06681720246847474	-0.7437832660205649	-0.07623147321215046
966	-0.5332208753721426	25.6493361989934	-0.06376049803031719	-0.6764375572077281	-0.06900696006384915
967	-0.4890719536132614	25.006040974644186	-0.058373685143575015	-0.5891554378533408	-0.06029357070467908
968	-0.444715046237217	24.700165839975014	-0.05296468185945434	-0.5207177733514392	-0.053917537848833366
969	-0.416225385090668	25.004543277289706	-0.04945289574792541	-0.4855975032684165	-0.05066765727424766
970	-0.41385256261914793	26.05918422400919	-0.04888457982375229	-0.4980259799114235	-0.05157785924129834
971	-0.4381701576583244	28.051907628997174	-0.05080852189817375	-0.5576377848765931	-0.056125197694938754
972	-0.48985642987237077	30.61408233663246	-0.0549653128793858	-0.6312249464906353	-0.060629735742518905
973	-0.8114795767264457	35.12274495206272	-0.08718198746034783	-1.0820805806100835	-0.09760085875836032
974	-0.9713573386808427	32.405831038594	-0.10888865896006686	-1.2990834065853725	-0.12168403159694863
975	-1.0796368892498114	30.66250279527272	-0.12433671618434333	-1.423967241649073	-0.13879271417448316
976	-1.0914883547499643	28.851209066078972	-0.12826024043503145	-1.41485610275055	-0.1414686730636741
977	-1.0354810060026243	27.071724990179085	-0.12356508759285069	-1.3166604993706625	-0.13350652813638691
978	-0.9457490458384998	25.850229815414004	-0.11375564064616239	-1.1848436781740754	-0.1219896128049626
979	-0.8473943689098424	25.384894761926766	-0.1018554551335808	-1.0515019898993558	-0.10948121471277883
980	-0.7757086766657797	26.116596850169724	-0.09224153965797606	-0.9448446889688271	-0.09841754038156231
981	-0.7372322917244791	28.031524080183395	-0.08577906230358273	-0.9052851133601162	-0.09259662498010698
982	-0.7335473846501938	30.779475773361018	-0.08241593208989423	-0.9421073819921586	-0.09241017512913616
983	-0.7712558558204721	34.044239073900165	-0.08268660204761914	-1.0202338761155267	-0.09377315307745301
984	-1.6273680295479247	32.87731873307958	-0.18186105558193652	-2.0831474629279896	-0.19574862439438015
985	-1.5233459300411591	30.349847715946368	-0.17408857997973923	-1.9439798816505094	-0.1879111239150817
986	-1.3956525979521666	28.93619139999342	-0.16135912679250627	-1.7886884088030555	-0.17735273643753705
987	-1.2624485476620748	28.698409192815657	-0.14567718514887049	-1.6201478961570406	-0.16211693146916895
988	-1.156516010554717	29.760933864884446	-0.13123471103888454	-1.4665936942618154	-0.14519595637200738
989	-1.0909912160153659	32.29276473811217	-0.11983601863735097	-1.3849844798594093	-0.13313964411650905
990	-1.0690447701837515	35.785928108601084	-0.11216376494454716	-1.4023816544344456	-0.12819564266385736
991	-1.109728895530136	39.92469457131182	-0.1101332420550084	-1.4995544442057587	-0.1273988970183036
992	-2.128810994237253	38.130275174472786	-0.2230045392406691	-2.667057170419911	-0.23522743157013393
993	-1.9935047393227485	35.59326783924762	-0.21311782738289767	-2.510829280294759	-0.22852412413272735
994	-1.8339992241903955	34.343381037505345	-0.19792284745396554	-2.346259675961875	-0.21895041459919917
995	-2.5589845200584285	43.281243534868025	-0.25299084977880987	-3.1162852170804487	-0.2636153846573384
996	-2.400719967654373	41.289159413482935	-0.2404681800414891	-2.959141224266906	-0.2563497900384925
997	-2.6901888682640496	46.32908913762835	-0.25526738512457275	-3.251210522534273	-0.2714180490162237
998	-0.3357468724748919	45.28080663176911	-0.030924004493872403	-0.5605369050976612	-0.04488133489626837
999	-0.17545179156885093	45.80157351350085	-0.016050826423552267	-0.3836872885857911	-0.030647903374897763
1000	-0.7749722413617106	41.919020238609235	-0.07681291396830449	-0.9883796531002123	-0.08781395927415551
1001	-0.9159062659582226	42.62069007010501	-0.09016182807402615	-1.1279398673454417	-0.09997070031931966
1002	-1.1139541436653235	43.1268543848703	-0.10926176429756912	-1.3056292442533972	-0.11529570170176921
1003	-1.3463314499136976	44.29273675803782	-0.13132652373265716	-1.4984692647335076	-0.131407359409998
1004	-1.5941292938736078	44.95206499811869	-0.15495907276449808	-1.7364437673274846	-0.15165650004892373
1005	-1.8549508128525773	44.83931542155535	-0.18010432747722846	-2.013412043323642	-0.17554300507090612
1006	-2.1402371998100005	44.4319100032905	-0.2078862507726768	-2.3250707633581853	-0.20199742709485852
1007	-0.8636350587689648	39.19850287279694	-0.08856230579469924	-1.1388653970122133	-0.10463253914677924
1008	-0.937285481661535	40.32279762486369	-0.09530752365231782	-1.196249819091858	-0.10877574363866231
1009	-1.1194905454759398	40.97812578214864	-0.11326064714750633	-1.3710581918376141	-0.12466557874874196
1010	-1.3595023628349163	41.544489062067534	-0.137117360828891	-1.5985773087986057	-0.14496171586991627
1011	-1.6159277950943212	42.30967284432792	-0.1623265979828569	-1.8323514224881203	-0.16488425787022357
1012	-1.8642031346067562	42.93256902537828	-0.1864806524096946	-2.0887328625222095	-0.18775472148926312
1013	-2.110045669391754	42.96374268451908	-0.2106871675294108	-2.3623336422607064	-0.21321524701485797
1014	-2.3770110294729854	42.61839930971145	-0.2375383476570029	-2.6445496992732425	-0.23889460390940917
1015	-2.680245347784739	42.5662607012583	-0.26768503098203955	-2.940392734527884	-0.2651311356686704
1016	-1.0180420554979908	37.59115415166895	-0.10661470820980327	-1.3208295298514847	-0.12322257262865983
1017	-1.110772953104758	38.66609483897723	-0.11562376531526473	-1.3850511100111447	-0.12849878499130268
1018	-1.30572029993985	39.62495899111932	-0.13528711470307994	-1.5740550191777223	-0.1467332411373999
1019	-1.5690764290507522	40.01847886075738	-0.1624551890468385	-1.8341599052603712	-0.17151496216614606
1020	-1.846775627957697	40.47136493842862	-0.1907620835123322	-2.1197514356120006	-0.19689813924455105
1021	-2.100885664215735	41.025283275531066	-0.21588450708764453	-2.4066263226538758	-0.22288133780239017
1022	-2.330101792750898	41.56268630144525	-0.23808936490190005	-2.671003563380348	-0.24781798772727406
1023	-2.577719493001622	41.779725361466234	-0.2627081529137214	-2.91993225399651	-0.27060664792709993
1024	-2.862259812045993	42.24020317019493	-0.29071784746607277	-3.1873393959511818	-0.29400609127231164
1025	-3.130684314083862	42.697033846160195	-0.3166127871923325	-3.467308800281583	-0.3181645582185308
1026	-1.1498010456853271	35.474539377801634	-0.12298589722808889	-1.509268311343334	-0.1426639271517421
1027	-1.165060944634253	36.08047057654026	-0.12432593217041935	-1.473115009254801	-0.1390955651122228
1028	-1.2631765999539717	37.043795987972594	-0.13441340147484	-1.5356367572519705	-0.1452210730839223
1029	-1.46141100440091	38.077173644923874	-0.15503812185087415	-1.7282391131701458	-0.16517164916813828
1030	-1.7398665038961907	38.45788834695952	-0.18470983032656837	-2.0137979792883396	-0.19406094888657138
1031	-2.0333871909160193	38.958901459757946	-0.21535918698762244	-2.337098542096081	-0.22402361704330329
1032	-2.291591338845921	39.893948367686306	-0.2406550508391612	-2.644383748530701	-0.2512786743622387
1033	-2.5127202956707246	40.58045113371138	-0.2618003720145832	-2.9012236093534898	-0.2745010275257198
1034	-2.7411925483004014	41.13231956710791	-0.2840104080795791	-3.1289695964683233	-0.29441872919696654
1035	-2.9968576398299063	41.70046352041671	-0.3090282153662773	-3.3717178414944087	-0.31460551648156077
1036	-3.2352425971841527	42.037178175729586	-0.3323240548218475	-3.6244767158248785	-0.3362987009744526
1037	-1.2222752348524226	33.898063177391265	-0.13324596613324263	-1.6140599029405978	-0.1535734590755591
1038	-1.2412100080938886	34.473316266256774	-0.13528486345906107	-1.582533955697315	-0.15179416064315376
1039	-1.3423931351204752	35.14105578452923	-0.14642350960379627	-1.6423870158907998	-0.15877018444742658
1040	-1.5511489525904747	36.07255806398802	-0.16909229643408102	-1.8317822044810863	-0.17948381569894375
1041	-1.8310875044260253	36.70830934215211	-0.1995993383618443	-2.121478859213825	-0.2096884855780014
1042	-2.117116713614106	37.5770329848975	-0.22964690460689985	-2.4473970944468126	-0.2404865890462867
1043	-2.3816805387789683	38.861032422814404	-0.2554708690706441	-2.763145225388244	-0.2682471589914902
1044	-2.614034576802288	39.5277280599779	-0.27799413528986755	-3.0254823252778515	-0.2911827731006791
1045	-2.8327899719496106	39.97672110668838	-0.2993731168228125	-3.2430859972825874	-0.3086072419280516
1046	-3.0678149955358833	40.380504590955454	-0.322578826588147	-3.4701105807000547	-0.3259557746225737
1047	-3.293712154595088	40.7394340640061	-0.34460264527020157	-3.703742928627014	-0.3463878696309652
1048	-3.479168803357195	40.75792257946768	-0.3626677747648708	-3.906680529520604	-0.3676912327677904
1049	-1.2381830196167596	32.002151789858864	-0.13856718413528757	-1.6564097933479947	-0.16055805552760075
1050	-1.2642100486173296	32.582496870361695	-0.14166174307553692	-1.645671186672566	-0.16138340202816115
1051	-1.353284082792718	32.81936313653742	-0.15229458384231562	-1.6955103667324685	-0.16823941321119684
1052	-1.5577431008039135	33.44278782083592	-0.17564258616123526	-1.863566969307982	-0.1876233113970696
1053	-1.806900999041249	34.44818716499326	-0.2032191774127489	-2.1187827952571996	-0.21433639304155555
1054	-2.0673738356566806	35.497049164612534	-0.23096482745968175	-2.4213572336339824	-0.2430667136298487
1055	-2.3279693375811323	36.748329317247304	-0.25710868377004864	-2.727045326476528	-0.2705364546319754
1056	-2.567812436494071	37.5081709747179	-0.28097610620219826	-2.9957826998383394	-0.2945232222118946
1057	-2.7948138361877204	38.01098879387306	-0.3034992637502553	-3.2232307956645867	-0.31055131129825964
1058	-3.0333934442650685	38.53178918357676	-0.3270695975085296	-3.4496021258952974	-0.3255443731843926
1059	-3.254133112521831	39.22714050257176	-0.3479924619148933	-3.663713384472161	-0.34399658076815226
1060	-3.4267185807146374	39.79187860848648	-0.36348746779572905	-3.839626654034343	-0.36351363985927054
1061	-1.1793691994888058	29.887391623621394	-0.1363391843938215	-1.6032319439358569	-0.1602974806726527
1062	-1.2221880064593735	30.183501464129108	-0.14190636526559283	-1.6094267835710028	-0.1627118973211781
1063	-1.2860681842505886	30.277444938519793	-0.15016291943021118	-1.6384011807720997	-0.16792254617527466
1064	-1.4489147227011734	30.868482367000755	-0.16944653017602543	-1.7729519234562612	-0.18378764041287918
1065	-1.6688994538118829	31.87152722946668	-0.19446379121696927	-1.998350828173666	-0.20697895402455954
1066	-1.9082917713145693	32.928220607534236	-0.22059412069546208	-2.2649663311919306	-0.23229460572771624
1067	-2.145309110675311	33.96309425914949	-0.24550257330828673	-2.539860387814149	-0.25808886976171486
1068	-2.3675149522959584	34.844340612611845	-0.2681018607896329	-2.7916824896802552	-0.28179288924982954
1069	-2.595769592416497	35.802885827310774	-0.29066118462970275	-3.0186453782249703	-0.29658154659844826
1070	-2.843446435443971	36.7678295543347	-0.314975692388224	-3.240290965952689	-0.30880256889483376
1071	-3.056717224714954	37.946397496284554	-0.3345007122599701	-3.446844077506211	-0.327023418131663
1072	-3.2198848511882643	38.87534995666309	-0.34844861365114416	-3.6207545696506247	-0.34541275673641775
1073	-1.1075494054189177	27.625305378426905	-0.13375640587556042	-1.4534845928621756	-0.1526593562690887
1074	-1.1389358147840132	27.862839228685985	-0.13796378599468984	-1.4692231934946305	-0.1562975341880476
1075	-1.2651532569897932	28.427824550934034	-0.1532356139479236	-1.5817973271216115	-0.16902658468650258
1076	-1.469172020848203	29.447047306205363	-0.17676992386267537	-1.7793216964233511	-0.18832070973065204
1077	-1.68293070774449	30.499675663813665	-0.2005089878079669	-1.9961075350332818	-0.2086843407312192
1078	-1.8776036172875545	31.485933695001034	-0.22141993883994301	-2.211566743637887	-0.2301641562418647
1079	-2.058548660873196	32.5130610648588	-0.24002289590574719	-2.4195863797939907	-0.25113285819674225
1080	-2.254550107175251	33.9344296999252	-0.25902963892575404	-2.615438946310007	-0.26271463390202476
1081	-2.4850033375742893	35.328727619184065	-0.28149492376976615	-2.826802195390266	-0.27385027799967826
1082	-2.685033609781616	36.75769328148578	-0.2999789209604804	-3.0359681880383196	-0.29280326186056144
1083	-2.8485590315608507	37.54877932010879	-0.3151077178179227	-3.2341267957797895	-0.3134178254210494
1084	-0.9225533738728704	25.590448685968948	-0.1150319916174462	-1.1978029366853922	-0.13081596879429497
1085	-0.9360479769456753	25.79774736488808	-0.11648483624890832	-1.216750031342543	-0.13378349971412914
1086	-1.0353258796300333	26.18076056207268	-0.12841207011345102	-1.3134362209249604	-0.14364192353412758
1087	-1.2089630037671943	27.19916958198756	-0.14854072013114222	-1.4643768777568404	-0.15690700232444188
1088	-1.385828913833829	28.516870024224925	-0.16800421024190426	-1.6160224781481658	-0.17012327242790976
1089	-1.5286124960454823	29.841555524750465	-0.18284250630690005	-1.7596055165163713	-0.18478791675348527
1090	-1.6481840083829242	31.010785280796753	-0.1947008989015188	-1.8975935193227094	-0.19893931971253329
1091	-1.8012718912489794	32.59910284007714	-0.20949664114297822	-2.0572125406713777	-0.20730951511332885
1092	-2.003157745652816	33.866701196884	-0.23003453306506985	-2.2673282915095188	-0.22068970289066137
1093	-2.2023304451923855	34.91599348271502	-0.2503797777695976	-2.499782155881117	-0.2439020506925719
1094	-2.387332734006281	35.421875424735155	-0.2698633191769292	-2.7342090352427504	-0.2696854617469572
1095	-0.6732955583096154	23.997784963660475	-0.08540676895691608	-0.8512604530356568	-0.0954785009712153
1096	-0.6885477485004683	24.350127622742164	-0.08632912478223441	-0.8618136825625824	-0.0961737316127161
1097	-0.7566334245494322	24.758470738230873	-0.09403400010245591	-0.9308032849423312	-0.10208493022370961
1098	-0.869568091225402	25.845458599079468	-0.10692070037463541	-1.03259424407456	-0.10994747469530135
1099	-0.9781721157715364	27.511608963733693	-0.11842515551683701	-1.1300610346976816	-0.11729941176808113
1100	-1.0678281351440946	29.355016234279386	-0.12704431943327504	-1.214214955655709	-0.12498986216316545
1101	-1.1446299314487942	30.997788909536254	-0.13397711918145724	-1.293349293918027	-0.13225598032750255
1102	-1.2755375270460316	32.59517332680586	-0.1470623095309142	-1.4333209559251028	-0.14075132790765754
1103	-1.4725542858988738	33.325716741448666	-0.16851742299337935	-1.6539431329426642	-0.1589513081071766
1104	-1.6996008680233987	33.54172450337952	-0.1941703749951332	-1.9178058615037674	-0.1874998615109743
1105	-1.9231473333422913	33.645353933782346	-0.22005871733654553	-2.1857289542003735	-0.21823498573863095
1106	-0.328964150425893	22.197611337830498	-0.0423708416567183	-0.45661784616789847	-0.051171867001813164
1107	-0.3264847367754451	23.144596156223468	-0.041018980945356304	-0.38706314411297527	-0.042994367828518634
1108	-0.3394391942999356	23.858608741896155	-0.0417350129372622	-0.37498453806662263	-0.0409473527554261
1109	-0.3770740699686205	24.603971902002108	-0.04574453598523202	-0.41943046798249395	-0.04471217950677266
1110	-0.4312915066151535	26.270262874011877	-0.05167413734661047	-0.4866543388805662	-0.050220483259693006
1111	-0.47927516291809213	28.289297088636637	-0.05660017548335329	-0.5498913144410515	-0.05513880807044635
1112	-0.5250267648262575	30.37986258212468	-0.060935939967907006	-0.605514744506014	-0.05995531201701847
1113	-0.5872620417750332	32.39836187005866	-0.06695518626945791	-0.6683059369788644	-0.06547861955801514
1114	-0.7129799275648808	33.88817033777808	-0.08024982496688494	-0.8059626619496093	-0.07657557705820162
1115	-0.9134483226141237	34.082511320887924	-0.10269457369851216	-1.0407383899426477	-0.09843934264923225
1116	-1.168780533300558	33.385799350490196	-0.1324744801888481	-1.3267487505890108	-0.12924108355205424
1117	0.0185183174684038	22.93073567979056	0.002301868071521278	0.011875200447510701	0.0012781272053754903
1118	0.08315349397096886	24.077888702917818	0.00996020961727586	0.14198234790058178	0.014865281770044802
1119	0.11280958352300657	25.180133839933003	0.013162132804720169	0.191991254415516	0.019664071680501695
1120	0.11213797385284947	26.396509172521316	0.012922830262081545	0.17868463109814564	0.017994397993570437
1121	0.09031270122242134	28.027854103136495	0.010352981884404004	0.13692892671677506	0.01350929285932945
1122	0.06803768943846195	29.833811887726878	0.007751169225099413	0.09657935699181659	0.009331779251767766
1123	0.026229384046496478	31.71044654449755	0.002955265661164746	0.03709544718328976	0.0035527614743506596
1124	-0.051569583512461596	33.38057230157046	-0.005738180857857423	-0.04963590961296156	-0.004718851563297975
1125	-0.1886317423293663	34.48842402916781	-0.0208459542287781	-0.2065249488480541	-0.01927535500758446
1126	-0.39358691900706233	34.248402348498594	-0.043752707222559244	-0.45460365865865804	-0.04268823828197555
1127	-0.6520516200306083	33.26575140901573	-0.07352377103058587	-0.7572064527840655	-0.07362366248466498
1128	0.20420068005146208	23.31668523847971	0.025095596432890582	0.2521469153877698	0.026689476864331235
1129	0.36120952931025074	25.407153867674467	0.041940912671339245	0.4903069296366865	0.04897285757152136
1130	0.4963261467960687	26.981026043390962	0.05515926095409184	0.6587950796181928	0.06333415211368197
1131	0.568313336913844	28.452313577443366	0.06169175981396091	0.733738558006312	0.06929259495984345
1132	0.5987299789317804	29.54133156402522	0.06487972614818897	0.7622564583838313	0.07171812119106749
1133	0.5990553013396016	30.722659353485017	0.06544537968882147	0.7448769023951769	0.07007292751694205
1134	0.5856175493731293	31.89229843672375	0.064440200502145	0.7053529771513328	0.06615772718602453
1135	0.5165503148680999	32.85747160424118	0.05694538936284634	0.6178370052070151	0.05810664875445035
1136	0.3938233827379487	33.580248932281606	0.043344045601745984	0.4869819819609914	0.04584636284915333
1137	0.2274801423432094	33.582446315008475	0.025134004783255642	0.30693211025099654	0.028686747820753023
1138	0.02010915480826048	32.67509441915111	0.002254012741236393	0.04840228823222548	0.004584080873053417
1139	-0.21749543058467913	31.838097306127338	-0.024801694865733873	-0.25578189278738855	-0.02513916764330667
1140	-0.46792907933887506	31.166757948704575	-0.05430445791229073	-0.5672526441423315	-0.058403596101723236
1141	0.5025046640607975	25.370171566498744	0.05782695712584454	0.6501386633861838	0.06426185738415281
1142	0.7368536817244569	28.53911938340645	0.07918194893625344	0.9249990125761532	0.08582229611511272
1143	0.9017201492352607	31.0180023000085	0.09265717036037706	1.1086315250138026	0.0988268537373775
1144	0.9701640691490675	32.327826575910755	0.09844522365945733	1.187550299679299	0.10483317903071944
1145	0.9877329653482776	32.7993440987685	0.10172656986244606	1.2170574809645782	0.10871631040259999
1146	0.9814070610453336	33.438476334089025	0.10344528806332122	1.2028017794154824	0.10910150077711875
1147	0.9512916574206438	33.68128605222648	0.10248332932379023	1.1406593106187999	0.10487247421774629
1148	0.8540674626915976	33.55357351703186	0.0934593744227755	1.0102791346010112	0.09435747652758499
1149	0.7067881361167263	33.217818970768725	0.07816487726285903	0.84033204048609	0.0791983827365893
1150	0.5320085578969987	32.2799069032515	0.05964286345243291	0.6500351710563752	0.061565982757643314
1151	0.3365030897179987	30.96146542431281	0.03848759354465624	0.4143618283377224	0.04017056953450216
1152	0.13369321943044413	30.135570793043787	0.015583655554998998	0.14158527004630075	0.014307933415758506
1153	-0.07666051843625009	29.68073469599135	-0.009082856429954883	-0.13889172195152938	-0.014627521031749628
1154	-0.2962087550374789	29.571285955600537	-0.03557629339717243	-0.4266416486854856	-0.0455030262236108
1155	0.7756366074521666	27.951640078541242	0.08348782855832497	0.9747978775999319	0.09001136164792142
1156	1.0738914838228473	32.31915032550022	0.10750442258433815	1.2828263420324626	0.11167658147100326
1157	1.2597485470805263	35.36880176560928	0.12123398758417314	1.4828083525085327	0.12509489816656302
1158	1.3096217985873309	35.66945806731111	0.12650844950793844	1.5425192517007622	0.1305976806668283
1159	1.2652850161752003	34.95425869555215	0.12639344463849306	1.515686677647848	0.13207835421053812
1160	1.1854960512568538	34.80195362479317	0.12312716873005618	1.4362308086881754	0.12881590947129015
1161	1.0874343477182908	34.199579982980985	0.11690065468398352	1.3178370994687276	0.12108479484578462
1162	0.9659317402625198	33.42172495352982	0.10646515694166249	1.1474514559537186	0.10802773900777937
1163	0.8373416864705543	32.525925134027176	0.0940761594872757	0.9619973250192039	0.09190569104076708
1164	0.6937276688843605	31.127386588989573	0.07955561949966561	0.7917847923002966	0.07648086505357378
1165	0.5347709271332926	29.550500461675963	0.06276217588081313	0.6115386730739095	0.06099761811597077
1166	0.3731463865230842	28.596108208308276	0.04461982767823549	0.3982070824332582	0.041437008637250784
1167	0.2022948855369079	28.333834416681917	0.024487976655804742	0.17583840776577667	0.01885162093929214
1168	0.021216445889681187	28.437924830807113	0.0025912478805903637	-0.05803261693732082	-0.006248063218945596
1169	-0.1894383080971066	28.806153304611932	-0.023278915987888168	-0.2945432733037443	-0.03166322808702579
1170	0.9827199264808202	31.064723484859087	0.09990515312937726	1.2254589647215137	0.10612793319478828
1171	1.3082048042587824	35.944678221024944	0.12428670676349007	1.5643747262118155	0.12852043472411168
1172	1.5001612125669919	38.20411314656587	0.13878920155100408	1.763618698906405	0.1426720371208156
1173	1.5074707847220046	37.57143476029226	0.14197652427244867	1.7732435053937556	0.1463426237479472
1174	1.3847214562422028	35.78499056735807	0.13680667495308377	1.651443006482246	0.1424991539351293
1175	1.203372772634634	34.59467151513321	0.12525022842479056	1.4619524353301125	0.13188890611582915
1176	1.023243883230853	33.47933008179467	0.1111662096214074	1.2662425226666014	0.11833344420421875
1177	0.8784502312856066	32.22733582604126	0.09861183521735117	1.0746599217218775	0.10359544450893693
1178	0.7859975711798686	31.073422102696085	0.09047735741192418	0.9129555695684952	0.08935620561310138
1179	0.6953611406834244	29.832588894613004	0.0818411482076519	0.7882780447384995	0.07810925742000378
1180	0.5909268968365934	28.712074564606397	0.07093304963947823	0.6719047924498133	0.06870664409092991
1181	0.4845931904539442	28.09266151423681	0.05895772597717812	0.5297138920045769	0.05615422822749224
1182	0.37604864914911285	27.97471470828436	0.04605373394223339	0.3806969225181398	0.041110405283087265
1183	0.2504317039307966	28.275985320100002	0.030740932462907766	0.2131022065591307	0.022945238126262583
1184	0.0963501392277101	28.85197120340331	0.011826125500207405	0.02854199161203255	0.0030598200987288697
1185	-0.045503646964853095	29.323133022825797	-0.005569375077641849	-0.13565935652565247	-0.01456535503471788
1186	1.150271642529729	33.865110579526494	0.11150253998733244	1.4130228426235132	0.11639970602599747
1187	1.4451762753109323	38.36223335919494	0.13258555125579163	1.7246874057439745	0.1355096366539758
1188	1.577157183734387	39.48350633786265	0.1431213259110296	1.8807942048543784	0.14737448417756738
1189	1.5024920898666094	37.94033594511413	0.14062266211575888	1.8155845468369989	0.14712519952696654
1190	1.3161650155814604	35.727338380931265	0.13029992974188723	1.5957421647669507	0.13694384894847741
1191	1.0826093476850436	33.93418267335764	0.11365819815909962	1.3191546888131647	0.12017468783302208
1192	0.8513259511942927	32.43444336877842	0.0938080190874479	1.070207191476678	0.10222358448659233
1193	0.6841332030640486	30.860194094868728	0.07832768041664086	0.8811971682813605	0.08731545988721318
1194	0.6125922732223286	29.407631410990707	0.07227777615843023	0.7541092645926362	0.07597231314512443
1195	0.5777266427078396	28.35710546940682	0.06967382992200671	0.6784690056111412	0.06914556433001696
1196	0.5422288061420111	28.024915885263365	0.06618641738167613	0.6184857022097696	0.06448797129893222
1197	0.5119986580575566	28.096655080038957	0.06278606088445311	0.5599598049697238	0.05983615917198976
1198	0.4682817130087671	28.161227104397412	0.05748380939327608	0.4877835118258234	0.05271007084219572
1199	0.3941064739290779	28.578102946537346	0.048236718176428835	0.3795585479500505	0.04077310263754193
1200	0.2972021856277003	29.264325721961796	0.036197201918237436	0.2422309726877924	0.025828248613151895
1201	0.20635963897959494	29.60060130314044	0.02501388671851676	0.12409201267736633	0.01319810061559557
1202	0.9555257160028618	31.82866544437929	0.09475058798087055	1.1933471810417007	0.10245084540598047
1203	1.2776564489084004	36.23859611781304	0.1187173385554636	1.5303407023458127	0.12198623557310412
1204	1.5083698963094188	39.423489142876264	0.13541451627206483	1.761162750528265	0.13516628966069877
1205	1.5511986915833158	39.59283086719941	0.14009471856719183	1.8378849732584495	0.14212774354386484
1206	1.4057459205848257	37.22758050747994	0.13260459536874042	1.7131692499056679	0.13905911199186877
1207	1.1751089463452387	34.67291784487757	0.11795457430779077	1.4233166896862677	0.12387964816184285
1208	0.9128985111835581	32.54106251855463	0.09750909035110837	1.0898636669100663	0.10156819800432217
1209	0.6531789382116924	30.94670114948329	0.07335873715741424	0.8113420299293922	0.07978506061274769
1210	0.47780651474227587	29.296458954860288	0.05588383658931807	0.6298999686492678	0.06434326996678134
1211	0.4102040127775973	28.04116121660132	0.04943106746395367	0.537044606440885	0.05586047470388893
1212	0.40855438096814933	27.42403796703615	0.050126776628715904	0.4993645942454345	0.05248230040532318
1213	0.42618351559928913	27.55974602886908	0.052577265547872544	0.4860799094031062	0.05159731117943251
1214	0.4594378879482691	27.939420016455045	0.056620531589121975	0.4949698509123711	0.05311036620493503
1215	0.47178553323329864	28.143808057734567	0.05795914775229464	0.4922334619774465	0.05324722327342008
1216	0.4548004991593031	28.601129372838965	0.05550015664768556	0.44908210106574625	0.04838483817133456
1217	0.4082324319615245	29.204441987261102	0.04942009746019896	0.3629378304946427	0.0387842096495276
1218	1.0697670741669658	35.37397101247126	0.10038469164797022	1.2980462379826718	0.10602195233148742
1219	1.359107549684536	39.267401161880684	0.12180801220947998	1.5891511134364953	0.12342193702849306
1220	1.5194665705148571	40.363927631484	0.13508350709403738	1.742741687943666	0.13317657474151595
1221	1.5151589978186373	38.90682107969149	0.13848331049204318	1.7515180309800005	0.13747104600216242
1222	1.3425036521494245	35.8678190918621	0.12965247805992222	1.5760582581237275	0.132023172533408
1223	1.0864311810728726	32.721272844467244	0.1121711104754653	1.2590706141718986	0.11415131254271473
1224	0.7960726668798673	30.16190143126134	0.08755796716820773	0.9114211449596419	0.08842823335850666
1225	0.5195674355203328	28.575640908900432	0.060056676853682836	0.6126065165419785	0.06255446115740662
1226	0.3344974504010285	27.322331053885996	0.04017224568226241	0.41771350060147655	0.04412114461922942
1227	0.25702544290255713	26.705413305895373	0.031621373723766416	0.3354880013639322	0.03616370492616346
1228	0.25776252757333556	26.53108121465873	0.03208969469666706	0.32486092270163963	0.035397991135049586
1229	0.3019579808786351	26.959700015017905	0.037597305804666525	0.34458005037410994	0.037501653356288064
1230	0.3663873521592993	27.36085665696969	0.045429408156286585	0.38675790985506225	0.042021435135396454
1231	0.419040344129065	27.54210493105348	0.05168241597419013	0.42813382035691144	0.046599409957439025
1232	0.44789545443534234	27.85893230150804	0.054773201130713364	0.4417070055474401	0.047705890989069
1233	1.1809108085121374	38.633409536651925	0.10642333866019868	1.3839438518149683	0.1069958284141291
1234	1.4176019599678429	41.40780188078666	0.1246598330338065	1.6489927260843538	0.12419139685070739
1235	1.5259154119733718	40.4617240531457	0.13663554038052228	1.7615694600151557	0.1349037105740075
1236	1.499645505662666	37.226332295774306	0.14112560942469868	1.7125386215433165	0.13893744701318214
1237	1.3114072618047479	33.2968364112217	0.13207611940634978	1.4886342570974893	0.13102069736945565
1238	1.033653112740867	29.801313125706187	0.11164667202560481	1.1625124542831975	0.11090926419988519
1239	0.7440359460069603	27.608499394579383	0.08515676703794249	0.8424820322445338	0.08548893971583192
1240	0.47680443008623397	26.187109931678688	0.05706124645212243	0.5505316674858308	0.05852616462129886
1241	0.28454264863372997	25.1665079255475	0.0351697286106216	0.3303320716174209	0.036259919245449565
1242	0.18264811254412602	25.13277490853226	0.022888726798705364	0.22235594674682319	0.02487728645151399
1243	0.16003795422334574	25.38382416487282	0.02011358285037709	0.20671621160117162	0.023273036135935666
1244	0.20374126875059537	25.80188765212241	0.02551653940548814	0.23947007964985983	0.0267285171692059
1245	0.2717554579774285	26.324743710821227	0.03380008953239534	0.2929044127224964	0.032335570948765324
1246	0.33444382765627106	26.74960491019968	0.04125184787910673	0.3538055099691246	0.03867679946639681
1247	0.37872914411932107	27.176071290959204	0.04621767416179374	0.3971362072003171	0.042686432084301
1248	1.3003700494517978	41.40232850915099	0.11470373950437372	1.4774887027642845	0.10940907751181957
1249	1.4798652668755314	42.01034986013335	0.13026811419189785	1.7169623488518027	0.12585748901779578
1250	1.5423206101941576	39.109315227612655	0.14145111229477209	1.7952779775122987	0.1382416150688745
1251	1.4867337154981626	34.52584392077679	0.14613694556624832	1.7032009996619697	0.14331965450809334
1252	1.2658897649328296	29.961731974101887	0.13469265186220306	1.4450354345687926	0.13371450868624865
1253	0.9780813393787464	26.863682190029	0.11146555076444888	1.132715431002133	0.1131282555978146
1254	0.7016577990517604	25.407389998952823	0.08385631202938991	0.8519037105033771	0.08978405220000026
1255	0.46847712485301685	24.55270318607086	0.05770205472535326	0.5911719158707285	0.06494228265063144
1256	0.29131549822650094	23.81584786130061	0.03650525666407081	0.3700842273572907	0.041708521730503274
1257	0.17878748644453216	24.130434430306742	0.022374381548912973	0.23667446005633275	0.02687061603236382
1258	0.14845559335397898	24.90630911915545	0.018408009493407148	0.1906501621712246	0.021518837626815952
1259	0.18721121203465663	25.740551508917623	0.023001407237059963	0.2078072574993874	0.023101428043214856
1260	0.22834777295558223	26.475959232111368	0.027835656149284623	0.2499619152897415	0.027378332252669668
1261	0.2607520916886623	26.83425763437611	0.03158392718691343	0.29807160480217876	0.03218824307608578
1262	0.2928195378775032	27.08025128849638	0.035190523539087894	0.3386437467335184	0.03592804494242145
1263	1.418150602854861	43.1776733740471	0.1250979147030041	1.5536198007962072	0.11454991800926248
1264	1.5421141442200015	40.940209353812634	0.13889615768942243	1.7576727748315868	0.1304187247382548
1265	1.5384110312207873	36.63835172058373	0.14697497980684074	1.7912919984371418	0.14252728171897394
1266	1.4194143931434904	31.489078166876578	0.14716809741984968	1.6529842021693517	0.14620226395803135
1267	1.1826256489460691	27.389300195297928	0.1328570190934473	1.3857296313462	0.13545184870506694
1268	0.9109516138118701	24.757058282756137	0.10871472546979989	1.0960330545382033	0.11443879865533114
1269	0.6821642095054079	23.61965073587913	0.08402211187269158	0.8650471650771251	0.09373503129786535
1270	0.5075953400851649	23.50330834709059	0.06283933415882016	0.6674504362593702	0.07386061113699194
1271	0.368120038088147	23.775652196336456	0.04509657999144241	0.4957366805985915	0.054891854491310434
1272	0.2648887407123641	25.031818741113273	0.03177043587334126	0.3545290851283971	0.038711323635440845
1273	0.23695008821825966	26.410249742674342	0.027941203879094274	0.2700118311974473	0.029021812763405264
1274	0.253395146715228	27.382746742033685	0.029646916733837424	0.24852387552553473	0.026305683648041003
1275	0.24246294630350612	28.083655353465435	0.02826824695548609	0.2493588947519459	0.026124742978542434
1276	0.2244358662217127	28.142099371308582	0.026160820724396332	0.2535722224234411	0.026419503021422548
1277	0.21655956856490083	27.79252037420906	0.0252544473752674	0.26232556041218286	0.02712279737779311
1278	0.2196363070544723	28.401224431388094	0.025391711400488355	0.28721787835087054	0.029178958297153904
1279	1.517155673126628	42.46095417369104	0.13691978024362242	1.607238536304932	0.12355338082288735
1280	1.5498709530852761	38.0107691720126	0.14614923775107508	1.7243362642631546	0.1369603212274637
1281	1.4727119240153574	33.09253523233809	0.1492000742679922	1.6814309191072512	0.14443667795621828
1282	1.2994510296636204	28.432418282157574	0.14319740715653287	1.5087498910264954	0.14379865429762764
1283	1.062229179018713	25.031009445504395	0.12572471800563925	1.2520824446476473	0.13073634892126923
1284	0.8330411244501431	23.019659991867677	0.10266033201260749	1.001384400511616	0.10908122604937825
1285	0.6644599614936608	22.65820389645744	0.08193145354099847	0.8314841430787657	0.09057197538322521
1286	0.5593158385418033	23.718534887339107	0.06692536356344941	0.721457142843052	0.07689698993822751
1287	0.46358834517525493	25.169979746451183	0.05346595127712322	0.6118240193499773	0.06319682760630915
1288	0.37850483168264093	27.242467309840837	0.04230320779436173	0.48029176307677396	0.048296030130322694
1289	0.341247645442852	28.800206583839056	0.03763306882933632	0.36887715815816363	0.03669518446486005
1290	0.3205416069288183	29.59443735324906	0.03539751278525276	0.2956999038573561	0.029390439581859888
1291	0.2636933646083501	30.042251800361992	0.029273807202156332	0.24421575110561086	0.024343615150267877
1292	0.1982689006165272	29.906232355335316	0.022153109232020476	0.1973976814783854	0.019739080807262756
1293	0.14702242817116817	29.352439264850705	0.016534024498102477	0.1636703775508355	0.016377352354294303
1294	0.125388866813546	29.620598865870964	0.014075639927888758	0.1642657332780146	0.016245653525545488
1295	1.4360305316563529	42.19441918450686	0.13118921555102347	1.4064852000059658	0.11166097333017838
1296	1.5490025039230204	39.272125403695625	0.14530648463005755	1.6202103398088936	0.13175949128818149
1297	1.4833891377014412	34.032307529657	0.14825621900210434	1.6311428280116576	0.14100389351192102
1298	1.3439456432277899	29.551640524773042	0.14541349682088897	1.4960090779320914	0.1406140942148252
1299	1.156088081165831	25.645078287234686	0.13545047690242634	1.2971114614276738	0.1335174862155928
1300	0.9529406232721405	22.86360002816031	0.11803857734708702	1.063115114069691	0.11726178102679342
1301	0.758127715107936	21.789188611683674	0.09477215335501397	0.8609947727121711	0.09562163762268022
1302	0.6300623007790956	22.715590405828923	0.07581050357887242	0.75564143278759	0.07994427552954811
1303	0.5691028207863258	25.09825759457573	0.06447434501745439	0.7125004338117289	0.07100678985764468
1304	0.5040778012723228	27.678136387518943	0.05422678048723596	0.6491075810756043	0.061791350415527774
1305	0.423465583986799	29.76508510404632	0.04430976407317532	0.5369638326390876	0.04996326134451518
1306	0.36521553047609767	30.494624896827762	0.038243468940548496	0.40604462138270286	0.03799894428026088
1307	0.3143456677427163	30.91813963169132	0.03336260202067624	0.2900753139468305	0.02764814123207675
1308	0.22382351737140738	31.613078454010676	0.024026565419980578	0.19519495990385768	0.01889268024537581
1309	0.1172197756309018	31.724730530246898	0.012705468756779812	0.11807434799574598	0.011501334125967964
1310	0.03903086753776916	31.394508719865833	0.004264202743914965	0.05981309208757439	0.005833108215260536
1311	0.011754983929952965	31.42421012577096	0.0012861862041032663	0.03782705823555501	0.0036519917232956376
1312	1.2827422416830105	41.45037584412717	0.11827699833406143	1.2112108961731307	0.0962253200979741
1313	1.4975547787129155	40.75556690943888	0.1387058577565422	1.454477315757772	0.1166730960780434
1314	1.5070323902124685	35.85693310293333	0.14692808930489634	1.5746133073349033	0.13347390327937214
1315	1.361035141874888	30.528398151906792	0.14360855255646907	1.4895052341596544	0.13710086000798288
1316	1.1792205014345825	26.492813530424026	0.13544951162474733	1.285815380442786	0.12890382427201225
1317	0.9941051711769625	23.279599252501686	0.12266107393633062	1.0642504442902803	0.11516178903968491
1318	0.8090105332133978	21.384106359194956	0.10326895572394845	0.8501643936624174	0.09636530403018259
1319	0.6527662017549647	21.337065748111176	0.0815852767099224	0.6924839854356772	0.07671317887091988
1320	0.5812494377452724	23.341191536927997	0.06810584034125138	0.6451316646863804	0.06582350230813719
1321	0.5461230104790608	26.57968020005375	0.05947351978643742	0.6384094765806401	0.06042166781003292
1322	0.47567376347712387	29.596833261382518	0.049176798389780854	0.5908528093600968	0.053676059879051684
1323	0.3825160073337748	31.180383296816586	0.03886090519540759	0.4932629898499389	0.04443807816794445
1324	0.29774513034977323	30.916643281400837	0.03069327374265938	0.35496271694880216	0.03263085022255283
1325	0.21781908173164607	30.730070497226414	0.022999912638600024	0.21687476601497943	0.020534493178581185
1326	0.10087837911603334	31.576766282510505	0.010811853966886255	0.09684952336726135	0.009342433391875009
1327	-0.024039069753390513	31.826994346486874	-0.0026030105706224046	0.013178523776704008	0.00127843522012521
1328	-0.10185487554484383	31.92101864420178	-0.011077010761709609	-0.045293005651072235	-0.00437976096675476
1329	-0.12715850208475618	32.430903253161304	-0.01377082035153378	-0.08336949428308575	-0.007936572482254624
1330	1.4273401585024938	40.16430821673554	0.13314718927245675	1.4038113640223975	0.11292067246226906
1331	1.3540660460175626	33.879655664418	0.13568397014797623	1.4166523674808311	0.1229713143551424
1332	1.1635173786175081	28.32763480045594	0.127753721062586	1.2653931395563807	0.12098470479910604
1333	0.9508678917178912	24.61961219758983	0.1138442954705106	1.0261083269573892	0.10663937859501518
1334	0.7525382694839133	21.9450194395778	0.0958992565009102	0.7891368392220213	0.08751022047287009
1335	0.5747668770084025	20.729490231729827	0.07450969399700956	0.5891879990336346	0.06736709970740995
1336	0.4601191702625933	21.06047128275358	0.057665434710280336	0.4678158266223444	0.051587596972002714
1337	0.4346985153518803	23.190397991616045	0.050915900791938355	0.4535623491881546	0.045900117570774814
1338	0.4100026625051676	26.438760277543896	0.04482069939220191	0.462639662563856	0.04362884382693564
1339	0.3257633055382134	29.01615825986807	0.0341173467755047	0.4191913940913799	0.038457709961163405
1340	0.22839639109075502	29.82340501995792	0.023757276923952984	0.3240563029894419	0.029872252223095728
1341	0.13394695374099716	29.125286079124663	0.014239591540005642	0.1991170587089855	0.018833585823114913
1342	0.02831498194989969	28.81309823674902	0.003091337505255625	0.05912860345227964	0.0057471611551546805
1343	-0.10076684885615309	29.511255988696973	-0.011161573717590226	-0.06661503694728778	-0.006551632559162556
1344	-0.21421377139794437	30.02030055830487	-0.02384617483936771	-0.14880636096688543	-0.014610567826276663
1345	-0.27445245939721563	30.654296779579006	-0.030408086542863887	-0.2037008624902074	-0.019765750789403666
1346	1.0684130945099062	32.715043488183774	0.10940902029180397	1.125767090957856	0.09933533746590094
1347	0.8518061968176737	27.290099677637894	0.09610273943380901	0.9292612047642906	0.0906965050310864
1348	0.616047641417345	24.16007655931707	0.07535256139148541	0.6715501184635115	0.07085873675439458
1349	0.40009377460152196	22.287578387455405	0.051421999134365	0.4194606687049907	0.04673214926291245
1350	0.24069115380266054	21.171796389548906	0.03132560528670241	0.22473490461901371	0.025593442165077054
1351	0.15924402227609266	21.043785022842723	0.020210752419462467	0.1287075889469752	0.014241498189458397
1352	0.14460999486150944	22.423636207090205	0.017439658299059402	0.128468757014579	0.013324374556019114
1353	0.12289969070314329	24.602149135490954	0.01408531981960352	0.14313642012293365	0.014151421484980758
1354	0.05023408510449251	26.005231705824013	0.005596708777860026	0.10713379232554396	0.010442263287060724
1355	-0.03012441604079131	26.341838638618043	-0.0033526776856911402	0.024140050380474412	0.002373650353516023
1356	-0.11558985043975525	26.134265714268626	-0.013096205361753595	-0.08307898620433168	-0.008316413699224987
1357	-0.21555146844464257	26.366187674723385	-0.02487284421704202	-0.20636149951784666	-0.02092733086652301
1358	-0.3434685301021221	27.599817414474796	-0.03975736672547861	-0.3310505123876188	-0.03349254459137699
1359	-0.4510665632728357	28.876089986739057	-0.0517518703225802	-0.4159131131173636	-0.04148788609369875
1360	-0.5099030126351876	30.179824671046678	-0.057444972973651025	-0.4795003583439049	-0.04669542170433413
1361	0.6229722754746199	33.50532078982007	0.06457239245479253	0.6404239580104008	0.05719854361035108
1362	0.39728889355928	28.533214303865346	0.04516207523057468	0.41952607927097413	0.04115393325490448
1363	0.1654988087152369	25.585574464684726	0.02020042976290903	0.15835205128544602	0.016584074810690626
1364	-0.04689621410594043	23.92400433650738	-0.005963285214486668	-0.10612544850046778	-0.01163959859726322
1365	-0.20211306389373718	22.75218782430327	-0.026082558122533142	-0.30422716610750994	-0.03419588661260328
1366	-0.2663118944331653	22.07588232655036	-0.034091323353734285	-0.3805305820218224	-0.04228952738908233
1367	-0.27190099368582865	22.475708471256546	-0.03389191552051702	-0.36650630464749423	-0.03926384889058429
1368	-0.2784862477013739	23.243205167734217	-0.03378218911203287	-0.3342251919597762	-0.03504954569650407
1369	-0.3012609896714947	23.723820677102466	-0.035996185659126254	-0.3329271643652768	-0.03491577324038607
1370	-0.34111191230090154	24.062245297598217	-0.04068720832152418	-0.3741053871362959	-0.03952479225842049
1371	-0.4030150727504795	24.441782021968354	-0.04840532274578162	-0.44901931336389594	-0.04753531645474398
1372	-0.49178909929280473	25.60616007481753	-0.05907603550459705	-0.5622665573826543	-0.0589630925380271
1373	-0.6038725852080458	27.65392793170238	-0.07146644968412585	-0.6847080317622232	-0.07020029332446182
1374	-0.7046095626981201	29.761256018004524	-0.08132118736773951	-0.7873846206015366	-0.07828328331133101
1375	-0.7797712184514641	31.74762330491475	-0.08717624806090397	-0.8711131192248612	-0.08364273916331828
1376	-0.20978472662833686	31.689936704543488	-0.023474441957571188	-0.31710637305065276	-0.030551570955200447
1377	-0.4085113418007592	28.750175229832763	-0.04846303389579362	-0.5653147427524007	-0.05720446541288846
1378	-0.6010948110899408	26.921734911579176	-0.07385091306478694	-0.8207401831142336	-0.08613953154461505
1379	-0.7505296825644534	25.796005476432594	-0.09375045480543705	-1.0018263891679189	-0.10850799054689644
1380	-0.7966483984441941	24.722012807200873	-0.10006392661090137	-1.0516324798038699	-0.11463622066867257
1381	-0.7768315665302281	24.013595505009718	-0.09726674164654842	-1.0073879820845857	-0.10842055481622977
1382	-0.7371120592178763	23.566343213528814	-0.09176441386783654	-0.937088475517474	-0.10050970903698668
1383	-0.6967400673855653	23.508416430991865	-0.08624920950756342	-0.8726076133646301	-0.09456269592962756
1384	-0.6862175061620205	24.0023520270188	-0.08451442842375124	-0.8416710642952105	-0.09175373531033545
1385	-0.722097888221696	25.173339804861335	-0.08820434514718063	-0.8727845727815253	-0.09416282001539175
1386	-0.7874701067197326	27.223995019100453	-0.09431536734643417	-0.9689291001689413	-0.1015300534558396
1387	-0.881476732436801	29.85520409779743	-0.10234620477733047	-1.0949897258773174	-0.1098175167777478
1388	-0.9770770121032899	32.48357255470198	-0.10938985553259688	-1.21153077800732	-0.11620872220789455
1389	-1.0615065865319124	35.06406809818596	-0.11403750954317836	-1.3211059484039285	-0.12143444960346883
1390	-0.9626428024141347	36.044896796167016	-0.10356561639056348	-1.2448107313260284	-0.11530565104720697
1391	-1.1092711369739492	33.34368940345113	-0.12475122107967536	-1.4570386935209472	-0.1390970537520088
1392	-1.2591729776824245	31.605834183619454	-0.14560906053529124	-1.6644880749893438	-0.16286188602031618
1393	-1.3701104612613677	30.347590724592344	-0.16118081497735348	-1.791130941382429	-0.18090774776946522
1394	-1.37757955762887	28.895317653737255	-0.16412473718447768	-1.790589991385489	-0.18393547498855345
1395	-1.3088655360789558	27.247669993155547	-0.1577007747879191	-1.7069480596684903	-0.1763063710522412
1396	-1.2194253308600023	26.046707383346487	-0.14796554644173082	-1.5996049509201802	-0.16678822828616272
1397	-1.1302860898925853	25.592999092027227	-0.13725092745027367	-1.4787545114818719	-0.156171018353345
1398	-1.081270902253885	26.297514057205966	-0.13017801924762937	-1.3808995964203419	-0.1457933621581561
1399	-1.0775822423832258	28.15548579635758	-0.1270941346393092	-1.3562038749867056	-0.1403738663507387
1400	-1.1100613170084048	30.856788995254348	-0.12665336914821623	-1.422851234915932	-0.14155034061580915
1401	-1.1936811975047241	33.95208160685384	-0.13073425277518566	-1.5488437060546434	-0.1458672114646412
1402	-1.2893976390335482	37.0220063768487	-0.13532396415664685	-1.680609243865665	-0.15039139650670133
1403	-1.3747281678552798	39.99648439789994	-0.13791824470987799	-1.8097978571956697	-0.15480121137303246
1404	-1.8669636032168921	39.32790553842925	-0.19640847175178078	-2.3578161744818353	-0.21140150015315987
1405	-1.952705936880689	37.9976593144204	-0.2095818434414377	-2.492372025957625	-0.2264234136214964
1406	-2.005310932732889	36.50935477804948	-0.21868795683736605	-2.550528872450882	-0.2370487453533045
1407	-1.9673352694040267	34.48917576963932	-0.21794002487275713	-2.4964416136983485	-0.2364192060946637
1408	-1.8485312706267152	32.15897219827053	-0.20825029217331642	-2.3707912914382416	-0.22864750584953086
1409	-1.706769626458727	30.49947615029155	-0.19462278010045653	-2.2304834622022387	-0.2196573778417269
1410	-1.5731817466192761	30.08561842354279	-0.1796087122516406	-2.078611317872952	-0.2069739170111277
1411	-1.4826963278000655	31.142741486349955	-0.16709808901728476	-1.9466056805008565	-0.19183276280752812
1412	-1.4509931745987783	33.44801304461459	-0.1590181242326365	-1.8858134377051177	-0.1802541003230135
1413	-1.4734686946323812	36.52311783133064	-0.15517696384833493	-1.9289901080127916	-0.17569275686350372
1414	-1.5546831632291545	40.23454449906801	-0.15628144352445703	-2.0578881372555866	-0.1765670064095074
1415	-1.6581910147068148	44.06705943779724	-0.15903848341126098	-2.2104926481548643	-0.17953480631304405
1416	-1.7519495154887825	47.63778891186936	-0.1603023427637864	-2.3578904571395585	-0.1828419953644971
1417	-2.5857203322187896	44.58994057253448	-0.2597202829638542	-3.169045955881283	-0.27230036001184105
1418	-2.576451165910466	43.0544373120641	-0.26218246510159743	-3.1640549896211048	-0.2748696355572108
1419	-2.489848816345112	40.8018021488844	-0.25706669717521435	-3.0672474288248455	-0.2705913904007536
1420	-2.333936116637246	38.31703727774607	-0.2447471925674935	-2.9131914424224448	-0.26369862413416423
1421	-2.1556596087849247	36.72266725121778	-0.2283138726398902	-2.753062759217926	-0.2549982998570546
1422	-1.9876146410324769	36.53325197257555	-0.20997924331955325	-2.5989869429606705	-0.241190673888317
1423	-1.8713390947480437	37.91905540438165	-0.19412365031207726	-2.4744358539463605	-0.22471793474323074
1424	-1.8336904818469797	40.40255198102826	-0.18411944393417776	-2.4267838325861275	-0.211720878492973
1425	-1.8697998570909782	43.86734096130161	-0.1796304495574789	-2.483144279465848	-0.20496845186685997
1426	-1.9664559301924698	48.35500666482649	-0.17955739139253282	-2.6288491013049176	-0.20333247581345745
1427	-2.0807419276162817	53.22261201848235	-0.18059708945243483	-2.8017015985101508	-0.20420342840539868
1428	-3.081569737555573	49.32229918337482	-0.2962538263943169	-3.6432858940087023	-0.3036193043985295
1429	-3.000377604689419	47.97189097152722	-0.2914526790522534	-3.5688183441287666	-0.29951234436921065
1430	-2.8739225387029244	45.957513210449264	-0.2822709681790367	-3.4373351458799046	-0.2919418973663342
1431	-2.6949542528893504	43.96774209645113	-0.2672180217499042	-3.2744399952539576	-0.28455797940943245
1432	-2.4956397048995824	43.20026074017771	-0.24766663568163147	-3.1218561458231737	-0.2745558128802352
1433	-2.324347847852239	43.57995919871243	-0.22810606911544157	-3.0010234577362134	-0.25996199731651065
1434	-2.224227342185576	45.429607415447336	-0.21271059125850728	-2.932600328190054	-0.245115895081524
1435	-2.563642285616056	63.604834175312206	-0.202128826346754	-3.451574922272454	-0.22751933280172004
1436	-3.2310004435234694	50.41515897696029	-0.3065215399388883	-3.7557756681575696	-0.312850871699462
1437	-3.078416556366145	49.01520125029176	-0.29382339113815925	-3.599731967854467	-0.30273569100212344
1438	-2.899482123413756	47.782392087121565	-0.27711935417563366	-3.4485247247028523	-0.2934728128276752
1439	-2.720333775101962	48.22652374681549	-0.2569791463271679	-3.33419711489383	-0.2814957385359832
1440	-2.584782044174128	49.88552427768368	-0.23829474685951005	-3.2848882001693145	-0.2674385589790737
1441	-3.0683359685974763	50.28253365252754	-0.28805902385931054	-3.575059786837834	-0.2990843072857806
1442	-2.9259330028621697	50.150853104386066	-0.2723062864213993	-3.448164360134099	-0.28811299130186924
1443	-2.808847134892946	51.94413744159961	-0.2551062071103153	-3.394350763433229	-0.2765407616915078
1444	-2.7594935739795474	55.075415194775566	-0.2414604019838381	-3.454138150146301	-0.26764090227120274
1445	-2.786429353537857	51.61824761254516	-0.25329427646396835	-3.3221833035000046	-0.27045223549870856
1446	-2.744416246049659	54.68819381338365	-0.24100987892450584	-3.3322541201417755	-0.26256757527210645
1447	-2.7955330385006842	58.91539474429553	-0.23449931189461123	-3.486573124498414	-0.260394343176067
1448	-0.5314446557134326	40.17522071786873	-0.05218076859275034	-0.6878151523011852	-0.05846897681444636
1449	-0.379487624307991	41.73459476510767	-0.03689540880343241	-0.5015438912021883	-0.042482475589680276
1450	-0.16639425160716856	42.29975254005188	-0.01606939111873271	-0.29156915647788034	-0.024648447843704797
1451	-0.443686680437783	39.52555536236046	-0.044555764029275684	-0.5892716771494025	-0.05237335749019042
1452	-0.24854407663431005	40.617620926088286	-0.024681917647030933	-0.39286973058349284	-0.03469717929639846
1453	-0.054598405256173405	41.226901194797136	-0.005366215650328065	-0.20002001047933718	-0.017501006209117036
1454	0.09329221530103218	41.412245361552166	0.009090422183045833	-0.049036670936406346	-0.004253911417542214
1455	0.15773757782390946	42.195384189141954	0.015256075564092007	0.029441994186136317	0.002552795252479835
1456	-0.3684625778312873	39.00007282406555	-0.037505550737060835	-0.5557069967772065	-0.050910581708261377
1457	-0.22755305201620796	40.244440448376906	-0.022831101562718392	-0.38675713389242833	-0.03506157736340899
1458	-0.1474536738873436	40.883438480552506	-0.014621852380767623	-0.2802816988165481	-0.025108189395827277
1459	-0.12995329221113283	41.69392763736265	-0.012764499658790878	-0.2529556910562464	-0.022476084003154217
1460	-0.20446291812565603	42.938557946289315	-0.01994594149246167	-0.30356561901398255	-0.026953493587462893
1461	-0.3944894676633419	44.37633085915573	-0.03823843634776282	-0.4574835701428882	-0.04054705452449734
1462	-0.6539653752726127	45.82099913310085	-0.06282452180335962	-0.7015111902700735	-0.06167255010684115
1463	-0.41594054032966876	38.75610863415968	-0.04268006420539541	-0.5898600290813325	-0.05499748685528587
1464	-0.3944530475040203	40.05405757440516	-0.039867193640359455	-0.5378289202954445	-0.04929834785902893
1465	-0.43689140714187547	40.97328857407992	-0.043667271370875255	-0.5745047335659512	-0.052069535750119925
1466	-0.5482797517644082	41.621818720243624	-0.05448793359807939	-0.6678039965714363	-0.06028860467879252
1467	-0.7448081710399652	42.8361663570279	-0.07355803478904116	-0.8318434403516678	-0.07472894519719224
1468	-1.0071629680978778	44.20847301454423	-0.0987056079151197	-1.0805995965220985	-0.096270198389411
1469	-1.3082539265803015	44.90529529774919	-0.12745711141316657	-1.3892219968473265	-0.12266381897313866
1470	-1.6194483831300297	44.88946194789077	-0.15731898827693355	-1.7269813678661698	-0.15103676717309175
1471	-0.58012270665706	37.183560924214504	-0.06090720629270138	-0.7714860916416256	-0.07355858766802612
1472	-0.6002962496295023	38.83821639352158	-0.06197193994066145	-0.7769377322493091	-0.07252680109568724
1473	-0.7083728949720848	39.89054727865048	-0.07230485615733243	-0.8922144845112242	-0.08246087916045174
1474	-0.8795883350002724	40.23456769984039	-0.08935705231982044	-1.0510753064244043	-0.09657249122208932
1475	-1.1017599654972625	41.42003592359916	-0.1111363768496749	-1.2384520687445741	-0.11291755506220565
1476	-1.3579463242532441	42.64497698601429	-0.13599558523854335	-1.483597376711236	-0.13448212428929956
1477	-1.6421981973634532	43.03384287794716	-0.16383414557896647	-1.781759084484541	-0.16099132531828678
1478	-1.9414640274422381	42.610216320316574	-0.1937280638075283	-2.1080341152096715	-0.1892883633862375
1479	-2.252787456286713	42.44131007947953	-0.22474373073917767	-2.4488222410012517	-0.21871168954565406
1480	-0.7888768889766824	34.451275693537156	-0.08595663096534586	-1.0302207501996516	-0.10218995726522621
1481	-0.720318647808058	36.13230946816208	-0.07708697309759625	-0.9495592667221162	-0.09204426981014832
1482	-0.7796816646328565	37.81687995905708	-0.08211674718220449	-1.0095382234470518	-0.09582114686492937
1483	-0.943319940235418	38.68702912069678	-0.0984603087259238	-1.1867195239165338	-0.1119647449819534
1484	-1.162618269134514	39.090465647537584	-0.12086391799176163	-1.399039458151732	-0.13116831716076913
1485	-1.4083356960683848	40.10892039237555	-0.14544257516669787	-1.6187429193517675	-0.15025983090479664
1486	-1.660923550977669	41.09999858776563	-0.1702958364757813	-1.8728935845199521	-0.17342552192282817
1487	-1.9242811615670565	41.5047339249966	-0.19639597355358	-2.1582523061340737	-0.20002684983886249
1488	-2.2039365872664773	41.039728859327425	-0.22507400218068627	-2.456751184304794	-0.22670004762850182
1489	-2.516483372548479	40.69620403843971	-0.2571161360919787	-2.7721053271489047	-0.25429288930411476
1490	-2.817437332319097	40.89855011397324	-0.28724276157432765	-3.089767890489014	-0.2829577226943458
1491	-0.9217989704721452	33.72173375853133	-0.10175866452278311	-1.1975033869486065	-0.11969406139658849
1492	-0.875615062812364	35.08137029687133	-0.09529737292880351	-1.137811693965916	-0.11144733305502195
1493	-0.9581774172552695	36.54574517843807	-0.10295991187079703	-1.2160264443056417	-0.11730776962145616
1494	-1.1455423334247703	37.43109536845459	-0.12221051154880568	-1.4180653760360988	-0.13676098193986932
1495	-1.3897180974849592	37.985365173999725	-0.14775201649510547	-1.6637993997074843	-0.16021167101904799
1496	-1.6511464031853715	38.80390185287058	-0.17458473207591835	-1.9249071286987194	-0.18341866351289432
1497	-1.9076926903431577	39.53982415187508	-0.20031883764765734	-2.204024437909552	-0.2091223707284362
1498	-2.1537809471937264	40.15879336911559	-0.2244905741049527	-2.479063630171294	-0.2352106211805262
1499	-2.421962968432129	40.35633810741816	-0.25145981184920174	-2.749164636763976	-0.25905233066014394
1500	-2.726574001774787	40.48644043220974	-0.28237101792584024	-3.0415105651222087	-0.28372721845287635
1501	-3.0051872489522733	40.69887363475188	-0.3105433237243043	-3.33935854732643	-0.31063318045583727
1502	-3.2191173870242324	40.39155757479406	-0.33292177000138967	-3.6149478535606807	-0.3373213353172466
1503	-1.046756265765452	33.136835087741346	-0.11654693693119998	-1.3599593814376363	-0.1353926425661333
1504	-1.0318661069060893	34.10936486833967	-0.11391577798136779	-1.3035456197140454	-0.12855127012203682
1505	-1.1217918662557405	35.13540975621899	-0.1229668372580339	-1.3760739041729322	-0.13479669225926036
1506	-1.3087400875626984	35.931494152767506	-0.14281577028298803	-1.5769461765296673	-0.1554389862096321
1507	-1.56717159820119	36.418447908232324	-0.17072472028667937	-1.8476938604881896	-0.18293824668998504
1508	-1.842517846402682	37.05931545444796	-0.199840789627519	-2.1448053961674445	-0.2105116977380529
1509	-2.105635257912617	37.94522458291241	-0.22626924682191873	-2.4473137701590146	-0.23805582071613135
1510	-2.351257971710102	38.80796053129267	-0.2500750545318983	-2.720743245219366	-0.26332314483093994
1511	-2.6008270630892487	39.60048816638644	-0.2742242137117617	-2.969907053354313	-0.2842191138414579
1512	-2.8795239432521758	40.35464036338021	-0.30157214591370046	-3.2417761151045146	-0.3059004350129904
1513	-3.135797904674268	40.59578576697085	-0.327551189698008	-3.5317468138514863	-0.3318683290063258
1514	-3.341635960196013	39.95737332401721	-0.3499068866950182	-3.792672264378269	-0.3593385560141666
1515	-3.50646702199095	39.333804403458814	-0.36748836692700093	-3.998495702928082	-0.37985081621654293
1516	-1.130948786378251	31.9252765722191	-0.12766493009801957	-1.4862691185532515	-0.14713916706865784
1517	-1.1305400454554047	32.806985487226356	-0.12697987679827547	-1.4327912143446129	-0.14217672249169225
1518	-1.2171992767834114	33.69742789194244	-0.13626486760159992	-1.4840979132377545	-0.14762975556482283
1519	-1.4004970779070975	34.17739309409326	-0.15680930931898093	-1.670531798111446	-0.1680013126280805
1520	-1.656928252932556	34.47909680951975	-0.18557089441118643	-1.9435111656630926	-0.19695420574166733
1521	-1.9362306492138552	35.29896022915013	-0.21550405304939127	-2.2549928978934717	-0.2270151972390327
1522	-2.2102663111820213	36.61946560639862	-0.24281204531093603	-2.572407685464785	-0.25570107416384896
1523	-2.4621042938624234	37.49213087779792	-0.2673455453577602	-2.8523368417672805	-0.280826231331475
1524	-2.6974954462392837	38.28794834390612	-0.2900263293159659	-3.0924345383687806	-0.30013705251886114
1525	-2.9566982399270363	39.02772399192563	-0.31545078578959085	-3.3544064047677375	-0.32025920455803014
1526	-3.211853848306224	39.44323324413677	-0.3411522866105749	-3.6399474595080874	-0.34598716305759114
1527	-3.4152775772598964	39.21927978470236	-0.3624522369542458	-3.882071283414206	-0.3728385175937995
1528	-3.5765107046277462	38.62269002414694	-0.3795426746058092	-4.065215752478327	-0.3920446087038032
1529	-3.746670788250224	38.452402684241505	-0.3961180638127989	-4.2526418250190074	-0.4082007185349912
1530	-1.1634356333014075	29.892382371852584	-0.1345746334832743	-1.5440905733218053	-0.15417728484169166
1531	-1.169574665527756	31.001987574007867	-0.13476227280927308	-1.5043733119108873	-0.151553338674497
1532	-1.2325826140218847	31.80327712257844	-0.1419564905490645	-1.5325265305918774	-0.15573363485498257
1533	-1.40062649135709	32.041730492548545	-0.1618117418580834	-1.6839192709585304	-0.17332645397382948
1534	-1.6310401379174084	32.335771570408504	-0.1885070027134532	-1.928801385780896	-0.1998332347501503
1535	-1.8918835673626364	33.18587689827496	-0.21708797169009236	-2.226419535329273	-0.22923077594094887
1536	-2.1648126463845565	34.48665797649386	-0.24502074682237182	-2.542975781210434	-0.25851900504394987
1537	-2.411931093007602	35.279625431306755	-0.26989469318298376	-2.8221067405810154	-0.2839861811633044
1538	-2.652200044596272	35.98313611846205	-0.29377568859577724	-3.071227274192079	-0.3032413261794435
1539	-2.9237564478649976	36.74336861038805	-0.3208835512385632	-3.3410017850497282	-0.32272215077135646
1540	-3.1792893160513738	37.476600575922966	-0.346123127131217	-3.6118597981054426	-0.3471479813722296
1541	-3.379456135697655	38.02774310187645	-0.36526693332904453	-3.833149777039226	-0.3709634382331408
1542	-3.5422979124673613	38.02655695974595	-0.38119671067293215	-4.002126983768196	-0.3875347410524247
1543	-3.7308098608536273	37.84822440919599	-0.3999981114344019	-4.191686290885295	-0.4041651820128456
1544	-1.1310500845932125	27.69567187681707	-0.13503110760961545	-1.5093474517462468	-0.15520072876877455
1545	-1.1401538809524192	28.65401613114185	-0.1360274345446989	-1.4831339845850147	-0.15393134294805855
1546	-1.1622849215847753	29.218978221683592	-0.1390236139701035	-1.479368064464791	-0.15528615430619958
1547	-1.2933759946149006	29.479800580347753	-0.1552125289564965	-1.5902998913950965	-0.1687726820290729
1548	-1.499276675839933	29.951064970293924	-0.17956855420130574	-1.7999212099658128	-0.1912307327330214
1549	-1.7348903272577467	30.871228887429957	-0.20597700158596619	-2.0639751851749453	-0.2175506245385196
1550	-1.974353791022446	31.8089586957273	-0.23187638747645412	-2.3470739575616055	-0.24493497126077912
1551	-2.203510169880923	32.54780681802787	-0.25601349923951044	-2.613602162105721	-0.2711846612536316
1552	-2.450165205149218	33.36169465690772	-0.28142673631188314	-2.8666684551100095	-0.29031675999582013
1553	-2.7312243208492495	34.34680611371887	-0.31002963666425554	-3.130715182578113	-0.30716190309414365
1554	-2.9793459026744147	35.555983743917615	-0.33388666567860176	-3.3849095905136855	-0.3297734950700598
1555	-3.1655252834046794	36.638668168878006	-0.3505444030914582	-3.595477077912545	-0.3513021060607565
1556	-3.3408314419107477	36.996187258580036	-0.36716616548973696	-3.7807281707778744	-0.367431711650477
1557	-3.554646315990485	36.758345282483944	-0.3892247792288583	-3.994131066577603	-0.38648436363162864
1558	-1.0349063328326693	25.570385259048173	-0.1280899011885573	-1.3720670590253656	-0.14657064395513736
1559	-1.0319287773703474	26.026090750756467	-0.12817197938657982	-1.3433371660644589	-0.1448884843971492
1560	-1.0209093208558986	26.363724073875158	-0.1271969058866338	-1.3210482351472248	-0.14424241317055106
1561	-1.1188789762431406	26.600624789433844	-0.13970683424177144	-1.405878204139394	-0.1543038279105926
1562	-1.3029428232584999	27.47327015646489	-0.1615767220990537	-1.5817370625580427	-0.17212146934788825
1563	-1.4996972710482108	28.635305079819364	-0.18381736798186474	-1.7894130852804997	-0.19239776585335244
1564	-1.687725139436263	29.48429074389649	-0.20478290024566304	-2.0084306330475186	-0.21482259941051784
1565	-1.879601890959833	30.07386499853208	-0.2259893800525637	-2.233716345931965	-0.239480509653699
1566	-2.103816223022978	31.044662127111756	-0.24981791279663815	-2.463264526534286	-0.25734926307059275
1567	-2.3685712407981976	32.25204545173281	-0.27744727211544606	-2.7173929637103864	-0.27312949105943485
1568	-2.5988373644914287	33.54543242763767	-0.30035875026722414	-2.9645324436094502	-0.2951376755408978
1569	-2.7785152526034524	34.54466226080484	-0.3174904976376785	-3.1872055639575114	-0.31751337639530713
1570	-2.975830727995068	34.911163724890294	-0.3374917832461072	-3.4109603648844975	-0.3369536941734847
1571	-3.2254651346533727	35.01061424192647	-0.36359150687612535	-3.6693173763542855	-0.36017985290213167
1572	-0.8505880674681803	23.952575396319244	-0.10921885092242407	-1.0999604221200792	-0.12338493499487652
1573	-0.8283252164817557	23.909280678912463	-0.106399534267015	-1.0750258250417812	-0.12142260323901542
1574	-0.8966326200285827	24.021359084378034	-0.11501215336656179	-1.1346066116576405	-0.1273857892950625
1575	-1.038899524724994	25.075032316113962	-0.13191185256363322	-1.2627892872248185	-0.1389433325985038
1576	-1.1834776979819344	26.45996757798853	-0.14812791247825655	-1.4050209714839736	-0.15195314497550128
1577	-1.3099695972892973	27.58480919243097	-0.1619310275534864	-1.5488482532063552	-0.1671874403228658
1578	-1.4445335533542316	28.37022524317213	-0.1767868843141091	-1.7062252644410512	-0.1855444182523181
1579	-1.6275390692623295	29.495632162158167	-0.1966887082404592	-1.899652685348055	-0.20094910016795006
1580	-1.8650167213093707	30.456557757332398	-0.22314084767375605	-2.150212655426277	-0.21939918575746647
1581	-2.0892083192962243	31.279976750275182	-0.24801956327201014	-2.4082389523931758	-0.2445868527972575
1582	-2.2960458605686678	31.78815799186787	-0.27107589742854404	-2.6649541596186435	-0.2724531678363234
1583	-2.531432397146327	32.205402433419884	-0.2972588876909778	-2.938700908523388	-0.29911048440746024
1584	-2.818952289681416	32.691436810021486	-0.32865097290115525	-3.2463040973918615	-0.3277423036336232
1585	-0.587135387039286	22.357556899311053	-0.07671697943601286	-0.7532155267343589	-0.08666678336397422
1586	-0.5741265231994004	22.40221141321643	-0.07426909940033459	-0.7198001351749507	-0.08239423293919161
1587	-0.6084906127396784	22.661459194980267	-0.07805481094711245	-0.7475079442711912	-0.08394264139198648
1588	-0.6880005981566493	23.603496282136568	-0.08739183324830745	-0.8283665606319626	-0.0903463568551583
1589	-0.770586855135034	25.144547256376107	-0.09647160336541791	-0.9216810242610625	-0.09837675208930023
1590	-0.8465436124962895	26.851936940034378	-0.10421723893806903	-1.0062707377600397	-0.10688222362034341
1591	-0.93079982757496	28.314682587852495	-0.11285385116756416	-1.1024101865766345	-0.11734772581361595
1592	-1.0818008547919291	29.468536499362582	-0.1296725371888725	-1.2664195517336907	-0.13110592740209523
1593	-1.3122449153337508	29.835081247692496	-0.1569185561240551	-1.516746176090169	-0.15354424272320916
1594	-1.5679890471393156	29.870450512638353	-0.18801210431707735	-1.8022228128058324	-0.18433825617629926
1595	-1.8281098323027127	29.72923850790883	-0.22040387516570764	-2.103759085505255	-0.2196227080906824
1596	-2.1038700012694895	29.848722019094595	-0.2542838207619596	-2.4222389533778164	-0.25448106176938345
1597	-2.403704617840929	30.27195980639937	-0.28959588045651113	-2.7600897035656065	-0.2881523664585488
1598	-0.2162867651285873	21.631896743808213	-0.027906216076682235	-0.2807343022958534	-0.03186662508724894
1599	-0.19491334709822444	22.209753758449995	-0.02459775943821434	-0.2210785901747366	-0.02464040556900437
1600	-0.20440925699621942	23.011075695400354	-0.025423783344690365	-0.22297212544463224	-0.024261353783838018
1601	-0.23910197663058114	24.290043223725668	-0.02945944429527334	-0.2739375079092252	-0.028985625532441127
1602	-0.2813965644280079	25.939869000435028	-0.03427885299327344	-0.341229175262698	-0.03532208225033936
1603	-0.32502069860921334	27.904538674788476	-0.03893781510365545	-0.40422434501377896	-0.041472673072928345
1604	-0.39151557749902305	29.64363734106884	-0.046127120649372425	-0.4812556693540178	-0.049106802449375694
1605	-0.5308040432448373	30.664271279304856	-0.06199744327762341	-0.6354306726276577	-0.06343644833559378
1606	-0.7628975859030699	30.51252829398907	-0.08956388702697805	-0.8897034962630463	-0.08824741676027427
1607	-1.0504819151050013	29.701458583114245	-0.12518476756914076	-1.203486023558677	-0.12245962241258182
1608	-1.3527387369780262	28.710848046415734	-0.16436319761747675	-1.5369062172004166	-0.16243202032819523
1609	-1.6571205303406833	28.14578631723736	-0.2043671520419729	-1.886804902803068	-0.20348501584469514
1610	0.21591827711875167	22.86562510854679	0.026386468389248824	0.28776811200393654	0.030677846383829806
1611	0.28427938202483327	24.20155285480092	0.03374948423067087	0.37633373649569274	0.03922611210424964
1612	0.3038180499325154	25.34816264065859	0.03566563180240362	0.399163268758547	0.04099062869962412
1613	0.28697664450648863	26.585916919795213	0.03364402344622826	0.3637268299569542	0.036815552774255404
1614	0.2525073003075637	27.994862966572622	0.029519457506915203	0.3026636523857704	0.030218873646821236
1615	0.1992753086006151	29.571072688710522	0.02307625878660064	0.2276861185564339	0.02257807393751348
1616	0.10861036915263128	30.66711214669125	0.012458294244238423	0.12053084922240975	0.011881507753489621
1617	-0.04650821938535944	31.119749332459776	-0.005327668790629585	-0.051999855301140464	-0.00505773309260446
1618	-0.2736476370525497	30.629321124191776	-0.031735945005243675	-0.3200679851946896	-0.03126118145874793
1619	-0.5606945219615799	29.454649977192734	-0.06657207668661927	-0.6510097444242936	-0.06592171172391047
1620	-0.8615803618623543	28.154046947971143	-0.10517249238177648	-1.0020197615180464	-0.10715955006824923
1621	-1.1639084958912886	27.39007290362109	-0.14520806445020826	-1.3596580198097885	-0.1501384703070209
1622	0.4337418663030251	24.064122073067473	0.051205818192525794	0.6033206764364833	0.06126629481815041
1623	0.6348614273855859	26.093762767061573	0.07150901869388647	0.8365022122253107	0.08175575984165015
1624	0.754968382037807	28.117977446231205	0.0828122355122003	0.9595041078349908	0.09208060929921665
1625	0.8049804266226264	29.26038726372288	0.08828867217420891	1.003496583398565	0.0961889477962704
1626	0.7998509181221519	29.745873768463692	0.08899374501527525	0.9739355700961252	0.0938822892605321
1627	0.7572436544030687	30.389701830130917	0.08520218939262804	0.9020520240742338	0.08735931405472247
1628	0.660626707323205	31.043882942859362	0.07460828199143292	0.7897772477392001	0.07670128818354982
1629	0.5252953318591703	31.148175986010234	0.059470606601577894	0.6382583577852686	0.062042940335948996
1630	0.33707842675152533	30.463127299583974	0.038585642439121715	0.43102472044966	0.041835559485676466
1631	0.10564826150430279	29.231670020425693	0.012365245910836023	0.14740127864783906	0.014524569472936899
1632	-0.15434673904448146	28.092715541286392	-0.018575169712588508	-0.1869315929638177	-0.01919655687380425
1633	-0.41496595096630384	27.13048398498791	-0.051373106898451475	-0.5226984349742965	-0.05689559377465894
1634	-0.6828388216241552	26.728677888134015	-0.08630246481421726	-0.8570770505967906	-0.09623183267415503
1635	0.786750426596895	27.335301863058323	0.0856031569703917	1.0175318597369736	0.09590917784868104
1636	1.0168530820412853	30.110452574542517	0.10576147035222609	1.2685752523846616	0.11482672415503116
1637	1.1493742097623965	32.02199871062	0.11790502659911539	1.4030648005582618	0.12596014845683065
1638	1.1908094094982329	32.592575317934596	0.12416576906880812	1.442387479953063	0.13150734330570651
1639	1.1740686803652531	32.43201762423685	0.1261093474390031	1.4084248419513923	0.13122740907520158
1640	1.1028896457334492	32.0252970472183	0.12166080468559715	1.3147507761127288	0.12483266200603661
1641	0.9658622158225553	31.61031274956846	0.10845674045175095	1.1629550532267023	0.1120611842836364
1642	0.8045747087837609	30.928391775266242	0.09163142912810805	0.9694060362503079	0.09436844145817952
1643	0.6156133432823874	29.393422928233317	0.07161328039698552	0.7492787599438363	0.07400741416671289
1644	0.397592881175603	27.63145415425672	0.04762845354468124	0.4746053082440394	0.048206258936916144
1645	0.16878649437861637	26.566109609542433	0.02080873782981824	0.16807314347106472	0.017856780875487047
1646	-0.05433585793076695	26.014312355238737	-0.006862601501541901	-0.12292205279801917	-0.013665170496477645
1647	-0.27426484144629726	25.881159696877248	-0.03521707188299116	-0.4037834094753034	-0.04576275829801377
1648	-0.5199063064927474	25.984026428579803	-0.0673619813185558	-0.6784535533668825	-0.0769266382418423
1649	0.7819761439071384	27.252508980799593	0.08502097941665167	0.9987946275817665	0.09381985938939699
1650	1.0899219481409386	31.024914105320264	0.11072599404927473	1.318722736343791	0.11678615524053874
1651	1.3227468178828858	33.728046836764904	0.12970592144463233	1.5682741395510855	0.13460822782602103
1652	1.4296459273283908	34.39478550328867	0.1408262204990784	1.6789060564828289	0.14492790521667917
1653	1.423937773547844	33.73144723057504	0.14527261566402325	1.6736835452307683	0.1495619402006127
1654	1.35066629243676	33.02701666390866	0.14391221520873337	1.5959181152526565	0.14773828373097753
1655	1.2210848608238956	32.02602279403593	0.1351856356359802	1.4688342967371588	0.1396743130478304
1656	1.059060768421805	30.784929220209193	0.1207285564425874	1.2893289821297043	0.12557458529290158
1657	0.9134615216256698	29.622012151565794	0.1065801342930251	1.0817064054005778	0.10737722056350077
1658	0.7592633406497136	28.204379226842892	0.09079193008131205	0.8769413097387576	0.08879549851625342
1659	0.5778145159698957	26.335878783488344	0.07123996705791079	0.6495894953785905	0.06812126354840488
1660	0.38112986805435456	25.2134694462254	0.048234865955413014	0.40376692625530364	0.04418065221800525
1661	0.19723179284274048	24.92199372239608	0.025392316805488577	0.17709616527118863	0.019984499158810246
1662	0.03356255672260068	25.113407260735112	0.004359792929041558	-0.03661837942759578	-0.004168413763598724
1663	-0.15620506386407448	25.60741308393511	-0.020324581233537167	-0.25183736037764454	-0.028578868006198202
1664	-0.33718678696191395	26.341512658307725	-0.043579773376916486	-0.4438315417082462	-0.05021791912288634
1665	0.9684797652173927	30.6989342700507	0.09930549883609116	1.2096469209236385	0.10635530963726336
1666	1.275055131261141	34.51541427207204	0.12334525738245718	1.5272106975308324	0.12801500890215392
1667	1.481431956639542	35.90784438428328	0.14054821718888946	1.7462765592473783	0.14463140743348668
1668	1.5323408803491172	35.17493222604506	0.14850904735639817	1.798628763591047	0.15256197278682315
1669	1.4687145262504306	33.377748702511994	0.14968466224822316	1.720073908471858	0.15341286188508305
1670	1.335911622034277	31.852475979130105	0.14392693209288596	1.5733731020468773	0.14735786603681067
1671	1.1424623059406143	30.33781699585846	0.1291266486872599	1.3963454747792892	0.13560517274309694
1672	0.961754514610457	28.745315779601192	0.11287811828500656	1.2071373644960193	0.12121660548061085
1673	0.8495798908098116	27.57433716168025	0.1025859662154354	1.0258723501430287	0.10523474340275646
1674	0.7445784380396488	26.43013263350492	0.09216854777881356	0.8643308413684433	0.090061597275613
1675	0.6160743565949591	25.366807362400653	0.07798870006545658	0.6996126260126282	0.0752321242339429
1676	0.4820051234154512	24.835888692813164	0.06198410473647907	0.5287920883473679	0.05866713449464917
1677	0.36659634014471054	24.739807062816194	0.04753603664418799	0.3792723099487296	0.04270815295806949
1678	0.26620919957861117	25.17749586144032	0.034528364729313046	0.23374936315046801	0.026361159313904137
1679	0.13403691092648123	26.001228330245116	0.017286875830055306	0.06880558387928663	0.007721499915761771
1680	0.009261183622857085	26.563062337112505	0.0011848718370872588	-0.07797056923723349	-0.008716331714622874
1681	-0.10308973640647723	27.389436310090417	-0.012976303082605554	-0.2026718582574339	-0.022476282618218064
1682	1.1237478594595847	33.46384296070254	0.1099467904633113	1.3592152538919824	0.1131903318093926
1683	1.3867897930004318	36.5881321194959	0.13006455896149394	1.6319727506707058	0.13098590408807542
1684	1.5104251760623049	36.642377036533155	0.14133106869577272	1.7913192183993134	0.14448766091317036
1685	1.4831908522621196	34.70118304675747	0.143858695355616	1.7777241758381153	0.1491949968946463
1686	1.3662292974623882	32.45355078293049	0.14055264385837457	1.6183972699032945	0.14465242726457683
1687	1.1847844056250998	30.48278318850667	0.12976886037436663	1.3985800918595133	0.1332335788900701
1688	0.9551816198845233	28.531836616382947	0.11053023566331616	1.1894708808611232	0.11891285201838829
1689	0.7630503524814256	26.847735867563316	0.09218364412599221	1.0111650986666318	0.1053176987861464
1690	0.668737186970692	25.568254036251602	0.08347426618946517	0.8665326830736546	0.09224410557768764
1691	0.6126911921043976	24.659235367207337	0.07827052209966684	0.744547183294006	0.0802157171464366
1692	0.5539217214187673	24.511864370203202	0.0715548690579877	0.6350558487117053	0.06989900966551578
1693	0.5048104286448588	24.878922197290507	0.06533458364834244	0.5495654054049732	0.06145287617900272
1694	0.46289150392977435	25.215758165750426	0.0597924508495026	0.48156426438569705	0.053928304744958376
1695	0.41287124594293656	26.02795312744429	0.05289673592175449	0.39471289051864455	0.0439370563700056
1696	0.3274512513704757	26.841592463006705	0.04157623701349163	0.2709630875370615	0.030040215696386412
1697	0.24649192368052797	27.145469331490403	0.031068628717758368	0.16627712323355692	0.018421023699377165
1698	1.2588779800757655	36.12301679946968	0.11817036112319602	1.4521785023993512	0.11653289960540607
1699	1.464125375443963	37.8638339063061	0.13461533559207667	1.6549477309921041	0.12954958447380352
1700	1.5008869273033225	36.955837193829765	0.14009358942224637	1.748467590451641	0.1394104091156447
1701	1.404162632583153	34.01398197999885	0.13760865015792886	1.684265420788887	0.14177702252845215
1702	1.2414706641524362	31.19150084014754	0.12992448050695307	1.4637546837447768	0.1329240629314725
1703	1.0155990247083557	28.83864319499752	0.11364104257986915	1.1840849543474723	0.11587834818620177
1704	0.7645224435156688	27.018203456068527	0.09049322726455733	0.9524154372125626	0.09859746480831148
1705	0.5706602790076165	25.390630966473655	0.0707140167238413	0.7806880884106614	0.08433858398293381
1706	0.47753526527339113	24.11165528136264	0.061248530789204204	0.6623571632390839	0.07323324069453448
1707	0.44702148294852423	23.555935478593376	0.058410828204363656	0.570144921317337	0.06375489264169491
1708	0.43751696093366066	24.007241280289552	0.057227106948306114	0.5034901617080515	0.05681762940437624
1709	0.458135348013301	24.78839712571774	0.059470301489859316	0.48479752148487604	0.054749906191790015
1710	0.4807984377698996	25.407158340205292	0.061842241681435366	0.48624553726783853	0.05455536260441746
1711	0.47768153046045203	26.177479452153083	0.06074152585659089	0.4585443683031596	0.0509188946574992
1712	0.4275709168051821	26.884688868728958	0.05377877300448303	0.37758195359109065	0.04174750501834567
1713	0.36982929053834485	27.28899194241445	0.046078471868250016	0.31074859449843045	0.03425312652388482
1714	1.045362366589233	36.27216425543694	0.09822118395543929	1.2246665162044785	0.09937903698939358
1715	1.3366809689725194	39.29526325011516	0.12125584958488435	1.505577517182969	0.11735396547249338
1716	1.5060165991316468	39.071378192681856	0.13720899662778305	1.6681302943716858	0.12980279793224328
1717	1.509630857543531	36.89318373108987	0.14249099864720477	1.7078524413135159	0.13803636276052283
1718	1.3824432416449366	33.43484873566898	0.1384021532554835	1.6008951094629806	0.13865621760530744
1719	1.1778679194813275	29.57217043289383	0.12670481314722215	1.3488578188141889	0.12715631770263264
1720	0.921697927734452	26.85494220134144	0.10607546971705889	1.0478528470291186	0.10671997689079779
1721	0.6570762173493928	25.19178912869383	0.07992187040734014	0.7886843098380808	0.0850030809487792
1722	0.4618006500810806	23.8183104830499	0.058771176411560135	0.6000885979738759	0.0672567314191303
1723	0.3610315018763653	22.91929191700489	0.047376317447538646	0.48590865794780497	0.055844061632202305
1724	0.32385798126680687	22.808036844012832	0.04295068169174577	0.41931737154079407	0.048772105755986776
1725	0.326462796647641	23.46791026613809	0.043019242569502306	0.38625841557550905	0.044724022369824444
1726	0.36843933782839294	24.188333272044304	0.04798373183076421	0.3989287786239601	0.04557684073884263
1727	0.4269812917604143	24.86627785022462	0.054903407954012384	0.43765127163344136	0.04934368819927453
1728	0.46083928962871323	25.539920138938143	0.05847900114223818	0.45282110935318615	0.050336895446317975
1729	0.4471257305588713	26.350710849994453	0.05593453664501174	0.41869670142448606	0.046072097460772475
1730	1.1466985831828054	38.93217690883622	0.10432184654643224	1.2949626671149985	0.10024493082593867
1731	1.3814868898286667	40.79600556230998	0.1236227374640601	1.5749719624987777	0.11938739028892148
1732	1.5193928067514968	39.08193606340387	0.13956466519316427	1.715715544813627	0.13393788750802188
1733	1.5305400102741467	35.7361459591691	0.1484189292938239	1.7128650869161148	0.14282788191759888
1734	1.3874115793234925	31.38206445879879	0.14446595193672107	1.5532824261812646	0.1408557098073614
1735	1.1487961120580872	27.21842580302073	0.1289126371750447	1.2880899372614198	0.1270054546923164
1736	0.878812487395882	24.897477147383032	0.10492407349823436	1.0038797415453076	0.1063761884216393
1737	0.6220884121234458	23.361403541083444	0.07816467872615526	0.738791435451848	0.08279652294295795
1738	0.42853087087345776	22.064259867728623	0.056037497031116795	0.5227924479668009	0.060833784464433376
1739	0.3121235131110258	21.68364475700721	0.04155977496328432	0.38797291303581455	0.04612194098397806
1740	0.24933560343728478	22.022908386059452	0.0331240864557017	0.326722051826183	0.038963208783732425
1741	0.23855031457491443	22.70971792879121	0.03128672261690653	0.31416417515449013	0.03689585737639797
1742	0.2730887494290869	23.52858914617685	0.0352844712881491	0.33960094546154806	0.038967580924101915
1743	0.3353696595704334	24.373688229436144	0.04268920889200037	0.38608947443060215	0.04333808803037697
1744	0.3834607300190424	25.162702700696883	0.04812110891579557	0.4143142135122434	0.0455908186327172
1745	0.3882783866513396	26.170368628686525	0.04795288148697426	0.40975248233966793	0.0444182360421722
1746	1.446306917288668	40.28029614106206	0.13052426403401582	1.6554100718509122	0.12388294117727647
1747	1.5304819261839122	37.507855732180744	0.14425493607519496	1.7684063646744062	0.13950273895563103
1748	1.5199563304552677	33.22406719142187	0.15362701794588415	1.722724491335143	0.14881354682885609
1749	1.3502796711843146	28.440409043241328	0.14798476892487533	1.5200060271133036	0.14437320608439214
1750	1.090279795705396	24.724462103730573	0.12868376536694742	1.2528723859202655	0.1289424077548641
1751	0.825243410783725	22.889461293400714	0.1029039929023655	0.9987214415696151	0.10961884313993064
1752	0.5973821312988803	21.826391872904512	0.07734761764244948	0.7515829780136277	0.08691426292519452
1753	0.4231381565591217	21.104358352782	0.05582615704765281	0.530540921040114	0.0630316557611354
1754	0.30357369068947804	21.23546620273299	0.03985642135119877	0.384468321929786	0.04569768964093542
1755	0.24365012557335358	22.273285750556294	0.03133162699380944	0.31487627779475225	0.03681068701579016
1756	0.24301478129787735	23.46645766077028	0.030608075457956255	0.30317868325036934	0.03456898229901975
1757	0.2588402332119537	24.41854813422396	0.03212087657292525	0.3217114709634819	0.035746564405579134
1758	0.2856391244258438	24.978328832409126	0.0351268143239393	0.3480920397036167	0.03795886892475158
1759	0.30501360530238786	25.432548410771265	0.03722580353507851	0.36263532248220315	0.039010193756889
1760	0.29639581378302465	26.506470977613475	0.03572650743740164	0.3617747284172685	0.03834663058652936
1761	1.5302711103305309	38.39446331946612	0.14249379084785688	1.7105006018955706	0.1318347863215871
1762	1.5532441232371523	34.4357063936182	0.15324909014523633	1.7828882711400595	0.146548094870728
1763	1.4580002706505932	29.89326823581735	0.15563610431778072	1.686998760188442	0.15306034003975053
1764	1.237681665088786	25.62050925966618	0.14340123021616913	1.449858346749979	0.1451888474105469
1765	0.9842900904761844	22.66360257626279	0.12196884304894061	1.183185308591999	0.12771050797527203
1766	0.7670665692411608	21.13627449760001	0.09912525113883663	0.962632067121942	0.10922486589966482
1767	0.6018683713481672	20.79814430993673	0.07857858716473468	0.7675562661172022	0.08952039710109734
1768	0.46951813778222706	21.368268908099925	0.06014801356643454	0.5934197966223037	0.06855679117801355
1769	0.366504421484639	22.86293302973809	0.0452984352924376	0.4596450875338244	0.05144623724190943
1770	0.3178640858086926	24.518055946263363	0.03804922769020895	0.3752179432161146	0.040654177797271596
1771	0.30998235528169527	25.690848901037747	0.03645344646513533	0.3383271799426545	0.03569518074992868
1772	0.28806527218895234	26.45016575854085	0.03363030930423008	0.32044945432552246	0.033290759536508084
1773	0.2595910308232915	26.578160580572252	0.030327641181472204	0.3027602309335048	0.03141643666751359
1774	0.23108463109981403	26.349427721342405	0.027115882062633278	0.28733090470002143	0.029903057925223308
1775	0.20135484140472926	26.956607376577992	0.023572980269292883	0.26814911834380994	0.027734862601643644
1776	1.5561176312692593	35.15855673824214	0.15295485546395055	1.6913624083695054	0.14112302469891708
1777	1.5054298595816933	30.82737304180621	0.15846977907905788	1.6858718426579897	0.15068725445916326
1778	1.3358013643181188	26.332072527798857	0.15265772754507742	1.5418805144428942	0.15150314849460814
1779	1.096429142364631	22.660564114314923	0.13531726280744744	1.2929589277366473	0.1394273255804076
1780	0.8685924966577065	20.618966836140284	0.11270190454289027	1.0455065410369069	0.11947424402126552
1781	0.7054264269258774	20.006731517561818	0.09251836359574808	0.8716183024513294	0.10082198175193588
1782	0.6029813942294605	20.98114326656387	0.07656555522265915	0.7487407740329304	0.08455631422051708
1783	0.5188609680622359	23.008835673647063	0.06234687824575149	0.6384239448756015	0.0684807536987888
1784	0.4320611985580798	25.609001893424537	0.04924703800481929	0.5273830342000301	0.05381792050446056
1785	0.37467375458897145	27.626230382321484	0.041432112380684526	0.43055297264934805	0.04272222070464457
1786	0.33530911774708516	28.864758833873633	0.036747222345824594	0.3533874572225568	0.03467353289498956
1787	0.2741451677107609	29.3601856090432	0.030146305622507755	0.28998610978781053	0.028482841251447538
1788	0.20700756098875056	29.097813167215666	0.02300337381278895	0.22974391266939703	0.022807129526435207
1789	0.14127766848393114	28.449836039299676	0.015905490607692665	0.17528770160527984	0.017640392830366863
1790	0.09242435403184332	28.439953482380204	0.010489868715555722	0.1304620611242612	0.013169426611569895
1791	0.07461562891494672	28.62129061860723	0.008502525414899174	0.11442644272363336	0.011416137172481952
1792	1.4884415806345475	35.79324707163759	0.14705771670779685	1.515243974489375	0.13060482734589232
1793	1.482066479473367	31.300454880268216	0.15569065525414832	1.5859618587133288	0.14514239467610127
1794	1.3645142875581415	27.11047849175684	0.15483781087526385	1.4930685986350296	0.14744520357702645
1795	1.177267036719241	23.04752252890498	0.1449922345154172	1.3127884314125486	0.14142687019161737
1796	0.9633963070886707	20.006452794892663	0.12681420254239778	1.0756472540313848	0.12529880508542868
1797	0.7690811317699259	18.869664211748724	0.10359543596802753	0.8665498376481853	0.10355111081532234
1798	0.6366066392401925	19.589113315097226	0.08308618747146873	0.7426926744836367	0.08526594533678596
1799	0.5675376809778315	21.81139539172445	0.06907885654013539	0.6778784594174198	0.07246009175724141
1800	0.5077196519698868	25.234897247654644	0.05721622853377696	0.6131694121428588	0.06105854303826102
1801	0.4296685893271408	28.375436441625954	0.04592202272790791	0.5270759249313111	0.05006851550017234
1802	0.3555579286934796	29.524876035784537	0.037423770789879	0.41799314430965023	0.03930826072585996
1803	0.28459575865607734	30.390709169457782	0.030081551867482525	0.30283064979886243	0.02874268279353467
1804	0.18376348984790422	31.296173717848884	0.01961236663928293	0.19589107915061194	0.018843785549785837
1805	0.0731566512065352	31.035697754755383	0.007929979333726252	0.1034761737856509	0.010092119062215953
1806	-0.01976083075718779	30.306954050230477	-0.0021774187530428893	0.0241926230313565	0.0023920997406315435
1807	-0.0733602582344311	29.940048285185036	-0.00818262266777965	-0.03832766305859309	-0.00380509254595552
1808	-0.08985944631722628	29.661439537014797	-0.010110680786023167	-0.06770831735189668	-0.006669102118075993
1809	1.3499317078865523	37.48879311154619	0.13200775876799117	1.276808915752772	0.10892001524234488
1810	1.4042863601432822	32.60191782094137	0.14540339555158202	1.4267303149914932	0.12928060954299633
1811	1.3163433829815983	27.847025363676092	0.14736869682670128	1.4065960589578765	0.1382632954765333
1812	1.1578866474757068	23.82898065992135	0.14114895420193874	1.2457870191807952	0.133014936664059
1813	0.9782078783977912	20.300827879023732	0.12907836659180696	1.0396860516401554	0.12027340225323938
1814	0.7850474843701335	18.09882579539241	0.10886696529954887	0.8221159903411992	0.10128710598667029
1815	0.6226791963231013	17.78056311009254	0.08590396565267275	0.6486892313615932	0.07952536176229975
1816	0.5318820537664037	19.351200694827032	0.06896609113688021	0.5688705892233855	0.06452393203581977
1817	0.48225741976313363	22.308212838221692	0.05727789458450462	0.5371391676586139	0.05556118225504116
1818	0.41770452797028246	26.03512752346535	0.04588626031363347	0.4956961841450552	0.0478108018932187
1819	0.3425845266352397	28.61106651974409	0.03610651309079781	0.4253874285474352	0.03970753022366705
1820	0.2560851649776871	29.05142157961534	0.026960541367655185	0.311291770293555	0.02920068693992397
1821	0.14175275826290337	29.306473531397963	0.015161292394017718	0.16818015885004398	0.016111573000476585
1822	-0.0011418724636945016	30.214207519308026	-0.00012388576988709555	0.025464330436866845	0.0024815479697576203
1823	-0.13645324487253926	30.16833615306504	-0.015030443158264016	-0.08558275165445439	-0.008428747647212916
1824	-0.23401437151562526	30.13443874808333	-0.026055758840469213	-0.17177598086624205	-0.017026643372060522
1825	-0.28578412796364844	30.464390948961093	-0.03198373853551187	-0.2435516544914529	-0.024076590833990167
1826	-0.28849108547612856	30.48774247486567	-0.032410074732309724	-0.27867916741909143	-0.02725114396202672
1827	1.2048330696902003	35.98454806735124	0.11998980603578692	1.1665402497202537	0.10102609411884168
1828	1.1811431124182339	30.185710399916694	0.1270398749516054	1.2201584892455615	0.1142896903265649
1829	1.0541821443113142	25.24864733511763	0.12417508551732229	1.1411407528352155	0.11758242356454071
1830	0.8774296999616292	21.609654908853727	0.11291015723286277	0.9449336324656921	0.10632489337992583
1831	0.6869466381546838	18.740437456791224	0.0950023070221578	0.7162176538142413	0.08690731431851025
1832	0.5045018799056904	17.199859913219804	0.07219350282369022	0.5068286869616121	0.0644565998249536
1833	0.3790706035389116	17.09312535457568	0.053223365396857916	0.36055755935108236	0.0448865661016424
1834	0.32495692257917985	18.64028998296014	0.04265487539012171	0.30852567252778557	0.03532982070375604
1835	0.2831657002991327	21.65298152504959	0.03415311561482482	0.2931487254227423	0.030725761403955002
1836	0.2142789788532638	24.716694639583455	0.024193936521268243	0.2578521268309837	0.025569261998294592
1837	0.13136225977538937	26.40983142426087	0.014417819465992661	0.18715620151966217	0.018195846073889334
1838	0.028392793794378916	26.496186421870146	0.003139150260313447	0.07401125266810527	0.007260642040181059
1839	-0.1194657569197237	26.766893624110153	-0.013447150811859866	-0.08424815660692084	-0.008419305979716426
1840	-0.28801735626833475	27.76565424997688	-0.03277898408134401	-0.24792488482123606	-0.025010603251392757
1841	-0.4185714368214178	28.411043930964496	-0.04790743484026946	-0.3678403373415363	-0.037102907791264614
1842	-0.4974082076671138	28.951607113338515	-0.056956902891848855	-0.4541005185249547	-0.04552855949679205
1843	-0.5359779719939785	29.904521985176117	-0.06103471030733219	-0.5255730715524748	-0.05201173022190087
1844	-0.5329327213278121	30.76299747621347	-0.06023442128405391	-0.5671041256480557	-0.055186450280344204
1845	0.8244670988790657	28.6978076763401	0.09131764970518402	0.8679730739589466	0.08354003990128385
1846	0.6866368767790685	23.944293893074384	0.08368044775390171	0.7535533652488263	0.08006774431369179
1847	0.5041793069796816	20.90130552601917	0.06671293510983119	0.5482778189287087	0.06336286083141691
1848	0.30192794807069345	18.976424081390963	0.04228322349314272	0.30263412815212026	0.037345587490965594
1849	0.1255241624928714	17.7382974454108	0.0180174503041146	0.08540187724537497	0.010879244224398857
1850	0.029744867353481117	17.320138861777917	0.004207148967990915	-0.04722508803360375	-0.0058804487948194714
1851	-0.016528210509475425	18.34652889077832	-0.0022209883963409697	-0.08891020969764644	-0.010381496173320622
1852	-0.0592373172130129	20.51738164734502	-0.007469102699396508	-0.09377377167521314	-0.010289316747463379
1853	-0.11630189837017887	22.650220290895927	-0.01397359083821362	-0.11706768957369611	-0.012394459227233668
1854	-0.18809801954332414	23.863156613178422	-0.02215758846804279	-0.18262492902718436	-0.019075924570624528
1855	-0.2886143328716099	24.226813417015524	-0.03416507713849511	-0.29253375840248497	-0.030637863473143716
1856	-0.4362909435652828	24.911024786105035	-0.05210398620206249	-0.4541361825977196	-0.04773192284287658
1857	-0.606373917740183	26.661126413726194	-0.07214070542389371	-0.626400793791858	-0.06534098942383079
1858	-0.7359855344219657	28.054728485953305	-0.08672033498970104	-0.7589935272846244	-0.07793560448265152
1859	-0.8102796397206862	28.982247075835666	-0.09435240415019606	-0.8569086735989486	-0.08628599029511283
1860	-0.8444310641265125	30.20888319731178	-0.09681750779310437	-0.9253818423538299	-0.09113629144302857
1861	-0.8437164545660605	31.500680772847833	-0.09508260777131931	-0.9624006298067085	-0.09250367435182213
1862	0.3212400958306495	29.195203811026055	0.03612249270268768	0.31373231890178466	0.030788114260770823
1863	0.18625804833888474	24.85770576636891	0.022872042985081848	0.180717152006456	0.01936686079547323
1864	0.017958476002365484	22.20411119686675	0.002361756143086022	-0.027163040542135655	-0.003105910111270161
1865	-0.1752589076664302	20.819579528371097	-0.024000608180358346	-0.284299163972358	-0.034065012485872584
1866	-0.34783986067112965	20.003097452460423	-0.048368338438845845	-0.5086473441987315	-0.06234729236135219
1867	-0.42782585028311654	19.33796726771679	-0.05918739482864671	-0.6276931462028558	-0.07583439952806585
1868	-0.4578133611102697	19.624771314061004	-0.06167566196115059	-0.6526253989325892	-0.07580207248117476
1869	-0.48174926166261556	20.795281740906994	-0.0626216367429813	-0.6365130545893452	-0.07172117542924525
1870	-0.5059614113147605	22.227407654771767	-0.06378854217226479	-0.6261884439689388	-0.06964430610776633
1871	-0.5488626936938286	23.271395327655355	-0.0681316837891378	-0.654342524525339	-0.07218801775443112
1872	-0.6324019764746345	23.92841781131541	-0.0782628604085599	-0.7431661678294328	-0.08132381956380275
1873	-0.7668458892859065	25.241408710610482	-0.09416574269293024	-0.9019693357038452	-0.09703657582567987
1874	-0.928459905869492	27.67071064115425	-0.11159171604045633	-1.0791317420721764	-0.112844140133424
1875	-1.0511042470900218	29.626843613909465	-0.12340607765395493	-1.2256444409931788	-0.12441130207369232
1876	-1.1373126233430395	30.765135939357677	-0.13073852017566567	-1.340781850801991	-0.13265568675636127
1877	-1.1890002323600446	32.1627825341958	-0.13355670612493825	-1.4166263182157497	-0.1364213998365083
1878	-1.2071574441679722	33.74491091908253	-0.13225918167534625	-1.4580041055458706	-0.13573061550725848
1879	-0.3539026864628668	31.795146864330697	-0.03952420756638152	-0.47353115859879397	-0.046297923568816166
1880	-0.4653572036975654	28.01436220682735	-0.055734093496478045	-0.6167693922171701	-0.06437757603219497
1881	-0.6031909461687827	25.75335790621846	-0.07584774173638298	-0.8256355488294126	-0.08962280588839878
1882	-0.7749243824114906	24.607169811839768	-0.09999159714870492	-1.074248505416675	-0.11971333362316004
1883	-0.9353009935472751	24.119901611497593	-0.12162425027131926	-1.275137784187368	-0.14473237992364302
1884	-0.9970872452077262	23.57621642339776	-0.12946388377388393	-1.3605706989090895	-0.15355821984226342
1885	-0.984485357213111	23.174373609798394	-0.1268674729931426	-1.3504262699081013	-0.14942891243022074
1886	-0.9612603020152084	23.318954627542823	-0.12240898336159979	-1.302651605200298	-0.14304839743055997
1887	-0.9401324065468991	23.83265648572951	-0.11820880709035611	-1.2423659646158252	-0.1369664138741302
1888	-0.9483837660192501	24.626330601827572	-0.1178721200026705	-1.2095528201596286	-0.13295703656041732
1889	-1.0036518718545622	25.816448293806857	-0.12308329126615797	-1.2539410593799378	-0.1355467978671402
1890	-1.106281206898657	27.924871490191517	-0.13242995431762167	-1.3850545664427296	-0.14490384722375738
1891	-1.2563139540214083	30.887967942603325	-0.1454071152968223	-1.5575405285665378	-0.1562273244927264
1892	-1.3820174401594212	33.11596464266546	-0.15531447847387084	-1.7127129705799522	-0.16588369025004931
1893	-1.4758061775764326	34.44051353909396	-0.16173039034615652	-1.8473269296140205	-0.17421279811322116
1894	-1.5485065640322135	35.94515348672822	-0.16519552858667128	-1.944161634034255	-0.17817423969198956
1895	-1.5954558326164323	37.946854749296556	-0.1649922702930453	-2.0139438785039854	-0.17666120872800564
1896	-1.24861870087094	33.09669440306581	-0.14154924418267195	-1.5745443918337563	-0.1556810174884861
1897	-1.3573545609941648	31.365047399546903	-0.1584327620085883	-1.7666309615984874	-0.1771006981257648
1898	-1.495303697854466	30.63287965820132	-0.1768272494990911	-1.9707289874034843	-0.1995569613713058
1899	-1.6164724111331346	30.186478003614322	-0.1918469079191898	-2.113717545110522	-0.2170125689040577
1900	-1.6367751425539545	29.485044923628333	-0.1944771004230037	-2.1420053771967282	-0.2200706636452623
1901	-1.573293403805458	28.569671247467593	-0.1873185146956397	-2.0883459450285766	-0.21350955251381132
1902	-1.488116648693496	27.748645749079547	-0.17758949991873915	-2.004040467878422	-0.2063535909240415
1903	-1.4134893707814062	27.59501725082708	-0.1682955333858221	-1.8958363838670678	-0.1972722506436072
1904	-1.3817719152916608	28.245860502642643	-0.1629817941126383	-1.8105723854540643	-0.18727932860590132
1905	-1.3989073166903605	29.867178899564607	-0.1616790561940854	-1.800103785917657	-0.18160003326707552
1906	-1.4718217878938578	32.52237970081364	-0.16464368846079816	-1.888564807521487	-0.18297593015974858
1907	-1.6082148181431615	35.85312391584584	-0.17313498508989397	-2.042010014452932	-0.18882514514785634
1908	-1.740671081046452	38.27844996203447	-0.18171928067446289	-2.204322112581095	-0.1969838418579055
1909	-1.8384428886682822	39.540271511069065	-0.1872862449878872	-2.352044448989618	-0.20559769115674817
1910	-1.9229992157970033	41.190175764579784	-0.19041429546473446	-2.4859861242957937	-0.2114083905760979
1911	-1.9960474429457948	43.55062950961914	-0.19093331229668367	-2.608279785691063	-0.21145280933178182
1912	-2.0728494179599726	39.14110082576921	-0.22013031122850532	-2.516645834047061	-0.23487082974037268
1913	-2.145625427128169	38.54608013162592	-0.23080291710404408	-2.6640313805814047	-0.24757128757084385
1914	-2.239617701401629	38.29931685691474	-0.2419724463063875	-2.8018160596783477	-0.2600510575601946
1915	-2.3046390042909612	37.573441485273214	-0.24962752844012057	-2.87654607434247	-0.26873915826131795
1916	-2.2703290283423163	36.448778799065416	-0.2466795239137668	-2.8470310973908606	-0.26706972631102494
1917	-2.156385186722423	35.180123808358154	-0.23559838477718031	-2.7469666130794073	-0.2593068445897496
1918	-2.019022794686138	33.99396633276309	-0.22197906387462235	-2.6244404369801555	-0.25206459889754895
1919	-1.8940760747147771	33.53814458997557	-0.20830965060280804	-2.494793795768158	-0.24146104029388835
1920	-1.8153487196326967	34.20124502120077	-0.19756002321879632	-2.3893205379041427	-0.22795819432316722
1921	-1.8035310224315428	36.104655189347106	-0.19153598054666748	-2.350610309875593	-0.2167933428314356
1922	-1.8654101682205442	39.01345097710918	-0.1911692490127631	-2.411259208772655	-0.212339169316527
1923	-1.988126251380066	42.471869247816535	-0.19594302536594213	-2.5531011912412467	-0.21434174958271837
1924	-2.1179293418263714	45.245245964978174	-0.20217475654634443	-2.720485937835874	-0.22067989650669304
1925	-2.226537630394536	46.99393290505226	-0.20713653285362954	-2.880331166529406	-0.22876997939554608
1926	-2.321992605745737	48.715932792939334	-0.21004372151591294	-3.05011772451999	-0.2360663608824804
1927	-2.811846955937182	45.22349604626843	-0.2820524569845235	-3.2850081116871697	-0.29345267671956543
1928	-2.8422265305397096	45.37776155570634	-0.2866689721391308	-3.3679393685838352	-0.297833352109196
1929	-2.8744101364886077	45.23812904974785	-0.2903528641461795	-3.4346339683933125	-0.3015654161677068
1930	-2.8661064153678	44.40938943941035	-0.28987922009387845	-3.443440424925361	-0.30212394924029795
1931	-2.7737111739428144	43.23974916010568	-0.28115909222358165	-3.362278133094888	-0.29585159089929397
1932	-2.609472611242298	42.00949373817263	-0.26562510657855987	-3.217038923354477	-0.2868577741476443
1933	-2.4336224746947006	40.90177410443694	-0.24875890160085942	-3.0678433195783557	-0.27763787307985904
1934	-2.2890568805641562	40.58402179109239	-0.2332141238241006	-2.9466581998078216	-0.2660493122605436
1935	-2.2029120002564273	41.72977443196099	-0.22074087965288097	-2.868427332742358	-0.25270084676663557
1936	-2.194122761517277	43.84563309299734	-0.2136623870934432	-2.85582195038234	-0.24169251928660643
1937	-2.2625493523695206	46.72172913740027	-0.21228326815071996	-2.930102834317798	-0.23588669427680914
1938	-2.3907388796017934	50.260571263299695	-0.2156621015193079	-3.09227697369173	-0.23654018426160445
1939	-2.5272850673164484	53.59888916703292	-0.2203847357598198	-3.2761670688282383	-0.2413592164967756
1940	-2.6453874256778187	56.32941883696148	-0.2240533645654226	-3.446797537873661	-0.24742642331291576
1941	-2.760345296545043	58.60991921618643	-0.22715803022667577	-3.644106614036683	-0.2542793576372933
1942	-3.3586537588792225	49.116608697677826	-0.32737021829344465	-3.842854850595321	-0.3322948482186074
1943	-3.298569799751725	49.02179739029299	-0.3220201162521654	-3.819615285080469	-0.3275816734836206
1944	-3.2118723729197494	48.63201144554891	-0.3132082155179778	-3.7602166586840164	-0.321224287223808
1945	-3.067444752256041	47.7712593556794	-0.29906105540758754	-3.635564014954894	-0.3110105358346468
1946	-2.8724427121771976	46.80644831191019	-0.28021314494833754	-3.4658824443523724	-0.2997473163258136
1947	-2.683841961616597	46.37984802371482	-0.26088874317712996	-3.3153660661198434	-0.28784572061959046
1948	-2.5499809545439804	46.92611812316069	-0.24464714871644333	-3.2298931953819525	-0.2752340549210732
1949	-2.4938897764167693	48.795497140097076	-0.2331780746345785	-3.2118936144656063	-0.2636675859209903
1950	-2.525262329710391	51.215274297958004	-0.22830736382739678	-3.270535432788628	-0.25663260420077805
1951	-2.6362792630426806	54.32658058678009	-0.2291012711524613	-3.4059303590926167	-0.25357961453591765
1952	-2.795586762825341	58.278474493680285	-0.2331473021987446	-3.607950878834406	-0.25467972064970723
1953	-2.957808249374488	62.39294030151254	-0.23786258134583105	-3.8239396755289694	-0.25925982367322536
1954	-3.0924044817576535	66.34509906177755	-0.24071890030307452	-4.012517561119339	-0.26336500039515304
1955	-3.475426639926926	49.732470688980044	-0.3360983892341554	-3.970335544483818	-0.33952234898337375
1956	-3.331266006978039	49.86456142530749	-0.32142128566107714	-3.8395118819952545	-0.3273297219493203
1957	-3.160906170794079	49.57848713115409	-0.3038302941843112	-3.683025747892986	-0.31368794285018164
1958	-2.9689353700977597	49.12673646985084	-0.2838742331517381	-3.5192372092905275	-0.30093653916329016
1959	-2.7992356075206786	49.795862822487216	-0.2637261559573806	-3.403667702305627	-0.2874683650673402
1960	-2.7025638450179486	51.833689758117416	-0.24776556175281242	-3.3771773653519253	-0.2747624526960437
1961	-2.70449821987316	54.63534036159173	-0.2392390033604677	-3.4551242033365734	-0.2675935045996256
1962	-2.8079051116647995	57.61425267277898	-0.23894864874372335	-3.619385178178729	-0.2669717392567225
1963	-2.978234490422869	61.19629739146358	-0.24313253528910528	-3.829761353644313	-0.26847758892883417
1964	-3.1698869831037264	65.75234635876735	-0.248096800221132	-4.06231575919826	-0.2704389583688048
1965	-3.3503977769068074	70.6851133434311	-0.2524737109212703	-4.295475987054231	-0.2744789684970044
1966	-3.395912226423383	49.30718341122812	-0.32826038020399756	-3.9123523514655423	-0.33394261500654093
1967	-3.2216429729275124	49.46264437720758	-0.3110247459853381	-3.7267874036375654	-0.3179334521146436
1968	-3.059687588629701	49.43407954577512	-0.2935657271034598	-3.54946320709659	-0.30225484014221843
1969	-2.9080236179242887	49.72496726445298	-0.2754164524977506	-3.4089550664729877	-0.28933273091717254
1970	-2.794196733351404	51.732613385684076	-0.25760200287021645	-3.3563193320000684	-0.2773544047627641
1971	-2.772020702900188	54.96671354063292	-0.2457597514290102	-3.4285253774438993	-0.269403101236963
1972	-2.852851903829527	58.643681917691474	-0.24208925840699272	-3.621403514430235	-0.2688430159333713
1973	-3.023272863622055	62.71352409475027	-0.2455123940104866	-3.8832550373565473	-0.27414863554036195
1974	-2.957492290692491	48.29515913180657	-0.28622728876381176	-3.4859421055187707	-0.296215532447596
1975	-2.8242554190242677	48.511895117843274	-0.2707464304573054	-3.3125168476599818	-0.28075732985870844
1976	-2.720576829512683	49.73285469632314	-0.25529952904732106	-3.202496604045234	-0.26840927336951037
1977	-2.672445293164743	52.6099100078879	-0.24203754637515895	-3.209114587054052	-0.259914518364534
1978	-2.731192787651744	56.309126783169965	-0.2364629413120705	-3.3649115323349728	-0.2584385374953106
1979	-2.8819471560098706	60.54464131927684	-0.2378499635815205	-3.645359632309519	-0.2646144314228352
1980	-2.5347188932233484	47.23209989942603	-0.24213565166588466	-3.0277910422479115	-0.25411135706033194
1981	-2.469996607853571	49.277128429152626	-0.22932599442404486	-2.954358956300519	-0.24322554001414953
1982	-2.47399343448566	52.87208009594533	-0.22055122851959202	-3.007153098424031	-0.2385781316605097
1983	-2.5930993789588817	56.71920060330523	-0.2207746824396916	-3.2032994423674164	-0.2423416659229995
1984	-2.2028130771034142	46.38749938521893	-0.20847346315007517	-2.701990356796146	-0.22333739192606628
1985	-0.6660121530523571	34.41428550917486	-0.07090261314672655	-0.8545114317848905	-0.08058091949629555
1986	-0.5695395635721301	36.13394080398387	-0.05999623159462069	-0.6987862200528806	-0.06517226182738128
1987	-0.4089699949350582	37.43845156180689	-0.04262176346825516	-0.48812576124936624	-0.04515017043035238
1988	-0.18164041446363613	38.18470192475881	-0.018762777821790623	-0.23470862202825793	-0.021517561065873506
1989	0.0751122473261716	38.71970297847482	0.007683322015696083	0.01707271573772416	0.0015517336730352122
1990	0.3060343562614397	39.10810423626981	0.031010340182233156	0.2225153589499461	0.020100068119145817
1991	0.4409835895019868	39.5645490859092	0.044371736169819674	0.3581030319830433	0.032453641978106046
1992	-0.6119139713837084	34.70495436167644	-0.06608355508441416	-0.7670946932107569	-0.07378978373975757
1993	-0.43646748242055255	36.00316833017562	-0.04654740185996479	-0.5406764280262312	-0.051656250487481715
1994	-0.21950222753898951	37.119036558370645	-0.023109250206171873	-0.29175432968241316	-0.02758130604306218
1995	0.006887086868407676	37.909251562306814	0.0007157551117229504	-0.05893439315638842	-0.005504886941273468
1996	0.18863482388822755	38.401030707322015	0.019366673488500196	0.1105514652225113	0.010211714325067869
1997	0.2885584574965582	38.92030105561799	0.029356403078912463	0.2044514487092171	0.01885548951801508
1998	0.2680154008219994	40.10476431020784	0.027021625593738	0.19155615167953152	0.017681071089202284
[truncated: 31,543 more rows]
