# Supplementary material for: Nonergodicity and Simpson’s paradox in neurocognitive dynamics of cognitive control
Source: Nat Commun. 2026 Apr 27;17:3494. doi: 10.1038/s41467-026-71404-0 (PMC13121725; doi:10.1038/s41467-026-71404-0)
Supplement: Supplementary file 4 — Source Data [file 41467_2026_71404_MOESM4_ESM.zip › Source_data/SI_Fig8/tauG_s.csv]

	gamma	tau2	rema_d	betas_mean	betas_d
0	0.982100611595764	46.623642168196376	0.07212146283573724	0.7169674093447186	0.043260893285711186
1	1.173404966373084	48.87852103289317	0.08434362679138707	1.1691774389145708	0.07046279588802752
2	1.3768202202146724	55.59390391509203	0.09298692156389614	1.5400836521156671	0.08803975069349025
3	1.4001111084953513	46.97764775956512	0.10095673303614586	1.2780355241955426	0.07565798177451283
4	1.6433087656360845	50.313448578656065	0.11341410532124212	1.8297333749115376	0.10486346838616113
5	2.0881397264786923	53.34343566366315	0.1368297043027445	2.5205356808593193	0.1366131628113373
6	-3.0681173332169687	66.58542213764537	-0.2152548142283856	-4.2504897486669195	-0.249536015196514
7	-2.531377891515193	62.30389097450994	-0.18363213074878623	-3.556435322025719	-0.21564669105733766
8	-2.716626532123054	61.94025954335834	-0.19949546048227307	-3.751807229548371	-0.23275628552343886
9	-2.923982540339173	63.00840306124525	-0.21539231304641937	-3.8959326899533577	-0.24309642952880853
10	-3.1082412569513025	63.5007139452711	-0.22890135945166493	-4.038729012865441	-0.24976828160756806
11	-1.879481200371632	57.500202876466275	-0.1400247369810552	-2.7296800081633803	-0.17060001798630406
12	-2.0251529480674257	57.11945379641632	-0.15314355859651282	-2.8933249550081763	-0.1856654450285499
13	-2.2714923017386486	58.11397051422963	-0.17266447283083347	-3.126995772844118	-0.2030320046331428
14	-2.5541653707837537	60.03087475121827	-0.19331186553132906	-3.3899198877660703	-0.2177999114828712
15	-2.795325324028664	61.04748433876935	-0.21013466909976378	-3.63157390680799	-0.22952514279444683
16	-1.3245348613208439	52.913787870815426	-0.10251328532850222	-2.0483560135756784	-0.13424521295427572
17	-1.4685242660822468	53.17081912136411	-0.11457375309947622	-2.136873627593712	-0.1426562529667106
18	-1.742684596227947	55.000258229589015	-0.1352483353655917	-2.384027234592671	-0.15833412179283476
19	-2.0752537110485543	57.03522751893743	-0.15896708478847396	-2.7207361201027456	-0.17656318124860576
20	-2.3794192080611767	58.8256643407563	-0.17982714223854426	-3.0638797878988666	-0.19486099071968452
21	-0.7863572841683473	50.38121885607936	-0.062382133370311454	-1.3517608593077122	-0.0916281649542611
22	-0.8968224043983556	51.38758294292897	-0.07083227693577665	-1.3734077559050202	-0.09289080350960406
23	-1.1458190582985772	53.571959149314026	-0.08889659625590672	-1.5710460363596477	-0.10387804970503364
24	-1.4879750000725966	56.05251859944887	-0.11292640886866939	-1.9170475537081895	-0.12321826230529176
25	-0.2518723660799749	49.75477927697562	-0.02006682804915121	-0.663435314244842	-0.045298140150953126
26	-0.3052347231546758	51.69008636906469	-0.02381284487279083	-0.621893167461487	-0.04143480318770649
27	0.18109627650705726	47.468577491998126	0.01450359647719904	-0.2259096258726963	-0.015325871393873997
28	0.31057311280755107	49.8011851889947	0.024336532754460925	0.029668653135408486	0.001983557641642038
29	0.3186102456603043	53.14091143280943	0.023970955136216214	0.1272607298395562	0.008138703499688713
30	0.663397966812014	46.06566457008779	0.0524103239904937	0.4120788275146913	0.027408704925832222
31	0.8453377247010068	50.362904346739086	0.06389509852255178	0.7310893610835157	0.04690688367718704
32	0.9163210712063392	56.122152635014395	0.06518873172317209	0.8765584600997803	0.05284544378539547
33	0.7904527816312125	61.53528819195558	0.05338344871847687	0.8329978863535059	0.04728697850355147
34	0.4963136645685481	63.94618494943159	0.03262592421677967	0.6170403172329937	0.033751418887499225
35	0.14104261421310643	65.60731746148132	0.00919655504346636	0.2630553589485915	0.014259126518983445
36	-0.17229587398317775	69.00290272454114	-0.011245100621408334	-0.16475928016351815	-0.009001647505410921
37	1.12002132527646	45.35533381910906	0.08608609504046925	1.0572713415091317	0.06772541411400232
38	1.3602836136756218	51.51914650261191	0.09783122444044011	1.4601121991068677	0.08836153285275748
39	1.4859419317094802	59.76547284348935	0.09912819786932067	1.649650790143956	0.0925630009029385
40	1.3975811061213168	66.87089117748441	0.08819009542904058	1.5680864806739092	0.08239952302920221
41	1.103081022760809	69.45087438634793	0.06809524896511078	1.264896326517274	0.06456814892965186
42	0.6998486392340487	70.25167603912001	0.04332517809006168	0.8165350154631518	0.041843081832576824
43	0.2991010063623485	73.80405681975296	0.018742573742601416	0.30819685602453906	0.016107823924712307
44	-0.019407661426751918	77.7520555178159	-0.0012344628708818698	-0.17519921447109876	-0.009345186851397487
45	-0.22243863161582167	78.15416777610174	-0.014392970971220031	-0.5467161600930927	-0.029730542951601192
46	1.2441201766448553	43.423801224010134	0.09694236505840463	1.126797689224737	0.07262184236550051
47	1.5628121888179451	45.78855636344874	0.11555405006846227	1.7043068272137343	0.1041152450770412
48	1.8736154614029532	53.752078870826864	0.12707305739846975	2.1968336188356896	0.12367498446637612
49	2.063504293275469	64.66804042143232	0.12866115152395843	2.4113232270019855	0.12478672224922098
50	1.9834537675851989	73.90599160079118	0.11725906181726783	2.255758954013041	0.11016788550602989
51	1.6316215901206146	76.81054467935134	0.0951549325866977	1.790623782920011	0.086231010931792
52	1.1258361293546177	76.40635012525345	0.06668496360401752	1.1793854347439587	0.05798983524332697
53	0.6384827522506643	78.4967132687863	0.03877646172047778	0.5694854845305206	0.028927624486194348
54	0.24871000775358337	80.98657782487767	0.015493620738132438	0.017155106009012582	0.0009008444219938031
55	-0.002592490162669818	79.8777418366379	-0.00016587941877096006	-0.37751905582556883	-0.02041900371174182
56	-0.14563372540668076	76.06567336680304	-0.00956772559466624	-0.5412971406071164	-0.03009093513472125
57	1.1363002704060339	44.10857872383002	0.08905605592053872	0.9925462186068897	0.06552643529374688
58	1.5537939537009096	43.777194712443034	0.1183969892044248	1.6506729016267738	0.10505831752427405
59	1.9555330335431083	47.59993236210925	0.13810589156707573	2.3349725013390965	0.13661215790994813
60	2.351707644229837	58.09527165276135	0.14995703562044355	2.9018344873085393	0.15350675938118363
61	2.60439421168775	71.30241727288222	0.15232792974646767	3.110706024884052	0.15106267093685707
62	2.524542977341709	82.17465216538456	0.14096999940176846	2.870063756604235	0.13310553503753364
63	2.0437590592932033	84.797962477089	0.11392719723668636	2.213793038618249	0.10250201342990843
64	1.391497716521107	82.17904557840558	0.07993140990061517	1.4234632588815974	0.06803037760063096
65	0.8211080753779185	81.21476043116506	0.049051450859657564	0.699188288379439	0.034990927887535585
66	0.37791868790191396	80.95429469727823	0.023421393427108108	0.09953292177894785	0.005216083149248112
67	0.07086779791180783	78.50986367094804	0.004543522413478268	-0.29794510480854663	-0.016210403324728895
68	-0.08824671966753773	74.50348483989893	-0.005832934160697764	-0.4340550325535514	-0.024326127217000063
69	-0.13543165198245785	70.1796618098754	-0.009169320502809478	-0.38012186347330323	-0.02176140741877076
70	1.3627703078899331	43.52536552012327	0.10554398171458607	1.4087366786353974	0.09265163503537938
71	1.8107612328275908	45.49136948242811	0.13281430908256583	2.1489390039430907	0.13341572246254563
72	2.2875190558626852	51.36893849463239	0.15291373297180474	2.909708074472695	0.16353762151098733
73	2.742920457822315	63.76620473705005	0.16513053770236844	3.5004946313937566	0.17721758402333643
74	3.002760307923186	78.62397825932584	0.16684048266331547	3.6706973278128903	0.17209563272211884
75	2.8968482006574803	88.43896947387279	0.1557056255117561	3.3376142361695185	0.1513105646263952
76	2.3189911349189742	88.69273464429212	0.12632705211372938	2.5412764575797158	0.11574335022470458
77	1.526305639137596	83.57557521351124	0.08691788693912343	1.576936249961988	0.07488186360850509
78	0.8717160945365137	79.28838737382995	0.052381497140253384	0.7411393409738576	0.03743399926073936
79	0.40715321339094834	77.25437443178902	0.02559652034364447	0.12406123616870796	0.006627000087838271
80	0.07242720609669387	74.56214427419819	0.00471807351465458	-0.24442930375068256	-0.013524403461670963
81	-0.08914401096157532	71.37639248675512	-0.005971902240477118	-0.3405729494158204	-0.019290161519732094
82	-0.08434342938227721	67.98398506525687	-0.005771312274423513	-0.23986569305986455	-0.013846355529543001
83	-0.0029906260957622416	65.71839648944729	-0.00020666230629272646	-0.08993523225801345	-0.0052429546694606035
84	1.5761678559979941	45.26873794949376	0.11801996475913329	1.8128505691951402	0.11552423762828007
85	2.0471615426730416	49.733560711508325	0.14188882616294685	2.6015183634260794	0.1535768015456716
86	3.077370350433494	72.39902166906418	0.17513567940633748	3.945195830882868	0.18967019245872974
87	3.284738089521055	85.93222618198887	0.17583737304122693	4.050587835254227	0.18473040119427617
88	3.0673065116468856	90.74401496815557	0.1625257130415401	3.609561852341508	0.16218873729861807
89	2.3999177091035273	87.23905371977119	0.13142534510871628	2.68522404187451	0.12346126992365102
90	1.5587157140835894	79.85836224855959	0.09054770925710139	1.6159037072514946	0.07890008296183847
91	0.8661695891290029	72.75888858747011	0.053783655933751104	0.7307315860590967	0.03838546650077417
92	0.39844748312760736	69.7722414627109	0.02603050018569655	0.13048995144056724	0.0072689408401005896
93	0.09535712202675413	68.11710050027712	0.006424497807561622	-0.17455779639873537	-0.01001054141041686
94	-0.03864495612926794	66.87173893385817	-0.0026522446904775096	-0.23746861385442283	-0.013822798347415195
95	-0.0010662042996659876	65.07331181142436	-7.409013979336135e-05	-0.12408028559282014	-0.0073063489752387386
96	3.391331156052625	89.952135826684	0.17840038488076285	4.18307704153015	0.18545910721465167
97	3.0322296615475466	87.8114522830811	0.16260053212416253	3.655161180830465	0.16529902694656862
98	2.3436007931006335	79.91652014255274	0.13306807194843048	2.6641449884842117	0.12745297176595793
99	1.5635012485838415	70.87942383180419	0.09554143120259574	1.6063150100939112	0.08348865603622133
100	0.9219175254711891	63.35998167559299	0.06058357902806231	0.77300936634312	0.043311914202207626
101	0.4576643323192185	60.15219904273526	0.031686098605859185	0.22575824911618306	0.013353105532172477
102	0.1753373841502543	59.80434847721284	0.012434467916195055	-0.05183093350323022	-0.0031444867504277435
103	0.09019312635703537	61.006156663599064	0.006427060554071167	-0.10207862296329809	-0.00621119424314469
104	0.16675899816033657	61.3731007168117	0.011859664666714632	0.009723024958812044	0.0005899100016704895
105	3.337136239500967	89.13290040065372	0.1768095268613337	4.1754636660133855	0.18340426945906774
106	2.8926155265334947	81.9856095029981	0.1608811096585415	3.6162012536429216	0.16775716146782874
107	2.241739156365465	70.77277677613961	0.13492802672867807	2.66152728778844	0.13501077338007345
108	1.567649966854833	60.90100629325229	0.10259114120817693	1.6891570017621327	0.09455970164697534
109	1.0220822466345663	54.49464611324958	0.07184656582051799	0.9645822821379667	0.057884707636300894
110	0.6094343036652123	52.31904166254002	0.044892304477869654	0.4766292030370731	0.030077783828242312
111	0.3618497954908444	53.00724035374868	0.027075358082531274	0.2132930971390209	0.013718213366065459
112	0.32305057382371266	54.95598053075959	0.02400349747802531	0.15875344252256848	0.010094588709700866
113	0.42143246452726624	57.06105898583234	0.030774173195483343	0.23870256988903216	0.014926078713613258
114	2.213270044897885	63.16993930424136	0.14168073031344458	2.756519624517487	0.14779687123398577
115	1.6712280950953637	54.191264350489924	0.11635812020857103	1.945208214047355	0.1152395148990812
116	1.2230718048762919	49.24663923261942	0.09069526139606451	1.3382593051660434	0.08441532269574946
117	0.880361213763049	48.336929329655156	0.06766257594741774	0.909525642435678	0.0597703259870181
118	0.6820833159912685	49.71145762675325	0.05280036372756945	0.6554041758984138	0.04366136590331075
119	0.6495306991568759	52.00073354043277	0.04953038350201712	0.5739646852561345	0.037645287520733116
120	1.3021561264677264	49.086692297866065	0.09990164782676174	1.4891216613247253	0.09723770168445749
121	1.11230705715008	50.92795417929061	0.08555481687088334	1.2353972272659168	0.08191544233293375
122	-3.2725991207487795	68.82830083468404	-0.23017267937825725	-4.4919731135960825	-0.2659089132221465
123	-3.318536600951255	66.49019145167058	-0.23669862350494267	-4.522834820529906	-0.27430628712585203
124	-3.3526481078752974	64.21100480955018	-0.24297750540543475	-4.428222277298185	-0.2753754774330742
125	-3.4621943305661755	63.27545787030984	-0.25350363369020235	-4.412963307157339	-0.2780456290491077
126	-3.626636342115293	63.01483618031102	-0.26643866281684203	-4.557682175452782	-0.28694246614130403
127	-3.8640072500303857	64.21287972718294	-0.28253968482416414	-4.825770908336189	-0.3012670321760915
128	-4.152315099878724	67.00525073463942	-0.29999346896735085	-5.100340224446367	-0.3142279221566647
129	-3.009076005757045	62.67270365236882	-0.22266473747084636	-4.092231105453798	-0.2549706877340147
130	-3.0926266470126405	60.482539876442985	-0.23236865082207042	-4.181581198035698	-0.26734618641585906
131	-3.1776956178461697	58.94599350930865	-0.24176005699311257	-4.176706972478807	-0.2722015021742538
132	-3.296994770142241	58.43978033524249	-0.25272960955436835	-4.217084286876295	-0.2762419210014601
133	-3.460224809016732	58.59795307348549	-0.26529168139752024	-4.374484508811722	-0.28558726244377663
134	-3.687828514341403	59.844215142097624	-0.2806352444226719	-4.629492148243808	-0.30002378596835955
135	-3.9620150951355604	62.15440073471642	-0.29780150322379845	-4.892647708706657	-0.31398035179195793
136	-2.5254606706409364	58.388256865434826	-0.192074758238242	-3.455803208469035	-0.21964533052634114
137	-2.623910965302298	56.89364034034364	-0.20317401643282873	-3.5982987383690266	-0.23484991927189916
138	-2.7617173513173334	55.84061840220247	-0.21663601522158163	-3.7163715079328625	-0.24839965858226973
139	-2.9063165631703045	55.93098040469769	-0.2294185057894487	-3.791236791033247	-0.25589083108981336
140	-3.036893261053068	55.73050858942404	-0.240509849743833	-3.8772588456788175	-0.26134297026607356
141	-3.1902545392728996	55.9992264904657	-0.25207809713847645	-4.039086653440993	-0.27102848413161035
142	-3.4046252790211406	57.19252741662631	-0.26652558021685085	-4.28716660254607	-0.2856356026271498
143	-3.64311426004322	58.81591621172718	-0.2816774499092473	-4.539025121099174	-0.29955635077233456
144	-2.0052245372372157	52.95143357584278	-0.1586103584787386	-2.8762803072486283	-0.190989056472199
145	-2.1179943205676572	52.22622463955527	-0.1701283707794386	-2.9786508661133375	-0.20335096637909444
146	-2.313229938110255	52.89045400832491	-0.18680758698784983	-3.1218719855629957	-0.21623873119418646
147	-2.5177714608873822	53.83133551798094	-0.20318295045639836	-3.2742061382159724	-0.22520141399853097
148	-2.6777789868549036	53.71017675113115	-0.2158717776024966	-3.4253856977842094	-0.23372814191293764
149	-2.829583117741902	54.38704237570185	-0.2268769783911436	-3.5983911969087314	-0.24454583073241112
150	-3.0161425520459764	55.68654982033121	-0.23941900868023316	-3.8247189364107705	-0.2582834429151578
151	-1.4242059414903	48.95233914034822	-0.11658086163454734	-2.1833249145759064	-0.1511127345867426
152	-1.5432716534859496	49.294860493587485	-0.12710782913078014	-2.2336660559698727	-0.15733561830465598
153	-1.760658564851463	50.85909728570219	-0.14411759741074737	-2.381415241203579	-0.16717052058534865
154	-2.0098593676884553	52.209718388125424	-0.1629024880608812	-2.5871636123572967	-0.17785315753930311
155	-2.209405507567636	52.68479066959752	-0.17780214013753137	-2.810315162746567	-0.19118954289345363
156	-2.3685075738283294	53.964404164803	-0.18911616232277295	-3.0282038106922626	-0.20531316429010787
157	-2.526041224017182	55.20666242848773	-0.19998096815911504	-3.2461105604073417	-0.21846198768476013
158	-0.8375882793851409	47.21513623827609	-0.06993986024283613	-1.4306035239982349	-0.10188307602905079
159	-0.9411035086078189	48.409019911372525	-0.07801852996493286	-1.4266337538052398	-0.10107310935223744
160	-1.1413955195517638	50.26993112701435	-0.09281705045197372	-1.5372077585692943	-0.1067130633096573
161	-1.387504527965481	52.046621203062436	-0.11060274469164448	-1.7403443219689376	-0.11795558272589914
162	-1.6173703072199364	53.07702231227453	-0.12740027253177577	-2.004840339585669	-0.1345777031345984
163	-1.8076292863016659	54.704101647626324	-0.14125602351603464	-2.2848281634517007	-0.15297558250534926
164	-0.2609305499913808	47.01034847935165	-0.02175669057174419	-0.6711537493572524	-0.04791036596139002
165	-0.3175693651681567	48.85161843508571	-0.025853921385115598	-0.6044559683424663	-0.04204088371946866
166	-0.4829270324900008	50.995594976575205	-0.038100025356498514	-0.6474322185131329	-0.043555309433693026
167	-0.7087769449943002	53.18097506825376	-0.054453558905739975	-0.807617961977841	-0.05302744524668649
168	-0.943632943271431	54.80247415959642	-0.071495229744875	-1.0827857923184427	-0.07047006339574227
169	0.3146669912922546	47.56756693705587	0.025586566104862034	0.0613258798711242	0.004262076995426283
170	0.31947022106099887	50.44560015840573	0.024904522447620207	0.19426221437905836	0.012936237459072561
171	0.19970735342696264	53.23877645502688	0.014942457476108865	0.21722074188273574	0.013855962278344423
172	-0.009695462387699305	55.54774902311524	-0.000706474588413535	0.09937214172209778	0.006173255931827395
173	-0.2527234631805099	57.06078806955366	-0.01822533388723114	-0.1806897226487103	-0.011125279753806786
174	-0.4878769516035538	59.05463098518439	-0.03512789712107145	-0.5794958707336925	-0.035690588739157016
175	0.671391309296251	44.178610085926046	0.054859528271031126	0.4236850499546989	0.029159841385817956
176	0.8602769593310341	48.22758325887103	0.06700278458382153	0.7819385705061798	0.0517076908841341
177	0.9316904220510758	53.30552806691787	0.06831370742863041	0.9610134803881027	0.060163309495738414
178	0.863112147700046	57.58713654130827	0.06037781400132733	0.993630078935105	0.05923468268844733
179	0.6527126607809028	59.354688436807045	0.044747015201973196	0.8670881376239787	0.05026959892506659
180	0.37586070414026057	60.17423744769813	0.02576629368664351	0.5572454210649255	0.03225113352535242
181	0.07637433183577652	62.38680214271742	0.005280702183908867	0.11402607109763892	0.006670189998249191
182	-0.19745107715760152	64.35372697653688	-0.013816682583113004	-0.3348649278479079	-0.019797218158367352
183	-0.38373307952196456	64.82198768342975	-0.027149995889763433	-0.6616306333763482	-0.03953207170827064
184	-0.5171547273716497	64.24693344413257	-0.036890629240400805	-0.8650246058978566	-0.05218045247493485
185	1.119371173183086	44.23514679524968	0.08835991221551256	1.075331210345698	0.07073007326701373
186	1.3762263114403472	50.00304368220969	0.10141250788386692	1.5134990329112035	0.09365253361584984
187	1.519635449839853	57.20560127991084	0.10426684482123673	1.7343671749128766	0.10065743294355196
188	1.478529700891456	62.72877043785952	0.09673541507513325	1.6996483254314907	0.09378671237459318
189	1.2295475190178666	64.22076738915216	0.07943689226995414	1.4532708129126068	0.07876865076310198
190	0.8554047744667268	64.02373065460498	0.05602836028202378	1.0304044161005323	0.05663126999451418
191	0.44881746965430136	66.04269329087201	0.030032791342526618	0.5092579807913497	0.028776224832670297
192	0.1158547757135156	67.85219410859897	0.007919673347246511	0.006061967489440751	0.00035150483292867074
193	-0.0920017056369796	67.03167186620934	-0.006418453256031668	-0.3501717134508637	-0.020747947963199186
194	-0.21527239647160223	65.50284052495337	-0.015268036152274359	-0.5356384440009537	-0.03226087701220443
195	-0.33353172922544677	63.6578775927621	-0.023990655346395967	-0.612770473150474	-0.037225748083324656
196	1.1268865655733125	43.226792095518846	0.09070691045648975	1.0690698659704445	0.07181370695985702
197	1.5129100720281317	45.29534598500761	0.11463726484792576	1.6781620094589795	0.10507206334914054
198	1.8492443256929916	53.16764569315166	0.12835416024219942	2.183441277465242	0.1260807426884864
199	2.0555786287247617	62.51603413737387	0.13218848429904287	2.4281491017145878	0.13053810315758826
200	2.001407990065339	69.39208365477757	0.12325157549366614	2.3001623584533286	0.11825787190713334
201	1.6485688507160237	70.47511392430516	0.10131307080712569	1.8583707747581981	0.09541320867409342
202	1.1509943496925406	68.65136842122313	0.0727214730133966	1.2709279328885987	0.06735838079029985
203	0.6533159818590915	69.16177942844364	0.0427319875154827	0.6573737519217602	0.03636833248175029
204	0.2649549206247474	70.0636179855416	0.01786853364693134	0.12304130015574452	0.007092455725414062
205	0.026831822214840914	68.32377681624634	0.0018614219886506293	-0.25236051467085924	-0.015018848419825107
206	-0.10483437513852754	65.27653120499487	-0.007460807628536073	-0.4162966806482758	-0.025392517192061304
207	-0.17826884223476241	62.0028971453908	-0.01296184351145536	-0.4144230451063743	-0.02570469495770695
208	-0.21076521725596778	60.23553668197378	-0.01552276804579114	-0.3831094044149705	-0.023983763193901126
209	0.9460305560215347	43.049322104399174	0.0775270515069889	0.8437759931322081	0.0588324093766452
210	1.3889803555045	43.42569262079569	0.10935863094190078	1.5471721730601815	0.10258456952676444
211	1.8227615457884967	47.5265295053508	0.1321023520860261	2.2203538380852064	0.13393864979836315
212	2.22928524851135	58.129841157870864	0.14615707428884894	2.7537154412223463	0.15091193390396532
213	2.4787698774138245	69.34504445946058	0.15053284909663886	2.9687990686115238	0.15113955021688855
214	2.3833391950363074	77.37462156491318	0.13970797596097456	2.729003060852228	0.1341462025948823
215	1.8866815539259512	77.2038492085546	0.11182179665220524	2.09246691001759	0.10401144280918856
216	1.2512526237682713	73.01708662914216	0.07732786025483983	1.3378533915444721	0.06949587023030623
217	0.6910617460540815	70.98904111029718	0.04475250675847934	0.6523898726573352	0.0357772552545923
218	0.2664890825676484	70.12554136977892	0.01794144130065056	0.10237374466776575	0.005902654952614607
219	-0.0015996816471229858	67.5130846328442	-0.00011144284423451015	-0.2650581591170268	-0.015894392582898337
220	-0.1299151697196176	63.8116773356341	-0.00933158252436716	-0.3983822907615413	-0.024610092451745544
221	-0.1466484214176561	60.08476825746551	-0.010789732101441296	-0.3462010388565387	-0.021821908222094462
222	-0.10564581683943286	57.91396215231571	-0.007883265945400782	-0.24421176404185016	-0.015548044704165443
223	1.1645894921245252	42.53204665069594	0.09404724603468939	1.2324515668979983	0.0854180017378247
224	1.6126133306096166	44.73019689314994	0.12223513967787772	1.9923389639090385	0.12890088143916517
225	2.0930809153852623	51.49607802497744	0.14404052529865963	2.7068233319565245	0.15775457004579413
226	2.541695169461873	64.04952180646673	0.15837431863403043	3.2300506856560354	0.17074605125451353
227	2.7617229798789533	76.27217176711501	0.16077663178185825	3.354740133471578	0.1662310002582089
228	2.5946085903005924	82.62389381478074	0.1478612799715495	2.9953447138023823	0.1450757185202755
229	1.9938175766920168	79.96426258176078	0.11658564425887798	2.2035873135325414	0.10890442102295847
230	1.241646791910132	73.31475363498187	0.07665499384632828	1.2982548723089486	0.06778114672839172
231	0.6378035226490865	68.96455395044576	0.04167953833588911	0.5473450540742484	0.030507894660911836
232	0.21740456658682095	67.24409903734012	0.014849785244101016	0.0010726186329077564	6.311993177876365e-05
233	-0.05985721077225714	64.59745935045397	-0.004236725669243974	-0.3306642878955628	-0.020195014423330125
234	-0.18657488313166135	61.65180295823345	-0.01358401210279392	-0.41444191430837	-0.025936000611253635
235	-0.15747679945943988	58.373825397625836	-0.011732254206105087	-0.32325630133332656	-0.02061755583624326
236	-0.048679938258561706	56.08276711361314	-0.0036770418662784897	-0.18152932100488992	-0.011717570849827025
237	0.05398414651619814	55.69462494837457	0.0040814252419312715	-0.09440610381704526	-0.0061288502138026404
238	1.3669894574787298	43.14959905660121	0.10674890942606838	1.6035896917179209	0.10801613333157234
239	1.8343492241659192	47.74306357157211	0.13182561984386282	2.38486722334365	0.14710767625307714
240	2.364650164040275	57.574432986266146	0.15353077224894857	3.0975995286785722	0.17132751560906948
241	2.8283197139509344	71.09836884773027	0.1681611085356974	3.5722791555264872	0.1807368094500068
242	2.962682562550583	81.30978244669406	0.16799159232621652	3.600162217165168	0.1748916177611634
243	2.687221757761886	82.63351416849193	0.15276474904602047	3.131459836523345	0.15221147243216523
244	2.020955268863661	77.01095754870263	0.11986649799204621	2.229104078177903	0.11266299096987187
245	1.2282653629753795	69.21436002191435	0.07766154857247601	1.2307671208631568	0.06669968528048917
246	0.6039830858506186	63.09034321610327	0.040771545916879266	0.44499609448650984	0.025947694137140133
247	0.1845692386629163	60.741083612405504	0.01307521790447873	-0.09139017591111875	-0.005631975020941498
248	-0.07315791795729182	59.44929333937256	-0.005344831391728147	-0.37015474960774897	-0.023473071394504764
249	-0.1794989985659414	58.495351285131804	-0.01336927102661196	-0.41030905444500837	-0.026370903115753363
250	-0.13015951555618147	56.77721684663728	-0.00984912758658149	-0.30055748123200754	-0.01957226926742929
251	0.012532533062217802	55.060244725585996	0.0009577981451787431	-0.14193480701844693	-0.009339464953679634
252	0.15429376280159718	55.12599232174449	0.011754805257384583	-0.01315859254515189	-0.0008679983752810204
253	1.5820375121711991	46.42257335212157	0.1175130419369527	1.9397552461957392	0.12353708180976498
254	2.07296403551982	53.64048192893398	0.14021680850911827	2.6981659262006366	0.15582131125336848
255	2.6116505056718458	64.80125654258441	0.1607156817733651	3.348909547052094	0.17449949763477246
256	3.0227276950325788	77.06832124647997	0.17378862323071717	3.712172102565647	0.1805089502939423
257	3.040463875203912	82.59628607651956	0.17135770947025447	3.650519568279105	0.17565405239671253
258	2.6507339046160023	78.14113177959167	0.15396672883181814	3.1188099969465233	0.15530044591926256
259	1.9922337091591187	69.8462862796129	0.12317189800635127	2.1942158629772552	0.11685647779008257
260	1.274559009030435	62.11967127812776	0.08469851789013845	1.238819126693541	0.07161937432989697
261	0.6851043591245035	55.540927482549534	0.0487596712323715	0.509730701493357	0.03163931400122742
262	0.2637857584926008	53.10522625179212	0.019694485694347095	0.012504780224088921	0.0008164833412881123
263	0.016059260706520362	53.10951233242362	0.0012272067926531781	-0.25873988515861585	-0.017231871407885502
264	-0.06239895881516872	54.60840637699094	-0.004799203831150667	-0.30515089893063874	-0.020346880914875715
265	0.002792046761340379	54.790074304305314	0.00021564609897945015	-0.21388379661354145	-0.014330083712359339
266	0.1435291230304084	54.7386278276345	0.0110802162664436	-0.06369462074044513	-0.004284716280791028
267	0.30443072063698506	55.607954141820315	0.02326148665340699	0.09042554690192545	0.0060495924209936595
268	2.348634730728137	61.25018034066798	0.14955671414093072	2.9425176314725525	0.1592227744166728
269	2.84367726422469	72.23649544664416	0.1676500785012043	3.50318136745099	0.17480783363230626
270	3.110760105981437	80.57071336460454	0.1764468638186717	3.750188922018519	0.17966934844384339
271	2.9876587835914865	80.1073379173817	0.171479404195938	3.6024206284782463	0.17556290216745685
272	2.542412405552803	72.19926265900033	0.15419582864259168	3.060083018452287	0.1592493696192494
273	1.9503618157273541	62.89895627190639	0.12787443018072045	2.225473979512433	0.12712160340243958
274	1.3392866744286485	54.90421149046405	0.09489051948433444	1.405638248203876	0.08744979179853442
275	0.8324710336331951	49.612687987507066	0.06282199133433697	0.7961915299250777	0.05253466400404486
276	0.4681031017077398	47.89728591836319	0.0367538111282035	0.35480760293149377	0.024365025589094563
277	0.2530519920618873	48.80081452620551	0.020142587779886634	0.08928570688755222	0.006199094602722707
278	0.2169934009150037	50.84158433454974	0.017217331979058823	0.015821989633229498	0.0010901391483076445
279	0.29141209378768473	52.16187012736082	0.022957138578177685	0.06292629597481234	0.004322360967382917
280	0.40969729688878387	53.81922095175222	0.03185837209424313	0.1707612728148455	0.011654676162825721
281	0.542802523709643	55.95470038725984	0.04137629093474474	0.307031883011434	0.02056031740492916
282	3.172300587585061	81.68626046869498	0.1805573805424457	3.762983235272117	0.1818157084763419
283	2.9293273824615236	75.98625239992401	0.1742068310674445	3.550653587054704	0.17893614357310644
284	2.4915633731397877	66.35237699306172	0.1595915713178839	3.06414897297805	0.16752358137146803
285	1.9869348828995248	57.01175187739216	0.1384565483596006	2.3967942049301194	0.14480211549836802
286	1.502776864267315	50.03769399739564	0.1124720602410845	1.7741631147012338	0.11575615698968601
287	1.109565207979312	46.24662285138913	0.08716256056109778	1.2938421353194485	0.08817459910364316
288	0.8061302548112899	45.38247932706424	0.0650296893367401	0.9111885279466414	0.0638481078621421
289	0.635291843966818	46.797680072415275	0.051502271908416414	0.6581222600156887	0.046503406651485696
290	0.613054334221329	49.00423737124845	0.049264417501212646	0.5516564319676976	0.03870385463350435
291	0.6585714635004868	50.68682560231985	0.05219841375781589	0.5304920593627137	0.03684201757207894
292	0.7445306024953209	53.409080817460406	0.05774688706527537	0.5677688260854664	0.03864506575984476
293	3.187787239322935	80.75278352979507	0.1838341858145681	3.7841583946517185	0.18585454753295705
294	2.8925074925813923	70.67802220535584	0.17916084185026718	3.5094720540026785	0.18373270735050107
295	2.4982205350903266	60.45889320259138	0.16852045608670096	3.1112799800655453	0.1772541620713421
296	2.1016983340370263	52.795672779801784	0.1528389088856364	2.6350362353821044	0.1636235914459506
297	1.7912814731238518	48.60405147436531	0.13667803820642246	2.2245785256266015	0.14578360637944188
298	1.5440128801201345	47.163540160486356	0.12058603526062187	1.9077200343333005	0.12772902861811425
299	1.3026192123909772	46.84413484676652	0.10299969105090577	1.617609924325927	0.11032368727863247
300	1.1319896810694632	48.0432208800058	0.0897656194447517	1.371035356557082	0.09475479460966091
301	1.0625483434214456	49.925888460434294	0.08378305888615521	1.1981818270747597	0.08280249941425626
302	1.057344936788753	51.63713502313533	0.08240323897164824	1.0860115148133076	0.0742671163875107
303	1.1000063747354198	54.93880588754313	0.08379393301153776	1.036381444957687	0.06908193440235472
304	2.8699825044318743	66.52118159391023	0.18290443387081992	3.481536504485939	0.18659753735544127
305	2.5233134321580604	57.059739833480755	0.1750699960133592	3.1545024246780744	0.18380209700426986
306	2.2313120610595836	51.64454896476638	0.16364623152622873	2.8606940605764613	0.17786894646038923
307	2.0748510025976765	49.89692825405877	0.15523094392569417	2.658529992713746	0.16964777231709227
308	1.969933590831058	50.25522630623495	0.14743044492943083	2.5248292962785914	0.16114535907355776
309	1.8234751009281709	51.23358740050555	0.13638871093189375	2.342390599141769	0.15071984558209353
310	1.65076005016891	52.59332356613445	0.12376361426244602	2.0950908732203435	0.1367985184976357
311	1.5212780115512259	53.658553074410285	0.11441000916626955	1.8451525585367796	0.1215734346320704
312	1.4621112660262832	55.17516010348831	0.10968084824931826	1.641048833292305	0.10802865049749245
313	2.8082131355715303	63.75380603440464	0.18025698176185173	3.418128546474328	0.18294125419944993
314	2.5043572601633786	55.63159848958091	0.17372195885293532	3.1455475810168503	0.18250098182120988
315	2.324264242725886	52.58503785952992	0.1670418039220512	3.011078725411592	0.18335864932177576
316	2.290328681541343	52.590364200057635	0.16469974072666216	2.970052212262044	0.1822787634878423
317	2.2783839626456315	54.20881184746348	0.1619114841853257	2.953895050618447	0.17900157302963793
318	2.196289235141509	56.50375975254995	0.15490162265398566	2.866124172938478	0.17377716997699635
319	2.026799831804041	57.435512445198775	0.14361043528657716	2.65094138891928	0.1628893743714559
320	1.862820833964739	57.68876866256421	0.13337270088395597	2.379802403871048	0.1482750823767628
321	1.766579301080573	58.56000656869532	0.12726619140744813	2.122817374036412	0.13330392640043764
322	2.3039154503821826	56.05583509979123	0.15992290931182906	3.005441896661393	0.17789814980932203
323	2.330654042434092	58.36754974907524	0.15966179660838428	3.0451945009070673	0.17804777096092647
324	2.268067477783869	60.70826524185385	0.15433550708058422	3.0106882458114947	0.1758319333231424
325	2.1150657086106364	60.7823470050249	0.14498757081517008	2.867723278007014	0.1693377633992053
326	1.9491316565124364	60.472995528631806	0.13531958942760697	2.641666498680782	0.15795083141201674
327	1.9769594162112818	61.167789535148536	0.13427370555976473	2.7129474586270397	0.15880618613302175
328	1.8565148058314396	61.07665855243549	0.12695299347415542	2.6404137952827793	0.15550411052180174
329	-3.203031940451335	82.0981723196879	-0.2106429659754716	-4.313735283994638	-0.24014983669165452
330	-3.2298664498775276	78.9940342581617	-0.21596198378282452	-4.154040958215741	-0.23914023708854582
331	-3.3712934707525704	77.73364385012475	-0.2276696827116289	-4.176661834131095	-0.2446033238986953
332	-3.6038524716403724	78.50782726117868	-0.24326494393444661	-4.394287967194247	-0.25579020427232385
333	-3.8388670180811024	78.35115179467536	-0.2583654357794823	-4.701912055128126	-0.2701332948359905
334	-3.3792705797433857	76.48761938019459	-0.22928120553592884	-4.643502358487037	-0.2632428061997524
335	-3.3133374501050143	74.43178937260915	-0.22807967782525093	-4.382672355869108	-0.25697442402061155
336	-3.34089539171298	72.24473333896081	-0.23336647220422158	-4.232255741341339	-0.2563195279006036
337	-3.50886610365896	72.10155498781978	-0.24692603175750105	-4.308213042171758	-0.2651255088995033
338	-3.75990042818242	73.00385500560635	-0.26468832363639244	-4.56703697550993	-0.2792436395236761
339	-3.997505475014098	73.41168218539448	-0.28033996157038205	-4.88127698902431	-0.2940355040555104
340	-4.201477811385544	74.11499864255394	-0.2927716320522281	-5.126700085542239	-0.30693977083075646
341	-3.4289057062236945	71.38714629007332	-0.24054963305415822	-4.712121088875215	-0.2797580085079391
342	-3.3744461895265037	70.0012571646348	-0.23913910079663364	-4.580829929827285	-0.27695436568370685
343	-3.345124272315746	66.93628929224798	-0.24112151965274498	-4.369939955593422	-0.272002736034976
344	-3.4087555540471755	65.2076591376061	-0.24884525233404772	-4.276454132070742	-0.27210314245683687
345	-3.577278191414118	65.39050301652027	-0.2626718652151069	-4.3922247323357455	-0.28175289890631106
346	-3.8105134058652936	66.74023508529174	-0.2795679277688798	-4.652960526401387	-0.29699920252933465
347	-4.0571584867572055	68.88206738853386	-0.2954321018290046	-4.938974058188877	-0.31178158419866064
348	-4.265843326060258	70.70900187610047	-0.30788236686114284	-5.158825191614677	-0.32378633877342955
349	-4.439272844316301	73.03066858893831	-0.3168295395542279	-5.312360543268605	-0.33126245196728776
350	-3.31132543021382	66.56429125708262	-0.2421846060408575	-4.484255914706156	-0.28110099507378133
351	-3.290319265625035	64.26113845005253	-0.24368901971219578	-4.42186408317099	-0.2832216546835146
352	-3.2831595722390725	60.53389968583266	-0.24751378343401684	-4.285767017379499	-0.28080066694415184
353	-3.377451014023922	58.76524500711044	-0.25772481155063176	-4.253164573884264	-0.28260353868396265
354	-3.5356084731499653	59.08516989697238	-0.2709742952641673	-4.388875217659534	-0.29250824405803855
355	-3.740067334154702	60.8713458116559	-0.2857256007789755	-4.619633916563219	-0.3066359593769098
356	-3.9830723774735124	64.06900168562525	-0.30108510623719426	-4.872595434069348	-0.3208659266107437
357	-4.187184095298914	66.90312252163353	-0.312732570812427	-5.0818785098374075	-0.3325911241965245
358	-4.342547188807838	69.60607073813735	-0.32001929304691573	-5.2304826409147	-0.3377196791641815
359	-3.0603918336215834	60.83204056808266	-0.2340542007580043	-4.122499307314579	-0.26915793995640175
360	-3.0931482077227788	58.475284072037574	-0.23982390361459052	-4.13096141240351	-0.27549954138360716
361	-3.121278674362051	55.577513163291776	-0.24560728144569427	-4.076417877251542	-0.27734215171079013
362	-3.214186049654752	54.1443689531855	-0.25559167112094705	-4.089001811469438	-0.28122978471653504
363	-3.3533569016362725	54.56108178031257	-0.2672680749473334	-4.218567049766741	-0.2904793802850721
364	-3.542529551811521	56.4564317254646	-0.28075220169774473	-4.436377360946862	-0.3040019864785842
365	-3.765056274436501	59.22503525557596	-0.2951063530454435	-4.672059140974604	-0.3179685205924297
366	-3.957954345098318	62.03112556331137	-0.30597212494061327	-4.880122362837486	-0.32972457776607844
367	-4.114248420478455	64.90122451762697	-0.3132507926010034	-5.02152380517949	-0.3340814662497451
368	-2.6886581052327325	54.98707463666111	-0.21483362919966323	-3.654849271623345	-0.24742706000543857
369	-2.7715336628580656	53.55155331964885	-0.22406337175445434	-3.700145064918058	-0.25589198780431016
370	-2.840836969331084	52.462814887308554	-0.23159776629889114	-3.6991561419720758	-0.259668358533111
371	-2.9223564862360205	51.497272102440355	-0.2398751198190925	-3.7283764222098235	-0.26304868139659787
372	-3.0455633469408703	51.848232397672476	-0.2499498930266172	-3.848578393146189	-0.27106841903233925
373	-3.221794640952399	53.48750634588588	-0.2624081452086566	-4.062086799269096	-0.2844604681934408
374	-3.4310907755743125	55.53416563891054	-0.27635904668085515	-4.300004319252329	-0.2990046202853426
375	-3.6160614642168833	58.169469722444504	-0.28698194582530273	-4.498362461224019	-0.3105390199176623
376	-2.204454155546027	50.257937864436144	-0.1827200888585106	-3.068539463945135	-0.215884713464324
377	-2.3245365261060367	50.221402901568005	-0.19358549632134853	-3.121714564132336	-0.22266618230043733
378	-2.422532744992697	50.210820906821816	-0.20198883280899385	-3.157634116643578	-0.22528314084050616
379	-2.5042041783245024	49.45325218149548	-0.20924394466247984	-3.2144796428200437	-0.22888555135523656
380	-2.6164934968150306	50.11581439441992	-0.21775811063367648	-3.3300828480279594	-0.23639745239727636
381	-2.7871389545076752	51.77134042239281	-0.22974216538998882	-3.5312752980025826	-0.2489624263196339
382	-2.9854173207454684	53.82775658562944	-0.24299288707313565	-3.751699789129841	-0.26256940932904904
383	-3.164373490595932	56.398672509679706	-0.25353190295171313	-3.919711189952718	-0.2721965032106766
384	-1.502064117316516	46.95993932695402	-0.12698416812151725	-2.2865605841408985	-0.16322281947826756
385	-1.611079241312559	47.0627474864352	-0.1369405970919581	-2.3100014733863636	-0.16743516363297617
386	-1.7495326036466612	48.29927432710469	-0.14753702907866836	-2.359941688866492	-0.1702248352251923
387	-1.8835063129829301	49.01624094493032	-0.15739469313325735	-2.431605265944759	-0.172884835686305
388	-1.9862630434070143	48.81884966214623	-0.16533648633980477	-2.538081845577877	-0.17959139881590408
389	-2.094146571734278	49.757710899136754	-0.17322078242773725	-2.6877953707493596	-0.1897921755177011
390	-2.236450355133151	51.36972495029883	-0.183275572205857	-2.878682079102103	-0.20151733112551237
391	-2.4090642778655527	53.649853240928145	-0.194711126064074	-3.0591443524810025	-0.21177861986349433
392	-2.5803327649963057	55.99945959198438	-0.20538654885816054	-3.191439709230294	-0.2191163299239903
393	-0.8647234682806296	44.80671974349312	-0.07458431584110092	-1.473093337565571	-0.10821182168658802
394	-0.9592326525692125	46.018244154353575	-0.08186761882963874	-1.441634615205734	-0.1050527810800645
395	-1.0896135357552903	47.83883533590314	-0.09090478360375577	-1.4621173428924001	-0.10421048450176673
396	-1.2231081966806574	49.1456684891464	-0.10003013416402926	-1.531617874322049	-0.10707227680576718
397	-1.3462688932633076	49.74257189547793	-0.10907879784863438	-1.6778300500335075	-0.11672329494584646
398	-1.4695995285315036	50.7610040931488	-0.11844562906292963	-1.887942826642124	-0.13104875339307015
399	-1.6048407394694464	52.357412405982735	-0.12838188182922727	-2.105747801835156	-0.1446570631128589
400	-1.7582028679201716	54.397292060035014	-0.13909941415384697	-2.2747464730811253	-0.15395999047942552
401	-0.25854718199512994	44.57135790402377	-0.02217561739892442	-0.6497229465053458	-0.047670168134176065
402	-0.30006583518943986	46.59614591752319	-0.02499687546416346	-0.553288188950022	-0.03942107277779997
403	-0.39373303438088714	48.42293018526863	-0.03171417097279959	-0.5126003461109395	-0.03536070993880308
404	-0.5019817225396015	50.505605353620176	-0.039375888786385094	-0.5379674385546434	-0.03634506787674497
405	-0.62818354998879	51.992806517987	-0.04870354324021602	-0.701604631237098	-0.04705231884153419
406	-0.778364385196707	53.07096906563354	-0.06019448343501251	-0.996756814900473	-0.06672833621097228
407	-0.941115375911775	54.52122143642843	-0.07260181584922462	-1.2868041987220047	-0.08556116015469015
408	-1.1039363996441474	56.280860116959076	-0.08467794051122918	-1.4874490992374885	-0.09772636911882122
409	0.3306411179079689	45.19718826040603	0.027460426008847683	0.13305220074571475	0.00945298637756038
410	0.34476927757149095	48.139706963786274	0.027324368396990286	0.3014548766830444	0.020468694013158678
411	0.3013986668366573	50.41885063603187	0.02293152995201912	0.40258348540331745	0.02629685606552784
412	0.22075302207514935	52.99996996264282	0.01638348754633209	0.4019898454418954	0.025679839785284486
413	0.08006436208670487	54.83851664556207	0.005900790834895937	0.21446578552780965	0.01362329267531188
414	-0.11151610713924125	56.207345354162584	-0.008249140701879714	-0.14666246042114622	-0.009350362106403685
415	-0.33900327240035383	57.30208132263258	-0.02524111608253142	-0.5347920518227247	-0.0341800049455995
416	-0.5314114897746702	57.99549046149645	-0.03973858388797332	-0.8125771278720151	-0.05191202527883051
417	-0.6798403500441634	58.17313012885765	-0.050922765077960536	-0.9967241672784307	-0.06354681564127258
418	0.8875292429565176	46.12985713584428	0.07007174865412043	0.90416311221977	0.06076453255497686
419	0.9755318384930459	50.738500872964735	0.07243793072865844	1.1194666333933057	0.07124329340694117
420	0.9758162592235229	54.42239014147336	0.0693621971382674	1.2156974351287284	0.07420703650509046
421	0.8755767591361319	56.49973121009483	0.06125296516892624	1.1626587704384934	0.06969265708787427
422	0.6674486724248709	57.96471101277035	0.0469391210649384	0.9070343350900212	0.05464049326067595
423	0.3835060027601861	59.2397963279466	0.02739102489941746	0.4842537951202948	0.029642127111795997
424	0.09011803266138325	59.81053730326249	0.0065501824524575505	0.02104823932068279	0.001306285788442294
425	-0.1250375732356045	58.56534562841696	-0.009240328401100392	-0.3219637896102172	-0.020222769913010977
426	-0.26483712705935664	57.897301345153785	-0.019764329755725875	-0.5190916732578906	-0.0328018149299693
427	-0.38466124259597295	57.89650687772078	-0.028848926211855683	-0.632606614987469	-0.03993324086981914
428	-0.523068815795892	57.46915334834098	-0.039434724504388535	-0.7701606043920836	-0.04906054529290759
429	1.1126819985993974	43.3663316329424	0.08879404020305338	1.1641432178459636	0.07804777507279569
430	1.386825494316201	48.69067103913103	0.10304295036297406	1.6394072083066862	0.10256060025456087
431	1.55252143249758	55.022232462437344	0.10771810508208983	1.8928907615498392	0.11148095665544001
432	1.5710392441298249	59.73655762299223	0.10454513513063297	1.8965511409960762	0.10750207054383805
433	1.4082695320486385	61.207530459918914	0.093263990773942	1.6952200660685224	0.09557439769105693
434	1.0781850164227937	61.23483297250276	0.0729663237737302	1.3088305044585629	0.07567297547571344
435	0.660505102637347	61.72555472760578	0.04606199302152801	0.7840097271283893	0.04681314938198658
436	0.30411973240298856	61.6621694378315	0.02180361630395234	0.2740931398229003	0.016813262021206185
437	0.08080615832983579	59.287020252672306	0.0059411244204878415	-0.07339967737610027	-0.0046055122795779025
438	-0.052711549032064015	57.393149161248	-0.003946072348979598	-0.26077822431700576	-0.016589767520952096
439	-0.14898148340888326	56.31274528629106	-0.011300324761315214	-0.33373433194733376	-0.02137209016262413
440	-0.2252845591028178	55.32643037558644	-0.017276390352952163	-0.3870485546158093	-0.02511529290679146
441	1.4468323665146126	45.68170377374526	0.11042028858862894	1.7104162401950003	0.10928784462596822
442	1.7913336747368058	52.98056206228104	0.12539873554922734	2.225789295253282	0.13072132990361096
443	2.0198053539462206	61.185782858850246	0.13167866511840995	2.4874326183962703	0.13655197910326325
444	2.012349376396703	66.70220817258027	0.12663499331258893	2.3841868782882716	0.12672026285281465
445	1.7123558568157051	66.53526216624647	0.10867003101295793	1.9849384300053723	0.10676101216498497
446	1.248869075458959	63.80905218372894	0.08237834481466746	1.4305620011297147	0.08033922925406858
447	0.7399746045125535	62.3628102953709	0.05102831073009346	0.8243255502546757	0.04849313658643267
448	0.3444243495054877	61.822034158858465	0.024606841993789413	0.30546446752648265	0.01871331575642105
449	0.11060368936845918	59.46999901180412	0.008143624018825069	-0.04381164307961129	-0.00277763829885294
450	-0.012857509712592929	56.53164751107539	-0.0009709360307769805	-0.2081293417226135	-0.013520281334978032
451	-0.06125690384055971	54.09877960339109	-0.004722390635449935	-0.2159716696403985	-0.0142332715544358
452	-0.08085858682599255	52.727768888090246	-0.006321885248296527	-0.18947320580231244	-0.012630678432991505
453	-0.1164322299781811	52.14434605787646	-0.009158640267424842	-0.2710193945757054	-0.018370789011281044
454	1.2601230710671747	43.30882241862162	0.100257942180946	1.499089034264338	0.10168828933144963
455	1.6889394432243594	48.804441976136694	0.1230375026842147	2.1582485085520506	0.132840681465008
456	2.0900543516139085	58.847139731889804	0.13853760325697692	2.653906382535937	0.14899692416174354
457	2.3319001087625137	68.24121756170786	0.14455288112836245	2.842696741398941	0.1492162258831154
458	2.244458205146646	73.74838498055946	0.1356807839678406	2.612948918993876	0.1336944282070405
459	1.7820257379462021	71.16462808245834	0.11027063990545741	2.0427783400964845	0.10715334727131648
460	1.2047665797781966	65.789602512159	0.07854631893174085	1.355514361000424	0.074998998057667
461	0.6698824816179451	62.524956702105015	0.046064686740592616	0.7113735638926808	0.04165744921386803
462	0.26609191792137526	61.428361683475195	0.019055826462858968	0.2032693618279878	0.01251796607469462
463	0.03131201506195927	58.88131563445326	0.002320391413977148	-0.12962034232952813	-0.008326591822809126
464	-0.0757322087291948	55.579955419292034	-0.0057811717914434645	-0.26746548977287804	-0.017713895240170415
465	-0.07672736622669345	52.76059810372751	-0.005995952871852731	-0.23466515472183194	-0.015831005411740314
466	-0.03313435319104643	50.939298909095534	-0.0026294488500780023	-0.15069140571508371	-0.010271153914479567
467	-0.003804469705703875	50.70507487728645	-0.00030338504734443684	-0.1509813358248307	-0.010386811426556907
468	-0.02582738297908065	52.0295655274838	-0.002049488888943537	-0.2905963258930693	-0.020058624242332925
469	1.453569466717476	45.0371213985366	0.11065779162752393	1.9061842261422837	0.12508569343029718
470	1.9197934340183807	53.026907931978535	0.13268014159627264	2.564140324399693	0.15167770254872057
471	2.347315316215366	64.53639845623712	0.1484068288429395	3.003009849122976	0.16259498765072486
472	2.536124446957318	73.88135258085269	0.15186684228679112	3.060313470112765	0.1568901878866611
473	2.3486194005155205	77.10717794117082	0.1394458285674294	2.698812035195179	0.13680075169700331
474	1.7664046216917852	72.53751155575806	0.10875598897055015	1.984900212421977	0.10416789390904688
475	1.0866498506179758	65.45998396694034	0.07110262245243068	1.1774531497188598	0.06582384359097372
476	0.5474575229920515	61.14958762996367	0.03800287038231972	0.5191696337081428	0.0310433553869653
477	0.16669232347342056	59.67038856370409	0.012085947306363145	0.023601093866496593	0.0014887698710614862
478	-0.05407410259487838	57.25675889456286	-0.004061721666602064	-0.273317809155813	-0.01792677051426237
479	-0.15412655701527342	54.57563423561161	-0.011913250361049522	-0.3640242823878518	-0.024485346763535348
480	-0.12620963385358422	51.93920925693502	-0.009979618860148367	-0.3079004191506905	-0.021102189243979337
481	-0.016887645417330975	49.812032420009956	-0.0013564951429524787	-0.1876253762891068	-0.013020788971853024
482	0.08559155582102927	49.427584273650425	0.006906821928109178	-0.11092178231454518	-0.00773470994871349
483	0.1204146038957632	50.850718207375	0.009656496691989555	-0.14800622121213197	-0.01032430943271814
484	1.2064540411153772	43.427091519806275	0.09457382307487139	1.5220362427842014	0.1040107929346096
485	1.690253110800016	48.22325890908866	0.12168470134021582	2.2714346405329615	0.14112455854297926
486	2.2002254666825403	57.99841534657358	0.14402192645629794	2.902378407205613	0.16265274300407517
487	2.6191063527060527	70.05342392279313	0.15907122387635553	3.2560049840180048	0.16935731498579198
488	2.704595964537546	77.44743577930234	0.1589565241773325	3.196371484235629	0.16151147549789854
489	2.410346366320095	75.77420114192607	0.14393306972369657	2.7365058014833994	0.14045883203141876
490	1.7783754950703927	68.68798125705034	0.11179566162484095	1.9296194443646209	0.10428569086121665
491	1.0556476223891353	61.49053125180741	0.07088610636211895	1.0610076312523842	0.06166801517537686
492	0.4972857831797236	56.456871454433745	0.035546795553962514	0.38220250271788303	0.023880524250872656
493	0.12058162113375978	54.71694649324736	0.009021331933366981	-0.10670526871156324	-0.007026804645473589
494	-0.09110458367030191	53.63602461152471	-0.007028473696246774	-0.3710252600058473	-0.02515866755140192
495	-0.1806088135303047	52.81420332189746	-0.014221388522880584	-0.4267657821055023	-0.029349599588910393
496	-0.1337471848804298	51.44117217310908	-0.010709041388350042	-0.3478803680838776	-0.024307171213033135
497	0.007945456819039902	50.12879817595236	0.0006436642333842693	-0.21348078379964938	-0.015097993458053481
498	0.1541843776478232	49.698160145172665	0.012526701784058753	-0.09082459604442548	-0.006435008826484273
499	0.2427962281768677	50.607778007547324	0.019590855793353606	-0.02488966856833219	-0.001760372121911286
500	1.4583797250250363	46.85208834493994	0.10857690059529437	1.860424603036098	0.11954278327218752
501	1.9879397078311185	54.106732026155846	0.13501523270666232	2.583338661112064	0.15028745492038487
502	2.5078076649596177	64.10984315982324	0.15671764406618602	3.131857077770739	0.1664864428629952
503	2.8511167086636746	74.46170678694705	0.1688655364035698	3.3671448635600325	0.1698821010184151
504	2.804975717146516	78.01072283591925	0.16495973958999344	3.2280779302126317	0.16341474811268258
505	2.408006580744617	71.8021393076732	0.14746606763438314	2.725275955001814	0.14478359049420883
506	1.7974497532815161	63.0252940840342	0.11777315409219133	1.9187315048219276	0.1098650933710358
507	1.1374472897037893	56.112794468899416	0.0799877105749864	1.1023463536348115	0.06821737200456564
508	0.5987247184711322	51.28742874312167	0.04478294436479895	0.4691796910644811	0.03098895764401891
509	0.21775878880353317	49.594137413088674	0.01699994080340113	-0.0005602539237863647	-3.869745707352919e-05
510	-0.0006262204642856692	49.79379331250317	-4.999963501462554e-05	-0.27339272021503863	-0.01922911333981937
511	-0.07452535470415193	50.83927985346703	-0.006003958472926672	-0.33305341848174813	-0.02355310165112209
512	-0.02254013468987014	51.136613692922445	-0.001828021829284317	-0.2545945850556156	-0.018206728507357228
513	0.1182099082370674	51.2376571900475	0.00962037048954605	-0.11967029152214677	-0.008633292399321256
514	0.28269591828576546	51.36178778198761	0.022958292358787612	0.020256463533085047	0.0014594077349556782
515	0.41290918225951	51.616896396181225	0.03324762623214361	0.14645386749488026	0.010483421319988402
516	2.297333278634973	61.314575690937936	0.14818622362186543	2.8372504612385616	0.15644791200919486
517	2.768898501863812	71.49446201133865	0.16718919800481793	3.29243267936237	0.17001707433931998
518	2.9542493428724206	77.71554075479561	0.1738746629166733	3.4114084857380895	0.17207081681700137
519	2.7890736463559636	75.41047560205865	0.16789260629994604	3.207003018528728	0.16670637450745077
520	2.3581657598875445	66.75818739472103	0.15093332980066532	2.7062509770022305	0.15145589508650573
521	1.8088263454968974	57.849378069245425	0.12525813037973743	1.9979690407551005	0.12290209028691941
522	1.2561102080539408	51.510662358646485	0.0933919595302042	1.3259034637329685	0.08788453570351666
523	0.8001173241495707	47.67599702036129	0.0627691021472794	0.8052813611517394	0.05599875611669247
524	0.4702597016115927	46.62509368777263	0.038085243341841296	0.39504954725732966	0.02830395661234518
525	0.2758223822110061	47.65590957900603	0.02258544061415374	0.12949082777410756	0.009343207842847362
526	0.22830764769813977	49.52054050470351	0.018673676723607018	0.05246391759858204	0.003783382297304707
527	0.2846346578704178	50.4910322653877	0.023246877664749838	0.09667077529000732	0.007018943312260771
528	0.3928224084755632	51.389218699338244	0.031974172004714516	0.18830080050639122	0.013715680308579906
529	0.519185992894296	52.37125743734695	0.04189788217512846	0.3022040492145947	0.02186078103971338
530	0.639148054604669	52.62237405465434	0.05096632374790675	0.4384610350709281	0.03133095389079394
531	2.601119695393061	67.21346057851942	0.16134835623146715	3.0570245938337024	0.16377399645283378
532	2.963163154219745	76.28852324876868	0.17608293678209544	3.4185806619407337	0.1760973652335171
533	2.969076097385883	78.45457696793558	0.17703754759558998	3.4401457041462287	0.17778917817227632
534	2.7113698264161843	71.57866859351454	0.17001416102260872	3.188452658558058	0.17330384076256344
535	2.331182409332322	61.536717096017696	0.15792358632816522	2.752065872180055	0.16277013914486907
536	1.8919561559397797	53.248028460740755	0.13883386411489235	2.2131833175159814	0.14383880925597875
537	1.4585284383870118	48.351707986551624	0.113558814953866	1.7370443512016878	0.11973524435081304
538	1.1232976648545518	46.06843835607481	0.09050765145722069	1.3659791513649484	0.09671432854530021
539	0.8602450439528311	45.832258038180825	0.07031475967461727	1.0386672193139355	0.07467327382459228
540	0.7096098053720461	46.68792283976988	0.058121769872857935	0.8137885692156492	0.058582161208211185
541	0.6759902794441226	48.74150554743957	0.05500711793925645	0.7098927143778877	0.050965177654339985
542	0.7085779295308946	50.070981719544065	0.057364595062197724	0.680285300531285	0.04894755793964946
543	0.7728142453547677	51.6559669196111	0.0620979525857257	0.6890016498954333	0.04940733055900714
544	0.846100173372049	53.62275889403767	0.06712013121013599	0.7287982214213601	0.05160359437396422
545	0.9266105472761609	54.636614740895	0.07233726300054047	0.8216608426699062	0.05714616878186253
546	2.8478546266086617	72.83051214658349	0.17153444920723696	3.2650422394909446	0.1706059162767771
547	3.045873262579472	77.78881600879912	0.18086916344156828	3.497693404401885	0.18072526159544794
548	2.9101824380248758	74.75457595694064	0.17869754683522876	3.401342026062535	0.18160665018638017
549	2.642328291256872	66.04952903217057	0.1741274931601123	3.1370965438142635	0.17919394612915535
550	2.3274750826110226	56.25110970408315	0.16678899073146403	2.8178585445595608	0.17457054421983847
551	1.9962988242918982	49.46585709770789	0.15306097781538408	2.4776063361548486	0.16507075655044448
552	1.736244853811315	47.066243086103256	0.1372711487438302	2.2174206528465863	0.15233749461320686
553	1.5649642743981445	47.299815866591295	0.12406901806820625	2.0374500869872865	0.14026167016691335
554	1.3945372342303552	47.58774885509208	0.11018083517682048	1.8417024788587726	0.12685111887225703
555	1.2560149772591815	48.36592559529657	0.09885295950514618	1.6438015207076997	0.11314240549325119
556	1.1993849619062558	50.247542049753505	0.09397750681277335	1.4788035861124011	0.10182371008147154
557	1.1871699623905088	51.90984959686875	0.09290499730028699	1.3380984741109563	0.09261368092933978
558	1.191198664082612	53.79924496965338	0.09288931866963113	1.2401496529285299	0.08567361965886622
559	1.1950384117853752	56.126036796879	0.09213571649877733	1.182065323520872	0.080442725594204
560	2.60923526497234	70.5600719525488	0.15975147666691641	3.007520751894677	0.1566125821910497
561	2.9841745961158677	79.06422976279109	0.17544496144075356	3.440426011704465	0.17331802468772603
562	3.0602220975789516	78.53107037241097	0.18240394399356308	3.5333485650282883	0.18082974698362375
563	2.8473387984185656	70.44721419826766	0.18011396931121684	3.3257049927031157	0.18140410187017608
564	2.58331852954304	60.70180276730857	0.17772685292525767	3.0495856545462647	0.1813147854259157
565	2.318525801454542	52.19821296311384	0.17268552425442493	2.8397106431390866	0.18218437125354006
566	2.0865369779322185	47.228497609586	0.16255606506901765	2.6905234652189542	0.18058281793520514
567	1.9897488950122133	47.15056108380276	0.15473052003541216	2.6460137359723643	0.177400768293978
568	1.9658911883742531	49.38733113709397	0.14911804104686532	2.654856021529606	0.17397054988987148
569	1.9161470826412188	51.456981100439656	0.14233584494723153	2.5945283801251375	0.16716318656405252
570	1.8081885605500025	53.07483515847881	0.1331823023023682	2.4195222957241866	0.15513869474323455
571	1.7065204933196276	54.572947671503364	0.1260211574756547	2.176352339999666	0.14056227728034507
572	1.6293548689520825	55.69329785827941	0.12151039072590039	1.9243591505061122	0.12639992112361875
573	1.555296032685851	57.05276265377943	0.11677844290640435	1.7150068342305893	0.11360471209215948
574	1.4761659194497363	59.1390255421426	0.11023260048654925	1.5636617171980862	0.10208196771215387
575	2.988034039424436	78.6640290140811	0.17794391814802377	3.5052213324911556	0.1762307687523725
576	2.7293057195549686	66.61994385193309	0.17584927087732707	3.2013795453396914	0.17557578632018503
577	2.4481055784629486	55.979655216878015	0.17281852682467508	2.898816824729513	0.17563319982788458
578	2.2333362340132785	49.0230179494206	0.16897961404818232	2.7622747515273454	0.17995569786351165
579	2.101731620533955	46.61444146705208	0.16226459087887862	2.7607919786644897	0.1842682288449095
580	2.132136490393223	48.518826810469044	0.16045813953968907	2.878062437126011	0.18786237201739237
581	2.228961700680617	52.24038578795577	0.1613432176048667	3.0211256320176836	0.18943331744163375
582	2.252069926165801	55.782920608129096	0.15849446462296687	3.0464079154927255	0.1858173389136371
583	2.1538803945599057	57.50677727894784	0.1505184378373056	2.906482629258948	0.17593870326771338
584	2.0070509883836456	57.973026362761765	0.1416946342614724	2.641645664049017	0.16177997590297055
585	1.8573283746031912	58.037618864153686	0.133695983348318	2.313993360576393	0.1453671078398843
586	1.7135591374498262	58.97604140397235	0.12515262596698581	2.0133615464485426	0.12843355369049012
587	2.7842910776641814	77.74990397381583	0.16450159317261787	3.3720426218464183	0.1663495957939796
588	2.462242499625881	64.60953760051831	0.15918432597549576	2.9578201873000634	0.1611131834138131
589	2.1812127984379273	54.61359810447427	0.15454320228214014	2.617974758420027	0.15810707169181965
590	2.001243217574955	49.30886723288975	0.15028430528256256	2.508525652428197	0.1619421009774185
591	1.9406607030317287	48.37609711927534	0.14670564872896352	2.586675694588731	0.1694159857459909
592	2.0268927691112504	50.53979424603182	0.1487595877946052	2.784533953487763	0.17775177022320718
593	2.1554964906183325	54.24766526644176	0.15243500278088795	2.969252150513882	0.18219423340524327
594	2.2019251417413015	57.707963024896564	0.15193190788390906	3.0239203575183917	0.18082235457240545
595	2.116062645772616	58.898787338244205	0.1456507365952355	2.927219370838886	0.17393678384441508
596	1.9469123830813748	58.756931736280144	0.13592757417015522	2.696268878286442	0.16229026000616617
597	1.761151773932536	58.507471483153	0.12560205316238876	2.367570160639671	0.1460427373085787
598	1.585047799996965	59.565732225557376	0.11468952922502196	2.031480261262483	0.12677941723462205
599	1.6240933130616562	50.90408475057242	0.11952258515815693	2.2919110373090623	0.14629672900829577
600	1.7199870342565728	53.06771106373687	0.12342865974819424	2.452620288033364	0.15264316689127816
601	1.7478281441949295	55.033691373657824	0.12342397105966711	2.4910407970422925	0.1526082988640839
602	1.6805486163401473	55.66903112517302	0.11877870771906178	2.437973880477605	0.14885862394404814
603	1.531754606935547	55.89097125789774	0.10961851262079228	2.2878352873597225	0.14064482106167495
604	1.364235028433019	57.10422392733321	0.09897346440435453	2.0184220349341504	0.12579667692969446
605	1.2044380714515488	59.32641712159092	0.08784869893688287	1.70053962253977	0.10595231223287147
606	1.1704258178823292	59.36879272578686	0.08212928674088237	1.4752203764240488	0.08738182400622933
607	0.9965519029068588	53.95650821274046	0.07396041845880832	1.3042906811276418	0.08269882429855908
608	0.9616093794601732	50.78791992628548	0.07298951721100659	1.3213610948902932	0.08653363686716004
609	1.0222491754246963	49.797439645147875	0.07748497566520099	1.4714232811327588	0.09654354718300594
610	1.0700010939779965	50.4638611419109	0.0801760663876644	1.591107069995447	0.10364533050541234
611	1.0647579657157324	50.79526900437618	0.0791526758793324	1.6263037231044952	0.10552927003005091
612	0.9988118887836129	50.77919010767599	0.07428342344903464	1.6107061717943463	0.104089826820302
613	0.8917751540841214	51.80578109333583	0.06662193206885207	1.5371962427244203	0.09878448165993146
614	0.7915696545166817	54.19095707121017	0.05923799419223942	1.3565118971805668	0.08681546029672274
615	0.6876657910307518	57.502899004084824	0.051082251120666215	1.073411860092847	0.06752511067604246
616	0.4645526018952538	61.89573822301478	0.0326521733190782	0.5331042892463351	0.03138013111306601
617	0.31019707046419337	51.66123030238455	0.023938455381319102	0.351810530179586	0.023290753326415933
618	0.3315258736059721	49.422673972284485	0.025961082789546282	0.45943842290119324	0.031084989823216218
619	0.3240267400231579	48.76641325166282	0.025423036791426247	0.5649161016932353	0.038617649381519126
620	0.28967154789663574	48.48567529009213	0.022653057591112975	0.6303841507095455	0.04329981697922293
621	0.25660126512232506	48.55603995296508	0.019973625300238437	0.6665610352385838	0.04549749917231959
622	0.22686362888981804	49.9963111677667	0.017549416723326314	0.6564990862711534	0.0440187917074956
623	0.19584869265069182	52.572564316070384	0.014996021891277243	0.5399723006049745	0.035509557847112766
624	-0.4411598990955885	49.75690617064449	-0.03525968186480156	-0.511212397051128	-0.03540500977686135
625	-2.815029309495356	81.57598375841783	-0.18945609748641035	-3.763945430236715	-0.21833249536422344
626	-2.833908620647026	78.61098315916294	-0.19263266126620932	-3.627943368805001	-0.2145678100552621
627	-2.9550021532504216	76.8853933125708	-0.2021953234040963	-3.6350334561141677	-0.21766559273243158
628	-3.132893999170991	77.21191259681385	-0.21425339395920556	-3.749827179321534	-0.22348968412275547
629	-3.3007255835233904	76.8538680695161	-0.22546561435502183	-3.9315993031457417	-0.23235100525652636
630	-3.4396796004242	77.07345006402417	-0.23420533334761437	-4.097226383532477	-0.24256451232207776
631	-3.6132654537304365	78.20560966216789	-0.2448679553634678	-4.244915873530435	-0.25406869284616945
632	-3.028500839266825	77.19757454369807	-0.2101310725608442	-3.9999107776645464	-0.23858099407837166
633	-3.0382080512827208	74.31636487253749	-0.21334832156007014	-3.8472063473944926	-0.23456108871553055
634	-3.176513218852005	72.47895861640878	-0.2250019411531515	-3.869874896230832	-0.23924559793560934
635	-3.395194871246608	72.99717048020192	-0.24040691892157984	-4.054191978098621	-0.24995218135736752
636	-3.6055939829471164	73.37656946181195	-0.2544818391292837	-4.320349881026869	-0.26412805848724324
637	-3.757331816938321	73.95813986503235	-0.26403672320733496	-4.523358627240363	-0.27649148357510994
638	-3.924561472796887	75.55366159413447	-0.27401803630737703	-4.658778494915924	-0.2873352072670952
639	-3.2598986850399276	72.33554773662772	-0.23133112822425456	-4.406493275902407	-0.26573364826847556
640	-3.181544995915486	70.8739294342742	-0.22817892334569115	-4.148406762594453	-0.2559222365740957
641	-3.190353151942623	69.05334368360434	-0.23142430208283354	-4.006977507272322	-0.2528853997214176
642	-3.3352955100948325	68.7531897024411	-0.24349461068549444	-4.061796459160186	-0.2593854326547014
643	-3.5773221445152763	69.98347393005358	-0.2609099872608224	-4.286634882027366	-0.2730210066430707
644	-3.8125648949790847	71.22386945119518	-0.27657188198431804	-4.5766097025861665	-0.28906902381075
645	-3.9861689404821297	72.21541473785197	-0.2873224274475109	-4.7928313497154145	-0.3015648638497099
646	-4.155801490530649	73.45630574916767	-0.29747130257827786	-4.934979609132059	-0.31182214721472845
647	-4.334430526058839	74.7078472871006	-0.3079332467129547	-5.059092392420073	-0.32042039002409173
648	-3.3689458604625733	67.60844613452008	-0.24527154369345625	-4.605271508709961	-0.2865621847305334
649	-3.2901959161478493	66.54375457795517	-0.24129494960921433	-4.423210510187906	-0.27998130944405936
650	-3.2356060621727303	64.01756860793267	-0.24058633152889358	-4.195356535025882	-0.2711551454464972
651	-3.280494151880797	62.69406881951986	-0.24656435490871437	-4.104933588859725	-0.2697742060255102
652	-3.433560006787495	63.459718740374306	-0.2592463552235828	-4.202337356760165	-0.2780238132999131
653	-3.6567569001139253	65.38340736276284	-0.2755176501434146	-4.430531975459123	-0.2920895017866473
654	-3.888523622221795	68.11222538660678	-0.2903153316044752	-4.7022170039410645	-0.30778553969455735
655	-4.0744836240230775	69.81459220138314	-0.3016030268392775	-4.907243503185258	-0.3198380729647883
656	-4.238640785838669	70.93699560229705	-0.3113117511802096	-5.046898250327215	-0.3284130341423304
657	-4.4011876175968005	71.53375899107093	-0.3208791551292588	-5.159849366598145	-0.3343397282130495
658	-3.3097906951899247	63.6589212315822	-0.24920109303097937	-4.469530589569605	-0.2903979864531044
659	-3.2430105209798716	61.77854232254565	-0.24649253817501715	-4.339679587580837	-0.28770629149713994
660	-3.1981793585544986	58.241636481184166	-0.24697312054988851	-4.166990184134145	-0.2815608142878966
661	-3.2679297677488495	56.438482130662464	-0.25541683334580606	-4.118684974640394	-0.28175694537693885
662	-3.413506296667329	57.50270046302061	-0.26768459409412465	-4.229271372687099	-0.2903132586150564
663	-3.5890032692677414	59.79010985987128	-0.2805419356519754	-4.431837966677068	-0.30286447650630016
664	-3.7922541223374897	63.1843899963133	-0.293176093599845	-4.669325367591587	-0.3169656540065169
665	-3.980869740635325	65.62515045828596	-0.30424514188603236	-4.868272864265558	-0.3290742043632257
666	-4.139380692411017	67.02074459656905	-0.3132604299492877	-4.995894698274206	-0.33513890645806055
667	-4.291093600153619	66.81259238863389	-0.32299403296150386	-5.093864998975937	-0.3387841838799389
668	-4.412481523995536	66.76166822458744	-0.3297066643139933	-5.170723691901334	-0.3411821332087127
669	-3.0951847426819237	59.107400552447785	-0.24222827486724519	-4.182355993777379	-0.28076087538199795
670	-3.0723786020217316	56.76971648119677	-0.24331844061280486	-4.117515246188989	-0.2819371090529142
671	-3.042248533173497	53.47648128722237	-0.24451351461718124	-3.997609719764241	-0.2788980702312371
672	-3.0867036375136845	51.69308894289512	-0.2509736537426762	-3.961503746743899	-0.28012349057243735
673	-3.2031175290636	52.462557129409824	-0.26123543466706917	-4.054289592837767	-0.28753704300776617
674	-3.3646394770626338	54.79489679612794	-0.2730637138059173	-4.239416206860491	-0.2988757488302811
675	-3.5499499808399486	57.75031456104356	-0.2849259166131689	-4.460663754617168	-0.31213581616221825
676	-3.7276974309737474	60.05544590147034	-0.29540134986608146	-4.651639741264108	-0.32423170549758995
677	-3.881782700695851	61.7212354253547	-0.3040203896680101	-4.7708521382972116	-0.32955445060724176
678	-4.0248502313895695	62.17458071437214	-0.3128979188274602	-4.850450661597353	-0.3317796915372628
679	-4.147460695674462	62.9476918670028	-0.3193140494245185	-4.941846454271956	-0.3358090054833592
680	-2.7228726782592876	53.45396232628409	-0.22243105124945023	-3.7442581549656424	-0.2593364323360542
681	-2.737435321454922	51.5613794232795	-0.22626796371683908	-3.7109925191804405	-0.26228112891415495
682	-2.7262900027392303	49.88150159924122	-0.2274029878759238	-3.6174823073964535	-0.26015133930589446
683	-2.7547932512657036	48.64786532404254	-0.2316034835370578	-3.5846105703544495	-0.26008588309898845
684	-2.854578742379269	49.35507529867033	-0.24001504776624724	-3.6614946467113807	-0.26531359109694674
685	-3.0086283310106285	51.15648463295089	-0.25140594593173354	-3.8370356220094646	-0.2759509887006804
686	-3.193881166995832	53.424543813531436	-0.2639927582440149	-4.05003319887237	-0.28937997403969873
687	-3.3688026601470495	55.71534245968493	-0.2745798880334226	-4.2339663659584	-0.3011886224991514
688	-3.513585953163072	58.09531202864865	-0.28219193245186847	-4.331879256607765	-0.30538576747355506
689	-3.6329701397560394	59.29647159982996	-0.2888196191441653	-4.3950128351610696	-0.30674835137705997
690	-2.235929406289821	48.47764843358812	-0.1900290292907723	-3.1391153442506603	-0.22551297713044155
691	-2.273813785191383	47.725032247675465	-0.19425559572695164	-3.1090698802605323	-0.2268205041898169
692	-2.280663187962368	47.20771681603981	-0.19508021287195051	-3.0381381269234873	-0.22281475941656267
693	-2.305423277600563	46.36493548764842	-0.19766947356333633	-3.012966360967267	-0.22121800046662363
694	-2.391941429119223	47.02758552864832	-0.20433528701540027	-3.082983424921615	-0.2250764036516277
695	-2.538916101293686	48.6742333125392	-0.21506633385926013	-3.244888400921735	-0.2345138219979094
696	-2.729497823475117	51.147575688029065	-0.22816477143193856	-3.4464452661092517	-0.24741005114833575
697	-2.9078234716576343	53.671916701207145	-0.23928928190071616	-3.599318795192043	-0.25698309875472364
698	-3.0532231321098755	55.762296787230724	-0.2476558243802316	-3.677789828884932	-0.25927871861327617
699	-3.1573028665936675	56.903875718181986	-0.2535611805725586	-3.749583523170131	-0.26127360246763703
700	-1.6223160960560037	44.85511551086909	-0.1417652874943733	-2.331533430273517	-0.17346165444570807
701	-1.6788893287959965	45.38167566086148	-0.14555953529344082	-2.2977014663662305	-0.17051944854823325
702	-1.7149084204612293	45.937770424436515	-0.14708549009818792	-2.2595527475642183	-0.16566981642254738
703	-1.759017934706397	45.62232808403333	-0.1502408415405245	-2.271214511264735	-0.16581935653412316
704	-1.8280571222968511	46.39420302831366	-0.15531471172012432	-2.362518999187414	-0.17133114198737218
705	-1.9589717495402343	48.03819350172726	-0.164912327404351	-2.5288471804461943	-0.1811320722308591
706	-2.1397138444305224	50.68079849612624	-0.177473010056586	-2.703834079235422	-0.1915908546217124
707	-2.3165258871277974	53.02116522482684	-0.18911903343639372	-2.8155966689964425	-0.19794174582266236
708	-2.46911349590792	54.0814424447403	-0.19925535292536173	-2.8893880735012942	-0.2002770149625622
709	-2.597731879249114	54.639262584133434	-0.2079380201035175	-3.0150801645817427	-0.20675506897916793
710	-0.9336948313493894	43.36501856508956	-0.08187549636552831	-1.4036484647867042	-0.10566767875387317
711	-0.9910630832814572	44.83269303232756	-0.08482151972338722	-1.342755989519236	-0.09885114582983569
712	-1.0398304418952442	45.82059481240638	-0.08715372683654773	-1.315159218946949	-0.09471671746975861
713	-1.090884491119274	46.44276024448294	-0.09055442066685644	-1.35859759487344	-0.09696842053462024
714	-1.1703563410546276	47.372351114797276	-0.09680043913716885	-1.5097444724344262	-0.10708197307838122
715	-1.2820552363259983	48.845067920873866	-0.10534655672582878	-1.7072872377788093	-0.11977769297199636
716	-1.4421448572086493	50.99497545538664	-0.11714592977078583	-1.875167539096194	-0.12980736712926996
717	-1.6160922949987586	53.043264288669434	-0.1295191513366723	-1.9757450460648176	-0.13535597208931238
718	-1.7895858404469447	54.106061870568865	-0.14187601759327723	-2.0911563053920186	-0.14132849351367177
719	-0.25021090828952264	42.0332643445804	-0.021991122840614937	-0.6153001081508503	-0.04643605551249555
720	-0.2512181258760931	43.936369926953866	-0.021369642994183324	-0.4643209674259362	-0.03410380927049427
721	-0.2740046135347835	45.501621612196914	-0.022503761912488617	-0.347621373175587	-0.024678167546013277
722	-0.2935803055678042	47.37470166553741	-0.02347974962556924	-0.2818484737686731	-0.019490043217074926
723	-0.3419913507445705	49.105590806718894	-0.02704870629071667	-0.3505839224382584	-0.02396872185247257
724	-0.4390802742088284	50.14932719500769	-0.03475221264862771	-0.5816803010428453	-0.039689492453965386
725	-0.5828413488207869	50.94420296857995	-0.0462119979932474	-0.8573465985258527	-0.0583270667102909
726	-0.7541516150885772	52.228635820868845	-0.05956875272020008	-1.0631986345431719	-0.07159971919960373
727	-0.9236082939374772	53.630475515154686	-0.07237532524486663	-1.2044009745139281	-0.08024942834428918
728	-1.102193985875557	54.60937496347026	-0.08577794468986567	-1.3589170927224707	-0.0895344427665674
729	0.34785604392239755	42.890697754236584	0.029379076607666792	0.23027732579444937	0.01672955760927924
730	0.40090405809887475	45.83332048926839	0.03219095006620838	0.4428231539815349	0.03073205197709933
731	0.4339727752528509	48.361528271775875	0.03342410532013255	0.6034949336591817	0.0402042055281357
732	0.4437276855464347	51.15303244731304	0.033376646623192015	0.6794318474433043	0.04419782904277946
733	0.3795716776479585	53.2689601233842	0.02843104211600908	0.5782174168914038	0.03742584623704248
734	0.2317700843342081	54.22315210595576	0.017516208416769746	0.27435147423162254	0.017906137076979033
735	0.022645826603755886	54.423673030964395	0.0017314017958382775	-0.10356335040323851	-0.006820372056229752
736	-0.1888923148502068	54.11120530872937	-0.014563963183230869	-0.3989690039760653	-0.02630065694115248
737	-0.36324597698840944	54.02102681232546	-0.02809084667454666	-0.5898702149569302	-0.03872649770697863
738	-0.5214892720076008	54.036790856088544	-0.04036801340871563	-0.7347730432553332	-0.04782005896033193
739	-0.730576774375979	54.29949191916754	-0.056608569337185506	-0.9720269443919908	-0.0635116342825837
740	0.9078958327476487	44.76350176816472	0.07225106575279983	1.0494606278702683	0.0715832244312376
741	1.038241686878941	49.20250490016017	0.07764399004395849	1.313442738141419	0.08465977687730884
742	1.1028512625477396	53.06486293255002	0.07906277429983724	1.4404985261798018	0.08910539705449554
743	1.084148038758873	55.51481330424764	0.07674899392369869	1.4301868588240676	0.08730658799218012
744	0.9314203546367661	56.883864549563626	0.06662674151895934	1.241199493351275	0.07675532156377987
745	0.6808595246788087	57.22029602950781	0.049799019231643	0.8591815051612803	0.05434377758122931
746	0.4045894590043654	56.55137516680672	0.030284195862432056	0.40254266470286715	0.025951538181763968
747	0.16020646863944393	54.4324009243231	0.012240451968319625	0.038644089740052984	0.0025229550054674463
748	-0.012744154671450254	52.88635011872951	-0.0009872240486984828	-0.17421208666368737	-0.011422904675394006
749	-0.14380919589683405	52.49918702877388	-0.011233548963506626	-0.2909337858172986	-0.01901545751890633
750	-0.30124756449628154	52.02230691247778	-0.02371376343091373	-0.4642961376744307	-0.030662022100718715
751	-0.51252974008533	50.9639227414522	-0.04068777513378451	-0.7630994415585559	-0.051957131217001365
752	1.366137391918016	47.72283755813623	0.10210228972450607	1.7513708726765496	0.11080294919939139
753	1.574199148029054	54.00696238908424	0.10986272350292578	2.0463208840276805	0.12160246015558647
754	1.6591364105464206	58.98989556407588	0.11138018054576934	2.079424239112044	0.11954449652503499
755	1.5685972977660252	60.191211956531	0.10541041911481054	1.9122902533859927	0.11071420058050237
756	1.280447865540817	59.426212940690164	0.08863681390126493	1.5788035126801376	0.09472359931575826
757	0.8811788154597688	58.30417877831611	0.063407751266862	1.0807695888778666	0.0672741773353384
758	0.5342270741236972	56.91482091067741	0.039744357474056274	0.5834372505928517	0.037376503186899196
759	0.28331653350234287	53.933800001361014	0.02168355977103149	0.22438017160527615	0.014720776468526977
760	0.12413908537435822	51.40558445995591	0.009708704145595264	0.0220500024167021	0.0014668010254828099
761	0.03007041455630974	50.050376360491995	0.002391766045188092	-0.06234400522357552	-0.00416801410457862
762	-0.06017346585891707	48.939468275799044	-0.004854545905901707	-0.15667688285813283	-0.010641817789309485
763	-0.20320224001342901	48.04231201944542	-0.016558303372858636	-0.3664978637718137	-0.02570729908351016
764	-0.38382858326362335	48.46247286575866	-0.0313928135004584	-0.6693750703917616	-0.047979109479893
765	1.3559046787232765	45.53922577234162	0.10426155096840546	1.7168833443520228	0.11215996747370426
766	1.7116416212526047	52.17029806224786	0.12089393432469854	2.2344468664657215	0.1338177287005592
767	1.9555875307492863	59.89144534601248	0.1290186112556252	2.502914755547464	0.14006646275992032
768	2.007639965658551	65.25564601354637	0.12840092217717877	2.434259743003767	0.13260332716423814
769	1.7811207684273438	64.21772982516546	0.1157403135760238	2.100654438558301	0.11729004141059948
770	1.3612855155830934	60.349478591416535	0.09272795493601338	1.611833955436887	0.09483219852718551
771	0.8721805628122734	57.30781253413719	0.06259235628796808	1.0330036641770048	0.06373945034224582
772	0.47830054840045433	55.57291918623472	0.03575450916819304	0.5251275409948964	0.03371047752401615
773	0.2336833843267881	52.91456573173284	0.018046137770660827	0.18695035113732225	0.012446646697389539
774	0.10595996286828219	50.07362195370505	0.008407288564132157	0.014302419299999092	0.0009767467547007933
775	0.062184084576300265	48.031009453707405	0.005046317302163651	-0.0266966916566339	-0.001847529115828737
776	0.04001661696651846	46.82905918387159	0.003302213437879509	-0.03458940339992283	-0.002430419601347892
777	-0.024977312017338854	46.53352998893198	-0.002077414043327916	-0.14677340596035485	-0.010553955797658134
778	-0.13954856433795174	47.327391197023324	-0.011608212079035554	-0.3751673724964021	-0.027368714212107313
779	-0.2504629722870936	48.92428207071775	-0.02079860330725269	-0.6275973292472088	-0.04578405539880503
780	1.5744874489877403	49.072045467687005	0.11521872391281177	2.074801270818116	0.1302022392530929
781	1.970838308925527	58.077819720018866	0.13212100958499526	2.5273871158438617	0.14539252948251374
782	2.1962165436699843	66.37168329699249	0.13867322568453655	2.6828183679846633	0.14509637190604074
783	2.1330327559957913	70.12182054090076	0.1324693224995044	2.502786721660929	0.13303442537100993
784	1.7404054423761612	66.42834932765442	0.11149965997184424	2.035454801846761	0.11184917290010513
785	1.2231798748115539	60.3836137111053	0.08309447981718514	1.4359872821641038	0.08367727270637614
786	0.7284143398472336	56.02053595337601	0.052501064155398285	0.8384122091465892	0.051835452920306495
787	0.34653567596186235	54.15107181526994	0.026114097892815148	0.35242655412166307	0.022890535863527652
788	0.1209257606506238	51.72071692559679	0.009445852502121623	0.03968707028938004	0.002694375206455786
789	0.017515533101844165	48.85625420034129	0.0014109637264116202	-0.11078829653933396	-0.007758541819575462
790	0.010720704692932792	46.85092215986503	0.0008841372700273489	-0.1189593048903003	-0.008479917309607636
791	0.055147729569165346	45.75987017876399	0.004618664755171679	-0.06366993204707722	-0.004595283349518445
792	0.08268108573745361	45.82328588907844	0.006964197009727615	-0.07715386054025922	-0.005625363300937828
793	0.044135654037914904	46.674978600548556	0.003711201147379842	-0.20939537614657827	-0.015383474124028794
794	-0.012998941452462689	48.013042037975566	-0.001088267486471548	-0.377015032773415	-0.027730968344094237
795	-0.05161613846354667	49.96348575861824	-0.004296585500839316	-0.5142024006383376	-0.03775725476282249
796	1.806839425461261	53.4925497792037	0.12504691850479172	2.4184616109188264	0.14420439806223503
797	2.204273397076112	63.706250762800785	0.14104633756163662	2.768732389439963	0.15321221818189076
798	2.3576507828427813	70.925771655488	0.14453885422383725	2.7716263699888994	0.1469703790512958
799	2.1663127283730237	71.73837457212142	0.1331157658106139	2.4514394651901625	0.12991006128056198
800	1.6601303437744352	65.99366346764538	0.10664534237305676	1.884878837443193	0.1041779820864411
801	1.0626610767444165	59.13548667853684	0.07283454997687532	1.2063073500691062	0.0712905980636917
802	0.57581620815059	54.745698914992346	0.04197954503774672	0.6084783080801307	0.03859349684305982
803	0.22840666208730348	52.67619610348111	0.01744274025642453	0.14250810054175858	0.009533264029024753
804	0.025319310665180436	50.30822385804496	0.002007086126292875	-0.139023363453407	-0.00967736397756774
805	-0.07025599936737054	48.0841658973081	-0.00573804046988569	-0.2531372758511317	-0.018074167434581796
806	-0.05899410705608113	46.3414356800061	-0.004923077505445577	-0.24164040601777548	-0.017589215611500963
807	0.0464652835352726	45.1162675406819	0.00393038296945382	-0.15247302721298356	-0.011223930137859552
808	0.1555448312739154	45.229344244740595	0.013207635186155031	-0.07862886592872137	-0.00578947501492528
809	0.1751389011889709	46.10659390581063	0.01483412528899517	-0.09974878449672125	-0.007355530247623859
810	0.16972063160673467	47.2926766461559	0.014278418067200899	-0.15772840470680158	-0.0116501037313567
811	1.5992321436267334	49.43471940222723	0.11417992294410408	2.1790484831540566	0.1337679593501824
812	2.1067410152978674	58.87946402440824	0.13802539413663467	2.731468980094608	0.15314612731729713
813	2.4687734210290584	68.95586218970404	0.15219831082166893	2.9772160927875246	0.15799595069361633
814	2.5135765967418795	73.27394263004717	0.15209563575101043	2.8544698413098515	0.1496308586053877
815	2.2242103110573015	69.92174009751972	0.13807313765251938	2.437849406702953	0.1311233416470309
816	1.6712975901566263	62.2933674895364	0.10989515660969747	1.790460079736522	0.10195528925459717
817	1.03681409881347	55.30430786883013	0.07301738877347609	1.0860963031852842	0.066685532904182
818	0.5296498120804712	51.045678573493056	0.03968128418717116	0.4893136018166567	0.032376209397946644
819	0.190463456841994	49.32174358006739	0.014950904190396774	0.029827297865848947	0.0020784034271613973
820	-0.006752847128396147	48.09196623000271	-0.0005478467280232366	-0.2389269747298057	-0.017124619010764775
821	-0.09820259092113952	47.29768462526715	-0.008144653699021384	-0.323669620226775	-0.023549347664244283
822	-0.06773001736100778	46.44830399907531	-0.0057069360151395425	-0.28182219037574924	-0.0208829945281676
823	0.07308771357160085	46.09049305615753	0.006209317882960485	-0.1681426969762584	-0.012604097563402377
824	0.22764502560082958	46.089203744208966	0.01937727533289295	-0.04748537162398128	-0.00354837936844054
825	0.2895161370216305	46.292464115318374	0.024587573283452676	0.01814467679961966	0.0013518939063299265
826	0.3445201078741163	46.89908552098007	0.029036133260631012	0.07140462857898756	0.005306981407743368
827	1.9462635308365295	56.38282452705627	0.13101137418587663	2.514518545502617	0.1446154837907937
828	2.4444009075077044	65.2562773501571	0.1532854529691721	2.986479392879218	0.15897915606318055
829	2.7206437565428123	72.43458054205738	0.1644177708776206	3.132042183598219	0.16151709631527716
830	2.645620112603533	72.97773928529892	0.16090965608161983	2.9365584649873377	0.15453566320269557
831	2.280097577839064	66.34847307736361	0.1453972671050574	2.4815993001888677	0.13829633345776765
832	1.727263226789855	57.624435582097284	0.11820174650499266	1.815037152563498	0.10915312786667557
833	1.135917419193516	50.939820260163806	0.08350725431134182	1.146159649016944	0.07439551892933167
834	0.6492958254343884	47.195761160550845	0.05063052046189736	0.5934044178862264	0.04111972262058656
835	0.3107740005844511	45.81734885840475	0.025284552842357814	0.15514452611375576	0.011231755001240809
836	0.10984968011280796	45.90404277985291	0.009154669786118006	-0.11485716050790984	-0.008473781366894166
837	0.027310726700235592	46.40677465331914	0.002301009422016774	-0.18906804306918207	-0.01406477934302597
838	0.058215169556620025	46.92822134412663	0.004932587467522481	-0.12383217947460785	-0.009338814545133203
839	0.19334792966581393	47.55621510032928	0.01641063969811489	0.0032604863023031083	0.00024811478219437976
840	0.35368486510275166	47.74646957730225	0.029980041577826293	0.13218393378184393	0.010024367385189428
841	0.4529168013821543	47.350950405170714	0.03828659603044777	0.24163146583640424	0.0181976310490384
842	0.5443784787742372	46.84355191038283	0.045708755983602134	0.3560270839574583	0.026570667480066132
843	2.2753900706773726	64.05657373259167	0.14624225883153882	2.7930453134826916	0.15386655097591687
844	2.7169266284400893	72.20046735605798	0.16565705593364255	3.191710254493407	0.16637252253187046
845	2.85835430011148	74.97890352453675	0.1724488223758728	3.2406885146358895	0.16782611994936836
846	2.6813177953210023	70.47572257002214	0.16722952438364883	3.003466705917721	0.1626851253613232
847	2.2820945151463548	61.78926174998303	0.1519760101984523	2.547057744403171	0.14934097682523012
848	1.7783354996062815	53.18429293451271	0.1282117806452432	1.9458017671724788	0.12487846564946418
849	1.2814654627495958	47.68403313318712	0.09903107682702515	1.383577139250659	0.09532668108019504
850	0.8737229288797865	44.829575089615645	0.07097574225478913	0.933677797863292	0.06736335484794456
851	0.5829086978347456	44.172966580703445	0.04873489880112106	0.5610433340837354	0.04168823889168935
852	0.41066838927426375	44.98440760815216	0.034686136455537094	0.33064842707071485	0.024744341464500424
853	0.34313742600328634	46.710954127830426	0.028898390115184597	0.26527795802786336	0.01985310273955522
854	0.3770562020901713	47.926181660949275	0.031662659060134456	0.31657067121556676	0.023850566557205466
855	0.4848434370510478	48.78322276702041	0.04064397948617459	0.4104365571117413	0.031049200591041038
856	0.5984883893409583	49.22845417927841	0.0500052538580266	0.5040878863582132	0.03799475181600475
857	0.6786209698325263	48.71968760470777	0.05648646432426047	0.6001143211383408	0.04485861940570774
858	0.7709970766696728	47.71344620087626	0.06371744819074084	0.7141211027136892	0.05272103846060653
859	2.54432118302892	68.67009531750783	0.1594885669306302	2.990042399965857	0.16194869699800318
860	2.8682323973131645	75.96153040772724	0.17380992345778115	3.30355587384257	0.17332709907978258
861	2.860475464607193	74.98439079035786	0.17585301539012957	3.2809045894436664	0.17492520583806095
862	2.6192024450631703	67.11354022429117	0.1703442798650711	3.0228725627200617	0.17154482623421058
863	2.266615298293386	56.957992886451656	0.1597428555192047	2.633644257778298	0.16308723845800363
864	1.864042946131116	49.3371622831675	0.14216363185267822	2.166146390057771	0.14660344687587173
865	1.4812028412717435	45.555963692063756	0.11936942166347929	1.7688321699792817	0.1262983557225022
866	1.2037401582930862	44.13312617862454	0.09977061074959773	1.489940969136563	0.10888197814966977
867	0.9950608569728001	44.368011925840435	0.08299871854380848	1.250934750073837	0.09223845214262659
868	0.8724215009866726	45.295468332224836	0.07238219592376087	1.0868600944698275	0.0795074982190511
869	0.8301245277544552	47.60796732209039	0.06805071147064506	1.0166197324101474	0.07372330190236437
870	0.8523928776368486	49.52906909277127	0.06939053507055706	0.994648245656243	0.07220920111555454
871	0.9182954832283448	50.6202648683657	0.07465673767666002	0.9894643302233831	0.07203257973231447
872	0.9666491556733321	51.40850297434305	0.07839859800161184	0.9873511143467497	0.07169008159804324
873	0.9849949337939186	51.34786394435961	0.07952257898784323	1.0015423956605838	0.07218226868463339
874	1.0332666395829664	50.25555747312453	0.08283519271659273	1.0617891902442256	0.07563327834030231
875	2.721492426434355	72.55786750508408	0.16849372475890664	3.101483853723631	0.1663430977279856
876	2.896065850248849	76.10405409156166	0.1777202117908392	3.300346078741813	0.17607337039467633
877	2.7505068397900594	71.16722672380749	0.17547829011205787	3.181926091212059	0.17685752038929128
878	2.502059763799242	61.757979874190845	0.1718420353340275	2.931684916233562	0.17619784386759085
879	2.2297147202025616	52.478991221392256	0.1666228242401586	2.650254955687677	0.17323888934065088
880	1.9411888799173416	46.24100672133951	0.15510038732174142	2.3745769638257577	0.16608884374057317
881	1.717766847958679	44.317174900632914	0.14100081642576526	2.1998012140882612	0.15742984709718622
882	1.5980929667735735	45.05796330312077	0.1303119749163078	2.1304228216643977	0.15158572172140974
883	1.5066997094644687	46.426387102119705	0.12040988927746855	2.0569382610530047	0.1440050660149722
884	1.4390515139611244	48.27520615257073	0.11267339937708512	1.956273828085681	0.1339237117400376
885	1.4087371595094982	51.10023201658188	0.1087559297736588	1.8344157183783627	0.12413646688351426
886	1.4035267125285935	52.82946371915407	0.10831877558862847	1.7017567881365094	0.11592209781657256
887	1.4019105320680334	53.734418614088604	0.10896141698109138	1.5729537482678542	0.10835754115072636
888	1.3518911095127395	54.3895647862681	0.10545341090271655	1.4438730902619177	0.09983447658704556
889	1.2820737595064085	54.529141209818654	0.0997942230582344	1.3504492772661174	0.09278400296277066
890	1.2676001282222007	53.34760289824175	0.09810236627551783	1.335526964040491	0.09048561879896677
891	2.423842779350066	68.49157514379255	0.1546520454996814	2.713679375937747	0.14711988745478588
892	2.7697551347242717	76.17561090101184	0.17041983930501065	3.120080905812373	0.16485760749879425
893	2.8143009389953177	74.82603147452879	0.17599431628303622	3.195255327750868	0.17182225278717125
894	2.5917348562729887	66.10466448331839	0.1723688867521059	2.979771394559056	0.17158937445487982
895	2.3535567176182655	56.41305396400426	0.17031502478538285	2.7344178444051157	0.1735521782368632
896	2.1511845722792837	48.023643760215926	0.16895569935042665	2.5719615548959243	0.17683833237766247
897	1.9662729941734713	43.152869564565506	0.16176814586148114	2.4850646431228585	0.17779687968047325
898	1.8963816946123804	43.333592696747644	0.15479734586464336	2.523608729181542	0.1784208480928784
899	1.9206835213038995	46.50917562715328	0.1504396998374846	2.6509399281385133	0.18054574297742046
900	1.9521422828351214	50.021709797057525	0.14642702399531765	2.7198009375262555	0.17759286412203867
901	1.9470901106161196	53.30494872580702	0.14182377917725403	2.6629716006851787	0.1684640099395327
902	1.9088617832016594	56.20272110834234	0.13772052021762798	2.4896545190600587	0.1563965713907266
903	1.8332178818182971	57.18606445008385	0.13381592872197334	2.243101053257916	0.14368980598875017
904	1.7229553050772728	57.227534830301394	0.12827282365863882	1.9779622809237147	0.1299729165797721
905	1.565645559229615	57.31829509312886	0.11800615440210709	1.7363053985845096	0.11510227247192499
906	1.422476488512042	57.389516022896025	0.10736230348206012	1.5614940075246735	0.10270463439197003
907	2.6923470228785886	79.09988864631423	0.16455079450815824	3.044894309184274	0.15781377208984176
908	2.6373847687366716	72.45291621465506	0.16779393173274906	3.0020591738728153	0.1617581558327725
909	2.3727107642744185	61.07563482374287	0.16337900879185074	2.715140686300437	0.16026139079604426
910	2.140866640747314	51.16956311801852	0.16154469463293705	2.47106155450556	0.16237207369689421
911	1.984215103319851	43.97919050189841	0.16111736696121573	2.3872747248623756	0.1694770004178978
912	1.8797857200961432	41.06098085031547	0.15601122984268623	2.4287518276913835	0.17574476894231053
913	1.9202433763002538	43.241346624257226	0.15368190123884995	2.6072074927434277	0.18202286728795727
914	2.062620836250243	48.14657341529776	0.15537652760802279	2.855644499507424	0.1878770190111234
915	2.1792306851876417	52.89184882647491	0.156005792810328	3.003748159056369	0.18717744517891532
916	2.18212695253743	56.64283403011106	0.1518495579012778	2.9781689406195517	0.17938138168965007
917	2.0874794207417806	58.809419837112436	0.14501429224668957	2.776750003035555	0.16706582662696517
918	1.9169466638448995	58.802278096761526	0.13607517849373343	2.4486238802385905	0.15132349866119768
919	1.710018359810038	58.442688915025954	0.12474478549828114	2.079080293622623	0.13244101075849565
920	1.4983062390585298	58.74945120305585	0.11110115688376945	1.7635345214085654	0.11341780049825928
921	1.309097019392548	59.37701129876739	0.09720141432844491	1.545294810352813	0.09818153221782362
922	2.3327815034998975	69.62131897409967	0.15017038532061372	2.6762828624347215	0.14524025933965323
923	2.035863600368188	57.34982485291	0.14354547189400466	2.337456773088	0.14061147279315672
924	1.7984796365869378	48.199022820024304	0.13909610228239586	2.0887640645364915	0.13976685633876837
925	1.6675129808469575	42.985875507795505	0.13690813712590957	2.034051236771823	0.14557142984719632
926	1.6139333377084335	41.70283455547575	0.13300631165504526	2.1290657033173215	0.15335504809002776
927	1.6886670269772797	44.18713803788122	0.13319084140599668	2.3559554040620254	0.1627162440327633
928	1.8517809681305426	48.626426970949616	0.1378113101144037	2.6222463541258407	0.1707245941455218
929	1.9779727535875764	52.99866357709591	0.14069157022703366	2.7771866990209304	0.17223561186474795
930	1.9710260852581225	56.00567493350878	0.13735433987838874	2.7613562330705985	0.16678720404666886
931	1.83985399370397	57.197789308289266	0.12890499586366663	2.565370240853762	0.15550112873570096
932	1.6214072394873362	57.20945394618278	0.11634829253722981	2.2171322346359634	0.13776896104115924
933	1.363783761196167	57.56550438764532	0.10040567420248915	1.8194509140045365	0.11573746448320436
934	1.1211706424427612	58.140156583313285	0.08370234214597247	1.4741365003052993	0.09407650068424467
935	0.9318033513449262	59.05883503307929	0.0694044488926618	1.249211645855178	0.07819900012620311
936	1.5631622367465083	55.87411251060762	0.11207530829524119	1.7706863107853261	0.10842284228544699
937	1.3051748715317006	48.633970649348264	0.101964777080286	1.5175878381863477	0.10264339287792146
938	1.1655269815483016	44.41304318715797	0.09574258002768977	1.4453829540635068	0.10352773222308109
939	1.1415933764793633	43.44524365891245	0.09391139257355759	1.5322975333664373	0.11018129822894386
940	1.2175009350991735	44.54314385068253	0.09702104243178597	1.7434709324055544	0.12124160104764156
941	1.3256893490637194	46.912457290005214	0.10132419467346403	1.9463129367726366	0.1296853665705613
942	1.3953825432632092	49.1696113481883	0.10339456038347548	2.0468091379483933	0.1321428677415471
943	1.3659533721968504	50.52946369029718	0.10008110977347752	2.028884167008318	0.12914073137013063
944	1.2248779229157152	51.34741120790545	0.0904173742935069	1.8768092329697368	0.11974029425283653
945	1.0176660140240203	52.81084962444396	0.0763971309755787	1.573097049747897	0.10186326262428318
946	0.7872317046628696	54.25077920812893	0.06006689889142231	1.2044596118497164	0.07869626409929863
947	0.565354326739065	55.65431520652554	0.04330887436735951	0.8812089957105386	0.05704318182140873
948	0.39382205715380075	57.383248338280715	0.029800249440637805	0.6618942672704559	0.041642255964450356
949	0.9268808799441528	56.936783755164356	0.06724686070275034	0.973895674680783	0.06062065032619677
950	0.6832244942106449	50.964499032249336	0.05358387238055515	0.7208477711914308	0.04916076292065292
951	0.5595486945307948	46.62127799834913	0.046014852235161906	0.6160215188060405	0.044263017104964296
952	0.532684961557289	44.76740170976988	0.04432444546117342	0.6669328920603679	0.048483165010026634
953	0.5746858464000429	44.386699920592434	0.047251163690442986	0.831214177743637	0.05950773086930668
954	0.6136253612448042	45.231972396498115	0.04932143582098394	0.9709451072748647	0.06806750589264411
955	0.6198534414457122	45.4376050370819	0.049003724462933	1.0293441038140618	0.07123713702794025
956	0.5654156923863016	45.248176094269645	0.04448832900488485	1.019116741280702	0.07010179547795402
957	0.45000060892060995	46.000475264337645	0.03553181532915884	0.9208461318123382	0.06305604759080073
958	0.31011535941346313	48.158612247370264	0.024622319950195384	0.6993439128920196	0.04777663558843832
959	0.13936535746337148	50.66793361580143	0.011078555511549206	0.37291023418903996	0.025229205840339712
960	-0.04430569253388228	53.4731177587519	-0.003479809618423657	0.06558286636992605	0.0043196919950618355
961	0.08421103863998013	59.76429725915003	0.006121166021330523	-0.09355722047122832	-0.00584303864633132
962	-0.08854355179336593	54.27833905097826	-0.00690390819213587	-0.30953568182925234	-0.020941734255467612
963	-0.15669980817996484	49.71672311379446	-0.012792809722864016	-0.4170599590058437	-0.029620819024792848
964	-0.17594975924155176	46.82160904653739	-0.014706250610622388	-0.3838433000166638	-0.027946490102981947
965	-0.1637432122785365	45.47099312544091	-0.013774828966349337	-0.2636275345234801	-0.01932105860688602
966	-0.1695070952443431	44.96829553357937	-0.01419928709243372	-0.15548659169599155	-0.011409385395990538
967	-0.1977851394193441	44.22025598509267	-0.01647219508100612	-0.08819744276290586	-0.006482974634297397
968	-0.234571342957346	43.83665988257351	-0.01944832352182428	-0.05343743752398146	-0.003916204361538856
969	-0.28286746486979975	44.4062858116791	-0.02338492741580244	-0.08360237466590953	-0.006052993809698935
970	-0.3707725956763801	46.39151075536943	-0.030478487924334514	-0.24509738418077445	-0.017432752984319164
971	-0.499658905581166	49.87487198578825	-0.04040298293227042	-0.5322726055579118	-0.036714407469426454
972	-0.6559408431388752	54.26986820352628	-0.051436452024342535	-0.8330617410707938	-0.05487289308487359
973	-1.0304919141581474	58.160460935925	-0.0785133483852824	-1.557027324827747	-0.1016198210462196
974	-1.0315796799779413	54.25933498509176	-0.08190725063867052	-1.6126376941246763	-0.10965531413271205
975	-1.0139298511751311	51.07162516575015	-0.08280114885329151	-1.5576117950863921	-0.10935550205997852
976	-0.9863262750698432	48.36027647876559	-0.08210532599357108	-1.439979174578138	-0.10339918669514543
977	-0.9740094414594943	46.18606573363857	-0.08199256387731517	-1.3264110272332053	-0.09732450562898293
978	-0.9723105043476068	44.95927643978616	-0.08207763282678604	-1.225863913546965	-0.09133245933589082
979	-0.9664573313266238	44.93739499641447	-0.08114470152307046	-1.1454931670319348	-0.0850141129104646
980	-0.971338714115233	45.847507075257255	-0.08070472600472113	-1.1347307839640526	-0.08252398278181516
981	-1.007619249280868	48.1495325065619	-0.08224396874647504	-1.2450817138863064	-0.08782215725095571
982	-1.1114335967218505	52.45985691062179	-0.08783785656685286	-1.478146308264721	-0.0996030149026143
983	-1.2829651183609332	58.265883359161045	-0.09682196693668953	-1.7689668401520442	-0.11256101135162849
984	-1.8831455644602288	54.016176139579834	-0.14970597067193828	-2.640107360304571	-0.17869753375331693
985	-1.810158783993964	50.19957192583586	-0.1467838102162055	-2.486067192692009	-0.17404569893895358
986	-1.7487563847582135	48.523518321386945	-0.14296536845031366	-2.3592150254409985	-0.16893311826293814
987	-1.6968919676395005	48.602126885986614	-0.13798810223882338	-2.266071858452702	-0.1613216246111147
988	-1.6647828886303908	50.13108088234573	-0.13304781680421066	-2.239434329319595	-0.15461991111315573
989	-1.6660433815593474	53.64620026976387	-0.1291262947563126	-2.317468649539345	-0.15302860766722012
990	-1.7596591802909995	59.005184603948095	-0.13047439117795145	-2.5088466208583236	-0.1568774410810226
991	-1.9677890015975619	66.36902956636769	-0.1378607348729604	-2.7952711594599458	-0.16442716494609383
992	-2.774369392860688	61.80241094407083	-0.20749070785831078	-3.7829484654025647	-0.2401425738740126
993	-2.6405963219823123	57.44011118800228	-0.20135660805637243	-3.5874908274865254	-0.23545975546634015
994	-2.5334908547412973	55.67063554068654	-0.19452551717382768	-3.4497200461216875	-0.23109023696571823
995	-3.5606596221823574	69.83230307418866	-0.2519811749176	-4.750635685511756	-0.28728836303641125
996	-3.393436514579249	66.3877332408197	-0.2429258945276404	-4.555288389513232	-0.2816071478577686
997	-4.00089858061326	76.19224884225216	-0.27029696763955424	-5.3225349048891015	-0.31207578442753237
998	-2.301856637216551	82.24591868708907	-0.14603580551131812	-3.2791922184362465	-0.16429003555065552
999	-1.976782671793302	85.89169176764081	-0.12330428617667273	-2.9163404653243896	-0.14637958881209157
1000	-2.3828912742165524	77.84883634691269	-0.1634918371646546	-3.073448025269385	-0.18413819725650152
1001	-2.3142496464635176	75.94104772696366	-0.1592945917434409	-2.895556634111176	-0.17624529663021754
1002	-2.3448627943679914	74.19845619049849	-0.16202268425631422	-2.840295729075511	-0.17471980162517134
1003	-2.4496730982685184	74.83533105259632	-0.16903539612092197	-2.866532013506817	-0.17506112960300704
1004	-2.5730695556110534	75.96055837300885	-0.176990756171229	-2.970700447266752	-0.17898115926157718
1005	-2.7172096225869433	76.61332590296189	-0.18621107322468955	-3.1538726328986253	-0.1889093142591007
1006	-2.9117243805147384	77.24278684828553	-0.19877599088740824	-3.3696711355580127	-0.2026722011438862
1007	-2.7249335096947958	75.00090850754697	-0.19254124818302742	-3.603493982325531	-0.21950170776014627
1008	-2.585406711418003	75.38256301123654	-0.1823279007056162	-3.357992947541136	-0.20622466244424809
1009	-2.579355701674234	72.98958366321135	-0.18294279167002825	-3.2236824112030846	-0.20112402295610962
1010	-2.6753671113500053	71.25559175156828	-0.19057984653150348	-3.2165527019758167	-0.20328655485957542
1011	-2.8252157715286126	71.84771032899344	-0.20078403720758414	-3.308831387349453	-0.2077829505805906
1012	-2.967512667493879	72.0569610174253	-0.21046353267048692	-3.4798473428486476	-0.2164543188410029
1013	-3.101382462981821	73.01090339369229	-0.21891284994102178	-3.674990843699542	-0.22805032240970036
1014	-3.2746688216479196	74.23069701390963	-0.2299776022004465	-3.860649041299254	-0.24089877593753042
1015	-3.5126849049230913	74.92570452483018	-0.2459453210707891	-4.040771001691973	-0.25477709375336566
1016	-2.919599339440774	71.64072070060391	-0.21102795387301634	-3.887233639082316	-0.24151808273556924
1017	-2.81792922882682	71.53703499891346	-0.20397481393797803	-3.6521096670597806	-0.22916579817930435
1018	-2.823536477303969	69.54230412103024	-0.20576438288861967	-3.5220930666046297	-0.22457806691444726
1019	-2.9379047549958957	67.9767916698152	-0.21533164119568787	-3.5363418579855312	-0.22823133358124556
1020	-3.110745313462461	68.74807682791172	-0.22749343603857466	-3.6774034257372397	-0.23649028456942467
1021	-3.288652629082747	69.55954146279544	-0.23941647237922745	-3.9043644377820086	-0.24923962550387765
1022	-3.4339277686833354	70.54773051090865	-0.2483981470419848	-4.109522659655935	-0.26158885155388706
1023	-3.607780383899912	72.06148132739217	-0.2592166836268066	-4.279911790658694	-0.2733375078889788
1024	-3.8347792339643814	73.05203780932067	-0.27433686513292044	-4.454285655204005	-0.2867540652981818
1025	-4.028471241141304	74.2858399958845	-0.28663642959476915	-4.6170145281113015	-0.2963730393801934
1026	-3.1603211781126284	66.49105357665661	-0.23352406424539324	-4.311877998777626	-0.2719028973404598
1027	-3.091755457854299	67.03363528857986	-0.22850817911614874	-4.118189821572096	-0.26248320320760343
1028	-3.0231018691964353	66.09433509409254	-0.2249308650409989	-3.890741897123108	-0.25111683699334625
1029	-3.024234568239141	65.10887806826302	-0.2265756903301806	-3.7668844347839845	-0.24675385623748217
1030	-3.1429300355727667	65.08089355818011	-0.23635371860796364	-3.807360522474252	-0.25152371184873723
1031	-3.3386812623384774	66.31800366742209	-0.2504806621114384	-3.9865567376999307	-0.26244562295056634
1032	-3.5472086642955523	67.97571452712191	-0.2641226112868602	-4.234903323270351	-0.27648491630231836
1033	-3.7031273992646128	69.40425087152437	-0.2732224253072205	-4.436097323680109	-0.2879276759082914
1034	-3.8668471151756236	70.77154927610864	-0.2829930311539848	-4.588953090578877	-0.29774324158684434
1035	-4.077794323800112	71.80083066006623	-0.2966787458159647	-4.75867353875773	-0.3091601644484814
1036	-4.244699801997342	72.41926454937906	-0.3073725338206095	-4.901899165016785	-0.31639616616301947
1037	-3.2509699008299715	63.06014393051218	-0.245295601678595	-4.4172525715154745	-0.28715858424308055
1038	-3.175421791473629	62.302437913098096	-0.2406499761233363	-4.230560374463247	-0.2794831320320531
1039	-3.1130727642819793	60.36862326534876	-0.23859787292315335	-4.02295707886572	-0.2695215311789485
1040	-3.1308421827418957	59.90528794586756	-0.2418825435441173	-3.933334809395749	-0.26651923264025695
1041	-3.255112060679749	61.18093282026866	-0.25191899174294285	-3.9975411955371656	-0.27213236412951125
1042	-3.4466771739471582	63.09195988129605	-0.26580226331641355	-4.189817410073855	-0.28370769227299775
1043	-3.656991120752275	65.60184622611115	-0.27907750535649306	-4.430347471100256	-0.296948573962704
1044	-3.8274321108623806	67.63484967870166	-0.2887157400066216	-4.621879387334985	-0.3075474446736127
1045	-3.981906588906099	68.46651474685298	-0.2979249040051485	-4.755014740111917	-0.31527712522461165
1046	-4.180087763465037	68.98164027683346	-0.3107970231869621	-4.904985475948107	-0.3237930950188746
1047	-4.34456338941158	69.00211133694513	-0.3215636007380167	-5.0408018291763526	-0.3299847462913696
1048	-4.417759321029004	69.0871811906818	-0.3250888319493041	-5.129404926690336	-0.33227374614469074
1049	-3.2489437193894166	59.65695032419243	-0.2521581554722639	-4.394173259781924	-0.294524900351531
1050	-3.1768936406644883	58.3440355482271	-0.24826047418172573	-4.241241459953546	-0.28986681419072385
1051	-3.10087017871711	55.67748215502914	-0.24563346636868813	-4.062015055064738	-0.28212531468500496
1052	-3.1184036845713385	54.64667071585589	-0.24956679132719847	-3.9808062575928833	-0.27973641087560225
1053	-3.2289693559815387	56.02838977590715	-0.2588811188669845	-4.03998132271402	-0.2847753269083453
1054	-3.3899774439999986	58.27120656458783	-0.2706144804959418	-4.2157332689460025	-0.29495258269048996
1055	-3.5800642536076563	61.57116538185561	-0.2821595379271022	-4.443679142711371	-0.3071930257914024
1056	-3.7475651467537716	63.74342233849368	-0.29159249166306467	-4.625882376932598	-0.3178795165569259
1057	-3.9009899920848587	64.29330495569539	-0.30092734312510316	-4.737941569613895	-0.3238956427933838
1058	-4.078245090955727	64.32833503968374	-0.31274704549790744	-4.857303129483297	-0.3292821840179404
1059	-4.2463278612171855	64.43991222239329	-0.323481961686956	-4.99006886107063	-0.33566142527824994
1060	-4.342773475220461	65.46383972790093	-0.32725596443763383	-5.086134344511518	-0.3387051521116459
1061	-3.08163821006745	55.7763357794023	-0.24765442954465353	-4.206122684008435	-0.28890110334730623
1062	-3.0309332151952866	53.80726628426286	-0.24621487713665535	-4.099635643542599	-0.2875796697271378
1063	-2.945476903325413	51.24670371322551	-0.24263033052649538	-3.9284373932019085	-0.28081454781818116
1064	-2.930491421082337	49.98704834100033	-0.24396346913693226	-3.833268662349753	-0.27795544127368166
1065	-3.0189903793684083	51.017358849029364	-0.25173950887321395	-3.8729407865223457	-0.2815573296098654
1066	-3.164614058740828	53.455023865311105	-0.2623066016334493	-4.024740236555603	-0.2900678052357022
1067	-3.3265513221155576	56.320610153479336	-0.2724294172107954	-4.22706398834964	-0.30139819745779417
1068	-3.4909559669119754	58.27139699925303	-0.2822545759541112	-4.4095461998756775	-0.3129243698192535
1069	-3.6344900128252204	59.09054356422822	-0.29093478606768025	-4.504721344727465	-0.3180274164451839
1070	-3.792691177278763	59.4612199561297	-0.30125710819040386	-4.589491663938098	-0.32099171046420805
1071	-3.9647446969302065	60.288115206175966	-0.311733288151357	-4.728659861768969	-0.3286043509186422
1072	-4.100117053600381	61.93649006891428	-0.31767400913861266	-4.856548352883585	-0.3338107592030895
1073	-2.6926681061042537	48.72771432934909	-0.2284455343252944	-3.7249501580809685	-0.2692146183037198
1074	-2.606989301963779	47.30538720317988	-0.22322935441847536	-3.5533080355557223	-0.2615231003483445
1075	-2.580347133192247	46.50789481825622	-0.22254664369030952	-3.4478432317060244	-0.2563755263681059
1076	-2.658612720763186	47.422841919319396	-0.22905854970040992	-3.4742666912201408	-0.2580727681500059
1077	-2.793600076398365	49.57147228362271	-0.23886631189377455	-3.6028561680596667	-0.26547235785898027
1078	-2.951325041855187	51.7156167429929	-0.24967525136662955	-3.7799035897456847	-0.27645693596669885
1079	-3.110684679784315	53.74923618449316	-0.2596245291364398	-3.9475337568270583	-0.28760641518460484
1080	-3.230040855358487	55.45976940472873	-0.26603441810508777	-4.027154824323244	-0.2914039760048964
1081	-3.3567755086378988	56.4062800973111	-0.2737777538101784	-4.090422165613344	-0.2929277870905983
1082	-3.5224981741209715	57.142306084343254	-0.28441701250283086	-4.246374793251107	-0.30205418229983283
1083	-3.6839366905884265	58.27484641369199	-0.29362528082099015	-4.4320156168396565	-0.3121879664780878
1084	-2.2079608246923934	44.733238612842825	-0.1940721710971303	-3.09114462045559	-0.2315801439348412
1085	-2.13535867963739	44.12617316114006	-0.18791994408754828	-2.9370712109222166	-0.22150468999814502
1086	-2.118205224410578	43.75671481983742	-0.1866071591503005	-2.844743342235477	-0.21466616884931142
1087	-2.188437344187468	44.61220611526952	-0.19205275717642753	-2.8662928267159544	-0.2146898190955933
1088	-2.3117375201097365	46.27671375176329	-0.20118088999067194	-2.981080536848335	-0.22103044470840455
1089	-2.4661421831821446	48.492904529244605	-0.21191777762171815	-3.1354572343038987	-0.2312899897130676
1090	-2.6161650597405792	50.891357800514825	-0.22122026549816046	-3.254358664658046	-0.23863921171069807
1091	-2.735984017703066	52.571961469451495	-0.22829226262912178	-3.318653272032438	-0.24045730878822208
1092	-2.8537547816183215	53.10584688888211	-0.23632541854415423	-3.408315042118452	-0.2440648125656313
1093	-3.0130506953493423	53.6762159194104	-0.2476727634402398	-3.6025080451803984	-0.2570861247922956
1094	-3.1878764886648288	54.51065895981046	-0.2597963749796193	-3.847973939330879	-0.2738801248293091
1095	-1.5893996741081549	42.107355052318056	-0.14207442932354697	-2.2302153489365426	-0.17141361885498188
1096	-1.5645438951855688	42.482112569151184	-0.1382561979142586	-2.1149888623649966	-0.1604458034601939
1097	-1.5783500366490575	42.90274071761263	-0.138491404130155	-2.0627150601124753	-0.15467222969582503
1098	-1.6224848042046198	43.729414075811206	-0.14168794178915897	-2.101269296984009	-0.1556892828575627
1099	-1.7183036382346932	44.97894062884052	-0.14898446939569174	-2.224848231531287	-0.16305826159978695
1100	-1.8671322937031136	47.21836885212829	-0.1595757514988999	-2.362668774983711	-0.17180424190603175
1101	-2.0184565950528066	49.55483263484763	-0.16956154927560782	-2.4370203971953925	-0.1755392075874286
1102	-2.152165087768368	50.52943281406535	-0.17874823320015717	-2.5012233508812898	-0.17747033399299736
1103	-2.2986683476092042	50.79720711197267	-0.18981846694653776	-2.65035177917101	-0.18610239444928334
1104	-2.49611620387015	51.29230453430963	-0.20531669027046268	-2.907703998350494	-0.20448725103991125
1105	-2.716521370909616	52.07799396256972	-0.22295997305304596	-3.2074344609903966	-0.226972167208721
1106	-0.886412834569938	40.68399749757226	-0.07987125969949298	-1.348131425038002	-0.10521662283475167
1107	-0.8870047126736406	41.35015792426442	-0.07818535970270162	-1.2330418158928196	-0.09457685025361405
1108	-0.8923686567563442	42.26754809732131	-0.07696577872363622	-1.14604518144221	-0.08538711589690477
1109	-0.916993103715278	43.482523112941294	-0.07814541806740137	-1.1298247920280162	-0.08252042984492368
1110	-0.9584551192078054	44.81569869274646	-0.08138858501791581	-1.2184982743246058	-0.0879416090075983
1111	-1.0399959528365075	45.84047277283537	-0.08801576921505432	-1.3843452591154457	-0.09909430693513077
1112	-1.1741041527560567	47.559553677169085	-0.09828155087112322	-1.5332961797002052	-0.10866693716173478
1113	-1.3341597675051915	49.49077393427026	-0.11002474146022942	-1.6084228668729172	-0.11244667259537361
1114	-1.4945063072017715	50.599694751377264	-0.12190358547113465	-1.7132164230531672	-0.11805317871619977
1115	-1.6745387055797962	50.76796327573632	-0.13601333354160358	-1.933885935342367	-0.13261214858250506
1116	-1.923098592712947	50.498520043045616	-0.15644590718352877	-2.253187573104043	-0.15538593089060487
1117	-0.1944232306731083	41.02350204624465	-0.0169243543827836	-0.36395283119458766	-0.027727114993784316
1118	-0.1584854232891738	42.61622662984098	-0.01331018480698871	-0.20052670649340001	-0.014739680901797815
1119	-0.13745303442596002	44.425572363726786	-0.011240370154694519	-0.09560603303834686	-0.006783797288800213
1120	-0.14819075668626192	46.377425245914765	-0.011996514331038004	-0.10824566354071327	-0.007538656367605523
1121	-0.2102496192891657	47.68751943518206	-0.017068701734580773	-0.27643526670355323	-0.019220409621250694
1122	-0.3218127874637193	47.958953584110624	-0.02626021739564631	-0.5191438812279737	-0.0361238424145934
1123	-0.4793255881398458	48.74372027449727	-0.03902204532570988	-0.7267411138049503	-0.050195301233820364
1124	-0.657704026270356	49.8120178515571	-0.05313812498085899	-0.8644850827352069	-0.05895392678854725
1125	-0.844784044189641	50.48965998692074	-0.0678694720667243	-1.0131114666605774	-0.06825258177906955
1126	-1.0669783095189396	50.70458476661259	-0.08566761191964263	-1.2817940870021065	-0.08654391642278701
1127	-1.347631205408662	50.00540702075213	-0.10888340259716989	-1.648402119542052	-0.1129429584882874
1128	0.3518194845601821	40.54709012034478	0.03024388209496967	0.3284869222521842	0.0244927567382105
1129	0.4591245731879953	43.55595134516708	0.037420674347469755	0.5931942378540985	0.042250621953097395
1130	0.5522800840338623	46.69441544921889	0.04310544064320621	0.7799830823810617	0.05305301495765078
1131	0.6042767642465057	49.368869725290274	0.0461184649574245	0.8769877109602288	0.05797640212565684
1132	0.5788028880600739	51.27667669780601	0.04416440038994502	0.8291267661903567	0.05455167212381217
1133	0.4754260538073337	52.01957632884122	0.03678042257796019	0.5825804450391023	0.03889446181527327
1134	0.30071337084017546	51.557131451609024	0.023629967132684608	0.23120251592537802	0.01565250363222314
1135	0.07897904795493825	50.72479876377484	0.006271697372839886	-0.0763103504504528	-0.005181800611063044
1136	-0.13035839253932863	50.344031511330996	-0.01039602312027095	-0.27769000397532	-0.018767385123932362
1137	-0.32263968565816203	49.65980973334142	-0.025857013396299634	-0.4403363123803514	-0.029511022984105014
1138	-0.55410452855563	49.22441811908762	-0.04470753872228259	-0.7050389208553374	-0.04762623350117765
1139	-0.8311665177861658	48.015023407859026	-0.06786788106215483	-1.0780423437914557	-0.07500257868331078
1140	-1.0993382740674456	46.91312854708586	-0.09122440411752097	-1.449897076966684	-0.1033626259709721
1141	0.8984865334318106	43.06739711878093	0.07233226996322993	1.1537938309678593	0.07993660327078761
1142	1.0817058729295252	47.89070330664404	0.08161917800517846	1.4603280999934107	0.0952347903563899
1143	1.2158776476971076	52.72072788356227	0.08783929689686133	1.6070008456611022	0.10022149839755257
1144	1.2386837316382522	55.107402296501554	0.08857614730397656	1.6163177686300723	0.09981226484110187
1145	1.1198675477062463	55.616181223063734	0.08143776818211179	1.4744989668245403	0.09281665809088782
1146	0.9169163036579646	54.993580497203574	0.06865701132292691	1.1416578218798483	0.07416347676757407
1147	0.6642176382914818	53.322076154071674	0.051134397106783074	0.7074555465369272	0.04714054789070289
1148	0.3884212272619347	51.09220101508985	0.030563428383402282	0.327993912490018	0.022176903464757418
1149	0.16763878228696721	49.291206232714345	0.013410924041062066	0.09356099434049253	0.006361709735858135
1150	0.007197513436685982	47.82560006208916	0.000584273813973887	-0.056006624271518035	-0.0038046034081582756
1151	-0.1821671646907418	46.46867710047746	-0.015016693674391337	-0.28040104729071413	-0.019373359610284774
1152	-0.4238925148767635	45.14391928403259	-0.03549408060411672	-0.6097023633387983	-0.04379811170096685
1153	-0.6539148247237203	44.42978297073483	-0.05557473218570497	-0.9557791284202269	-0.07047954407547924
1154	-0.8502271797874159	45.34935753918104	-0.073073631883542	-1.2452097968188174	-0.09210614604070061
1155	1.327264417408371	46.72266218290381	0.10010417622349159	1.7812809413413861	0.11454827044722861
1156	1.5760827334751761	53.070589199019885	0.11100586285999939	2.0913594640868367	0.12584010655762815
1157	1.726960271112889	58.96802381856313	0.11711000071905667	2.160113118920605	0.12535444469361123
1158	1.680953888392167	59.84078085655122	0.11452373072406981	2.0411943459889037	0.1200929628969338
1159	1.4326869020131856	57.75566331706961	0.10117093823719729	1.7659485829365318	0.10854522555104479
1160	1.0855893642138175	55.41447320408727	0.08025160967970692	1.323783970720264	0.08511785268965287
1161	0.7522915867266589	52.80523558952731	0.05783021363852094	0.8489111591213842	0.05646676865659487
1162	0.4607525699591859	50.07890931849611	0.036493407466738174	0.4702088238737807	0.032088118036405724
1163	0.26381550396178144	47.516786670299915	0.021421463182476147	0.23692374094009092	0.016427295384827675
1164	0.149114660824787	45.21640446433849	0.012395905122002424	0.10879414035787942	0.0076175926462399126
1165	0.028180589061770414	43.33075776151571	0.0023926123874053132	-0.04185035060059261	-0.002999132589813194
1166	-0.15213486693360947	42.21505083895294	-0.013123120937012255	-0.28681433134093537	-0.02134548088905179
1167	-0.33969204589669194	42.280924374960776	-0.02958716622461554	-0.5765939181780508	-0.04377955486135923
1168	-0.4868732719603742	43.726036153645545	-0.04263350650680149	-0.8346551653003904	-0.0632950544905033
1169	-0.6323485463568808	45.39337166216207	-0.05566392896829827	-1.0322008865498018	-0.07880828913210401
1170	1.6187365464046415	51.039814494117245	0.11555424966449149	2.1389258044395643	0.1306114126418614
1171	1.8804089891521718	58.34805461143962	0.1259407345215613	2.3914589921220983	0.1369977577510209
1172	1.9769655701529354	63.74261312258997	0.12887192604706638	2.37658955205188	0.13269739357304536
1173	1.8131886967240667	62.82623621053247	0.12045759237896057	2.1398731289769986	0.1229108254104278
1174	1.46025306940549	57.78515786368052	0.10220481498518906	1.7452869067847405	0.10616342320837283
1175	1.0264675734986217	53.538607574051	0.07615378262604444	1.2355122765847517	0.07930874700134236
1176	0.644973351610638	50.629975035990036	0.050145235529127336	0.74791659693396	0.05011495473749382
1177	0.36734587506103844	48.091727085365825	0.029585651182192182	0.39381188462798966	0.027407438863679016
1178	0.2163547754709055	45.394353239203966	0.01796250882351209	0.18398966969082808	0.013158259662338372
1179	0.15317037097928532	43.078039124311125	0.013066881988245231	0.09478693969648945	0.006896110069150084
1180	0.10995892294275464	41.696569072080386	0.009574930132165477	0.028681911137988226	0.0021306611572943926
1181	0.02231870589153257	41.086146957360775	0.0019673388523620437	-0.10475133774326786	-0.007979490969165384
1182	-0.09637220765420174	41.583578111793045	-0.00852650176984188	-0.3082783305771436	-0.02375592733024341
1183	-0.1956915368814072	43.26992293875259	-0.017288757837267476	-0.5237471042829894	-0.04035366840220161
1184	-0.28552066750903754	45.12301254665034	-0.025190662307711654	-0.6987024585086985	-0.05407759109044792
1185	-0.38621054499240914	46.230568894734056	-0.0340459073127948	-0.8641685713720325	-0.06736440469347087
1186	1.863386634436266	56.53252855829125	0.12654595551420914	2.324771438966991	0.13636373303032975
1187	2.0717776824218634	63.2234280950839	0.13372345896425444	2.463342260955612	0.13750109918681902
1188	2.031260828187635	66.43969688782025	0.12971539945645127	2.3497314459745615	0.12985032288221732
1189	1.7206044001031824	63.50989487237752	0.1135928676430896	2.0202397788144912	0.11561919822266499
1190	1.287766882113814	56.83891421221599	0.09050418431611061	1.5433529652394382	0.09396534496616332
1191	0.8525234168913317	51.27445705428125	0.06396236978452238	1.0084152525692087	0.06539947643784529
1192	0.48527010110484137	48.190706317437765	0.038327254318145106	0.5419118701896594	0.03697278272909225
1193	0.23355060353546525	45.89527624337978	0.019180244379524168	0.22105071049343933	0.01577317873585646
1194	0.10936129577548216	43.52170140961054	0.009281607551301014	0.03453426816300862	0.0025476178554077393
1195	0.08396642111329077	41.59283544765705	0.007315588736102099	-0.02576072669963679	-0.001941175536982987
1196	0.12629692830390152	41.00746297929057	0.01117090157127139	-0.019643635793267247	-0.0015003150018482803
1197	0.1493713190582669	41.34954643085865	0.013284023763304866	-0.042348290125450536	-0.0032578197077601824
1198	0.09965141857307147	42.042189050428526	0.00885636352871684	-0.1503202152015651	-0.011600983744213932
1199	0.03891698088406569	43.3070166564146	0.0034416527915305953	-0.29349809308408453	-0.02265663852410427
1200	-0.0014478091097298185	45.04280516504185	-0.00012725091161343982	-0.41508046181024166	-0.03206819567966025
1201	-0.055895633826997554	46.281260403560346	-0.0048830568569830585	-0.5344182528595791	-0.04123349226631762
1202	1.741337717331859	53.814854833622505	0.12068614809375781	2.224933706045278	0.13262833778973931
1203	2.1074979641604275	62.33983128923076	0.136684741715366	2.5058560871592843	0.1410587163211776
1204	2.2247183462615574	67.27487425432453	0.1399202968666753	2.492241587119769	0.1366782927123705
1205	2.041771465349998	66.88732358338159	0.12970891696968628	2.2601047436098773	0.12521256670902275
1206	1.6216570099401735	61.170648514375564	0.10809519206279865	1.8577164706363685	0.1076618713121805
1207	1.1323152045743354	54.25233604060122	0.0808142069747748	1.3235615367170834	0.08219488104207816
1208	0.6974018523388306	49.26384623015742	0.05321919591678048	0.780308499741313	0.05218884960904156
1209	0.3639224293536255	46.43446202645642	0.029269001729866496	0.33401017576292735	0.02358892555290519
1210	0.13813673015130987	44.12502422506986	0.01157403762742111	0.04389006705297632	0.0032285406559029615
1211	0.0179157419016568	42.20006143387479	0.0015495866555348661	-0.10936766190344183	-0.008276639127629304
1212	0.017517204964252006	40.83882231263728	0.0015484675335794417	-0.14190576388272916	-0.01097400957509776
1213	0.12278172312895345	40.67277099325179	0.01095401227264417	-0.08984642894733591	-0.007005063523725814
1214	0.22927534865148996	41.5236450284075	0.02044569520218937	-0.030366624977018565	-0.0023531533949601997
1215	0.23652568011087577	42.421221480435094	0.021013217198045046	-0.03735103590622426	-0.0028765505289008097
1216	0.21972788967160917	43.358354163377044	0.019389659133020584	-0.08339580466084691	-0.006406955223106593
1217	0.2392205070546703	44.72529608042762	0.02090856751215378	-0.123342934767016	-0.009479832396636748
1218	2.0517214496907057	60.42093477033771	0.13447887359759636	2.518471316370131	0.14081833802542332
1219	2.3650023944317824	67.79400822838836	0.14805595839296773	2.716263713391619	0.14665629997306254
1220	2.377882946196323	69.50384566682058	0.1479879712176124	2.581702150225621	0.13990931219634153
1221	2.1120592334174786	65.32275245042773	0.13580200691059943	2.2493689191867436	0.126353386382684
1222	1.6419035685059216	57.6904504760143	0.11221191667274015	1.7748228362408702	0.10599096580265685
1223	1.1152730665377268	50.407366613961464	0.08190982342395327	1.2184205498303415	0.0785936392346753
1224	0.668514262025103	45.994730285817965	0.05244018008388659	0.688075173814476	0.04797009272211947
1225	0.3556677356671194	43.85119196076532	0.029382588437010648	0.2560090711725242	0.018849077117004037
1226	0.14642216586027176	42.598139473661895	0.01255404932159857	-0.014541505410774421	-0.001103490204350137
1227	0.02737020194305423	41.70508845336914	0.0024055878072265567	-0.1347500300836328	-0.010415555153379068
1228	0.041098546590658834	41.023225489794164	0.0036660729799057844	-0.12507862124632263	-0.009855427539392425
1229	0.1757664634848457	41.591041034271036	0.015711185554903716	-0.037855826020887766	-0.0030019138080108155
1230	0.3171572055074219	42.34953247011693	0.028255959670904232	0.06713114546570738	0.00527060866673297
1231	0.3584807152051884	42.64959012728322	0.03180495767913568	0.1308321976993623	0.010149597126669237
1232	0.38664737917587877	42.99262567538317	0.03405944490291758	0.17400586032874388	0.013394867354593786
1233	2.3885728854805164	67.2528933236849	0.1501364278850495	2.8300215397829946	0.15098498252297296
1234	2.603575263546799	70.96556299670841	0.16028477332418586	2.9478922832738617	0.1549443316869023
1235	2.525337842476371	68.69640626183222	0.15851340804368277	2.7519631021985345	0.14958078013609358
1236	2.2092875844077358	61.97436971699426	0.1460222819474747	2.364490777004387	0.13700192742290732
1237	1.7333724918040403	53.72017264549089	0.12305708954363809	1.8326871229535286	0.11478750338169917
1238	1.216323431423255	46.477135872832356	0.09302532909607347	1.2799286468699413	0.08670284756494827
1239	0.7934891423483122	42.877980888293216	0.06454795437612422	0.7977625398682875	0.057867270198965357
1240	0.49648555725725796	41.557744851219	0.042302690791295054	0.40433872253431646	0.03078024914123922
1241	0.2996716603069742	41.31083354440759	0.02626973622323871	0.15818999524702557	0.012322582945753259
1242	0.19128859578701296	41.591915749334284	0.016975268827324825	0.07366327213168923	0.00579484831982492
1243	0.2017392686643077	42.006799734746565	0.017961832545883415	0.1248870811946651	0.009939537091421636
1244	0.3283993737173464	42.736286584321185	0.02916810943863008	0.24567802926602503	0.019606885228703345
1245	0.46408650104200966	43.27306637109384	0.04102364560663002	0.3662494332697987	0.028943749113345685
1246	0.528738250097982	43.16581992251584	0.04652901869067284	0.45739489765171365	0.03564996701490161
1247	0.5801486515254188	42.823856511260324	0.05072003393896502	0.5268840602792476	0.04052120659137792
1248	2.649284739253343	72.78919393824928	0.1629941244727489	3.0805520234206467	0.16208789561873088
1249	2.7602362222087695	72.29040434951658	0.1703356077315034	3.127893660211884	0.16526380165289695
1250	2.604801231189853	65.93860962657423	0.16777148229879077	2.904584681808379	0.1621005403810357
1251	2.2597777841217974	57.49612911090603	0.15577513825704858	2.5103236913234155	0.15217176826226658
1252	1.8101325110998663	49.37463274704698	0.1350621250044613	1.9926117511720545	0.13189342805291665
1253	1.3617240296942652	43.73442305757449	0.10912979319152122	1.5037460740064097	0.10716422617492675
1254	0.9968702610704089	40.86021522796653	0.08427120728638851	1.116249618973351	0.08383895312563856
1255	0.7542711112484448	40.21997749264618	0.06581803342564606	0.8081081451329082	0.06275889357000011
1256	0.607090417832733	40.80907634859483	0.0535440655410245	0.6318051830016741	0.049454401883138
1257	0.5301361402301789	42.59358080993501	0.04641600412442968	0.5909504646761028	0.0460469873648074
1258	0.5429126005252101	44.30301622137619	0.04704557575266899	0.651192089452111	0.05066463996996938
1259	0.6535065083529032	45.282671940430156	0.056294230023644	0.7572788736355315	0.058753342205175536
1260	0.749968726219651	45.495682971644406	0.06440074368171694	0.8417758059442808	0.06484643779670385
1261	0.7912250928599691	44.88350436733082	0.06779926818405603	0.8990768671474265	0.06858220474049859
1262	0.8339555671692134	44.12817400192275	0.07113154936728422	0.9407967426238304	0.07099171025552602
1263	2.778710293448638	74.60459724347506	0.1716685063318069	3.182330930109012	0.16983049905009906
1264	2.789423225557835	70.80171838325543	0.17636870218331002	3.1769166994572693	0.1736161331669424
1265	2.5883572671182034	61.99511117670942	0.17404972962974874	2.9480687630104545	0.17263326462379752
1266	2.2469422067878337	52.70870577093934	0.1637418648757335	2.5938738875380634	0.1658166523356301
1267	1.863403127582227	45.82080243046477	0.14686257790686877	2.172623367193021	0.15132626118811282
1268	1.523882494043049	41.695902532645114	0.1275108830548096	1.81630438797965	0.13437041852742168
1269	1.2864943361326246	39.867571843808435	0.1112917069118087	1.6015124041803568	0.12219979600431057
1270	1.1411945698860304	40.1713543499986	0.09914605003762215	1.457205746207978	0.1118737574177883
1271	1.0722568806247703	41.79627455455051	0.09168957761756343	1.3841688591287797	0.1042279497698747
1272	1.0417676772881745	44.808242926867656	0.08691923525370832	1.3668806583335404	0.10057287210924389
1273	1.06556150823336	47.45268221075907	0.08745645949280041	1.3735045853865362	0.09993661161167423
1274	1.141909623335096	48.7250988832402	0.09335364007436402	1.3823875700521022	0.10049617704972873
1275	1.172062197648176	48.908284609510105	0.09592100950440773	1.3590216775362423	0.09884250959199126
1276	1.1425984592930312	48.47390291014159	0.0935585464627379	1.318012621460957	0.09562711865432384
1277	1.1165127995592958	47.31269528940515	0.09138763654502949	1.2747990374856513	0.09221108451414331
1278	1.1473019405723575	46.44746703675272	0.09347747580446415	1.267705288737067	0.0910753871128621
1279	2.7693333046821964	73.0717805339203	0.17529172648545102	3.11911361264498	0.1711786731043278
1280	2.667597120409669	66.68507967033786	0.17620447365326516	3.037285920225312	0.17447708534524117
1281	2.443164785483197	56.79271474405688	0.17408140419958998	2.8058706888626137	0.1752696539062964
1282	2.1616111500416357	48.266250639355114	0.16759959253449655	2.5298140670001152	0.17216992330571632
1283	1.885967417550885	42.81020649328505	0.1566548846500619	2.2617925680956636	0.16506431098273644
1284	1.6921153639578341	40.378647486935684	0.1455748775832102	2.1150385509841345	0.15942370300280093
1285	1.6038747695715765	40.35895468779522	0.13762665343193833	2.1159380273566275	0.15905318241252342
1286	1.574645388793523	42.337922211989834	0.13085590393154273	2.154314341534638	0.1570913459431586
1287	1.5913297978875445	45.69267283646731	0.12692158931718858	2.167358676125874	0.1508257577637843
1288	1.6154075177845324	49.461665888819915	0.1249013610926034	2.1381251405607635	0.143900411105884
1289	1.636103464487404	52.045086957082276	0.1252544269205586	2.057472264749206	0.13779320863735903
1290	1.6268153158011445	53.218999781959205	0.12526114219916618	1.9344238477495506	0.13111456660081847
1291	1.529927612824853	53.351825047464445	0.11882307014982577	1.77046609351129	0.12143696958615342
1292	1.3988761956800055	52.61870642069664	0.10930178540868486	1.6028651087397237	0.11021192288284617
1293	1.3180819461803563	50.81629005057582	0.10353213313589886	1.469694770028916	0.10110246870146875
1294	1.3031565649296393	49.79307852642223	0.10240103632169523	1.3999001426274449	0.09598877651384344
1295	2.5734061155350183	71.70174825779733	0.1650274896230112	2.8143090164629805	0.1549271261618706
1296	2.6145700937337035	69.7573422563464	0.17084847561228647	2.9119056249468698	0.1635802485966797
1297	2.4184239303546478	61.21090177464347	0.16809450240100013	2.7349654336524143	0.1649055667703662
1298	2.1975682371086833	51.30062437826846	0.1665455887661495	2.5083533730389544	0.1675215305435625
1299	2.0002490099963293	43.456030376479866	0.16502098423628156	2.329496078386245	0.1693931192568752
1300	1.842366553078668	39.13352258230886	0.1603389542552494	2.2265765522242913	0.16975782710540122
1301	1.7771687720662146	38.77487657676919	0.15468710330811175	2.271011601636991	0.17234625984059526
1302	1.8059144403874727	41.34771666617241	0.15042507351082768	2.4485730496717033	0.1783604887420123
1303	1.8839821360510767	45.64005302764742	0.14744902673877666	2.6233521944879374	0.17935630515495116
1304	1.973434811209442	50.83250622759493	0.14623219259226056	2.6949461313857093	0.17326551527972073
1305	2.0141781656763125	55.55974982831351	0.14492239914215002	2.6460595571726477	0.16511218796137792
1306	1.9703667107775897	57.52176594707463	0.1420897480856034	2.470019438079799	0.15534918491058006
1307	1.8361009559396453	57.337307907711036	0.13507475955148998	2.2051198502162905	0.1423344114883122
1308	1.6272622435591462	57.05321868592476	0.12188098903877294	1.9206511197272627	0.12624483859364205
1309	1.417802960907321	56.03062510264595	0.10742046392086389	1.6668030362575936	0.11013177887680782
1310	1.290780410999136	54.38551796334786	0.09854165431026819	1.4810486826931435	0.09789910989701585
1311	1.242964616853858	53.88654940273006	0.09498218913739113	1.366692414521998	0.089797078010883
1312	2.234285108960631	71.07689986215678	0.1445888983668161	2.377741010589696	0.1303750052584176
1313	2.4220975123114292	71.8251074873571	0.15635851624327865	2.622832478289457	0.1439688650039695
1314	2.3472740557222163	65.5458681443858	0.1582018531418953	2.602299004979122	0.1490001128226388
1315	2.105606814874802	55.389003948640614	0.15368708256107677	2.3648995351498177	0.14860355641494213
1316	1.8966117765382087	45.85921772377961	0.152157019056526	2.151564942187718	0.1512995044187588
1317	1.7572075204747244	38.88787025204983	0.15276481089471886	2.0431259595759417	0.15620308819226517
1318	1.6642486478469616	35.69762075881328	0.14959791908610398	2.0351005502643713	0.16008299215560623
1319	1.6653999565839142	37.173315324787986	0.14506998680147692	2.171859113681371	0.16530676319534582
1320	1.7806547614851138	41.790938215357926	0.14442737426930363	2.4350864099315155	0.1729909638083496
1321	1.9209112019900036	47.29439995134491	0.14472664479550065	2.6650850398834605	0.17518535930327803
1322	2.013014080558916	53.401964425792706	0.14364543926174556	2.7579323245615712	0.17070804859557823
1323	2.0158652896611216	57.68336848227791	0.14089820694984947	2.683946160100159	0.16269119199234558
1324	1.8829902399269303	58.85804112236991	0.13324650793906387	2.435697101903387	0.14980511549008008
1325	1.645192308131676	58.35348563256054	0.11972050564858698	2.0799651523737945	0.1316006870892301
1326	1.3691277180828392	57.83254247149751	0.10195523924824718	1.7199221928281896	0.11095822419512004
1327	1.117310830409174	56.78620438962442	0.08434393647325478	1.4270675269902298	0.0927460204634313
1328	0.9530371705150835	55.92047123312708	0.07232459516306704	1.2159188576299196	0.07875695130682242
1329	0.8876254180942857	56.8299389709824	0.06702187526562883	1.0870956154963864	0.06921976265233216
1330	2.0874748077397185	71.1229608854682	0.13549431797574524	2.2442288457368424	0.12340936860919864
1331	1.949946340764019	61.812781763011785	0.1349121686142368	2.1447877548269547	0.1260479601580616
1332	1.703134885304677	50.889194504122415	0.12940878105808568	1.900866150319227	0.12424709193783036
1333	1.4963898716971413	42.1524452455864	0.12531562987669595	1.6975317663748308	0.12386076105184352
1334	1.375626965981964	36.57113570760866	0.12346254630935406	1.6068857810865027	0.12612054260189617
1335	1.3092253595474848	34.70058894089447	0.119240470018677	1.6237501786448547	0.12923382122959384
1336	1.3311326582351846	36.71334979546444	0.11602224596561414	1.7775074520593384	0.13531794696742178
1337	1.4502638845523137	41.010347972524514	0.11757614554559782	2.0274165241810875	0.14371865005924014
1338	1.5771405086913863	45.82420104053965	0.11967515096073986	2.2278874494245753	0.14780120841663513
1339	1.6196000927597956	50.62887181875337	0.11763843369146028	2.2874201634243327	0.1449371504508065
1340	1.558576148612712	53.634596914886345	0.11193354451766468	2.179327010298919	0.13603556398291147
1341	1.374142542531597	54.896280217749265	0.10027564814138942	1.9042427458485538	0.12028534162613615
1342	1.0844063702729554	55.147219052255736	0.08126097866719678	1.5285530498745505	0.09860837795193535
1343	0.7775761809273496	54.75287324337195	0.0595398518081209	1.1578108972552474	0.07575963590900367
1344	0.5360903252322593	53.79233717121353	0.04149372049418585	0.8636757556080754	0.05678871222160238
1345	0.38848666700722445	54.35149305400804	0.02995668926561799	0.6474367217980717	0.04193050161173192
1346	1.403203197174355	58.66365368082024	0.0996554704313056	1.5086230770519038	0.09146877479716772
1347	1.166885211505586	48.720440365420856	0.09143468246154367	1.2645322153367864	0.08556322646551538
1348	0.9665150366499587	41.40595778131745	0.08290563688561157	1.0563692855296472	0.07899841384216824
1349	0.8451572338829489	37.03374598278047	0.07666883036836376	0.9444090562647828	0.07491144768229425
1350	0.7926161135772035	36.04189840055388	0.07236318232112147	0.9527858352762749	0.07603903610381577
1351	0.8123971537674701	37.27742695215327	0.07163383284106627	1.088043008614093	0.08362592964516245
1352	0.8806951947132804	39.65668305343456	0.07365462361228768	1.2666696976296963	0.09226170063655696
1353	0.9354721595653951	42.2352857024223	0.07464976474073902	1.3891096523328086	0.09698110487598306
1354	0.9135411015399078	44.659288873494894	0.0708294351351806	1.3956536592071163	0.09493175647007518
1355	0.7911837501912584	46.708686383683634	0.060956294532432266	1.2691542290887852	0.08512391537933639
1356	0.5892739065715482	48.89487449602409	0.04588486514190298	1.0014221711442006	0.06718169196310199
1357	0.33270764177753354	50.15349452577972	0.026356689876711917	0.6546334306109108	0.04426349113553676
1358	0.05948838893323509	50.63633419313694	0.00476359495369909	0.3141948764858322	0.021341834856728945
1359	-0.15421738257107365	51.02264987489686	-0.012332475742527728	0.03442984429777728	0.002328246735050068
1360	-0.2823795567943423	53.34784273657787	-0.02218401137618743	-0.1790611588524626	-0.011760053606785045
1361	0.6737700305495626	57.66594653443763	0.04891711462989245	0.63119363620152	0.03911929857860668
1362	0.46645844013973037	49.18286145047994	0.037217745079771575	0.3914369341350963	0.027088113617649467
1363	0.3009475107459262	43.4024086901983	0.025918984934264155	0.17796682607647976	0.01343346954007551
1364	0.1971932712491391	39.64627769750993	0.017761091515193183	0.04345120708311879	0.0034326002574325562
1365	0.1480979579240711	38.574672959999276	0.013460985447490435	0.03185104259631452	0.0025324542639433077
1366	0.1444887987495951	38.84347521692478	0.01293189645389922	0.13849372410256436	0.010807972652842132
1367	0.15168363349123345	40.07190721234885	0.013171854264606368	0.25515053485599487	0.019373585083941706
1368	0.13111805550754385	40.775391138889646	0.01109097420773549	0.3186191422751034	0.02373540792916072
1369	0.06193871692426241	41.2284638547825	0.00516073652811155	0.30415987700795105	0.022374223815042463
1370	-0.06148253206497184	42.689799428849874	-0.005093414747502819	0.1929802968288655	0.013980679752296239
1371	-0.22842116803321033	45.054668304725496	-0.018947028172702496	-0.033886745422753856	-0.002422206031472639
1372	-0.4310785377634393	47.39624233352058	-0.03578836449658945	-0.35406790197205584	-0.02503320317694581
1373	-0.6526423492685598	49.221192135815414	-0.05385314645004798	-0.6757801411389992	-0.0471779168440397
1374	-0.8409671917492558	51.140623930537664	-0.0682030959550272	-0.9427414149263923	-0.06471607696471038
1375	-0.9671192580831712	54.792964837916394	-0.07597810915340182	-1.143655974988177	-0.07560443788175969
1376	-0.4379806703041921	52.066186489310496	-0.034807440128207745	-0.7742223687676177	-0.053346806820163704
1377	-0.5389537417807971	47.26910542298013	-0.045493513640398255	-0.9547930124503203	-0.07059650773430827
1378	-0.5936088624494087	44.095162704992795	-0.05190199866805324	-1.0807008541852916	-0.08265638350644082
1379	-0.6336095771640982	42.66788306746893	-0.05617603384592829	-1.0936642217084327	-0.08478909987122674
1380	-0.6411988572515905	42.07744002997304	-0.05686686553960329	-1.007194855889307	-0.07817809837717153
1381	-0.6483768355654818	41.98596532890789	-0.057005725428316556	-0.9174585454913092	-0.0709941476233168
1382	-0.684047746081085	41.73008080698244	-0.059547917709391905	-0.8646817562770162	-0.06679792512815579
1383	-0.7464892533043923	41.80459699736041	-0.06444615760504059	-0.8506537033085485	-0.06530625032848411
1384	-0.8353524698585345	42.81041494249352	-0.07165280144356914	-0.9111712508916078	-0.06876803830312134
1385	-0.9612655044513303	45.02925322160206	-0.08175982223757262	-1.0883536012821533	-0.0801487165902907
1386	-1.143232292347389	47.91289721013087	-0.09580577654335283	-1.3824736225219443	-0.09885831125473843
1387	-1.3482645583385688	50.72002072735832	-0.11044750421554339	-1.707787061202027	-0.11836305419685826
1388	-1.529858647334699	54.23814251383352	-0.12138081960306113	-1.9890235960226605	-0.13365928130428636
1389	-1.656544305138508	59.587320200707964	-0.12575291563786037	-2.1748021286888974	-0.13986515991765075
1390	-1.5307636972993737	57.321546985133196	-0.1178571555051455	-2.1844757556084953	-0.14487073484759957
1391	-1.5648359480422287	52.97562704456614	-0.12616611731386482	-2.3081808031723283	-0.16102688216048883
1392	-1.5692779867858435	50.43530387542133	-0.1299737483678357	-2.380405770217073	-0.17066888910547853
1393	-1.5686692530551363	48.82435208541151	-0.13188104963354816	-2.354531580137691	-0.17195578493424724
1394	-1.5416929031871889	47.167116394971515	-0.13083480529977162	-2.245287058930963	-0.16588859483382304
1395	-1.505353709792564	45.42637894258872	-0.12856184086953526	-2.144387801970472	-0.1604996800582763
1396	-1.487757066861131	44.377462730792544	-0.12727580863577856	-2.0771983518813086	-0.15740620715735004
1397	-1.5022072641514614	44.165578126650985	-0.1281319138805111	-2.0354531451446127	-0.15367457449430005
1398	-1.5543281714317652	45.065951825532395	-0.13148408134637848	-2.058954656264053	-0.15195069449555823
1399	-1.648196582272245	47.47634680792298	-0.13703807676228696	-2.191205578884068	-0.15600981811776934
1400	-1.8170862718494343	50.9206850435166	-0.14688323348554558	-2.4511747552787964	-0.16733736644052608
1401	-2.047667619142539	55.425910670436394	-0.15932253989748468	-2.7811708537112416	-0.18209769929316344
1402	-2.252163365092792	61.2722790456306	-0.16767202010421478	-3.0882665820654287	-0.19406495833705628
1403	-2.363776879442584	68.07338686351461	-0.16743610304854845	-3.2698423295064876	-0.19555221583417226
1404	-2.6731566317067275	61.68375129232649	-0.202297435020549	-3.6805855081962715	-0.2396412074663041
1405	-2.6327781003744164	59.95639528908012	-0.20311724253392538	-3.6927619941769505	-0.24559669285343416
1406	-2.5906447646964423	57.64892147138473	-0.2028436748929207	-3.6217494140928252	-0.24451160674432165
1407	-2.5123317893281794	54.246069504313795	-0.199693029042726	-3.4774369813186348	-0.23828584901202277
1408	-2.4151491276157975	51.09062164721835	-0.19444943483837626	-3.3449286725670704	-0.23427399363773815
1409	-2.341191472132784	49.307544415826875	-0.1898858904447111	-3.26277220879519	-0.23278193353630447
1410	-2.300603549516059	49.16453841789929	-0.18631468850798308	-3.2185958642606707	-0.22851743846920453
1411	-2.310773863765932	50.492953909559795	-0.18483751731567885	-3.233879684792217	-0.22276134479543813
1412	-2.374082130810748	53.57781237371372	-0.18504866000327924	-3.349438725585166	-0.21977007809645518
1413	-2.5339855735492662	57.923463118592174	-0.19004825503425585	-3.5771688776694295	-0.22276046486009166
1414	-2.7885977792927727	64.4715051117022	-0.19915355596801135	-3.9069916297565754	-0.23192970329957244
1415	-3.0213094719186486	72.210873575252	-0.20519052293304524	-4.238671701566626	-0.24012565963003027
1416	-3.1208487892849517	80.10448590690034	-0.2014175873396458	-4.424406484479074	-0.23765753234380305
1417	-3.640249835758736	69.8168379818849	-0.2635862098478179	-4.841472094935184	-0.30372820295673375
1418	-3.5663493419228103	67.0266620885554	-0.2616136746767254	-4.749610163714823	-0.30039628402242186
1419	-3.435032684049993	62.674159266709815	-0.2558693696529054	-4.578502209118433	-0.2932781151853381
1420	-3.287429890952963	59.09943769164158	-0.24794907261632032	-4.417889560005574	-0.28919898476966055
1421	-3.1687245661392476	57.52942259513517	-0.24017480857157567	-4.327858241746179	-0.28763397546425545
1422	-3.106831549986195	58.14388015054107	-0.2339304139958501	-4.299867525729645	-0.28270315562407067
1423	-3.1085168344279377	60.63878494294935	-0.22941808209300446	-4.340847074558615	-0.274189508932631
1424	-3.1740616494080554	64.6635064961246	-0.22640785857788326	-4.4819698947628694	-0.2670978620397342
1425	-3.3353424505258733	70.45198016595012	-0.22710164434773858	-4.727996971708947	-0.2654468942873032
1426	-3.6049919065319864	79.05530398391852	-0.23240549489886764	-5.076338812079144	-0.2699051634845482
1427	-3.8490779262611303	88.08529940270726	-0.2353267735211021	-5.441266854116162	-0.2744892622048978
1428	-4.436682870854468	77.07193466661249	-0.3080436345891187	-5.701757633687015	-0.3447967657897755
1429	-4.319285281070041	73.70513451518208	-0.3038132018192421	-5.592190980104711	-0.3407199357938424
1430	-4.160426407356261	70.04506740549435	-0.2958981739550917	-5.417611183976577	-0.33310466777475006
1431	-3.9973871435876864	67.84845319438824	-0.2856661658967361	-5.262840362165218	-0.3271772034015055
1432	-3.882096659122528	67.51486632341003	-0.2762627537424637	-5.194435346730339	-0.3235182401424856
1433	-3.8394126357700733	69.68985823650988	-0.26847170058041137	-5.209216607662228	-0.31698308696451427
1434	-3.8645086132066595	74.01913343934758	-0.2617872508973593	-5.310410670608758	-0.3070709574684657
1435	-4.68575277097954	108.6112159506265	-0.2578938876692069	-6.664799149531979	-0.3010625553726175
1436	-4.754398515784736	77.34254484964863	-0.3269978794727175	-6.0775033520189865	-0.3648626246455873
1437	-4.599727247512773	75.4572824254354	-0.31773750462382727	-5.945994120746099	-0.35834290016043224
1438	-4.472705240382544	75.74145384649614	-0.3069169751238092	-5.84373211396624	-0.3504220037057683
1439	-4.412089107181451	77.57774065622769	-0.29758891031734225	-5.833977070431692	-0.34381859919197816
1440	-4.428628177590883	81.87045857175806	-0.28950850497613717	-5.935085001973228	-0.33575115671521505
1441	-4.757929687724276	79.1678952568699	-0.3216359472120884	-6.189798751308803	-0.3659446067194924
1442	-4.715458242984694	82.36559631604166	-0.3129747568287191	-6.194073201270245	-0.35846945657530344
1443	-4.740544622064795	87.54139919728163	-0.30477646917041185	-6.287658477899935	-0.3508342320117026
1444	-4.837144724363158	94.17278256608915	-0.2976686701212587	-6.490668665901325	-0.3422083215445595
1445	-4.76544354877935	87.63205219053859	-0.30652921062529864	-6.331725563731999	-0.3492207988400966
1446	-4.884547851272792	95.84383765556501	-0.30095016934385915	-6.547090020895984	-0.34407163128894774
1447	-5.049607211638938	104.55104908339223	-0.295299023234041	-6.838420090527914	-0.3378552646281703
1448	-2.560468435593191	68.90361024525852	-0.17554747226513248	-3.373720040146154	-0.1874742295667662
1449	-2.4040208381611095	72.97400461803748	-0.16303490931633718	-3.130391714365586	-0.17227435017405412
1450	-2.094104860978379	76.20564435825206	-0.14005899597857943	-2.8399276583338415	-0.15259674695227274
1451	-2.4846483258880268	69.59362439779078	-0.1741529664734149	-3.246630483605825	-0.18709203212960343
1452	-2.175260003936828	72.81155285897643	-0.14989234064459409	-2.951667185510209	-0.1667453751668881
1453	-1.7787229381651273	75.73265369857737	-0.12029714698021388	-2.5174931445820277	-0.14111322494569026
1454	-1.3520905527523257	77.93583739268148	-0.09017033195313665	-1.9325683104550282	-0.10959118234236832
1455	-0.9658331235827269	78.69921439894449	-0.06420245786786506	-1.3766222097901004	-0.07952732188525227
1456	-2.284832720904956	69.73336041457495	-0.16151038868787027	-3.082512365457844	-0.1818599057529093
1457	-1.9545341598837325	73.31388453207482	-0.13533363774263926	-2.6838450985688533	-0.15803855102875017
1458	-1.6112881198421634	75.50422527513895	-0.1099319557200246	-2.1635237745373477	-0.12840934111449123
1459	-1.2988186403149835	75.96276598620365	-0.08820680307575071	-1.6895439295771073	-0.1014817868641031
1460	-1.1305588258679948	75.80725975393187	-0.07696196488237499	-1.4036744474903284	-0.08514204144382975
1461	-1.1255131257907545	76.54684033205305	-0.07669608169881131	-1.317666041284562	-0.07986717629933544
1462	-1.2413987591055764	78.87711891719931	-0.08409897621281655	-1.415514417315484	-0.08478252500674587
1463	-2.1408061966125858	70.86742471029251	-0.1518318860953904	-2.8263328210656877	-0.17320571795507347
1464	-1.8817420951921762	73.00182019987815	-0.13162880475166433	-2.405605903002514	-0.14794399508832085
1465	-1.6552828656244811	72.54150310030424	-0.11539845374161013	-2.0508684360175056	-0.12719966021325552
1466	-1.5544426681520105	71.55802730718247	-0.10859145384521628	-1.85627972168625	-0.11591993954955478
1467	-1.5959375392705182	72.44323606744258	-0.11136429766635296	-1.83835059425049	-0.1140176215414973
1468	-1.7312790778482476	74.95011501054213	-0.12002111651349598	-1.9650795267658505	-0.1200466097505673
1469	-1.9451243545330956	76.86778655835342	-0.13394156022184273	-2.201071645543033	-0.13309003208684805
1470	-2.2190616003819414	77.59795519042767	-0.15211736946661833	-2.4883282676740386	-0.14986518871031734
1471	-2.3093192837871115	69.21319672890412	-0.16750974598885315	-2.973250069728615	-0.18742676696000854
1472	-2.107202851984511	70.82600498671628	-0.15112482150132037	-2.6457016942724962	-0.16672751867714655
1473	-1.9796125954881987	69.84095243444293	-0.14175787049884098	-2.4170506806279572	-0.1540194671179739
1474	-1.9614493334514624	68.54574022622985	-0.14068955958327342	-2.3316853812256784	-0.149747776871305
1475	-2.0546516508964623	69.56515408038953	-0.14684856806766253	-2.371029347439108	-0.15066147658189882
1476	-2.1980745058137003	71.46775608658963	-0.15608250182906125	-2.5195416428954207	-0.15757171453530233
1477	-2.3787940497634334	73.36386315807228	-0.1676982804522179	-2.7562272995541606	-0.1707809788418692
1478	-2.6125528144537924	74.48880659105255	-0.1832184595411292	-3.010878453349507	-0.1863691999872902
1479	-2.8746998760479068	75.8377896183654	-0.20045466310448673	-3.2589615352385004	-0.20207016897107535
1480	-2.6468655517781627	64.32500012347309	-0.19956417116591177	-3.464255231077825	-0.22465219660408653
1481	-2.470501973078873	67.72380603791505	-0.1830154829711705	-3.2068911652171885	-0.20628823269190344
1482	-2.320415527460293	69.13580475159046	-0.17025708881614857	-2.9515872784419646	-0.18945353016030922
1483	-2.268905282884858	67.73736442666332	-0.16662095236013486	-2.80080954075544	-0.18230342706765434
1484	-2.323465262270755	66.58488433982104	-0.17090042073573516	-2.780645784710806	-0.1827695898580624
1485	-2.452874447003256	67.69584123849371	-0.1795042240148125	-2.8644994466949685	-0.1864559728824647
1486	-2.592771786391558	68.63629627606811	-0.1886652735176261	-3.0322998975324604	-0.194970939995807
1487	-2.745773004961035	70.15731455230198	-0.1982832899042211	-3.252213764952934	-0.20774285856615768
1488	-2.9453299856665005	71.67277788611635	-0.21131934846897343	-3.4787538642642155	-0.22197891231721711
1489	-3.21112506858576	72.83444319633774	-0.2293095881609775	-3.7000102745144052	-0.23664238630643755
1490	-3.4456955070980504	74.09816653540936	-0.24496464058007092	-3.9059612908486265	-0.2486940716825042
1491	-2.7833443077083535	62.59591444851033	-0.21290658317235858	-3.723518241539494	-0.24510941741857242
1492	-2.672535782206663	65.19900199227871	-0.2018770574104999	-3.5080735402435175	-0.22996410574946674
1493	-2.5809245468260613	66.10021254056771	-0.19389357193665954	-3.3018197700227696	-0.21639617381236093
1494	-2.5618423078149055	64.80565922425936	-0.1929386454619998	-3.176656068711457	-0.21079469746271695
1495	-2.64380584125269	64.21223817621814	-0.19934250612375187	-3.1771241375648183	-0.21253630890489777
1496	-2.7807496014807187	65.61219684055527	-0.20849820987882267	-3.2932814193317297	-0.2189829808815312
1497	-2.930011504154545	66.49814302933244	-0.2182623360285921	-3.487338179013184	-0.22989675569836912
1498	-3.069469624596225	67.9631682510325	-0.22649878596318712	-3.6926937889545646	-0.2416547854093836
1499	-3.261134706855791	69.84295492233092	-0.23850533876221894	-3.8905846197947587	-0.2533900720232452
1500	-3.52537884715966	71.13543880151057	-0.25639690110088087	-4.110318094810569	-0.2675489053712003
1501	-3.755681325368117	72.17145041448869	-0.27221710172096397	-4.3155316067447105	-0.27976191046836824
1502	-3.9149133260131745	72.77119872699309	-0.28313788095246495	-4.502214807295007	-0.2880539210279192
1503	-2.939138675708381	60.63668659371205	-0.22718484446084483	-3.9931655963683337	-0.2660595056618812
1504	-2.880627120575359	61.62825112423188	-0.22160359562931858	-3.807850588038117	-0.2553574488294154
1505	-2.828898146538262	61.30974326000444	-0.21806521850091465	-3.6151066092519604	-0.24367517354019724
1506	-2.8189995348026047	60.93111478620902	-0.2178856735057155	-3.503500577945431	-0.23819090499666087
1507	-2.9068179500941618	61.72548474462443	-0.22444276051289203	-3.5187490307361475	-0.24006228607456861
1508	-3.0541877616147532	63.21616263507282	-0.23455585733462672	-3.6524498960368863	-0.24761703498527637
1509	-3.2233846422063057	64.30448594663072	-0.2455798769552738	-3.862613098120909	-0.2594442811257025
1510	-3.3653402574980027	66.09546359674276	-0.253336732643301	-4.049626447666217	-0.2691088616448615
1511	-3.5370106641339483	68.40823616067914	-0.2630148493109204	-4.218884399461824	-0.2779945162913778
1512	-3.77940949059583	69.97070302682512	-0.2790616243198656	-4.427637374495099	-0.2901085858539872
1513	-3.9847656070052144	70.52161409031359	-0.2934877899208033	-4.63662535854295	-0.3019381006014023
1514	-4.123915855712413	70.06037035978463	-0.3037802372980373	-4.806155102352061	-0.3105986682708549
1515	-4.2407254729831365	69.9545997454873	-0.3113404304959715	-4.942211777507193	-0.3178452324276078
1516	-3.074405344824855	57.81632911662696	-0.24126151843319021	-4.18497281392564	-0.28353199374224697
1517	-3.019288479477538	57.81721814730366	-0.23699244424489896	-4.014789958560008	-0.2759080138780508
1518	-2.9663710322376744	56.47133444004898	-0.23480354482671795	-3.8303713332531486	-0.26592600448434733
1519	-2.9555585456206943	56.42616070297332	-0.23519441712935057	-3.729132764608492	-0.26096903066208743
1520	-3.0408944716678885	58.3498475328177	-0.2412635530038507	-3.7524028431967595	-0.2630460117908319
1521	-3.194857502304522	60.293160723292765	-0.2518410045021683	-3.899195801226559	-0.27076486655737986
1522	-3.3861575934814114	62.043409112543216	-0.264138120951701	-4.115172500121915	-0.2816387449487499
1523	-3.532028113908459	63.91871391756971	-0.2719165077419827	-4.284059793428464	-0.2898800599182376
1524	-3.68012014185305	65.57758464975961	-0.279998763030026	-4.41250588764667	-0.29612688213159694
1525	-3.9030495844251636	66.76966728933084	-0.29468484339429957	-4.604627149702479	-0.30628466907569696
1526	-4.1057267911344955	67.33424072181596	-0.3086920191620779	-4.810265324761772	-0.31699342149397003
1527	-4.229906064484675	67.04428466861103	-0.31732818544171393	-4.967941299101252	-0.32570682839851817
1528	-4.324644661087898	67.12081625564491	-0.32284964999227495	-5.0753193434442965	-0.331859913892156
1529	-4.4123661455970735	67.4572641988278	-0.3270210087227143	-5.151731266675161	-0.33541928041171243
1530	-3.131201479447089	54.70132680252578	-0.2516513419168703	-4.23827381095502	-0.29328821716905845
1531	-3.0630915226950193	54.17491335369476	-0.24706620975629612	-4.097311627296064	-0.288681300018707
1532	-2.9745286215380116	52.60315413304918	-0.2425913371153355	-3.9272149993284837	-0.28057929153710165
1533	-2.947127545408267	52.3259175217217	-0.2422331527599745	-3.8163713892077302	-0.2758348509971311
1534	-3.013006443797206	54.037969010067634	-0.24722872003866728	-3.8221382683727034	-0.27680705367693925
1535	-3.153240627899054	56.252706481134794	-0.25691462642530905	-3.962295691681803	-0.28363801877936584
1536	-3.333309844566669	58.70774617318755	-0.26823147435614486	-4.16989809682995	-0.2934235833357946
1537	-3.4732973405660523	60.42525203682817	-0.2759046966253492	-4.328385757437185	-0.3013177108526963
1538	-3.6156935469784717	61.09571912106533	-0.2844491889524305	-4.430591816755173	-0.3064670600366663
1539	-3.8199450436312503	62.06310152069488	-0.29775995248960896	-4.58187442931611	-0.31312533279090776
1540	-4.028721330673601	62.84604833696241	-0.3115130534628199	-4.781304060396646	-0.3233435057713928
1541	-4.17790256570191	63.75125173751717	-0.3202079403218896	-4.944823797927038	-0.33241925947244455
1542	-4.29415459316789	64.22813780083682	-0.3264647549493171	-5.054913460170805	-0.33739719780213306
1543	-4.404003444715226	63.89745936673745	-0.33307697903851713	-5.148136524510696	-0.3420241993607751
1544	-3.014295785613011	51.516518065199804	-0.2498100478270847	-4.128866818829993	-0.29096974868215325
1545	-2.9454917320414147	50.13110478488506	-0.24640301317046934	-4.007909216938129	-0.2887719919979295
1546	-2.8271977747365726	48.582035464793556	-0.23944452060137575	-3.823692755315036	-0.28103983202915656
1547	-2.7693980626679187	48.13838550752941	-0.23653709545686902	-3.6908321842326037	-0.27510482117376583
1548	-2.8188497389753	49.22960168670431	-0.24067073684131407	-3.677450124009108	-0.2746821022785978
1549	-2.9366278803344654	51.56371957570742	-0.24873739564241015	-3.782234954394737	-0.2795829860174433
1550	-3.0788905585019997	54.03117879543483	-0.25770177117377085	-3.9559863033463185	-0.28814181029886543
1551	-3.214156216477798	55.45807999974002	-0.26590945416195944	-4.112604860402244	-0.29702827590183606
1552	-3.353562399733658	55.79512338438855	-0.27493999719752055	-4.20835378577967	-0.30213128119514704
1553	-3.537875727511646	56.5551266146233	-0.287056527074596	-4.321156965936867	-0.30598348307683093
1554	-3.749216798546564	57.76931603242196	-0.30044378147516776	-4.510794172475347	-0.3164234314453351
1555	-3.932874807748837	59.368338641073244	-0.3106107309365804	-4.700985357081006	-0.3270613538422289
1556	-4.08302023823792	60.425154185892644	-0.3186101817785896	-4.844557562582056	-0.3325396925135278
1557	-4.227817926398974	60.489376893407275	-0.32748119089359723	-4.982108870741199	-0.3387926310916953
1558	-2.7046764547648268	47.66926225686921	-0.2326267763928832	-3.7837101428823017	-0.27384316863938657
1559	-2.622176676686671	45.48502214636688	-0.22883040968061932	-3.6597303279888087	-0.2717179885043384
1560	-2.479537890301856	44.23041462955525	-0.21874371526110667	-3.4489717605261463	-0.2613121109795852
1561	-2.414640535423368	43.89695912288022	-0.21437077198578242	-3.308184820710851	-0.2531896918054564
1562	-2.4668610876340376	44.917686832820316	-0.2185576061082525	-3.281591506132745	-0.2510640434537998
1563	-2.5670512772603393	47.06211855184753	-0.22536928569717543	-3.349831574788125	-0.2544618203288816
1564	-2.6844582317179695	49.126286428348735	-0.2330886233248421	-3.4777821132743507	-0.26196003933896495
1565	-2.812986292909118	50.794008006781986	-0.2412572694372051	-3.615607526934397	-0.2707645305497085
1566	-2.9299476839133276	51.93044432544203	-0.24842804627106888	-3.7070236418935516	-0.2751530916425023
1567	-3.0888755753523274	52.70624289858226	-0.25926446363890493	-3.806224103248551	-0.2785978197164758
1568	-3.2938281814739074	53.32583792045918	-0.27356957984791186	-4.006587621211235	-0.2905751383008651
1569	-3.492323389564416	54.669538597878415	-0.2859440178186108	-4.24830830931947	-0.30504243297362665
1570	-3.690109284440581	56.12953021172806	-0.2979087916457173	-4.464439912220763	-0.3146218772607689
1571	-3.883244431942908	57.356663274989415	-0.3099543635960724	-4.663076235897968	-0.3244122374289322
1572	-2.130169288427321	41.473131616269164	-0.1928516983910887	-3.019352298810631	-0.2332928539900573
1573	-1.9969801024901677	40.51384048063682	-0.18156319988582564	-2.8199460556616014	-0.2197810934437772
1574	-1.9487789200282082	40.5438932158839	-0.17718390413724633	-2.6848675739643175	-0.2086984590191041
1575	-1.9985499930505704	41.74255843359609	-0.18073429712987524	-2.653570126113304	-0.2046892928458924
1576	-2.0845015879992	43.32821809224532	-0.18690168143131555	-2.7088904825060696	-0.20759865196428784
1577	-2.18402709599371	45.22049014771574	-0.19346396119368725	-2.8036757639823517	-0.21397038238454225
1578	-2.2974490314367753	47.33558829202042	-0.20044899593238513	-2.8872621003491536	-0.2187216744704264
1579	-2.4048769375522987	48.78604207697054	-0.2073732981643049	-2.960560815790105	-0.22146669332072402
1580	-2.550399037631009	49.08852168469304	-0.2187160858491208	-3.087594427149309	-0.22789409720410458
1581	-2.7473126363143083	49.24269906568293	-0.2344857430176498	-3.3283881478843096	-0.24486925970222426
1582	-2.9609106636316715	50.03353167947023	-0.25074031896716326	-3.634895658431462	-0.26658606747412844
1583	-3.196132212474114	51.77055952629259	-0.2675306924931194	-3.9274548923959145	-0.2839179830626684
1584	-3.433948967370985	53.53327137225491	-0.2842730864934654	-4.194929702117741	-0.3001369417176442
1585	-1.4939227329608968	38.77758685562529	-0.1376315974914549	-2.1434934278592532	-0.17084449324124198
1586	-1.4227746552029026	38.51139869914416	-0.129987715271278	-1.9779711000427227	-0.15554195415919103
1587	-1.4162327911066366	39.2984909080772	-0.12824114879811294	-1.8786268513796405	-0.14487083089160654
1588	-1.4552772950129116	40.701133516094025	-0.13085879130024927	-1.8771248407598702	-0.1425039277223724
1589	-1.5138454325067943	41.7707574141489	-0.1352527740815448	-1.950788374194096	-0.146997217971693
1590	-1.5923440133805982	43.490279477011285	-0.1404601514000906	-2.0302762567916144	-0.15219835733927767
1591	-1.696566556306974	45.742709676165745	-0.14712411227476327	-2.0714861532717803	-0.15352887521572514
1592	-1.8158171011290272	46.92112744879326	-0.15582844221384048	-2.13030046709406	-0.15550238860995608
1593	-1.9840259988757936	46.75527006440223	-0.17020495964172	-2.3071185471575464	-0.1672021114581551
1594	-2.2084666736309377	46.63991251252961	-0.18994624547713573	-2.6070341761800524	-0.19039751770165203
1595	-2.4634815908006327	47.02977639754636	-0.2124805800733652	-2.957527443971077	-0.21870162371583254
1596	-2.7364087728061017	48.38006669548233	-0.2356649667511262	-3.3085187812167796	-0.24468138801651548
1597	-2.9894035206882412	49.62741760740515	-0.25649195212504744	-3.6364961095715276	-0.26907699821974523
1598	-0.7739543382233589	38.02844587610374	-0.07016077377431419	-1.1238011824784169	-0.0893796931883126
1599	-0.7459533711720705	38.46722630352569	-0.06631523294021453	-0.9978544832688349	-0.07678705474254423
1600	-0.7632579085982651	40.13722372631814	-0.06691996831819005	-0.9487436987644755	-0.07090067646451428
1601	-0.8041363672994117	41.82558749006694	-0.07014840467533481	-1.0005108095416215	-0.07355076782237341
1602	-0.8643094759505842	42.506384336757385	-0.07526905819887769	-1.130232534304492	-0.08259414773293741
1603	-0.9353903470495193	43.90051554941251	-0.08065687700962332	-1.2370663036703624	-0.08964895994273184
1604	-1.0513709002250913	45.90147546626723	-0.08926700880488155	-1.2859528142164907	-0.09175031401447246
1605	-1.1975860116928827	46.96480489027569	-0.10080865753957495	-1.3766151403694724	-0.09693168332500635
1606	-1.3970040620708193	46.234205408346966	-0.11807369548438111	-1.6072870645406219	-0.11355819094597856
1607	-1.6623314943011327	45.26347936699324	-0.14212606929614086	-1.9529073641656567	-0.14058488382428866
1608	-1.9591014137919536	45.06714216897467	-0.16994477347233036	-2.3325056908102693	-0.17196354565844318
1609	-2.2612968635387105	45.745925067705414	-0.19847084124791214	-2.7123264654027146	-0.20301843785776347
1610	-0.03466645214923644	40.27249601508115	-0.0029714578129097845	-0.060969795384326314	-0.004605975260200055
1611	0.0004854624911511101	41.85358583644777	4.0575412728216685e-05	0.04798049330473615	0.0034842994406844283
1612	-0.002372861868490138	43.829832520597236	-0.0001965294394250521	0.04906260290898421	0.0034809928759725853
1613	-0.05751436557947475	45.14360651515397	-0.004781404008573323	-0.08100159459066288	-0.005728709679564625
1614	-0.15429915405677555	44.87304033719577	-0.012927784083495925	-0.29013793710372576	-0.02056709999444913
1615	-0.27208424079501875	45.43998552814474	-0.022750680619249057	-0.4693706371348463	-0.033054368025268024
1616	-0.4342100283468272	46.445397416835	-0.0360411517106536	-0.5889255357943465	-0.04091305598572141
1617	-0.6265425503539004	46.62082853236051	-0.05194233906818847	-0.7318035826767251	-0.050444542277193756
1618	-0.8614850271885162	45.6772930526588	-0.07207967974887916	-1.003291659186476	-0.07007518679119998
1619	-1.144346659808052	43.99630039712194	-0.09758126384783238	-1.3783560405901458	-0.09911308735177686
1620	-1.427747007693569	42.924299681650425	-0.12470707602988862	-1.7641466757304023	-0.13087457454259258
1621	-1.726143487753985	43.326440270171936	-0.15367092460838458	-2.13103396084673	-0.16158587614172837
1622	0.5362137167089747	41.48211543528646	0.04436421577566403	0.7220670170516506	0.05234220268632773
1623	0.6758853002920397	45.481199023760205	0.053385204889536964	0.922968460915356	0.06371831459300215
1624	0.728469039306894	47.997500111496095	0.056337795802818176	1.0062326704924323	0.06740844018336796
1625	0.7177821281902068	49.35588273053026	0.05573096386888969	0.9661794792756402	0.06456979919924653
1626	0.6401810324558428	49.281184142431314	0.05065880367746853	0.7536106798400004	0.05132344282894754
1627	0.476583597773517	47.85930282486864	0.038471478467755484	0.43203801825611393	0.029971839077152684
1628	0.25700832544102525	46.942783502968915	0.02097322971881378	0.1407082842130084	0.009807641700323683
1629	0.031986036061646586	46.753201816099555	0.002622626486346155	-0.057605594943562474	-0.00399962354765332
1630	-0.18334174529723057	45.51890848346501	-0.015187643378050616	-0.22737922586479772	-0.01574600037659352
1631	-0.4248757263951888	43.85922061998628	-0.03582228231440818	-0.5031565503244312	-0.03553774540448721
1632	-0.702764941420926	41.92096243531673	-0.060723679950763894	-0.8859070882783737	-0.06499361838367157
1633	-0.950228361273281	40.756675450889176	-0.08430540039404924	-1.255510074299571	-0.095322950352169
1634	-1.2035738380555554	41.0496353082014	-0.10900794093185194	-1.5797792125990766	-0.1222732833018155
1635	1.132758642803434	46.591938359174904	0.08633945233365507	1.5258530340016403	0.10045722852176003
1636	1.311730178168283	52.3183513940429	0.09554851177272347	1.6919804462407149	0.10622778489775246
1637	1.3414480413097085	54.74012228867972	0.09682194171717687	1.7030000866113946	0.10604188235746097
1638	1.2412469946691853	54.26235818540309	0.09156903951834001	1.579886353237592	0.1008807710114863
1639	1.0754748965155378	52.40650570696511	0.08226378228386347	1.2856348985181412	0.08544052983579775
1640	0.831119567625281	49.61420415165553	0.06574920526170598	0.8791980349734976	0.06045656523690516
1641	0.5284991465061251	47.20102870734974	0.04282266788831205	0.5127481937542688	0.035940379625089995
1642	0.2830102342819185	45.86533503869838	0.023322335344236587	0.2733281546391934	0.019278794969889552
1643	0.09731931358083346	43.78577494245258	0.00818681865997328	0.09501178220874054	0.006740087420105643
1644	-0.10486047238874474	41.38990507551793	-0.009049389357133163	-0.15844584403954304	-0.01153807889951117
1645	-0.3538320878325942	39.545583118662464	-0.03137376478866444	-0.5030369172336818	-0.038202986796148274
1646	-0.575575832087177	38.91141005336019	-0.05224083295565036	-0.8332581421065265	-0.06506909971675963
1647	-0.7687667806917848	39.597019374385034	-0.07089214875831566	-1.1098701833016216	-0.08748350935880282
1648	-0.9871728053386843	40.56840008589626	-0.09194076537621618	-1.3522489045653845	-0.10804873364231332
1649	1.299836929188377	45.366673308561985	0.09912565528213618	1.711529127590891	0.11149814283766148
1650	1.584341398921502	51.54913905047729	0.11304622754920558	2.020553468774707	0.12322779533385685
1651	1.7624288897864635	57.861707241914004	0.12124930162493507	2.1330378992306183	0.12546596030853271
1652	1.7299435669231913	59.1056624885323	0.119660199449927	2.0622258563609384	0.12303326112557222
1653	1.5190655368386032	56.18096257351861	0.1093063627446654	1.836183484857573	0.11492457820667266
1654	1.2360401982754685	52.654180758047445	0.09361219720015095	1.4591219764616155	0.09636671664077905
1655	0.9145101899464516	49.08659821864945	0.07246205671812857	1.0203432464629703	0.0703161019393148
1656	0.5859039097733406	45.960204060201264	0.04802567860447079	0.6416320677936156	0.04559658799554437
1657	0.36495682973521804	43.46243621273673	0.030768595825706194	0.38640535242076984	0.027969106110951093
1658	0.22849944789012305	40.99620331713579	0.019810409037335257	0.2154088984099584	0.0158294404074125
1659	0.07912948450665068	38.60528430241407	0.007055658821100338	0.01777719923750278	0.0013466757040877474
1660	-0.11976669845747798	37.306915757998716	-0.01092968002473851	-0.2407233090005576	-0.018921970691966872
1661	-0.30334378242956106	37.39407947870283	-0.02811722854525987	-0.5102327653752573	-0.040756287253047196
1662	-0.4350747300500561	38.7451123394818	-0.04061282513548779	-0.7373180829077413	-0.0590396376248899
1663	-0.5684435634809023	40.345198537526315	-0.053176781554737346	-0.9204041403157228	-0.0743265515535792
1664	-0.7219180064611412	41.49347122770581	-0.06730406198491916	-1.1121790304885442	-0.09094456312266172
1665	1.5516148666287055	49.88121172688155	0.11194173256012085	1.9701437427623407	0.12162163777237953
1666	1.8175008396200951	55.78566890031987	0.12399674777901498	2.2065844366057505	0.1287934791518662
1667	1.9284744201710344	60.91349229266678	0.12868255870974066	2.2532383115180896	0.1291373388241037
1668	1.8028471475171588	60.76108778605759	0.1227392204344973	2.113802595804389	0.1247127187565815
1669	1.5186750421620356	55.5099299779763	0.10911974931527285	1.8161332105474473	0.1136415955247337
1670	1.1745647268633967	50.260645142715894	0.0898435663874731	1.3840100967044389	0.09202488504023322
1671	0.813681075398003	46.392540517403695	0.0656232460538114	0.9335978663059418	0.06512015959785984
1672	0.4999777351807006	43.41307126933321	0.042004280344692384	0.5685057800857435	0.041310420515202464
1673	0.32340100357987644	40.68859508376919	0.02813725507762813	0.32490939193385987	0.024359383595943234
1674	0.2361058251726646	38.417877056017886	0.021178829781100337	0.1825039077436307	0.01398872137906538
1675	0.15761928327755897	36.79016391131828	0.014484644668651864	0.06027602516239416	0.004731354185208672
1676	0.04316043036746954	36.17677899415167	0.004026699135196131	-0.09351565180742454	-0.007492003776044541
1677	-0.07614288593953135	36.98435216529761	-0.007138019401164689	-0.2690042081157636	-0.02168121396452381
1678	-0.15891503747983232	38.913553538437846	-0.01485106534795219	-0.4399962505264298	-0.035447885649118105
1679	-0.2250003558738588	40.86807879123757	-0.020903465484208666	-0.581311472123765	-0.04694097265871187
1680	-0.31632286270568577	41.939270967653975	-0.02917705170389531	-0.7258035414378903	-0.058896975858701316
1681	-0.441996477902851	42.9191781322807	-0.04016984958041438	-0.888222341432773	-0.07171887817193942
1682	1.7756821022169555	55.130498478437005	0.12203918370555364	2.0879328308352916	0.12387322068342588
1683	1.9551732570629485	59.71754950159562	0.12917001919286678	2.2257247839031002	0.12753795131718051
1684	1.925020296738206	62.280603824766615	0.1265965783948977	2.1916413131660195	0.12568460850525934
1685	1.6928699338798845	59.91281754231661	0.11532902987342912	1.9959619456041637	0.11875468846491988
1686	1.3697908966644992	53.06336887238002	0.0996456808595682	1.6371033856111172	0.10390693668796237
1687	1.0160535891527929	46.88298602230337	0.07927940611759565	1.1735597408558596	0.07976136422221398
1688	0.6565741986374827	43.147155467195155	0.054269240804699345	0.7412105208112514	0.053063592171791386
1689	0.3731254751230182	40.6808840169453	0.03223888266080918	0.4076247227839435	0.030531062452404382
1690	0.21845105939961434	38.53616019097782	0.019570306608780508	0.18868046776075661	0.014659917754976708
1691	0.1706839627740584	36.667221328040206	0.015729177669044442	0.07707571654894295	0.0061398664220215955
1692	0.18298706789314956	36.016781791301646	0.017129729270144202	0.025607688131896456	0.0020663486095143114
1693	0.17438301652408983	36.64086512271723	0.01637901594103856	-0.018193190967961202	-0.0014695879045454904
1694	0.12059334750557515	37.77653685605551	0.011286637162489066	-0.10269251718720673	-0.008242582063508188
1695	0.0775714131521981	39.83076218242656	0.007188276146264484	-0.2032024723524816	-0.01620403585155144
1696	0.049196720010778086	41.63385637564589	0.004511625553396853	-0.29551660816283487	-0.023548753872156908
1697	0.0018097211243604042	42.43891002210326	0.00016450137968067446	-0.3899725151715293	-0.031116078108597674
1698	2.0181894666556888	61.17758842400002	0.13281087158941754	2.2234398854409494	0.12693915767792355
1699	2.1033770220917636	63.6978413624338	0.1358860271485222	2.244354895866011	0.12690980903082347
1700	1.9335296182985133	62.28718778283559	0.12704512529451298	2.1074415325806846	0.12177656641097305
1701	1.611889288301863	56.790551840146165	0.11140694278056383	1.853877346008955	0.1124385523850109
1702	1.2452946008430963	49.75606505464223	0.0924180402553999	1.445270486270389	0.09410080150786594
1703	0.8711305678081462	44.166334439022194	0.06951286681535314	0.9641557850462785	0.06779958757452595
1704	0.5432121383338178	40.91057264466919	0.04600655214511973	0.5546908938105477	0.04124150706375334
1705	0.29375983576491993	38.57932704214463	0.026066189968060746	0.2591119138731483	0.020110133851848823
1706	0.14230662581289444	36.933264725621804	0.013071039538730138	0.07874497026547221	0.006315406464047327
1707	0.12035733584537431	35.664899913323396	0.011301760600632958	0.009605885596378146	0.000787564467885321
1708	0.19930400942819773	35.88995059325818	0.01881544121922306	0.017583911530281715	0.0014481091390237846
1709	0.28118473201058025	37.181768556557884	0.02640002364507054	0.05255489869815301	0.004275095827134477
1710	0.28017261136359506	38.49368149000374	0.026071497977673164	0.05284563729421403	0.004222646943280939
1711	0.2665346475797344	40.14052871157756	0.024493256562842104	0.027320445272298256	0.0021543461677087272
1712	0.2807897918727564	41.56512832487405	0.025474253009031958	0.00012825713759097285	1.008413496127398e-05
1713	0.27736200011390777	42.436466712401106	0.024873314545433012	-0.04145345303788284	-0.003255994162308251
1714	1.996506570943077	61.915173763079686	0.13139350664536323	2.252699146246897	0.12683914553554088
1715	2.2667544803086606	66.7013520873192	0.14438324111276618	2.458029933626836	0.1355015032143073
1716	2.2735108130946227	65.96339286904512	0.14569572654966242	2.3722051562204767	0.13287052357019583
1717	2.0342938533507247	61.10627775442252	0.135446926896362	2.1300840537249157	0.12476124098506992
1718	1.6508628628958972	53.60323513947244	0.11704838231554957	1.8010114108722834	0.11261603943829299
1719	1.2318168115515866	46.300995515616826	0.09403299827570359	1.3564070785202151	0.09159735684956696
1720	0.848556642103703	41.314931886802114	0.06956714947089535	0.8904611830883435	0.0650001961957393
1721	0.5584690484473025	38.70906993078598	0.04859156980494961	0.5085504016644112	0.0393241082092595
1722	0.3407860019686484	37.299514173844784	0.030987485384603705	0.2528837630531952	0.0202844790615812
1723	0.20115351671186044	36.36509276026155	0.01882300712067697	0.11990671050520538	0.009860638766719443
1724	0.18612924685104504	35.89973622841439	0.017641447232077796	0.10278040532757433	0.008603042939421083
1725	0.2853784755963433	36.685938242620374	0.026954220351803348	0.16486870535217726	0.013778094574241308
1726	0.3969382388287407	37.74829168274365	0.03712910745461241	0.2551249171279618	0.020923014354342
1727	0.4215452158915532	38.75571682581104	0.03899137344306955	0.3129831789959541	0.025087215419638625
1728	0.4389634066209037	39.702851079458135	0.04009031508017515	0.3374590421596493	0.026560166981385542
1729	0.506296687228218	40.694592963947144	0.04557274745602073	0.36026130586434846	0.028112401022775325
1730	2.2977605456559647	67.68970306476491	0.14603659212307035	2.592571334453771	0.14119234767897373
1731	2.479285001387372	69.39282873053149	0.15596997008796462	2.7510425272262737	0.14862414853359474
1732	2.416228805445417	65.41605866407984	0.15639247575808324	2.603908236103676	0.14618320569937646
1733	2.157915210376008	58.74854024333018	0.1475063601003384	2.294186961738049	0.1379261514650397
1734	1.7621086536648276	50.43731547278154	0.1294181566491866	1.885508274023934	0.12291749580799606
1735	1.3313554796555582	42.78367916791577	0.10555614035918344	1.4330084041578746	0.10096389194572773
1736	0.9610747254046035	38.61316544808661	0.08152732515807053	1.0079630570595413	0.07611003480642654
1737	0.6968552770814855	36.966060743927464	0.06238318183906455	0.6757706552212898	0.05381249029424865
1738	0.5130674654398093	36.50041830180936	0.04757329228917782	0.47435643795527616	0.03890300857199179
1739	0.4005196974874524	36.887128567447945	0.037628002612686645	0.4016297081277105	0.033429168131536936
1740	0.39314591911907876	37.6166968927963	0.0368380156908541	0.4501468876086394	0.03771692705098343
1741	0.48829684714216826	38.18115148283441	0.04535707479024597	0.5641696353713384	0.04686917032290637
1742	0.589856164602454	38.8162158882436	0.054191990568709415	0.6802892022892284	0.05535860079801835
1743	0.6306753546843744	39.65099836352997	0.05723974611700814	0.7498114905574867	0.059694657752425086
1744	0.6644957205128139	40.03332398769669	0.05962841199048943	0.7717227356571433	0.060240208434737694
1745	0.7487903698591474	40.72039776590115	0.06626475294509133	0.792112355583518	0.0609750398553004
1746	2.634391074142282	69.18578717883057	0.16706085835271997	2.961826777956301	0.16166774389902758
1747	2.5145199044287097	62.21877624528091	0.16733003259088358	2.7966498370082267	0.16117438094384304
1748	2.2304349704678765	54.2840356610801	0.15888292440258037	2.4665640540896745	0.1544500907262603
1749	1.8474426992591841	46.34711803408971	0.14222978476676948	2.0422310346113877	0.13967513301298004
1750	1.459325166505509	39.87134168332026	0.12107877918008908	1.6243552389240037	0.11994082126930027
1751	1.1325632821510532	36.50396529894938	0.09985516367284578	1.2942755492472118	0.10121799629983015
1752	0.9189004267920854	35.707927210484264	0.08421338342463286	1.0556595935690953	0.08567898377020952
1753	0.8108722507869537	36.6174414801435	0.07511957473634387	0.9477291502967619	0.0776122351742888
1754	0.7558480515515498	38.57476253432981	0.06909031471912667	0.9551550444789842	0.07750917170026637
1755	0.7679615949429258	40.69434309990584	0.06871582779474691	1.0397493485300024	0.08329670399027078
1756	0.8665688623520245	41.95929359717711	0.0763759692250076	1.15909551708957	0.09136498395416424
1757	0.9516042469632551	42.4449597944582	0.08313282844916191	1.240386056112988	0.09610281664068587
1758	0.9723457906642372	42.55095325394636	0.08439575001127533	1.2621418824541473	0.09650316322574447
1759	0.9843453068853484	42.43992560350074	0.08492053367687771	1.2394454670985229	0.09377797427693782
1760	1.0285230615122047	42.57470443910933	0.0879721543773592	1.201750834999078	0.0900128563839456
1761	2.6899492568668055	65.68731291912965	0.17605509197258778	3.012677271865378	0.17104496520817608
1762	2.5321483635811424	57.20125094087704	0.17648464040885325	2.834580229352014	0.1719352274710038
1763	2.214367785725994	49.157046563722226	0.1667475623021972	2.5213761478923242	0.166532697631496
1764	1.8571649064988542	42.22125238354778	0.15120558888835242	2.14894124630514	0.1547851097300196
1765	1.55979164019178	37.29042114918545	0.1357601690691174	1.8351389867474615	0.1418070647707909
1766	1.3451490441797316	35.03937128817878	0.12224729275699865	1.6609080856484362	0.1335276866111836
1767	1.2399873015930054	35.339063898442966	0.11361494721928102	1.5894235759349833	0.1282716009401656
1768	1.2330961447438695	37.698161102107015	0.11010540710185081	1.6103978406433623	0.12591000365081725
1769	1.251963434785191	41.376658805733605	0.10734364047518609	1.6774426917833278	0.12602505993537866
1770	1.2992485309646398	44.81830006608806	0.10790193496097392	1.742008922963855	0.1274427474108335
1771	1.3765456714610917	47.08322408602071	0.11260030259916588	1.7894983759905614	0.1293420569411516
1772	1.3951639385533963	47.668889165625764	0.11381752112842763	1.7689579875474601	0.12712310991985848
1773	1.348241766944109	47.204759692705686	0.11015390720996378	1.684910904663526	0.1208579057782731
1774	1.2943825906283368	46.073831549761714	0.10614506268083489	1.566092895457287	0.11267357818690295
1775	1.2742609316554674	45.53565928412531	0.10456035006128708	1.4501104958174598	0.10459906439977192
1776	2.5624416749194197	60.30190958042068	0.1767341972214746	2.847383077902194	0.1707062731329033
1777	2.373984783810161	51.71166270177216	0.17618621554674055	2.6606255514247605	0.1729828027234002
1778	2.078311038346282	44.30094396366116	0.1672984675239106	2.391229385482712	0.1690285734394876
1779	1.7996629467092915	38.52099186053285	0.15584196008602547	2.117888432345359	0.16165553966805507
1780	1.621721719702549	35.410092349317765	0.14721280376988483	1.959813939383646	0.1574865754133734
1781	1.54176763174141	34.90153130986056	0.1411684338289351	1.9749344576918328	0.15994419797303855
1782	1.547148444956666	36.98110386848577	0.13677497087912902	2.0820540999073223	0.16169938188812272
1783	1.6385528178735858	41.262337098414314	0.13639390773710183	2.2096097041284253	0.15974963163491174
1784	1.7408788209403991	46.398583982227386	0.13724727382808974	2.3079317708015012	0.15742183094994266
1785	1.7991411823449535	50.84520821140966	0.1376511242977268	2.3186953806351553	0.15430836752151333
1786	1.7885246246168056	53.3566134829713	0.1360847620473918	2.2426756878020875	0.14955142915806655
1787	1.6854528988359028	53.88524782375779	0.1291150800717914	2.092624950615372	0.14078502103690468
1788	1.5464064360846748	52.51318505943606	0.11976324327119858	1.8923421159717126	0.12817517003781032
1789	1.4359891711593769	50.44647225743652	0.11257698161817793	1.6826188552479424	0.1151726288711801
1790	1.3554986343806372	49.50346199186445	0.10716327281699356	1.48772679397927	0.10293000646889827
1791	1.273407185998042	49.603702966023604	0.10115362931382685	1.3356624690696002	0.09278127177125126
1792	2.3805357192861436	62.22510665584998	0.16412637220393192	2.5830782769164617	0.15349096745617874
1793	2.2602099358553858	54.50254296777194	0.16582962623914319	2.494879395868617	0.15900096404054348
1794	2.0588125586431643	46.01968951648885	0.1642287721630977	2.305608736114538	0.16212755104086288
1795	1.8407333056952866	39.10315681531368	0.1596345452883473	2.1030764566096507	0.1610270186454488
1796	1.672347902283145	34.383065832046135	0.15450513799275692	1.9388944169719304	0.15767256402315857
1797	1.5930674002778038	33.28530280311001	0.14971340239583633	1.9239310626167643	0.1593628777808471
1798	1.5930414462476667	35.05793138846173	0.1445433027516281	2.0729122766352908	0.16611937205010827
1799	1.6753322198811949	39.25916452051252	0.1412415445918401	2.29483418328221	0.16946503377332012
1800	1.838304016907112	45.868529839383164	0.1430543291005879	2.4948761290149353	0.1682488296937552
1801	1.97511773823167	52.45975436983933	0.1454561903297602	2.5991842681674497	0.16539065255270835
1802	1.986433721981642	56.5867589535803	0.14363716047144004	2.536342933460825	0.15918554278929598
1803	1.8606599888224125	57.856385193905155	0.13575818549381657	2.330537935959243	0.14823857623381764
1804	1.6387447614437838	57.61229991321394	0.12165359456970418	2.060643715538196	0.13340649001927218
1805	1.4103943231158005	55.599880378052006	0.10661119900391142	1.7739567668030085	0.11659264186970024
1806	1.2398662756461338	53.719007178951344	0.09512952673051012	1.5113640933894266	0.10073191466692602
1807	1.1154311898055695	53.116894111469946	0.08647510701018306	1.2752173921250627	0.08588955083321004
1808	0.9937477882454584	53.198564720826774	0.077627204818309	1.085994105077929	0.07355839543527866
1809	2.0634434330290774	63.787011347891465	0.14109067771816727	2.1591983914070494	0.12649811604697261
1810	2.027780077150921	57.16006881450026	0.14590978531919715	2.195592206966023	0.13524267100378468
1811	1.8627171330556398	48.72261035078548	0.14524054518365573	2.059609666153337	0.13921030829450648
1812	1.671673295815481	40.69801364634569	0.14297529350238705	1.8814941267939214	0.14186144587235525
1813	1.5168835159696807	34.35076001462512	0.14096379827123579	1.730083114950696	0.14195976339396227
1814	1.4118155761633195	30.682077992763514	0.1377302258183626	1.6336483664232484	0.13990183505554732
1815	1.3748325834913708	30.982853328726364	0.13249171653934938	1.6729099053121599	0.1414661148987692
1816	1.4112533802044154	34.440671017982126	0.12705049639153432	1.855223272621115	0.1468695049861885
1817	1.520348198912395	39.88834873894354	0.12500603842335017	2.100760224619777	0.1511446090969302
1818	1.6663750841103897	47.31911701515503	0.12631755246450324	2.303088300292032	0.1516841434917409
1819	1.7704357942311129	53.342946350925416	0.1282983865634993	2.3761975596984466	0.14921649981141794
1820	1.7255172383126864	56.56544439523834	0.12428448793542914	2.251652783151663	0.1404202522091562
1821	1.495143005320192	57.00433840081772	0.10973143232944939	1.9633788559630805	0.12440879769815218
1822	1.1813810606578532	56.160755222897805	0.08873965337982179	1.609714566889926	0.10406279016952348
1823	0.902606486740131	54.36088624340396	0.06912415537822553	1.2865457673232863	0.0848347169945431
1824	0.6988191120740679	53.63306333055678	0.054111442151077035	1.0001645833007804	0.06685204640801616
1825	0.5719891103808076	54.57077457137326	0.04447418814349937	0.7623120862625098	0.05106240616528408
1826	0.46936124158447995	55.265582344746456	0.03661803544508867	0.5859171790194404	0.039074840320801475
1827	1.6284007616250433	62.12241230473386	0.1130051402967973	1.6929875554532146	0.10048395713847312
1828	1.5457460099145433	53.30869012485612	0.11528409217669419	1.668356226514014	0.10668924499299756
1829	1.3898213859980486	44.45969004276752	0.11387954375154156	1.54056229013431	0.1096590139054712
1830	1.2198864771525444	36.99107868787061	0.1101062507431251	1.3881271743056236	0.11018859877811454
1831	1.091213954247857	31.535156612746093	0.1063249498467486	1.2435872697428132	0.10657055468554412
1832	1.0024357613356891	28.9463735300657	0.10090394484801661	1.1565149328718567	0.10186992319910956
1833	0.9663681579600556	29.701456701695	0.0946579615360597	1.181696357962141	0.10102132437059042
1834	0.9988955204884428	32.966932785018344	0.09095346246847431	1.328466522801892	0.10575702337557358
1835	1.078193892051854	37.449497269679185	0.09035622146325854	1.515592248477091	0.11125763311060433
1836	1.1468183957123705	43.249713040188304	0.08978209062743854	1.6432199727310524	0.11271003317041596
1837	1.149416099817055	47.94852290977861	0.08700892836464118	1.637008612178847	0.1078933538836316
1838	1.0286968179466212	50.84699630280037	0.0778432301933492	1.4672310515567186	0.09577166138910963
1839	0.7470436243372427	51.83874997946444	0.05758501616904816	1.1497625780331888	0.07583126819549695
1840	0.40558883711479055	51.45568609998149	0.0318902357934672	0.777634001351831	0.05208864215002959
1841	0.13326493303599865	50.56217793094934	0.010614139115024762	0.44614875621875366	0.030368480287374752
1842	-0.045264685066251795	51.08827437183501	-0.0036107073102620317	0.17037268846332396	0.011643429083405295
1843	-0.15308106013139405	53.13437166896652	-0.012141853971231211	-0.039701322462962305	-0.0026728630618112563
1844	-0.19671411736647615	54.9843376349542	-0.01549522863428333	-0.16146896234146635	-0.010583798005163717
1845	0.9504351733832739	50.92030906571136	0.07307808217179707	0.9948866222192017	0.0658732495165629
1846	0.817153394391344	42.35830976226057	0.06935299624525249	0.8824929420631616	0.06518276572450475
1847	0.6706467765384095	35.7606151252668	0.06235650540236956	0.7220904113776402	0.05887030495389338
1848	0.5517074210278259	31.184146375966158	0.05468399822256754	0.5494558384363923	0.0478067711224347
1849	0.46199811991502715	29.56731131067154	0.046729251620659225	0.4360997669566564	0.038598678257853083
1850	0.4214432911408743	30.34227327680994	0.04157656244125968	0.44096812853966566	0.037933761381462414
1851	0.42181346475256987	32.40414303392568	0.039394293177781814	0.5377135792533067	0.043826951663157386
1852	0.42358028961131106	34.94444761105351	0.03728119439390586	0.6392212783834819	0.04943255596549575
1853	0.399613288979906	38.427531224473476	0.03351097987086136	0.668783472319066	0.049504686453693464
1854	0.2997328532219098	42.22893282003045	0.024484238542392005	0.5810846819277923	0.04148100760259332
1855	0.12135446016271717	45.35671474600291	0.009883032934346246	0.37027711419937936	0.025922146069961547
1856	-0.1411866407680417	46.97426854385464	-0.01160587386718391	0.04739083331589342	0.0033120401802533925
1857	-0.44575018106490616	47.47949306938495	-0.036923373280640756	-0.3094344535090576	-0.021758187539241795
1858	-0.6828777919182539	47.821198938350626	-0.05651572058247196	-0.6190308579768589	-0.043770816852530654
1859	-0.8348625656145752	49.47813318255879	-0.06831043578033036	-0.8741946884797902	-0.06120307832947158
1860	-0.9122008226497478	52.32558186200919	-0.07335070680106621	-1.0353162005514998	-0.07015171811090745
1861	-0.9086275664934724	55.40382875837276	-0.07162292152243052	-1.0846355527143627	-0.0701014842196418
1862	0.19667426552121273	50.4849273937371	0.01546967199684221	0.09464217963433869	0.00640006204636024
1863	0.09198051398945709	42.648882848618726	0.00793482914287653	-0.02791375339898193	-0.0020941779124369164
1864	-0.018084462653501745	37.10383576086018	-0.0016821711508775224	-0.20209157502542355	-0.01648201076211977
1865	-0.12537327692434067	33.45170421781347	-0.012216897249048337	-0.40273015742933493	-0.034415065080248435
1866	-0.22129689479384823	32.55963791547579	-0.021816675768042023	-0.538157247897502	-0.04639663207354081
1867	-0.27117272184231594	33.21925465031317	-0.02634396439031954	-0.5489178545252675	-0.046614204828670035
1868	-0.30083956873736106	34.402403143692155	-0.028353160474050457	-0.49351375222042076	-0.040759861967345434
1869	-0.35511344166248615	36.072559630331334	-0.03230852409607026	-0.4485231836343168	-0.03600071996312532
1870	-0.45978607914092257	38.08304101902969	-0.040602374146340235	-0.47052456559342404	-0.0368011198103766
1871	-0.604051953235804	40.995932866139505	-0.052279574720633604	-0.5881090505908726	-0.044606603129942406
1872	-0.7759581306533265	44.037320597974265	-0.06650896005342659	-0.8129616562437673	-0.05988693625003376
1873	-1.0018427858668013	45.82780574614188	-0.08552921911464514	-1.1333199585241915	-0.08205305687147259
1874	-1.2613386636095418	46.91942697928719	-0.10685422351621804	-1.4727488487820852	-0.10577844317653418
1875	-1.479232199407873	48.484578003922465	-0.12337246589413241	-1.7699525270388725	-0.12611632761192126
1876	-1.6293216137809	51.27207250155976	-0.13272135137292912	-2.0044867616466484	-0.13992558943806124
1877	-1.6867188209032844	55.168712625528805	-0.1334949394939493	-2.121502992942464	-0.14224356310984854
1878	-1.6447002537077995	59.00958584836528	-0.12626171761102245	-2.102743187229413	-0.13337416757990986
1879	-0.7393096592683451	52.5356213613255	-0.05838565812770976	-1.0797213979818274	-0.07304893723945487
1880	-0.8217777648452241	45.84428198159379	-0.06993484905203706	-1.2277185777960167	-0.09089574668632251
1881	-0.8992115836885366	41.46449379136585	-0.08068472812835006	-1.4106859265924778	-0.11089732671457923
1882	-0.9849469811458842	38.72304506443459	-0.0909644190056064	-1.6076991927317454	-0.12966682306770697
1883	-1.0728998425252751	38.00571183906038	-0.09974178333975474	-1.7325912211832837	-0.14037517730929264
1884	-1.1196014310134013	38.57249891205365	-0.10329161103624501	-1.737635288086355	-0.1403615657342454
1885	-1.1330498693696618	39.23792069893625	-0.10310828994846659	-1.6911560709193034	-0.13567544443542454
1886	-1.174375463913417	40.12346414233408	-0.10518241545221575	-1.6676289976849117	-0.13260399969252804
1887	-1.2766107803537992	41.22486734695663	-0.11270755775159341	-1.6922332152335882	-0.1325594073155675
1888	-1.4133602224016935	43.17192995569335	-0.12303162509388961	-1.790652683303468	-0.13653734646878576
1889	-1.5777910434519222	45.80500915241062	-0.13532017298456211	-1.9941378000317354	-0.14673349637587185
1890	-1.8057391653069723	48.037760465857524	-0.15219187907044643	-2.3085887619131893	-0.16444889593576614
1891	-2.0689431145522192	50.216678221772945	-0.17054959895159516	-2.652801810412155	-0.18472055528863882
1892	-2.2769606284699675	53.18835005554632	-0.18285851619977883	-2.9497514827337197	-0.20144707646112514
1893	-2.41804959221564	57.229145919791705	-0.1882534189707524	-3.170196251993257	-0.21089341220736563
1894	-2.4491910657259117	61.93143574150865	-0.1841407622861575	-3.2311058492912523	-0.2063371959489811
1895	-2.3670707470882	66.02192600460832	-0.17170517449111777	-3.167478020456894	-0.19162526541724048
1896	-1.9126105104766156	52.17022392319241	-0.1554015115682232	-2.646132446730494	-0.18615397453884341
1897	-1.9629550107060307	48.844838108648744	-0.1647302753724818	-2.814208867830233	-0.2052695962922821
1898	-2.0191698531757583	47.15770284301773	-0.17187860330533836	-2.9710635721823655	-0.21956038959013494
1899	-2.080943666560381	46.43660309063676	-0.17768192735641306	-3.0484526602785373	-0.22566397935236246
1900	-2.09019703550645	46.27838574965834	-0.17801649631141042	-3.0095930907453363	-0.22325835629880544
1901	-2.0574736139677556	46.066535010474915	-0.1746617618128287	-2.9456224912806723	-0.21955794437952234
1902	-2.053719523064065	45.863078992943905	-0.17379898251757323	-2.9254787880140922	-0.21918487924633848
1903	-2.0993487052334574	45.99829213375745	-0.17689957126697076	-2.9439213268448365	-0.21890560216114469
1904	-2.196305937686705	47.129793772855194	-0.18323505186756237	-3.021510034008969	-0.21851218703146766
1905	-2.3352009268277434	49.58486359095113	-0.19117081093567728	-3.1898471839595404	-0.22102331091652952
1906	-2.5593652193693557	52.82484476714717	-0.20362194488350555	-3.4748892189693175	-0.23039063552543596
1907	-2.8424064338604174	57.14060704911269	-0.21843917231110843	-3.8295772545429245	-0.2457597314103913
1908	-3.0676690232725026	61.97022172125901	-0.22810284755271953	-4.150341080699724	-0.2598641360352801
1909	-3.194960511227862	66.75584497507415	-0.2301487903200136	-4.352507235053465	-0.26483290839119444
1910	-3.1868685608263494	71.622644462938	-0.22171928759563939	-4.357351302691615	-0.2549220613994771
1911	-3.0608108293029423	76.20886555394922	-0.20492587869061393	-4.249159370860603	-0.23656127235697744
1912	-3.0434154476545157	60.11768804066088	-0.23299751881544112	-4.0568437976296075	-0.26786192128275704
1913	-3.059537448932974	58.5508476122039	-0.23803988046051808	-4.181049194710289	-0.28219829401534063
1914	-3.0944606794254423	58.09237673816271	-0.24183899775907863	-4.282986885827565	-0.29161869876505264
1915	-3.1290580076785535	57.29503158883085	-0.244565716262047	-4.307313066042983	-0.29267950959920397
1916	-3.0894133090999105	55.92583333879313	-0.24175848517663157	-4.220731411446798	-0.2868432296799915
1917	-3.00985361197421	54.53130239757779	-0.23615783087533862	-4.126578751438816	-0.2829323500163415
1918	-2.9570562263930933	53.782335918035486	-0.2323577467336995	-4.098159080460513	-0.2838840487833895
1919	-2.955120721924888	53.80348357116451	-0.23169750008025788	-4.124850935424823	-0.2838278886340218
1920	-3.0148648798511184	54.86571751272002	-0.23389523099327972	-4.208242507733269	-0.28088968303627354
1921	-3.132780292249924	57.588235937633684	-0.23724520827160184	-4.372496245217102	-0.2774882517804027
1922	-3.343668165125067	61.745193792949905	-0.24431202114036815	-4.633215253422906	-0.2791972202485078
1923	-3.6296172301127525	67.72994956864248	-0.25444609112630706	-4.991328825836859	-0.2891102396589544
1924	-3.8705157502450134	74.12822360520748	-0.2615827642209464	-5.334321667863415	-0.3000854905027142
1925	-3.9878367808109103	80.12916010436275	-0.26093394073106174	-5.524558375112163	-0.3013758819164215
1926	-3.948585624281101	85.18268847992745	-0.24994825219368866	-5.492223875062809	-0.28807421470881317
1927	-4.065623299637419	68.65284750062565	-0.29530048729293784	-5.2346293926693335	-0.33080589318052533
1928	-4.053823088415587	68.25081805761951	-0.29695342447975	-5.305082533730687	-0.34044127481998027
1929	-4.059671789907629	68.2893477780187	-0.2974827496024576	-5.3546847125964625	-0.34467875237896645
1930	-4.055174261163246	67.66189742040449	-0.2965089523290318	-5.3348236203130455	-0.34100996646043436
1931	-3.9719208302544695	66.03644516385744	-0.29072973543152014	-5.21598759651578	-0.33223825119814776
1932	-3.8570574477621475	64.49402848041578	-0.28294142760063373	-5.100636988422565	-0.3270317212750192
1933	-3.772771046008528	63.76690265839792	-0.2767617782057627	-5.061592400548755	-0.32657825888785
1934	-3.759896347512339	64.63334579512996	-0.2737268251705606	-5.112574085040735	-0.3259923682819489
1935	-3.8244220949058434	67.13745090769524	-0.27326040900561116	-5.236537820108677	-0.32169241069819754
1936	-3.9453262959481945	70.56687562512694	-0.27344718810459867	-5.432676160262499	-0.3158648786165846
1937	-4.160615298007633	75.59290114530889	-0.2769081816755945	-5.719143600563535	-0.3143705997912357
1938	-4.456950257831331	82.96402388213278	-0.28360028444088914	-6.103123580659884	-0.32064537625699735
1939	-4.698708277780942	90.50327563172517	-0.287581743856678	-6.465419082568403	-0.3279518303000282
1940	-4.798314802121483	97.50331318279655	-0.28387019611972725	-6.652152580826501	-0.32522435209022427
1941	-4.729413607030466	103.54845435145945	-0.27077600761264575	-6.609086453081295	-0.3091602724812353
1942	-4.8100921597847535	75.59367773564318	-0.33961668523558014	-6.055063215020514	-0.37730574587674903
1943	-4.751990089677106	74.96470691650933	-0.3362500761182051	-6.052269509040535	-0.37782479900603744
1944	-4.67758178410541	73.90172076089868	-0.3307396106950883	-6.001655094256438	-0.37208735744072596
1945	-4.5560716842965885	72.6688615297731	-0.32185651554694805	-5.883830793085068	-0.36248903490640455
1946	-4.435038859408419	72.47847503280136	-0.31204356907428493	-5.771725100915734	-0.35473540991750024
1947	-4.377314708514318	73.05905448757196	-0.3053535505249018	-5.759207685868337	-0.35215165471995774
1948	-4.401646991346533	75.92796604941299	-0.30113569929974515	-5.850216159038847	-0.34934482108304904
1949	-4.5066177597674795	80.85535922087611	-0.29874600392807465	-6.02953154934718	-0.34349278162852553
1950	-4.666077722474553	85.95855093349715	-0.29759210061291025	-6.300454575714694	-0.33866020703486865
1951	-4.909319717009193	91.90637354102628	-0.2997373520898763	-6.662021611316669	-0.33799222605145607
1952	-5.22082321229869	99.72553526129563	-0.30465326219911315	-7.097850321584031	-0.3420887327725765
1953	-5.469398632279984	108.8703416166903	-0.30613086004138307	-7.48854826197737	-0.3462688615943958
1954	-5.55633442365875	118.00479125269327	-0.2996310754065498	-7.669087732934582	-0.3392641469593845
1955	-5.0736018735418185	77.53276352433161	-0.3544268819140829	-6.3693485330350805	-0.39209687278648664
1956	-4.949391599296515	75.71118467190922	-0.34676734048339775	-6.296709901300332	-0.38743907048233006
1957	-4.826229736569958	75.34777456250755	-0.3368096563119296	-6.214356980652946	-0.3788702155642408
1958	-4.739549476230084	77.08688243870316	-0.3265250289034924	-6.156039658186552	-0.3699052334686334
1959	-4.738401770581105	80.25656958644188	-0.31929502165180773	-6.202894015245823	-0.36452512975164814
1960	-4.8243760929458155	85.68208270035284	-0.31410901358721094	-6.364827250074444	-0.35883784768357263
1961	-4.994169039350705	92.98060895286048	-0.3112038224779721	-6.642768467219607	-0.3530136752206112
1962	-5.241695933494543	100.19682199965207	-0.3119950427319238	-7.024218568226343	-0.3511784095412872
1963	-5.532431224384523	107.7545481972946	-0.314400973655827	-7.465037211767406	-0.3526134369705637
1964	-5.833648270810469	116.37117525719606	-0.3170026954816466	-7.925576600583573	-0.3552659728998275
1965	-6.065284735578144	126.77817824122735	-0.3159621972373887	-8.310122165470013	-0.35576972742724755
1966	-5.0775924939750885	78.27595320283719	-0.353068165592312	-6.4157388617149245	-0.3912293062263067
1967	-4.926404826028046	76.28264869533133	-0.3442418957852146	-6.314550510078532	-0.3863105806605063
1968	-4.832672275499625	76.50685540116298	-0.33527863239981803	-6.272108012246884	-0.37862632886968667
1969	-4.82651227172948	80.45730155382077	-0.3273997314325892	-6.310070901046393	-0.3712441720162916
1970	-4.885972148527811	86.63074298821284	-0.31969843702160305	-6.444984010101462	-0.36436784526493776
1971	-5.027473708951286	94.29038293902961	-0.3139172039772963	-6.688705436142928	-0.3563860232712445
1972	-5.2715264962862145	102.50399226843093	-0.31279521348717154	-7.067531011818608	-0.35203770291358377
1973	-5.606942636133682	110.81407980282995	-0.31696023318394084	-7.547469819135139	-0.3539938616790043
1974	-4.726305273211796	76.28940997091982	-0.32901913136591765	-6.129529159812704	-0.3694559941169012
1975	-4.680320797784825	77.19129871740309	-0.322126792360741	-6.135271262309754	-0.3623113437123758
1976	-4.749025846247212	82.80676751998303	-0.31689546928025614	-6.270594276850338	-0.35780614910667385
1977	-4.880360952707423	91.461693141273	-0.3109681306844221	-6.509248098600623	-0.3525928761672183
1978	-5.057964205398629	100.39119137289494	-0.3054605020940593	-6.811703109678379	-0.3454757670249046
1979	-5.348255059078177	108.82993081116396	-0.3063728936133777	-7.225130523330733	-0.3434174042966768
1980	-4.459311351948009	78.33579143435242	-0.3023805127015454	-5.859414184506658	-0.3360839518191363
1981	-4.582729575182679	84.05174015645399	-0.3001005048300719	-6.09032689108388	-0.33560710893818846
1982	-4.770135739238092	94.06215138635093	-0.2970403301152998	-6.402545276433571	-0.33439495462974794
1983	-4.984668305703638	103.84498525126773	-0.2936960690894103	-6.729098192096473	-0.33136662148553786
1984	-4.164415415999023	80.42938723939287	-0.2764957838476121	-5.512262913718041	-0.30786357331189157
1985	-2.6139801899320307	58.41729649788567	-0.1946927632552839	-3.4302904614045766	-0.21197637934154384
1986	-2.5509588965580843	60.72708215312318	-0.18898483445515357	-3.2699615931220127	-0.20213814431576552
1987	-2.371806075408852	64.53215822846141	-0.17348774500830272	-2.9932343426508954	-0.18370944874062736
1988	-2.050729207390808	67.6029186513662	-0.14783308145105156	-2.6106713533199373	-0.157248809235724
1989	-1.6108606489624564	68.98570201751323	-0.11465138046031874	-2.1205310843644685	-0.12612612468342518
1990	-1.1012076817659147	71.047773103792	-0.07736301471674421	-1.5414968169641143	-0.0918233256815531
1991	-0.6489827809815826	73.03273297996563	-0.04519783027975513	-0.9951484818058998	-0.06002080119862672
1992	-2.599388948112907	59.13254692232815	-0.19747697869107214	-3.3666448104966467	-0.2137950939881378
1993	-2.421716116174059	62.479977947104366	-0.18112969434100545	-3.0898307529821	-0.1943025672913351
1994	-2.095231858894615	65.16867988006513	-0.15411987819018438	-2.697320462627559	-0.16673324834206404
1995	-1.6608675705356233	67.61600288233332	-0.11995577535016905	-2.189832855124977	-0.13347194070337462
1996	-1.1825323902131806	70.28646732041102	-0.08393598183844822	-1.6042352430791251	-0.09782049679331273
1997	-0.7692453994486697	71.55772193697787	-0.054148512066699295	-1.0900147758722247	-0.06731211890809156
1998	-0.5323110876204442	71.90583691428768	-0.03739276915421012	-0.7496041086646483	-0.04690859385353486
[truncated: 31,808 more rows]
