# Supplementary material for: Nonergodicity and Simpson’s paradox in neurocognitive dynamics of cognitive control
Source: Nat Commun. 2026 Apr 27;17:3494. doi: 10.1038/s41467-026-71404-0 (PMC13121725; doi:10.1038/s41467-026-71404-0)
Supplement: Supplementary file 4 — Source Data [file 41467_2026_71404_MOESM4_ESM.zip › Source_data/SI_Fig8/ts_ssrt_s.csv]

	gamma	tau2	rema_d	betas_mean	betas_d
0	-2.3997101323758567	155.87252964655582	-0.10096027809738649	-1.9109392587187204	-0.0691436904942015
1	-2.2881427771007288	161.19201155833883	-0.0942917398362174	-1.8569645373106058	-0.06664954453800258
2	-2.1225465113194284	174.11131802628466	-0.08278110802612568	-1.7293560874062046	-0.05934191591810231
3	-2.342767828843903	155.54886602652437	-0.09716702211359547	-1.8778927387816795	-0.06775093322058752
4	-2.190057700825557	167.02945451479152	-0.08689167434891709	-1.7313619830290965	-0.06013560846780491
5	-2.1199568229952153	175.20563805360112	-0.0802188349437894	-1.5432726220750401	-0.050786817296443146
6	-1.1172859425706707	170.76330160507766	-0.04651146398676734	-0.586891080562698	-0.02167056234207663
7	-1.5330792180592125	162.78609727124731	-0.06585883043722428	-0.896546239886686	-0.03373276155657737
8	-1.1902704663911183	160.58013645282577	-0.05172800926502639	-0.7170794685582913	-0.027477433689998314
9	-0.7392227245605519	160.14952139619155	-0.03234140765150503	-0.32097128929881313	-0.012539252857164814
10	-0.2386144461264476	157.57290756866334	-0.010503173469051025	0.22046083147484952	0.008695315917454888
11	-1.913183934454408	164.45854074187653	-0.0833109718053024	-1.2052743738136986	-0.04596655365343561
12	-1.6746636501831387	158.316082015098	-0.07430785213912781	-1.12336833904949	-0.043608394864843185
13	-1.3091984947280686	156.33047175712687	-0.05861385882737106	-0.8680975545090742	-0.03431929448351514
14	-0.824729312169119	156.33690752072417	-0.036995493853918454	-0.3949179220783767	-0.015855406271241806
15	-0.2764966029690678	155.13378082008032	-0.012390064899675033	0.1984212477989371	0.007993724785633247
16	-1.9830333211670452	155.8019614252306	-0.08933536034452513	-1.426558402426865	-0.05646535087703104
17	-1.765911025255051	154.72177629578812	-0.08026923967337886	-1.317926558626869	-0.05296739997133551
18	-1.3919626559434395	155.7908205423299	-0.06317611138006064	-0.9936831527278233	-0.04025210590476316
19	-0.8818137028629025	156.56121528176647	-0.039778001060698676	-0.46545564927794403	-0.01887571098412705
20	-0.365130596448848	155.332165256152	-0.016355335735309603	0.12534071905289404	0.005060885038644005
21	-2.010304385865094	147.4495092404955	-0.09290522824055393	-1.6062333558276016	-0.06591564619839198
22	-1.802251034137634	150.3720060553431	-0.08286727550484585	-1.451958640184148	-0.059581229992154656
23	-1.4445257899006925	155.93690490388764	-0.06528442005847788	-1.0739469580857435	-0.0435551626064678
24	-0.9869149742627386	159.50422596587632	-0.04381674349009907	-0.5417749439168625	-0.021610676322201903
25	-2.063325438120048	141.93361946288547	-0.0960712228307216	-1.752260909570938	-0.0729794855051123
26	-1.8354829624174236	147.84002150275566	-0.08360084519055302	-1.515949701399812	-0.061700605822660536
27	-2.329352764287791	135.84230378594654	-0.10878087721647378	-1.9686644997066614	-0.08157594145492558
28	-2.099361214354554	139.70993662054073	-0.0963659583313462	-1.8326825966820004	-0.075065282861485
29	-1.8332714043217935	150.32242158966818	-0.0806445908153003	-1.5491189540725934	-0.060699528619276064
30	-2.3080678532986427	136.39362564596328	-0.10591358794680396	-1.9625735447373513	-0.079539370444403
31	-2.0422069323128116	146.26948452898355	-0.09000817956516922	-1.8150711402294195	-0.07118998439752988
32	-1.7549756565182288	161.94713572849793	-0.07275087224159288	-1.5487094281157598	-0.05720228784291328
33	-1.475344995208121	178.60969969446649	-0.057824982682168034	-1.1308282752899383	-0.03938766874760638
34	-1.1874156849778952	193.61122531836946	-0.04499435231619588	-0.6468533921680102	-0.021641478081047917
35	-0.8644620467361048	199.11307034713622	-0.032521077133399176	-0.3352866669908339	-0.011104626728758983
36	-0.5529653385357249	200.65909915910512	-0.020977974568527777	-0.2167590613438394	-0.007258861666391521
37	-2.2062937757524193	143.2017505967951	-0.09777193408471087	-1.8823463995320318	-0.07388342076470655
38	-1.9867037353817052	158.30182494953252	-0.08270961861145339	-1.7338203920810347	-0.06442735122113008
39	-1.6977132975268616	177.4998031482681	-0.06570130961857427	-1.4913505283872321	-0.05153407657647738
40	-1.377355861054561	197.58521707717506	-0.05028358471669844	-1.0839602267160346	-0.03520395089995503
41	-1.0501867593195096	213.8389415279878	-0.03727994206638894	-0.5622702007052031	-0.0176534271247128
42	-0.6859981376159532	217.87705908019922	-0.024441794976771906	-0.18535376584593358	-0.005826272598058102
43	-0.40337142812598903	215.66929180589628	-0.014697657720772393	-0.08150688775737627	-0.002624210117809738
44	-0.30296260074815884	217.30550805246253	-0.011297855153823184	-0.10967617390905338	-0.0036266169987866225
45	-0.24037633960301286	221.3128976996614	-0.009123277417352579	-0.16956368361956375	-0.005695645905091358
46	-2.3627318029891002	138.41283655327717	-0.10614877141384796	-2.0325844370274826	-0.08052038810144778
47	-2.153531968504396	151.00661756605433	-0.09152355475708432	-1.7783111550499722	-0.06716330250008977
48	-1.9244405802527265	170.73805374089616	-0.07537958254061161	-1.5171769579135919	-0.05312534159491647
49	-1.5934005363347035	195.84599126188684	-0.05758675625231346	-1.2181798842035265	-0.0393738070380548
50	-1.1856595243500276	220.99351391351962	-0.04052771968709477	-0.7981062388327915	-0.024301693277082155
51	-0.7086631246939744	236.51868589903523	-0.023785117062564646	-0.270533479247909	-0.008046245371439534
52	-0.2649613167613639	237.11184175673264	-0.009042662019721743	0.11561247444421101	0.003485815836598013
53	-0.0397578822649203	230.5410215729	-0.0014058249412543101	0.20886581392895717	0.006538328919374708
54	-0.06451759490090918	227.97245569766142	-0.0023618198302745442	0.12637318901830025	0.004112559504357227
55	-0.1353081203467644	228.69298650793058	-0.00508539964800356	-0.01604477274236525	-0.0005343923557355018
56	-0.3098583643045208	226.3423000054092	-0.011910587712639148	-0.17918534789408716	-0.006117760010402161
57	-2.625549610316828	140.49707845519018	-0.11870773098425283	-2.259417967271176	-0.08930371939456683
58	-2.3839343675087843	143.15783219117566	-0.10455021248798646	-2.0368482115596027	-0.07881892303737956
59	-2.0837918069370516	160.3609482735576	-0.0845732445895932	-1.5932437857988575	-0.05735801386430744
60	-1.7432094918780328	187.17843667621537	-0.06426563508358976	-1.1090913823184816	-0.03651319359037148
61	-1.3196789275492158	221.68451693581886	-0.04473621184346904	-0.6782680543543389	-0.02063166036589857
62	-0.8113585083598489	251.44472617235758	-0.026186568008702144	-0.1874587500180097	-0.005413360682141842
63	-0.23212455281059213	264.08313371110717	-0.007446612242665677	0.31865942435826594	0.009092358679917792
64	0.23825799498130024	258.06875627092865	0.007881492400492551	0.616027784494965	0.01810364736310212
65	0.4039462052265201	242.87319318595385	0.014039029764193536	0.6398606058827452	0.01982160260981523
66	0.2797851988672039	231.73797477827725	0.010185342154683072	0.5168580726524401	0.016814549255928044
67	0.03350520047088246	227.8770605853791	0.001261990198397503	0.3077350386824219	0.010316996044511608
68	-0.28813998386457684	224.3922959752937	-0.011134908806909318	0.04045291784694035	0.0013967622382549507
69	-0.6654040428096228	216.7579416989377	-0.026243423473039502	-0.28252159566055657	-0.0101019431254188
70	-2.700553251317116	145.1615000403239	-0.11998356903019962	-2.3614310492621318	-0.09125138683089591
71	-2.3713548987108632	152.82081696765763	-0.09988751439675289	-1.9626984054065058	-0.07242422178698033
72	-1.9532510948572237	175.86861729342948	-0.07503371103096791	-1.3347208514941278	-0.045072304132264776
73	-1.4730534079198745	210.76273672835353	-0.05122947124177797	-0.6717229469806852	-0.020678566111675175
74	-0.9065492497246157	251.1465553056071	-0.029167879722391345	-0.06374925761985034	-0.0018316698321349354
75	-0.3177937235876653	279.5413713757955	-0.00986020217636739	0.5382995748431878	0.01489188815975837
76	0.20503307021639636	283.719278589874	0.006418728277407478	1.0289709384435615	0.028525991713660125
77	0.5911117314343267	267.53936767534583	0.019363441957726685	1.2188884247456049	0.035370494273020456
78	0.7083315690311707	243.72121310562235	0.0246798335121175	1.152519148419956	0.03579737970869281
79	0.5305056663352655	227.91169392236642	0.019513672901713554	0.9564015445111319	0.03143731304985255
80	0.1980304167482721	222.73785093024057	0.007550898989322125	0.684058088957897	0.023241991128936903
81	-0.2197648290925387	219.22369663718928	-0.008585503026077045	0.31237609716101605	0.010921888700122439
82	-0.6435010664539932	213.72075872581615	-0.025549467356337032	-0.16655266987721784	-0.005986901199545262
83	-0.9515392820877717	207.69170555644888	-0.0380433554334678	-0.5343032841642648	-0.01940933069781901
84	-2.6670270402666874	152.3835618714705	-0.11435022461545956	-2.330177006567461	-0.08660161024509035
85	-2.2815310300677303	168.05532770907277	-0.09083147936801705	-1.783163277083969	-0.061562512699013645
86	-1.1593755732587847	239.66071438500848	-0.03821243776981751	-0.2568702615359301	-0.007359748489906409
87	-0.4699058290807736	277.9339182946732	-0.014575823551741768	0.49922559193119936	0.013605116268068663
88	0.15256147396232403	292.89875607018223	0.004664317977665179	1.175687085425286	0.03158298272004111
89	0.5649555982345763	282.01681289623843	0.017781342577675815	1.6339989814557985	0.044890911924606584
90	0.789418422696774	257.59279241127547	0.02636294411884829	1.7317771967114197	0.050520149446935704
91	0.7876836644381833	232.1619993304867	0.028192820579370774	1.5290293470243859	0.04812598268705579
92	0.562390574715115	218.04401969718114	0.02127317111195015	1.2155321299319257	0.040705480606606996
93	0.19188972397826487	214.55976832967667	0.007494575330706707	0.8562503996852092	0.02968041160334087
94	-0.2317610149234957	212.8490416666291	-0.009214236685581193	0.4041464259718005	0.014356309715732917
95	-0.6712237898932287	210.7039864973748	-0.026906638182543928	-0.18530789768501432	-0.006706257471803643
96	-0.025282944364050028	295.54926553077723	-0.0007704569500200802	0.9734649219382694	0.025543832050657442
97	0.534991238298839	293.63059663345535	0.01650502801660883	1.5518148260199047	0.04141495414036057
98	0.8325055196175708	269.78694831895103	0.027032448904381275	1.8636646028649526	0.05231921471063784
99	0.83778622154139	242.09101101850473	0.029203822976954546	1.8431279895551946	0.055590180864633916
100	0.6436893032139841	218.09945496573621	0.0241168188048142	1.5441103513354746	0.05018838817998556
101	0.32631798078740215	206.94631016715263	0.012868622560766678	1.143217445313738	0.03948722023954891
102	-0.03560409792183715	205.4735074546034	-0.001439226293537976	0.7104622218085175	0.025336180591998724
103	-0.4445359216011655	206.13400047231067	-0.018127168805583682	0.18915857689408402	0.006869640788770173
104	-0.891704750148828	205.69441558811698	-0.036333527944927196	-0.4726627421842774	-0.01735374579833482
105	0.3608274861326115	299.1805275220685	0.011031807349626416	1.283009855412628	0.03344894770378198
106	0.7172640147517391	281.07292787735594	0.022850788303179766	1.6280320045690297	0.04463995829445407
107	0.8077484163469641	250.26279806663848	0.02762318760660638	1.6950295427365898	0.05021438460453987
108	0.6280712529619407	223.9098896038386	0.02321023789535514	1.5036571698826653	0.04829525027006536
109	0.3131919980500773	206.31613716211163	0.01237183845009224	1.1507613518337128	0.03958349210441606
110	-0.03410180951458587	198.07934759044326	-0.0014061304957603174	0.7206589903367644	0.026091551628386226
111	-0.395687416753987	196.32588128459776	-0.01660552740367147	0.2680451791046993	0.009936773767608726
112	-0.8055041255777056	196.43530867412863	-0.033836628022502015	-0.26886957466334893	-0.010021292702757482
113	-1.282811782814676	198.04628769991558	-0.0533200963913042	-0.9484675731892059	-0.03529374600239706
114	0.5560244943808921	225.6025671678121	0.02016412669380841	1.2937476811162807	0.04108340322786417
115	0.2752118803056661	203.17052419021013	0.010775974051228933	1.0039505877777604	0.034567772038945246
116	-0.030241866158633578	194.19143782551131	-0.0012485837794682527	0.635259465564505	0.023222756766515546
117	-0.3723673894975901	190.57171955615075	-0.015848898593623307	0.20027001045500384	0.007590298386545601
118	-0.754411945488197	190.6439262828873	-0.03241989862711255	-0.2538475338167493	-0.00971181924309918
119	-1.2036154923986335	190.99634167218605	-0.05146842707518364	-0.7881604822534171	-0.0299404938143737
120	-0.6072936276066441	193.83640155758974	-0.02573387435180047	-0.20059234575637777	-0.007659253940565687
121	-1.0103742212714677	195.06446288599767	-0.04303446702155302	-0.6837840319345221	-0.026123510120528683
122	-1.2856178118305217	170.01763765311915	-0.05415478920880142	-0.7234172761223824	-0.02736532657114629
123	-1.0696487323134574	167.26254680800804	-0.045584466694955236	-0.5661773532239641	-0.021639486289205236
124	-0.7728955984835282	166.30256986949271	-0.03335465178969701	-0.2893071008370891	-0.01118674985986463
125	-0.4614950910365489	164.98555966461223	-0.020140510165109874	0.07608564428043671	0.002980467831659159
126	-0.13846392328974794	167.50080997501053	-0.006048127782016452	0.46330149113295227	0.018242889623768094
127	0.1931329051301067	175.02590224019136	0.008357599396196022	0.7546004085461915	0.029499503961009803
128	0.4667153297743858	187.12691681129468	0.01986633649301966	0.9114552899302222	0.03528331597177483
129	-1.338847789409332	157.2256147117479	-0.058995975883623444	-0.8531815027638707	-0.03363763618109052
130	-1.0378968747339974	153.3231960482379	-0.046358103344619137	-0.6287547463588079	-0.025155872971803328
131	-0.683014037361722	151.4183816326244	-0.030866620900789076	-0.2704597282882611	-0.010961171214365741
132	-0.32608577246252496	150.13050541791233	-0.014889897606073777	0.15193091805453873	0.006227075737359859
133	0.008892567446097482	154.37783948683662	0.00040528361048828714	0.5134111572753748	0.02099337479359554
134	0.28259149545251044	164.58528405439608	0.012691172422234852	0.7120590419604712	0.02873674778946269
135	0.4789753619147816	178.53275007528362	0.021072033533685815	0.8006022199206442	0.031970980372922585
136	-1.6838483915340623	158.83048455044099	-0.07518526010341242	-1.1326270548478665	-0.045085848290753024
137	-1.447385574256571	151.2267897557906	-0.06602389827762171	-1.0100453609347695	-0.04092574187882177
138	-1.133758450493565	146.5055392560681	-0.052482150239219295	-0.7609271284062437	-0.031405488258127535
139	-0.719654857087261	144.5508119133127	-0.03363778142578809	-0.35703957541602555	-0.014965656201279334
140	-0.2774845097455375	143.28604202113263	-0.013060124501672413	0.11862004192785855	0.005017563262449794
141	0.09130138761085844	148.90187255424772	0.004271148539587032	0.5067171114385005	0.021238625809734662
142	0.3435149924233631	159.63905734664576	0.015780705076315155	0.7256428506171354	0.02992856628963138
143	0.5070776617535634	172.02927849790987	0.02280035493853139	0.8294060239720875	0.0338196515993438
144	-1.792987245737633	155.34077691606166	-0.08224466136303957	-1.254236530570866	-0.05079169211717289
145	-1.5914560382028746	150.38231648141613	-0.07434066444384692	-1.1511158561681163	-0.04745792326688664
146	-1.2691160913432442	145.9796466684393	-0.05998979574440707	-0.8944135083262498	-0.03751947259751452
147	-0.7976288616618192	144.15482045235592	-0.03790187533829844	-0.443143877202981	-0.018856756415386526
148	-0.2897243693353675	143.17614367617912	-0.013784514537674576	0.06750036460497769	0.0028904265475857855
149	0.10322602761204691	147.95942133544781	0.004868161100272665	0.5213386602382346	0.022102542169761204
150	0.3687319399545538	155.48354717784554	0.01711127150448352	0.8365587686493156	0.034969971507754535
151	-1.8349779978531495	148.5687013580806	-0.08664287649961072	-1.3559155917561716	-0.05648951640532864
152	-1.6456636020978788	148.44177939619428	-0.07826998117043915	-1.24119763495306	-0.052211257679295076
153	-1.307871237219306	146.62961597807922	-0.062258696156851666	-0.9357206741810602	-0.039664040304877156
154	-0.8298197075418001	145.22215572935227	-0.03937847557195511	-0.4772007895782033	-0.020325803175916375
155	-0.33966834858218203	144.79205738354452	-0.016038325169343018	0.020454612168657037	0.0008720163995684649
156	0.043470115331190565	147.56304510602394	0.0020344916207029875	0.5109742094801775	0.021625844711962414
157	0.3433044679532476	151.98055045189807	0.015874391827894612	0.8965103856507589	0.037511870701426246
158	-1.8411131881070808	141.93043253658504	-0.08878977224910418	-1.4473043649475867	-0.06211856054700468
159	-1.636067674576032	145.2109855169449	-0.0783323008227805	-1.2834602676243387	-0.05472755990662531
160	-1.2916130183657284	148.00893047809905	-0.060844963498797866	-0.9323907773390578	-0.03935720928975885
161	-0.8702645684142154	149.45491889282866	-0.040370653114828584	-0.4731483905314843	-0.01975397460489112
162	-0.4541918041391988	150.71634208060036	-0.020857847175440845	-0.03863860934735522	-0.0016050012680101952
163	-0.08474787687029883	152.93354085170972	-0.0038623257561395375	0.4002609717144209	0.016542572407048938
164	-1.872614813910808	138.47521895434977	-0.0904169781230081	-1.550147956361313	-0.06730896359380259
165	-1.660795822160807	144.37910177378802	-0.07823366443209179	-1.3093269779335739	-0.05530597859154794
166	-1.3142931350626033	150.34417479667746	-0.05997591568513382	-0.8991867196228639	-0.0367939512199129
167	-0.9329810577414961	156.26059320516413	-0.04150972611786546	-0.45779971776205	-0.018259387100964627
168	-0.5934627062313009	161.21904437609487	-0.026049526296010962	-0.1117552801280071	-0.004414724990767656
169	-1.8877455984072746	137.66693063296722	-0.08923172410400633	-1.6167784092233857	-0.06911424670534042
170	-1.633018177167299	148.7310361513463	-0.07370337656935944	-1.3202615330259238	-0.05369625940783538
171	-1.301071842846044	159.67424015386376	-0.05610598765245085	-0.8790172446055844	-0.03398384207057891
172	-0.9724450854406923	168.25618614101938	-0.040783518136164924	-0.4338899351407673	-0.01624014241988626
173	-0.6769670088077038	173.42528093116653	-0.028121741894368908	-0.13389459369808399	-0.004969647492941642
174	-0.3660168796390191	176.57001712072096	-0.015226267943497594	0.04535515693895996	0.001692870131273262
175	-2.0882382737681286	131.11080531023433	-0.09899613203194409	-1.7934032240202	-0.07657918790052122
176	-1.8292804855652636	143.9439047649742	-0.0825840088682365	-1.6060829826199068	-0.06552616446354856
177	-1.5160620936596452	162.14777179026993	-0.06412304482296646	-1.3065400236750742	-0.049972516053142534
178	-1.16939078587448	177.6108969028058	-0.04694924812221502	-0.843325285342907	-0.030417669049558293
179	-0.8997434817302096	187.51940669803773	-0.03524242279586709	-0.35938902866205824	-0.012577371022551454
180	-0.6501335737760229	189.9833992005121	-0.025506517770601554	-0.0637155563379232	-0.002234385373848581
181	-0.4118036632964415	189.20260572632063	-0.01641044961632029	-0.0025987939393716224	-9.274097214477047e-05
182	-0.2581343114708849	190.21993111165165	-0.01045905895069491	-0.05881411583595012	-0.0021350451037476844
183	-0.15690513820774946	194.0548358887818	-0.006427193065102072	-0.12512467843889324	-0.004584645664087098
184	-0.11617434971585296	195.63456277632412	-0.0048011371412633	-0.1341814101190407	-0.004952637503021225
185	-2.0400233112361414	137.04750692311555	-0.0930106600691369	-1.7530163942731904	-0.0716091460505632
186	-1.7837924020002918	155.86480487157857	-0.07579345539117498	-1.556282635220642	-0.059558365894557284
187	-1.432566936593219	181.607738625598	-0.056392100066748184	-1.2460972497815972	-0.04435977004065864
188	-1.051372802177868	201.8856844197272	-0.0392570348552607	-0.7834633330908851	-0.02636921614856576
189	-0.7375692098576971	210.60864881274787	-0.027096375938394094	-0.2561539787258008	-0.008449428671529613
190	-0.46157592025416594	207.3765552644087	-0.017239681456270015	0.07418031975470277	0.002486481894397467
191	-0.2579879626342271	201.62149398276625	-0.009947247744588836	0.10117727151380426	0.0035001031433548008
192	-0.21022415451998486	199.91358434744927	-0.008344035408418046	-0.03555199847845974	-0.0012645276916360662
193	-0.2211773102684096	201.97417409941863	-0.008947925164127101	-0.20763944385679803	-0.007480736184606343
194	-0.2992468756447519	201.51338877022056	-0.01228975349787279	-0.3249971312809365	-0.011851077479718638
195	-0.43139459396612395	195.3020554320452	-0.018006496788944615	-0.36966230312796594	-0.013813837914149177
196	-2.2774709611317183	132.37268734253624	-0.10607028926125743	-2.0281753648589573	-0.08393275429766808
197	-2.028448806509794	146.14372794483353	-0.08840628859423362	-1.6876192589942445	-0.06573228006859932
198	-1.7441099991703197	169.2559212959336	-0.06971849543345875	-1.3598729852196065	-0.048901517544736144
199	-1.3463207137509083	200.64315297762118	-0.049664265544442567	-1.0079735358618627	-0.03362539733523507
200	-0.9202465062658526	224.1205799391149	-0.032373543959574744	-0.5486331909113009	-0.01743341177388626
201	-0.4656199073994636	229.9576792261073	-0.016303899170452756	-0.013622566215807798	-0.0004292214031528938
202	-0.049180721355239904	221.62111423012442	-0.0017754627513919255	0.3422873361784596	0.011094435367143126
203	0.14780186712894391	212.21284628777926	0.005578019259602015	0.371010436464566	0.012576940090726364
204	0.07017088971467186	206.86803755079654	0.00275485571997313	0.20673331625171404	0.007296058762896526
205	-0.1358767322960986	205.74500681024278	-0.005480654261634529	-0.04051107893479261	-0.0014598574294253787
206	-0.38305549194887883	204.33710113804227	-0.015765093655780344	-0.27015337494690506	-0.009922952254660463
207	-0.6531945872686145	197.38740984025875	-0.027397190213119055	-0.46024742833442595	-0.017431540421926784
208	-0.8365294642706428	187.24901321415575	-0.03568601723216245	-0.5523652206939821	-0.021498573413681166
209	-2.590448526782749	131.8635644692355	-0.12279299471110834	-2.362701032405977	-0.09854802115135076
210	-2.326799743568803	138.12108130654855	-0.10551596430775705	-2.0539562646704526	-0.08262047242619992
211	-1.9763455218162067	157.49794627880576	-0.08222841606923638	-1.522657662798646	-0.05664272645927391
212	-1.5516126372750958	186.4007637317161	-0.058630818389743315	-0.9889347850477558	-0.033684766631364396
213	-1.0437819490004356	221.53748271387838	-0.03646859906487293	-0.5138669412737098	-0.016297651458156776
214	-0.5745821802004242	244.84381365685599	-0.019325860176065066	-0.027552013732858437	-0.0008397989747034013
215	-0.05466248388514791	249.2534474394469	-0.0018508388819890895	0.46052534154760993	0.014060108791702249
216	0.4180734160385563	236.0770532667244	0.014776546188761517	0.7547991724478644	0.024034849988095856
217	0.6120844759056209	220.04793322034828	0.02287044864019659	0.7681908372362277	0.02591771297140058
218	0.4501491123697163	208.4167463516417	0.017660201390889557	0.606135503986437	0.021451965292544083
219	0.07809444657231457	203.11477793963897	0.003169499349395866	0.33539248333823524	0.012198454249047955
220	-0.321218839333827	200.62976771821076	-0.0133484087672535	0.005765965418522717	0.00021516107916489524
221	-0.6952430366925781	194.94599435388645	-0.02943499229903611	-0.3337328069335201	-0.012849060865503546
222	-0.9553558592843345	187.13185730092405	-0.041004109978145874	-0.5798031921356552	-0.022797854873796153
223	-2.6360277835667185	137.15297860607268	-0.12235910834280705	-2.424143006584237	-0.09868713547716874
224	-2.2947255503524353	147.8796660691855	-0.09981027859325539	-1.9452752542697866	-0.07465112749973353
225	-1.800259855901137	172.64844513726538	-0.0711122741392752	-1.2271468644378756	-0.04305569405684075
226	-1.16453227286204	206.66781855151265	-0.04185598920280378	-0.48797485481020764	-0.015715182467822546
227	-0.515720672434208	239.38512878954913	-0.017339019130356733	0.14842872320845746	0.004508992446016709
228	-0.029377898825070303	257.61280176944376	-0.0009641800313473644	0.689831524121447	0.020421384905088272
229	0.4033581970612452	257.5176862931758	0.013494327756892603	1.1040925682568907	0.03311585347856023
230	0.7724734422519361	239.8807660607192	0.02725069966264426	1.2637186276678043	0.040003633790538916
231	0.912131468348107	218.2678196771644	0.034313085401856666	1.2102521570458047	0.04102164175247845
232	0.7125090904464928	204.27277871022466	0.028276258980120043	1.0153194022955678	0.03624956699313659
233	0.2786491632529744	197.7546522575282	0.01146616357360146	0.7116849776306878	0.026169548836249067
234	-0.19462206488602132	194.76435184937628	-0.00819657641249378	0.3232138217303898	0.01220435485305049
235	-0.6049370121285915	190.74923504533328	-0.025884230221990365	-0.14254989157162937	-0.005544818406436089
236	-0.8981976350087242	185.56894373146952	-0.03881344473087939	-0.5172968258601618	-0.020443111838272937
237	-1.0689690884814333	180.24700051560356	-0.04636742594640156	-0.710316882583092	-0.027978102360228966
238	-2.5262904305221516	145.89568796529858	-0.11266379550566522	-2.310941919450937	-0.09061711558105696
239	-2.1109045472172285	161.9558756064754	-0.08682859907064562	-1.6707652539366622	-0.060289496897027554
240	-1.496865839768482	190.4264221457477	-0.05598842184749858	-0.7981994051776855	-0.026069652569522355
241	-0.7218201586479314	227.28006763945135	-0.02484699132813074	0.07251814884112327	0.0021911608904012355
242	-0.010644675435578281	256.17550797609226	-0.00034918459793014983	0.7965895610155588	0.02319759917524954
243	0.4792278523110664	262.44476708333593	0.015675618868664306	1.3257842986296964	0.038554407611167275
244	0.7996797037105827	252.20855587125737	0.027106316270412458	1.6524536479971115	0.04961160020154452
245	0.9975867502181565	229.7088977473561	0.03600176185927535	1.705428811933974	0.054556808026677325
246	1.0080080170519603	208.11761803604227	0.038938189640077205	1.5416637050394761	0.05304102388100697
247	0.7507210847357587	195.75477403119157	0.030579195371844427	1.2483432473810516	0.045421889732933964
248	0.3077651309815695	190.0202366938897	0.012961017143260577	0.8883373868797875	0.03329729171189284
249	-0.1600666178750852	187.59934835909092	-0.006870196884085498	0.44439539364812636	0.01704421834826337
250	-0.5544104979109253	186.00641741880534	-0.024051194245529702	-0.09811984418899176	-0.003860644863963816
251	-0.8585028795217372	183.23667678095757	-0.03743142663075473	-0.5570792921940703	-0.02220784503671024
252	-1.0533352089417574	178.8583565890881	-0.045925903201120194	-0.817810208650828	-0.032453181972729644
253	-2.3190653844856355	155.2593502082062	-0.09819602924218412	-2.026309501310582	-0.07569009375358636
254	-1.8080117110328247	177.3236777133006	-0.07006193576960817	-1.2635834923251135	-0.04282414857193744
255	-1.0931964330391655	209.4037299183866	-0.038854554417735165	-0.2825001226017983	-0.00864307461250905
256	-0.29674721390574343	246.84263163463265	-0.009890602604415467	0.614163864228121	0.017623090783127897
257	0.37373212605857326	267.6898450315624	0.012168735696334134	1.2531737350075547	0.03557295354050651
258	0.8209276489327932	261.6285366246465	0.027310412912092595	1.6562340651415899	0.04839332872366969
259	1.0471839760608876	241.8276436098851	0.036767047475607544	1.8392796126729185	0.05687899575244275
260	1.0516382017246364	216.63893172041608	0.0396353464477109	1.7934250396021625	0.05952584004892209
261	0.8822187829124574	196.31888838745803	0.0355738321090714	1.566717871804571	0.05569322931205459
262	0.5456134180494336	186.2431451304989	0.023069659311231533	1.2203137702088807	0.04573427229976845
263	0.11689808859186143	181.5779010838357	0.005077883366831938	0.8054051188283164	0.031054366023997786
264	-0.3079984198941634	179.44050250009323	-0.01356031648793635	0.31495998945121223	0.012365908975256735
265	-0.6859556990335824	179.60225822602055	-0.03032498324402719	-0.2751762943933673	-0.01101139124180846
266	-1.0200238578135685	179.23199204416713	-0.04501205271209067	-0.797870965451494	-0.0321584052817603
267	-1.1999096558728097	176.9372085747537	-0.05261699643062758	-1.0901053018396705	-0.043671745324752986
268	-1.4853709985463723	197.74797323750778	-0.05429355664767284	-0.7713079259850523	-0.024693915484105353
269	-0.714830005879609	232.91746518059412	-0.024312647823176648	0.17889179874229022	0.00523490210556599
270	0.03947877146719724	263.96124428887595	0.001292232834785053	0.9444042853711072	0.0265454532692295
271	0.5963245729646705	268.33131930396024	0.019670448527604252	1.4266838110798008	0.04087774852534626
272	0.9082746626491314	248.3374426469436	0.031431827240401916	1.6389509331201735	0.049745471727321224
273	0.995187549168094	222.65170673626815	0.036944655431475196	1.6368257914720354	0.05367935289745847
274	0.8604599449321155	201.22024710677564	0.03431886855698553	1.4879735244511312	0.052615899042467974
275	0.5858030356057395	187.96630637481874	0.024742219464656746	1.23618341417572	0.046299374522735505
276	0.22274256918090635	182.37375812378588	0.00974630003816606	0.8909934840672447	0.0346763139028691
277	-0.18006063188438284	178.62647461533876	-0.008027676336433845	0.49192023972559695	0.019484345577403007
278	-0.590558312634351	175.6733795840332	-0.026533179440462563	0.002144354806759963	8.569775954100663e-05
279	-1.0002702590493913	174.90054329504625	-0.04490709371976948	-0.6081776987492239	-0.02456815655143264
280	-1.3727419211070093	176.3063680352408	-0.06108935284503826	-1.1477353368409424	-0.04637122690132596
281	-1.5411852941251243	177.1396277619357	-0.06761253598489123	-1.444880275078936	-0.05770572479632057
282	0.33108502595017375	274.68056773042684	0.010797351471571914	1.1169916808804006	0.031516836879826954
283	0.7276764798768143	260.7113687858574	0.02465983005277446	1.399932577186485	0.0416584371064651
284	0.8507274916083793	230.14100186635886	0.030938189698957147	1.4317470393790213	0.046282301062399285
285	0.7701892542154343	203.40621131522911	0.030285171957309696	1.2941982247365031	0.045489000857481685
286	0.5321707314586479	187.97374496248185	0.02229406355452639	1.0838272577706622	0.04076270069326644
287	0.2566276852249896	183.53367412671895	0.01117159718652926	0.8146060045874502	0.031994097120957736
288	-0.06992311370127613	181.86556036240762	-0.003108123138711243	0.4815963926420392	0.019297204676714422
289	-0.46678613371832606	180.7571869469514	-0.020949696666066015	0.10740459399186955	0.004310537182829278
290	-0.8829887963817713	179.14424283361893	-0.0397123853589959	-0.3477317548612485	-0.013915031186229464
291	-1.3432306481447078	176.9657853510825	-0.06023112924083382	-0.9260127118993415	-0.03717267620592643
292	-1.7445943532199237	178.27031110631194	-0.07729327845473674	-1.4382170347482512	-0.05738290240498075
293	0.6223816386278902	282.14137525030543	0.0203696481407784	1.3084296297600946	0.03722927819211608
294	0.8614441670180436	250.62799149890648	0.030117975923752992	1.4276517893830798	0.0442326999282489
295	0.8263710602848051	216.17743253081753	0.031370917065803104	1.3065256106307013	0.044724824655198614
296	0.6198020790198291	194.96672829203757	0.025250662167247143	1.0861395890125705	0.04005590957368594
297	0.3554191605535808	185.97818747344576	0.015122432615905224	0.8615718982163607	0.03315919037855867
298	0.09680680741115952	187.79723559468357	0.004185021362016863	0.5811826174981297	0.022840840036827296
299	-0.23066212822804535	191.0453575015079	-0.010027471162175783	0.20334235968265027	0.008049115258666263
300	-0.6263980921955661	192.73165308016198	-0.027324067142360887	-0.2040195173283975	-0.008042401383264775
301	-1.0379583294826533	191.26020790155746	-0.04540030316976904	-0.6370595467568527	-0.024996383272049776
302	-1.4935378557149361	187.28577867537598	-0.065356332272772	-1.122324678639347	-0.04400134332547948
303	-1.8821224365217368	185.77603174669093	-0.08167973529731695	-1.5296905010804218	-0.05915533282268081
304	0.9232105158062838	249.4018636728519	0.032897985793803146	1.5120721201892204	0.047577640947809176
305	0.8102987875326101	214.2469806391872	0.03139005717298177	1.3031248194582172	0.045384942418992893
306	0.5733220293775364	198.37600150707576	0.023427075781491592	1.053797000189173	0.03895437901157148
307	0.3573547950324548	195.20588324263508	0.014881453363001236	0.8394449498598106	0.03157607739008983
308	0.11925849313705494	200.98823891669107	0.004951484947087093	0.5502002689256986	0.020649630118556733
309	-0.2581423595922284	208.0829087985555	-0.010661539584072566	0.10142858527922752	0.003784968418963201
310	-0.7227074069857444	211.39308379088027	-0.029889985340998407	-0.3942010442068262	-0.014689632256798963
311	-1.120413766723763	210.6479604769349	-0.046621715019163866	-0.8292891392644762	-0.03112226240221712
312	-1.48233170532975	206.38287257053523	-0.06205544365337963	-1.1998919920380022	-0.04531678951209921
313	0.936255893408217	255.03608213185706	0.033374007048152084	1.6443389947163713	0.05091845606405007
314	0.7991864502732151	224.40915353240757	0.030731141486953363	1.3883057254927196	0.047287041103363875
315	0.6286358678700771	212.61635983905066	0.025068840656365287	1.1389062407232646	0.040713595461910834
316	0.4906857801385626	212.8321243780439	0.01961553566850958	0.9217380636728817	0.03312623587520596
317	0.26594012308549847	221.3861922933335	0.01049225607747101	0.6221413899637425	0.022016113549609133
318	-0.16950281636354728	229.2311015921175	-0.006628872730285512	0.14824552022238108	0.005167261757365346
319	-0.6898024203354216	231.55597240668703	-0.027061359174050288	-0.4042931523421133	-0.014095272260844144
320	-1.0856856300693911	230.98756312852268	-0.04299318694090666	-0.8813475192296731	-0.031264076084162463
321	-1.400971860408586	226.9409538220519	-0.056041942353913604	-1.2024738078733626	-0.04338262087290845
322	0.6496839016253928	230.82523877851904	0.025080704210762562	1.0367018702889033	0.035873381315177685
323	0.4260390128316659	236.93771761307192	0.016249695162148574	0.7527374435987526	0.025625533535947164
324	0.006384043791285293	242.03292071240622	0.00024192869842867547	0.29732776099720554	0.009966203729584568
325	-0.49569967091842826	243.24628186158287	-0.018869612004263563	-0.27479984835871357	-0.009221983717995643
326	-0.8995528857493911	243.33398273430703	-0.03457193915907697	-0.79831699580866	-0.027228578647366733
327	0.22162316258643383	241.92262466208368	0.008381551900206211	0.5097274117531465	0.01702021171536441
328	-0.21844128377332925	244.65225016308554	-0.008283299830742517	-0.053303098518624456	-0.001780024267949869
329	-1.2841490099101391	222.52418581941495	-0.050291846753190636	-0.854092472116597	-0.029514888483122826
330	-1.0498574368024525	224.1066383590804	-0.04130118039475727	-0.6536182333314705	-0.022837259907959304
331	-0.7060777384681196	224.7673059478876	-0.027851877170406367	-0.3458713071968623	-0.012258534497418956
332	-0.3024966600528528	223.5386709326601	-0.011938464523099452	0.04398630015438286	0.001571881994998125
333	0.1399354362652075	225.02729546387081	0.005500771377601362	0.43180823719853983	0.015422549364577431
334	-1.2516724955570058	196.74607166000746	-0.05098544089494743	-0.8728667766786933	-0.031683372878153655
335	-1.1288492027904358	197.52709365731576	-0.04633721486877171	-0.749942163276087	-0.02735308692891236
336	-0.8640630985688771	199.86965069048765	-0.03567756615722854	-0.5085811400497859	-0.018822347527825873
337	-0.5704838990994634	201.5525165777235	-0.023627046872995907	-0.17487181018887865	-0.00656752654785454
338	-0.19695993823868174	201.98552950235666	-0.008156829531911098	0.24692028027723775	0.009319972081624727
339	0.21390962882546244	205.35119244405524	0.008809455694634186	0.6413176903357994	0.02411551120776366
340	0.5454682370050169	211.0497461316659	0.022289887774482084	0.9474990503281667	0.03536492401517919
341	-1.2420749812884588	177.91634536636647	-0.052371626052968405	-0.8740342799056205	-0.03328118204525502
342	-1.1775320444866408	176.76481243699158	-0.05003526406251262	-0.7686323468665128	-0.02933199262942632
343	-0.9450880428299098	175.92021695101923	-0.04058476859069908	-0.5733632576862269	-0.022067154267247844
344	-0.6693940011517993	175.889538950033	-0.029004858881671435	-0.2919529833835374	-0.011383628100274917
345	-0.3934485449397043	178.60882813646103	-0.01709344423685573	0.0564287860176302	0.002223478021589138
346	-0.04287647992729099	183.86502909154652	-0.0018549332499559798	0.45670875736215805	0.018041317924197792
347	0.3181491390454465	190.63687039928206	0.013642952417888538	0.7905789376630223	0.03111495267779959
348	0.5803165641977709	197.99350593020463	0.02463936157932718	0.9839366269793026	0.038448695640545
349	0.7415510734750802	206.43648847492577	0.031127052971038658	1.0641565796700332	0.04118333901676476
350	-1.2621439916818473	163.21175239132626	-0.05533736171878619	-0.8630469139323108	-0.03420813982798625
351	-1.0644166951179477	159.2306132949668	-0.047202750898933776	-0.6750407696711015	-0.02698349024345364
352	-0.7574002521448661	157.78981092027976	-0.03395950807818586	-0.38775536952106665	-0.01561435514486478
353	-0.46067863963618766	156.61613867119164	-0.020879420896816794	-0.05590267858294754	-0.002274480241966374
354	-0.19033520265302617	160.77115418490033	-0.008636082601855673	0.28630181150125894	0.011714235002595942
355	0.11119795132076249	170.367269847675	0.004997986728304813	0.5834792444111069	0.023826262850573404
356	0.38185205415572177	180.93320817161583	0.016937767508823302	0.7898342256452117	0.03213726453393115
357	0.5824306691067195	191.08704440572188	0.025483746989212085	0.8839118394716975	0.035768759374725026
358	0.706165508276366	199.1229032948996	0.030517828660839172	0.9150182250857486	0.036679142527490494
359	-1.296021474739355	152.9886181316727	-0.05895821371105534	-0.9392296309299456	-0.03855501629779099
360	-1.0015640863920443	147.56998886251486	-0.04620192118687162	-0.6880066641700965	-0.02856693458405963
361	-0.6291552384336704	145.05953679779006	-0.02934792546558366	-0.32335009322607133	-0.013522697342638397
362	-0.2820025577040751	143.61883123710703	-0.013291946367777087	0.06360912450346956	0.0026850176546955404
363	-0.01533525919563511	148.9008384867118	-0.0007218206773753873	0.392366383922652	0.016568548521064794
364	0.20740385769457487	159.4942477221877	0.009636978738263488	0.5887746652687955	0.02466472286512399
365	0.3908330076487461	172.24717946011154	0.017846451062780308	0.6841249347768139	0.02846794504447679
366	0.5346536495945282	182.74984668334403	0.024032278390023656	0.7398929169372933	0.030626847520717076
367	0.653475811396666	189.84591476470305	0.02900625156493305	0.8067468512717447	0.033096313871463126
368	-1.3934109739434555	148.871311840489	-0.065313867199721	-1.0727850934588756	-0.045188528749814855
369	-1.073871187321185	142.06173422997443	-0.0511397511003286	-0.8173864197546388	-0.03494491068705888
370	-0.6369383844705079	139.58843596601085	-0.030612138227915434	-0.4090659914263917	-0.01763625461749234
371	-0.2174835184607057	139.33120997707897	-0.010513568848272363	0.032653270820522426	0.0014164838080010908
372	0.08174487088327125	143.99826179337157	0.003936263018592272	0.391310347725263	0.01689653986550415
373	0.2898399873791264	152.48610865740523	0.013766976536169966	0.6034724093641809	0.02578308723513569
374	0.43473064061130157	164.02669132893772	0.02026830583482689	0.6890542790930491	0.0291661069840324
375	0.5213432424526152	174.44073675108928	0.023902861983926094	0.7229908310360125	0.030349657428547304
376	-1.5046868596562866	149.0338683465231	-0.07202125557939756	-1.1814291947961155	-0.050378464880347605
377	-1.2022597444924639	142.66270448066015	-0.05826783000587219	-0.9639422390045427	-0.04170074190667781
378	-0.7404880097315969	140.71148088808994	-0.03602474825507598	-0.5322176674528186	-0.02325594719444403
379	-0.25782203057191844	141.2158841277589	-0.01253481541775615	-0.05042339651280651	-0.002211391676334553
380	0.09039896635987417	143.96352315843916	0.004371423170761778	0.3832131658488269	0.01670422299592701
381	0.33847093109770005	148.35284419827994	0.016189692330336836	0.711049821027793	0.03067638849997366
382	0.4845570065528715	157.604446706371	0.022787940583152304	0.8505026398773071	0.03628118724586749
383	0.5162590726567624	167.10499789572557	0.023894021498906858	0.8255932153253234	0.03479690493793265
384	-1.7071993931807112	147.10992377834833	-0.08252842560314176	-1.2764448095554586	-0.05471495975827966
385	-1.5351983473907702	146.5488553359123	-0.07469362785706846	-1.2153598103055294	-0.052412388251829145
386	-1.2470672650275487	143.57409449995242	-0.06068982060709491	-0.9820388119821407	-0.04255799261332743
387	-0.8118797544200411	143.1469918417871	-0.03927004970700569	-0.5678027708099157	-0.02467083208757906
388	-0.3372865206286957	143.86523751985422	-0.016215396171229905	-0.10227411717521441	-0.00445101366325958
389	0.02740034038888759	144.9887670049896	0.0013099374831459776	0.38564505415387385	0.016712929235853553
390	0.30449876676774795	146.79434435354085	0.01444326213262117	0.7966230185809337	0.03422488141434142
391	0.4809188392090553	153.499240460575	0.02250980237578955	0.9878356416506777	0.04199900345263974
392	0.4774724518704684	161.96930103013312	0.022043827046803757	0.9118780804094075	0.038262877855616544
393	-1.6790364031631841	141.47300806405795	-0.08264273634858647	-1.2901034855912694	-0.05674163724210381
394	-1.4940750341591524	143.53595831559136	-0.07291045519307791	-1.1693728015616482	-0.05080161491121974
395	-1.2026165019026718	144.1619951414818	-0.05773034272644292	-0.8906849726575151	-0.03822860487069776
396	-0.8335030140298618	145.78738920539732	-0.03934382922588354	-0.49939690183556273	-0.021209175547675686
397	-0.44286884577957186	148.40057002865373	-0.020682971290912407	-0.10773467581899056	-0.004559979643423464
398	-0.08563683123012548	150.0142936517665	-0.003978738814726416	0.33388575935804815	0.014091349868384213
399	0.23031822684615133	151.91504109621607	0.010635822613338243	0.7356738009711772	0.030879770520927007
400	0.42228245124122316	156.1363334348368	0.01934628688034296	0.9402371361623072	0.03929296176909579
401	-1.673702454799848	139.2529244137084	-0.08206816965974945	-1.327687246424352	-0.05882642345159186
402	-1.457027553672095	143.40790377289596	-0.06954040085463817	-1.1186463466677596	-0.047894618957976
403	-1.1444600412740968	146.6008817484084	-0.052959177681129226	-0.7648513527271457	-0.03173631442398741
404	-0.8200691486358871	151.57705881535696	-0.03703411713294535	-0.38365283069711154	-0.015571417535339338
405	-0.5142212576985121	156.47346942565784	-0.02295324269882984	-0.07964269056922377	-0.003210016407017391
406	-0.1888632411329017	159.42804349916872	-0.00840871132236556	0.21957397322897657	0.008849919399257042
407	0.0947685337953183	161.3548740219719	0.004216898881404454	0.48082439594828075	0.019401263030274337
408	0.2619297549504089	165.01964979277724	0.011621822745158031	0.6468175162720955	0.02616460377835198
409	-1.6315148228952696	139.43313816964076	-0.07783007266563295	-1.3408336551939266	-0.05823855949429471
410	-1.3667558549752528	149.2161123079426	-0.06209495633660456	-1.075562586666358	-0.044291342433421046
411	-1.0374293681294862	157.3676975197913	-0.04512983674754358	-0.6649335383569605	-0.026067035112615124
412	-0.7638003645743877	165.23482720528992	-0.03241070647425386	-0.2618621202937566	-0.009984581849580398
413	-0.5008682719116996	170.32861496130187	-0.021135238560535043	0.004513717885939053	0.00017139727514591202
414	-0.23474993264775573	171.78893681357502	-0.009976441989021095	0.14793674196791412	0.005672511483754209
415	-0.03916432771418675	171.72712295886927	-0.0016817347222038417	0.1907991133437587	0.007398435360144024
416	0.06039499651988059	173.92755867276352	0.0026092521689367785	0.21156868821544675	0.00826877225056507
417	0.07230491698994085	177.68540100116715	0.003128589275549971	0.2151257124626905	0.008420023926002876
418	-1.5719984367573216	146.62501668799084	-0.07118465406140442	-1.3000517709777644	-0.05352342416412003
419	-1.2422368383037097	165.00727300614764	-0.05263948624569268	-1.0123898313347215	-0.03913127519084062
420	-0.8789192957408216	178.25758990385947	-0.03549318331116781	-0.5567107140850086	-0.02038013721953823
421	-0.6212841899504552	186.72466198180726	-0.024623204820461736	-0.09479032877103312	-0.0033890497654269665
422	-0.4013148423688564	188.12247763391827	-0.016040144933282412	0.17265663907425197	0.006225014653735299
423	-0.2242920336961542	183.68928981161855	-0.009181911912659503	0.1854390996625972	0.006847796271041759
424	-0.1361497979263026	180.59307337615556	-0.0057061084456215385	0.04578285839887396	0.0017272213177305159
425	-0.12397915016627452	181.17232935998962	-0.0052743529426095585	-0.10265609805535088	-0.0039163680131739514
426	-0.1737110524213958	182.09974110891278	-0.007455614512040655	-0.1721747423850762	-0.006599908997374909
427	-0.28063323187595857	177.91656951168193	-0.01218432719690435	-0.18404231392348777	-0.007128852582235137
428	-0.3509516007256588	169.7603250451083	-0.015471093376367744	-0.12614011821284027	-0.004987638790952137
429	-1.8048122512896378	136.57839576928006	-0.08291820184346499	-1.4802521730697338	-0.060988070242920224
430	-1.556122440968033	158.96660767635646	-0.06614836175309745	-1.2436746234697367	-0.047691753435146256
431	-1.1646783404874572	187.7567290972792	-0.045853741428994274	-0.9039419835424061	-0.03244553847240347
432	-0.743191713378145	207.0520294973352	-0.027918385103311776	-0.41544992987723117	-0.014222717703531302
433	-0.41215232563455684	211.26324573898032	-0.015380116289178672	0.10829744440225327	0.0036700384195720776
434	-0.16670236972106872	203.9996592986834	-0.006390510376673775	0.40284246165901266	0.014012379000683785
435	-0.0361279749660461	192.8175989990804	-0.0014439912024894286	0.3582715735101134	0.012950806054685599
436	-0.0755143137958604	187.2121651054788	-0.003126236814908906	0.10903603182824585	0.004064819343467325
437	-0.20778153594062398	186.46470523369163	-0.00879294289647059	-0.15427171616516597	-0.005837495281576258
438	-0.3818981538446393	184.43569600212243	-0.016412713907272513	-0.34906654127845854	-0.013326270911907778
439	-0.5586823920255288	178.4125624723387	-0.024391347389270988	-0.45573428253120185	-0.01770629949678049
440	-0.6616669823057589	169.97638784230915	-0.029383595398837916	-0.45696552902628956	-0.01820487310759246
441	-1.8136115607760241	146.57497926770623	-0.07949240769141994	-1.4363255183745298	-0.056109394555307356
442	-1.5007420580454975	173.82072975186475	-0.060099222700068976	-1.0459526272706567	-0.037583700640444355
443	-1.0541822600023885	208.51999567528208	-0.03903402510032757	-0.6541417827739444	-0.02203121166823248
444	-0.5867454749239382	229.5770073260231	-0.020894347612175505	-0.1580614651800389	-0.005139545082523054
445	-0.14695859046611418	227.73479811826513	-0.005272485020535175	0.37711031665408246	0.012309083772796235
446	0.20705871131825992	214.10596987733834	0.007743545212445192	0.6958606347524554	0.02361490626269716
447	0.37275155430517004	200.6440113357043	0.014697003709443114	0.6616205202620105	0.023619628483305313
448	0.22614063682987567	192.37078616795046	0.009315196110512779	0.3932511301413839	0.014628274815058477
449	-0.09751717196456032	188.6330148691855	-0.004135386464626229	0.061807076361805914	0.0023505695883363573
450	-0.42899546338098876	184.72053633544596	-0.01857682075656468	-0.24954789837365207	-0.009664870178329643
451	-0.7158243492902006	178.29964459414404	-0.03156677998065046	-0.4892116864003967	-0.019403731202343705
452	-0.9026823492562029	170.15494039595683	-0.04049295872282672	-0.6204206940082261	-0.02518112345339436
453	-0.9706618217758043	164.81786618257019	-0.0440081838914175	-0.6622611580513164	-0.027249341401162155
454	-2.1005867834006278	137.73571964186667	-0.09606046838503153	-1.8603184873490755	-0.07545093616331812
455	-1.7697014047017414	159.26795399231975	-0.07392133858968389	-1.2767885325194381	-0.047543649794398526
456	-1.280870584281723	190.82500646612917	-0.048677329935748366	-0.6869753582862861	-0.023465698761484955
457	-0.6990356531934694	224.27865088576633	-0.024749683100267598	-0.20305065913658288	-0.00654351821559367
458	-0.23030232998587488	241.496556460316	-0.007936818074768426	0.2673010740890758	0.008403625488911028
459	0.20583182017614143	236.64160237788573	0.007234710085928539	0.7318958905940514	0.023342581411280663
460	0.6086623120821778	221.04434613519248	0.022515242742007235	1.0143679453586887	0.03396569857845127
461	0.7945297478892466	205.7476092628197	0.03118226599949072	0.9995308186944655	0.035499613002193675
462	0.5970455616578989	193.40976284046351	0.02464408482541931	0.7643520669120447	0.028462403908159083
463	0.13707333194749116	184.7770593687701	0.00586727865942784	0.41826453584155804	0.016055660514596868
464	-0.3140144461483373	180.0590647958895	-0.013773494718591371	0.03487151097729906	0.0013766887822024812
465	-0.6959142372491884	174.89309533842626	-0.0310918007207753	-0.33424122116887683	-0.013570228384968963
466	-0.9657028753730403	168.82431641699245	-0.043769605155300345	-0.6101602215917069	-0.02524830027765976
467	-1.1049710291072996	162.83801580235777	-0.050582567762219734	-0.7604141587480582	-0.03168612822810163
468	-1.10522670737015	158.24051283291718	-0.050828837014494956	-0.7600096838709556	-0.03175526822406498
469	-2.0497512492756425	148.39358257973186	-0.08939858813648628	-1.7114046439668869	-0.06579270377138942
470	-1.5605530246542456	174.91040918042023	-0.06183780584811811	-0.9496834903897955	-0.033366398647150915
471	-0.8655537903883823	207.32181832662465	-0.031454154465604865	-0.1953646142306896	-0.006354686996750003
472	-0.1839878055391655	234.47985110489986	-0.0063262155404806815	0.4026310386356793	0.01254849574629369
473	0.2764039988925928	243.96906694356147	0.009400178313761108	0.8670592389671201	0.026741402389348908
474	0.6230162701000241	237.24567160117348	0.021842304069056486	1.2043936773370854	0.038036609977871345
475	0.9104417044514426	220.66392104171965	0.03381851646397736	1.3479770286194916	0.04501314133930402
476	1.036468496354999	201.3627666008578	0.041092425947926406	1.291242332594913	0.0460662487838671
477	0.8209373280593647	188.29791148458705	0.03431821734316438	1.0573770818627641	0.039696984265036914
478	0.34966459936362776	179.14501366318444	0.015183931216795753	0.7145315375602712	0.027707145423254864
479	-0.14220358986649007	173.47346853974986	-0.0063350530736582525	0.29482570936487	0.011784679844071168
480	-0.5415441035121866	169.83158909675166	-0.024524680549841686	-0.15016840523395744	-0.006188538706084867
481	-0.8486505225417009	165.54972345128192	-0.03887640117791368	-0.5350595211688095	-0.02244584320669556
482	-1.0412971392548167	159.6235744121728	-0.04811491624581909	-0.7652248234483052	-0.032218171825585416
483	-1.083788220099998	154.9673815008512	-0.05023839645689328	-0.8139396453159016	-0.034244768707982966
484	-2.2626337667435426	145.61123967856796	-0.1013070571367658	-2.0795568194123075	-0.08219511148495054
485	-1.8488381525021387	162.70358701932955	-0.07608014903054751	-1.4041910104671944	-0.050720564982201746
486	-1.21548660312901	191.28130859385584	-0.04571778289327718	-0.5018834414666593	-0.016490501311636693
487	-0.39159319766602213	225.0190833447772	-0.013704984130389522	0.36513408217205157	0.011227257594706734
488	0.2824370436070218	246.4267587134521	0.00954852038801563	1.0135630225404533	0.030535386533852477
489	0.7006344985999682	244.56455275171993	0.023924917089382058	1.4250046744418954	0.04359939950119303
490	0.9374281596549543	232.32085810506035	0.033422684602929104	1.6345678807201323	0.05209776897734596
491	1.0689234036852469	212.3804616683565	0.04064880887978994	1.6504692447608045	0.05596604615269684
492	1.075737296236742	192.27581818734282	0.04372791265014044	1.4999319304130756	0.05444103431516368
493	0.8438743389306197	179.7718259200259	0.036128273753131664	1.228756944591698	0.04703941181959476
494	0.39810608114395374	171.76458106391524	0.0176597838524639	0.860528117251628	0.03402281496687709
495	-0.0661448473941823	167.34216713573272	-0.0029986879678687577	0.42061226846125155	0.01708078854463416
496	-0.4209805810858903	165.04493332075708	-0.01934076149826016	-0.06267066991912078	-0.0026181618914738985
497	-0.7001812651669782	162.3854932109406	-0.03244042163983606	-0.49294914659179406	-0.020971512104345447
498	-0.9046541931206724	157.99765606294665	-0.04212819678962638	-0.7592155468678261	-0.03239704297486941
499	-0.988000387686568	155.03412882976068	-0.04595224286861743	-0.8697275296035256	-0.036958086575671824
500	-2.048709112505767	156.0182370219733	-0.08696859140889358	-1.7725687966866706	-0.06674118293175527
501	-1.5473932629263825	178.12117378791947	-0.06016915686373297	-1.0079966448987037	-0.03447686257017426
502	-0.8259056686098522	208.76761271181857	-0.029699702369909663	-0.047826151491222886	-0.001491027939826734
503	-0.025796512927999712	240.27242341369717	-0.0008813266748819701	0.8222829693879993	0.024350660859052003
504	0.5811465607108278	252.20990483313702	0.01966813732039708	1.3971030024616609	0.0414873343589296
505	0.93191987782326	240.16649769524645	0.03257506542378279	1.6723584849820075	0.05185353089175389
506	1.0782102725506886	222.89426294889014	0.039902147962686686	1.7703784142867904	0.05846533101183656
507	1.0610567820883208	201.5097128927727	0.042062022678330924	1.7137279879163478	0.06049688745787706
508	0.9452445167751937	182.96369303504284	0.03991845116899805	1.5234151754038705	0.05718546538506619
509	0.6644492852766902	173.03159023296575	0.029335627730121366	1.2112286686982678	0.047773793813271105
510	0.24622792328526927	166.21128061863075	0.011187735190755619	0.8338797259835438	0.033879704387520554
511	-0.17115541713778437	161.97743444071347	-0.007911516527157606	0.3875089976063776	0.016055635177328904
512	-0.4826934821211788	161.263517969415	-0.022491175060290653	-0.11082194548780498	-0.004695793980832554
513	-0.7346188178552069	160.8725495082088	-0.0343415883762794	-0.56129930619851	-0.024148602370733425
514	-0.9173601802088229	157.8532557439565	-0.04292139327992012	-0.8484029996584259	-0.036635997457390906
515	-0.9734667970614794	156.8371479186568	-0.04524553416397274	-0.9643241581112605	-0.04136761962662562
516	-1.2301765366420292	199.2431806757307	-0.045479388082764305	-0.5960258593847643	-0.019480644990610314
517	-0.479238424629989	229.99164785921676	-0.016658041043690956	0.29245074730869786	0.008847830444359325
518	0.21463333522652372	250.81920588991062	0.007278493177259637	1.0176264630039633	0.029978998238383108
519	0.685175437556492	247.2582615256807	0.023691255425361622	1.4332455665524833	0.04345463619021341
520	0.9283705753646879	226.77141649373905	0.0338675801920952	1.5707698285919391	0.050811401052691746
521	0.9781659066304871	206.0005794232392	0.038227118710122424	1.5488589537891038	0.05417338049564869
522	0.8993327281167445	189.0582050306755	0.03753966091330634	1.4393505134147127	0.05387475847932825
523	0.7154691222584934	177.82827256479914	0.03139890127325946	1.2372720268529984	0.048623232898070426
524	0.41599225724401534	172.81173685409883	0.018808259522212607	0.9554338915263846	0.03877744734195892
525	0.014599878923736417	168.35503149991465	0.0006718861753957126	0.6326408569195879	0.026059489013942633
526	-0.3749280946677223	164.7927577701664	-0.017431672422424098	0.2305983190393015	0.009591542008045698
527	-0.7074115011763843	162.9675574765105	-0.03304462180832266	-0.26313937581571956	-0.011132412171719895
528	-0.980474991527482	162.10563336539713	-0.04582293109914101	-0.7140323017770018	-0.030614085521098212
529	-1.1160901380611148	160.3751196585188	-0.05201574758031441	-0.9897502192559269	-0.0425227603966386
530	-1.0546934272451922	161.99754679766409	-0.04856379805546655	-1.0177799046543679	-0.04326368711585045
531	-0.9367131363196275	228.0703428647368	-0.033171001503557375	-0.2676217824964151	-0.00838968491554696
532	-0.17991869884877587	253.95191779192083	-0.0061157904300008555	0.5076437368295128	0.015101889327244487
533	0.4028510056912744	258.3529735375708	0.013745451458598562	1.0404024550752529	0.03108313234862608
534	0.7313904453205744	238.51613201309755	0.026155028733143303	1.2923595251030149	0.040931754107856724
535	0.8330162416189739	211.59150078448823	0.03198485516364777	1.3151747169451116	0.0452764678194693
536	0.7870429518050581	192.77553547780548	0.03242481945890936	1.2121097212584384	0.04514636493058901
537	0.644005707427146	182.4273739219212	0.027956570891339842	1.0794839042914237	0.042514534827860814
538	0.45630173692076964	179.75517176439814	0.020359600351465702	0.8990187385636192	0.03652170662188884
539	0.19233079585943236	179.09303660125187	0.00868409427177811	0.655158313668769	0.02688208126766216
540	-0.1660956848565892	177.0287938746777	-0.007548780750195003	0.3915624696045936	0.01598072913192916
541	-0.5346860597830472	174.6607896642703	-0.024407198815326995	0.04048380993725694	0.0016485154164601575
542	-0.9043682178827983	170.3540870603189	-0.04150230526304889	-0.40767755775422826	-0.016820858557812776
543	-1.1947559837112487	168.3529387591466	-0.05489130155873174	-0.8193876269045779	-0.03420164098760678
544	-1.2839258767973563	168.67693281844893	-0.05866869258520217	-1.0439988891846945	-0.043601998608444575
545	-1.1224315532619178	173.3415795309859	-0.05047440756355841	-0.9844394271520327	-0.04047115056050742
546	-0.7423376488424145	256.576767035829	-0.025390423297640647	-0.07652614124881264	-0.0023036591959185553
547	0.02469542522795103	273.4624155251641	0.000830425292467966	0.6585283936874593	0.01937024702576845
548	0.5249031266124345	260.7422820744024	0.018208676352013724	1.070514068760925	0.032600513583157645
549	0.7633420153965976	229.60623503548868	0.02835811356576613	1.227979052321661	0.04068543651388548
550	0.7801868090178397	200.77431168021016	0.031357471553557545	1.1683035035371885	0.04256439695370829
551	0.6691658876128573	185.76706736796055	0.028550773498184988	1.0440153271734123	0.040595870697819385
552	0.4922112153590162	182.89022612813983	0.021567227775050046	0.9240250633139957	0.03689221078877962
553	0.31286294290633926	187.73523102969438	0.013707276271858944	0.7479647647501669	0.029964719896681168
554	0.07794912645599265	193.31420300390522	0.0033880668908513353	0.4926378347328472	0.019551085994363046
555	-0.25189428564922123	195.3301332274182	-0.010910529554805051	0.20106236700384522	0.007865135847767147
556	-0.5821745658777746	194.05317006598668	-0.025303577040110378	-0.12954228940324228	-0.005052564171411357
557	-0.9199004879210696	188.33542282864286	-0.04038584402497576	-0.48992981725242496	-0.01934071937098221
558	-1.2069513261355083	182.4028920108971	-0.05346289298025623	-0.8176141306653294	-0.03256132766482514
559	-1.2738868501115963	181.90043350451347	-0.056316964665828424	-0.9754248297527925	-0.038926589003150026
560	-1.5498822953919047	237.01421187982214	-0.05410612615934238	-0.9281028506637198	-0.028284360196489465
561	-0.6110538442539594	276.0681069545427	-0.02035941424756734	0.05340297533668625	0.0015479540627011724
562	0.18024852902709576	282.44619691702604	0.006046998257590031	0.7854790409302544	0.022823077027497626
563	0.5916086471053716	261.01659647099376	0.020912154742277242	1.1408279986250363	0.035169318790290345
564	0.7464156345454576	226.24977637941237	0.02859265073413058	1.253387110586702	0.04270970084136418
565	0.7417236429216157	198.38839926295847	0.03063924820559879	1.170957015694955	0.04372994229534232
566	0.635405275493316	187.9087404004668	0.027304420837291933	1.060627692792636	0.041432347212606385
567	0.4997328322268007	190.65673274395567	0.0214447416764162	0.960526789308768	0.03738146239571612
568	0.3404965796752749	202.39689887575676	0.014255824167073283	0.7731785871239254	0.029319697844474447
569	0.06690684149171774	213.8585973266553	0.0027383570939384983	0.45235319282254266	0.01669134060361662
570	-0.33298265382995995	219.59530454636888	-0.013513247989483942	0.05132406356071554	0.0018664033479481412
571	-0.6653777313964221	218.81346773136832	-0.027178067910611108	-0.30512668703655216	-0.01119676032730168
572	-0.9234219028673383	211.35026286676387	-0.03838784835015405	-0.564300583741637	-0.021200445127937558
573	-1.1163331940112107	202.11218854903635	-0.04723983411352522	-0.7482161518650707	-0.02851806859780451
574	-1.1352654714357313	197.8095669716839	-0.0482928052140876	-0.811635347723405	-0.031128296471304745
575	0.334190470737822	283.32703096829977	0.011186961991012328	0.9295361312383029	0.026573592362712804
576	0.6592815185526641	255.57494582563888	0.023643742060192232	1.231566073852113	0.03795560540928987
577	0.7135415647358031	223.8110229172041	0.027827533928683073	1.3136666820189582	0.0449221913959343
578	0.6984184521954881	201.42878020465463	0.029044052201113633	1.2271017247006701	0.04545013738261002
579	0.6697656922644049	195.21271648830475	0.028395339732609232	1.1328852141834833	0.04310740415006909
580	0.6330588051556099	202.6966660679172	0.02627738973406718	1.0423597152826334	0.03891364478668633
581	0.48745827400239355	221.0493928968663	0.019463708672539545	0.8557942972347116	0.030683821507415464
582	0.14298396333233332	237.9062260040974	0.005543862580345245	0.4899667197003008	0.016943551775423234
583	-0.3338733752474719	243.13250834266233	-0.012857682815270877	-0.006329089646513806	-0.00021591601715962485
584	-0.6908475073366357	238.39617529644423	-0.02695629573855015	-0.4208504095838725	-0.014616571315761788
585	-0.914925892815442	227.87457609451317	-0.03658466667961018	-0.6325508553715137	-0.0227394270695515
586	-1.053986986937225	216.64107225539374	-0.04313738375064726	-0.7069451227375441	-0.026061857734496072
587	0.5609115113125808	283.1503633541492	0.01862095890535059	1.192678824094404	0.0334800020108105
588	0.7903543993259967	250.51095624690967	0.028462361843783136	1.3918305143284326	0.042496252208579895
589	0.7651834659993069	221.67845920852707	0.029986452263773545	1.4037629797224975	0.04742795666737478
590	0.7401715311640986	202.97114945200934	0.030664695285391796	1.3121762776769033	0.047540160233102126
591	0.7538051609597953	199.22870876183086	0.03151409854716118	1.1946885113377221	0.04421038862118931
592	0.740629345481645	210.23846704430184	0.030110932333888323	1.0805605835741492	0.03928973997625656
593	0.591607802586718	227.5805580310887	0.023162820173755667	0.9039479733941166	0.031642408127242255
594	0.23266689590253864	244.19278618951435	0.008866628738441493	0.5309265278210807	0.01794350539945407
595	-0.23204065973382204	248.09948839138	-0.008816189512784608	0.0003497507644865417	1.1686050101797248e-05
596	-0.5843965498362593	242.19077434790404	-0.022564652903781082	-0.45828478504136566	-0.015582850313200844
597	-0.8186778938020502	232.84348650029781	-0.032401142247677525	-0.6802909596006683	-0.023943605612515254
598	-0.9378864784435106	221.34844484385664	-0.0379889383606196	-0.6866457662200683	-0.02486309793396585
599	0.8733805213925974	202.79797061754977	0.03585700082796876	1.1578840774302817	0.04231663553109419
600	0.6935835416699144	215.36909946863565	0.027680327523589694	0.9742332300958889	0.03460548808477056
601	0.35638313073120215	228.83736083202686	0.013926372893315697	0.6137123223881085	0.02119515863773627
602	-0.04909699334196875	233.58557139323946	-0.0019146188801602746	0.09983371095469991	0.003414297042563823
603	-0.3775432467749206	230.1850264969218	-0.014927490623834822	-0.35734394654415286	-0.012392669453304353
604	-0.5991537522723216	226.41891062589696	-0.024107739890950004	-0.5872809211803456	-0.02092507946180646
605	-0.7321125552077989	219.86988454626655	-0.029891738892500824	-0.5904811911499431	-0.021470496432812007
606	1.390995286290515	213.37099526427323	0.055113538596938544	1.9102036283012775	0.06462408529466816
607	1.3191857347765636	193.64685700541378	0.05528413370601506	1.7254056245807499	0.06242174505145977
608	1.2408955018430194	186.23820212443852	0.05301728076057268	1.541931348999171	0.05769934463241192
609	1.1112532161826738	189.42080887367732	0.04714820510590624	1.4028583427435217	0.05262093645597134
610	0.8888035311946625	197.07355005244662	0.03710914826429518	1.2140865120853905	0.04472242823252301
611	0.5515275091991362	206.00715750619983	0.02270290269129013	0.8628891634879973	0.031194589507313155
612	0.19581268332877805	210.15167539026663	0.008036010837913788	0.40402151983982865	0.014532937400902474
613	-0.1061564792911778	210.72231607385254	-0.004382845374936702	-0.001366519225429648	-4.9635560369008115e-05
614	-0.3289048786052617	212.90069052963688	-0.01365506904057782	-0.24564167547109467	-0.009056053651764873
615	-0.4881122003153639	212.3921106091009	-0.020284341303296895	-0.3202667932915103	-0.011845576013661922
616	1.79670512053743	213.00387425811851	0.0717265886639743	2.3242396915240797	0.0797500833161404
617	1.616308654148014	184.76804240716046	0.07024461089569212	1.9704811476739712	0.07509781450773552
618	1.4284248109442734	181.93855608266063	0.06260952700904925	1.8573983388274709	0.07158879557026243
619	1.1493729639193822	182.69532566521744	0.050287921154051396	1.6389075727017932	0.06267149702825452
620	0.7965132127579896	187.3396078704134	0.03458560377266086	1.2669750761809042	0.04803171256126363
621	0.43835027350393596	190.75981188050267	0.01892407278120408	0.839616033986815	0.03176378342070078
622	0.11104976837495498	194.05186992419053	0.004775242510232945	0.48077376604520244	0.018256010591625668
623	-0.15014545540017235	199.89745578679376	-0.006406364053731574	0.2117376383270735	0.008059889625686687
624	1.5308016336737582	179.02510874628481	0.06837909679201976	2.158857560232227	0.08421089411820783
625	-1.3574056477979672	228.1577760026346	-0.05386952288913794	-0.9892793483199207	-0.03498932447979313
626	-1.241825967062471	230.05476683335272	-0.0492260119281271	-0.8946824244303981	-0.031686302451990694
627	-0.996363013176267	230.27950110669218	-0.03951847807618423	-0.6849674058659739	-0.02445450288947161
628	-0.6282346616254622	228.64086027811356	-0.02493819811769579	-0.37792451379035497	-0.013635302599986843
629	-0.13580647056036374	231.31312323313716	-0.005372552004462185	0.024882972321565933	0.0008982358164033238
630	0.3306975995023712	238.49784529471253	0.012998555357108844	0.44837143529299395	0.016079458430264995
631	0.7088140805636151	243.00087453940228	0.02775478266118255	0.8243836075124132	0.029482249472305027
632	-1.3089604284672482	208.75216858985638	-0.05381113749548523	-1.0047816960415272	-0.03691209483807663
633	-1.1851343459611263	210.01404516037405	-0.04881922617920072	-0.8610405781513044	-0.03174976555703206
634	-0.9132842828237635	211.73230158713747	-0.037680190353012656	-0.6117768367879778	-0.022803570755115233
635	-0.5177638496772139	212.1998622838439	-0.0213538856506143	-0.2632768774836989	-0.00989984224721911
636	-0.04028593642893458	216.1914701276155	-0.0016527186673305223	0.1694491865223538	0.006367196856945137
637	0.3916463082911995	222.16225290084725	0.015968761251846913	0.6042220522508003	0.022603043123576885
638	0.7478785280571819	225.42121360110752	0.030386541563705946	0.9703914511640571	0.03628172366415061
639	-1.2731522754863507	188.4295209328638	-0.05394002087416452	-1.070764648987241	-0.04080092120599845
640	-1.230643550035158	188.3235479255962	-0.05241722135472724	-0.9601165918947846	-0.0365919573174942
641	-1.0425289462065503	189.6176280246039	-0.04461748631376903	-0.7474932572895543	-0.028718222584184563
642	-0.7524615884229708	192.33193906557727	-0.032277745396825805	-0.4591819742709939	-0.017856874259633476
643	-0.351912615327632	195.6874257860561	-0.015062609292226749	-0.06382758341149897	-0.0024996058004074628
644	0.0833832188671334	201.0172182275424	0.003543117183549564	0.3817669993296758	0.014926048467480293
645	0.4363654964112428	205.479517611314	0.018425587039949176	0.7697725833599848	0.029937359092860986
646	0.7320630879234387	209.34144348376736	0.030755454904698047	1.0597998366280819	0.04109862263773846
647	0.9298531285250835	214.2531451098925	0.03880910974414758	1.2422934734316657	0.04790169444263511
648	-1.244740330772708	172.99053423909723	-0.05419054149285708	-1.036447676818759	-0.04107333363791242
649	-1.2027192443938075	172.3250118927166	-0.052605756990420555	-0.9457141580080235	-0.037327871876346404
650	-1.0462841816845145	171.38909854182293	-0.04611773714415731	-0.7775263257892981	-0.0307899284232569
651	-0.799930227530564	170.7764603832923	-0.03555029239980954	-0.5112235689403861	-0.020436815214719073
652	-0.5217458731380906	173.4240940288265	-0.02326147419391224	-0.19711994442550673	-0.007957604707068064
653	-0.16939075883530452	179.42842019260797	-0.0075170320428882605	0.17281159651381023	0.00701453843165167
654	0.19808449675070594	187.0187435113203	0.008705477067383477	0.5543542533691614	0.022471456317577937
655	0.4649449539356488	192.49194122962012	0.02027153870427145	0.8189993824450683	0.033033426148789076
656	0.6771546830485072	198.6521989850457	0.029272179889832207	0.9838276650453461	0.03943403862280681
657	0.8268326964346815	204.7281743259712	0.03541557695399435	1.1330607600306242	0.04497174485807848
658	-1.2322225100858843	159.41654596762493	-0.05542008221355926	-0.9455759514246439	-0.038611867850133264
659	-1.075907531314139	157.36844113200596	-0.04875159889874156	-0.7922229181448835	-0.03243236953528183
660	-0.7939319826192199	156.60028601534142	-0.036268668302687365	-0.5417421391822184	-0.022234758778424398
661	-0.5001596179191163	154.52090306703275	-0.023088546740900894	-0.22667052817427708	-0.00938740811352104
662	-0.24542788748716898	158.16478924849994	-0.011352727306100485	0.08916309677507828	0.0037197286796072492
663	0.019986745328933686	167.32669132718297	0.0009167748673569266	0.37359672928517873	0.015611233332813397
664	0.28327533531306825	177.39430817034324	0.012830773287779686	0.6202969503299584	0.025853945089169522
665	0.47359866849415744	185.3858627329735	0.021208209069047735	0.7421611022109396	0.030784765987410968
666	0.6104881870852562	191.41157422199078	0.02706389927532661	0.8160988999127288	0.03360685391097608
667	0.7280696133074854	196.63560718195333	0.03196389368493565	0.976735207331287	0.039707828712674906
668	0.9434768747232429	199.4009506136673	0.041077320920219755	1.2275442475966958	0.049041195255021514
669	-1.2686511882693603	149.41184186541372	-0.05901006381862313	-0.9580661515833646	-0.040308856159414146
670	-0.9874532527162878	146.4822718388621	-0.046393191639794384	-0.7591730310915829	-0.03211408843283884
671	-0.5921809739217085	144.00476445688278	-0.028088804817287136	-0.42333904975042386	-0.0179299611348409
672	-0.24666367283065435	141.12013068252242	-0.01182726596550829	-0.04691217262181365	-0.002004695805725834
673	-0.014667287361077752	145.30752285632468	-0.0007033738967147874	0.25541648261794075	0.010973431970186373
674	0.1649310917283833	155.51218075504474	0.007818341076712719	0.45515461756304865	0.019489456429834635
675	0.32824026230283665	167.42395037637064	0.015309173467670148	0.5797368447989681	0.024647430814791645
676	0.4553145810050897	176.82947929184377	0.020931278713686288	0.6328982890113926	0.02675714147838784
677	0.5721460194379335	182.82603574261535	0.02600469535965546	0.702312773605446	0.029497392784116026
678	0.708301011851382	186.55333661144317	0.03191730028704854	0.8833777263993555	0.03666336413630118
679	0.9324730743185056	189.32467507943977	0.04165999793913399	1.1544078448264443	0.0471703184600978
680	-1.371600285725485	145.40202553416137	-0.06568216181241174	-1.0791132131772152	-0.0465898787515327
681	-1.0261579332792736	139.3413627121477	-0.049833969193589914	-0.8654007111497095	-0.03765243152965735
682	-0.5649943251587762	136.80647603197625	-0.027653866673872034	-0.47198053838281395	-0.020582156953869644
683	-0.15381734744306833	135.9659698529448	-0.007570955677276882	-0.04671524969770676	-0.002050805561648988
684	0.09605764441333467	138.2788720492984	0.004721928219407881	0.2911573898601545	0.012805256793542929
685	0.26768999248347974	145.59073121691657	0.013007934293026102	0.5115276425716361	0.02235714879196051
686	0.39541873201850536	157.43128896406625	0.018869785975335254	0.6128377324292998	0.0264989498409574
687	0.48118404006230386	168.23119753469948	0.02257305909518606	0.6393839932682349	0.0274040760219053
688	0.5634342458545876	174.54986856349578	0.026112682087594173	0.6973267258487346	0.02966582502917683
689	0.6806322845135456	176.0232767535092	0.03134541979699394	0.832842131385283	0.035129394870653835
690	-1.4524918758031968	145.00483460389177	-0.07110100934167911	-1.1908076210734453	-0.052193483441068916
691	-1.1244813262320448	139.00730267371844	-0.05563364093995251	-1.0071096919970084	-0.04445471958588419
692	-0.6744035137445599	137.44601779814346	-0.03341706967263633	-0.5979391872019807	-0.02649402551784463
693	-0.22661577747433811	138.2561722446824	-0.011209688881173598	-0.12402031232260935	-0.005516338736330313
694	0.07910803156161503	137.21248363163096	0.003908599449992672	0.294463005366451	0.013095490062129676
695	0.30542704255094244	139.22653120042602	0.014977130053957434	0.6272145410635043	0.027712350087046728
696	0.4466830813456478	149.85768854587295	0.02151936397846154	0.7772853769705396	0.03389024663126425
697	0.5033916517550523	160.73261016623306	0.023838020020360673	0.7767845979080205	0.0334628811506418
698	0.5275119691532506	165.68061293157058	0.02471964539986436	0.7543502196361782	0.03219936651347881
699	0.5915761239594242	165.1649254025457	0.02760789302900061	0.7922689890031642	0.03367077966890355
700	-1.4661320618390892	143.074051575595	-0.07288689250391343	-1.2072408595272575	-0.05344655629937159
701	-1.175540894787501	140.50964850355703	-0.058317384902429104	-1.0310810456844597	-0.04556447485067089
702	-0.7802349811073096	140.7838937545581	-0.03835466496812842	-0.6364316055881241	-0.02803420473421608
703	-0.3405505566062885	142.33403077652594	-0.016609076793138187	-0.16526918461500092	-0.00728242844444556
704	-0.0050795140161574714	140.22178172178621	-0.0002473928115226704	0.3197159498753604	0.014109737093819326
705	0.25978524457174856	139.42332243160078	0.012601963355673703	0.7317007864216333	0.03215924176900848
706	0.4360485708708466	146.7378581862812	0.020867512802669096	0.9358715027921874	0.040679169467585374
707	0.47555149555512	155.84430681100747	0.02242290552553044	0.9089371262751913	0.03898406948303599
708	0.4581401744751436	160.23288417722094	0.02140319180947489	0.7733531105770579	0.03284372353939142
709	0.48571542180822824	159.85785002839654	0.02262283566976276	0.7169141542458998	0.030410916330825023
710	-1.399443756514015	141.16466658653894	-0.06950919575682957	-1.1155265087818904	-0.04954207098235441
711	-1.1298586728986544	141.23742212869146	-0.05513742984804312	-0.9017621513364359	-0.039323041308192995
712	-0.7976217582334953	143.37549512302934	-0.03817770661715937	-0.5399573601989911	-0.023195237156505927
713	-0.4414898727104005	145.7601229043073	-0.020900141689307813	-0.1424295559329338	-0.006092366564701616
714	-0.10868200981469676	146.0293899806616	-0.005133402588118159	0.30212527428858654	0.012956140615181591
715	0.20399576444958872	146.2094054479634	0.009611942636917815	0.7026116624353962	0.0301325453511152
716	0.3939157049302185	149.47938163743808	0.018434449139417566	0.9159808585260982	0.03912843215752715
717	0.4220932730940165	156.16884398000803	0.01955116742885388	0.8920064347676558	0.037711706531932426
718	0.3566591683987013	160.4677209495886	0.016406336455414776	0.7056135960252256	0.029532520188205416
719	-1.5320244327728338	138.21322480388537	-0.07624338602443097	-1.1703928979261944	-0.05303399090383138
720	-1.29008825743797	142.17427236392786	-0.06229365033351382	-1.0171058953069951	-0.044284229082250666
721	-1.0130407988216463	144.10783423526905	-0.0474061505602717	-0.7374468027970988	-0.03096811805005953
722	-0.7525410916819535	148.60994572931514	-0.034361418101952874	-0.38975395398778284	-0.01596037350619999
723	-0.4807180195344732	152.9225512239199	-0.02172693508250244	-0.08490376363395363	-0.0034523370262053406
724	-0.1739986353295818	154.6406227948024	-0.00787661309257273	0.21549225314288112	0.008811281816278285
725	0.10858598270056066	154.99177924895486	0.004933105883947038	0.4681788193963079	0.019279788815016925
726	0.25910829607847186	156.02675959135146	0.011775079186825391	0.6307185871972275	0.026108992406037368
727	0.2645057878470471	161.2970376156297	0.011955714419075222	0.6456952191441047	0.026600329338209827
728	0.18105614590680447	163.24249683620812	0.008176842597545551	0.5175926688371744	0.02118793536974392
729	-1.4412115897081743	139.50510931515151	-0.06932317327224817	-1.1265750527888168	-0.04957815940614938
730	-1.1780910569239018	148.9960933073607	-0.05382289499698018	-0.927028526964261	-0.03861877250382707
731	-0.8748570233672044	154.94057939991654	-0.0383516757921671	-0.5769124462274426	-0.022893934503086147
732	-0.6540566697087686	161.94565469991574	-0.028014374182060434	-0.21281096423182513	-0.008207573134064672
733	-0.4356856358458994	167.21482454302335	-0.018610166214776114	0.02733401147689655	0.001051075486863265
734	-0.17180397040705106	167.19030679566538	-0.00743170782191769	0.16647863721147158	0.006500944498990612
735	0.003743508922413763	165.40197144225618	0.0001643980665356881	0.20444604726588	0.008122463929095079
736	0.060407401902013824	164.23088912405976	0.0026793076917163536	0.21082201838061815	0.0084777075343864
737	0.024635977434099204	165.52195390548138	0.0010966009088000906	0.21665985894300155	0.00871722596473447
738	-0.08822976061314738	164.06222436520642	-0.003952605328019098	0.17463302893033733	0.0070237219025588585
739	-0.15871335927042424	158.00610596942565	-0.007206022312007303	0.16991594477736813	0.006913036418069517
740	-1.3915104375402323	148.1917011249723	-0.06313172459315873	-1.0546650027745033	-0.04356553084435642
741	-1.0946056613828945	165.5794610360519	-0.04648625401628587	-0.8153585091448307	-0.03173860571439045
742	-0.7487388640080919	176.3454390482357	-0.030432005255438925	-0.40227064540801566	-0.014937376838213058
743	-0.48635548106095206	184.20456880581247	-0.01947205410308821	0.013631932780549541	0.0004960899157412919
744	-0.26508973753038106	185.50126998551326	-0.010753755450266168	0.2653765474257846	0.009763067860157092
745	-0.11223564027252188	177.88305315659542	-0.004697516461939403	0.2763733910024327	0.010467959256158468
746	-0.081924107423786	172.4400973504668	-0.00352865644014572	0.10879276622889468	0.004232427059535757
747	-0.13329902619830153	169.60678196530228	-0.005850724580460562	-0.060373126687794806	-0.0023865650127795897
748	-0.2316178798968653	167.7135061867006	-0.01028388916064367	-0.1503733057647333	-0.005967280491305407
749	-0.3870766248102036	163.02706009835222	-0.01740943405645583	-0.20812705975654985	-0.008304356205133813
750	-0.47217238284920404	156.34133525069652	-0.021587173555186755	-0.2014094818363697	-0.008181253828971844
751	-0.4155411387011944	152.23174692785003	-0.01926039173305004	-0.1940290540672052	-0.008067574588239508
752	-1.3611205596550533	162.26752868742938	-0.05782648585379888	-0.9604044300054702	-0.03675804048288283
753	-0.9977438491210591	189.41125528932227	-0.03937625597286952	-0.6396501493286507	-0.023066860856571215
754	-0.5860959420300095	206.17776987446624	-0.02219532736301659	-0.15705992341515285	-0.005461798281137498
755	-0.24224485647694619	208.96069315239575	-0.009167213809751955	0.3484447809483538	0.012082132576569694
756	0.005956606260605778	199.71484399439626	0.00023323032460766975	0.6232260722995197	0.022258731961712467
757	0.11149075730813272	184.94491635123643	0.004585874572024823	0.5571767087721446	0.02076764872977544
758	0.011992433553484574	176.16628690999917	0.0005135104428949151	0.25013035606858175	0.00964988947886694
759	-0.208639777896643	172.07186735464535	-0.009166572109311353	-0.05919430384314963	-0.0023307598383358248
760	-0.44211808942925857	168.0007297742076	-0.01977522893367809	-0.28691900096706385	-0.01141120274796888
761	-0.6409965182745723	161.94926192848138	-0.029164214203615344	-0.44363296381175193	-0.017866143393754242
762	-0.7562395132606551	154.86557252161387	-0.03504704731626482	-0.5253172210518581	-0.0216011260571299
763	-0.7521019231109749	151.02080293412115	-0.03532217891830276	-0.5856691915050953	-0.024615314685635527
764	-0.6824929863991679	148.6531940776415	-0.03235152535838201	-0.6054816207745577	-0.025915781163878628
765	-1.563219037463128	149.9400405365681	-0.06860540115985532	-1.1409370325825805	-0.0446234228836365
766	-1.240198056302967	179.02554757820937	-0.049696964933003296	-0.738399004768901	-0.026497873939343802
767	-0.8055824873229935	210.87318282373107	-0.030022561377741275	-0.3401218303913574	-0.011529187978440004
768	-0.35120575605446114	227.04243031787567	-0.01268736603858737	0.15326594347696393	0.005079888216748413
769	0.035049009878815054	222.46413753773342	0.0012848215529422055	0.6986644373792427	0.02347544023595133
770	0.3359716895529879	207.43261151178086	0.012920646510154668	1.0099850763246982	0.03543218128691899
771	0.4762459032470422	190.49073669541258	0.019435909481455453	0.9204086945702289	0.034022661515170374
772	0.30299623836571365	178.6673840618861	0.012983001817438635	0.5744724396539124	0.022158458314090558
773	-0.08007547945210723	172.32613916914144	-0.0035440506205685497	0.17480842788426154	0.006928761807725842
774	-0.4433050162369164	166.47769330755534	-0.020087081737292078	-0.17149805803322735	-0.006945603602120591
775	-0.7230412569105876	160.18572422823618	-0.0334168080804032	-0.45506434335830265	-0.01882735533841325
776	-0.9215989440923227	153.75074051287197	-0.04337509308859771	-0.6652822673423896	-0.02809558930766202
777	-1.0235806883454435	149.54471588222106	-0.0487688245779713	-0.8207020690738696	-0.03525130545945927
778	-1.00239738518965	145.48220082413965	-0.048167090838109806	-0.8406549702835043	-0.036601756121805454
779	-0.8590839814909831	143.6967594978876	-0.041552514568590056	-0.719161410217662	-0.031758982861262885
780	-1.4955100352302908	163.65229608257692	-0.0623722658186546	-0.9328415965769266	-0.03461323703497702
781	-0.9915074417441251	194.56242552181905	-0.03783650731465144	-0.3509208075060804	-0.011973161618940235
782	-0.4121659873503074	223.35999754070778	-0.014782081219475393	0.09238574079930531	0.003006629265305329
783	0.04488893657710894	233.9455843008195	0.0015824548320097105	0.5367732329047874	0.017277999986070075
784	0.38698761143932014	224.2539512886956	0.014031626626319352	1.0053280406103888	0.03318213834672852
785	0.6700052547252335	208.9500384669471	0.025681429703349523	1.270032613440293	0.04408915160554872
786	0.8302538944427975	192.9382001085569	0.03388736025622881	1.207763291930828	0.04441648587769483
787	0.6119496397263813	179.30460573112168	0.026342934429033293	0.8795173842085032	0.03392920927092416
788	0.13576770511624853	168.7806403966042	0.006079902854431551	0.45672087851945536	0.01826263365381548
789	-0.3091548023560789	161.6357965221632	-0.014235429927931387	0.033617227657830054	0.0013905929804487304
790	-0.6483437910406326	156.82723917830768	-0.030445359297718803	-0.33380420721945575	-0.01420868230327812
791	-0.9229008864546784	151.74468009254346	-0.04401923267211126	-0.6575632091832789	-0.028519128499622206
792	-1.0921038969192354	146.21246631742838	-0.05271341391514928	-0.8757697480211359	-0.03846742190012982
793	-1.1105918347533765	141.238974353392	-0.054011007887580134	-0.8982931261424718	-0.03984055162357738
794	-0.9782439797755675	140.01053404019464	-0.04768905604288819	-0.7430206958039788	-0.03316523968065489
795	-0.8112709886246918	139.83302173762482	-0.03959745546707226	-0.5611375983013507	-0.02507405320111069
796	-1.3009872207216082	180.2741548701851	-0.05131278398263662	-0.6021811969978852	-0.021009516920016617
797	-0.6074540739609591	211.54765821220124	-0.022169240840231082	0.11876946302135598	0.0038668947468884483
798	0.043092543126369426	232.3247202113856	0.0015058469194192533	0.6355432866235056	0.02007300367553843
799	0.46306367925775593	234.4858019259211	0.016184114493630754	1.0199932486491718	0.03233369980170477
800	0.7077418972999727	221.58044854716155	0.02574282882701616	1.3091357015040588	0.042908538358044944
801	0.9097595210566409	206.1105972661749	0.03517288343491958	1.4353744608077112	0.04973961062547878
802	1.0057268966162733	187.60744131191294	0.04157132560580616	1.3443142327929156	0.04965048079758492
803	0.779064486318264	173.60643994807327	0.034017177693213656	1.0418544556187115	0.04053521783960425
804	0.32127294465137424	162.94346914648074	0.014615465654464303	0.6358570958324512	0.025749706702247816
805	-0.11594644970330559	155.9295296563848	-0.005427502573422483	0.21377282887823576	0.008984626028625922
806	-0.4585705934296431	152.58764457126696	-0.02184658745576526	-0.19136413818638745	-0.008295529945363832
807	-0.7548898052992254	148.77477554144417	-0.03641065527613729	-0.5665363127837278	-0.02501203999564408
808	-0.9583613179387129	142.6401391530939	-0.04672256292367637	-0.805218312630073	-0.035881976938783096
809	-1.0205747251804609	139.57225441499062	-0.04993486054829758	-0.8476373435788772	-0.03795923919202645
810	-0.9317748056960682	139.5741548920854	-0.04548014633989175	-0.7392970047492105	-0.03312134473415995
811	-1.5882969850134514	169.28442946239255	-0.0645519588138715	-1.1001758856154933	-0.03918673435120037
812	-0.9658670129053082	198.593636862648	-0.036125667508545796	-0.24664547566362413	-0.00807303293836759
813	-0.17528378292269878	229.1178424136125	-0.006173685165947282	0.5603041888479603	0.017390039414812777
814	0.4206750121084549	240.75322009499607	0.014523995929566411	1.1191657129527106	0.03445666808147675
815	0.7410663871116872	232.89298411641377	0.026124516883825364	1.42790433807264	0.04520147594474343
816	0.8981725570439338	217.39128845963518	0.03329994023619153	1.5847878687142203	0.05261444574249489
817	0.9701707800619457	197.95434160701058	0.03845386949363197	1.5750789385153698	0.05561163460490376
818	0.9833875056315537	178.16674433686381	0.04169866302794042	1.4146214072696248	0.053346558670545774
819	0.7913975101345746	164.68384932056722	0.035401827744803056	1.1178896719561455	0.044510285289847705
820	0.40143973399538296	155.68325076064164	0.018650960069062812	0.742268120681858	0.030769969377139172
821	0.0034736502429037197	151.39531684902028	0.00016521236425201327	0.3491612391084515	0.014957444553882926
822	-0.2974590133005884	149.37540525520245	-0.014346231224487804	-0.05814163034372455	-0.002563057022280727
823	-0.5520791020823658	147.0941534145692	-0.026860044037885913	-0.4444608751983093	-0.019919445758872802
824	-0.7610516776034326	142.58099741642047	-0.03727967584017559	-0.6964599212750061	-0.031424340785333744
825	-0.8564780275637685	141.80939908253163	-0.041895787226725455	-0.7881215223825571	-0.03556100496259192
826	-0.8015796851465954	143.85755733531792	-0.03888905026042247	-0.7386632503885585	-0.03304709934241778
827	-1.3274091132065158	186.9239736318753	-0.051047082513096816	-0.779852542999134	-0.02637352960357339
828	-0.6303511541978288	216.74144815367242	-0.022625612940489908	0.05358082755667469	0.001679266676322335
829	0.12332401506705107	241.99489244242875	0.004262862134736713	0.8391502994346302	0.02536378067684386
830	0.6231540212306674	242.92354390697002	0.02165349716443719	1.3474102697076455	0.041288855000440036
831	0.8544876433098876	224.76552512024415	0.03098022215701034	1.562339586315712	0.05045465381885856
832	0.9410442419698122	207.66382267743694	0.036251561697137336	1.6410865749041768	0.05667700246829172
833	0.8996002744511019	188.21241034776247	0.037106601987678456	1.5776866565572556	0.05818684839066719
834	0.8456469462697993	170.30755847369264	0.037128570590519216	1.3793044651136905	0.0539012056742447
835	0.6714455760799738	160.0280910290317	0.03082841667769792	1.0921199156287114	0.04482626211580695
836	0.3171576655836558	153.7199392050244	0.014995566386711722	0.76619221219679	0.032569080282582444
837	-0.043468672193020336	150.17042501384606	-0.0020910356186182645	0.41312023120618974	0.01801387113571592
838	-0.30312988258106893	148.71139788487883	-0.014715132735931858	0.020353368323548886	0.0009074702942569405
839	-0.52680154396619	147.46584919773844	-0.02569663531615333	-0.3617299050675639	-0.016368007188090384
840	-0.6904790900641182	144.41063633455158	-0.03378722659503234	-0.6171860748288928	-0.02807388872106438
841	-0.7454487120115441	145.5262308956679	-0.036270381460476536	-0.7115428742247865	-0.03216846836320229
842	-0.6639918675326182	151.2503832131232	-0.03182623994130216	-0.6368349224200557	-0.02823331486363861
843	-1.046159156473073	205.59666633137238	-0.03861792477078728	-0.4605028923532143	-0.015030957788019628
844	-0.37556559465182643	232.9328120313027	-0.013154238742091533	0.26450839734412507	0.008126703289341059
845	0.23784751516749175	244.65112540167542	0.00823158255583339	0.8914541786941953	0.027007901367463536
846	0.618440665085578	232.973783208806	0.022070265647222677	1.2697907101603063	0.03985252687676594
847	0.7897379429591078	210.8894195068528	0.029912781172991464	1.4007508308087007	0.04720194934003242
848	0.8124861777781729	193.70780484864278	0.03294340601290654	1.3911357669506814	0.05083770154045061
849	0.7594395851034786	178.78269121661285	0.03282669999968998	1.307537345613978	0.05099999483554179
850	0.6899480743790548	167.55042837714737	0.03130210444717211	1.1261200651803627	0.04593240193538452
851	0.497820517961621	161.99603711085507	0.023238469423433723	0.8911403343073763	0.03751298538428683
852	0.16598739131869056	158.19130132304764	0.007871278010456884	0.6690167885748947	0.02861903690231279
853	-0.15034177344725846	155.9148226479987	-0.007182945737583024	0.3996547364985033	0.017267266693191115
854	-0.4266937378716355	153.6902720089524	-0.020483324155234458	0.030406807436556695	0.0013354177317848723
855	-0.6536220858216357	152.11268741372007	-0.03146755595001973	-0.3368539103744349	-0.015010865197414886
856	-0.749476213389518	150.43583312114382	-0.03611645418810781	-0.5578653539589269	-0.02496014673975862
857	-0.6893934927212119	153.31746539393382	-0.0329596169766274	-0.5693461148219529	-0.025212051815463887
858	-0.515659317461675	163.17102550516356	-0.0241583208158771	-0.40544545052478903	-0.01748996884151304
859	-0.8499000405751195	228.3656921350767	-0.030475638924831062	-0.24066146263081573	-0.007635750655649818
860	-0.22090156479239786	250.15042461762988	-0.007656878191861247	0.3643191122060345	0.011113508651452147
861	0.28391467330098835	246.4509152905575	0.009967648072034882	0.8164217861537774	0.02519106834015353
862	0.5417349121092058	222.16947787136516	0.020077409951659558	1.0568103784194673	0.03460818222596154
863	0.6339846208703779	197.22707701960667	0.025276705383865956	1.0966568502778067	0.03912708614209492
864	0.6435518206015682	183.03904952085296	0.027439249597712687	1.041982606080878	0.040331337392023055
865	0.5864838219179571	174.5474995919351	0.026256913529054612	0.9615240615004282	0.03926713425910167
866	0.5008476716309316	171.6098386857228	0.022969029640203642	0.8363595218942693	0.0350748908929259
867	0.3405093564431818	171.89121971844185	0.01569733169934304	0.6844681809311827	0.02881070628497963
868	0.08269557865757847	170.88837751484982	0.0038100445946506944	0.555806777319623	0.023137366258388935
869	-0.20308315386076853	169.97432366327791	-0.009344738129227498	0.35519628952490817	0.01468655920094084
870	-0.5024645433261113	166.94056161484258	-0.0232046350147558	0.022507611718644526	0.0009412086005652144
871	-0.7210933573925137	164.7332248043673	-0.03346391038588282	-0.3048698047098461	-0.012955229326833205
872	-0.7583003451889693	165.2374633423925	-0.035216760613942584	-0.4655366112012012	-0.0199110163694972
873	-0.6089038397760095	169.94288594768764	-0.02805367403151296	-0.390444109760467	-0.01652430979135173
874	-0.32639203855121224	180.47350359595532	-0.01475457226167362	-0.12597162775199255	-0.005192694976236539
875	-0.8268107128826163	249.1095274553591	-0.02909457962419028	-0.14904910710176833	-0.004610841019898671
876	-0.18379761622322577	262.77987369522896	-0.00638660355804861	0.420931197566202	0.012831230939975785
877	0.24626712658842892	246.7625399710157	0.008865438584060767	0.7415285605619896	0.023467723278448777
878	0.4562957835408019	215.09893002185282	0.01763547937232468	0.9033174684767493	0.030995692893818597
879	0.5310194150947417	187.3791285538736	0.022238147709015398	0.8896485359771363	0.03352464778543023
880	0.5413919400606281	174.42023746697288	0.024031392079537136	0.8381403721093338	0.0338383826136342
881	0.47451813875127413	174.35064951172652	0.021500874762023142	0.8126298817222584	0.03368790630493502
882	0.36398980726404184	180.0924084324507	0.016354501414158968	0.7371976140138103	0.03036258342495836
883	0.22313561456135333	188.32219718137804	0.00981091243416707	0.6090230688069529	0.02441442854663711
884	0.013445260380640735	193.24285457948235	0.0005812806980458107	0.45115836875480336	0.017575573046575695
885	-0.22416730428203752	196.04351403537484	-0.009626179190048191	0.23889423926890477	0.009214076597805725
886	-0.46596798062515304	193.56024231474868	-0.020153670457487158	-0.019992453363337197	-0.0007819327958987031
887	-0.6469601345783823	188.55031446006956	-0.028359804306547574	-0.26223795226101637	-0.01046183408832085
888	-0.6644566406993001	186.66673051400394	-0.02936271524888616	-0.34926755954940114	-0.01411207775504662
889	-0.4921338122491522	192.93961263138456	-0.021627167465956713	-0.21470093922257963	-0.008628634282989631
890	-0.1449392232571834	202.50336967241438	-0.006275575005226345	0.14436938580654973	0.005664596195510381
891	-1.5502892756300386	227.94674016793383	-0.05624741764003726	-0.8701740265053663	-0.027653360542759606
892	-0.7713763934486735	261.5452035356278	-0.026877920512318534	-0.06856641314544097	-0.0020798146732397835
893	-0.11420289033620062	264.36087119863726	-0.004021507880598167	0.4747745531237346	0.01451983626395317
894	0.23526512113050715	239.96766572068248	0.008755356072930641	0.7329975344941043	0.02380910278634957
895	0.3922712762613863	207.83551156893117	0.015817558109869536	0.85939021963589	0.030696820695
896	0.4777141397850069	182.39457620029665	0.020782750011084993	0.8560991565768656	0.03343306016268677
897	0.5006971629264976	172.4449217665782	0.022653180724974124	0.841790132752733	0.03446234002605148
898	0.4531924526166082	177.72095704341348	0.02031148203607181	0.8538674753159267	0.03475804727861248
899	0.3491339658332583	192.49024839478037	0.015039388855916639	0.787989715470931	0.030753552122313715
900	0.19058393498456255	210.40333414858245	0.007861117796621738	0.6055942046317063	0.022468278589920163
901	-0.07522340149106838	221.93019051641545	-0.0030218368469440977	0.3107209030034612	0.011140187231408237
902	-0.32408137288192485	226.08285489267192	-0.012958600498474308	0.033908561753139804	0.0012144381803959284
903	-0.49833645852345065	221.26195690997088	-0.020247497457420584	-0.14373771218561654	-0.005280762231285699
904	-0.5973007113260211	210.95450817313912	-0.024890270290171965	-0.24329713006694453	-0.009204665103336654
905	-0.5429000211813269	205.22545742498951	-0.023009848401373056	-0.23301668032261524	-0.008992189655974907
906	-0.3312026520028728	208.07269741290946	-0.014052671656658293	-0.035001315625152706	-0.0013523477370539097
907	-0.5717419554194663	268.1337026452578	-0.01977792424095957	0.12458582715517531	0.0037286524029852817
908	0.03515739422284188	257.00795695114283	0.0012584733079394352	0.577065242075808	0.017718752165602532
909	0.3137774622219824	227.11603395824358	0.012069459802766646	0.7732241381992583	0.025625626729891535
910	0.3954167108410096	197.29778108384292	0.016545660977914885	0.8667346367375384	0.031768764607219765
911	0.43766839150465664	178.18566003204307	0.01952018795820395	0.8702981541373042	0.03441092476665047
912	0.4947468205890813	171.3254824972209	0.02248576009816064	0.8884972112459587	0.03596427255683535
913	0.5005507358535597	180.42752410881747	0.022031091076902407	0.9060389872095216	0.03566031093047957
914	0.4207379436988566	204.23590460620096	0.017444779679855006	0.8369786951047921	0.031061165892735408
915	0.21054879484078587	230.98045445723605	0.008272529785138837	0.5919076687802923	0.020719302329150625
916	-0.12037285198115351	244.5767017193415	-0.004609557803682996	0.20322736470765657	0.006884881753981838
917	-0.3985323363861093	242.69406609891695	-0.015333428172519153	-0.14584512849209344	-0.0049719797564107835
918	-0.5501104994475245	231.45517610675853	-0.021737372455339545	-0.28967877744603043	-0.010234091376170117
919	-0.6081944609082438	217.6589385290356	-0.0248409894420046	-0.287106315528312	-0.010552649953443374
920	-0.4922456306423223	209.22310115574243	-0.02055739686729946	-0.18218130824973922	-0.006877293461685195
921	-0.19910818227242305	210.71960176330185	-0.008339323310962172	0.09492175643878514	0.0035957841441932557
922	0.329942158843004	248.28962564766354	0.011956103123613357	0.8521661818904794	0.026271840406572784
923	0.5223763973235654	216.1960221540299	0.02057287152019143	0.94056636355171	0.03164244355360001
924	0.5254478373802588	189.23760734537387	0.022517562516408216	0.9563490294203962	0.035474647498178365
925	0.5154916232979	172.128093923912	0.023342439376508768	0.937953198023872	0.03708029150321819
926	0.5689609453045548	167.0939153885552	0.025940267539361406	0.937893769273212	0.037520572396574386
927	0.569209441233751	178.59809210246846	0.02490970376766819	0.9114471873752069	0.035308676141629726
928	0.4725010448071272	202.38684322560874	0.019468612695527708	0.815087291903791	0.029818109512267224
929	0.23980600978361416	228.36175742567812	0.009398859566600805	0.5572174272119493	0.01931744239885415
930	-0.09937158337915664	240.46514879066405	-0.0038178375634720786	0.12827671935574958	0.004321837807218061
931	-0.36399156060423565	236.4161730567892	-0.01413538959511526	-0.25063807039083275	-0.008515864458388643
932	-0.4956071451972873	224.45074329501003	-0.019829547219956004	-0.3929334295126496	-0.013878020646733045
933	-0.551967942241064	211.13152455384252	-0.022838193221899665	-0.3449263776364054	-0.012708675845606341
934	-0.450376332859287	202.58566313264245	-0.019031869953246017	-0.18291515636946667	-0.006913860256231596
935	-0.14188066745327813	204.6077529320255	-0.005989275268135742	0.14090533392045312	0.005329352867917435
936	0.85428765697481	206.9913205231144	0.03430097652199062	1.257950747301594	0.04308116869103081
937	0.8196079486023056	182.60455545529402	0.035717234865472895	1.2041239960482413	0.045262013791484805
938	0.7824372842481149	165.77187419866243	0.03587275643711965	1.1404220120724848	0.045390105097417574
939	0.7847736445520253	160.7674835371253	0.03618998690856503	1.0754931276644515	0.043427610040027195
940	0.741157772086482	170.47767490978924	0.03303164564675573	0.9924690709250089	0.03912058206759864
941	0.6108730583908037	186.56005300972876	0.02600886685435475	0.8683769528863118	0.03271073657811691
942	0.3465633293735703	204.6043214027408	0.014208472035689345	0.599429057785243	0.02163390099075215
943	0.012465776589276598	215.081702917792	0.0005035872586597263	0.1815225816373005	0.00640447121717004
944	-0.22329673816166723	214.31458537797297	-0.009108824350031968	-0.173416043083579	-0.006170694322464248
945	-0.3353274990949256	208.76910810729754	-0.013997256789248591	-0.3200179748240231	-0.0117662443017775
946	-0.4215745891041047	199.98949634633814	-0.01805176133534229	-0.29452111898270555	-0.01120091056503021
947	-0.38404388405030676	193.94997208572158	-0.01664998480145606	-0.14411786826314343	-0.005545702287627133
948	-0.14714995385919546	198.14579380749413	-0.006310748422705814	0.15511490161174427	0.00590714521287113
949	1.3144306790153573	200.19286462188595	0.05374859204684149	1.6973750291520395	0.05970444142707707
950	1.2510013695963176	179.46392975530085	0.05519976235123267	1.6243925696635653	0.062383579612410214
951	1.1993397096930833	164.13259453166802	0.05548249719421072	1.5134582647256112	0.06137399621291709
952	1.1416221963693183	157.68325319512664	0.05350091018508665	1.3883948279623557	0.05746819505941058
953	1.0111498618138932	161.2106854707494	0.046649539466297255	1.2663574846894945	0.05181286645128495
954	0.8052029462573851	168.97064123421765	0.03619527974208913	1.0904089267943808	0.043292597429005875
955	0.5061821830039195	178.2674086737754	0.022240345556613878	0.7919549043255664	0.0305694761974312
956	0.17017073665915408	185.5139923322453	0.007397295882461584	0.4083691123002425	0.015550466961364006
957	-0.07841926904782784	188.59240333495978	-0.003420006602830725	0.09712689077913811	0.0037251759331277763
958	-0.21752013760343064	188.6580061674475	-0.009595013542736994	-0.07001646651647948	-0.002744607611113329
959	-0.31782858786358414	184.34849195915655	-0.014183665337417259	-0.10502473020662913	-0.004176276480402475
960	-0.3244509198682582	184.7145213735025	-0.014413341474547951	-0.022796106857366348	-0.000897224937068279
961	1.8463157470478806	198.56085576313458	0.07622455450028684	2.284010505862855	0.08223433505247396
962	1.7521304684546057	181.38559222364705	0.07742683623761422	2.2029935897445956	0.0857401798892462
963	1.6659141740222436	169.0817396130228	0.0768305379877396	2.0546737118136438	0.08401182090523299
964	1.5515224036668906	162.4020125611095	0.07299843417136936	1.8699196270950378	0.07856647641602932
965	1.349283185126947	160.72036716205992	0.06362914436020876	1.7105052428068686	0.07208604500419641
966	1.0591659944373908	160.1125796304538	0.04969541926462784	1.474637525285341	0.06129601130742791
967	0.7064068364386566	162.37528899548545	0.03285567038351249	1.1097251627046711	0.04551235226424594
968	0.32963357451993	166.40139044561553	0.01521644852915062	0.7044725487586427	0.028749372336533695
969	0.017996001461890884	169.1712303873015	0.0008288162716179637	0.40657528862927295	0.01667343406940668
970	-0.18028011635830377	172.00005940329518	-0.008290997966767272	0.21976436726209891	0.009094785435651311
971	-0.30167348397453075	174.6346467507375	-0.013758864993715269	0.11955119230799786	0.0049204672004895065
972	-0.31253970007178067	181.7104488479469	-0.0139070644331659	0.16013128607428465	0.0063748377510977425
973	2.3201566505004605	184.65878960492802	0.10104580729144577	2.855142958964667	0.10963666641956667
974	2.199919592853602	174.7151792443944	0.09955673962978843	2.6727814756325574	0.10715849680765623
975	2.035300989351859	170.18748397967857	0.09411793016469026	2.442654199473801	0.10099056527710819
976	1.7734774230964192	165.6690603005413	0.0830947686627495	2.2142043726110954	0.09289582742653665
977	1.4227186106521048	160.2962714290869	0.06723316181088068	1.9109683175913008	0.08018599915497324
978	0.9980344286278355	158.32178310104612	0.04723875946832989	1.4734596411072887	0.06168955191825898
979	0.5250313205149713	159.98227932406422	0.02472774229429069	0.9921953215405438	0.04150973673817241
980	0.11435057451545516	162.73392005626144	0.005344030857286681	0.6248622972288288	0.026190386565158364
981	-0.15879528814416283	167.47965949377485	-0.007321723954813692	0.38098416940723273	0.015941541440201254
982	-0.3246542523177977	175.16648786623225	-0.01458726368801295	0.25345269790830727	0.010388878234802525
983	-0.34338347158263977	187.26213167930106	-0.014813232427122656	0.33901110937546364	0.013237376657948248
984	2.128462745228474	173.56988128309592	0.0963794791807983	2.576393933030782	0.10409457780467464
985	1.7216474134709958	166.28282068241336	0.07906479506399636	2.2082190838039417	0.08997784079273825
986	1.2329993291814483	164.00679773028364	0.05691446347239387	1.7148163296112038	0.07016555865145671
987	0.6887155366726567	166.4469087814102	0.03160592651726448	1.162728219776064	0.047473428082104384
988	0.2225208130744985	170.05680086105986	0.010078598928874855	0.7154211318509442	0.028989029719706814
989	-0.08415561783707089	175.53377464455454	-0.0037259808993749775	0.4176014005774662	0.016686345857386955
990	-0.2800855418328163	185.5086518387355	-0.0119528609491562	0.2812212236215114	0.010896814543476234
991	-0.3600093930386935	201.68384386474767	-0.014600905488158025	0.42100760289105255	0.01542353874443106
992	2.2181205461200384	185.92113624532826	0.09564906085950425	2.5789701167860564	0.09947712701027228
993	1.774715175414555	179.84901846325226	0.07746170508049043	2.1868171537349497	0.08519147493548111
994	1.2665886597367022	177.85504823528282	0.05551967239056347	1.6928622855736715	0.0661339953780368
995	1.9594882364239972	204.81279930739584	0.08028950553061594	2.2188868431911066	0.08192460718935132
996	1.533867302666919	200.7808023272903	0.06324529070083454	1.8390908030132525	0.0683659429367555
997	1.0414416706095042	224.06247697991606	0.04074314624716744	1.2641937716036618	0.04475202645911419
998	-2.2004832315115763	238.01088224803155	-0.08227069491106544	-2.109261879797536	-0.07088378845244742
999	-2.067221568845998	249.83422981077777	-0.07623702475005914	-1.9646986699999889	-0.06504338000287302
1000	-1.4706055761197052	220.78436469093742	-0.0593193246282866	-1.2693265480732276	-0.046412126312547895
1001	-1.3470622099003688	227.23064902715214	-0.053846497040330885	-1.1421187146527483	-0.041264125007303386
1002	-1.1814146615422036	231.75238626167624	-0.04697975787355809	-0.949918169566339	-0.034195661109145147
1003	-0.8920413997414123	234.83549624632167	-0.035377854915362356	-0.6773596006330473	-0.02446395017147807
1004	-0.4603969214697744	238.29302518897637	-0.01820236616515017	-0.2999884398455543	-0.010814001635787454
1005	0.006999094697662855	245.5769686851751	0.0002749635716185167	0.15823144561851693	0.005660235675299459
1006	0.4117450234225192	252.83027040969722	0.016076947350398826	0.5764896491164213	0.020554627008922147
1007	-1.4057968810779156	203.09000288109291	-0.05881943679610504	-1.2244789642139744	-0.046680081676187264
1008	-1.407062376225314	208.1136053997133	-0.05843059569459331	-1.1865369015859382	-0.04469676111697414
1009	-1.3334671469785766	214.7782092055322	-0.05493951419284157	-1.083619462451067	-0.04038301045164053
1010	-1.1597879916270157	218.51028107399569	-0.047610028696502785	-0.9063844489004789	-0.03371207070063048
1011	-0.8228552998103724	218.28877886772858	-0.03376679560105695	-0.611089925331853	-0.02286329133607585
1012	-0.33723263743100634	221.0499270110923	-0.013792612634005238	-0.1929202686571597	-0.007210267760245436
1013	0.16842335150127097	228.7892943141996	0.006840661375984965	0.28913092936112983	0.010740559050024875
1014	0.5950626539370757	234.1586237134446	0.024064766798719568	0.7190143627167331	0.026676877639626638
1015	0.8365878130605211	235.7221113303093	0.03376757391036795	0.9806547930885259	0.036283857192513244
1016	-1.3260586578715385	192.15760018761068	-0.05677005320882225	-1.2027137908069265	-0.04688794673258291
1017	-1.379778232485068	194.92503483784836	-0.05886677364962457	-1.1503804873298789	-0.044485068561628795
1018	-1.3175860891437385	198.85766129428137	-0.05604134686918106	-1.034438521337099	-0.03974979037540499
1019	-1.0825719428014526	202.40916976359097	-0.04596961917073404	-0.8285456510590309	-0.03187254619906714
1020	-0.6729880378386445	204.01150379886332	-0.028534049909870296	-0.4783242458032065	-0.018486631605817757
1021	-0.17504734177188266	208.95626372260358	-0.007374757281234219	-0.019243040660472215	-0.0007422903553059297
1022	0.30470456647929134	216.18545765039906	0.012733285949673523	0.47419099304866574	0.018236690503961126
1023	0.6970220807211802	220.34996443364625	0.02899912111979982	0.8929658722002085	0.03435887511442574
1024	0.9262312151004387	221.16076758677596	0.03847251077782075	1.1559463703971293	0.04433577019526133
1025	1.0415265949664825	219.4305968839704	0.04323891751986011	1.2870021061142465	0.049224789584548775
1026	-1.2799495740498092	176.36515038882808	-0.056269221985397425	-1.2293408018125098	-0.049478578708526434
1027	-1.3178534935879846	179.49934814933695	-0.057714167953849496	-1.1844542313971764	-0.04716064333354843
1028	-1.3272371231438806	181.12583416959527	-0.058144957370474856	-1.0900869668018816	-0.043203731770447666
1029	-1.2157883460567758	183.5581168612713	-0.05332635162348089	-0.9098569675582785	-0.03601212612404767
1030	-0.9129430715120308	186.1894477847561	-0.040090520607984625	-0.6484472059378122	-0.025786117829655786
1031	-0.4781680101752517	190.0733974106098	-0.020935266727087946	-0.28215337301130755	-0.011262482592977255
1032	-0.016567979261798482	196.61835612845803	-0.0007186666539055281	0.18473307574850825	0.007358429138182338
1033	0.3821651268045089	201.83696285282136	0.01644105575419803	0.6376520713192031	0.025343876266561413
1034	0.7057250860706921	204.55614986515505	0.030218878868617734	1.002180975063863	0.0398253228088944
1035	0.9165090673706617	205.66037338704666	0.03913286401194778	1.2597950734684173	0.049840037069157385
1036	1.0699766046990808	204.86478757342832	0.04561330275715162	1.429765235203562	0.05623196070276391
1037	-1.2872451219063805	165.46637272479458	-0.057815835323372054	-1.1235231876619995	-0.04615177986990631
1038	-1.255001053421547	166.41538945774676	-0.05638233159946599	-1.047165138847566	-0.04274163968170349
1039	-1.152717980293421	167.66458319298613	-0.051947645622334254	-0.8990835981168964	-0.03659612515180975
1040	-0.9607599759699056	168.5329256765201	-0.04351629325368157	-0.6585375336163147	-0.026885147047043565
1041	-0.655809875612593	169.843963321988	-0.02980646739951451	-0.37045609989375333	-0.015220702068001482
1042	-0.26764881621291503	175.39649485314075	-0.012106082225728508	-0.024748261823044567	-0.0010196099714378055
1043	0.11146650801758112	183.5351740122204	0.004984007763045096	0.3602086637052242	0.01481506614972806
1044	0.4065643884567943	188.806233035049	0.018005333174594858	0.698527103551655	0.028648445921930707
1045	0.6426964794181655	191.8572205097985	0.028271336584429863	0.9487435093566858	0.0388091471800352
1046	0.8310562135778153	194.7175269967431	0.03634369318056499	1.1908517741715803	0.048358988390037966
1047	1.0287440945269077	195.55905948971142	0.04480446397544044	1.4172062207442766	0.056990324389655435
1048	1.2511862427362543	199.2367926024276	0.05410346311095555	1.5939741469882467	0.06363902108280742
1049	-1.2521561789548024	153.85077398233472	-0.05781238771961434	-1.0017698036243101	-0.04215766918637933
1050	-1.1158871897016214	154.12519387657673	-0.051690644590421275	-0.8851768151951664	-0.0371923913515707
1051	-0.8708101743257095	155.48452972412713	-0.04050780064959816	-0.6655351503449698	-0.027918651491498636
1052	-0.5946174071676814	153.75955043933848	-0.027903432352828376	-0.36225352153938284	-0.015276249776709386
1053	-0.3230162318037323	156.0219242189771	-0.015198473537853141	-0.06188644811742588	-0.0026260419781645792
1054	-0.03494671383738995	163.05410460125418	-0.0016325800228536593	0.21913403346556515	0.009300559757861022
1055	0.23994152386894635	172.30726323092622	0.011062516582877269	0.4859362210860173	0.020546547502133607
1056	0.4183173352460443	179.12290236420677	0.01905577540456634	0.6488981737114514	0.027317228949098344
1057	0.5578254774792187	183.25598250764202	0.02517721093624336	0.7825771191151041	0.032803158406690305
1058	0.7108058071905797	186.37875808378155	0.03183629815618475	1.0196726408477856	0.04237896495403355
1059	0.9390041180813673	188.53440298173226	0.041775074556616894	1.29158343570158	0.05301077354561138
1060	1.2120361617286675	191.13836498591286	0.053505868807445005	1.5181192444740188	0.06174449602442662
1061	-1.2777630090294192	142.58835326079182	-0.06097097379545601	-0.9926421872748674	-0.04285660927318392
1062	-1.0172070337485373	142.38275055123162	-0.04884533891111576	-0.8372551448786316	-0.03620408263456088
1063	-0.6304837153555332	141.78926121677034	-0.030495426542493157	-0.5375283639957615	-0.023223688408570375
1064	-0.2800245141234725	139.2649438886538	-0.0136726628921852	-0.17196720729062173	-0.007479347886571683
1065	-0.04258628959128727	142.25362109909193	-0.0020798789070893566	0.13589531973640176	0.005941485128011059
1066	0.14503293794116573	150.9979539927385	0.007006938650202171	0.35416917155121064	0.01543284040662845
1067	0.3208947093032518	161.02332553156467	0.015273750342766856	0.5173499101986255	0.02237553157075272
1068	0.4346994969175284	169.5345518273493	0.02038858406906241	0.5821969214730358	0.02503126376962247
1069	0.5316233065241566	174.37450400081397	0.024660150160718257	0.6664629407204445	0.028558851090689844
1070	0.6706860794270378	177.50636841123261	0.030842912973605075	0.8854088153452211	0.037661861775003524
1071	0.8894141385674823	179.7928533178823	0.040590033109743344	1.1554947570068281	0.04864071666143381
1072	1.1428392615625993	181.64104986168545	0.0517478172101897	1.3916146625523684	0.05812890206821622
1073	-1.0511624389185579	133.1938700544756	-0.05229969869844356	-0.918489725446355	-0.04067440326093378
1074	-0.5927847769160987	132.1715340058285	-0.029687686780134732	-0.5593760940424636	-0.02478462882407574
1075	-0.17416291033612785	131.1447860239134	-0.008770940980032367	-0.13822393974302932	-0.0061756060191340036
1076	0.07958908697099837	132.2772573088121	0.004005322913728148	0.20104006664388413	0.009030445074356866
1077	0.24785282128596972	138.66916927953122	0.012336776512190208	0.43913199695150107	0.019626974175144637
1078	0.39176868073172544	149.13693584757354	0.01917333344850161	0.5791305055173658	0.025604506744567185
1079	0.4921333501446734	159.29653936834399	0.023672589249469956	0.6306289300061444	0.0276423399801453
1080	0.5767753264734059	165.40635663862554	0.027389809133448757	0.6996694819195326	0.03051822656948042
1081	0.6899821713782406	166.7426541866884	0.032549002806230326	0.8430642183473918	0.036615601199823995
1082	0.8685090144157845	166.50330677109383	0.040790414639786866	1.0385595789405972	0.04496802657790789
1083	1.0875148979800104	166.99176824635373	0.05079417610515094	1.2466478379148282	0.05395812985569437
1084	-1.1152848771300832	131.84493050463055	-0.05662818574185637	-1.0215208447187993	-0.045882437697773504
1085	-0.6744702273175671	131.340910398356	-0.03424744702533727	-0.6326227002284374	-0.02843745366606124
1086	-0.24729043980928275	131.7729167608642	-0.012541280301433935	-0.172125220929602	-0.0077987400732328965
1087	0.039453707770756075	129.00914839989557	0.002003458450518305	0.23631933641109226	0.010777156355624744
1088	0.25597144198937966	129.93774077852328	0.01292443095952223	0.5619142997984147	0.025535879479787724
1089	0.4278560696371708	139.72279971961584	0.021230482660793196	0.7406047213670386	0.03321255736830455
1090	0.5232424996386349	150.4637852760461	0.02549015149737094	0.7912257171384534	0.0350125564473597
1091	0.5849975080547332	155.49966207655677	0.028180072236324953	0.8168567033245716	0.03587071376068008
1092	0.6745721287444721	154.08219018223434	0.03240647465243904	0.8681106991496743	0.03808952887830548
1093	0.7996738377316326	151.91203945114995	0.03841063156702443	0.9659662597424314	0.04258079334591627
1094	0.9815701728198022	150.92412570975625	0.047115470652311225	1.131391326331836	0.05032857068005457
1095	-1.1220032418093213	133.68401881471013	-0.05708741338712902	-1.0157910875590672	-0.045837657475009286
1096	-0.7413796390107714	134.86038966325665	-0.037299027615389314	-0.6244078450192062	-0.027948081966411686
1097	-0.34433742243489235	135.38499141752942	-0.01720437378960456	-0.16445620330746324	-0.007384559841626397
1098	-0.04056705545267081	131.43377076073918	-0.0020310555185052287	0.29161756279370205	0.013212624541178053
1099	0.20181694368685682	129.53654263533141	0.010091331767421026	0.6642667686243647	0.030131756390395264
1100	0.39981033794246185	136.51435844006642	0.01971781475695324	0.8775509730874921	0.039336960554535824
1101	0.4923418354732892	146.29306131035554	0.023864915427230078	0.924391756484644	0.04075742408016233
1102	0.5467342139010846	149.84501285871377	0.02626680982919715	0.887970453287995	0.03877776874041713
1103	0.618099762053791	147.41196626778822	0.029700562933011286	0.8582123146599616	0.037540009909056
1104	0.67379308961366	144.85653813779635	0.03250108544576841	0.8927413128968197	0.03947255677302821
1105	0.7765768665670896	143.99412982992195	0.037638037514556244	1.0106374481459448	0.045279095810534395
1106	-1.33436910019628	134.497324043239	-0.06787825647936334	-1.101476567400083	-0.05027425741019185
1107	-1.05573223630235	135.47143682500626	-0.0526612393966089	-0.900335674893507	-0.04007625219670742
1108	-0.7502011665112766	137.41396918928092	-0.03666735726871609	-0.5449702264808179	-0.023783100218314104
1109	-0.4299704725151941	137.7877265376157	-0.020830110254878832	-0.13967115785028536	-0.006080258937634838
1110	-0.12824045447863308	136.63446656337229	-0.006218561969159406	0.2896235954738781	0.012733556389911823
1111	0.1635497742261151	136.75981053078263	0.007930422419828014	0.6485600910925798	0.028683486469698385
1112	0.344922933042183	140.587935911313	0.016597670556837262	0.8478768714665762	0.03730542900286641
1113	0.39574685148219935	147.36804710158953	0.01881011900536382	0.8877438593469831	0.03848014764607441
1114	0.41990918018839435	150.1347806407996	0.019840156602190618	0.8272916474470637	0.03552001213604929
1115	0.4558228161416177	146.82025341573322	0.021639361976010157	0.779094258375117	0.033637354475131685
1116	0.48032904875081145	144.38411810178366	0.022988392634018754	0.7882544548475351	0.034541819547225336
1117	-1.1755977916810425	137.8061947301985	-0.05773734649080819	-0.9724404383661721	-0.0433651709587876
1118	-0.9060187244765235	140.48563612160763	-0.043044018582724386	-0.7441899845102325	-0.03181091484057373
1119	-0.7060194150995904	144.72070781454792	-0.03271245928837129	-0.42995646388223224	-0.017844430908736972
1120	-0.476679875306971	148.03696123062835	-0.02190719874032776	-0.11415234251237869	-0.0047064066237248086
1121	-0.18096456910315653	148.55778083545692	-0.008365248723943723	0.20237557814899182	0.0084483274232938
1122	0.09627879023241079	147.66205114284278	0.004483517648765834	0.4488345271870583	0.018993691922171912
1123	0.22531801146378944	147.68966197744518	0.010509319863227968	0.5926641529077088	0.025210700658991027
1124	0.2225355206994034	150.4119851372661	0.01033781582932886	0.6429012113871752	0.027126150333789418
1125	0.18785997288081213	150.91112979664567	0.008731803780222223	0.6060188204791328	0.025411182498143402
1126	0.1818786785548958	146.26318480059524	0.008549259928810353	0.5759287822995486	0.024417813817559343
1127	0.22206838551775096	144.43118253763	0.010568281546579069	0.5857691354977447	0.02533670942883257
1128	-1.2940605634745568	135.75231372703064	-0.06307673535737338	-1.001983831070831	-0.04479635807613513
1129	-1.0219358300601575	146.66760894530788	-0.047152639490352005	-0.8446867167745157	-0.035713126977235894
1130	-0.7635278044256079	153.13039894271043	-0.03378997834808609	-0.5831541242272718	-0.023501887383469016
1131	-0.6139626938770962	160.088005448217	-0.026557751461927827	-0.2737838270352045	-0.010708724757373379
1132	-0.4398648673495913	165.33503035180328	-0.019025587328116492	-0.026305357569920043	-0.0010265492476487124
1133	-0.19573218689839214	164.56078394628173	-0.00861346834602025	0.1451373481562261	0.0057805670935818145
1134	-0.014740746279565148	160.89882330656988	-0.000661209965390164	0.20261688490968313	0.008257954924660837
1135	0.05043892727561272	157.17133144535848	0.002290999540726648	0.22352548317443593	0.009237841089587888
1136	0.007538494348571512	154.08761318690446	0.0003449908127675282	0.2533057000372868	0.010463735557291865
1137	-0.1020406881539539	150.05385003895438	-0.004717982459006343	0.22653256293289115	0.009353730490752978
1138	-0.13943765425604987	144.38258591535134	-0.006556446846502766	0.23304562117525812	0.009781602904288622
1139	-0.09063541835577393	141.35168400758255	-0.004335889287597889	0.23028197861936006	0.009914167595657176
1140	-0.052510168832896754	141.12780337793362	-0.0025505760875496365	0.17759371216147013	0.00782849678721406
1141	-1.212387158960914	145.96959024917004	-0.05542477848554387	-0.8900753220999496	-0.03701423649522806
1142	-0.9525744449859336	163.7915200164899	-0.04072135458973657	-0.6873397587975617	-0.02697242601599675
1143	-0.6758675215485643	174.37060845560492	-0.02771806578034435	-0.3631276565749876	-0.013683883221105237
1144	-0.4509478123034053	181.22526013007024	-0.018266278128158817	-0.009570535488688704	-0.00035459946046403467
1145	-0.2577976855154234	182.31314985075682	-0.010620097779196955	0.21996011474247618	0.008252921399661545
1146	-0.11500001558927159	174.75669045997125	-0.00490594622370767	0.2680715384988607	0.010380691440484183
1147	-0.08094562206899764	167.294623602657	-0.0035653888552391803	0.1341805069366063	0.0053625516287906854
1148	-0.12641834734040874	161.35110756916959	-0.005693710232267111	-0.0017743191226746685	-7.230531016771377e-05
1149	-0.24230179779359148	155.87761049468466	-0.011087289181565315	-0.07135312071776306	-0.002924041143128883
1150	-0.4145015260295436	149.25242030486996	-0.019295670916699932	-0.15873787891989144	-0.006539334183511104
1151	-0.49689095916157666	142.10209035536204	-0.02362943640243344	-0.1977413950241249	-0.008313530538876897
1152	-0.46429371648052814	137.69723886833228	-0.022534136610863276	-0.2602690197922813	-0.011255141586670802
1153	-0.3989015869366028	134.59961481422894	-0.019715751472661955	-0.3276390259388382	-0.014547418588201404
1154	-0.3841435738735222	134.17426237880161	-0.019266303978175314	-0.32730111933851486	-0.014914346441908016
1155	-1.1233211430524555	161.69146289009385	-0.047984611493572	-0.7371976844261018	-0.028349956947652858
1156	-0.8339066397643289	186.63376926842963	-0.033192231086678216	-0.45954946962726306	-0.01668262672818614
1157	-0.513677696235221	200.63558207040978	-0.019731870882376525	-0.06432059427949159	-0.0022721782582577157
1158	-0.22370540797469374	202.68387133578722	-0.008619236927819992	0.3703961841524439	0.01312506732098797
1159	0.006413564066385814	193.98579953762018	0.00025638095513312164	0.6338538693398968	0.023160159706181183
1160	0.11102989166302599	178.72384146393784	0.004679690918952544	0.5930531831913901	0.02263111198665686
1161	0.019133127925951593	167.7086554894193	0.0008426585158289565	0.3037398355319053	0.012047707560788016
1162	-0.20449726350848324	160.94939050079034	-0.00927449146371396	0.015758436020758618	0.000641709445591515
1163	-0.4532598927363302	154.35440616820756	-0.021017272456756313	-0.18997930138327757	-0.007841540813197451
1164	-0.6565043892374378	147.11718179568143	-0.03110056051489377	-0.3822807823587945	-0.01599119867588042
1165	-0.7892211123955903	139.6046267250758	-0.03825953977573017	-0.5469227982188206	-0.02338713945243783
1166	-0.8248188974311634	134.7660074694468	-0.04077261677976858	-0.7089889870778117	-0.031140117375142808
1167	-0.7847233375321863	130.9135525632911	-0.03942549947437647	-0.7748543888020648	-0.0349058117948384
1168	-0.6951198013812183	129.64115030589744	-0.035348948011153944	-0.6899382152206921	-0.031817284969795474
1169	-0.6119730358398687	128.23455805798946	-0.03149800326225829	-0.5526251402649452	-0.025913507015680293
1170	-0.9605255559958765	179.79734644831942	-0.038715149361904205	-0.47448370072482854	-0.017076790463020707
1171	-0.5696465607804582	207.3153931380157	-0.021508530533723785	-0.13203099285523467	-0.004508620914050241
1172	-0.20732962682985823	219.69152177170835	-0.007637928696036496	0.2953902651533663	0.009969546340542248
1173	0.06274492909172051	214.9873548528821	0.002353951297969805	0.7697570205485773	0.026571245783520922
1174	0.2848232846518681	200.38093483383935	0.011242191364156343	1.0635890584044705	0.038358220430316274
1175	0.4037686318213344	181.61578010417344	0.016981370232099197	0.9656259656946488	0.03667520697881497
1176	0.2515904846690488	166.78116919598511	0.011163658984731364	0.5962542906326965	0.023684636166955115
1177	-0.11031290948378406	157.92867792164932	-0.005078059492459319	0.1960624662588194	0.008055842845910153
1178	-0.46101701352167673	150.56111964111855	-0.021812795164687915	-0.12878671722270685	-0.005430004903373231
1179	-0.7081167907623298	143.93124029865413	-0.03429371540480582	-0.43000770597259597	-0.018557445600136915
1180	-0.9034750616985208	137.46248297661086	-0.04470115021860907	-0.7130424416159946	-0.03148810882048315
1181	-1.0378898784885642	132.96288963789024	-0.052189048368618624	-0.9514274491139714	-0.04296314228612907
1182	-1.0486808375392194	128.90868802915642	-0.05335578193889687	-1.01591800006261	-0.04675437497785254
1183	-0.9134183473809074	127.87309476079952	-0.04678159009679678	-0.8619451563399315	-0.04026023589510238
1184	-0.7687640761813059	127.44196725050244	-0.039596095654512456	-0.6645406117174798	-0.03125846301166411
1185	-0.726122416294848	128.1733082105933	-0.037419954719131385	-0.5483189900510136	-0.02549736793114051
1186	-0.7400585865780758	196.42024769412586	-0.028413730249994048	-0.08851902368511633	-0.003018733396050907
1187	-0.22908081493504548	219.49700312652476	-0.00834927665435148	0.2903815747060864	0.009520556118470747
1188	0.1557555616723172	226.34573209571994	0.0056193955724392446	0.6703252019509783	0.022021211925062276
1189	0.3718477718045327	216.07870013691507	0.0138534877989969	1.0895317371472837	0.03704685976064421
1190	0.5533659320813491	199.76722335584395	0.02187271621460752	1.3133100917289804	0.047128822222388435
1191	0.6606606120579259	181.57692735090671	0.027933586026894525	1.1940396548756942	0.04544143012734622
1192	0.4731770065370092	165.06978997418602	0.02121548116875979	0.8191828962333922	0.03272693401864508
1193	0.050392909187015306	153.75090710264655	0.0023589804177049155	0.3698521095548443	0.015385625334203153
1194	-0.35260293375595303	145.59704336035878	-0.017032708483928002	-0.03495597361089068	-0.0015091930939530266
1195	-0.631221689678056	140.53799023941198	-0.031176935004978423	-0.38233460675333863	-0.01701372429531884
1196	-0.8617693266243696	135.4734158201239	-0.043317112366757546	-0.7162809488695927	-0.032613379580631506
1197	-1.0332285102242182	130.99109667329645	-0.05258453342965246	-0.9644315817718135	-0.04465834206650522
1198	-1.0686377635546178	127.33362785823884	-0.0547695237725955	-0.9990271673223453	-0.04682690923880998
1199	-0.9633122927686393	127.7445234487833	-0.04937209808589794	-0.8300661983580083	-0.03911074904013419
1200	-0.8250271071804132	129.68798033745617	-0.042188613927951535	-0.6243631226000221	-0.029242840283199765
1201	-0.7729819653852805	133.18035687361146	-0.03926004381541283	-0.4805139466208582	-0.02212134009776313
1202	-1.0803932545644925	185.33170685044635	-0.04241854489419115	-0.3363136520410227	-0.01164777612529298
1203	-0.4459891083919014	214.9670893680445	-0.016372354872357848	0.2919503322054983	0.009507584410284774
1204	0.11500133429450957	229.04945228101	0.00409170567193468	0.730130467982689	0.023317690234485842
1205	0.4481351680459939	226.52234414925627	0.01607892274073999	1.0505012144493286	0.034094670893055984
1206	0.6120105478281803	211.55359383157807	0.022965482331009094	1.313723126871113	0.04443056321649516
1207	0.7440647752558619	194.4644002134123	0.029794428308035283	1.3999289591815285	0.05027767275898282
1208	0.7901191790650937	175.39482588988898	0.03394146636357746	1.2372048522939112	0.04749550013738216
1209	0.5886214050242746	159.32143943822027	0.02684977234734191	0.8797519273538864	0.0356337477661218
1210	0.19109960436709608	147.70994659649332	0.009120067253005803	0.4536162417480831	0.01921762343920742
1211	-0.1799727828758103	141.3663467034083	-0.00885384864384926	0.06743322990068268	0.0029752479412904764
1212	-0.44616495349865715	138.59358650545784	-0.022351130449310114	-0.26802746813352823	-0.012189061218253099
1213	-0.6788955296846761	135.0965611275862	-0.03442623851591465	-0.5982210313908626	-0.027718938114875188
1214	-0.852210586415147	129.6751550430729	-0.04363741182379713	-0.821331042054576	-0.0384941925961183
1215	-0.9215741114785887	128.3044220088791	-0.04722275975415654	-0.845464189511832	-0.03985119858213953
1216	-0.856476045672494	131.2162422625943	-0.043580630490894647	-0.7188736255963492	-0.03381227946939296
1217	-0.7303276755861272	134.1134959194081	-0.036891589831085245	-0.5319142517506154	-0.02472689217713819
1218	-0.8171570881726048	208.72818039213197	-0.030373231473625754	-0.12576156787659934	-0.004099226374423441
1219	-0.12494861481069745	233.5367255093932	-0.004432559567504292	0.5480008794889564	0.01716939491604269
1220	0.36856864539031503	236.00050685618885	0.012993958714469796	1.017131179616294	0.03198504013939051
1221	0.6122527617344299	223.0083915638337	0.022240551285251195	1.3052826699091025	0.04258710634024579
1222	0.7044267994354633	205.27948809474648	0.027039279769022522	1.454772004799557	0.050039630797295065
1223	0.7445348644285088	184.51762550319825	0.030645465253008312	1.4334918177542384	0.05257068419091488
1224	0.7406265048288279	164.71827838989205	0.032697949555042904	1.215720801495902	0.04767876069052155
1225	0.6007205890127909	150.77857468370271	0.0280836852252468	0.879425014223003	0.03652576226540288
1226	0.29309735335913495	141.72868646166748	0.014287828213888135	0.5235599335515924	0.02277266693100382
1227	-0.019825098530459398	138.3986776721142	-0.0009906933028235598	0.20986539877806942	0.00948804150616058
1228	-0.2673297751697709	137.44033985848134	-0.013527671939205402	-0.09543453841967604	-0.004426656705250898
1229	-0.48306420599155836	135.90639083193156	-0.02459039732554075	-0.4097078327396859	-0.019215770774762064
1230	-0.6493317021597027	131.52929641339205	-0.03322179518177154	-0.6219008094374281	-0.02931560128238237
1231	-0.7177479914064178	132.6503414294673	-0.03653125023180272	-0.6720452604526331	-0.031643958258434794
1232	-0.6695351541639883	137.91575614364564	-0.03364301811033397	-0.5884579740443905	-0.027414669128092727
1233	-0.5831642704403224	228.5063886072615	-0.02087349947880187	0.01737797470664742	0.0005464426101372514
1234	0.05685113316215922	244.71982755505866	0.0019863575386144462	0.6436394702994078	0.019820718673525205
1235	0.45640888684251485	236.03890721831536	0.016243166050048895	1.070376420949713	0.03372987727391456
1236	0.618092321110217	213.52154010055403	0.02313900202700139	1.2959312297057397	0.04334469358785571
1237	0.6713510807376459	194.11617799012475	0.026812509121376973	1.3908778573301053	0.04994479795758464
1238	0.6249272169803568	174.23462899747395	0.026770357888289034	1.3396545051058437	0.051415248649296925
1239	0.5978441075017172	157.05810493040113	0.027300058485793727	1.1241959810025655	0.045716817623134426
1240	0.5202004632295733	147.15515251332278	0.024913153621458378	0.8403009936186503	0.035955925449768444
1241	0.27821565609373905	141.24300309701843	0.013759492164045876	0.5865404945646582	0.026146728201025763
1242	0.02512231718347404	138.95139174949003	0.0012631331698628291	0.35369671489255616	0.016249018082900208
1243	-0.20357091526607723	137.97354326717536	-0.010299089376555095	0.07547600667954257	0.0035310910492163438
1244	-0.42413789934328305	137.5338010126278	-0.02146958788913991	-0.226606110666664	-0.010663419234363392
1245	-0.5482664387056095	135.65881261539576	-0.02774735748667575	-0.4240547253494106	-0.019920811385319967
1246	-0.5479339596790707	139.53493058932594	-0.027462898813685115	-0.45826426932848896	-0.02130161575447334
1247	-0.46685314987794	148.19739861295244	-0.022983334635529765	-0.3586403042373894	-0.016320043271445317
1248	-0.4417161392054982	238.00676967449488	-0.015578161701323593	0.12458761490349955	0.0038753474103863203
1249	0.051508702261909484	242.96950355445617	0.0018121408108453686	0.5989490107301452	0.01855448222416773
1250	0.35865396325723664	224.93494866083657	0.013126982396002426	0.935359101883157	0.030158720471325777
1251	0.5034055460345614	200.22292076143873	0.019665856534010994	1.0896622092933714	0.03792185470665568
1252	0.528228259974513	181.50785691928093	0.022154699902086194	1.0954707107787591	0.04155152559945787
1253	0.4862542226067702	164.83441217704248	0.02180432796028676	1.0361067321202684	0.04205622114375074
1254	0.4840038803000173	153.39274464601291	0.022841135192395456	0.8837227698550323	0.03755414360890869
1255	0.4279490093830737	149.4026566727471	0.020789964883373858	0.7077051962839752	0.031073951302941237
1256	0.23737329023956386	146.4924627750829	0.011699818638157309	0.5873467028291552	0.026275396193747993
1257	0.036178064923052825	144.69736940317878	0.0017889248526449886	0.4601380026755941	0.02073835448505896
1258	-0.19872966862114663	143.5320565616724	-0.009812510867912365	0.20853739007777178	0.009467157427341251
1259	-0.41348738391603584	144.20933403024193	-0.020348010061609873	-0.06941253149034486	-0.003161964084706232
1260	-0.4756840435565224	146.4057375929908	-0.02330395741560618	-0.21414625924422767	-0.009715178011162527
1261	-0.3779427207737751	152.8722192553515	-0.018311470589008758	-0.16255757601846013	-0.007262500715949482
1262	-0.2074739301401853	164.24296853554503	-0.009864812784972645	0.011841634267808036	0.0005162912077144076
1263	-0.4170410987327496	244.96317652402982	-0.01473724808443256	0.18466412942431182	0.005765113127684427
1264	-0.04236962818572357	237.4531249498305	-0.0015244277375232502	0.5015553403508766	0.015883950358707377
1265	0.20039011361968845	211.7060740375013	0.007639224376782397	0.7219687682229713	0.024274674062263742
1266	0.3356260150234511	186.10488094561813	0.01380090018651303	0.7948079271116071	0.029169758300893432
1267	0.3924797985031248	170.11109142556654	0.017316463193773276	0.7523155185350372	0.03014987099920962
1268	0.37755894011489355	159.41893529750556	0.017577642466968305	0.6973691791860384	0.02969114604033201
1269	0.35939719259232394	155.82477598070477	0.017193853484931042	0.6363021753494933	0.027853539637039033
1270	0.32639670306518065	158.26799763804408	0.01563074271405255	0.5861319703442306	0.025659296504989267
1271	0.2119536455089795	160.53415524728268	0.010039248935644982	0.5744485740744045	0.02472183572073901
1272	0.04514315372325832	162.73250317470104	0.002109577079561109	0.5098833024327801	0.021569667211689028
1273	-0.1771970213145464	163.4352130899448	-0.00822293977419466	0.2998635019844333	0.01266293021794959
1274	-0.33626699691195594	164.55167766871116	-0.015585373665372883	0.06848673591400309	0.0029103659382837114
1275	-0.32884500459984056	168.62068523907624	-0.01520660762136068	-0.0010844409899869918	-4.605990740333652e-05
1276	-0.15621511523229548	176.09337674269932	-0.007169752440935705	0.13388200997458433	0.005612832174047195
1277	0.10486997643209243	186.00289747500295	0.004755919070016198	0.4009278507629901	0.016500858885339604
1278	0.39128108656017313	194.55518052490842	0.017517345555850623	0.7200743272155293	0.02905353165530528
1279	-0.46916286962928433	248.86731560021468	-0.01683562631129502	0.2095253757042337	0.0066146109080558926
1280	-0.13288514193329215	232.05588158339995	-0.004949161691797779	0.41914892392297826	0.0137265545877389
1281	0.06481181224693397	201.30002504856353	0.0025940607185877293	0.5408217753868374	0.019155807004850672
1282	0.20899122767989226	173.87327268688946	0.00907914131835822	0.5558839050797885	0.021613694240935753
1283	0.3139584400175518	158.62716522987176	0.014545602524471268	0.5417096910863837	0.0227565977681731
1284	0.32291447887396063	156.17894039241332	0.015377962972157254	0.5654626371200419	0.024660202646007073
1285	0.2674656000644328	161.29782191074267	0.012632631701080182	0.5916332566904955	0.025599717893414822
1286	0.2315136178814218	172.91924819340292	0.01057056149183691	0.5845560197481368	0.024275130619110893
1287	0.1536842013555407	184.06839562827858	0.006766939345923408	0.5352219816434097	0.021248953646284204
1288	0.013941298914691709	193.19607696565416	0.0005987941734045208	0.426222508585832	0.016493161190030286
1289	-0.1336151299815536	197.68995563210905	-0.005703826107509212	0.26950873688444044	0.010443241652561835
1290	-0.2070086923032149	196.99163729735173	-0.008909207075783958	0.13846869462025857	0.005445982708473654
1291	-0.15146754726353207	197.8625479428971	-0.006568733876104802	0.15405282777251283	0.006106434823505631
1292	0.061350464815523045	203.22782251386053	0.0026613696286135204	0.3723353264795388	0.014671999928947055
1293	0.3884798581858188	209.0987162806849	0.016804607452406268	0.7250170107347305	0.028255195311172487
1294	0.7462971027490296	212.78499977760603	0.03216350892511611	1.108136405597072	0.04277093560212438
1295	-0.8682412463910513	243.76710027275723	-0.031545086243421866	-0.1033546494075246	-0.003283198591328142
1296	-0.3993637152944687	243.87502179752283	-0.01471768447163076	0.2622003401322667	0.008424367821276696
1297	-0.13787953718074691	218.684960469626	-0.005379169482209445	0.39372272062189073	0.013424682522099092
1298	0.012534812994172528	187.8909522954985	0.000530224562880584	0.4618703893288727	0.017248305031502344
1299	0.158871853076807	163.32149484713813	0.007275822244389413	0.48674867659403265	0.01987618776414242
1300	0.2677651439303714	150.11534352990608	0.012891409277136749	0.5340662370429726	0.023097713237889464
1301	0.28980319568881835	153.29216810319681	0.013908136113522127	0.6195282237645322	0.026947898976434802
1302	0.24285478138516536	168.0573518967808	0.011131237227494983	0.6542067832510516	0.027138199546150227
1303	0.21026123746618322	191.25295964034464	0.009042828387774728	0.5907448163236771	0.022815188676766286
1304	0.09883680325698882	212.4747829210807	0.004038037191016981	0.4154271884798245	0.015165350012259902
1305	-0.07224531690990166	225.78626584085296	-0.0028796182078200962	0.21991719054941136	0.007860245670701212
1306	-0.18729363852641473	226.6424148295521	-0.007502916349956355	0.1090074101380023	0.003944011450537526
1307	-0.2005077042554253	218.91965817891992	-0.008214227396703492	0.10534107986523865	0.003915079333738434
1308	-0.06954861973326668	213.79063427419163	-0.0029055695307422095	0.2199398946409319	0.008336907254147222
1309	0.20046366600944204	214.60779442352552	0.008449680530346311	0.5035146354009236	0.01915043249906183
1310	0.5667863830564851	217.3825190668279	0.02395517547709232	0.9142758017403603	0.03461675212207349
1311	0.9628711665424315	220.2887079437184	0.04063327316547646	1.3372445216178015	0.05036002496227922
1312	-1.1760388006882319	234.5889327135466	-0.04315818712222904	-0.4796363959253703	-0.015530271518954844
1313	-0.5937414296449404	246.28088915498518	-0.021672574973739082	0.1241098443494826	0.003942115028870756
1314	-0.16346913653993117	232.4201161905084	-0.006206931410684975	0.4201011255043113	0.013754710015951483
1315	0.03408547875118584	201.33269211097667	0.001395458421873777	0.47850511596527384	0.01693013162811658
1316	0.1144994166088032	171.8196340103674	0.005115082018068296	0.486393955430087	0.018982416616527102
1317	0.18226462946014133	152.0881225866689	0.008742130786142471	0.5067756481380303	0.021404574479622206
1318	0.2590822374229635	143.31074267545	0.012801810609935913	0.5870808774002292	0.025640096324517563
1319	0.2745652650827677	149.07303841191418	0.013195715749310935	0.6698734208063606	0.028618256200689064
1320	0.25376064009646915	172.16379396478737	0.011350621430271221	0.6802068918488492	0.02712477900528473
1321	0.19889764239938268	203.75380567890292	0.008234680492904736	0.553342963942245	0.02036182524125168
1322	0.039255833967961146	227.47081669036837	0.001544651345254433	0.2872669517911992	0.010010835487295621
1323	-0.16313395081961962	234.72334421034662	-0.006333034571890394	0.016600848819581647	0.0005706844036673735
1324	-0.2804194931624887	227.25386540155583	-0.01109188249676257	-0.07596771856266549	-0.002672595192219687
1325	-0.28396746111861776	215.61094583594615	-0.011595832956204305	-0.0045650199190902276	-0.00016681520342897796
1326	-0.13177458671747874	208.21128827584351	-0.005520643885432313	0.17167481089901895	0.006461805449232439
1327	0.17697767535758754	208.06696515250817	0.007498149904387643	0.50149265428511	0.01907213877193666
1328	0.5534073494935112	210.51541996834555	0.023495601250042953	0.9133767916722119	0.03472627429379619
1329	0.9541756612597341	215.37503151475676	0.04026583295189054	1.330572296175815	0.05021760626554507
1330	-0.08109034527406991	243.02361864177047	-0.0029816861852478165	0.5891745525913096	0.01876398310109351
1331	0.24956801350806856	217.78297820239197	0.009754212794293353	0.7454127761792956	0.024906915415803442
1332	0.35922492061934175	185.83069695772937	0.015317539822765673	0.7021595373800651	0.025694684637944998
1333	0.3471462139686362	160.39210061890304	0.016155375450711943	0.6198626204967443	0.025018767813084306
1334	0.34295593776535	143.24561812774354	0.016995045449988512	0.6030638960703842	0.026029672097943157
1335	0.3687882685645151	136.12812447846167	0.018578870575162814	0.6618653907569114	0.029107132688254052
1336	0.3581642822326837	144.0975773296444	0.017334812533863212	0.6947957731122871	0.02953755779760943
1337	0.3113126835893849	166.9832080308923	0.01398843165895475	0.6621789404306145	0.02623826449870418
1338	0.20370437137141612	195.54076392750008	0.008523415835024889	0.5004503696326827	0.018445947348989432
1339	0.007259023818399471	214.80765958146128	0.00029135052139971605	0.18591463378182885	0.006542972469546283
1340	-0.18132267326528756	218.55855556245595	-0.007240904546483842	-0.09986877369551835	-0.0034899839881344964
1341	-0.2765981373364756	211.02188064467438	-0.01130277758888282	-0.19145970258746578	-0.00688445903135041
1342	-0.31642049627171964	199.42292647048652	-0.013375061422028272	-0.11049864237195214	-0.004141991381264606
1343	-0.2332165914064653	190.67298131671538	-0.010118946456678081	0.06743042104477989	0.002603443848241813
1344	0.03732066230046312	191.39861965721263	0.0016305903591246648	0.37549141097040245	0.014643477392162442
1345	0.399107602525244	197.8968249823458	0.017313365214492723	0.7733275517484467	0.030118038520755258
1346	0.7508988470308714	202.96569313004022	0.030192641672668625	1.1762251799362058	0.040545602357846496
1347	0.7853474856900309	173.79661834501778	0.034605445867442144	1.0629509297847695	0.04037878348017135
1348	0.7165620234710544	153.116562843646	0.03425616569245685	0.9330456386191759	0.03879091376994756
1349	0.6575842995059262	138.65319681739442	0.033163320978637396	0.8634058454249283	0.03796153692514754
1350	0.6338346317746766	132.1591234884678	0.0323577969274241	0.850157720267517	0.03793301464525246
1351	0.586836087968639	139.13394887301885	0.028937033389122683	0.8296890166523004	0.03594495382916298
1352	0.48964386695414336	154.7253930155842	0.022801803769039935	0.7428310092885826	0.03040940724706151
1353	0.30490460350002335	173.1058280955899	0.013469973456000985	0.5345481238641727	0.02073139745688351
1354	0.037506652079404706	186.40365862807892	0.0016075780693520151	0.20507511026046688	0.007681342662561795
1355	-0.16626832099997765	191.7011685627423	-0.007100626654960104	-0.07602874452537044	-0.002838237096038332
1356	-0.24683509178827023	190.14917451153636	-0.010723588628657818	-0.17702961120611466	-0.006782302217572182
1357	-0.3155447923570599	181.32730461472346	-0.014080716100787854	-0.13630334454333673	-0.00539342359221017
1358	-0.2852414934105408	174.6366343021219	-0.012952188946136247	0.013844627367492519	0.0005567157344471178
1359	-0.07945819975687857	178.2731559057187	-0.003592152899965686	0.2728920665707255	0.010967710586814929
1360	0.23720317035531252	188.62840317727185	0.010509654299694787	0.6148450508710139	0.024466533341361757
1361	1.3139508141545742	193.27362230736895	0.054165116807787156	1.6701265356285624	0.05968925048069968
1362	1.317486615983944	167.8060301346942	0.05933746882054805	1.5588274650058007	0.06133821176687381
1363	1.2038024018443967	152.08718029994193	0.05813689887792302	1.4421753788383525	0.06147945702254438
1364	1.0936247866278912	140.96283875876966	0.055136426473757945	1.326913838513794	0.05925830781571874
1365	1.0084629796317128	135.35052845097462	0.05151322220290021	1.2228787528703933	0.05538646581207429
1366	0.8841432153962305	137.92745775216397	0.044390492047182324	1.1341555714170806	0.05042411940853662
1367	0.6960459232047614	145.36494347280865	0.03382636974169901	0.9785765440469726	0.04200074651234628
1368	0.4168197624177852	154.26468670464902	0.01963949802830707	0.6896258767329654	0.028676826118904975
1369	0.08586163277966763	163.540467653517	0.003962613481099177	0.34291208545998497	0.01397521182645084
1370	-0.16624486523198312	170.15232131909957	-0.007627508287060747	0.08002850416827768	0.0032583767501468902
1371	-0.27675382812233407	171.16734408251753	-0.012799604475147143	-0.04428588430735615	-0.001833807156148487
1372	-0.33768145869781535	166.58334366113135	-0.015812897420546274	-0.046749568436026706	-0.0019620042140411228
1373	-0.2925414204419772	165.08848233662764	-0.013706079775645728	0.06286631826152772	0.0026219055064765078
1374	-0.13623441530503327	170.9295153129352	-0.00627149214072651	0.2602012166624804	0.010653527355920431
1375	0.12201370611692396	183.85679194823337	0.005435176973451378	0.5123657407538571	0.020442308617405678
1376	1.8886131222178355	169.68997660560782	0.08524114845767183	2.2059589504188875	0.08832541423424849
1377	1.7553368616279332	156.65227479758624	0.08379724805854916	2.124884788373884	0.09068471027284862
1378	1.601849392479119	148.18597241537455	0.07906602776155564	1.962452165734129	0.08692142758129202
1379	1.4318368582692065	144.30221043608697	0.07164312181882207	1.7383977003593363	0.07819978689721584
1380	1.2248084154938788	143.3883245640773	0.06116314217346406	1.5455428109161187	0.0691268378203933
1381	0.9533673953697888	143.9913178300492	0.04713435876711351	1.3063220972600387	0.05754534899847787
1382	0.594440178634446	146.9877324793352	0.029015772037913293	0.9478825274103754	0.04123724788558643
1383	0.1878273690608536	152.17105794477996	0.009063193084795121	0.551841349465873	0.023856179622148317
1384	-0.13031578848459915	156.39760569227943	-0.006252398150934601	0.2667427297511222	0.011554696790036196
1385	-0.30044864814175504	159.33321007977548	-0.014373261079415604	0.11882842200117734	0.005177668983903055
1386	-0.37735513450037467	161.08165411382737	-0.017924339291867892	0.08521364162062409	0.0036852886231184844
1387	-0.31844132256418983	163.98577859211613	-0.014873142794691804	0.18677457502089828	0.007853156837971827
1388	-0.15371003515234966	171.10534526860067	-0.006976220974309277	0.37552668039931	0.015229888919580447
1389	0.08036745888886934	184.33661675562865	0.003501953738731064	0.5646326788217061	0.021923948335060024
1390	2.4777175836477356	178.22006011927334	0.10931672156426672	2.9081323291883012	0.11495754766254758
1391	2.346590293033625	166.41151991467436	0.10812518888796356	2.8247399300322225	0.11652095008406904
1392	2.1622523086547365	158.3784613903768	0.102395071820647	2.613277321897931	0.11076294877401319
1393	1.9169373496859943	155.26384271020413	0.09196494925950668	2.2882967140463686	0.0987631072268078
1394	1.6293561793710878	152.14623566083645	0.0786465588377399	1.980163436687187	0.08591756164627473
1395	1.2908390701869632	148.71300190075715	0.06250588699694581	1.658103958349893	0.07183070258760446
1396	0.8575012239588431	147.59506799749803	0.04150596178495204	1.2409020144197376	0.053715633289355844
1397	0.363767362897657	149.57355246467466	0.017529583174019533	0.7797218724121683	0.03372452038170618
1398	-0.022637650722327176	151.91665849469666	-0.0010847309945449506	0.42483659347252817	0.018397046085647822
1399	-0.24943139369765094	156.40032078217627	-0.01180531364073546	0.22384023489502866	0.009659048890016288
1400	-0.36925774908686765	162.8334007972957	-0.01708105993448408	0.1759033972329786	0.007426381848353027
1401	-0.338025569934968	171.08235682796817	-0.015142287886939778	0.31588053631028296	0.012804372910678999
1402	-0.17329271261977627	181.04157589069786	-0.007477320033066837	0.5578697928920934	0.021545343042353962
1403	0.06066005736154948	196.95783254180336	0.002497702400286143	0.7348385171233538	0.026837258905846373
1404	2.879968390382457	182.06432065179283	0.12618754506228438	3.3418234416636188	0.13121792321700718
1405	2.6246434453836867	174.96877860167444	0.11750422546545655	3.0708810763948007	0.12275527876536649
1406	2.2933487175607157	170.46948491986498	0.10399284135213233	2.6708169067416447	0.10861573304205509
1407	1.9270701061087467	165.33560357013982	0.08817416616954722	2.273735754137991	0.0934970092614985
1408	1.5126344196674304	158.85720140150352	0.06984061576498955	1.8729740983047192	0.07759756091340136
1409	1.0240621541408395	157.9250739195152	0.04740920527564797	1.4120644529590378	0.0587132529106784
1410	0.5125852785551195	160.8250715845042	0.023624220805371087	0.9020263420361975	0.037412832590634736
1411	0.08337218074721595	161.79792225163567	0.003814463800298208	0.4774984675723877	0.01963851579872384
1412	-0.1759044210572775	165.85326290388244	-0.007901079699507162	0.22426427390566497	0.009081019589331578
1413	-0.33599473774398336	173.91107142079295	-0.014619453480684627	0.1707212068246672	0.006699971106086013
1414	-0.37189982554388235	187.0388335389733	-0.015518738472384577	0.3399647633458606	0.012732745975232216
1415	-0.22845171727131133	202.2583622697059	-0.00911377642504661	0.6362204009169954	0.022594743907702063
1416	0.042235570751635726	224.78063101423697	0.0015991683415745696	0.8840157921347415	0.029599298180608923
1417	2.747008680276605	190.58763530389334	0.11701198603457617	3.1448257782227595	0.11971876328616547
1418	2.340128815426307	184.91646132241863	0.10083057905947773	2.681806100365627	0.10388451277485794
1419	1.9190730599547141	179.9375013839566	0.08333651328415417	2.2277314208111343	0.08736919923244059
1420	1.4745927548571307	176.1721582666277	0.06440275234281036	1.8015011153673024	0.07124508156276918
1421	0.9834618787999752	176.95388540040273	0.04295227803572067	1.3222608616581042	0.05238159608389305
1422	0.4924160007415514	181.1178966135387	0.021333807338708037	0.8074516710293008	0.03164762532919617
1423	0.0865170309052751	184.72760332473482	0.003692476724808172	0.3875637584170472	0.014861279190033968
1424	-0.18426548968630652	189.06021367018215	-0.0076676717052692155	0.12483561328855579	0.004648620064602078
1425	-0.3746027655237948	197.9231883271322	-0.015011169064793281	0.05265380209007217	0.0018779760001334067
1426	-0.44690990360148375	213.38020367366025	-0.017094766590268158	0.2012965584796263	0.00679908771036034
1427	-0.2967725370365085	233.30227318876638	-0.01080428937910677	0.5340696867530716	0.017071935277107333
1428	2.4209627758066192	204.67879609700003	0.09941947379190703	2.814853740040072	0.10344284390502913
1429	1.9725161945516256	199.75218934846447	0.08176805520425899	2.3055401951590366	0.08632768287309608
1430	1.5536624264765708	197.61879568238217	0.06463151492836686	1.8184705111459765	0.06890231608017017
1431	1.1389508702126832	197.25429916853145	0.04736838093811637	1.3997854936285474	0.053254827577494994
1432	0.6998471635543967	199.68677496948405	0.028930587458937625	0.966477519971382	0.03654884576357186
1433	0.2726497518391442	205.04904867313743	0.011101956000930275	0.5086030806480415	0.018804501822631794
1434	-0.07265429686667604	212.35798474776468	-0.0028851232119596676	0.12330730721753888	0.004404558428656063
1435	-0.4011901903835218	280.37629265142795	-0.013269461659277244	0.26088912493589994	0.007496843589120187
1436	1.3322314148269718	213.13457986676528	0.053791055132493916	1.6855296143650327	0.06150322157505578
1437	0.9522915744176987	214.0921156915977	0.03840265541162909	1.2103651598825442	0.044542957928938066
1438	0.586885112799584	216.10441372576275	0.023502054839258817	0.8196170106021812	0.03012572514570975
1439	0.20687101793882265	219.09073855660415	0.008172160005814692	0.4601209126774308	0.016645084498048763
1440	-0.14933277256923372	227.8726298859046	-0.00574867344025456	0.06747366484645372	0.002355386306081131
1441	0.2533006929931581	226.57916323974223	0.009975703599368472	0.526763703607091	0.018785526783651973
1442	-0.04825314030218403	230.90093351185334	-0.0018742147777314254	0.19437872447395052	0.006876976785559704
1443	-0.36984433416115364	237.6825212840472	-0.014029033314403309	-0.10961879425840391	-0.0037805584616789657
1444	-0.6586568489494103	250.22517450458255	-0.024094137390517904	-0.4538209063161802	-0.014967570499750326
1445	-0.6975856326689652	240.2989442396936	-0.026387760898967612	-0.487500241690968	-0.016589685239636626
1446	-0.9735528787457614	252.31777417804682	-0.03564162780530976	-0.7643373397969968	-0.025145574043421787
1447	-1.2011469308236238	270.47210545424076	-0.04202197752801254	-1.0361985886912577	-0.03246962030420217
1448	-2.5081572246518675	199.79231200771522	-0.10082544244097019	-2.412825194403449	-0.08748826217500917
1449	-2.388316077240892	209.8816157653271	-0.09499810278500817	-2.248049258856374	-0.08099549432351127
1450	-2.2399890414478207	219.47377155188585	-0.08805131671237902	-2.066506362838886	-0.07311330555854685
1451	-2.2626408343737596	198.99458341892796	-0.0929709813108473	-2.192185747911356	-0.08253403643154009
1452	-2.1486573505011863	208.70461364606658	-0.08700891644969719	-2.107591008568722	-0.07778859015633362
1453	-2.021940262110307	217.90187212421753	-0.0806141858818948	-1.991341757826739	-0.0719375483629352
1454	-1.8348297529437887	228.41219191085682	-0.07198338064842556	-1.7940623199255454	-0.0637554323238476
1455	-1.5890132413720977	238.25532378230787	-0.061656094845218196	-1.5105272145161937	-0.053248078466543586
1456	-1.9665175234999457	198.5662016603848	-0.08178489312708179	-1.9841339973681305	-0.07561761012351072
1457	-1.8354118745941945	205.8414368680988	-0.0751948046734186	-1.8874846292468794	-0.07030369178200215
1458	-1.6634406985589725	213.73704901043558	-0.06710676841420765	-1.7031007814113512	-0.062320307042504235
1459	-1.4789014641131004	222.65637166399694	-0.05891030254967465	-1.4855300738744066	-0.053698201002958315
1460	-1.24227732963146	233.68321595242222	-0.04901678792504744	-1.2135358985220945	-0.04357780994492946
1461	-1.001466769540444	241.66846481987864	-0.03929519367400225	-0.9317642461419752	-0.033390043904544836
1462	-0.6928274916948627	248.71821064087467	-0.02699000406204444	-0.5684737399276668	-0.0203201951289096
1463	-1.6635910464323458	198.78690221749073	-0.06972098829798289	-1.6669243147009634	-0.06368455916318376
1464	-1.5384510919961383	204.53090033884587	-0.06357510720337671	-1.5586835439231694	-0.058440012853506536
1465	-1.4012007145909484	212.88067990173977	-0.057103405547875345	-1.4074496637825769	-0.05196305046685553
1466	-1.2141848744591854	223.41503202570505	-0.04893421714948845	-1.1965944036428815	-0.04376989299023517
1467	-0.9664748625777289	231.46443043415218	-0.03868780323539656	-0.9292958014615983	-0.033891243408818446
1468	-0.6359626392834634	235.99199382958267	-0.025337888192489978	-0.5531932290355117	-0.02014775654790575
1469	-0.2618302423566525	245.2544540093875	-0.010337088079535848	-0.07340357460219879	-0.002665663915326702
1470	0.07334128811741783	257.60743840314103	0.002863045733252871	0.3614778476330721	0.013081274625267926
1471	-1.5557374240280364	192.570524950688	-0.06659977106447826	-1.4791324973904698	-0.05797579093997838
1472	-1.484341130905373	199.34429856081823	-0.06261042866951998	-1.4393371569754163	-0.055290670572580504
1473	-1.389829027583359	208.747301176584	-0.05776004376217553	-1.332053535892277	-0.05021679412626261
1474	-1.2386087802847718	216.02780591183367	-0.05100077181037671	-1.1413782919285107	-0.04264411057378182
1475	-0.9680733687580109	220.58468300691598	-0.03966118051456013	-0.8753044918952078	-0.03270095863276908
1476	-0.5878419591197855	222.99216676755034	-0.024003456753431907	-0.49720715263600457	-0.018546333475625263
1477	-0.13894296488307972	229.98151395174386	-0.005633415366777402	0.013219435567834987	0.0004906749357991659
1478	0.2686405575207875	240.80665913475428	0.010786371920033703	0.4951126367710696	0.018325873239951614
1479	0.5227206404235577	248.20553128204511	0.020852157165138437	0.7690478526918402	0.028358384613382154
1480	-1.4226519482043856	178.42233706470867	-0.06317731035615047	-1.373296467361596	-0.05609029593435251
1481	-1.4559462534738579	184.29956974785551	-0.06369229826043477	-1.3684085238348027	-0.05493987919507418
1482	-1.4468291987075284	190.9065362789876	-0.0624341809518587	-1.3470415336112012	-0.053111961983331415
1483	-1.3885010327671927	201.01233298226603	-0.05908533099270397	-1.253937662016173	-0.048474394990541105
1484	-1.2374874187347227	206.48345029260832	-0.05229237828229547	-1.0764256218013126	-0.04127616836529174
1485	-0.9078927957295773	207.57766421485957	-0.03826997301690233	-0.767857246039281	-0.029489969503167793
1486	-0.4727857841542056	209.5416650829152	-0.019852759334587147	-0.3533068799103018	-0.01354432418982511
1487	0.021604365023914357	217.06376042967918	0.0008996182323246964	0.15282068287310058	0.005825662265190386
1488	0.4778410708756617	225.38905245673712	0.01973661805616816	0.6435591423950787	0.024486759216943616
1489	0.7268380316685705	229.88795725725203	0.02988389206451204	0.9379594051398735	0.035562777993464106
1490	0.8670145717951817	226.85797520450325	0.03571054882983413	1.1070112391161733	0.04211823725103088
1491	-1.3288372688071128	169.92732102005314	-0.0600704305642699	-1.3467536446987145	-0.05591555945857222
1492	-1.408131711166534	176.41803980823585	-0.06278470214559768	-1.3330558190259123	-0.05448606836668895
1493	-1.4444791862131743	183.2330496906389	-0.06366380973702872	-1.270734879322285	-0.05118021134132371
1494	-1.3824787820641053	190.24119030664463	-0.060370802763886205	-1.1490810807696537	-0.04553863794585544
1495	-1.16209811991153	193.65351257847092	-0.050566285022833904	-0.9501296128907256	-0.03745583381861987
1496	-0.7665779406971618	195.0171222185114	-0.03327987807634303	-0.6058059625233305	-0.023905319511636384
1497	-0.3018084664398375	199.0639730592909	-0.013016891148624612	-0.1478650913391678	-0.005819345530827833
1498	0.18247454105828836	206.98558041690893	0.00778891649927687	0.34167230921376596	0.01340488852304712
1499	0.595093108284833	213.370562144577	0.025201117171554793	0.7900091903827732	0.030998262465754066
1500	0.8318524538217141	213.64859761094348	0.03516240461763163	1.0989114988480926	0.04296448772856701
1501	0.9690375256352964	210.6273639274617	0.041041683205318855	1.3022295886021706	0.05096696226109326
1502	1.0853414922935298	211.61714359633893	0.04591533158855699	1.4726045044530758	0.05777323715904963
1503	-1.3530359480926561	161.72265906959004	-0.062039175831428886	-1.3140410652541712	-0.055227913139295655
1504	-1.3967592801627484	168.2107414805861	-0.06335172098947477	-1.2678472571323312	-0.052650393504199235
1505	-1.3982224674358845	175.08678352397976	-0.06288074921939654	-1.157837620385343	-0.04757569454320537
1506	-1.2972777372226953	181.06436258401718	-0.05802427307294022	-0.9851151569425136	-0.04002600250943654
1507	-1.0083661801506276	182.92472021778178	-0.04509538793847249	-0.7405631392367186	-0.030034080429595537
1508	-0.5797129680649676	184.74182742035657	-0.02586532769166293	-0.3838611667680631	-0.01556540710185255
1509	-0.13255888738182686	189.65118772996033	-0.005864031216470153	0.057794899894028494	0.0023352041098416566
1510	0.2890623296774708	195.49776907061582	0.012655901414007973	0.5120405760694505	0.020656270747676023
1511	0.6252777269360116	198.9792161275998	0.027181040301347374	0.8981973862445288	0.03626642567388408
1512	0.839104091436883	197.87843354788887	0.03641959029912263	1.2013835654910954	0.04836086482315398
1513	1.0252238765053108	195.10143591795975	0.04456370165703206	1.438990717750598	0.05782926218838272
1514	1.2112981823939875	198.92703559808092	0.05245396770715117	1.6295141686683277	0.0654375229085398
1515	1.3432723971501388	206.48397797274646	0.05765971616839605	1.7906647141225178	0.07145573273313477
1516	-1.360947935939096	153.68293054906107	-0.06339564361261188	-1.195665172851544	-0.05101164226778323
1517	-1.3299627846007724	158.25745908162895	-0.06156629552452663	-1.1035491812324176	-0.046732088669984614
1518	-1.2268310465697256	163.68756742925873	-0.056562666223610204	-0.9460433011762498	-0.03974584269613165
1519	-1.065839035611673	167.42613035229348	-0.049130684635963755	-0.7279208154356795	-0.03042206155563985
1520	-0.7660936431531078	168.82582698356256	-0.035368432545047186	-0.45140426822722624	-0.01887983246476813
1521	-0.37182693958075086	172.65096481320117	-0.01709076901281434	-0.12788492654775427	-0.005339975185374496
1522	0.016072475319436452	178.9133928105205	0.000730605995454299	0.25064146575803825	0.010422747257936418
1523	0.3359960326104555	183.75463093844425	0.015108303181311837	0.6067056797032893	0.02517763870388761
1524	0.579778967370592	185.81058622352077	0.02587931089229788	0.8942473777928701	0.03710986577731083
1525	0.7869562888130339	185.34988329061864	0.0350127520628984	1.1814519394091012	0.04880836463310309
1526	1.0160406886997897	184.94340097559663	0.04512699787688849	1.4448037061555314	0.059335427367204076
1527	1.2604478873111513	189.5499762016909	0.055646993568877916	1.6411182989264803	0.06720707922970726
1528	1.407089431373397	195.67061944576176	0.061594316398917576	1.7924375032661841	0.07301424218078131
1529	1.4820427433773253	202.92506351152485	0.06415108276563995	1.921766936310543	0.07706901982430314
1530	-1.3194499401719473	144.3362885790522	-0.06286822243180352	-1.0739488593282747	-0.046741639071313436
1531	-1.178706188547625	147.2117018041971	-0.056093589979422986	-0.9503967129404187	-0.04120970410609523
1532	-0.948663060174767	151.2360178424264	-0.045148919593490947	-0.7362959216348949	-0.03178230954819815
1533	-0.708825486721715	152.7114259847195	-0.03386332786403351	-0.4548498103038146	-0.019625090375230223
1534	-0.43826022695011513	154.6816809358206	-0.020957570740588842	-0.15669339055678547	-0.006767941719257251
1535	-0.1298122715367823	159.27800072843385	-0.006171547693894675	0.13142365923866597	0.005657856671677993
1536	0.17311258975646815	166.07859532911903	0.008131375508241492	0.4071552902113829	0.017438531665205165
1537	0.3711444252733666	171.81429396669841	0.01721300009699588	0.6086788940812798	0.02598066866862458
1538	0.5152595430378705	174.68653180439946	0.02367321564846111	0.7875364850853693	0.03356883526695763
1539	0.6925781825809895	175.95667544247817	0.03161656860951165	1.0462341067423573	0.044340083767983665
1540	0.9278596689875928	177.03047981661234	0.04214495228368468	1.3151069770019508	0.055244074593879124
1541	1.18529501099756	179.2353602643245	0.053517637967751296	1.5218623850278559	0.06360279606148642
1542	1.3566369624979342	184.2220061635096	0.06070665331822467	1.6940586807315916	0.07042713628788563
1543	1.4597981653305723	190.82085666170158	0.06461094064461578	1.8479509718663263	0.07588898979495873
1544	-1.3131052006402766	134.2042537761089	-0.06446860922431988	-1.068638204290142	-0.04748332475345654
1545	-1.068374846195437	135.60479178259538	-0.05265972805957813	-0.9140447140774761	-0.04063995746151511
1546	-0.7203608603883093	137.6885312671971	-0.035657060914378945	-0.6443170056326049	-0.028615204312335645
1547	-0.37276642558825845	137.5590694147916	-0.018564442633808968	-0.29048928371181226	-0.012940099753431354
1548	-0.11962128000651356	140.14450290268255	-0.005950417915058392	0.034477193043868606	0.0015368874423345466
1549	0.09489504570084495	145.89384658012395	0.004680062302790853	0.2869719738700333	0.012726057079425573
1550	0.29172973535681157	152.62837289093335	0.014213498778559779	0.47762555935485834	0.02105638604014657
1551	0.41842670027568074	159.98592003390442	0.020087035440139754	0.5842239897886576	0.025632767928072276
1552	0.515750297019725	163.9330679705014	0.024479967431974194	0.699057038288866	0.030602688350553634
1553	0.6401437015156799	166.01498454077554	0.030130929814966293	0.9052904258160482	0.03940170404659228
1554	0.827272194386817	167.71005025093498	0.038659200733529464	1.1418605468293745	0.049301124457154975
1555	1.0552933250174483	168.70047505892754	0.048994927624030446	1.3444855646992866	0.05780562617061926
1556	1.2605641862178176	173.09846967347042	0.057948802380172505	1.5472084457069044	0.06617515028049226
1557	1.4249032879944983	180.28154299317643	0.06467384468861234	1.7344185293217806	0.07343740242833349
1558	-1.3815373573220853	128.07479395126558	-0.06988132969596843	-1.149878857045795	-0.05212738461573046
1559	-1.0910638831078536	126.54846805095885	-0.05570686957227974	-0.9730529299727562	-0.04415605720015239
1560	-0.6605436316942422	127.28309883870676	-0.033911389426795474	-0.6446690279073445	-0.029309682003951204
1561	-0.23766742557158171	126.56153223585636	-0.012268188259406452	-0.2313308685207905	-0.010588463654969052
1562	0.03091600806298478	127.33815943432593	0.0015940480146205648	0.1247452544459635	0.005729342124027929
1563	0.22212833813618899	132.19937901607886	0.011343706477849741	0.39222305658638507	0.017940305091561644
1564	0.380971431893926	139.16609905402123	0.019194030639268472	0.5651476125270716	0.025662485011907692
1565	0.4878569418467625	147.8844632743852	0.024176644895149757	0.6474576489793205	0.029190005500686924
1566	0.5739376855845633	153.9198566173126	0.028055326289264444	0.7314561927024055	0.032797583206607465
1567	0.6688936315664812	155.4716853660475	0.03245473898417389	0.8581325974606843	0.038291588317617316
1568	0.8032237557319852	154.0658057067718	0.03884677813402834	1.0083544923054495	0.044979635924418136
1569	0.9752461248445272	153.92833127806807	0.0469390462538837	1.1743231244815542	0.05247560157244912
1570	1.167991919517402	157.94379611153528	0.055665961392958443	1.370539795261189	0.06100128387926316
1571	1.3474233522605834	164.28916929296219	0.06339751506599182	1.5687599813258142	0.0690674551748636
1572	-1.1262702794759942	124.02874075575615	-0.058775562926475115	-1.0125124835400585	-0.0466162093478495
1573	-0.698308373086172	124.38842447895524	-0.03643822665230366	-0.6440364813811342	-0.02964702426299107
1574	-0.28512337283582145	123.99331989941385	-0.014882356575892224	-0.2015960583922351	-0.009356705003319178
1575	-0.00034095512508498793	121.60409083791482	-1.7816445050776007e-05	0.20635310158892736	0.009665052448438474
1576	0.2081813337609344	122.56451080347509	0.01081996397936035	0.5128008352474949	0.024025360625679906
1577	0.3994167002007648	129.62942933224426	0.020461034862964293	0.703444019386307	0.03262400100282513
1578	0.5137782095087207	139.2473726964282	0.02585734776530877	0.8067059751357115	0.03692630605134669
1579	0.6064224301111292	144.48332616968327	0.03017385163998958	0.878553854114485	0.03982634546084955
1580	0.6920941368456888	143.4206655701273	0.03437030326029344	0.918716902892678	0.04162294976645391
1581	0.7841569457073587	140.31801501848048	0.03903356986756095	0.9618016017904902	0.043935927128099996
1582	0.9219302215575066	139.106927647379	0.04589199589183302	1.065994071543119	0.04919241315527188
1583	1.0898962457657206	141.91053855763607	0.05393522241670957	1.2137833299266234	0.056073559462851925
1584	1.238525178343162	145.73828591879737	0.06073022455281416	1.3783669160259426	0.0630707688687198
1585	-1.0667751335428706	125.56918881292212	-0.055763621719761604	-0.9556524463723118	-0.04429422386272177
1586	-0.6965769521856168	125.40996387453697	-0.03606347127606621	-0.5669326730578248	-0.026023540801055962
1587	-0.3500285589820992	123.82498417747424	-0.018045000881498224	-0.1372166165514776	-0.00631739810249768
1588	-0.07125939774742682	121.12530539478391	-0.00367766220656482	0.28644860318771703	0.013364130326036823
1589	0.15882931578343282	120.39300596689618	0.008184444962043425	0.6053775837530918	0.028384934455729774
1590	0.3709984743795516	126.35612466019145	0.018882084527349848	0.8058186511716203	0.03738824845262295
1591	0.49586402836331744	135.44081348121745	0.024813274337503213	0.9284124737866938	0.042311996455536724
1592	0.6046106286596828	139.19914605786954	0.03002122773855726	0.9859332882953179	0.044473760942970945
1593	0.6982339245703013	136.5923960476008	0.03480801628407286	0.9738107482141072	0.044160526897596246
1594	0.7357516205440929	133.08231453105955	0.03699718756305109	0.9335511043457609	0.04297078734785126
1595	0.7900630637231971	131.96050896412083	0.04002140510405494	0.9676590172346965	0.0451779753387906
1596	0.9073186055500402	131.42481716813325	0.04617396900056173	1.0487392068346597	0.04942533809131233
1597	1.0319890889698438	131.56148187602392	0.05247325442173346	1.1533063120636293	0.0543211394020516
1598	-0.9595195249448969	128.07613022809656	-0.04898713890580824	-0.8398623828190785	-0.03835605954961466
1599	-0.6815504984991059	128.50757728887191	-0.03413896488262838	-0.4856567098885634	-0.021687402875287445
1600	-0.4172237378541105	126.57523356774553	-0.02076866289537883	-0.10995402266852314	-0.004901516046170445
1601	-0.14632195290133568	125.85378300390347	-0.007295094887195647	0.28512307168554935	0.01289536351860799
1602	0.10838498570358299	126.62417969411246	0.005406662815917317	0.5900062072198899	0.026910823172155752
1603	0.3006872395992024	131.16921546447077	0.014880239403548857	0.7665697147516429	0.03469070806706266
1604	0.3714262157079143	136.92818675037347	0.018173287841206212	0.8712796266702113	0.038756097045181744
1605	0.44904721206986775	138.5286903657455	0.021908212500855704	0.9180556200843214	0.04055964469832313
1606	0.5359163162626989	134.8970814814423	0.026410285568852457	0.8995084502462051	0.04026272541710055
1607	0.5633938104806462	131.93210427503416	0.028193436289586354	0.8361983720259767	0.038268331984971135
1608	0.5746262236447728	131.27821434112067	0.029206333410987526	0.8055561704707883	0.03755272586364692
1609	0.6127267814701581	127.85312363328757	0.031657966959790965	0.807181354196574	0.03831282833827352
1610	-0.8076921128598442	135.3900317168437	-0.0390213643268702	-0.7126958503143112	-0.0310589229919165
1611	-0.6423016367537947	139.2634806351174	-0.030255190574979406	-0.4284905237434813	-0.0181179270054359
1612	-0.4687555977401452	141.18805322755736	-0.021956143204503998	-0.13301329898294106	-0.005607025883357097
1613	-0.2068365775712446	141.84895654435937	-0.009759598827292245	0.18260377656803065	0.007819937592216886
1614	0.03893601241202908	140.8924477764153	0.001853545730155851	0.4155528712433085	0.01806416351919609
1615	0.18034732509209328	140.67639716777964	0.008605315700617061	0.5417113477166358	0.02358842428316299
1616	0.18743242398178397	140.41554699526867	0.008935364441587351	0.6287423318560046	0.02709029297465145
1617	0.19504216155214	138.5512952002504	0.009348392102883454	0.6722794945896945	0.028899614975152064
1618	0.2472419624671136	134.2409719041023	0.012047193160772319	0.6724716877836941	0.029529853093732523
1619	0.2813966481679242	131.91581741930426	0.014006350313399644	0.6182276448384851	0.027991393856929055
1620	0.2738666464038173	130.7175238595269	0.013940069644391519	0.5362453785945757	0.02491670481740333
1621	0.22822385312446006	126.0253897366834	0.011897159398427015	0.45064748361256834	0.021467167464735575
1622	-0.8972203005292755	142.20270229218013	-0.04190245028408828	-0.7552733494636414	-0.03225815228672197
1623	-0.6890565368689656	150.22098378038717	-0.030819625061973298	-0.5681106550801501	-0.023182026418617184
1624	-0.5808091648502253	157.19011169594066	-0.025403449718885987	-0.33025491690616005	-0.013132198534535221
1625	-0.4555088749252097	161.16913780372926	-0.019984774601697793	-0.10320655007905723	-0.004112671575148555
1626	-0.2509862891996401	160.53941665173366	-0.01122673678484136	0.09180884601906178	0.003741338959551475
1627	-0.06956489057136603	157.11234900015532	-0.003174542804092066	0.19364734586337704	0.008081019315071377
1628	0.024322288484831645	151.7999591904246	0.0011262687519465887	0.24079134256954599	0.010166462153248653
1629	-0.00835442004493727	145.74760567840178	-0.00039140547961012207	0.29080079239104994	0.01227216215200445
1630	-0.076177303644599	138.78152267043504	-0.00362817013029336	0.29767076618536986	0.012622337012378488
1631	-0.07829080831993672	132.3705449884133	-0.003819430400158025	0.30883048688395887	0.013445065452253725
1632	-0.06286701289060255	127.82307676120698	-0.0031541711540800503	0.2551387400600672	0.011518003946876514
1633	-0.0756169268211718	124.28088845438553	-0.0039011582006937087	0.1424734435704575	0.006639394189434713
1634	-0.14309527596640834	122.10247798505756	-0.0075497138758290295	0.024795683247546885	0.0011888008755196811
1635	-0.7898317295346944	159.3189159130241	-0.0340913727906606	-0.5558290204415415	-0.02190751247112481
1636	-0.6098931330260985	170.71260934663212	-0.02528155885033536	-0.33742627692736565	-0.012852086563031434
1637	-0.4669360788480197	176.8202906026977	-0.01916358063199973	-0.09042538803016695	-0.0034108687845752243
1638	-0.3319644348515295	176.00105708344407	-0.013905666525307368	0.10713279567916495	0.004105989152406101
1639	-0.20378799826933125	170.16199982011037	-0.008847595127661322	0.19119301012157727	0.007572074639293653
1640	-0.1377564339770669	163.6641723782034	-0.006176669166639555	0.11982353752941395	0.004901571694363227
1641	-0.13403622357008355	155.29562327588764	-0.0061649515576647955	0.045102442188164296	0.0018824916315892044
1642	-0.2429544322545935	146.48320048447016	-0.011413674424928667	0.007562995804385426	0.00031825954571651846
1643	-0.388050184062398	137.0707928579173	-0.01867165602894088	-0.07649953686318957	-0.003256031461426224
1644	-0.4467028154873439	128.90260748895398	-0.022127483508097196	-0.14159123613356903	-0.006200633533560272
1645	-0.4337026344894357	123.68061377272188	-0.022137176050259895	-0.23845129486664904	-0.010839261388320677
1646	-0.4233390184110473	118.62426564329584	-0.022242348546660844	-0.3426286186983022	-0.016135613428474308
1647	-0.45979662984911973	117.02548823626854	-0.024634565963129504	-0.39256266575551035	-0.019051253392019914
1648	-0.48289625486941173	116.78432078547766	-0.026176704120583396	-0.38687420455816357	-0.01915337586460547
1649	-0.8567911321889305	160.0987483511311	-0.036869300288098046	-0.4903066598286214	-0.01899813276775276
1650	-0.6175080300599307	182.70234160999934	-0.0248576458616021	-0.28377915528747133	-0.01037842342293543
1651	-0.42203790205281017	192.51913017944224	-0.016500968562471525	-0.0263097438231822	-0.0009439198838228282
1652	-0.225839802690188	193.00096304878593	-0.008891019490401742	0.28829147794613413	0.010461726106520202
1653	-0.0772866838413845	184.4085834736748	-0.0031626941946231914	0.5000100203844545	0.018715844576026718
1654	-0.0005040424767721943	171.51981631462132	-2.1740135674868366e-05	0.47928860542242413	0.018710530393244884
1655	-0.049121851299077396	161.23273887583508	-0.0022158490827160785	0.25328407635811034	0.010285797193923543
1656	-0.19772807010131443	151.39138392196222	-0.009228299314498492	0.038933527490483656	0.0016285758888199002
1657	-0.4178204847146005	141.7477666319484	-0.02005715756161326	-0.11302399764198462	-0.004820095942967038
1658	-0.6234025383883666	132.46817302995487	-0.030757659777742044	-0.3125526949495177	-0.01359221823622572
1659	-0.744812894087812	124.07746501852041	-0.037850445057934036	-0.5143775254970242	-0.023038093435218752
1660	-0.7803422094519183	119.25515121827064	-0.040705170540770406	-0.7065048421513722	-0.032764694526232534
1661	-0.7667117870655458	115.62069944931358	-0.04088401769511716	-0.7988326777466731	-0.03824992802555708
1662	-0.7376805436239564	114.8999331495801	-0.039851672921879286	-0.7460972752002054	-0.036619608444231025
1663	-0.6942543752665196	115.14019078435997	-0.037758330363186036	-0.6448035183919122	-0.0320374647427829
1664	-0.6707188653716352	116.44609649602414	-0.03642354645110596	-0.5769898077161126	-0.028481982504942955
1665	-0.6877125566519539	180.16950958332936	-0.027891048096655918	-0.1721932509434254	-0.0062458551920255515
1666	-0.3446650004802546	202.11975629856994	-0.013214845802302571	0.08251379870224047	0.002849613169685799
1667	-0.09139242497104336	208.89740614151893	-0.0034467634752546675	0.36129040178790633	0.012449650473094586
1668	0.07150187951388053	202.989996431011	0.0027578193663766975	0.6919808280450346	0.02457755599133516
1669	0.17819501018732947	188.3423329693816	0.007247628415087582	0.9027994619069865	0.03353778900879765
1670	0.23506826554982652	170.29428707014125	0.010199387067101	0.8029169426160158	0.03133516839718037
1671	0.14285225245934235	155.50007933250674	0.006554432496426942	0.477499982608556	0.019474241266478648
1672	-0.12427252110924647	144.09001305431394	-0.005947463787969017	0.15239077071918053	0.00645921564276715
1673	-0.4404673300470401	135.02501792132847	-0.02177892365327159	-0.11644784806025742	-0.005090264601119887
1674	-0.6820214583823689	127.54020754887769	-0.03466166548979323	-0.40131735719950723	-0.018045239986131747
1675	-0.8539358393848316	120.77592521241384	-0.044497286984488786	-0.7062560335923109	-0.032729776031693865
1676	-0.9720059606108054	117.88065080218435	-0.05154753375118831	-0.9775999209430936	-0.04661772485346879
1677	-0.9939278104073921	115.66671985993166	-0.05335913456069263	-1.0602512379624496	-0.05168605462642773
1678	-0.9312880741158772	115.08428545636428	-0.05028174514038801	-0.9370782156533692	-0.04632004569900698
1679	-0.8326406670681585	116.27580853817196	-0.04496010166195073	-0.7476319328116499	-0.03697059316395805
1680	-0.8122875143506774	120.3012476418263	-0.04346708283252013	-0.628287420820981	-0.03052806245719325
1681	-0.819098411139947	127.73930241314422	-0.04293261198360905	-0.5101809882246718	-0.024306007688696302
1682	-0.5223112458995958	198.84425992033616	-0.02016126370043777	0.16273537938331642	0.005569442438010084
1683	-0.11898476540211261	214.52091455209782	-0.004414938693378195	0.448879069205998	0.014877539538372564
1684	0.15938224701544326	216.25120826027202	0.0059019626666137	0.7184737886918477	0.024106112823203504
1685	0.3060021617575329	205.4610132162421	0.011743404997549113	1.0155727897551736	0.03556427218932324
1686	0.38417484917186173	188.43445888373725	0.015688472104812883	1.147839501558223	0.04261334997549866
1687	0.4171883354748741	168.24674381105285	0.018298515567773267	0.9817324662234093	0.03870888177826622
1688	0.2953354518138514	149.89635822097105	0.013812323510161826	0.6181929137248874	0.02560048894046615
1689	-0.019587870095503376	137.05315161361	-0.0009617436715932074	0.23056826040654355	0.009973681449727252
1690	-0.37187256001593405	129.48061334819144	-0.018893255414290183	-0.09624568513449368	-0.004326064793467674
1691	-0.6274014884826746	124.67432168713836	-0.03264554765656034	-0.4019895220979088	-0.018658646413749626
1692	-0.8100634645078808	120.08387147635032	-0.04291525055740414	-0.724398698061666	-0.03456953007413315
1693	-0.9481249605025353	118.09051208610961	-0.050701575417583876	-0.9747802415878165	-0.047423653215726586
1694	-0.9967189110620835	116.6428878066972	-0.05350502634172614	-1.0176131849761925	-0.05012195842260891
1695	-0.9323341068808099	117.41833941781317	-0.04993555177965802	-0.8676008785816671	-0.04286876316004092
1696	-0.825082731775403	120.18023439506128	-0.04390953799968865	-0.6604694244780525	-0.03228151043533209
1697	-0.7760853839656459	126.28272805420275	-0.04073022616907963	-0.491109756689434	-0.023484091763540448
1698	-0.3646514404995962	218.59301550446008	-0.01348175365268854	0.3898165835426525	0.012751402007783172
1699	0.045071071223598796	225.18007650478214	0.001636091180358178	0.7160532079739622	0.023190685959840793
1700	0.2778407288989537	217.49174655435377	0.010255445352441396	0.9623372179806771	0.03196943347055812
1701	0.4143134251510936	202.14850727796315	0.01603847555442162	1.1929645851901132	0.041609046404363116
1702	0.4983192771403691	182.65655501210608	0.020652044039299423	1.2326742221653788	0.04591696675717518
1703	0.49344546018605295	162.43981775766707	0.022025032621863675	0.9941733580309361	0.0397631545744133
1704	0.3637391341458572	144.49948293459818	0.017351688321784048	0.6285586225107549	0.02661618339887971
1705	0.07419228560874433	132.09603603226225	0.0037253851482766907	0.25820547297038765	0.011454481803015976
1706	-0.23613756250286944	126.60977524137736	-0.012252623667399052	-0.03749750888329764	-0.0017334228531263576
1707	-0.4749358288146892	124.68552477624337	-0.025087134710041745	-0.31608705897929434	-0.015054335722118993
1708	-0.6531906927760707	121.16378269594829	-0.03487966484244925	-0.599362958607679	-0.029066866667059647
1709	-0.7698434807031389	117.55906201695045	-0.04131643351072638	-0.7834027535192716	-0.03833372475978984
1710	-0.8247633241205942	118.69258109912683	-0.04403128997425461	-0.7859859364919657	-0.03858738584996872
1711	-0.7790306261870846	122.85235910985708	-0.04112141949959269	-0.6512735634558008	-0.031845538090528355
1712	-0.676196649820872	127.31724176915738	-0.03527267029865979	-0.4432796748128572	-0.021350936837121106
1713	-0.591047132071887	134.75591936019924	-0.03031813347243007	-0.23569887255249275	-0.011115024794598775
1714	-0.7619437402741587	218.8720789185001	-0.028264223755797183	-0.07535670717168087	-0.0024614534813100475
1715	-0.2209485603982474	237.13139582790095	-0.007917288479595636	0.4306378228822611	0.013688479113474539
1716	0.14933831461298291	231.74385307661203	0.005382862052751338	0.7832448123422944	0.025193904480189787
1717	0.30732046494646603	213.47306708339022	0.011507802558381882	1.0341324037104127	0.03472735945683965
1718	0.39977519503375497	193.70197089388597	0.015871304725907455	1.2060031475566129	0.04292383962466456
1719	0.43123328832995295	172.15938086102807	0.01838616853068393	1.1832879855735707	0.04501454496494097
1720	0.41300324949489226	152.83002969697597	0.018935001165317596	0.9322362972941597	0.03805137125638605
1721	0.3423019177218639	138.37194813169938	0.01671079988189511	0.5996102847505662	0.026018499624109386
1722	0.15285435760121738	128.19699811797685	0.007837111888899552	0.30994060759152403	0.014143778546222742
1723	-0.07246828678739929	124.40619138154835	-0.003824564409501136	0.08404854717772077	0.004000676030201394
1724	-0.2908985899934752	124.56050434257428	-0.015508861495566637	-0.14658392965994196	-0.007138378389197993
1725	-0.4667790061375486	123.61487387615834	-0.024912224744041315	-0.3778725447823306	-0.01847875066889887
1726	-0.5773999227254987	121.45744090874922	-0.030749663512475996	-0.5214842238215287	-0.0254341494352288
1727	-0.6042225520436046	125.02098140356443	-0.031792327437106825	-0.5196193729397304	-0.025191657097088982
1728	-0.5501679203732883	131.71517851293223	-0.02844897561029635	-0.3912100876858866	-0.018713305599325023
1729	-0.43848595094678333	137.9217424731738	-0.022304277047201414	-0.17472125472097239	-0.008209920235032333
1730	-0.6304622207085633	238.3531740168965	-0.02266757380759134	-0.04721373473260484	-0.001501694986934813
1731	-0.1973292007839625	247.22824829838504	-0.006992624728435367	0.34387275419714747	0.010817536283233764
1732	0.09527827460101232	231.70691744446128	0.0034703472858831474	0.6538947591764669	0.021186208167892254
1733	0.22774692116532538	204.43376263896107	0.008789220441154032	0.892924454430734	0.03085714197126516
1734	0.3099793991041274	181.3707361814305	0.012813148592253989	1.0219922860968134	0.03802153748088432
1735	0.3048530533299001	161.00504322163874	0.0135304468894029	1.0018063827965549	0.03984452048599126
1736	0.278626047478717	144.76970737307894	0.013214293748474675	0.8039598652940728	0.03395310625547827
1737	0.26316573806249344	133.81437319862175	0.0131775912520182	0.5544625778547413	0.024778297606405868
1738	0.1617383242460428	127.06943500167044	0.008415199180488192	0.38051677630891517	0.017829926295757484
1739	0.0277406629394246	124.97016741018855	0.0014687680446050758	0.2540381485190986	0.01228573719011644
1740	-0.15844367091147196	125.65652334949151	-0.00838813589781433	0.07393799501906408	0.003609090829314765
1741	-0.3492937624843908	127.76139358898304	-0.018318426742976388	-0.12571611087092877	-0.006083027408322067
1742	-0.42260077488426034	129.83644600295273	-0.021934027828718942	-0.2410668439399868	-0.011516455707415909
1743	-0.3823605991127451	136.18742585744332	-0.019528754326626714	-0.20361197401865888	-0.009570499649024271
1744	-0.27506629229029167	145.5384327482007	-0.013767652467736135	-0.04075518481879367	-0.001873579945435553
1745	-0.09814414139338662	154.8647771355551	-0.004816011302278178	0.19560990870441833	0.008793384572510173
1746	-0.25528144280955606	241.1018689584369	-0.00916498894269825	0.2833599449072121	0.009014157295064136
1747	-0.013446737724201213	221.16029324471535	-0.000504237362765038	0.5213293672596903	0.017313599682982746
1748	0.12385109758274727	193.00564960626897	0.004977356544410008	0.6648268492044062	0.023890053835635472
1749	0.18820910650290223	169.2735793947262	0.008156465039647143	0.6987011276178876	0.027430424810325427
1750	0.17699392537046912	150.13817962591654	0.00823291070675516	0.6724553867606414	0.028346092072401175
1751	0.193985968504633	137.92398699898976	0.009551351157995035	0.5700552152906498	0.025246138999559572
1752	0.22009515767748047	133.503944026239	0.011223016987701593	0.45636806627820375	0.021019614042408343
1753	0.18176305125830078	132.04147862471802	0.009397528623880888	0.4252183923108562	0.02001546601816355
1754	0.11200092297232594	132.47926748106187	0.0057642831782516515	0.41333750068074815	0.019455965433839022
1755	-0.04379155923241736	134.1790186427759	-0.0022233400427742337	0.2951659733589723	0.013737738216723113
1756	-0.20801320371588788	139.10610639025023	-0.01038828983439792	0.12380709031118357	0.005671338976006261
1757	-0.2409326821217902	146.59895781563893	-0.011849274206874563	0.055812813546946644	0.002515131131425478
1758	-0.12404799674451485	156.2769517042524	-0.006004164494275606	0.16457998065585167	0.007280518487569522
1759	0.07368685199110678	167.43861918124375	0.003505956057252092	0.39252393278844666	0.016995698707559456
1760	0.3185175342606409	177.12381272603278	0.014922125482239897	0.6604845447290193	0.028016885661452825
1761	-0.35484066082120513	227.76927738144522	-0.013153094197749472	0.2616107940198331	0.008586373886760985
1762	-0.12044587826641379	202.93976529022942	-0.004731579470769708	0.40614173814522603	0.01412288977225675
1763	0.0320093383531391	176.4833259846651	0.001356616619225727	0.45296253754540033	0.017173255323845508
1764	0.10824705287392433	156.7008380646939	0.00494169545823522	0.40908692021053406	0.01698368793520604
1765	0.10799053445750013	142.42741210978895	0.0052453461059186	0.36924813490014013	0.016428214221121708
1766	0.1272618761335681	136.56117305904755	0.006412846273624817	0.3692615952024573	0.016999615101678776
1767	0.17639319077096427	139.9988826736266	0.008909604030601707	0.39809157145343277	0.018374515619090894
1768	0.2031673309633658	146.43942096660106	0.010036407381964796	0.4745901930227441	0.02140748733604875
1769	0.17231255226276457	153.80748339068214	0.008247413164298046	0.5239692647922222	0.02282278247610014
1770	0.06931479454875056	160.08420953342485	0.0032366234150653646	0.4497976021196046	0.019093253246124122
1771	-0.010994691443383532	166.81586734681156	-0.0005059305637199564	0.33085044393326135	0.013857742162160007
1772	0.02589481558435877	175.13282919646915	0.0011802974596971016	0.32503895401969973	0.013456260264962227
1773	0.2068132121729678	184.85696565713783	0.009346552117441688	0.5190038560854492	0.02121560779653098
1774	0.4749596483598482	193.76112916777464	0.021316903160740044	0.8275364368713503	0.033480348122983394
1775	0.7629609867330402	198.90211580017913	0.0341111136158696	1.1344677198244013	0.045511689608475014
1776	-0.3827307854876866	214.15225359589817	-0.01485515835773512	0.23297741742436875	0.00800409599848323
1777	-0.21062158118918262	186.04101231906097	-0.008769522637839549	0.2825270374663953	0.010443917747075752
1778	-0.048675052054915124	159.3782540807634	-0.002197676568158308	0.2853987328275976	0.011536043190512869
1779	0.07020574570706506	141.36583084287557	0.00340106214234719	0.2653158672595702	0.011639691737809895
1780	0.10668225035994	134.25263433997046	0.005388499256895108	0.2877703778247554	0.01329150120318305
1781	0.1101539657481763	137.33030686403785	0.005569219352419074	0.3705876755113786	0.017143968685300912
1782	0.15942549420957863	151.07811074995942	0.007740692250803739	0.4518194647065074	0.01996359333176593
1783	0.20403190373419142	168.32644537305075	0.009360536370741511	0.49795839649546964	0.020681926066447146
1784	0.16205954696991476	185.4379657567979	0.007078420336744968	0.49100776930679424	0.019391440680135166
1785	0.10420650592457104	198.46265164321645	0.004431882823734867	0.4430157308583832	0.017066489897703
1786	0.11200938811363662	203.569359689459	0.004745472971855183	0.40801395761981046	0.01566920965594418
1787	0.2357588231604238	206.75164283391038	0.01003184049682592	0.5068249489661703	0.019483045602932274
1788	0.4868395927504642	211.43741768080153	0.020786203818727707	0.7892720394627472	0.030252235846622018
1789	0.8035582437789545	214.50468124009635	0.03446896522582974	1.1559379493416297	0.044382067021327846
1790	1.1181383491965113	214.28988958493426	0.04828248375777873	1.4796020583660308	0.05715293185441638
1791	1.3366773019569766	212.5164315370868	0.05805846821516611	1.7020664418510163	0.06631610452256113
1792	-0.4764510720746792	219.6346046964973	-0.01850875214163772	0.22579279685721856	0.007736823849372554
1793	-0.2864127898306721	195.99284299176924	-0.011786155909168311	0.2593491491437039	0.009398165844966715
1794	-0.18307311983053406	167.0102746860563	-0.008160539731871662	0.23753151616765766	0.009364364593847449
1795	-0.0595023961127781	142.8787809849263	-0.002875787147627304	0.24088303677490155	0.010361481142162243
1796	0.04943198448715807	128.09619248741046	0.002538320229209322	0.29680717013981117	0.013643237589157297
1797	0.09816619325961849	126.89705083900706	0.005113351934513109	0.382000886501527	0.017963642383494075
1798	0.11080345289213506	138.46984014224574	0.005546940565435564	0.4570839309043118	0.02066642331305177
1799	0.18130855680957247	162.11210403269925	0.00840720578116261	0.47707471988800365	0.019850565943691556
1800	0.20133768341002578	189.86536648513257	0.008643188672722943	0.4140770798564381	0.015910514844215563
1801	0.09264985967428344	213.37170535400907	0.0037786629000538443	0.30543920437636857	0.011170246438808604
1802	0.014497074041999106	222.8615824100862	0.0005828708698215531	0.26738766695553107	0.009650855994798608
1803	0.057506082436607625	221.12636240546743	0.0023389702760131643	0.343148722596349	0.012533729474782018
1804	0.24945497460562566	217.8995465802117	0.010325385956752992	0.5459020007211066	0.020265732511299168
1805	0.5483187625962094	216.20528605111707	0.02301484597224239	0.8780917127669448	0.03291628295354793
1806	0.881940913935418	214.65171880329424	0.037452751522989776	1.2528410828104766	0.04744416373294758
1807	1.1904831105735239	212.46307372516483	0.051078361599543765	1.571460143644366	0.06019436659030041
1808	1.4161704203989274	214.55485591463355	0.060994606087908965	1.7942105880096575	0.06930947021010807
1809	-0.45383855274997087	222.24136911789924	-0.017541027188551432	0.20259624593653905	0.006906676734676863
1810	-0.14656051491868305	205.38690480881976	-0.005935922315949141	0.4223811921885218	0.014934081739697317
1811	-0.01476220680223464	175.7351408467452	-0.0006457400743259114	0.4005688469672532	0.015270703433665921
1812	0.01835361779930208	147.63021658296074	0.000876634103450497	0.31375623960542565	0.013108049504723211
1813	0.0552027683148017	127.56358790311242	0.0028480131442586956	0.30034406067390773	0.01360323839099269
1814	0.10624529164150351	117.40700555486926	0.005730475061309974	0.3885005360926832	0.018464991038779237
1815	0.11855243644006457	120.08780613323582	0.006317880348572385	0.4789437060035104	0.022635630310734605
1816	0.11814687940240967	137.19999513561856	0.005878782454826322	0.5072622131922938	0.02239975321916159
1817	0.16204031561626003	165.86374418652318	0.007346673291616936	0.4490494661081533	0.01801333640836624
1818	0.12426162304679786	195.06495090510035	0.005214784302344361	0.2828947047292431	0.010496026547244686
1819	-0.03488880142008852	212.7071870762876	-0.0014080099841097195	0.09591069102049236	0.0034198936408269304
1820	-0.14477388319570048	214.73789164814195	-0.005844279490169486	0.05875419461628303	0.002096388423260569
1821	-0.12638714539576298	208.99554136446116	-0.005217218302112357	0.18288050055503421	0.006697884963230898
1822	0.062001218562048585	201.4624307000758	0.002625951945435693	0.42001548347385137	0.015822142714934217
1823	0.360009673747441	199.5664172064064	0.015488244124456096	0.7347181763129091	0.02818053900320334
1824	0.6922084596686304	200.8490872993962	0.030014407164100133	1.090435903303185	0.042348678033261124
1825	1.0178438647440435	202.74714955027162	0.04431191528381933	1.404271129935888	0.05490112895852792
1826	1.234472957526173	208.8489596740162	0.05359540155873875	1.6366575478333114	0.063930870337362
1827	0.11800794174195323	215.61718479927802	0.004640789565018126	0.6671532228708855	0.02302986068002669
1828	0.3366056672901285	189.4234557039025	0.014174263495348564	0.7633173996689014	0.027876470152471508
1829	0.39081024229810124	159.77198303657687	0.017984761997324017	0.6698366440646373	0.026772292935604198
1830	0.3395175013417837	136.11098657476992	0.01707696975052246	0.5109219083443164	0.022408919200683036
1831	0.30600899246319196	119.11129162072152	0.016519728789757927	0.45226031193296956	0.021314563465861913
1832	0.2886300764790086	109.98600091008858	0.016107752354067438	0.5100858466529207	0.024872782700142967
1833	0.24634748703124137	114.22171060926985	0.013393078640174744	0.5545591518662311	0.026433948621994722
1834	0.20244190105934437	132.39633226137957	0.010202496547145223	0.5366500923058339	0.023726394127034874
1835	0.15702988465591336	156.9064455886354	0.007263134851823162	0.4008710867334989	0.016237459015194917
1836	0.042706236742181006	178.4086874883913	0.0018533636810301641	0.16511891940701065	0.006267045766758064
1837	-0.1207968341490933	191.19223544860495	-0.005095923454138567	-0.05356124538948342	-0.0019776686172021216
1838	-0.22314471504454275	192.66225187514686	-0.009470870294599589	-0.10488591861029262	-0.003911081322244743
1839	-0.26153845119226865	184.64638871826384	-0.011398770697876192	0.01001352886646522	0.00038511116132745226
1840	-0.16999936454447673	176.19772029096924	-0.0075987968911935076	0.2037892326694132	0.008060574794837736
1841	0.07991288048332719	177.43845114674704	0.0036015780035646167	0.47073312570879217	0.018917846231373048
1842	0.40931594405953575	183.00383002248336	0.018404850456855134	0.7997875857449291	0.03240225373435362
1843	0.7475234101395534	190.23754806229442	0.033374303074098735	1.1172973449229568	0.045102965619472274
1844	0.9811116911077145	199.41808283860985	0.04329280205368899	1.3810564429754824	0.05502986197066934
1845	0.86648172659474	175.718326260503	0.037758804962885	1.2070688129487217	0.04585686614551725
1846	0.8502952836541893	148.79045686520988	0.04063672349013288	1.0490258861448103	0.04386190864486162
1847	0.745102725990157	131.2757001531731	0.03858126590996636	0.8540766714468305	0.03897467791033791
1848	0.659498833688829	117.7924877553731	0.03622717705482031	0.7518998560847104	0.03645351086088197
1849	0.5820574489064089	108.9250068034561	0.03282618736335394	0.7312900821305973	0.03628627026471316
1850	0.4787993956357941	112.47022728624655	0.02635868613145336	0.7148062245654841	0.03456925572399658
1851	0.360646456262832	126.86443718356749	0.018676390909732988	0.6401263619364342	0.02906925213683397
1852	0.19783997876787116	142.80238456423493	0.009616791169342097	0.4247599837461732	0.018074023437928667
1853	-0.03466614371649735	156.2617062017462	-0.001609392804647271	0.1244530161021888	0.005057320516290008
1854	-0.23924707682722213	167.82092083133367	-0.01085799814307054	-0.1185859923874377	-0.004738577218510316
1855	-0.3316369754058194	171.27670215082304	-0.015104160941636356	-0.1864695448061129	-0.0075354715446879494
1856	-0.3716347211193951	164.51780135658674	-0.017269011413423168	-0.10122914266875833	-0.004176823217207442
1857	-0.31543076670061826	160.08248594107172	-0.014850000348825698	0.06022925983553672	0.00251500443014027
1858	-0.11813594430017205	163.69113779136822	-0.005538675959403386	0.276917519955812	0.011584827687911341
1859	0.17441875068173152	171.86553000207755	0.008060601585027558	0.5517614459741262	0.023006352537009025
1860	0.5034990484325287	181.46646808417566	0.022867175610279195	0.8610932322473314	0.035346353224814824
1861	0.7621577116969227	190.63940763847938	0.033975553127694666	1.1459929600257988	0.04602441211530324
1862	1.4012370526440203	167.70200299437874	0.06269723822582329	1.7084835956271167	0.06741421003963331
1863	1.368806335307093	144.93656116303154	0.06667619651410313	1.5555388370736214	0.06726768601677573
1864	1.2302039192377636	131.49804363966857	0.06399310407505164	1.3844129208240672	0.06450194084577508
1865	1.0614981359496423	121.76942192593165	0.057651765984280075	1.2227726642174896	0.059559305319607556
1866	0.8941813325856325	115.20744237023604	0.04945241213169573	1.0896321135642861	0.05373502688642848
1867	0.7306580294915721	117.37151983324469	0.03980791196890213	0.993498709274359	0.04787901326953764
1868	0.5352778443800905	125.52203702002451	0.028135470828031438	0.8420547636810558	0.039016898817203556
1869	0.2605264356944615	135.06816186301478	0.013180536984376445	0.5424062421809429	0.02427252129693506
1870	-0.09026312952369336	145.30603397910986	-0.004427198206482079	0.18760808794714856	0.008193865444063395
1871	-0.3595576219286789	155.07063254209794	-0.01730811035510321	-0.06499048359174918	-0.0028117222398936458
1872	-0.46136780251942816	159.34587787626342	-0.022141186403096574	-0.14574172580921277	-0.0063346409074184614
1873	-0.46083385726931714	156.70575416690596	-0.022226796144103805	-0.09176120932785431	-0.003995739871246391
1874	-0.3696244730883592	154.7776751581527	-0.017797837661282342	0.04162227760559482	0.0017941924967276944
1875	-0.19441654154111845	159.17966180369282	-0.009219622341700245	0.21855849730078108	0.009269664413660972
1876	0.05201710606465115	168.73427174000886	0.0024076140050467445	0.4156135550105026	0.01729696863240804
1877	0.3496791923643029	178.61111586132267	0.015790934129612536	0.6770036844210237	0.027413460941246495
1878	0.5987116428753441	188.63573559088073	0.0263387065981868	0.954607385423433	0.037462735331616134
1879	1.9466518164541133	168.02385777609615	0.08788086241376585	2.2964840137265625	0.09254213571028905
1880	1.8949237006111135	148.1349010323032	0.09171394069322084	2.182642928314282	0.09495581596242746
1881	1.7376689310453741	136.09689852103742	0.08832922946431132	2.054262780548856	0.09421062449616031
1882	1.5085847531047323	128.40887501624834	0.07889084551637261	1.8338378696746414	0.08648876324658035
1883	1.2574827468193521	125.40158353028353	0.06631794591642608	1.5634002457752734	0.07405591869866708
1884	1.0260044897007867	125.81691051102743	0.05372414254989191	1.3375877218668797	0.06229063289945852
1885	0.7957393870665813	129.5113296586872	0.040982454931334636	1.1126712481352683	0.05083471886759776
1886	0.45016410258096945	135.70146484259462	0.02273993770234641	0.7749849385718547	0.03496625910604129
1887	0.022813649899207325	143.1388537169979	0.0011319143934151584	0.38632600307181614	0.017275478175010062
1888	-0.3087944301840104	149.27918573705273	-0.015128318068703484	0.097394530090629	0.0043372414047047276
1889	-0.4624809277427372	154.50221010296133	-0.02242531343096459	-0.033081172798011975	-0.0014679225375824568
1890	-0.4988326348950026	156.69484796734432	-0.0239152755491928	-0.02316403576399088	-0.0010134435274967795
1891	-0.3933063753511934	158.3827691902635	-0.018558508396877397	0.11067141868137527	0.004715761476399577
1892	-0.19251720383475915	163.6556015923215	-0.00888470197460783	0.2739055987097446	0.011340585765709283
1893	0.032383100655721336	173.50622764387282	0.0014525266384956765	0.40153091630360094	0.01613157177412511
1894	0.26857233886485604	184.90528577316394	0.011685435710764004	0.5699408589855585	0.022051619325838843
1895	0.4582694165527553	197.9581758394162	0.019274566396038285	0.7765092131753722	0.02879795663132207
1896	2.4460209246737628	161.40205297321802	0.1140661759489725	2.8093557734217875	0.11869454470728807
1897	2.2963517057988003	151.50660557082398	0.11045123511823902	2.7039836448905734	0.11769545245111672
1898	2.0404466708139943	144.92446203759576	0.09980310170850015	2.443925909112874	0.10799208597133755
1899	1.7037967337609368	142.50053237831477	0.08366490118086636	2.056227628354275	0.09100220106731617
1900	1.3855181172310294	141.28100428547575	0.06785081528300742	1.7015973690436212	0.07461377907340337
1901	1.085826332238888	140.22569373061802	0.0529696202327133	1.3942132605340238	0.06071006253893147
1902	0.6798131446256137	142.54042632465683	0.03294638961068164	1.024937786555532	0.04446142204729523
1903	0.23458031261017734	147.43368752672234	0.011264906734844333	0.6059897383344361	0.02615089255582588
1904	-0.13191765663227684	150.0033386756028	-0.0062864293367702944	0.24205384906077124	0.010400837843662403
1905	-0.34787447619898776	155.43004139367494	-0.016324375123665302	0.037880645738166956	0.0016117487261936919
1906	-0.44239643680039037	162.54226447072335	-0.020268108832070555	0.01931963275511611	0.0008025812121856694
1907	-0.3905575269120962	170.15727568630174	-0.017399674316661826	0.16558346866278092	0.006652918657985336
1908	-0.1946004829190712	178.13402055117473	-0.00843811984649653	0.35014873469372015	0.013609039865735011
1909	0.019386535423430995	189.18429461538202	0.0008159704744592919	0.46217779257605074	0.01736602827479029
1910	0.23562858406082596	202.88753681065512	0.009589239831714846	0.5666583505275647	0.020395972222330295
1911	0.3791699015957336	219.07852493201597	0.014851250909042	0.6898335576923852	0.023576388038803905
1912	2.9436399120463825	179.51538561963554	0.1304148288147305	3.288157759195223	0.13282919873603455
1913	2.727019039684251	172.1229445012087	0.12307789774321513	3.1306983653709985	0.12810652433483702
1914	2.416422106976948	167.23699670370482	0.11003420620748108	2.81797633307326	0.11602271908247755
1915	2.010600144543071	164.57589793717156	0.09169229434052828	2.365056798411247	0.09743046583209038
1916	1.6309911592859845	161.46438753512598	0.07435885119341651	1.9361158003930996	0.07954497254106253
1917	1.2429199367701715	158.2742028308207	0.05671027910036516	1.5495412761662917	0.06372881418180604
1918	0.7897028173877904	159.40151513639802	0.0359398047207685	1.14314538907457	0.046982594754945636
1919	0.3504082784723717	164.48432261945797	0.015820776500022338	0.702458423910902	0.0286232826179888
1920	-0.012773317221787428	165.61725352813934	-0.0005720057634638456	0.29847529667507805	0.01200904991640579
1921	-0.26454755721426515	169.25689125612243	-0.011635067391855627	0.037990129957565524	0.0014974802997832833
1922	-0.4270105964681143	177.3595133830446	-0.018234770035172567	-0.01618249938920578	-0.0006178637880299306
1923	-0.4439752461431905	188.8738483884832	-0.018320354389679532	0.11529984904571744	0.0042398550551913635
1924	-0.2556454562854101	201.99312123176168	-0.010216321339263972	0.33847039261483586	0.012019692397630089
1925	-0.010660633334023867	217.3393502006706	-0.00041252255886837613	0.5317616192484458	0.018263907386673925
1926	0.23509833803447805	235.0719999099335	0.008780445431358344	0.6859364858275431	0.022532692381458046
1927	3.140109046184979	194.9151690519685	0.13322039072146635	3.432276155198804	0.13268391513265823
1928	2.8249837576046843	188.25478223891125	0.12153265286602452	3.1841944127597426	0.12382753524895661
1929	2.4168555811547527	184.85961676736272	0.10450815162275594	2.811699649802929	0.10979723825993322
1930	1.9631565570233958	182.6992901112809	0.08486873351915243	2.313699973992626	0.09070429565664512
1931	1.5459018215436564	180.46024231465793	0.06673423253356082	1.8327571740447568	0.07185873089999326
1932	1.1481134338543248	180.04682729594484	0.04946414374777145	1.4154785447448648	0.05559684201009336
1933	0.7099161902444073	182.83114121699404	0.030422593938094607	0.9854371121394957	0.03859350178023848
1934	0.28416840309091834	187.66182955380353	0.012050992722234415	0.5427811573284127	0.020935273055702815
1935	-0.06128636146661784	191.1491168904003	-0.002559616246517314	0.16189553112839755	0.006093894984228425
1936	-0.3190228970458251	195.85678107698516	-0.013000907791821815	-0.0772555618955479	-0.002816516814630142
1937	-0.5308907730425261	204.30231035829772	-0.020918572305407463	-0.15990950688503355	-0.005589145420117248
1938	-0.5622570206476053	219.01558416534183	-0.021321385527556035	-0.05560822157791252	-0.001856298063364018
1939	-0.3516416731391703	236.2231787081645	-0.012871761889126372	0.19749985107948714	0.006350822525276776
1940	-0.053917384257313405	257.01090342228935	-0.0019066067235542006	0.5354169856069027	0.016674187754794196
1941	0.20586408460922967	279.6710948131481	0.007020102662152517	0.8396036473461893	0.025070667172784743
1942	2.5406785766918696	200.64437619194354	0.1060973553131726	2.8486329464293885	0.10680843709284424
1943	2.0613252580871166	195.57741913924318	0.08664005862901136	2.4437149705674854	0.09238865687840546
1944	1.5670218072427131	193.89742529048783	0.06581443285794644	1.9131640185034762	0.07302516282957684
1945	1.1206192952778862	195.66204598630296	0.046815591848483246	1.3756285209650176	0.052655610642751045
1946	0.7338472776264684	199.5347516936053	0.03041757741849545	0.9480598528936846	0.036180013659085825
1947	0.3582952296302147	204.7796784080557	0.014674962283978963	0.560696540776505	0.02115968603428673
1948	-0.008319169840937723	210.29571449434042	-0.0003348907059979487	0.16844524663911492	0.006199183297745581
1949	-0.282797842574413	216.96164982844599	-0.011102252808105879	-0.15637819676384454	-0.005556268166492406
1950	-0.5018987507348653	226.25390666630437	-0.019058674456736816	-0.35659608741215104	-0.012160276994948678
1951	-0.7131522772025024	240.22109605336962	-0.02600750610353513	-0.41430873844638405	-0.013420237729949864
1952	-0.7055059110291482	259.49800972999185	-0.02467065026379195	-0.3058973273582389	-0.009387946673470171
1953	-0.4534693963365982	281.4327658904019	-0.015266379550282599	-0.013064688345503757	-0.00038410747606818505
1954	-0.16909788978533713	305.5907410509799	-0.005493943350347526	0.41533752027229975	0.011809818404255096
1955	1.4380346756198037	202.7095561558276	0.05961918529064881	1.8211017632975035	0.06784259794031554
1956	0.9296318739937108	202.03357330039864	0.038509894236659584	1.3036512582783062	0.049052168252868414
1957	0.4902583944380903	207.14935957311195	0.020119095180983787	0.7630293369512072	0.028787614763587495
1958	0.14485893890237542	213.58519584147612	0.005863107220044439	0.35359302274524007	0.013230286736869754
1959	-0.15569462612269652	220.21364852744236	-0.006180948198947142	0.039765084438053405	0.001456685273607169
1960	-0.42998756809130034	228.77595619179155	-0.016602067673220533	-0.2797666003725522	-0.00987569984919992
1961	-0.6198442798898569	240.83186294414406	-0.02308178374145645	-0.560540619687513	-0.018894123335431754
1962	-0.7887485551953238	256.7288108287921	-0.02817988138450288	-0.7125978229868501	-0.022904462317820395
1963	-0.9589035876948441	277.7687705279829	-0.03274296362587422	-0.7232233092248537	-0.022013808328234585
1964	-0.8965642783859352	303.8350480627543	-0.029273657571532094	-0.5762006338984341	-0.016588291882953715
1965	-0.6303099122074457	332.8587033920273	-0.019760388826449392	-0.2630496828062415	-0.0072328649581297234
1966	0.6682311917443796	206.73796373181963	0.02751054227185154	1.0139032311795002	0.037568804132371875
1967	0.23817597435370316	208.51509533272133	0.009785018884676967	0.602208663450042	0.022403539685193305
1968	-0.12964559413391127	213.6198872179152	-0.005266341347430864	0.17213109848984856	0.006386601382619036
1969	-0.42901864580719473	221.4137887423895	-0.017093689334956766	-0.17247384010459607	-0.006308986535678067
1970	-0.6651262025614381	231.57520868831523	-0.025758912376494317	-0.4380554126585743	-0.015550222610506027
1971	-0.8733558568820589	245.60829029451884	-0.03252506169374793	-0.7152120966674916	-0.024218722693582714
1972	-1.0313010311360613	263.3973317645721	-0.03670929001196135	-0.9641896789770396	-0.03091065744606696
1973	-1.1635774036268656	284.1101668985232	-0.03956632788952497	-1.0489004404517734	-0.031914544143201204
1974	-0.413056237984445	212.7623982153055	-0.016834266672659328	-0.12084093384462037	-0.004447638912321321
1975	-0.6521859225417439	216.96004940892777	-0.026243705240565254	-0.4056365086658321	-0.014784904510401568
1976	-0.8905411457224681	224.10014667494985	-0.03501917040234432	-0.6590931031156381	-0.023500835363286607
1977	-1.1257280896558062	236.23978436954815	-0.04274167627463961	-0.9059692232367267	-0.03115102389130692
1978	-1.3174123786441865	256.2188162266116	-0.04768624117210271	-1.1467672373845472	-0.03745170097660493
1979	-1.4396881734069462	279.6275253523333	-0.04953301188991408	-1.3120845055178216	-0.04045352409195852
1980	-1.1145200312184254	221.14154452396116	-0.044206442703064036	-0.9845074138896939	-0.03533445662376824
1981	-1.3221752099885848	228.8873810703444	-0.05105436332394113	-1.202244395757572	-0.04199782106114798
1982	-1.5623807446876612	241.66425906619222	-0.05809780687494544	-1.4289855446635522	-0.04800759980102509
1983	-1.7397043248318647	260.80925801228784	-0.061683933944303826	-1.5968585114076057	-0.051023677162000236
1984	-1.6209180489188213	227.6332430422685	-0.06301366394291412	-1.6242052299031993	-0.05742252126133313
1985	-2.453504306684013	176.533946366652	-0.10635952230822487	-2.3204981867162155	-0.08987359381110847
1986	-2.38086629978001	179.65932788219604	-0.10278641634801129	-2.226718335879244	-0.08688615698310469
1987	-2.235938007542411	188.73882840165805	-0.09539580207468773	-2.0056806292263087	-0.077801722289268
1988	-2.0903129448559907	197.6721869411173	-0.08801733823822633	-1.8110548493455727	-0.06919693414037786
1989	-2.0141753251304015	204.56981643428693	-0.08368447634198993	-1.7491995325165992	-0.0656395803105167
1990	-1.910110310235599	212.34435283718915	-0.07826188316087165	-1.7076390016172838	-0.06325874775003405
1991	-1.7090713995795646	220.52979027606295	-0.06922800165431961	-1.5125529731006209	-0.05594799849898157
1992	-2.269739204916576	170.8327061763018	-0.10064518740894472	-2.1728982486396577	-0.0876691494121595
1993	-2.123951224789252	179.97073806313418	-0.0928093782480984	-2.0058851029214733	-0.0805983862061694
1994	-1.9890100538431534	188.68728755109544	-0.08558826376611074	-1.8888532002771568	-0.07464693850514394
1995	-1.9249189412719367	194.32557391059225	-0.0816448348053846	-1.860748595284842	-0.07187986048994824
1996	-1.8456569371364018	201.35886312145396	-0.07705862382914846	-1.8049465234139193	-0.0683721154414213
1997	-1.6951397421809704	209.58348129364512	-0.06982273415899562	-1.6382978241215698	-0.06153915811557094
1998	-1.503219211088886	220.42288689367095	-0.061163600331820736	-1.3604741937587819	-0.050998238572814436
[truncated: 31,543 more rows]
