# Supplementary material for: Nonergodicity and Simpson’s paradox in neurocognitive dynamics of cognitive control
Source: Nat Commun. 2026 Apr 27;17:3494. doi: 10.1038/s41467-026-71404-0 (PMC13121725; doi:10.1038/s41467-026-71404-0)
Supplement: Supplementary file 4 — Source Data [file 41467_2026_71404_MOESM4_ESM.zip › Source_data/SI_Fig8/rg_rt_s.csv]

	gamma	tau2	rema_d	betas_mean	betas_d
0	-0.6134224724205434	40.41901238878656	-0.05787446847588044	-0.7877900023652652	-0.06131577724370143
1	-0.026204202435377258	41.758337791799455	-0.0024252811626540166	0.1826655211432358	0.013966862458904617
2	0.6675651279871795	45.62994031892222	0.05848091294136282	1.3461735208443621	0.09648255851084049
3	-0.37229477889659135	39.72292963332928	-0.034746696758122954	-0.39846039867171273	-0.030555618498985755
4	0.25286739806636427	42.928167070333394	0.022589087776575523	0.6736633907710047	0.04894739922985489
5	0.5544236417377154	46.76892545263177	0.04697800714249608	1.2384223916344137	0.0837356508404372
6	0.861645316743906	54.03620474847449	0.07705803521683376	0.6568108395168683	0.050069107508600635
7	0.6250034986006177	50.99871551634111	0.05767642755769749	0.4376657677382816	0.034546347752361393
8	0.9474033625000278	49.11792709861645	0.08888345659174342	0.8188292763050112	0.066005511563668
9	1.2734484976519609	48.81497103047042	0.12030968153523074	1.1529468598883776	0.0940881263494157
10	1.6242845873297505	50.19412357007163	0.15297051518420307	1.4712832549693942	0.12106599246436005
11	0.240034434820931	48.13426041015207	0.02271016390734063	-0.008485735456538983	-0.0006811970511693195
12	0.6241909893906982	46.504952225789786	0.06012756836521712	0.5048080863880177	0.04160691597429587
13	0.9861700089019418	45.56657036625867	0.09598918133426255	0.9396981914823828	0.07914834438271669
14	1.3678349729825414	46.43027491861196	0.13289717392570588	1.3360446270977422	0.11318573069150714
15	1.7813230338153825	48.86998707082838	0.17085403998652712	1.7417621136320491	0.1467413475863228
16	0.16662306600024251	44.500196417037465	0.01638073456609354	0.021279144809446413	0.0017772933089385743
17	0.5977224919651785	43.31130526974895	0.05947284538696211	0.5809788852633967	0.049549840871830224
18	1.0389143258247215	43.474628354790894	0.10323934477548787	1.0930443708465387	0.0943689654470351
19	1.498675739619699	45.31057109084112	0.14700732874294412	1.5750501410270985	0.13478417544534405
20	1.9835905219396586	48.64464060439433	0.1903263309259336	2.072927227985811	0.17401025663758948
21	0.11364526033096822	41.325399735776024	0.011512358825994867	0.0889418220776206	0.007628176816492376
22	0.5998702798848439	41.088361555567225	0.0607033035893816	0.7128257594369902	0.06129947243627487
23	1.1496961857418029	42.69302677188114	0.11425699395034773	1.344736995054508	0.11466017660095164
24	1.7195017116596523	45.3407102872813	0.1667311759168133	1.9508275105146908	0.1627147582862571
25	0.13732001925535192	39.4298214679612	0.014062352890841023	0.2125982698446266	0.01831371078077241
26	0.7039632414695582	40.361853910759145	0.07072401215071906	0.9536993573242679	0.08029381016230337
27	-0.28014338973532293	39.61759793589518	-0.028585194675333714	-0.37734179035427734	-0.032598205029177534
28	0.26447491801552403	39.32670262967936	0.026718417896459297	0.4448462913036673	0.037753672207026405
29	0.9174729468078888	41.251391570680326	0.08925579951630482	1.339544517772825	0.1081704703285629
30	-0.11545846877502096	39.08364281411628	-0.011649045903729914	-0.09507367590517038	-0.008084480041509726
31	0.49713539176529764	40.3673575115255	0.048548942363512156	0.8509305107507427	0.06940193599509993
32	1.2437595932031789	44.07579685251012	0.11459981806420363	1.9078712433206226	0.14454667213249642
33	2.086707756679516	50.16393423541707	0.18070191419162998	2.9886674477126944	0.21104391677991435
34	2.9577376209471273	57.09124278010407	0.2450244694665777	3.969200995688483	0.26976627430440264
35	3.8438389189205795	62.878448912483066	0.31144910749900395	4.84116641749273	0.32383402719977084
36	4.688216753695384	67.01967745784499	0.3776744324872985	5.5812209864145075	0.37304396863962624
37	0.1304563514307544	38.68203391979246	0.012868249356988853	0.3258821403026291	0.0267858544156785
38	0.8210115148569475	42.3746577118331	0.0763243364408857	1.4234048842925544	0.10890224642993535
39	1.6998972630121767	48.9080806870139	0.14631293775383733	2.6488051914073187	0.18530195610027217
40	2.7052619212431708	56.9639433922981	0.21781840553071136	3.8421548643241015	0.25067792700430824
41	3.7101123090441006	64.76016146185273	0.28714896669447176	4.869676700025068	0.3093416495977067
42	4.630463955316349	70.25682403694307	0.3543038043984754	5.722359711076944	0.3628005907321899
43	5.422269828426791	72.72572179559883	0.4188685123464931	6.4032807739430195	0.410474703951032
44	6.076645596032893	74.11521554762179	0.4767132679216683	6.941462505601421	0.45623989098097484
45	6.575048019460546	74.48409129980735	0.5237776248470589	7.399859624424125	0.4959856814969962
46	-0.21479957062462618	36.28200662947124	-0.021579433429397124	-0.22582999502635084	-0.01885981857043352
47	0.4324618790406219	39.824263008028005	0.041119852814028524	0.83130920321668	0.06482647651077435
48	1.2389463385616	46.45138275744028	0.10824830644020782	2.090441738754481	0.1477418796530829
49	2.292622233232062	56.10392725908038	0.18336900268927836	3.471478506843262	0.22372528775380177
50	3.4824968714949383	66.11255254557895	0.2610480930506446	4.754973987307542	0.2894366122357876
51	4.587484248340334	73.73675676917587	0.33409181658611137	5.779765247934845	0.34769535382547834
52	5.451556469238869	77.76240337045635	0.3982274293382564	6.525934695336333	0.39798134900244636
53	6.07587595512431	77.97742384054797	0.4548798008795222	7.043277635045453	0.4409062521777868
54	6.553342936851512	77.41555503316876	0.504518633816583	7.423167488893035	0.48071034991173006
55	6.9033449881437585	76.77730361565568	0.5440392443194944	7.725140779793111	0.5132520657305227
56	7.1247552917554655	75.63079550404777	0.5728798807190252	7.945111815585297	0.5366941282020612
57	-0.6162481077527748	34.69324067061751	-0.06283277874092931	-0.7601897890418847	-0.06382160422993043
58	0.02226067213813215	36.81024942434745	0.0021895821693808763	0.20905282879779363	0.016840818229613537
59	0.7530029965847408	43.094336535306844	0.06818641073408732	1.39141075311392	0.10123925496976235
60	1.7162678841259682	53.27237308353023	0.1401409060385079	2.798057036878522	0.1821166101858468
61	2.958445592451653	66.11485772463053	0.22023895627978982	4.280036270782297	0.2561622384731236
62	4.296915646642924	77.41527614186506	0.30208532950236877	5.586048991606426	0.3216989833871124
63	5.390311698712146	83.36947603561143	0.3735875795603693	6.520307194052248	0.37729300988652914
64	6.08065137518228	84.16377768367724	0.4301300743258813	7.066490846572491	0.4214505210654169
65	6.464757678193001	81.06827290133013	0.47617519288386045	7.3532565505451934	0.45675509958301763
66	6.720521474443841	78.26543495602385	0.5148967721137642	7.542651867044758	0.4895906083060782
67	6.913273075639238	76.92464421841771	0.5451783930562134	7.70460231582216	0.5163582179138659
68	7.041779967043107	75.55249041035975	0.5679386997055965	7.830110382238413	0.5351683749598697
69	7.128193472374035	74.1392645861318	0.5839664050249006	7.9026963160127215	0.5472510129702816
70	-0.43709209932922244	35.55648273327303	-0.043835735339695425	-0.37699622688444306	-0.030763771765372233
71	0.23221197310594988	39.87616476456997	0.02188288233169603	0.673052492704709	0.051191140382774135
72	1.0687928769869064	48.64227395347506	0.09116985701675571	1.9681292675183608	0.13301044568443599
73	2.1734310945430786	61.88134044211486	0.1663530652374021	3.463572228570731	0.20950428475234642
74	3.525766737546049	76.75549792721455	0.24750753922687152	4.94589680859313	0.2792897493858122
75	4.888258460285731	86.68279393857793	0.32911429683452587	6.1523257913157625	0.34021509563943275
76	5.847973616102838	88.66589425012101	0.39551910787573474	6.8962569554499975	0.38985356308572583
77	6.2892302547664	85.94050972283867	0.44117768054504747	7.177603894099651	0.42625604415716006
78	6.433349371165654	80.94651343251584	0.4751231937945975	7.229837092542317	0.4536972471911589
79	6.496390105816678	76.70858641986702	0.5029220965919284	7.251324049664026	0.477828344953768
80	6.563196027770871	73.95332479716313	0.525841259906082	7.308002436083664	0.498231669596281
81	6.6478014352805275	72.8998769816407	0.5435887013046233	7.392022780924147	0.5143523346482318
82	6.7230484632475385	72.4379470682677	0.55553484301723	7.457151710729838	0.5235519643257582
83	6.7480256346657015	72.66017334459738	0.558098596729172	7.49302658806821	0.5242907200690693
84	-0.247800863234983	38.587784042992745	-0.02385608237051434	0.01285750300316726	0.0009988236083681387
85	0.4630289177987948	45.17336667373844	0.04105325039483017	1.1336077822226047	0.08056304494822344
86	2.5982427727430286	71.32557481849479	0.1876451449421198	3.987747795383059	0.22886226766928183
87	3.8937758387736436	86.17835192889169	0.26208783446056266	5.325261661585959	0.29071898618403885
88	5.042933101708742	90.94689056714212	0.33386916043844034	6.291485267284256	0.3428763836439647
89	5.751951201290283	87.71284546451268	0.39137842238045084	6.767240086666794	0.38364596303167114
90	5.969105586199019	81.89713551332555	0.42789871849451855	6.804365651492749	0.41165314057642793
91	5.933082482069099	75.82513691232124	0.45161921175778547	6.6657904410099755	0.43094543389079626
92	5.85315220483994	71.64686477653387	0.4679609218545661	6.5506152378936235	0.4454587778007622
93	5.823132563538348	68.99451862951835	0.48087193347495494	6.537072538755488	0.4577132023240168
94	5.895377934233423	68.66362823460838	0.49380384285920964	6.612133023789762	0.47043274280933195
95	5.998458461530085	69.50921100289324	0.5034723063455764	6.699544104411099	0.47877133449831794
96	3.9978107048613096	90.93302035480276	0.2641371425929867	5.280896665440557	0.28661296240481704
97	4.7487925202289265	89.64966442271088	0.31777582562630635	5.926602825060272	0.3282488903705488
98	5.111484540609518	81.92550823330029	0.3601044209192009	6.118758504274833	0.3596696399012036
99	5.136528820750677	74.0794439126584	0.38687146912506865	5.959399700362085	0.3779657613160338
100	5.009661944972267	67.90298174284408	0.40244846562244263	5.7035187935678096	0.38844296973545833
101	4.862262803046389	64.55093724287573	0.408977678811505	5.508373614905142	0.3941208917102487
102	4.788683456808579	63.46177212457946	0.412211976699904	5.449687484322607	0.39736592156409145
103	4.8426802959068596	64.14524920349463	0.4189091713137279	5.504708067522017	0.4038209404759154
104	4.974666593617727	65.49225013642369	0.4278078660183498	5.602919049875806	0.4110106883106712
105	3.7590485480145164	88.58009956267514	0.25070536589398573	4.834310681455881	0.2664874568862058
106	4.103843567569349	82.45635013818718	0.2854852530301515	5.146152008941999	0.29747550262390393
107	4.146041008981448	72.73780260500446	0.30977025857745055	5.079395778341014	0.31734259614735155
108	4.02796856081177	64.7136870377048	0.32460696433878444	4.775612981306479	0.32402778315171493
109	3.862230348598948	59.23208148762932	0.33171608085301163	4.455660288177587	0.3244875169942528
110	3.713210409827828	56.27731659538686	0.33236295098003066	4.233158288180627	0.32279057232130065
111	3.633743847024781	56.308076300780414	0.32960179161463454	4.153803106845716	0.31993138389409115
112	3.6562515669791864	58.20224232762214	0.32941910331925484	4.180542612153255	0.3195481229334376
113	3.774582273773391	60.560700023025426	0.3344645157546549	4.2772324812778235	0.3238837848485788
114	3.120179924606542	62.62593218886659	0.24930044854235373	3.851233827763805	0.2581951691743094
115	2.9125438439615667	55.966453308996996	0.25084449138049164	3.4446726392285125	0.25180966890578677
116	2.727038461470409	51.78474585901364	0.24824561339176116	3.0911148924311513	0.24152557140404893
117	2.5843073975731197	49.70465441692855	0.2429178263193224	2.8736745738328655	0.2333951889247116
118	2.4931961172714696	50.35179425935272	0.2356488321335169	2.778613464142462	0.2265611979390812
119	2.480711863179974	52.71146410373017	0.23120165956558084	2.7807930908144063	0.22242423945907863
120	1.5631608920564255	46.373372219033854	0.14887585629575234	1.6029476675303727	0.1342589736041708
121	1.4591646965041218	47.40030649544361	0.139118105546817	1.5116567476847915	0.12681413273952682
122	0.5753795358144318	56.80862274124031	0.05128268649837641	0.2533760615557108	0.019255206662819428
123	0.758826498914666	55.30690474653247	0.06855234504168166	0.4567057607953181	0.035135167324181475
124	0.9181814353655653	54.196973106718936	0.08409731077569288	0.6256084266174561	0.049010751957885006
125	1.0199951581993327	54.479943302017105	0.09402098133303949	0.7159633297355693	0.05732056473083157
126	1.0812441179295798	56.496941076420974	0.09908438803748401	0.7411560978214644	0.05982044459034307
127	1.1206747434384727	60.298890565353474	0.10092663914372421	0.7504416778534257	0.05950072537160137
128	1.1130983416604674	65.30109736367321	0.09787269556291908	0.7477731462037869	0.05772241895569588
129	0.6455716711264945	52.42266195640196	0.06016387859948109	0.3647520394834049	0.029307718065525734
130	0.8855106254475594	50.803858718648804	0.08377946677570061	0.6472477811995254	0.052953686852048376
131	1.11314588907576	49.256695086438	0.10689214620649788	0.8811787952987034	0.07323270304237886
132	1.3103576723592876	49.106594000128645	0.12677399051286262	1.052711813263756	0.08912793457132953
133	1.486829645709912	51.12762801839929	0.1427761437551154	1.1837605575557175	0.10078335687548952
134	1.6260423408919225	55.12101781359165	0.15285641375578682	1.3150064474063146	0.10974333747673098
135	1.7133404855542576	60.08264426327966	0.15683025847599588	1.4475398476289418	0.11726070137177275
136	0.3414575185859636	49.08857153727399	0.03267445451884318	0.0319347922104149	0.0026113463949950125
137	0.64514548943966	47.861367277956134	0.06278151963847425	0.4328949017037775	0.03645261135675048
138	0.9290310643248669	46.283013815902684	0.09184240671330039	0.779303448993085	0.06713327472249524
139	1.221849340613117	45.239289317434576	0.12219495369095495	1.0799270295239127	0.09436340670462001
140	1.5245735111919174	45.40640995646461	0.15300116438019504	1.349718171414424	0.11931457172710151
141	1.8119878103889566	47.822116558662984	0.1796712080832857	1.6011047584470033	0.14134501392774057
142	2.043945308188519	51.9062876957434	0.19771438813244255	1.8576559596335267	0.1600734606296765
143	2.243000077113548	56.27407305329765	0.21124558221058495	2.1225335706362456	0.17672546877221268
144	0.255118956335372	45.096315998183805	0.025361396850529398	0.004707457952575561	0.0004003077867267951
145	0.5979216192958877	43.67251589081202	0.06050081593659756	0.4632932391772973	0.04061740906820468
146	0.9365473881601735	42.512871076344936	0.09591907664651778	0.8768932263681393	0.07865743564424917
147	1.3091373306678284	42.539128970905615	0.1344844220422581	1.26519113330276	0.1145156448001444
148	1.707085368376616	43.93581595823701	0.17412692430909363	1.649143466086266	0.14880636792340463
149	2.1009122078997713	46.60497060310233	0.21079996875864263	2.032210970984689	0.18105766519884575
150	2.4483348252141335	50.28116700517087	0.23978259844020644	2.4170334136825513	0.2097533873398556
151	0.17313315958299555	41.59494672270604	0.017844510984187035	0.019067887107862787	0.001689351943342344
152	0.5684760857545842	40.34066379362773	0.059312500122133814	0.5367447189069238	0.0486714862342216
153	1.0004862702241093	40.09561970139695	0.10442966311510744	1.0401374515009563	0.09553490164197084
154	1.461294725696118	41.39434187887118	0.1509512823636824	1.528245590088593	0.13942118658018135
155	1.9341850688709479	43.78192479572985	0.19649275625467091	2.0166771964090193	0.1804461662694787
156	2.418291556168624	46.78042715901865	0.24093125627590903	2.5131454644216458	0.22026217681658794
157	2.891127231741574	49.980047164554676	0.28196580850646974	3.0287955315525927	0.25886828882887225
158	0.15275892743503536	38.53644830253279	0.016198664651596688	0.09931611921734698	0.009034115020283387
159	0.61649432775541	38.329384673684054	0.0652123712248251	0.6953071405429497	0.06349322668579283
160	1.1588053161236131	39.596979497395786	0.12033986758929321	1.3251095819154164	0.1199855419205423
161	1.7192510493033457	41.81119495021962	0.1744820832010462	1.9323935075490557	0.1711232439283146
162	2.2560227592616906	44.47860562273435	0.22433448947845236	2.5046318433253236	0.21616497645972393
163	2.816241356992168	48.152875546065324	0.27402663109414993	3.0852166285788574	0.26086509673964153
164	0.22182006479008154	36.834139356894696	0.02369275260233523	0.25847898888203635	0.023426819261574066
165	0.7643090767397354	37.866239271808496	0.07984797329949911	0.9715366689119082	0.08604936712088901
166	1.3892628748997833	40.3927224786057	0.14006598411029184	1.7314196447178176	0.14873686508019532
167	2.034049175394258	43.474873025744515	0.19873678073924328	2.4613525085117645	0.20513831824865975
168	2.658780409490114	46.85839803251918	0.25395791227730286	3.12182991763607	0.25429210360334953
169	0.3735578382997836	37.13327021522754	0.03909353875077562	0.5385128733240107	0.04750798773842215
170	1.0016595385297082	38.99512439488313	0.10064495853160378	1.3964565262215516	0.1171402477050972
171	1.700797316414063	42.760678717595006	0.1627193939933208	2.2877492000789394	0.1826343211355087
172	2.432555800022761	47.34036905329751	0.22420901455064993	3.1220747336169916	0.24113128011434765
173	3.172096459966709	51.69856389801186	0.286051879070199	3.865126462812907	0.2935441128297062
174	3.8923475587013083	55.230212522107806	0.34726849006240956	4.546640483127352	0.3440134648233069
175	0.023779001273845926	37.201103646034646	0.002479387823665933	0.07565158927973462	0.0066863055054837426
176	0.6262517584071594	38.555650767411024	0.06289210852705458	0.9810842211217352	0.08248740551141838
177	1.3573200623533734	42.213620396146375	0.12836110246225738	1.983351903897324	0.15567261317051528
178	2.1698997356966614	47.89006579842475	0.19352834499637087	2.982141800893453	0.22063196849629524
179	2.9992375519616905	53.86726814483854	0.2576893567746994	3.8777938632698232	0.27886027771705874
180	3.8234285160890824	58.451193709200034	0.32404705138813705	4.669999294094152	0.3336569526693362
181	4.577883012376287	60.777725371077075	0.3894586130963937	5.348424700882222	0.38479661021554296
182	5.233421115594086	61.929565961556904	0.4497028872618571	5.952472444403322	0.43561140597478465
183	5.78951666992703	63.525795572252555	0.5004061694853562	6.505655663044742	0.4814696960076612
184	6.215386634154486	64.36306928888084	0.5399264782087865	6.948445092030204	0.5160893876640668
185	0.28841581393868476	37.50167410533273	0.02917196125853361	0.5150614112860215	0.043606524355028646
186	0.9874574991131185	41.21446583324341	0.09373280878030174	1.565059674337272	0.12309200212052464
187	1.8600327639777645	47.52995970777268	0.16379255696168651	2.7107340724393296	0.1975100585898545
188	2.820738236222915	54.775793604748856	0.23395796726795925	3.7916573554895403	0.261537531447284
189	3.7367053075541756	60.936889404318606	0.3009418127209769	4.698700514474457	0.31879220929724755
190	4.562070812205695	64.53890860820778	0.3674791685877364	5.449088138521598	0.3732091030654785
191	5.2481468998281375	65.44298529859151	0.43098596443065723	6.044303207555789	0.42227282708943575
192	5.798869578433246	65.95937302337586	0.48613401523708305	6.525188152616663	0.46767704629418444
193	6.228895579566877	66.23420126819371	0.5305966471989807	6.946038419279638	0.5066335509071253
194	6.526829629800371	65.55903901862911	0.5640086561129669	7.258798443812884	0.5343444178397055
195	6.690501753900113	64.23775557301177	0.5858869235068165	7.42309321337805	0.5525214998485718
196	-0.07364235481675442	35.1040408043765	-0.0076441717747871354	-0.015839424638237946	-0.001377706225818709
197	0.5953488545148846	39.027387215838594	0.05786517091756519	1.0189044209838134	0.08162424034106681
198	1.4336538492125026	45.84362771847893	0.12764695039088308	2.219465537822524	0.16178835514183326
199	2.482318057626985	55.147193904000936	0.2032637775633457	3.5044334036154225	0.2363578126878111
200	3.5946474200741703	63.52360646059786	0.2787675150418152	4.654837684650248	0.30092071034292545
201	4.553721152345398	68.65110838419736	0.347494828416608	5.520906051790763	0.35710083558729255
202	5.2810021801037745	70.16156058578079	0.40967945742026907	6.131817886009255	0.4068365656049408
203	5.790744668325809	69.29304485161681	0.46447925499051596	6.550441387462154	0.4492158742083265
204	6.168028823418652	68.48834774702497	0.5103461360932231	6.86907906382773	0.4880851579724337
205	6.448744759999715	67.45778856176112	0.5468941578637887	7.138856770586538	0.5209494211940586
206	6.626923547959816	66.0104272783297	0.5735776618189448	7.326189869135033	0.5429873525235842
207	6.698950323407653	64.30899739639614	0.5894590687803669	7.396407716660252	0.5566293980645948
208	6.686022656829577	63.1052788765314	0.594622663364609	7.36308823569017	0.5627344209339354
209	-0.4650212064041958	33.42350282236007	-0.049439782630150156	-0.5518990967310445	-0.049117295852600724
210	0.16539203789383702	35.925950743424615	0.01677430310180014	0.404818952746214	0.03391556923834881
211	0.9307177701808971	42.427610769337605	0.0862393060293342	1.5608314511477541	0.11734682070886236
212	1.9290849556899408	52.71733713200933	0.1611788785307187	2.8987509203740793	0.19617755733772083
213	3.1505650477979383	65.20628273239883	0.2412992661260083	4.271447505888123	0.268778268055559
214	4.363020971071479	74.30537802797677	0.31921627085834464	5.416773191883838	0.3321721998251165
215	5.260270585687721	76.78083757954799	0.3852394188232515	6.164724149378303	0.3855444692857707
216	5.789176833632575	74.92261892858139	0.4385686998401851	6.565498304841228	0.4280949703711046
217	6.069241292035674	71.43872069282115	0.4818137672129431	6.758360873084079	0.46037069231865985
218	6.237928954466051	68.80578926715738	0.5158084246396049	6.891993138333775	0.48943026151734137
219	6.3744305811675215	67.11586034134773	0.542901302963555	7.020992110285733	0.5161635202930815
220	6.470639569789347	65.64325094675047	0.5634853991512366	7.113356525065371	0.5355277496602273
221	6.49320450585155	63.790934503235306	0.5754840965018155	7.125905828560667	0.5453562305973946
222	6.440071138824482	62.7845630517518	0.5760235287255885	7.069754440650964	0.5467699949981767
223	-0.2580997346805422	34.1687612082946	-0.02694380053550645	-0.17670759151313717	-0.015274595548978143
224	0.41408432789692284	38.77652952449737	0.04023843542929828	0.8563476120775485	0.06793376191686872
225	1.2891179437936962	47.91183942012871	0.11289700761042902	2.125150571218508	0.14937162406743074
226	2.414902271873176	61.18378506585702	0.19027288032382278	3.5413591539851392	0.2245404486714404
227	3.710497170492715	75.12079033125082	0.27007522961792285	4.89088940554134	0.29284389418849566
228	4.884768780726544	82.28154541024197	0.34512559392542114	5.912512057305446	0.35117484372220953
229	5.618152009091819	80.65219661958773	0.40492220451065086	6.46005819578596	0.39765773195585175
230	5.908804505219585	75.60865227638504	0.4470435278141852	6.611132363704203	0.43100490859350143
231	5.974801891161237	70.95194080101105	0.47717609015574314	6.586309449754863	0.45363427314927157
232	5.975947138572199	67.29566278285668	0.49990930312679965	6.555949795436187	0.4719023797559844
233	6.0037945121969845	64.77639250132468	0.5194080192075703	6.578139462579593	0.4902500070479925
234	6.053951663534994	63.49259028580186	0.5348103323856898	6.61304021807233	0.5058945516936659
235	6.065727458852784	62.242153437301305	0.5436776043640845	6.613416975282971	0.5135022549333859
236	5.9973669076022365	61.680182172676474	0.5408828829308951	6.5700617720901935	0.5120156663214074
237	5.93262129014888	62.26565773993852	0.5330912060442852	6.529723334061436	0.5046985867186937
238	-0.04858974206770682	36.85825150756225	-0.004863983414217482	0.20730354238628565	0.0170463274443377
239	0.674004443170025	43.50865492794681	0.06173203700426966	1.3073297368202816	0.09720665457949791
240	1.6438472317554926	54.589758359271826	0.13557791684292583	2.6234022372841608	0.1737404624065523
241	2.832179573954079	69.37674140532776	0.21228526741470963	4.020226856032256	0.24381211711000403
242	4.033862564885402	81.93585597435226	0.2848329178632766	5.2165642033993835	0.30506690955742655
243	4.981977396774601	84.11791441615183	0.35020608307329765	6.004076425080131	0.354811617396584
244	5.486408219710436	78.68340402446788	0.4009808736385646	6.307336827865943	0.3913727979837113
245	5.585933164506518	71.80207147303864	0.43326846140960845	6.237553038954908	0.41449697096645977
246	5.504577370651045	66.59031551260516	0.45294392570191555	6.049348938487932	0.4286631203407811
247	5.393023170447423	63.31802336440025	0.4645651547458535	5.903073981946669	0.4383394461471886
248	5.32647426841533	61.053713833362316	0.4733983584371205	5.840111981566405	0.4462716441042966
249	5.338866185277665	60.245103495304924	0.4824293320422892	5.837144323436846	0.4546921533449094
250	5.361581431033091	60.047555520532214	0.48824249694106153	5.841541725967705	0.46068923385621685
251	5.332525167152806	60.22185725531316	0.4862219626430482	5.829802394201031	0.4606805366862774
252	5.295295699556931	60.9985218401381	0.4796404187335731	5.8369280502614265	0.45609353363718197
253	0.1805312501915128	40.5051811181949	0.017099964870744316	0.6286157872335821	0.04839730393739276
254	0.9483979280317705	49.394943333205866	0.08147016653725858	1.7308217174638687	0.12015590405899867
255	1.954401063652869	61.60213075269019	0.15251366242159076	2.9580573899253437	0.18670433896345986
256	3.0984941822322742	75.4383080186044	0.22437632017877962	4.1628925853714644	0.24721152460253148
257	4.06774369868492	83.82955411346349	0.28550890447194116	5.0980149406301365	0.2987465323593583
258	4.667097748767823	80.97769774546175	0.33513124651378556	5.618981562170219	0.34021153925152
259	4.893400708019595	73.09439203758268	0.3721228941693421	5.699121457364468	0.36802774053085086
260	4.851907190965891	65.50424169537028	0.39505820889609594	5.480490461061704	0.3809636320416705
261	4.689066083623128	60.39134652265644	0.4054054760072401	5.196575290582181	0.38584173757894585
262	4.5249318793186815	57.97867972467226	0.40733525371159524	4.984284502961545	0.38737506231881624
263	4.413988795906604	57.08344145486207	0.40605049651204644	4.870981229886466	0.38611681501243184
264	4.392985179219194	56.9694504433831	0.4079869020887537	4.82753321641724	0.3865512662936457
265	4.423137584955282	57.27119951464265	0.4116434946852786	4.818357790525653	0.3894302087559682
266	4.439999884887638	57.757077790835645	0.4117424362100199	4.831999559864319	0.39104775848113005
267	4.463237476213903	58.57221558363666	0.40962288202825947	4.907425292694033	0.39160522477843324
268	1.2248062226111882	55.49967922400756	0.09917662755218021	2.1008952054470478	0.13675793441267534
269	2.17386760862541	67.412814588524	0.1626055524403427	3.121125930731009	0.18962088757195592
270	3.1330709283129465	77.48857286957887	0.22404116917436478	4.00907910897739	0.23712382497806486
271	3.7794338544039805	79.77528846918507	0.27100190182807365	4.603382538241909	0.2764959886705813
272	4.033903174043439	73.53300030192678	0.3035173426151301	4.843955555004914	0.30756088624716166
273	4.015999140224608	64.97831492327235	0.32461346548090314	4.739949381228184	0.32569878530718666
274	3.868379853147954	58.16900004553716	0.3355580733075089	4.434432077862012	0.3286435794988037
275	3.6853107574087582	54.18252288955738	0.3372799656072528	4.112660526669121	0.32343919528658804
276	3.5163779313621073	52.162341308834016	0.3326501525419646	3.8754992591475452	0.3171559585777628
277	3.3934688897777034	52.06324188688944	0.3251078298068625	3.728646290473521	0.30896624187474453
278	3.334018631008934	52.79153938855038	0.31960309474355747	3.6451694472657663	0.30232190816091314
279	3.342657243850274	53.56285834396844	0.3189227855411678	3.6181808771063158	0.30086070414002947
280	3.3888355859484114	54.29882846003685	0.3203958918984054	3.666734469280177	0.30375829928775255
281	3.4653159308383596	55.44842734749263	0.32240621092891075	3.810832890176288	0.309699978078486
282	2.953548152651601	76.50172875684594	0.2121899401916766	3.69712220081406	0.2214137426097484
283	3.2380597539387423	72.50887820172537	0.24150393044790328	3.926439346298064	0.2463733650597436
284	3.2233328280928832	64.1029479350728	0.2577362924346843	3.882870793692095	0.2626377022497941
285	3.050338979924497	56.18169138706653	0.2637115063901288	3.6163693694248735	0.26674174216257013
286	2.8455060799689145	51.19270858693485	0.2619501040317559	3.2381960243144503	0.2570282123126506
287	2.6641371438126047	48.698696763629286	0.25517736187563905	2.896702343852127	0.24104252044073884
288	2.5024338830242883	47.43930438631882	0.2449978252782305	2.658605360393515	0.22750643243343086
289	2.3592694205491345	47.49915206447562	0.23252239064749813	2.4894570882351794	0.2145461708044955
290	2.2669088528411696	48.553780802524805	0.22239590851864063	2.37359508527128	0.20323983084567143
291	2.260786352667969	49.96206692972781	0.21937561635487993	2.350824421438258	0.20012960988770098
292	2.3149294964434635	51.587990337226394	0.22098530099941602	2.441735481283309	0.2054966357700599
293	2.6650107471328788	73.09536616429692	0.19450741730237564	3.3351582550037464	0.20500200637399466
294	2.6229061437047116	65.16602052344605	0.20429436126375852	3.2042675431914445	0.21192301588282766
295	2.392057455619906	56.05615800064485	0.2022804628855903	2.885677942077053	0.20836336579566056
296	2.1318602768150217	49.791575867230314	0.1935870639087369	2.462264626791653	0.1933661636813867
297	1.8952897028413345	46.61419498916951	0.17993363922326255	2.020963774020958	0.1682376819056722
298	1.7002758838010974	45.453210166546796	0.16472308832306598	1.6759411426105122	0.14320341348243337
299	1.5424780933977598	45.15285959349369	0.15074259530700748	1.4592168882652206	0.12613445131377152
300	1.3859366251933314	45.52545092797224	0.13579409559293437	1.2996729413666857	0.11271428000473611
301	1.2862340715159402	46.59946140629005	0.1255154534423647	1.1805558534125544	0.10175976227823433
302	1.2852506854477728	47.89778405294538	0.12430380083492014	1.170947193450007	0.10012743038711357
303	1.3573125798511398	49.45360620553273	0.12924636785261012	1.3078535727119607	0.10990042398266801
304	2.1018275018377093	59.79448921616993	0.1691762890077323	2.5319311789811323	0.17504675221567426
305	1.701440750010096	51.98228974570378	0.14841265723734887	1.9778626719401784	0.14962577088480308
306	1.3554384469578837	47.153232511899674	0.12495017350277297	1.4320888894990609	0.11577263404550339
307	1.066592513298945	45.18661631743749	0.10055995936249021	0.9665200297833655	0.08048887791505838
308	0.8467903171330577	45.34656184385531	0.07988194660047546	0.654253650646905	0.05457265492240293
309	0.7063428278107167	46.216092276965306	0.0664122031340465	0.4854432833475664	0.040451295354410895
310	0.5873836638780969	46.831526050996835	0.05529289840317475	0.3709513190681219	0.031026062997871907
311	0.5189785029252847	47.43608922194917	0.04897383663053696	0.28468340526732744	0.023838900482371275
312	0.5468765679422992	48.104464868121966	0.051569815596354165	0.2933267226969622	0.02443564710052795
313	1.6969631557075517	57.20873645419036	0.1382023012182283	1.9885520836233426	0.13856786232068127
314	1.1855013314621212	51.10502597735396	0.10371533182583866	1.2666324671678002	0.09612093238629084
315	0.7761334518848513	47.48881954819968	0.07057024946502007	0.6718259410786838	0.05345434583091514
316	0.463651605917119	46.55064775349629	0.04239034608792834	0.24360553735590504	0.019513899552524704
317	0.24166105776105495	48.05433935023513	0.021812695521076494	-0.003949900234250459	-0.0003121721261589403
318	0.1221106493255513	49.8745049922517	0.01091136904964202	-0.10615341016795378	-0.008327426687960788
319	0.05687793192311357	50.524651185094584	0.005093775606155099	-0.15946402063956744	-0.012589558989012645
320	0.05063370168248401	50.16107331261663	0.004580101735071179	-0.19002806041554196	-0.015158496774260469
321	0.13019192210262498	50.073951840565556	0.011859115935347607	-0.14344061250801943	-0.011455926510166683
322	0.1907550173217624	49.13060261059535	0.01692012939715612	-0.07519660957744119	-0.005783726683455372
323	0.0013305672839839591	51.09394027716016	0.00011621928354474388	-0.2599637981509456	-0.019688527315472937
324	-0.09461452744852114	53.3207791880073	-0.008171747682158446	-0.31607058820384065	-0.02373651732572787
325	-0.11219137961860938	54.21562294118525	-0.009707665871732711	-0.3095615720788827	-0.023438622470431564
326	-0.0525128815072678	53.64612780773345	-0.004595550456369207	-0.2620833485839373	-0.020144018139175743
327	0.062795684271185	53.66955343264825	0.005408070051484319	-0.18696748758859974	-0.013980387436319365
328	0.08472377011318388	55.15018347713896	0.0072876523949579	-0.13312641804368588	-0.010002434447893645
329	-0.43684992705364145	68.9365066003867	-0.03633127798935538	-0.7833144007888861	-0.055828724442872825
330	-0.7324545892164642	69.11986498570577	-0.06115815336660913	-1.1281419643149038	-0.08134883989890604
331	-1.0155121039720576	70.42959883046585	-0.08464530495187624	-1.4729496898818575	-0.10704509388853604
332	-1.2685073189790375	72.51440933268489	-0.10490260397802172	-1.780673373782507	-0.12891207196311077
333	-1.4545228496495732	74.59931406454456	-0.11915901025492322	-2.0095512053905313	-0.14343819196504756
334	0.22364781808952633	63.4203809589515	0.019256547870136632	-0.0837813409632032	-0.006136286967561233
335	0.08089173138827602	63.39833742989373	0.007012560507922496	-0.24008642259653526	-0.01775410482466011
336	-0.0835345696774191	63.56833530956048	-0.007282282615303171	-0.4312735421217442	-0.03244259617015196
337	-0.26376281574120936	64.73871472686957	-0.02297585997401932	-0.6492761359509517	-0.04947877652053357
338	-0.44418972581900773	67.03825536733189	-0.038360408967053644	-0.8761214128385068	-0.06639910286511509
339	-0.5967264777762704	69.57552576138058	-0.05094039187118467	-1.0770132681351325	-0.08032870246727859
340	-0.7454430891829313	72.03163247296567	-0.0629385436777598	-1.2572262314307014	-0.09268327109449413
341	0.48653123405643484	59.31614314406689	0.04318698440339413	0.15432612068479262	0.011789180227556529
342	0.533170756135745	58.245075847493666	0.04778243335575647	0.20129106069611036	0.015351542436823242
343	0.5236721066838064	57.568707772193704	0.0474260100450359	0.21189982802199497	0.016346719436511403
344	0.4730724460876627	57.583641330274865	0.043136346260595856	0.15539452562815065	0.012274607769992951
345	0.39561693040406765	59.01018342118169	0.03600509767304366	0.04536078328924877	0.003634200771347138
346	0.3086876132768355	61.61794887339101	0.027806235840327268	-0.08727216638818967	-0.006929193999660944
347	0.20828052143115225	64.91938112289148	0.018478563985231417	-0.22594734046598872	-0.01764354796561717
348	0.06777604109529624	68.1877680530994	0.00592371238968522	-0.3751997155849569	-0.028974430912507763
349	-0.09642674331997284	71.4018493364704	-0.008302695919855677	-0.5144623704570923	-0.039298348530313755
350	0.6193466332800277	54.372930268368286	0.05725847637680086	0.26662403135687107	0.02129172903604731
351	0.7598371100381125	53.23928128631971	0.07101949674840748	0.424586146164119	0.03405479397031126
352	0.8500372394106025	52.26542978290462	0.08038464329612398	0.5472448654092266	0.04449411750417837
353	0.8959623247206128	52.058781975745184	0.08542561666368224	0.5935269798897886	0.04942044847161913
354	0.9197585248351102	53.26804112289575	0.08754870741006585	0.5847002711612113	0.04931118444006768
355	0.9333092840927943	56.20624453517818	0.08769943538416544	0.5662006045441128	0.04721259335194856
356	0.9095664811029446	60.11967266450067	0.0838683977450489	0.5357449769640206	0.04384187085914713
357	0.824458065146052	63.83487261955727	0.07465756972320275	0.464776682273572	0.03745343865808082
358	0.7258270442875382	66.87471974464239	0.06468522236906711	0.38336746484771594	0.030409870154734356
359	0.6742201896309452	50.017737777282235	0.06491189111663381	0.3545204860150049	0.029624423502715366
360	0.8710596238444925	48.92675227523781	0.08486702318353534	0.5856130600103677	0.04952984055343243
361	1.045340628897268	47.712745545625204	0.10312080586605889	0.780083945226139	0.06687010234889498
362	1.1916539247684461	47.24670597194046	0.11859856374944151	0.9233145474180389	0.08078897860917787
363	1.324069898618411	48.5277235747637	0.13136605125249146	1.0316301216459927	0.09116543042919896
364	1.4371470312499834	51.407571036382144	0.14046754752604934	1.1417628808910165	0.09957991501633218
365	1.5025964858397498	55.21792798111901	0.14383998290652553	1.2380568210974703	0.10540814829206856
366	1.5151864898869885	59.18689521017029	0.14198716497612182	1.2829784001394557	0.1069088265678356
367	1.5099004996716765	62.44913003496247	0.13890554538880248	1.2869735003480558	0.10511767254442607
368	0.664588142985729	45.791019299477895	0.06665270597520645	0.4059004538020719	0.035365262258608726
369	0.9086782142487784	44.66921799820551	0.09230541514611725	0.7097104525880401	0.06299728995379243
370	1.1619796317409579	43.64980026659195	0.11926888979078386	0.9873897551850657	0.08885786405569833
371	1.4147180796511392	43.57909721074028	0.14584479613394194	1.230491154399144	0.11217305888891761
372	1.6561703531460266	45.26709455047559	0.1693900212034591	1.4597433642580604	0.1333234786503394
373	1.87080952273713	47.89128514681902	0.18821124938383113	1.7050447555240664	0.15301938186287492
374	2.0437786151715267	51.39775877792172	0.20117512740266136	1.934993012179727	0.16848402124853112
375	2.176417894296044	55.36203915485372	0.20932541603636307	2.107501232562004	0.17893781122683308
376	0.6183900396872186	41.67943878471231	0.06446204152374511	0.4497366470119179	0.040813544073229846
377	0.9310023241341496	40.531379165093206	0.09812633756982292	0.8384730645811163	0.07752885045566224
378	1.274547715298326	40.41617782997257	0.13462720843644965	1.2119093442452145	0.11293830757908929
379	1.6259881115457455	41.4511830726685	0.17075454230280304	1.566221042359254	0.1455867246500632
380	1.970667544978568	43.50089545695342	0.20426343881473388	1.9266162412822692	0.17707973594649987
381	2.2940034050550473	46.10694676103989	0.23344083195683868	2.303937703029604	0.20708591231848697
382	2.5925937740643334	49.31637178457837	0.25820397465757544	2.6656721575320113	0.23245397006923288
383	2.852439851809531	52.91321306978263	0.2779229038653572	2.9630320231704252	0.25258468069494955
384	0.24381043012749753	38.97352640714638	0.0259705376751412	0.08004131461353135	0.0073837711453486835
385	0.6035027613757292	38.00321982796581	0.06493904667321403	0.5557677518922535	0.05223042992095683
386	1.0085431142440893	37.693323942801214	0.10843153787838201	1.0421645604990957	0.09866294889648448
387	1.4443363490714607	38.75777268917749	0.15357709497596012	1.5165558822441025	0.14235937490906672
388	1.8752056516753752	40.655519052091414	0.1964694455385848	1.9761210460497611	0.18192630926008624
389	2.311195061173513	43.29828782702177	0.2379244293364723	2.448322687992169	0.22094579758952945
390	2.758840442943466	45.956612379195896	0.278775263029117	2.9550714858722547	0.260485059365168
391	3.194303649055632	48.982352161855445	0.3163661576140326	3.4473881317795114	0.2960710041841908
392	3.571687838829149	52.256120893446116	0.34688237941342676	3.85637688744385	0.32534320568861996
393	0.2571013388977836	35.83767012298124	0.02816666633630862	0.18306474586705726	0.01733634208123769
394	0.6816986311019402	36.02370347363781	0.07416310038510321	0.7422018588899454	0.07022031695840046
395	1.1792072887018317	37.224628277115585	0.12566392785903854	1.3428316269940146	0.1254895412379935
396	1.7053717891911329	39.27353125312747	0.17746726079089814	1.933544775734853	0.17623521014278823
397	2.202614827060677	41.68683046288208	0.224878487111146	2.4846482247449724	0.22043740662416605
398	2.7188540650170063	44.843142691229424	0.2724355556183533	3.0417090169458154	0.2648028390076864
399	3.280725743503339	47.94893329365326	0.3226922436627653	3.6504623174321797	0.31190111897972217
400	3.836298068773679	50.826506773815225	0.37107012921948607	4.250315403640454	0.3552312464052644
401	0.35346053227176416	34.52621581686975	0.03881687419736405	0.3775257518297788	0.03538082984879693
402	0.8467901057847321	35.84980744066146	0.09042101367692805	1.0393056371068492	0.09468188970277153
403	1.4176154088178425	38.24412077208913	0.1458342858417014	1.7577087483167013	0.15539539361001783
404	2.025701490232871	41.195900865553995	0.2019763547368005	2.461727967543126	0.21099366741325842
405	2.6120447009318335	44.437362935917605	0.2549792331519103	3.0945784805678325	0.2587620790928603
406	3.2130457976286975	47.81467071682746	0.30889491284127724	3.707031298917455	0.3065299534858568
407	3.849067748745938	50.81923270962337	0.3653756766766255	4.368947067944945	0.3584584565584159
408	4.472015344513862	53.72599546304378	0.41935738787399574	5.022861389636163	0.40657975294483567
409	0.5207751859944867	35.22298683801487	0.05562295499155581	0.7011058758255433	0.0632578199477288
410	1.0988446243819034	37.54981102718244	0.11194416921950592	1.4932411613238648	0.12773054116649743
411	1.746153235669073	41.07439209792529	0.16941357647077812	2.319949318351047	0.18985237289180187
412	2.4410501097930872	45.20496301246712	0.22903268806305532	3.1015323789204876	0.24649214189274216
413	3.138818055931706	49.22466081219839	0.2893102921647907	3.7947813028970785	0.29721797588369947
414	3.8003252592389094	51.74400735840202	0.3490028242454469	4.435726039392226	0.3478667844913773
415	4.436477543567381	53.49599650414794	0.4078036933949129	5.082012807800288	0.4013826919154448
416	5.045444184752688	56.139480008061206	0.46177688508096887	5.704770946804192	0.4505130340055989
417	5.538772715443153	57.993763827292256	0.5051634521592856	6.197007981299017	0.48722626658657814
418	0.775447702750848	37.02289553202162	0.07887416619563357	1.173118831069349	0.09993953548058575
419	1.4776770891834792	41.296316591415916	0.14087696675818492	2.1023270888414953	0.1677685917229116
420	2.2430041175836197	46.60390053007064	0.202277098735395	3.0054563739445492	0.2283461772182981
421	3.0261807797084295	51.791281580855966	0.2647093368019062	3.810800081004974	0.28358399863797357
422	3.7936638962582645	55.55680241560242	0.32990201320181184	4.522754620253068	0.3368928491706585
423	4.464738989256305	56.69408269332908	0.39306071632076744	5.148391182734921	0.38934361188596783
424	5.034435672534651	57.03769067189598	0.45023037294725043	5.722039019336585	0.4411383427922719
425	5.538453403823561	58.24245591924528	0.49918944341132643	6.242360058665544	0.48584205257760643
426	5.924935029516563	58.716871100822075	0.5372707147236764	6.636943059799858	0.5176025552830403
427	6.142488753050959	58.40963813376411	0.560927608590762	6.842148060086843	0.5351852510196524
428	6.219640901375167	57.698434590991255	0.5727436734180618	6.896021243648194	0.543697813750511
429	0.42950445669111126	36.18123292780395	0.04401892071695307	0.7242070667680367	0.062121484262657664
430	1.140551481162322	40.49562566937474	0.1089082988077014	1.749762008898562	0.13862079154498036
431	1.9994526839222253	46.94704680682509	0.17724103162239158	2.823530249585666	0.20943641053237474
432	2.9015780208020185	53.62648724243274	0.24373921353245467	3.7805893096204968	0.2692998731095979
433	3.7356642076642443	58.39425248922332	0.30772999491549413	4.553461209820777	0.32277505365310977
434	4.473452782724927	60.36889204526491	0.37295544562656396	5.191148331041153	0.3752238716272907
435	5.064833326467191	60.31933606689402	0.4339933110121611	5.722664434884352	0.4251482002545589
436	5.5176712025995105	60.12929568873106	0.48493927574724366	6.1732988531172825	0.47085844221904605
437	5.881731038498959	59.76238810765298	0.5267151507725419	6.5683499984441704	0.5089543370019091
438	6.136607520298227	58.53578409497474	0.5584519809242655	6.848294780390304	0.5344761783735648
439	6.2544939968299005	57.15202677650947	0.5770082293749289	6.958162042514489	0.5488898636084198
440	6.2515091948656485	55.98894785561558	0.583501664391645	6.930214576115476	0.5556518633124837
441	0.7322191850056159	38.89752394289642	0.07162521781392465	1.2143994898855233	0.09809889458948955
442	1.5942720320650805	45.92124559864147	0.14261666284732774	2.3816242467808415	0.17537070350463685
443	2.631417779124518	54.84986878990713	0.21746990026807514	3.5866333395494374	0.24716800800427338
444	3.648585600300465	61.988812955151346	0.2882274341890097	4.585347404528037	0.30765633417583926
445	4.468258343054036	65.03985718569524	0.3516577043660534	5.2753736677703875	0.35940615060448805
446	5.080069308960349	64.48944507654952	0.41155900098060716	5.7642581486643305	0.40702134254528527
447	5.49297930431603	62.67912225786	0.4638379129082369	6.116184204760514	0.4480955718293825
448	5.780152758627379	61.54737469367579	0.5049794350185143	6.400705684333302	0.4848775119656815
449	6.008491505898807	60.23831222738362	0.5387240556175259	6.6586699124778335	0.5171560394335644
450	6.160390717032294	58.43077295759762	0.5642943660172668	6.82533010847089	0.538455774291037
451	6.194256829531428	56.45302875386394	0.5776624094087563	6.849842538297053	0.5496103611310857
452	6.122218980970489	55.266506765008	0.5779091682553144	6.757393585290882	0.5525777864533764
453	6.029574412317938	55.01926144883475	0.5718955449471393	6.635285918071486	0.5484125834064562
454	0.30699398872502576	36.25475025780541	0.03133341548183557	0.6234459197830936	0.05285604934505815
455	1.083272405289685	43.04871279566833	0.10069814168562073	1.755761970079986	0.13327342810481374
456	2.0921237779548036	52.951461505759255	0.17613451757625512	3.032390694751843	0.20890967628860752
457	3.2702165122484184	64.48268448191952	0.254345084139937	4.289427181817428	0.27764328574552916
458	4.335674652252463	71.4319364222525	0.3259289886598512	5.2637306486747315	0.3363554770041667
459	5.043778637273707	71.03276187463125	0.38503457447009326	5.826677657975492	0.3856078429826263
460	5.454392301493424	67.48798889498018	0.43546839647732827	6.113492701721257	0.42572599575628206
461	5.661336433066611	64.07537432967032	0.4754571493821297	6.2498016547489925	0.45478830962007005
462	5.778131336137511	61.633510908722826	0.5058470439677113	6.360648833001709	0.47988169192757685
463	5.881780242918833	59.905450024700066	0.5305186177551349	6.4841378979989654	0.5055772904479934
464	5.9652048444223915	58.246641435042726	0.5503242089817569	6.555927955776184	0.5251967564514668
465	5.946012911305056	56.15616829586497	0.5593135571096556	6.516451019952542	0.5325147079686952
466	5.8245253463841555	54.94095910578638	0.5544081182722256	6.398386770610735	0.530042782247946
467	5.699870332810045	54.99803842730562	0.5438329745918086	6.261226399253697	0.519964034934941
468	5.610079790479986	55.21037654003307	0.5344287611961821	6.159621872192299	0.5062814801752955
469	0.6046245757938256	39.49665862333484	0.05877186980445747	1.0900788888400543	0.08715296348660212
470	1.4905698168358628	48.73767205426164	0.13082174174427322	2.3294965286999263	0.1659671603739097
471	2.5904003422662254	60.94782175306016	0.20642109728234162	3.6461650452003904	0.23743576645546907
472	3.7881724116051965	73.15834705762629	0.28197039675239055	4.837552175054853	0.30063551435716285
473	4.767908427593956	77.80268052594606	0.348914028985302	5.6737114771773145	0.3537906674379276
474	5.308544066456367	73.53538763361382	0.40179827147677794	6.054699557077419	0.3960871312714095
475	5.505385037355252	67.37739419610799	0.44131798924602883	6.114674336184801	0.4266638926728998
476	5.5391191684127845	63.42500734548042	0.4689538728714937	6.058765686208235	0.4456391433815021
477	5.517380417005955	60.72896635011843	0.48790119532308585	6.0193815763791365	0.45947068618494175
478	5.5190430267714	58.636430774416894	0.503894785360597	6.026453641391733	0.4756362697039762
479	5.5378392077385135	57.03108703477334	0.5169837340843626	6.029035231757664	0.4897724690623453
480	5.496236320140594	55.42157313309588	0.5219210232704035	5.973158924243377	0.4937571841061762
481	5.362619043346191	54.32569410265796	0.5146700999233466	5.863299125569562	0.4884691130209372
482	5.236393051164635	54.24452593276293	0.5036082692088132	5.747407254851535	0.477853488552999
483	5.1661398252241915	54.642577227549985	0.4949887322255231	5.675733296704303	0.4670533612397388
484	0.1773534021307203	37.07518193375111	0.01780430826374669	0.48156554372927673	0.04006723875009483
485	0.923303811061605	44.38648066517644	0.08441981729314844	1.5643279859700603	0.117057521745505
486	1.8909216204431607	55.56382043544832	0.1564015683380796	2.8234994768753623	0.1897432473907164
487	3.012415651291493	68.5113487901069	0.22942815140346076	4.079656234808286	0.25542201337451287
488	4.085881613610054	78.54206998549147	0.2972424263748524	5.098597262048697	0.31215650519622173
489	4.847689990918884	78.87629378156664	0.355093402061582	5.719917093858142	0.35780551704222346
490	5.178081366733972	71.86340870888702	0.39860450214445825	5.889203763487302	0.3896952226970664
491	5.205916475080351	64.43338739384274	0.4277319308181539	5.757323148744826	0.40878712283850505
492	5.113772478576593	60.050395211022945	0.44468671906344426	5.5567647234565	0.4193087974429642
493	4.995312262430019	57.75899709649993	0.45279141809760765	5.408572582417196	0.4251588921683478
494	4.915912373551272	56.03688794974479	0.45871154156069094	5.3307068376721	0.4309583491245172
495	4.878965475960287	54.82948183489902	0.46388601016171893	5.281464816140036	0.43576121624223957
496	4.8331955652152185	54.04134888684832	0.46511253196109265	5.2229325554354284	0.43731067386282657
497	4.726174221320171	53.342210285085784	0.45841027485911834	5.128493667943834	0.43289894057545814
498	4.62239770798368	53.00002577297471	0.4491744062497233	5.044821593995985	0.4252235125756869
499	4.57674180662397	53.58185475787227	0.4417603380820658	5.022800578080243	0.41874621886605834
500	0.4177313130877899	40.67360230443654	0.03968004843570959	0.8952564982753497	0.06964077805808076
501	1.2200296373495667	50.16458830100363	0.10495658010816822	1.9748181515040448	0.1383918971904899
502	2.209660130730561	62.20803779680213	0.17392423480380534	3.125176031075249	0.20078676534674064
503	3.253943031465866	73.70418782568636	0.24110954733400955	4.171380946636005	0.25654252907336217
504	4.092951531878196	78.67406136179844	0.2986503087404263	4.944768963235531	0.30515264841037726
505	4.555970973078293	75.02251510602228	0.34303631874431056	5.33842290204471	0.34378488908791954
506	4.662853255307871	66.87726863878832	0.3739634418126113	5.32716075139887	0.366890088406038
507	4.570761774004202	59.56594528368574	0.39280827819750147	5.073959094664069	0.3752536126458693
508	4.402263123096306	55.566131769178185	0.39929273061988163	4.794250735805632	0.37609955557626146
509	4.237117281151395	53.83515103986973	0.3980867456738499	4.588993436066214	0.37480112660748455
510	4.111530970310598	53.102075470170284	0.39425333881741764	4.45323893774743	0.3713322174536509
511	4.033456216939587	52.53884722640702	0.39161696554104924	4.34884363768776	0.3669489933588897
512	3.9783791426628916	52.190529793444675	0.3891861879764743	4.262356820202616	0.364141281353939
513	3.9084337572224337	51.578708783223256	0.384418234235617	4.18274467986534	0.360772661574132
514	3.83959142852971	51.10427311969227	0.3777540324258114	4.137120289555368	0.35654580909807504
515	3.834049889513245	51.850397661670144	0.3733584326428434	4.1818631911250534	0.35553226459039783
516	1.4761795723142024	55.9230051113102	0.12073886867277445	2.2935542349217704	0.15196235865060106
517	2.3914407281218315	67.0851284065056	0.18224914710847906	3.241739291707321	0.20242534309376725
518	3.2389120831087546	74.67824090442454	0.23911691087847664	3.9886900638910983	0.24639674967118397
519	3.7779690125318286	73.9550030632045	0.2835878742247525	4.45214356466695	0.28302051975168113
520	3.952759599286544	67.31849052258431	0.31328798685579223	4.603450678786454	0.3114251334420183
521	3.8793580965034673	59.5262541249238	0.3304129294744052	4.457788161400169	0.32631195547505537
522	3.7078480846615554	53.55692321752896	0.3375622230854779	4.1502807526274275	0.325513992521588
523	3.511039085745007	50.867805967359146	0.3340485914081677	3.83616708651825	0.3157470181769418
524	3.3349499389887525	49.775295480713275	0.32527174742350057	3.598555920227865	0.30569370948702074
525	3.1876233363262507	49.61204684119971	0.31437662618934537	3.4145223568827294	0.2940479744583805
526	3.070164591825931	49.588582917899494	0.3043584315251321	3.258708451213323	0.28186077455189795
527	2.995957461076133	49.30303974600003	0.29812571344290617	3.1379794080897785	0.27367889328780515
528	2.9492635114894643	49.02872188876379	0.29381579887169146	3.079184979276641	0.27034748230921873
529	2.9198978772915627	48.985460987725446	0.28983332898021613	3.0946110029362375	0.2707147242493855
530	2.96452125987294	50.063147626212455	0.29011978537364164	3.2235148963451943	0.2768427044174731
531	1.707081998738404	61.036641039917036	0.13444003741619698	2.5366671829857017	0.1616893210737063
532	2.4644784006192912	69.67293406720617	0.18515396765885467	3.2444813245598323	0.20064601559453987
533	3.004652823659011	71.46577219677472	0.22590954596704796	3.667199054789422	0.2319119086392673
534	3.22163872753519	66.47415504833376	0.2533512280075036	3.8073818366711225	0.2546539251128654
535	3.1735655819610438	58.89161008197901	0.2677402207001493	3.7180340961958898	0.2687882651546636
536	2.986710889888339	51.97368868302397	0.27133057337650035	3.445418594792288	0.27082283100791615
537	2.7718033650902294	47.97208594506106	0.26579237454358523	3.077755617601788	0.2569273904888948
538	2.5842073121843088	46.86002940886167	0.2543079625846505	2.7401996355399745	0.23570084031840235
539	2.4075464971193883	46.446184283051906	0.23949917772575338	2.4877584690070087	0.21724759278805073
540	2.226416018225915	46.27629416331428	0.22239346167743654	2.2666913578974683	0.19873034831802672
541	2.076840762600519	46.37997090193467	0.2076432227713699	2.064118437967167	0.18088526472491492
542	1.9916310236751098	46.70890322595562	0.19895568359066532	1.9333250388878351	0.17023804488554584
543	1.957928819759555	47.18049125170405	0.19497684870807785	1.9173101177828604	0.16920141060511412
544	1.9678656056992194	47.91219912796155	0.1944472628052231	2.0186075613111103	0.17648355975792102
545	2.0748703871631182	49.34718755668751	0.2016573763005539	2.240158886273269	0.19123036452122397
546	1.9269064786050212	65.29309488674629	0.1475099565053642	2.729572631678794	0.17059244393955922
547	2.4647839673890033	69.15365412822263	0.18551594036485222	3.18662103820351	0.19934938570581842
548	2.680930437450879	65.5829013867471	0.2084203337793924	3.2789219651712607	0.215810704172326
549	2.6009125765171843	58.44911170172961	0.2159867119884686	3.1109756763921146	0.22160943631480748
550	2.3636881330924226	51.25506664263267	0.21195379443251477	2.7888870202481733	0.21659095616373597
551	2.104612047456839	46.20304625806902	0.20085576633282212	2.3801670628612612	0.19926410793138633
552	1.8673122578204635	44.20847714495554	0.18358103416345845	1.9453571801546352	0.16900115861137296
553	1.6758950821617822	44.31740890644719	0.16523430367729852	1.5932498142497242	0.13871174984053705
554	1.502868449570756	45.07844382239853	0.14717337897961955	1.3479650099650604	0.11663406427532796
555	1.3002605346058853	45.46014852328979	0.12685150786313704	1.1260838823169534	0.09701587389677738
556	1.138762679752786	45.712560595464524	0.11117125426277949	0.9143794067224345	0.07870894031791191
557	1.0628400739478752	46.16099050579672	0.10396015623974887	0.7965434416933395	0.06897279826631883
558	1.0567172241517326	46.608560139153084	0.10342197294787728	0.8357009484879537	0.07244440689004397
559	1.1293277833497457	47.25662751478643	0.10997978877028163	1.0253128335384323	0.0877976778627258
560	1.551295750397527	61.668169616123464	0.12096692799338815	2.265891199088226	0.14406322934370086
561	2.165094525193185	69.15340553271943	0.16176253071338298	2.9214983557448924	0.18073701052792776
562	2.45899748228194	67.17402863953025	0.18661894133269386	3.126003244939855	0.19912077161978453
563	2.4025921237216767	59.57683918899579	0.1936062318719479	2.910737062701717	0.19984471466198506
564	2.095852293624897	52.1026752399494	0.18264289376245887	2.4641306551743596	0.18593135998716243
565	1.70420922580516	46.50583456900207	0.15937568482225284	1.9365327059103656	0.15892650212615045
566	1.370069605604013	43.58469568564039	0.1333030500524855	1.408917664421755	0.12143591300483356
567	1.082473087314885	43.24144647630613	0.10548999603982873	0.9346436323310163	0.08067382660909168
568	0.8508007534392603	44.73816129266263	0.08121051359462227	0.5929807590597349	0.04989304928319204
569	0.6737457094971517	46.57253532075369	0.0629935450226821	0.38389782516120824	0.03160250196534592
570	0.4907177980249482	47.47868002985084	0.04552539590385475	0.2067909595057799	0.016927891708756828
571	0.35398090210833366	47.32956747638015	0.03303958887504019	0.03137301487465054	0.0025824673199482807
572	0.31692261456862725	47.18534776589826	0.029913777683217603	-0.05550104519797626	-0.004620854168597143
573	0.36836194185528126	47.246224648887726	0.03506875722905624	0.029208394269800507	0.002438126317780352
574	0.5147715508042762	47.5432552767488	0.0490145846706073	0.2813373415993188	0.023178085193973855
575	2.4944639604650507	65.81354340182978	0.18977395047782503	3.1284015956737115	0.20046365571248953
576	2.207797659158243	55.81096891409469	0.1819811720213976	2.6452447336733953	0.1853801434003166
577	1.7305784318549993	48.30955191196695	0.15530966063077575	1.963969865138366	0.1520501128741673
578	1.2438390409834699	44.45155469013075	0.11832542384118722	1.285857194228617	0.10707487068203154
579	0.8482243444013033	43.06067234773181	0.0821614169650094	0.6924628642612118	0.05904182336808432
580	0.5272979504071168	43.91956217029567	0.0501413261767157	0.22333368260338993	0.01857807771384169
581	0.26441001862318586	46.99541904748328	0.024243319326521708	-0.07703864596859315	-0.006145949391259561
582	0.07629664938033182	49.57878200434594	0.006812152959639032	-0.23182335858023598	-0.018015189405618408
583	-0.07083728151800381	50.213451344702584	-0.00629050583556509	-0.34381476919045695	-0.026687961113878982
584	-0.14376947878034269	49.431082558918135	-0.012925237817474594	-0.44587524478819013	-0.03512683454168983
585	-0.11265676156311558	48.56458600864996	-0.010324790182860944	-0.4719609876660204	-0.03788597945530329
586	0.010202839321820756	48.43965399165421	0.0009478605016818617	-0.3489646171584228	-0.02815243650101387
587	2.6249677530612017	66.75088488313291	0.19760159548214618	3.278626008383933	0.20783451418910487
588	2.12698293552901	55.45520916717487	0.17559107863132312	2.558269032200809	0.17855369835780419
589	1.5285075617634574	47.79626632995836	0.13780256521291187	1.704552554255182	0.13063994951321894
590	1.0054856974790214	44.57361772825126	0.09535246865160109	0.9384245394428978	0.07657639314579431
591	0.5927372541822535	43.45748967486243	0.05675993134146042	0.332460259611779	0.027594921619799807
592	0.2726142554132507	44.67700736389401	0.025489736414754258	-0.10339619229577703	-0.008366660038031963
593	0.03654362542494989	48.0054803905546	0.003291185754417133	-0.3547144217957491	-0.027543819762258562
594	-0.12705011302592098	51.045039309788535	-0.01114442928226255	-0.4600610638058154	-0.034857721563607814
595	-0.22508894842319976	51.81808187080038	-0.019679227845631315	-0.5059499180592465	-0.03845818759603494
596	-0.23150396594543715	50.721695613419456	-0.020557483366901715	-0.5192578799714153	-0.04034766635549016
597	-0.1442245095700803	49.37029178445753	-0.013093358923193557	-0.46409118824460577	-0.03690501839156833
598	0.028344435907163134	49.06784940680734	0.0026108696435832423	-0.2857717993918255	-0.02291359585607182
599	0.3517853310392994	44.14342723957667	0.033091923974377456	-0.05611328642412261	-0.004537611918175256
600	0.15747287473839322	46.23941394484391	0.014425486185653664	-0.263473740272828	-0.020768975787020992
601	0.03913783161950793	48.69360538894401	0.0035116350524442186	-0.33673433396057606	-0.026072906590209693
602	-0.005890675181811494	49.78409202272606	-0.0005267753142850917	-0.33682428108751394	-0.026160761840884342
603	0.04106159147638897	49.23800746626156	0.003719098590195166	-0.2730278635039882	-0.02162722578046018
604	0.16860132354102936	48.39203912238464	0.01553810709836885	-0.12851980353932285	-0.010399194430194141
605	0.36934144893253884	48.693852371694305	0.03429977135341753	0.11074238770130797	0.009030259662718124
606	1.7668508709740884	50.9909600915733	0.15779220299127328	1.9528498556981086	0.1471588159571691
607	1.2566160789443073	46.8924770427809	0.11831150600569201	1.1704106642770866	0.09348389017893183
608	0.9247950754629815	44.443120553717094	0.08905361915041661	0.6421216564085488	0.05264074716598139
609	0.6961848936758375	43.79897142864886	0.06697006339723405	0.317843904734168	0.02614222715712784
610	0.5445201873405656	44.5818025593379	0.0517052594519565	0.1520017735869913	0.012417411733156832
611	0.4781904138371016	45.62591977979212	0.04488962501543244	0.10028377632753467	0.00812918353736212
612	0.486146562329906	46.07702336934281	0.04553613126823395	0.12505459151641443	0.010149325679487365
613	0.5659128277652645	46.04164029006497	0.05333537285457366	0.235692503181316	0.01932603502985137
614	0.7119408698491992	46.41396089509731	0.0674668038882458	0.43745389730609674	0.03624221387363287
615	0.9316966944083729	47.661316341754535	0.08787204677133839	0.7156426150355173	0.0591158997275718
616	2.201393270788973	53.46547509189188	0.195958191045682	2.4050832346048177	0.180230841024593
617	1.4247498845935187	46.58412003995275	0.13784506205948904	1.2319051187980408	0.10141094760415009
618	1.237022389585725	45.1525290962456	0.12110690465448831	0.9649225894813933	0.08078516211633752
619	1.1195436128689085	44.52813092173685	0.10976474806352635	0.8329443960624047	0.07018517648240147
620	1.0817407342975816	44.341142842512426	0.105747362478106	0.7941457397292181	0.0668242468527694
621	1.1252256438765709	44.291982793666044	0.10969732722014533	0.8359475120742239	0.07019874546728555
622	1.2249534746879922	44.8620577718148	0.11897028680163324	0.9576280011001632	0.08030545218768693
623	1.37779887936322	46.29756004344692	0.1326437672278998	1.1608735843663367	0.0967830917470985
624	1.7839294474108258	46.58669602627032	0.1758521075456564	1.6473512273248914	0.13972601085025393
625	-0.9733404921608693	69.18589385266017	-0.08201832463210833	-1.3700318563080096	-0.1006407142198525
626	-1.407544856510468	69.44770590924655	-0.11854480798455126	-1.8516449343645827	-0.1368225071215842
627	-1.8093487054265143	71.34261804011497	-0.1514463981080711	-2.3146908128338852	-0.17150042329638787
628	-2.167819856785886	73.15961289862537	-0.18021531686783443	-2.7128446763753575	-0.19978613004239337
629	-2.438387738553979	75.01015865281835	-0.20117407364223788	-3.017236903869	-0.2193926834336034
630	-2.670805106373135	76.77091253279599	-0.21887039070329306	-3.2685925243675142	-0.23531412783672556
631	-2.953328274213032	79.2666364473196	-0.23993687217922943	-3.5377375498368777	-0.25370051964061535
632	-0.48173177845650605	64.71610947868443	-0.04192763076548988	-0.8330114974658739	-0.06311143383589451
633	-0.8017874027592878	64.3155028193276	-0.07006449930116687	-1.1884324343105273	-0.09099198317461554
634	-1.1081093692297668	65.3851551646791	-0.09665126192635916	-1.5534738811897506	-0.1198880472701654
635	-1.4004639940670638	67.55409747057146	-0.12112797783287096	-1.8887812231492407	-0.1449766936343872
636	-1.614403147227896	69.51364260123333	-0.1383838214758077	-2.1492900615908117	-0.1625590594246851
637	-1.8046486349287787	71.50608005588131	-0.1534115760101218	-2.367628036165936	-0.1770255407800055
638	-2.0608246259657457	74.75162118759444	-0.1730676185709559	-2.597803737740602	-0.19328753762698433
639	0.19693777037687502	59.93910081724165	0.017635563982916398	-0.12849789798587352	-0.009969692854739531
640	0.006650352189332229	59.842269397720656	0.0005983553163045614	-0.31197714700250845	-0.02426988354859419
641	-0.19007239967086886	59.44533167273211	-0.0172101841249204	-0.5278691074738103	-0.041647913871074936
642	-0.3917764391319471	60.47836261714666	-0.03545218897211813	-0.7739549738898261	-0.0617649899512195
643	-0.6052867711594112	63.0069871495683	-0.05423231504814452	-1.0296178531287254	-0.08173226788526684
644	-0.7910639926841969	65.55340858751099	-0.07001603945655151	-1.2596031431623096	-0.09846232312368587
645	-0.9797732284539351	67.93046726849818	-0.08577024366114376	-1.4661718947294355	-0.11348592778768521
646	-1.2256121823774166	71.2339527082154	-0.10582099217776962	-1.6864359801069793	-0.12974806092901178
647	-1.4898546339307757	74.42849825280875	-0.12685705227241428	-1.9403934539734597	-0.14790986042192505
648	0.4970344075373013	56.20828813109398	0.045671274985925256	0.17507601453119506	0.014038627316854757
649	0.4962697545719755	55.66964723089227	0.045854967766011466	0.16350735924738613	0.013035556022156046
650	0.4326570306209077	54.94529960371629	0.04032807014222291	0.13117282968156063	0.010504269214832366
651	0.3408162991921085	54.82917137394154	0.031969411193718184	0.04596161295772544	0.003753139620974446
652	0.24301416772998047	56.079051667453896	0.022762867273291135	-0.09124191128453124	-0.007546975772196643
653	0.13190960362072102	58.54413902777996	0.012234274941959672	-0.25147573170625026	-0.020638944840745545
654	-0.004528990094512755	61.63258676053446	-0.0004137914003553698	-0.42242271815118176	-0.034161855587926566
655	-0.1881568712698264	64.73794129639008	-0.016939647599152504	-0.6101387781826676	-0.048867079286812
656	-0.41127760715898654	67.78438448350886	-0.036497441091683853	-0.8145665390290012	-0.06463328653771089
657	-0.6188570995783584	70.59404522351035	-0.05415454400970233	-1.0180530438694413	-0.07978065119179986
658	0.6315651236321991	51.91467200449386	0.06005865816430459	0.288601247460273	0.02390038599182299
659	0.7253227360068553	51.39531240530491	0.06945008481076581	0.3784426351085146	0.03130554636638798
660	0.7587390737194397	50.550922163256175	0.07334715639330122	0.45211966475504217	0.0376947655159228
661	0.7529850955730922	50.50971624671525	0.07325659121789549	0.4710906285203484	0.04011383316576734
662	0.7546951389432992	51.61571148159519	0.07335055462716628	0.4487395931860413	0.03865101641973944
663	0.7479482257694545	53.92607035789536	0.07196994493918929	0.41092224113672743	0.03505696869545864
664	0.6896072427041579	57.22090122398257	0.06526588794204241	0.3399918231303621	0.02856720313649646
665	0.562621897527261	60.405321118903046	0.05237835961955126	0.21270904124120352	0.01764077784144782
666	0.40483894689942124	63.01348490499337	0.03715303248447034	0.049645904706725405	0.004052639547801015
667	0.24569110856833443	65.78794081380242	0.022201628888166947	-0.1091321634113525	-0.008758928156647118
668	0.07574038318432401	69.35039694504171	0.006714153186965496	-0.2668641444335484	-0.02097188434232133
669	0.7011727162930393	47.63963278910993	0.06929152469295248	0.3621489923746499	0.031110172903202303
670	0.8468098122407159	47.187678281597066	0.08434703608334675	0.5258657042086451	0.045524746976736134
671	0.9677503541571539	46.362073703441155	0.0973114678406251	0.6759380256038411	0.059157632757380535
672	1.0586621064267712	46.45286498885953	0.1069962075798018	0.7958193010705341	0.0708647337447722
673	1.1585770903924792	47.602221670302114	0.11681261983745503	0.8988638449218809	0.0807123658588242
674	1.2555218226534233	49.62286134212286	0.12530576651673497	0.9974745518620737	0.08863897984064846
675	1.2878752857803715	52.43471500305865	0.12649524317029576	1.0497949898622378	0.09148012843740358
676	1.2623483646012195	55.36683603784928	0.12187892698560927	1.0275266117077118	0.08787536102865602
677	1.1979398381465902	58.165857979432076	0.11372634743897272	0.9418353834195524	0.07900295840640023
678	1.0979304527703793	61.645670882289025	0.10221061537601549	0.8395867634950847	0.06897227994518715
679	0.9662055508530054	66.24391442196355	0.08778413778071494	0.7196531685554101	0.057751030004325084
680	0.7142104832368539	43.44634123124675	0.07354512741936778	0.41873228114693717	0.03742180227794316
681	0.9069799588870672	42.86542173404546	0.0942595586417768	0.6572866323937295	0.05965306302308361
682	1.1084703845659183	42.22263510424958	0.11605852702825778	0.8925524100010166	0.08205971148261762
683	1.2975554596991534	42.77669643501457	0.1358793177306113	1.1109070008645383	0.10310067605498344
684	1.4962630655368656	44.27008181935601	0.15556533740346767	1.3319949333312768	0.12357223859087298
685	1.6959258189379538	45.86323817541381	0.17444718845118706	1.565372146211418	0.14307996590951463
686	1.8426924693649553	48.36557096703031	0.18646737156079402	1.7560690630860005	0.15663056865350794
687	1.9344540866673436	51.38901231457828	0.19206497333223146	1.8610040813402235	0.16252230725679007
688	1.9738071993178259	54.678597119554716	0.19208435908430063	1.8862721119333292	0.1615159483259908
689	1.9479287695949354	58.65421294259517	0.18533348172962164	1.854332657834242	0.15517993661497564
690	0.6863823388869494	39.345921650827265	0.0735963768290385	0.4922139179775792	0.045917252325289884
691	0.9548203094828894	38.47837879944827	0.10324157080041259	0.8250689253104774	0.07814294040759066
692	1.2454717073451964	38.60467532362156	0.13455842573424603	1.1542142688171966	0.10992486007374215
693	1.5345211696452465	39.786536454854925	0.16452685845199608	1.472102738892864	0.13966525386186407
694	1.8285662200395663	41.52038854459836	0.19371551863960831	1.8077513598889312	0.16940017631567938
695	2.123213115265966	43.16136542395404	0.22199957818062532	2.1668217690735587	0.1988967786232367
696	2.3965941500181693	45.76368002674162	0.24604825096675373	2.496195341357406	0.22352204956508112
697	2.6187597802589266	48.99652079964639	0.26338374667145376	2.73937349560435	0.2407879053649642
698	2.766071571974549	52.380212295850335	0.272481554988654	2.8781769194466666	0.24800519968566
699	2.821229962218619	56.07809533885793	0.27199679183729625	2.9154829259145254	0.2447574129676782
700	0.6847787983641955	35.67225023315705	0.07587811462182245	0.6232834673485184	0.06033440453951692
701	1.033820586126367	35.54375322322643	0.11415480371474296	1.0572016931895662	0.10249573643436925
702	1.413007248120231	36.5150942356694	0.1540133622407641	1.4852072697367806	0.14247419745502746
703	1.7921253208867172	38.234443773506506	0.19240881395787077	1.9047735374635129	0.1795029030488232
704	2.1823255682313443	40.39567992396802	0.23072927586795003	2.346973883447933	0.21702186143737354
705	2.5954154935578746	42.37728855620827	0.2703258291507395	2.8245438707064987	0.2554229692376994
706	3.0063772956624453	44.92321732622778	0.3075400468591731	3.2823033784951807	0.2900018827655535
707	3.351624333663634	48.15495508949786	0.33594002553574037	3.64474343942545	0.31683319801564824
708	3.5811517512183846	51.3256340959237	0.3520751776482419	3.868016052786986	0.3299115705588966
709	3.688585346729376	54.50841966333272	0.35606449736375	3.958799283470487	0.32853024125516933
710	0.7781147778344639	33.622754367876134	0.08703906175537214	0.8246438253393237	0.0802951582597121
711	1.1997777315028828	34.853831637167346	0.13115509653509258	1.3585796339990914	0.13001726613955586
712	1.6567218932988403	36.76819460262389	0.17658367913219675	1.8982229504683523	0.1768898894739585
713	2.1058568073906083	39.072268848610754	0.22008546925146438	2.416206555971324	0.21936267816604696
714	2.586439367775392	41.736614339903625	0.2660623791455449	2.9501740730424895	0.2635684444159637
715	3.1247495264360188	44.14410236648345	0.31682244711336094	3.525395493860374	0.3099607133160564
716	3.652525710343157	46.433994625101874	0.3650208148823232	4.0771186331368385	0.35126017703820805
717	4.096333405532621	48.99851968190698	0.40322703305039703	4.522343830190533	0.3836847620800012
718	4.38268303679586	51.661141064392105	0.4250339792113911	4.794764077667858	0.401098542194727
719	0.502794424663473	32.134832657855114	0.05672809180313797	0.5286497227271046	0.05109621033700949
720	0.9423682126306049	33.73994192651687	0.10281093580578325	1.1262817225566155	0.10504838659884201
721	1.4424559364371068	36.095977418205216	0.15128871462149718	1.7709668598451507	0.16004659919212286
722	1.984093992301737	38.970299392909276	0.2015314810728598	2.4210658262377485	0.21177656682278473
723	2.522925019442285	42.043986009688716	0.25116677036801877	3.0210316413603433	0.25776467354840854
724	3.0844265805633437	44.67640316101407	0.304004556937701	3.615850958789687	0.3065809167277909
725	3.687608066091985	47.03545124007852	0.36049258023742725	4.2391696426842636	0.35829409504324483
726	4.272163888966318	49.2904799300041	0.41367846341112485	4.831298333890786	0.4037161371198174
727	4.752290543340646	51.114345698222245	0.456314912079399	5.300534539104191	0.43818022661026745
728	5.056671202742908	52.894488745432795	0.4818975523458941	5.581742665262447	0.45778072948187254
729	0.6658185445070665	33.14941464766942	0.07251505415787358	0.86845851660714	0.07999677195628578
730	1.1968215510152578	35.98330256972291	0.12355264667942635	1.5867877498823764	0.13811241741275504
731	1.7922804005562574	39.4697138211404	0.17608360544371746	2.3346297999819994	0.1948581231196104
732	2.430206692250237	43.35153700358176	0.23125866441086565	3.0498612638394187	0.24744791562462454
733	3.069911041437498	47.03182851677211	0.28804950947013874	3.6996842685153943	0.29640175565005283
734	3.6758462311798343	48.85108397468403	0.3458030883320538	4.311730086979389	0.34814597479848247
735	4.26060573377462	50.0385091710439	0.4031140803379789	4.920765301837282	0.4019111963944675
736	4.815647360434424	51.749457945746876	0.4554471657449405	5.481581507446004	0.4483384045034145
737	5.253638684430403	52.88274811877598	0.49635943251444625	5.910670162390924	0.48178592510437607
738	5.506236719777306	53.42060729920429	0.5208856580616146	6.13829759792771	0.4991534710171452
739	5.600722078977533	53.762955434628005	0.5317615807622412	6.210482098113674	0.5043356872096345
740	0.9171922238106005	35.6093998971663	0.09428194772438896	1.3449575424356301	0.11580302756369165
741	1.5947144935784323	40.255983095030444	0.15314463118534147	2.205155282150509	0.17817525933490388
742	2.3144106262180335	45.42901954654617	0.21071297495999536	3.0198811749361476	0.23399071253363135
743	3.0298618802902837	49.63641136382403	0.2693204980982375	3.7389677476172443	0.28524939523499093
744	3.716427486892541	52.61439318602923	0.33064817842274113	4.373293985489042	0.3357140311392726
745	4.308863454004767	53.297744387364176	0.3902600436515741	4.94895392613968	0.3886169823450644
746	4.813980938304805	53.06404070541202	0.44497285516311735	5.487952252679395	0.4409087911836886
747	5.258630585890746	53.24604911416863	0.49218978339905045	5.961951199903329	0.4845005619272366
748	5.5826089959098	53.132054062829944	0.5269817751893172	6.297006949203922	0.5132506031782808
749	5.7439285837740455	52.65069285686745	0.5468564169946069	6.43804430178579	0.5259353170246328
750	5.760106248732464	51.970656144972196	0.554068818391827	6.42795236987564	0.5291748830561936
751	5.720318801435219	51.57232178199485	0.5550500812189328	6.366476641645007	0.5322567647909578
752	1.276171972747588	39.663468252697626	0.12263239982447219	1.9058879893736	0.1522617405517801
753	2.123892272646988	46.323252368244205	0.18939933874823267	2.9097933695869855	0.21887872831213268
754	2.9699858089743962	52.672368069710224	0.2521367054815635	3.7682829469749786	0.2745939484831372
755	3.711205257199814	55.96476926934281	0.3118517961523601	4.42783153208159	0.3233763572417199
756	4.344753247827496	56.67361755727282	0.3728798177091607	4.957087927096604	0.37171427105235955
757	4.839154801219269	55.83193820885131	0.42978443535435107	5.416581578749346	0.4204803371813326
758	5.216624243982127	54.84152324897444	0.477625829227312	5.834186455272804	0.4664103480323839
759	5.524830916495853	53.75131657092235	0.5174022271464411	6.199579056666171	0.5043021447011465
760	5.726251152790051	52.163862356079235	0.5462345516810317	6.434145508709112	0.5282376121024319
761	5.79656069713721	50.83916568754857	0.5612225359337782	6.487219290205697	0.5380284724143203
762	5.74304904526743	49.74345356979991	0.5636490611593646	6.403828166981502	0.5396152558985075
763	5.650227463963998	49.12400578268488	0.5600720330261296	6.286125843971691	0.5390319569212301
764	5.536912124360083	49.007192058759145	0.5519105003437341	6.159314841293331	0.5326188481978679
765	0.8719508378166028	38.49081399770943	0.08584087875513802	1.3970236010133594	0.11386363411249487
766	1.743302292948785	45.54654533742982	0.1569754143174327	2.519247204626568	0.1877503490385004
767	2.7465427640490194	54.124965970821236	0.2293226353353812	3.633526317701019	0.25569314435753965
768	3.665299869615705	60.17313399897727	0.29467951955281885	4.500061670642775	0.3110726556151049
769	4.35306966568753	61.45847573694492	0.3521737320371094	5.056683254907931	0.3577157909115998
770	4.832774094524526	59.50519338716727	0.40631747441386334	5.4208798540164915	0.39999783089152946
771	5.152143970407334	56.941854100577096	0.4543479020225242	5.695233669632041	0.43812172194744503
772	5.384544238473428	55.155195413100245	0.4935002156547418	5.9542271470878285	0.47341648286635174
773	5.565910324769095	53.54392649160886	0.5248325483437171	6.19480084700064	0.5045306001660107
774	5.684843556014773	51.658678597674	0.5484434031151364	6.334389843404689	0.5258027177424118
775	5.683012314828866	49.451438493308984	0.559886193264288	6.311670923988522	0.5343512305807891
776	5.564227458282129	48.36677923172091	0.5559458271958838	6.171070943544888	0.5328040711357064
777	5.422857337600112	48.428363637959514	0.5448051291161005	6.00378545920824	0.5249554654631206
778	5.2933144509400165	48.46620231797344	0.533250064927123	5.858449761077747	0.5119864079347609
779	5.142489357276151	49.27663651263007	0.517465086045068	5.678589409224831	0.4924030021479555
780	1.2555093780007547	43.44597904650531	0.11680756547146082	1.952438979962746	0.149115243001455
781	2.260532493078234	52.94037871488391	0.19162260503542602	3.15657147870945	0.22070608680364703
782	3.348997386412492	63.07781523079805	0.26460873371624827	4.285409603461125	0.2845029949950088
783	4.251129471003633	67.84725815566458	0.3281201796022434	5.0967775135809354	0.3374864922154496
784	4.80623366681775	65.74253041059495	0.38047830715367653	5.518025690739835	0.38162414543299034
785	5.098172892959218	61.2880802662529	0.425266068282074	5.689469783173582	0.416312788727769
786	5.23266681449687	57.66060442311246	0.46109571709027963	5.765150825061459	0.4416906573468158
787	5.31380548293666	55.16545317178009	0.48906197275347046	5.860776725457793	0.46436333669758273
788	5.38352271452681	53.191768877110015	0.5117518732055515	5.972371328536556	0.48855527675957783
789	5.438507642111867	51.35615629198393	0.5299575007473882	6.01552529276265	0.5068284009280634
790	5.3886230617753625	49.185486861484016	0.5367540499664359	5.938072656364031	0.5120529864529784
791	5.2317400447718345	48.0953819148199	0.5280339052621467	5.7739366957559195	0.5054046786292384
792	5.073621299866403	48.28476009978645	0.5138019474027011	5.59383746631892	0.49201831019504244
793	4.959368647155932	48.642304399682885	0.5018747414931869	5.455914853962499	0.47743532188048915
794	4.848681519468	49.41799573078517	0.4887119182090751	5.3095956395877995	0.4611261206909184
795	4.687299138556476	50.719766761034656	0.46937616355697864	5.106250448190553	0.4408926119296782
796	1.7096336907744956	49.49229063339294	0.1495995314809938	2.5433622947421197	0.18225090997009338
797	2.7555112711244796	60.41376669577165	0.22142062688865424	3.7395026771078275	0.24847486982193268
798	3.8093490357017687	70.49080757540838	0.2894319158071358	4.7580824224200535	0.3050281646077581
799	4.597685892991857	72.87853819796753	0.3474715492055422	5.431143108765264	0.3523634638063799
800	4.992225725642269	67.37446736368872	0.3938168865346567	5.68969910368368	0.3902721609631245
801	5.107255341616404	60.98596169948405	0.42904923687098456	5.665898438050305	0.4162659969773395
802	5.094390746131415	57.01626479787019	0.45317672461903485	5.572151380763123	0.4318936850418947
803	5.049036746165025	54.49748283293095	0.4694416950358739	5.527540876842226	0.4440142226041767
804	5.0219929189147985	52.46530355458566	0.48262686389937337	5.523169246143479	0.4587601569484234
805	5.007221445970253	50.76520291584194	0.4931441679569224	5.492572524442784	0.47013552378415135
806	4.930250035736524	49.18779730498577	0.4946442362601641	5.389369035955284	0.469970660164473
807	4.76529850166591	48.11666433941273	0.4837936827756619	5.2263123633343085	0.4598221424277154
808	4.618000698037582	48.01495280971028	0.4703900921391706	5.0711277956022895	0.44596099234003833
809	4.529762536287334	48.74027795028877	0.4594870553358796	4.9634571810180965	0.4345879249218649
810	4.446607805666298	49.71327013200326	0.44763801196987163	4.862043585803755	0.4240283947519664
811	1.1930808290970836	45.565537706058464	0.10792176373647279	1.854103683229735	0.1378439404032157
812	2.1441579960833432	56.77248821262599	0.17663323793921928	3.033769939968012	0.20501593474342109
813	3.1577201163007085	67.95322087770589	0.242839997668124	4.124637711885102	0.26443486472862326
814	4.065903895007155	74.80157878195638	0.30336750672598023	4.955977965126205	0.31525689984517247
815	4.655377759359229	73.32437615854533	0.35363540989866	5.42800038906629	0.3557108310998752
816	4.8633038768869605	66.08061783522564	0.39067259706461216	5.507401227234778	0.38325763942217683
817	4.830302135125253	59.006987728653456	0.41520349791619127	5.33223954469543	0.3983597744045079
818	4.712680167327736	54.73226198539474	0.42914258526082577	5.11570030025601	0.40558102227215403
819	4.5800539747657005	52.48411046491236	0.43483910357271155	4.965387453378564	0.4096293683131342
820	4.480256209626688	50.7019097333838	0.43856653884283103	4.874501440079742	0.414400322829877
821	4.412213454726441	49.41903537395324	0.44097855633648714	4.789505927872044	0.4164480594806201
822	4.320196364629673	48.358281436034865	0.43813041168060723	4.673850215987072	0.4124343056991723
823	4.1736551784079765	47.55612759411194	0.4271663193107837	4.521410395481256	0.40226263706826737
824	4.035268027810389	47.5311208627956	0.41347233112880766	4.383543286089323	0.3897826790572537
825	3.9503142235401265	48.19972054791347	0.4024189656290831	4.307798927434949	0.3814455529754465
826	3.8992117778022646	49.169471581633125	0.3931387136141649	4.271650208215245	0.3760281321509756
827	1.5082487096926003	51.17620585705329	0.12881430861335358	2.24670060922604	0.15731220815148964
828	2.461596560977238	62.87590450539251	0.19397440511585473	3.3168457438737384	0.21512236019802522
829	3.3636050008478673	72.23238347021528	0.2530602413854034	4.204754467175644	0.2655631490480143
830	4.048630325249395	74.15150774615651	0.3044798857059449	4.801375151432573	0.30880751685124574
831	4.39269056487926	69.43390111018898	0.3439400998868908	5.0630799317478346	0.34228832121054587
832	4.413541527036939	61.696446324150024	0.36920170418996695	4.986201513671431	0.36124989132325863
833	4.270298174093455	54.93071338947769	0.3827703793054694	4.713602993214061	0.3658780522650971
834	4.080370178373953	51.392043215731384	0.3854026988011549	4.432448060080078	0.36287313329959525
835	3.904640007704442	49.544518091545356	0.38215955585784506	4.224615101611356	0.3593209697876365
836	3.7643483022038575	48.51819785587566	0.3768361347437972	4.06423460937117	0.35438143890658796
837	3.650596475482854	48.00281253770489	0.37024611884313097	3.9182360363032975	0.3462767788088315
838	3.544538898683525	47.30954280227403	0.36296229998293106	3.7763878749817965	0.3377523685942645
839	3.4151398310136094	46.41341055065411	0.3523697532907407	3.6260733911903857	0.32750235349131834
840	3.291063247485048	46.08951529306854	0.3399459357742193	3.5079797037540112	0.3173874772266461
841	3.2194959292254337	46.6815272633165	0.33015331535557446	3.4726806358798035	0.3124026599449632
842	3.2193598483849293	47.9981735598458	0.3254755702260772	3.5133703052762044	0.31181397948449036
843	1.7356305282986768	56.622003146225346	0.14198986325116997	2.5081519736085722	0.16805454320071134
844	2.6024765466990862	66.82497803816298	0.20016366072328665	3.3967176110773747	0.21601675401897494
845	3.3087179855048277	71.94341855862356	0.24977234587015865	4.031403872283945	0.2565577532201906
846	3.7156663705136803	69.17361807798962	0.288433776721759	4.352779652459763	0.2882639850042826
847	3.8251833753907336	62.21928586840924	0.3153242880459638	4.405028542395226	0.3121530623287145
848	3.7077686100002936	54.62944007334118	0.32919671813438756	4.209682217793967	0.3232847418749434
849	3.50111978772769	49.17631999616398	0.33202426053755024	3.8828579074218372	0.31917199872709723
850	3.2851251781072657	47.08404540997291	0.32445557171264616	3.572876607907856	0.30596193341343064
851	3.096571605237353	46.39652969047669	0.31242322866652905	3.325251685156846	0.2923351299489459
852	2.9225482404887657	46.151343373222915	0.2978751577514064	3.104860068636231	0.2765994869834726
853	2.760096279480035	45.99409276609168	0.2826513350504632	2.8949223680561667	0.2588734142235798
854	2.6359761999691917	45.303140953839915	0.27143544976488726	2.712659389595588	0.24456805524573716
855	2.526683490836671	44.69058035004281	0.2612808509825032	2.5745528300935563	0.23416272608164274
856	2.419252593755904	44.68889582236867	0.24992207929764157	2.5002626854645476	0.22766969312712498
857	2.3804929956387766	45.468097385303935	0.24384208048985673	2.5267177662548534	0.22814657936437882
858	2.4440783129038737	47.180350602728815	0.24613740065287967	2.641234053232061	0.23376625209079174
859	1.9276988577756446	60.70550481759679	0.15369106903104984	2.678386412768598	0.17535365297769404
860	2.624932028068244	67.57892619844998	0.20143728749070638	3.3583181007564864	0.2137049299472218
861	3.0527264067712157	67.36434360407772	0.23670889109418397	3.7113633010961866	0.24288402214146043
862	3.1721227347783483	61.54903711291722	0.25898091617673985	3.7558681268526475	0.26178878429206914
863	3.0797616292217835	54.17638340434847	0.2705077306554129	3.5984498580105444	0.27219705415753287
864	2.8788799891181913	47.555600715072586	0.2725291313748758	3.2936292211141422	0.2714660456129689
865	2.6403639080759223	43.83841232242469	0.26351621386643825	2.915457841577508	0.25472844318421695
866	2.431299555938239	43.427483784863554	0.2475292024067934	2.574833425198699	0.22978387481831244
867	2.2409418664055822	43.74766827729915	0.22868708317897068	2.2949176641109417	0.20579021942317155
868	2.0275659064641465	44.018432699206	0.20616455562496	2.024825964218379	0.18071759644501448
869	1.8242721942236986	44.166508890876486	0.18493409631881924	1.7536197441602834	0.15561054310245434
870	1.6877840041045014	44.22284983871534	0.17111126669285112	1.5457486182956977	0.1378277678667188
871	1.5920389629555403	44.263968270663256	0.16172144543401457	1.441798373741949	0.12939491632981567
872	1.5307332853752915	44.754497304443035	0.15523764199531562	1.4534301965263527	0.13024784714325785
873	1.553004223554598	45.94348618751914	0.15613938971859342	1.573298106835752	0.13958939646273683
874	1.6660822257504977	47.529998851624335	0.16498936647550616	1.7526320954748325	0.15248576573674522
875	2.1226984656104557	63.042385682207374	0.16717913194230663	2.7990919405275623	0.1827190348921503
876	2.600293076669257	65.16489465883753	0.20285411335614403	3.244270971217741	0.21135478202368854
877	2.729668783916581	60.610703899014155	0.22108130828211167	3.3014878485281605	0.22657202810800467
878	2.583574541733237	53.41447192356399	0.22423101005554474	3.0918269566056122	0.23030393280370945
879	2.313398297493502	46.827312307603556	0.21695208326097495	2.7428259851790338	0.22353011997318922
880	2.0414545628644096	42.245134375935415	0.2036670325451439	2.3213989049786385	0.20430911640344768
881	1.7839063237361388	40.59230403615428	0.18272712086771134	1.8757005495876173	0.17031658538742914
882	1.5738409157836062	41.29491017174518	0.1601389979156467	1.5043950975858764	0.13509712269581567
883	1.3851787721071416	43.012134699658894	0.13789110643191588	1.2190383483383445	0.10695087730300533
884	1.1454134041521118	44.41348844645466	0.11191973139009122	0.9333192650813067	0.08022431027898627
885	0.9199102418560172	45.29851651990618	0.08914511328704187	0.6401368247810192	0.05447307893544608
886	0.7862993318154232	45.53603940003891	0.07644654978323077	0.4348686707072324	0.03729103728353594
887	0.73171235551635	45.57541017374794	0.07167857542641892	0.3894866644693484	0.033718354565188006
888	0.7535486143495138	45.79166544064945	0.0741632194725538	0.5043603747118491	0.04367541572823108
889	0.851464923898275	46.577455922767314	0.08351813184717499	0.7193709052325313	0.06192749649277003
890	0.9886887136795228	48.0858165180442	0.09576484473950408	0.9537284781035189	0.08087811134543375
891	1.7412526996930433	58.967228804798225	0.14109953034086173	2.322540340899279	0.15679756844363968
892	2.3293671864400687	64.0011134582475	0.1825939819858417	2.9268198009339454	0.19250476001690017
893	2.570688513490272	61.28138722427381	0.205645043375112	3.1330738592261853	0.21157680129206338
894	2.447952244134841	53.626034716717925	0.20850041915510165	2.9238197184487373	0.21212242367705
895	2.106704375475122	46.57469035605132	0.1942511705425468	2.482471226558666	0.1975508434760446
896	1.7072617467509665	41.83429403733884	0.16881592204859264	1.96864191821844	0.17072098219477275
897	1.3596854049730966	39.36736762546194	0.13972169783036323	1.4393500401744874	0.13124282092216566
898	1.0565081167502122	39.64802098192041	0.10792189360523002	0.9422207304293915	0.0851547094482477
899	0.8058042200379385	41.912718886173785	0.07940945492661615	0.5606237451795526	0.04843090910696047
900	0.5868255908335852	44.75478588326372	0.055575945707799154	0.29455882136410405	0.0243638724059883
901	0.3393440041354908	46.92561794259055	0.031315890271675285	0.042906127796555185	0.0034597038479462533
902	0.12849911688083082	47.665099927496975	0.011803568371115103	-0.21564544148331077	-0.01731463492961299
903	0.032272838543833754	47.4927654785915	0.0030006313743632497	-0.3817913426939551	-0.031149688610177157
904	0.04588666272581632	47.19307502075178	0.0043382339601636686	-0.37495923712992346	-0.031087840587073336
905	0.155569017878464	46.798835003256386	0.014900063509479831	-0.1890072737660635	-0.015778958426929585
906	0.32116363112675034	46.99099905311932	0.030837258348258047	0.08625760914154103	0.007210347710707991
907	2.6072981214527924	65.00189629306998	0.20323723634618804	3.1566481008000986	0.20875589249234217
908	2.5987376522778742	58.07686240994102	0.21236110115857074	3.121903272573178	0.21716854564675986
909	2.280237461786596	48.948533471526076	0.2020625288940627	2.6859644489707866	0.20360490347743448
910	1.801721398036963	42.254760461937934	0.173802877906277	2.053450982014465	0.17110905969938625
911	1.3241885742406339	38.96047373172653	0.13539217322410904	1.4045443144418885	0.12579425162270289
912	0.9194911340610545	37.84328881777264	0.09553603742493266	0.8050326239577881	0.07359121255729487
913	0.5775837620523432	39.366515359147165	0.05821903041657665	0.2905405788387867	0.025540985845540213
914	0.2919070719388995	43.30844640596588	0.02782836921903491	-0.07211867472026715	-0.0059442905203104055
915	0.0411618309542084	47.19768499442381	0.0037406381061806256	-0.300521682318895	-0.02354872042519418
916	-0.19677804581231317	49.24298429898555	-0.017468994075077935	-0.49065686436394096	-0.037683799367636696
917	-0.348020049968224	49.34932179489928	-0.030978918756248478	-0.6661540877986004	-0.05153033057374717
918	-0.3724772577254538	48.43426382350924	-0.033854786403280976	-0.7578290360533886	-0.06006076418125891
919	-0.2825747232116426	47.6394022059456	-0.026308291534546422	-0.6935516303277839	-0.05615715767092145
920	-0.12327199126869065	47.39283183339609	-0.01165320540291552	-0.48383899687474796	-0.03961360716643207
921	0.07031084358265814	47.87041038953789	0.006658780499298084	-0.20083191152114205	-0.016501478398760643
922	2.761863322990285	57.40822542072006	0.22757436175654042	3.2644905567343363	0.23008108418894882
923	2.2695792236451675	47.60683960495	0.2051040100243792	2.626068319795944	0.2035871746884315
924	1.68343623760379	41.10393504306872	0.16579979794495234	1.8559422720384597	0.15738580189621407
925	1.1663638728442163	38.12962301419481	0.12079677942660359	1.127341677106927	0.10136091675610796
926	0.7367119200595637	37.22285567655251	0.07671438381836379	0.4998298071262495	0.04525771254480735
927	0.38781651188252203	38.83049358336947	0.03892736965779205	-0.0030583197128264445	-0.00026507781883977545
928	0.11293623288230226	43.00491888955691	0.010703056614839248	-0.32979300182536014	-0.02682433321352027
929	-0.11214335039916992	47.13252150032267	-0.010151573230318116	-0.5096943302111433	-0.03957281046390545
930	-0.29638985643881777	49.11115322710413	-0.02633673899308034	-0.63335273006165	-0.04853582880276261
931	-0.37723122125137276	48.64337753081975	-0.03382843166427966	-0.7124071756170949	-0.055473166173600263
932	-0.34477830119704767	47.37800796293991	-0.03169066877031251	-0.710812066210683	-0.05703910282954529
933	-0.21343532000957272	46.480834545174744	-0.020113447286894418	-0.5817814687947704	-0.04785679982127458
934	-0.028763277556966796	46.8530152724374	-0.002741199652627673	-0.35265837329141453	-0.02925753267694183
935	0.1603720429112147	48.17222931087558	0.01520825362782216	-0.08912750156969766	-0.0073629053127294885
936	2.407368262226422	47.958282344794625	0.21959289192673834	2.7353760119311854	0.21440932185703654
937	1.7470286426845043	41.632271836134024	0.17324127487759067	1.8846684677914933	0.16066674710102072
938	1.2196676536984885	38.56032581903879	0.12666013374643847	1.1328729467249967	0.10131054268829853
939	0.8063163368841952	37.41381252100815	0.08425941598572197	0.5199766535061882	0.04680462314405397
940	0.47944454155183147	38.38996396722349	0.048724070209895505	0.060184447989366244	0.0052545509800728755
941	0.2384729235454991	40.99494628234043	0.023234320298679553	-0.22135969906849348	-0.018467277826216506
942	0.06390094772215422	43.76177071754563	0.006018094942759769	-0.3612383815415073	-0.029136686879170978
943	-0.04514292004757099	45.12578686007606	-0.0041999041705604095	-0.4302387521671315	-0.03447037970072081
944	-0.05334155825839359	44.57475277422797	-0.005016744921590964	-0.4272462506960939	-0.034851768674497983
945	0.022200302959492414	43.84524724303694	0.0021315680894956122	-0.33534196295412505	-0.028173147155288424
946	0.1729230831996899	43.952545074638216	0.016871385914678082	-0.14391583672650868	-0.012356359804393738
947	0.35761333915421756	44.9893945992227	0.03495504361198405	0.09259974678486295	0.00794236486067293
948	0.5305423834084826	47.21720067502337	0.051017179982041395	0.3248929980936279	0.027333927700172556
949	2.673582353696169	48.955974780406486	0.2455604514192964	2.9827636367674275	0.23433237261928552
950	1.99555910314379	43.34080871092413	0.19787411328660268	2.119525091842578	0.18016290269274918
951	1.4798132615347417	40.464955100983175	0.15310841534596561	1.3983341545318433	0.1240274575655968
952	1.097036207333823	39.075203696532355	0.11497005613967078	0.8413504552137769	0.07558676717524758
953	0.804807544926315	39.32527941579194	0.08332442241603388	0.44439687028909364	0.039490967826618116
954	0.6064306825475951	40.3224625312189	0.06141931590481158	0.20817698127816653	0.018094363116607177
955	0.49603741502856313	41.15554760414656	0.04937780619297772	0.10013187944883448	0.008561146800750347
956	0.45722616432184476	41.16515838542625	0.04532958666304701	0.0683344396592268	0.00584291061754598
957	0.49116081474482154	40.81940434443284	0.049044687319311116	0.11566500320863764	0.010024931959598679
958	0.591110242099766	40.89213784536792	0.0596279584990684	0.26644827505842683	0.023506363809640322
959	0.7540654669813828	41.668762887586276	0.07630669401271999	0.48941087625724594	0.043442923199866215
960	0.9399322582764817	43.48496479263381	0.09392653519787367	0.7201310631882589	0.06274965547259635
961	3.059038148165558	52.220456423435756	0.27908819029095605	3.3409344948056727	0.2591598523328136
962	2.406720893939599	47.10812137367068	0.234974258073492	2.535547116477046	0.21144601406090074
963	1.9243149859937314	44.36770919511444	0.19546783485637942	1.89411101008339	0.164538666402695
964	1.581011599146043	42.71780725759955	0.1638239185346438	1.4229844181578675	0.12660250005386844
965	1.3269202903148973	42.27764325167009	0.13787778978379928	1.0927755639634495	0.0980541849931632
966	1.1594969726643982	41.755782612199795	0.1201646881627179	0.8886576762719834	0.07936786079103007
967	1.0820136456650427	41.13387683559651	0.11182286081489315	0.7942284211130279	0.07062544437593342
968	1.0812534348732574	40.45048335223959	0.11177656365688957	0.7836909505529185	0.06991049696750005
969	1.1408140373169136	40.17982527394949	0.11814221974573204	0.8527926692947797	0.07650921410890567
970	1.2524862699772519	41.04275724806791	0.12926984924995555	1.0048750379503908	0.09009071521263501
971	1.416445867479848	42.56763324164818	0.14430856433357503	1.2104950109024306	0.10666011872667812
972	1.587000583388499	45.27628067245072	0.15708245417387362	1.417152394944331	0.1201619425012558
973	2.9058490357495663	52.1271233896864	0.27461774267963884	3.0517787719244236	0.2448840146706559
974	2.484314765955267	49.02296165611775	0.2439694021212195	2.5160214234319995	0.2100623273424051
975	2.1906592064140726	47.036757738111135	0.22035535487506147	2.1356316076356863	0.1843044913827667
976	1.9760367779374561	45.869125936027174	0.2013002381779855	1.8702510302538096	0.1648670589995166
977	1.8184456580409714	44.69768446919056	0.1867220749488114	1.6827511752574298	0.14931962356900702
978	1.732183351043716	43.94067958783647	0.1784200653984931	1.5776771741112607	0.1400823220551849
979	1.7312034415101674	43.2203324477922	0.1784507245459065	1.56679335263681	0.13906171139319076
980	1.79988679691495	43.12920931195499	0.18485130070670028	1.6352882913498241	0.14434018118944125
981	1.9198191763277144	44.65636938738779	0.1941733162360578	1.7619583869593327	0.15279444330689382
982	2.069172058899228	47.28285841591897	0.203383226741492	1.9289401570826912	0.1610334683396917
983	2.1935682837856816	51.505301465942125	0.20626933845088655	2.113617367905295	0.16696594111230692
984	2.593134065835642	51.554389933958255	0.2514045148352574	2.5418987722388042	0.21324182303843847
985	2.4444652368333357	50.22375855714778	0.23965662347767608	2.3632372872126357	0.20058738054436598
986	2.339125133537956	49.77524132665638	0.23024146306060514	2.247035678368506	0.19112482651141802
987	2.324267167708904	49.70350074732411	0.2282355881573794	2.2332558888084857	0.18862292254268948
988	2.382251620902627	49.97605223579607	0.23178987944297438	2.2965385832540486	0.1909948655677432
989	2.490782500217288	51.75014070049051	0.23698026511543213	2.4062490380738675	0.19464957288797444
990	2.6198958063027318	55.70538839236114	0.23946448706290804	2.552472255522777	0.19618963717089782
991	2.7034392812302963	62.16978945451774	0.23359844477438438	2.718214337792914	0.19511789696626292
992	2.9566426087275275	59.64102673966225	0.2684555769941925	2.894116569047938	0.2279424231580012
993	2.828946370625413	58.340794091586915	0.25950741465566945	2.727140128415051	0.21672431299526998
994	2.7340046110953042	57.91596805579166	0.25165261487759794	2.6258399959118353	0.20893828757133687
995	2.929825129053138	68.66382704838806	0.2500151082969618	2.801537500548199	0.2091775245593758
996	2.8470477232153293	67.86895589104832	0.2441343959047101	2.674022318551647	0.1997709131758467
997	2.5078658264653546	76.57840948484196	0.20321985646383828	2.2341268034034782	0.15825140238148028
998	-0.5320062778468202	74.77802475164803	-0.04215934629767013	-1.0030631818649358	-0.06775273527966294
999	-1.0976967806439795	76.45043341696044	-0.08616500312082527	-1.6788796136491648	-0.11319291139989085
1000	-1.3055964998586234	67.4016069505448	-0.11163866382425623	-1.7741317770849485	-0.13345045097582042
1001	-1.8578016632025984	68.84708667297572	-0.1575181326073974	-2.355541251698453	-0.1767389066627565
1002	-2.3803685338617164	71.27117879067289	-0.1998428471536227	-2.8766719061370494	-0.21560699725469148
1003	-2.854579646606731	73.57989182973235	-0.23764209944100276	-3.3413356869112176	-0.2490096365565543
1004	-3.268794637247214	75.379667321367	-0.2703228920203931	-3.7592221469259344	-0.27749676687471586
1005	-3.643036758883991	76.71500095954647	-0.2996918803547283	-4.1481717566377965	-0.3045766353116614
1006	-3.999155324744045	77.99503895386896	-0.3274456069365945	-4.516035934301798	-0.3312461584465108
1007	-0.46170045504001134	62.543006868392744	-0.04093316082792899	-0.8443720578673481	-0.06570173114437709
1008	-0.9362499506411212	64.24708686125935	-0.08224496706833281	-1.350654938920436	-0.10439142679323503
1009	-1.4008463888080946	64.8492227214874	-0.12257050574758963	-1.855584887530544	-0.14396873245999803
1010	-1.8419969954839999	67.1295856012592	-0.15968875788079745	-2.3207960981805713	-0.1804507344221714
1011	-2.232787642184343	69.02470048257975	-0.1920539848505338	-2.729669429507734	-0.210442758393481
1012	-2.559568354632006	70.97427991422994	-0.21839341880937535	-3.0793941935265607	-0.23416405059795925
1013	-2.8564297228388047	72.71642480434348	-0.24203892192080206	-3.4043021442939176	-0.2567868348476542
1014	-3.179000894437663	74.44360226378575	-0.2677439784147317	-3.725812964309998	-0.28041846642311036
1015	-3.5440616232996436	76.41437181823761	-0.2962710469973435	-4.073534671361643	-0.3050630949642859
1016	-0.13401310337908134	59.37404804049257	-0.01216241381238907	-0.4892670214044179	-0.038993193190692235
1017	-0.5017689593595055	60.88773622803165	-0.045236531889728274	-0.8655399985603294	-0.06871537159477564
1018	-0.8526097826939038	61.040397078541844	-0.07685171652350416	-1.247894297072676	-0.09992350839344716
1019	-1.1915591368388094	62.29813572630987	-0.10696083745140963	-1.6221038415570113	-0.13056283321922849
1020	-1.5152249494195926	64.35994752222011	-0.1348183625484324	-1.9715163649290097	-0.1569436318579435
1021	-1.7771647620705961	66.57635596707354	-0.15647738929421792	-2.271250872376832	-0.17779274156610617
1022	-2.028756454363701	68.75779461198572	-0.17688603556616975	-2.5575284779934315	-0.19826759921838655
1023	-2.333998860393103	71.24190381635627	-0.20146130664912412	-2.852957825442717	-0.22007860932471157
1024	-2.687658875398114	73.81882362992488	-0.2295947762754287	-3.186607951381748	-0.24392559962511207
1025	-3.026533743131867	76.2057115509232	-0.2558826373143669	-3.544039668175293	-0.268283376835785
1026	0.36620794710601756	54.922585247946635	0.0341835120031946	0.05777192176025202	0.004735540523632287
1027	0.1897149429095879	56.09705421207414	0.017611847055346602	-0.14210646363513846	-0.011560180157238984
1028	-0.04624523427408577	56.72643444871731	-0.004289283614125381	-0.36982056860878454	-0.030043228826305026
1029	-0.27890818523997307	56.6950659637115	-0.025949602040204727	-0.6126893361031854	-0.050286691357935655
1030	-0.5118929340344693	57.58229155405085	-0.047566099884918715	-0.880791898710838	-0.07269980855778455
1031	-0.7657242590473654	59.889267490676225	-0.07044648300614889	-1.1639750943341753	-0.0949933541730905
1032	-0.9908378828639773	62.78428358859556	-0.08982655078696972	-1.4223118529156409	-0.1141798313202838
1033	-1.2272145501073846	65.4850860818789	-0.10974282644257181	-1.6818572423945104	-0.13382906715686652
1034	-1.517587456256007	68.50511331152168	-0.1338611994879999	-1.9617048170859392	-0.15514395405251263
1035	-1.833871280753296	71.334115375433	-0.15974539775970947	-2.2794199133763344	-0.17843468426846074
1036	-2.128991911012469	73.79363719536528	-0.18338098595869606	-2.6078446255464054	-0.2013575265201574
1037	0.5278513211764242	52.5996694459748	0.050217231441527795	0.23205788051574747	0.019356972025278914
1038	0.47983040943068234	52.86260189511035	0.045655659201423573	0.15407701834696694	0.012776093027645898
1039	0.36772028656121664	52.62876801049871	0.03515402644251211	0.06518851417181375	0.005408490067781628
1040	0.23305961732676814	52.52373117366458	0.02239544429460303	-0.04939534335290763	-0.004152253786531964
1041	0.10438531658282602	53.46950244830683	0.010022324806879469	-0.20683278360006355	-0.01749475622744271
1042	-0.04866382667058576	55.7211048481346	-0.004625231678052544	-0.3976384792115476	-0.03326786940437675
1043	-0.2330892873286979	59.03277048531554	-0.021766915274917285	-0.6094394211751889	-0.050242439531908135
1044	-0.4590604366132595	62.38875331850438	-0.04211354790310646	-0.8443943121551825	-0.0689979996302357
1045	-0.7235590267714209	65.57979251491847	-0.06531100377577773	-1.1106378561503278	-0.08994497871570291
1046	-0.9937978932486315	68.2394351075718	-0.08850580998178134	-1.391934021879822	-0.11133291065292683
1047	-1.248910956168094	70.58804875558856	-0.10990208155494019	-1.6724443348134777	-0.13161162918134076
1048	-1.5019319527427715	72.84738339776767	-0.1306481035250529	-1.9557444388862355	-0.15136557236986373
1049	0.6610181137824065	49.463293401963384	0.0646227521712125	0.3570155016755583	0.030463256248188835
1050	0.6991443755682809	49.55728668563168	0.06852952519269473	0.37180241430902644	0.03169096006568224
1051	0.679803805245283	49.01581914498875	0.06712024155239307	0.3830428705553372	0.03276842435906631
1052	0.6393442660560447	48.91672936749645	0.06348844203394458	0.37970730326641017	0.03296116293668673
1053	0.6116538848337489	49.825668458340054	0.0606784729959649	0.3418121180292601	0.02984850194203699
1054	0.5636210969318337	51.53282643834686	0.055461512635374764	0.26667244460858436	0.02305814277890368
1055	0.4527338743879892	54.498861843768	0.043807408458152	0.13998732549341855	0.011949874150459137
1056	0.2858308599798899	57.65972069466343	0.027156584567598726	-0.0448998391967182	-0.0037880916688330032
1057	0.07868842129097048	60.497438963339484	0.00735402729872918	-0.2737229921519668	-0.022739805679583284
1058	-0.15369245567641493	63.23901179710346	-0.014138499991109617	-0.5119545321319007	-0.04181151773230203
1059	-0.3777270872847318	66.4354732112024	-0.034154714970010776	-0.7321983165794059	-0.0586738918275599
1060	-0.5971230870806407	69.78049272561898	-0.05305967997372399	-0.9674440680189544	-0.07609980207084209
1061	0.7385256146441062	45.40294491834302	0.07487991862691264	0.4226079383705009	0.03720014730869896
1062	0.8256611347695323	45.57775058846921	0.08406182919096435	0.5126921033807901	0.045484186109907336
1063	0.896295429617773	45.018513730567896	0.09200142059372857	0.6114294750886312	0.05478540751814626
1064	0.9465192839141535	45.26469523269387	0.09750460282396817	0.7115821566194935	0.06456667677049881
1065	1.0135383464750414	46.35157988613338	0.10408827608067396	0.7984678164663247	0.07260359616793587
1066	1.0732797464077577	47.65143810463592	0.10940735143644582	0.85622381270611	0.07701047746848137
1067	1.0650810037602025	49.60497041116984	0.10720496273094988	0.8467817571852736	0.07502992910492103
1068	1.0011064744904705	51.86922180038906	0.09923743706542039	0.7582261439513684	0.06614545550786369
1069	0.8801062474006884	54.82368023883962	0.0856127854318074	0.6043227713791031	0.051617233367226484
1070	0.7009669872498698	58.55027700234614	0.06671390848394895	0.4276253910267917	0.035733270929791366
1071	0.5043914882201872	62.93815294695231	0.04686528781622317	0.24803539649939227	0.020297200348848517
1072	0.30679014543437316	67.10886857762779	0.02788077007045408	0.04244692470598369	0.0034050932539557367
1073	0.9035466668779564	40.82281106334851	0.09626519042808439	0.6396957075596067	0.059545528847864806
1074	1.054257749312915	40.58485511177126	0.11295737158953409	0.8261224730620113	0.07797777033101728
1075	1.1914552208839977	41.4396687497522	0.1274461500317379	1.0200401631616227	0.09694871063826259
1076	1.3481682331509002	42.62108415221782	0.14328330674468692	1.2224147316384144	0.1154963396472357
1077	1.5142722273312001	43.75724940726445	0.15955238435516444	1.4151114767911404	0.13152673446709295
1078	1.6298031786045546	45.316906669363746	0.1696950824468669	1.5480323949399115	0.14112710104151513
1079	1.6835695240483055	47.50691361843234	0.17254951707042557	1.5912037193756297	0.1425228941117624
1080	1.6679674563022306	50.75382679706614	0.16734112605162144	1.5480204276107592	0.13560657560569825
1081	1.5697249236639337	54.90576600706358	0.15359943897123302	1.449641111425924	0.12396691954423433
1082	1.4142163854757617	59.52008816238518	0.13488688588750297	1.2972219982805218	0.10846487008829041
1083	1.226767658994927	63.49427109519548	0.11450084862619545	1.0860369460923558	0.0891372666780554
1084	0.9638101210356039	36.28480870864541	0.1071051697188332	0.812622846519794	0.07921198997775442
1085	1.1998356251721212	36.61756383261633	0.1330364560575484	1.0864982682531237	0.10656506077216643
1086	1.433952958558876	37.83933750145572	0.1577138527805318	1.3691544121930506	0.13380269010462822
1087	1.6809818183966883	39.065916068848715	0.18317110521524446	1.6713629730156723	0.16089134158830162
1088	1.9367995737661663	40.36514870378883	0.2086868005677851	1.9857753274194747	0.18696054396411207
1089	2.173730421983538	42.333453795072664	0.23060306578689635	2.26139084866683	0.20853885102011455
1090	2.355476805607339	44.92381065013813	0.24528549733420715	2.4541859754589366	0.2224927874336659
1091	2.453015358437094	48.157144082563356	0.24996678106909098	2.5390788575155754	0.2251080125433219
1092	2.4497504140594497	51.76682712885205	0.24420816745532825	2.5197417309555177	0.21775756094793347
1093	2.3392111729458316	55.73772479250075	0.22815589657542937	2.384925980048321	0.20166059751093318
1094	2.1469261633282075	59.04624561757107	0.2058709617224065	2.135523076876873	0.17842766340096453
1095	1.0477545561650086	33.42866204452145	0.11897960044317155	1.0481289365101853	0.1046187191629255
1096	1.3617190855342054	34.446122797714935	0.15238024962270638	1.4146956222477638	0.13978115411398812
1097	1.6891871641958196	35.88167292779285	0.18637301600188355	1.788766235671684	0.17420668317598198
1098	2.0347786696809873	37.38267733077343	0.22199252465791827	2.1902075935160976	0.20933489399248348
1099	2.404931967764001	38.717848666150324	0.25951010292561555	2.6169857966694554	0.24486999522051167
1100	2.7655097613245583	40.81413269249443	0.2935396915927597	3.0151243597713537	0.2762480786741137
1101	3.0648341000533854	43.76030564423875	0.31857307954555564	3.3296349543832284	0.29962448288888677
1102	3.2511218251304186	46.77624488230515	0.33122620643911815	3.5118195525551146	0.3095669128397456
1103	3.311307777509735	49.65983962386672	0.3316581497563549	3.5565909436877714	0.305693832222847
1104	3.229853362001945	52.443675098644135	0.31913035683068836	3.4405066112640124	0.29030428779485673
1105	3.022446057197284	54.86952464743876	0.29593047834283553	3.1538033205045	0.2658896145394157
1106	0.8634924814390554	31.1500971721756	0.09955361063043586	0.896743155769382	0.09007704651927463
1107	1.2135540965878686	32.44960316490144	0.13645333650811586	1.3510709463389452	0.13287808781160454
1108	1.5931432622790864	34.25701518134088	0.1744478465066303	1.8215260890005194	0.1745604485539487
1109	1.993884151595429	36.35537811657937	0.21410554299116677	2.295847991877385	0.2152117821364729
1110	2.435924391430043	38.5437250132171	0.258373806760004	2.795574566372733	0.25838362938450943
1111	2.9241096028155273	40.21905151352834	0.3072579750424641	3.3174037554746394	0.30277157334372684
1112	3.3928059680253493	41.79641795457624	0.35248002054161165	3.7927425426794934	0.34009933365970435
1113	3.7762736944570765	43.81743216040988	0.3866214881776589	4.171187156431893	0.36709322917342163
1114	4.023252458922377	46.18834677154148	0.4058220575307762	4.405912156679172	0.3817658673203622
1115	4.122935652276158	48.690278267990415	0.41074310967411753	4.490323863605661	0.3825252175009959
1116	4.049975569401715	50.71107789644069	0.4010186336779223	4.393517203011687	0.37080261761887856
1117	1.0183967646438663	31.36927830853143	0.11396782302119002	1.1953417573139227	0.11481799541531505
1118	1.459671385634011	33.750854543303134	0.15671579977448405	1.7638780745582787	0.16367390733306805
1119	1.934383989570159	36.496792844389475	0.2009418592389618	2.3431774083895003	0.21012733690556065
1120	2.4228812553617205	39.265564203651486	0.247184719093782	2.9080938123754514	0.2551785303080488
1121	2.939963117807139	41.500539558631324	0.29815189681949567	3.479835522123003	0.30464437809798184
1122	3.4849847756816716	43.36713507082669	0.35188563263818545	4.04670711437996	0.3542106524345127
1123	3.999653788757322	44.59491235293772	0.40185293963980445	4.5448846567401135	0.39465199650757904
1124	4.408207081537476	45.31910251198568	0.4408435776154614	4.927423419409174	0.42322935152777885
1125	4.657384910560368	46.4893606924266	0.4633816572413451	5.156909575092226	0.4392515613907101
1126	4.741560126274271	48.17041555278882	0.4699098535083298	5.2373916363512425	0.44336389124551273
1127	4.66677157393989	49.5780871133927	0.4628553908403249	5.149813958254637	0.4374208372547455
1128	0.7760533423566304	30.761502700953677	0.0864492530682022	0.9980588465552567	0.09415105527547565
1129	1.2659617599740511	33.93667642278795	0.13306978889097573	1.650651330267631	0.1471887320669852
1130	1.8306738983969275	37.663895558895724	0.18280996351928785	2.321783924642493	0.19877766836762517
1131	2.4152450740831046	41.37866352558912	0.23369669147857489	2.9699360362277134	0.24670150268537538
1132	2.989444739951516	44.66833542216811	0.28627937480585014	3.5819995982788897	0.29465577687189026
1133	3.538641296047077	46.41226350841776	0.3408929278925502	4.167386612722005	0.3474018527729922
1134	4.064625352477448	47.30818396470492	0.3949415811354967	4.71897315997976	0.3984614996713615
1135	4.541101487138357	47.7498169567102	0.4434795740889937	5.185685669150612	0.4399575407601234
1136	4.893697073523803	47.52182998882146	0.48016718754324733	5.5215823569367695	0.46798509397248217
1137	5.0716120930187225	47.254973465599086	0.5005960560661162	5.684946637387008	0.4811007111096758
1138	5.089705769355348	47.31870407010929	0.5063149766954227	5.704710625560751	0.4839904591849309
1139	5.004897299043029	47.863790213927636	0.5018370571840998	5.606577565619977	0.48254290715404763
1140	4.815017676139034	47.596834500845056	0.48902899448071946	5.368288554323848	0.4729078657377651
1141	1.0312185648303107	33.73353201583007	0.1075948801550642	1.4697662063850203	0.12856916836218216
1142	1.674299733667048	38.749503125485475	0.1627192651014703	2.2588674169316834	0.1857990047814604
1143	2.361473520789734	43.85655227366407	0.21793122710165197	3.0025324525367902	0.23791970644121965
1144	3.0171997369406123	47.53190648699557	0.2728612234970593	3.6478670083336957	0.2850548017558257
1145	3.617757384757016	50.076379527842	0.3289268317456761	4.217146053060505	0.33286790395785665
1146	4.133314033401045	50.70948784116894	0.3837786289520641	4.7437788943891555	0.3851638939680164
1147	4.576457952655437	50.11275767368458	0.4348586206050998	5.224981116657812	0.4348565158712663
1148	4.945458392374677	49.20947794628935	0.47824417191041024	5.620706557828234	0.4743876198836064
1149	5.186616885761337	47.94835813353542	0.5088668345793009	5.875526683125854	0.49926260028297403
1150	5.269832496659687	46.839439018585125	0.5241104244307138	5.949433269964373	0.5069428239370015
1151	5.214120167773174	45.869015947772084	0.5265525293534412	5.876784744704101	0.5056876310449201
1152	5.107537939558332	45.319875573949254	0.5233939736462464	5.747834522660636	0.5055481811559752
1153	4.942436889775876	45.08015098478351	0.5128531829881974	5.54460625846517	0.4990863753006427
1154	4.669349492868864	45.481048863929594	0.48863339420605195	5.205587936286788	0.47472830611745254
1155	1.406610832626153	38.21362987834489	0.13672590784912692	2.016841558940523	0.1638693372435174
1156	2.212397829401628	45.02625186553971	0.19959895781325154	2.935773907933265	0.2251206812541299
1157	3.001662351951003	50.83419767501916	0.25904500556351157	3.718730635934408	0.27711974143818746
1158	3.6616876011761734	53.08653318062461	0.3147881370735718	4.294453803933528	0.32157759918580225
1159	4.191176527344716	53.521162382296005	0.36933613494580786	4.73461658731601	0.36561801292549767
1160	4.5919865132385524	52.3997878133331	0.4202764641697539	5.120492653542387	0.41202970525414534
1161	4.906157016384388	50.610721731986025	0.4652120085271095	5.4836278605729945	0.4555627450871098
1162	5.14734426569451	48.800205748956955	0.5014129535873125	5.788250945750258	0.49049639736778927
1163	5.279838407600668	46.8072128139082	0.5258419874635993	5.958501926057502	0.5121227260153289
1164	5.275329314795958	45.009698949502436	0.5359448073857999	5.952197215783871	0.5170736846753912
1165	5.149284648622085	43.394669449849154	0.5337474977368708	5.804924054691997	0.5123528271577059
1166	5.008254747043379	42.699966837852706	0.5267730347673877	5.632904354058152	0.5081873723019391
1167	4.851667369348176	42.94355244530149	0.5141721629629762	5.44349630483302	0.4991626173281206
1168	4.631573695080608	44.02258035546594	0.49172368796786026	5.1616412997391805	0.47559340350250556
1169	4.30606219434989	45.101385506553314	0.4576637955627005	4.751017625677786	0.43724534847656993
1170	1.877130650695538	44.453867124267276	0.17083694643079048	2.6115001542553062	0.1983194280741407
1171	2.808435565784791	52.516670946543286	0.238178583117756	3.610828036742057	0.26078350336439293
1172	3.6317274305630534	57.52904703662382	0.29855581734176906	4.380379059325292	0.311734419472463
1173	4.217984147807082	57.433277951885614	0.3515768976005718	4.845877002970761	0.35360300969728686
1174	4.591522917139239	54.98275037506476	0.3996687515005322	5.109297363617418	0.39038787666818736
1175	4.818575482628939	52.12297072274379	0.4416182855200081	5.299019198232169	0.42462123218206405
1176	4.992079271218932	49.808627303222295	0.47759923780821356	5.516228909438834	0.45782582032522373
1177	5.118286673486039	47.61579556599282	0.506145624741168	5.718433900654852	0.48714566421505284
1178	5.177046948463507	45.56265076749902	0.5255399654456795	5.805603151891632	0.506483847973373
1179	5.110964038698375	43.203534842148315	0.5319746104919523	5.729699662519693	0.5103992519532935
1180	4.939398696494669	41.83337399251104	0.5237848901289828	5.538306633248352	0.5026625984655649
1181	4.767055795644465	42.04927782191026	0.5092288576130004	5.331896042335648	0.491353242730628
1182	4.627077833488187	42.5935585384461	0.49523306717731064	5.150160565713301	0.4770715509747171
1183	4.467332767690509	43.55268259894126	0.4772366203060002	4.926941770386912	0.453911485002947
1184	4.220715703248839	44.62780971361818	0.44955009882551633	4.603527668450342	0.4211067412527433
1185	3.9412104235211363	45.52472230608649	0.41778571644945944	4.226719455329554	0.38413547269006865
1186	2.389076534714367	52.01576822139182	0.20459771019581166	3.2243875611298796	0.22950764049270622
1187	3.3582454235241563	60.42311555945158	0.2708777630855657	4.2086276269022145	0.28778362118249434
1188	4.124876912830574	63.558950943253755	0.32788565027277755	4.8981621041937835	0.3360882229080434
1189	4.573057092543042	60.5745328303447	0.3752142775354591	5.222792252059076	0.37511175386593104
1190	4.774751865754048	55.84306721718721	0.4147586511743561	5.301044694225356	0.40445436923630523
1191	4.828106287518418	52.003607623712824	0.4447720932088253	5.3049836770658185	0.4257912123947916
1192	4.852915463617693	49.073265977200656	0.4692022247619419	5.377146790197062	0.4473692876647041
1193	4.876576756660816	46.7186925165756	0.4892144366154422	5.466573176550091	0.4703018802310577
1194	4.8801879045614225	44.73755713081515	0.5036017147996593	5.466354363089041	0.48564331020792917
1195	4.784759343962342	42.45872179122232	0.5064090247449996	5.3354371570245025	0.4859730718614206
1196	4.600220427664773	41.52159861495043	0.4939255159786627	5.120024171527541	0.47345247454837514
1197	4.436087359420779	42.13314873047868	0.4772092028782096	4.9145665508994	0.4571301292882592
1198	4.332642898474519	42.980536870465144	0.4645858301529308	4.760132011087516	0.44122732963427325
1199	4.223852420105599	43.91590844714021	0.4503383888648581	4.594190171478538	0.42271284146734533
1200	4.049531773187456	44.84376908784522	0.4292741455864587	4.355352063898013	0.3985772080883769
1201	3.861635942062511	45.75211759504451	0.40624122178793215	4.080498432771604	0.3709102910030337
1202	1.914180741000181	49.86934533395234	0.16717717670836518	2.7052407941191334	0.19479011077302197
1203	2.871674187292807	59.41159022639554	0.2332235580417874	3.7640079245587836	0.254855850188008
1204	3.767905469368503	66.7026057673628	0.29356042620033523	4.624861128027833	0.3060232642327435
1205	4.400485852150335	67.49001347352196	0.34417363413804974	5.1674438250625405	0.3483524831856756
1206	4.692287160158757	61.723160320826935	0.3850598370216669	5.340861187833554	0.3818004394112193
1207	4.738474226979518	55.57075449023452	0.4153002677143497	5.251841880160105	0.40372463059136854
1208	4.6629509986049555	51.29789879291041	0.43471214098289657	5.107794597732783	0.4159409609653667
1209	4.5664365569981715	48.12003651731565	0.44763918808569525	5.047931002188954	0.42768780172593374
1210	4.493568584408257	45.660709552551246	0.45777154705443857	5.027662826784467	0.4417353260528892
1211	4.441062056385828	43.87176350238635	0.46520371676523325	4.952903577525809	0.44931289041920697
1212	4.33412867976538	42.215289699960806	0.46364983839845647	4.791897465932466	0.44336864247307384
1213	4.161445588804306	41.656194523568914	0.44943126080327356	4.578413830189431	0.42737628426298613
1214	4.01898347539732	42.43577501451353	0.43300355141752095	4.400048649920282	0.410124138940287
1215	3.9379120685159914	43.569265376651494	0.4210380532555655	4.283771441874469	0.39727648858268394
1216	3.8611651005325642	44.458062490269725	0.409438540570194	4.172703355390231	0.3853822892735765
1217	3.7385866683890745	45.17281464443037	0.3935288273497074	4.009158042134947	0.36853449569256436
1218	2.3500292845165376	56.82635374016909	0.193703431987231	3.1725170808840413	0.21593945644002366
1219	3.2450839079646805	66.31523589219658	0.2529415270845812	4.109440284552157	0.26961907485245346
1220	3.9821101530286356	70.27563013992312	0.30569873320562596	4.771392782373321	0.3145587067209176
1221	4.433412352966293	67.63409261736524	0.34949807423358364	5.116900191099155	0.34958282913423366
1222	4.552857984950661	60.51750627137819	0.38098467698458416	5.134041724015162	0.3736185341146101
1223	4.4600793335127	53.6911585625582	0.40031152704300565	4.93184473784188	0.3861740033953831
1224	4.289311579109764	49.2166439755474	0.4094369661548204	4.690098998362197	0.3903520482672604
1225	4.1188237157767205	46.44871500225996	0.4121856472814549	4.522163921147765	0.39318828731838557
1226	3.9843384388962138	44.19650914899037	0.41359002417590923	4.404550098258736	0.39693050009354824
1227	3.8841235065955386	42.713233324113546	0.4132788883082607	4.27444903695756	0.39536211740573474
1228	3.7671018981715556	41.7131279983004	0.4068610164536158	4.1030546281386036	0.3848712672296332
1229	3.6101348379334994	41.57947655810611	0.3915579670409636	3.9025995744572066	0.36799291838204246
1230	3.4678282032229366	42.581243356324215	0.3736805211870681	3.7377148649649676	0.35119549440614106
1231	3.382457360491469	43.76053417946106	0.3607650524451092	3.65060500120289	0.3409771570037475
1232	3.326920304262314	44.585995430895785	0.35126366361233025	3.5966776965755463	0.3340412109407429
1233	2.624680016513234	61.978844980449225	0.20824739724560853	3.425524609369547	0.22524869978138906
1234	3.386722255966357	69.62224230759487	0.259533783583726	4.182969522136588	0.27126512974963907
1235	3.9170535367086012	69.37677404433893	0.30382163720852357	4.620247967044783	0.30834635694945167
1236	4.166344589811395	63.73907649065699	0.33910944095348805	4.75556779299112	0.33583656921652383
1237	4.127317714431664	56.1992622952003	0.35999437178278604	4.629891424703086	0.3510674039624896
1238	3.931209942823868	49.68650013841578	0.3680708325438211	4.3572252051921385	0.3543049935618859
1239	3.700771510255178	46.05011291373119	0.366237914671524	4.0670338285949565	0.34854533373811597
1240	3.494745191607832	44.089041540345846	0.3597097759942692	3.828491855220909	0.3413988674168799
1241	3.3235139920673538	42.84772808194493	0.3512936406601373	3.624632601807103	0.3330820873525992
1242	3.1780716516192724	42.28918962170024	0.3407346913503378	3.436212856390728	0.3211350316707865
1243	3.0430298548790535	41.60595419322194	0.3288835032006932	3.2478863347273235	0.3066424840677056
1244	2.8940258552062645	41.164382675490685	0.31361134248691325	3.0521333518086435	0.28974334907401117
1245	2.75244305123318	41.73656260707137	0.29660960281158605	2.9011598795307223	0.2747091730442472
1246	2.6685916673624765	42.922409033830014	0.2843246274967581	2.8428213139617586	0.26696209972885293
1247	2.651227279488894	44.11914968502698	0.27876803557362195	2.8453187203630863	0.26414591353232203
1248	2.7181860596434317	64.76861582335646	0.2122112542166817	3.463193129876165	0.22536157578608987
1249	3.285711312549992	68.48957558008148	0.2538918212486035	4.010878989682531	0.2624152767932084
1250	3.570979116003702	64.6649111439453	0.28602557738975193	4.216226447485594	0.2890152826855081
1251	3.6204810846381497	57.232518455997464	0.30972033209947475	4.161386012377698	0.30689491176389605
1252	3.475187622423924	49.485574887904775	0.3215152221580558	3.9217854901300186	0.31448063063874643
1253	3.228587220077515	44.041314831239674	0.3198971942955566	3.5931481205209845	0.30923757628967735
1254	2.974379475303027	41.92216491606986	0.3078908330854636	3.2711827613049116	0.29371711970267733
1255	2.7533591973930256	41.4397098446298	0.2914393684291942	2.9846559381406776	0.27464088028092065
1256	2.5480650715750044	41.38015381498712	0.2721291558822738	2.7111124418059727	0.2524081773432925
1257	2.3543971873700578	41.33716443714021	0.25168392887719526	2.4563376116609823	0.2288632975568895
1258	2.199714171418413	40.91837231035376	0.23513148743007786	2.2288854846385417	0.2083949645843865
1259	2.0613556653579703	40.739908772688544	0.2200817296261887	2.0414454062594047	0.19162080197439882
1260	1.924432882466657	41.336421419417924	0.2044036300131526	1.9262307126731533	0.18039765014195014
1261	1.8620340322405393	42.505889541052184	0.19582010578626663	1.9117711763925425	0.17750297974445797
1262	1.8866360443965875	44.02174868652551	0.19575046719589892	1.9641839025859988	0.17982409439927668
1263	2.7100706151672487	65.00195881465113	0.21259524954251802	3.374504502342125	0.22173891235700394
1264	3.0290390285247684	63.46678108790345	0.24167214945157264	3.678903290183171	0.24807884125040755
1265	3.058155446829849	57.18360396505507	0.2580344151699249	3.6541386506837674	0.2627270975719931
1266	2.9199079341875884	49.65083362265582	0.2660743760207414	3.427062180624602	0.2683866423766001
1267	2.6983062055598546	42.897577798057895	0.2660980807826383	3.085677038824516	0.2645698770452984
1268	2.429789246390188	38.86588556053201	0.2540347675310702	2.7029999872827597	0.24768744510111587
1269	2.1796602563137517	38.19197035336092	0.23343505752733248	2.3467969368320096	0.22061643664498082
1270	1.9620803823927515	39.00831831913493	0.20969654305171023	2.0157751242505464	0.18918314736933456
1271	1.7279142744325586	40.12976023806718	0.18201145586857392	1.688052175332896	0.15567931864341805
1272	1.4889889598520436	41.1389022322049	0.15440153217541847	1.3658674070318646	0.1236772680269659
1273	1.3193389403973046	41.656617847648725	0.1356686815157324	1.1078749689068066	0.09999477401408134
1274	1.1938958875078163	42.009519090785425	0.12250855566920336	0.9513069083053087	0.0859581423192596
1275	1.1029669469210295	42.76969112674237	0.11291561928205732	0.9154087923053827	0.08251511165529406
1276	1.0859754147487357	43.925682797598924	0.11053854003160223	0.9771048019335937	0.0877253801202988
1277	1.1250441500307455	45.039533914013525	0.11365238112759914	1.0785353267823463	0.09607653192191411
1278	1.1788317520784286	46.4080443237835	0.11781016692996506	1.158246943164899	0.10142518690244401
1279	2.668996059469044	61.89615387826469	0.21480427881244368	3.2337109646053275	0.21912825111941947
1280	2.7180732906339644	56.43505988482171	0.22817626426142085	3.276398562472002	0.23251975415634427
1281	2.5157334547818206	49.23215569935085	0.22675460451248963	3.034811894901013	0.233289118856282
1282	2.2168520066812922	42.69273260456634	0.21648830775888908	2.6572837359165167	0.22423237438018406
1283	1.9199861845124495	37.731367351362536	0.20082821425942973	2.218664569227195	0.203875692318512
1284	1.6271486959514092	35.710710040789515	0.17601257724296093	1.7657580457847382	0.1689968772568913
1285	1.3810809260690364	36.41727310541367	0.14838223511592377	1.3690215895738467	0.12968732676394054
1286	1.1670096022311924	38.67761545561354	0.12129792305053205	1.0238167490903924	0.09347431464705307
1287	0.9000394664185869	41.503613843459924	0.09001705639709345	0.6666191327746599	0.05831814216836778
1288	0.6269294712046319	43.71894642695523	0.06108344224518511	0.31044618204383095	0.026386404020427433
1289	0.4571141879534673	44.53548020054494	0.04427615069322763	0.05815481349889126	0.0049371322380200545
1290	0.38110593531173564	44.74954215480904	0.03712180290735319	-0.03634410110939246	-0.0031120881026916974
1291	0.3675394466575599	45.13863152363271	0.03601634252354698	0.023151437992285508	0.00199161694151763
1292	0.4064327151290075	45.50404780357408	0.039953156933630815	0.16697665402704745	0.014433022763397209
1293	0.46167008814134325	46.19843663589937	0.0453317640015951	0.31093920092277516	0.02694638026019279
1294	0.5298179787849026	47.465323192651695	0.05169063610931349	0.42901227553917265	0.036802223044812586
1295	2.4417528200244174	59.88680670623749	0.1994250588058212	2.9179030955095047	0.2015370409378753
1296	2.63281905366922	56.969220527508895	0.2199996868317393	3.125526476247994	0.22126891937686974
1297	2.459317867940052	49.35574174144031	0.2191735851460227	2.9320860859980686	0.2223009298853756
1298	2.092350460783659	42.4231180940135	0.20213185065637376	2.497181174252981	0.20719053540158042
1299	1.6879179028218365	37.42708152151344	0.1758561439984707	1.9898560581270048	0.180696758447024
1300	1.3187270331878242	34.329959368860585	0.14433467909356912	1.4610169450863106	0.14127909842180283
1301	0.9851108945669974	34.28406218722642	0.10784361724928489	0.9506207643189215	0.0918678923694072
1302	0.7045228656986753	36.803883886278165	0.07390208111844519	0.5258908736872799	0.04821335458090165
1303	0.44912418792581876	40.68949472119598	0.04439863595593201	0.18752146893032942	0.016087766005385327
1304	0.15017197164180376	44.702141382886474	0.014119207771168344	-0.14915214093167212	-0.012146541757389063
1305	-0.115337135375872	47.02379554691032	-0.010592744685484662	-0.4672506715481847	-0.03717854814121806
1306	-0.25299234095017464	47.22246835724826	-0.02333508926332759	-0.6731535688714981	-0.054067321748955045
1307	-0.26561891099311813	46.833403491513565	-0.024915243798673343	-0.7074525153884416	-0.05797978295168494
1308	-0.2063958487627074	46.6203660026883	-0.019657663542568572	-0.5924801452211764	-0.049377443462238886
1309	-0.10374759265094347	46.620902591461736	-0.009970877645703237	-0.4035734246815561	-0.0341312764718867
1310	0.0005834228475957832	47.000023401878465	5.6230667466252945e-05	-0.22484345075534093	-0.019203684317358864
1311	0.11086538977660812	48.14938338850189	0.010637966307562302	-0.0659480157710001	-0.005603077028846242
1312	2.3761289936617063	59.69518351643088	0.19498089818977904	2.8407621661108813	0.19800644478475435
1313	2.7288819256424643	59.343695285465365	0.2246238625122576	3.1851771817013446	0.22344823369188818
1314	2.6920916171256266	52.93085062665125	0.23292619591768904	3.1443954473310627	0.23268820858064126
1315	2.345503850768846	44.47635218427273	0.22022576586997028	2.7420562381614135	0.22116822458891136
1316	1.8682510842441036	37.80188750196266	0.1915013220538177	2.154871407588864	0.19111926011851788
1317	1.400453042935403	33.867237008790994	0.15359110140334536	1.5367761573762109	0.14760557090476523
1318	0.9805402259791901	32.17045751397347	0.1105711076051031	0.941184598062222	0.09341142374736845
1319	0.6157182502114538	33.26997101237101	0.06759898220880885	0.40050498138592	0.03832119488383733
1320	0.31215769907567614	37.21790860054078	0.03204776805336715	-0.019678194913001046	-0.0017396102078783623
1321	0.02622319414879818	42.33979884271937	0.0025069114720712065	-0.32689637092276674	-0.026764306625106926
1322	-0.27250486232879695	46.65685000402005	-0.024801984574213468	-0.5993352855860429	-0.04680592105396511
1323	-0.48613465818941076	48.35394534952603	-0.043589350502517964	-0.8292336192930941	-0.06412445838938408
1324	-0.5601446773269857	47.73781988140104	-0.05096025241255433	-0.9518934844308002	-0.0749845658699483
1325	-0.5112348370100502	46.860214219826595	-0.04767854101476834	-0.9278577024603424	-0.07518534227830186
1326	-0.40486249240264005	46.63476420007412	-0.03848357699876647	-0.7893766764432973	-0.06551610830022332
1327	-0.27953773401364956	46.642424507136035	-0.026846580501669128	-0.603308163959539	-0.051032426255732004
1328	-0.1553091696256904	47.22582828852467	-0.014931295907499188	-0.4226365959608543	-0.03608021176862886
1329	-0.03479142477813332	48.789306802334366	-0.003314533800436768	-0.2623968077977084	-0.022230241482495965
1330	3.1173350048218365	59.634623253517134	0.2575446679870743	3.578070980033328	0.2537253903303981
1331	2.8842019880212506	50.92796035053369	0.25566184280387666	3.307346694911369	0.25232775081065256
1332	2.3971088745758915	41.96165131179699	0.23345547921633122	2.7309483133227466	0.22960902214081264
1333	1.8324056575219752	35.79120443035061	0.19506071827078691	2.0350278803115778	0.18821603175309723
1334	1.3214197165774952	32.27813063817452	0.14937917509143275	1.3492048496839169	0.13341684325426298
1335	0.8797857389612964	30.860950530534613	0.10103538836289164	0.716804319310762	0.0718025656994735
1336	0.5134387702032546	32.24078831349881	0.056796019808215886	0.18132874485473363	0.017307683714893038
1337	0.2185021470383831	36.2213972047811	0.022544613772537067	-0.20577629429667169	-0.01812965635250167
1338	-0.03959973461063807	41.27210326348274	-0.003818083186431208	-0.460487793031997	-0.03781264398465638
1339	-0.2731910616036694	44.89339333140826	-0.025292564778803546	-0.6537715245399001	-0.05180078851228119
1340	-0.40888020662829383	45.68898895207788	-0.0376405023990946	-0.7800120125319328	-0.06187604154725305
1341	-0.42740014421050937	45.10580465431288	-0.0400758838679172	-0.8082430432541049	-0.06570867398718874
1342	-0.3488828007089393	44.51483592086686	-0.03352744002421578	-0.7297760453835196	-0.06112294402932985
1343	-0.22848208814772025	44.43966015347053	-0.022337323458305396	-0.5784112829390261	-0.049434594259721076
1344	-0.11566249592414496	45.01722203233175	-0.011356767575821897	-0.42037868823251684	-0.03632593445835468
1345	-0.006521321122608101	46.33280163452368	-0.000635628425876692	-0.2782571680058419	-0.023980064548219104
1346	3.1731369852753923	50.16239652282717	0.28643939778284877	3.5754337548209816	0.2780049884655047
1347	2.578915138021793	41.05708406704079	0.2572442691560583	2.8695996890340867	0.2472482821471979
1348	1.9585554353452346	35.41764187720653	0.2125451590180133	2.1188446739737885	0.19966322056077157
1349	1.4295129922274987	32.331687468669095	0.16331450096822406	1.4165602371522457	0.14075888880348103
1350	0.991430772897089	31.271532753778725	0.11442046113926636	0.7920748617447054	0.0792283411504805
1351	0.6349183248205539	32.548397891215004	0.07095886563482283	0.2886558103121812	0.02775925221127927
1352	0.37029147678398644	35.19543007574521	0.03927268163593355	-0.04593301230517404	-0.004157707404302625
1353	0.16660396137881126	38.411054669907344	0.016823935662966184	-0.2422465834242919	-0.020867278420691
1354	0.022613649578258316	40.408010414217785	0.002223224846536842	-0.3611873204136285	-0.030448225629377733
1355	-0.025746251062194483	40.530692312385256	-0.002531648377871219	-0.4050377368971959	-0.03435322918599505
1356	0.008290482269285006	40.47589604313548	0.0008273262735736279	-0.34738584742964934	-0.030166575331858594
1357	0.09938024725194004	40.90573587523677	0.010066123827024749	-0.22079010185063938	-0.019595120829721764
1358	0.20568907314811793	41.77133536809738	0.020946146125113863	-0.07976830621709467	-0.007120780781240699
1359	0.3003231382212095	43.35811483854975	0.030323228549876916	0.04275758798283387	0.0037910231023536457
1360	0.3613168756053138	46.01513725316648	0.0356817600612624	0.12239623305890272	0.010612079920853255
1361	3.4970089555078863	50.527611085287504	0.3199464551352514	3.860021565079953	0.3040027280031811
1362	2.864045009103815	41.88932215783685	0.28857710569389033	3.105274284166513	0.26978707138766944
1363	2.2461374115064916	37.26513457516281	0.2430299477905911	2.3708434808516587	0.2219482003833397
1364	1.7263347132184692	35.05954656949298	0.1942371661297744	1.7095595807396613	0.1667534930170429
1365	1.2961327652458015	34.31859757955247	0.1472598264310357	1.1374693515081746	0.11199869227330024
1366	0.9580060794725573	35.25468770257211	0.10688210634025018	0.6915274421997829	0.06670612552254017
1367	0.7351047719156438	36.42700377109468	0.07975699740654456	0.4069247353503297	0.03794024827961494
1368	0.5998677278856922	37.33974178176786	0.06352672108184029	0.2598591762036721	0.023632917153171208
1369	0.5349462239790084	37.71950936944289	0.055968420322271076	0.19913724928483356	0.017994936404443575
1370	0.5406716979126047	37.87555945231557	0.056552392822249664	0.21141657984442722	0.01920432523687089
1371	0.6040733457102457	38.17361336179769	0.06359656808551292	0.31416142473984926	0.02887528688372756
1372	0.7029081567917299	39.260021828587746	0.07406073419733994	0.45371210906172876	0.04181118135920621
1373	0.7995175421822307	40.95994209003065	0.08338895838306533	0.5701471435559531	0.051796301838182034
1374	0.869562054477135	43.62024325248784	0.08854156530068513	0.6486791097385435	0.057427226637039114
1375	0.8620125260459885	47.75484324567331	0.08450560372716205	0.6671456298934239	0.0567760232592599
1376	3.2032495734848183	45.71018806769395	0.3177292914560083	3.3958449853381807	0.28998702519629893
1377	2.6410769460535146	42.068274317593456	0.27658374710994715	2.743348752212968	0.24762014603719296
1378	2.1722747015043455	40.25987810374396	0.23440460517381775	2.175651610626391	0.20281088725555244
1379	1.784926609352319	39.340721915620236	0.19508105756737185	1.7013211253549319	0.16134330321784035
1380	1.4873359492245397	39.611492307562486	0.1618803636269753	1.3350026866221913	0.1263673776392086
1381	1.2942541239189633	39.798809549579026	0.13959717676867206	1.0884798520829349	0.10162164181065045
1382	1.1872810160917386	39.61843925490243	0.1271571289806224	0.9545110926214263	0.08836872573229687
1383	1.1615129294091615	39.15013676643481	0.12410322053233898	0.9188125308470385	0.0852533745831932
1384	1.1909470482838782	38.96652158529377	0.12724571195793002	0.9566269066930345	0.08897126164118238
1385	1.2643328714929116	39.899346347153774	0.13439558735098572	1.0552704612150192	0.09762153669532185
1386	1.3640333813706509	41.478572149652955	0.14304652109452987	1.169546542679209	0.10620965914773793
1387	1.4384572739929045	43.86522808403002	0.1471847306083021	1.2546225363662946	0.11036211582432298
1388	1.4633787905803453	47.5124232038155	0.14438934908689274	1.296588793727816	0.10957778199303435
1389	1.398401069713817	52.735189746289215	0.13156406875741367	1.2561855737368706	0.10113288382365813
1390	3.541441373802832	52.32256969749363	0.3365294244406762	3.7003883097922583	0.30251533136938114
1391	3.0655994791103316	48.70612077720711	0.3039142153270256	3.1547896909499227	0.26795377283978167
1392	2.681615007452282	46.40440215763978	0.27301653802769943	2.7049884664028485	0.23586640228696762
1393	2.3749650613782856	45.12773693064232	0.24531763128745884	2.3456380579610947	0.20903287141632468
1394	2.1409615694449844	44.77683325531024	0.2220073465930054	2.065671076539807	0.18590694195467994
1395	1.9653604934829505	44.27691137188069	0.20415699092997225	1.8470830121681583	0.16602060617485645
1396	1.8470413522805402	44.02074473719784	0.1918290750432697	1.6979139208436849	0.15241442189631804
1397	1.8092791759023488	43.59959718437763	0.18795231974258972	1.6494121087954234	0.14822477487864547
1398	1.8323768415039805	43.48025456972062	0.1899356592344925	1.6777228336194725	0.1501897543864216
1399	1.9062332461802418	44.8043665899142	0.1949684492650353	1.7485632666066744	0.1536990278057169
1400	1.9949922054979956	46.92518547499495	0.1991126013239207	1.8348157605263795	0.1559013250618331
1401	2.024615584637825	50.480559402506074	0.1947464633266587	1.901199322968669	0.15462932079614472
1402	1.9929117247426011	55.33579327365986	0.18336305605292616	1.9118825265344974	0.14828913899819818
1403	1.8848363909570693	61.54602221159026	0.16473799502859648	1.8037192489339864	0.13271231923846566
1404	3.4281880276944934	57.035376161236776	0.31818899712660975	3.4707956295666533	0.27578600216080607
1405	3.1260406281193243	54.42991403609207	0.2968398881488371	3.125466224830383	0.25393234852267393
1406	2.8809588040535683	52.793056686835214	0.2773383705701139	2.8530140209902273	0.23663159175370976
1407	2.6956432606120506	51.879672895869355	0.2613193505119741	2.6310582352920204	0.22097584331621906
1408	2.5353720231134305	50.78230657949496	0.24743963353935336	2.4315285839864202	0.20516084633134873
1409	2.4077036680221315	50.417306024024185	0.23565354189033938	2.2787498539197957	0.19238522338026764
1410	2.352855378132079	50.49357597914074	0.22988454299717045	2.218020843238918	0.18638797480218683
1411	2.363732301470752	50.67569272802177	0.22948850759488032	2.227366010985603	0.18503112741899064
1412	2.4210095749168596	52.110420038440424	0.23076055520946026	2.276126633348579	0.18435906547141787
1413	2.4900378250694386	55.30111952547724	0.2294324042486269	2.352648426415805	0.18218015884827501
1414	2.4890280299407017	60.46526942055845	0.21912794198739827	2.4105822835084108	0.1768183347076705
1415	2.40904885020662	66.8904609419541	0.20184338194104517	2.3925598421637555	0.16640856195065049
1416	2.2520926780507686	74.43674674762397	0.17900332698002686	2.2176499406277728	0.1457149726847214
1417	3.2789920479573773	63.921265426504036	0.2910270011298135	3.2215173417531613	0.24760228148847704
1418	3.0746271842869115	61.803772061233516	0.27643512050397645	3.002406245674168	0.23499611329743078
1419	2.917154494341442	60.624558964313856	0.26410765324559154	2.809667078115357	0.22184071806364308
1420	2.7859825191969465	59.567342891302495	0.2536958216236304	2.6398010681483335	0.20927728927873493
1421	2.6841216281649523	59.14317397488656	0.2449190975278425	2.5198561376532016	0.19965031259386337
1422	2.6455571598636554	59.2092591569402	0.24044053993760742	2.4822503938415577	0.1945294115525995
1423	2.6636951108649036	59.71778201451223	0.23926017076372436	2.507184534548121	0.19241470262792396
1424	2.722395696983223	61.47867109852483	0.23864081785860664	2.56656774176022	0.1904776791613955
1425	2.788291986831445	65.93664434884234	0.23459728291837928	2.6470850617813912	0.18608962135611593
1426	2.7745780433399605	73.10431807848485	0.2216294609693055	2.6953112764316276	0.17757957633102028
1427	2.6520315241216226	81.7014932417345	0.2007110360129454	2.630515373065729	0.16287008476635179
1428	2.9909028352043148	70.97582939148045	0.2536574824113844	2.8700180994290294	0.21333288444129683
1429	2.8334902997350877	69.03426600791117	0.24289749065157734	2.6924453918196383	0.2034578024685728
1430	2.7171572376247397	68.36195941910671	0.23378719242319126	2.52943923382663	0.19194210706122217
1431	2.648876382073901	67.96958180644147	0.2280587447513988	2.412317308364446	0.18269906787744886
1432	2.615068810447755	68.03315300152295	0.22431175687589722	2.3659471315279363	0.17785658314939057
1433	2.632365339535915	68.43365616163736	0.22347201522457522	2.400093952154188	0.17673495581242077
1434	2.6883480508284983	69.90146046875165	0.22351410396749688	2.479776815370762	0.17653695989015442
1435	2.607478472138718	99.4140102436853	0.17877582858873647	2.5246736348951884	0.14015535100182205
1436	2.216955124049665	73.30765403579925	0.18501759904866533	1.983266367258965	0.1469287465783307
1437	2.1692532152269117	73.40844625731685	0.1808892722796559	1.8884940682346278	0.13975301515167776
1438	2.1844556205630923	73.94488953347991	0.18099723876422075	1.8482035990694035	0.13510049379355793
1439	2.2414422027353877	75.14358024107449	0.18326029715860676	1.8873122876399686	0.13509051042033124
1440	2.332639577017548	76.99920913104997	0.18659894295099128	2.0065028914703835	0.13873607279118189
1441	1.427360094648308	76.83897320879619	0.1164066841368732	1.0493945800364202	0.07570388402538208
1442	1.5277629295763746	77.96200886709467	0.12309309131558671	1.1065459159001672	0.0781398142797994
1443	1.6632471810054827	80.52143599829088	0.13091922220680355	1.2130453467614082	0.08274637661923119
1444	1.805387251743612	84.97832905851278	0.1371265432669256	1.3791290681734967	0.08949130852757896
1445	0.8270143343271537	81.19907746609836	0.06496780228471155	0.33492948560611724	0.0229073279476795
1446	1.0057346192523309	85.22811131458596	0.07653733509725547	0.47985812990969784	0.03136574709013694
1447	1.167048354608538	92.20045222038027	0.08477500011917309	0.627576912209494	0.038598126594850214
1448	0.11120535287120618	62.64097110789694	0.009510771823123274	-0.17658531673718236	-0.012765633532391496
1449	-0.18459524175806988	64.74222322158394	-0.015636081890032075	-0.5101620002525675	-0.036903690615391754
1450	-0.5016374500449772	65.96923781844423	-0.04216052055035445	-0.8949124217814145	-0.06452625726078468
1451	-0.01908494134978665	62.54755340393165	-0.0016614570218191594	-0.34437158833906095	-0.02576077640751722
1452	-0.410037026135595	64.84572130264709	-0.03520645694585695	-0.8112665919534516	-0.06056219092871465
1453	-0.8421999352885772	66.74028378166909	-0.07134711959171021	-1.3315090852164613	-0.09867011914915419
1454	-1.3498625521834997	68.61574229714466	-0.11288387909088081	-1.8597848651144973	-0.1358512977720233
1455	-1.930492500496735	71.35962785665225	-0.15948953799852655	-2.3893218860589376	-0.17365458889435126
1456	-0.2944295660449626	63.19974660512739	-0.025813875834524342	-0.7050014312290827	-0.05418795804222539
1457	-0.7981507418239966	65.62915107509012	-0.06884892443871529	-1.2980494750215126	-0.09913894654027075
1458	-1.3937450198748396	67.31419856465345	-0.11864144326222066	-1.9106448511071363	-0.1440122353600263
1459	-2.030845482251941	69.56425562216357	-0.17074754210147944	-2.506440594678143	-0.18731522972238798
1460	-2.6718896552557734	71.98444577248394	-0.2226671502731147	-3.0881515134262973	-0.2317071583242802
1461	-3.3003254715225134	74.61539944947585	-0.2726787121759394	-3.6756259272435714	-0.27647686311917613
1462	-3.878230909230786	76.80220003772038	-0.3175014158527423	-4.271691927950547	-0.3189660236754746
1463	-0.719967491578709	62.76888528448695	-0.06364516496738563	-1.1972813950878316	-0.09360605269643636
1464	-1.328477602003857	64.44835118704046	-0.1158253617211687	-1.8404595349875552	-0.14187977665768692
1465	-1.9600156790307914	66.64134552012898	-0.16855879778514615	-2.459073633000505	-0.18763097625208341
1466	-2.5835880260410993	69.08129771746187	-0.21976396465892417	-3.0354761419880174	-0.23162617852822412
1467	-3.1689133660855653	71.74018151348652	-0.2669060943620036	-3.58200951953357	-0.27334233930483226
1468	-3.700411661263071	73.95687867144864	-0.308923672907937	-4.119546465421877	-0.3121357223044512
1469	-4.204475503271863	75.54006707479905	-0.3485523339596866	-4.637620654545782	-0.3494202498505785
1470	-4.642763749541375	76.09427233678575	-0.38364900709830324	-5.090578080369801	-0.38197223644681194
1471	-0.5812539077421939	59.38374845158919	-0.05276330977946151	-1.0089038736644924	-0.08047528279098938
1472	-1.1405330584831483	61.517774559280404	-0.1019084351374298	-1.6306316989441427	-0.12804870536737167
1473	-1.7248323395387368	63.62645715521498	-0.15201682108645392	-2.2329111547969274	-0.17401890194021888
1474	-2.290172682487661	66.35287515261508	-0.1992315045222551	-2.7726207690531313	-0.2156079115967913
1475	-2.8018030383963946	68.76750888537957	-0.2412697452584735	-3.2561773323570793	-0.2523595801004537
1476	-3.2754475957420777	70.90909513313083	-0.27952504782084237	-3.7283122160493685	-0.2868992116023084
1477	-3.7231489683230716	72.67978902693523	-0.31534612656825656	-4.194032191574588	-0.3210300820153277
1478	-4.12002527185554	73.51439633845672	-0.3476984881951211	-4.614152047696616	-0.3521099268484362
1479	-4.452566415490734	74.93347152189915	-0.3736637524729742	-4.986253042668334	-0.3773193296789785
1480	0.06094524399907667	53.57273301914443	0.005779709091176026	-0.2616742448825997	-0.021775227528940948
1481	-0.3532354813860269	56.62626791663835	-0.03280901947612215	-0.7492091690876695	-0.061126480823349746
1482	-0.8396280870929635	59.11998812727427	-0.07670740048088999	-1.2959443424181984	-0.10403347043243237
1483	-1.3456128485437593	60.78645667853726	-0.12161968225962001	-1.8283182229786774	-0.14655914244294763
1484	-1.8267307120679548	63.68409145515453	-0.16286202068837433	-2.2994167084116763	-0.18420146169503526
1485	-2.2587873000776533	66.0893001053543	-0.19918316001883352	-2.721478912097241	-0.21603249305303915
1486	-2.6520513818520337	68.14702551819596	-0.23161834835675282	-3.12629818289452	-0.24523894356184325
1487	-3.0285437224610003	69.64921793049369	-0.2626173431562457	-3.5378594699793915	-0.27570472271866475
1488	-3.3910335460191554	70.68636814061114	-0.29270507119442873	-3.93155469989968	-0.30496724885305904
1489	-3.751442657108967	72.09323831971251	-0.3218794689526593	-4.305059947683433	-0.33104872952955033
1490	-4.068440135974844	73.41272869275359	-0.34714223212069634	-4.646366324190782	-0.3539270148602965
1491	0.2472962634567552	51.23194525201149	0.023883476785793886	-0.08122457932516595	-0.0068948048197174545
1492	-0.0835630030527165	54.26742007556674	-0.007914777592676297	-0.45925603054904596	-0.03826799823805754
1493	-0.47373224646189194	56.956200003249464	-0.04417225270452082	-0.8789998237013557	-0.0723275072227065
1494	-0.867876971305164	58.16431752171127	-0.0803492237085653	-1.2868684697344774	-0.10628042528904463
1495	-1.2482913232062627	60.20722054737006	-0.11451184669097625	-1.6705043115161669	-0.13798641854145857
1496	-1.6043169312140084	62.408212323051835	-0.14563365223709027	-2.031833975446683	-0.16558739771134806
1497	-1.9203345632670432	64.48735661902693	-0.17243521871863554	-2.3824795662538416	-0.19105582367972107
1498	-2.2319384097594424	66.25797201335786	-0.19851818563697665	-2.746538548140007	-0.21828571081043174
1499	-2.580560046156729	67.87189802730485	-0.2276779295535124	-3.118462746022723	-0.24587096006284365
1500	-2.96322156833918	69.78386567748505	-0.2591514650181895	-3.500313508438564	-0.2731310731379702
1501	-3.3025042815971117	71.66280673401153	-0.2865267104231663	-3.8520901541744377	-0.29754708069492064
1502	-3.5816843409353796	72.77992726055979	-0.30935895384666756	-4.151493182228209	-0.31957487378643556
1503	0.42174825180506537	49.62898967314158	0.0412264854693219	0.10848677624464093	0.009309155647064377
1504	0.2063046681882044	51.968552341139784	0.019885683507699186	-0.1437302699593912	-0.01218096247413995
1505	-0.06833564531005233	53.79334450375908	-0.006526355161261064	-0.4211598425115546	-0.03548294863184867
1506	-0.3459087838048417	54.877661449297726	-0.03289278056716005	-0.6927698021209799	-0.058602832357162876
1507	-0.6223428876516772	56.09275900058035	-0.05891734387130401	-0.9791427500153568	-0.08264890087233959
1508	-0.9109457704675668	57.88519885133502	-0.0854676554530015	-1.2809744199688928	-0.1065377616826375
1509	-1.1761480324974944	60.24985135445835	-0.10886900145356701	-1.5856786732632457	-0.12987430073329526
1510	-1.451994364981767	62.73589806460817	-0.13250857715547512	-1.9075185306373217	-0.15482180941274015
1511	-1.7810521631014966	65.26251000156098	-0.1603543847620206	-2.254450050623167	-0.18121488762798243
1512	-2.149566362888355	67.78944728161039	-0.19116706458996205	-2.6281648966735096	-0.20869219388590435
1513	-2.4791444280540005	69.98560519167482	-0.2183500596702181	-2.978691247401598	-0.23395135234946418
1514	-2.7624281721985695	71.61378656131923	-0.2416867891472846	-3.2877625862421875	-0.2567622430681753
1515	-3.045813201618989	72.33043702947218	-0.2653867827272043	-3.5770694528065006	-0.2784152840705568
1516	0.5761399509034882	48.51430532130948	0.056964824250901394	0.2982743630882913	0.025762727990598432
1517	0.47855904128123417	49.73875441837284	0.0470047888083266	0.15919955491031898	0.013672009770187918
1518	0.3260486727750638	50.4456710914368	0.031970924579424534	0.015912886285561447	0.001365885686155927
1519	0.156012291572887	50.81910423924298	0.015316429820253854	-0.13220397750738447	-0.011412794501328318
1520	-0.01977727468745321	51.587377362486286	-0.001938772313352049	-0.3168578257315431	-0.02727869516411337
1521	-0.22344272679497096	53.33018076641693	-0.021702380940842998	-0.5425569589869113	-0.04604521714061129
1522	-0.45075198242386627	56.106562542553284	-0.043047386173219584	-0.7974093552131137	-0.06679606426331898
1523	-0.705972689277517	59.3599008702044	-0.06612794317591628	-1.0832851065848774	-0.08999735880557339
1524	-1.009958158056876	62.594115244316015	-0.09290707850656811	-1.412091030107375	-0.11599190460678332
1525	-1.3346988844826688	65.15930415183132	-0.1210984790413204	-1.7530211382064684	-0.14214956174232718
1526	-1.633233557517562	67.36496693364502	-0.14659077281538835	-2.07155911836648	-0.165722904913763
1527	-1.9088804513441084	69.49378249031508	-0.1696552188298025	-2.372134080121925	-0.1879194473543256
1528	-2.192626480343945	71.06393965290236	-0.19330452226532233	-2.667115087528018	-0.20974988652844745
1529	-2.482525506878	71.81642769714207	-0.2175562722633978	-2.9711744365363506	-0.2315025297711009
1530	0.6971175746409204	46.705003952219364	0.0702487877515379	0.44742516016140194	0.03915333298031953
1531	0.681645326675387	47.42817211341474	0.06856437842542235	0.3989772251190803	0.034931341341944
1532	0.6359102021880906	47.15294500623218	0.0643049147432066	0.36384568244015836	0.03201754214666263
1533	0.5705937899819438	47.05845726019168	0.057978319638092135	0.32929516702417655	0.029219821176151843
1534	0.4980525222870041	47.713824342634894	0.050553839199225736	0.2536711798375925	0.02246934158169657
1535	0.3905230515202477	49.065615763360896	0.039327390820286384	0.12531610281990915	0.010971664056575023
1536	0.2277683594455229	51.35184127072569	0.02258660205066052	-0.05851722338658684	-0.005068785219776536
1537	0.023050221069483942	54.18223269187458	0.0022432431444070916	-0.2975677594869413	-0.025530716293569795
1538	-0.2333088273162168	57.4582972842122	-0.02225067715911971	-0.5860990861357545	-0.049513234912164694
1539	-0.5207002783878911	60.59978543641925	-0.04875931543692916	-0.8818820215061335	-0.0731601863669277
1540	-0.7874835184604074	63.460451407682164	-0.07259120969625193	-1.1550748644572233	-0.09411839266102448
1541	-1.0380341808464664	66.49091869161363	-0.09420391349659041	-1.422394857660398	-0.11428358901823155
1542	-1.3058647355464412	68.97470652813516	-0.11699670149900933	-1.7090593228981914	-0.1360591932372717
1543	-1.607580769189372	70.30322899064257	-0.14282307712798728	-2.0365581037926783	-0.1606277995874781
1544	0.76836433543269	43.16099134758391	0.08000169462161526	0.5184557727757105	0.046620881157345744
1545	0.8083793327437274	43.75419164464721	0.08430784932283716	0.5518630789100049	0.05005130792597686
1546	0.8523364400134434	43.35729684311309	0.08957931745214226	0.6107155288997248	0.05608016949001902
1547	0.8816228450744278	43.282651396609104	0.09312440918877818	0.6794867080867222	0.06300701735188727
1548	0.899332923275765	44.04968228648619	0.09472220389020611	0.7231858400423177	0.06684049201740137
1549	0.8997626429251434	45.11027196725439	0.09406952151562141	0.7155345431373913	0.06538134717171878
1550	0.8440783768887684	46.27759616604809	0.08740420379137959	0.6393739634891034	0.057724559878915
1551	0.7359114353239624	47.98512170906316	0.07514447492080761	0.4933915473401119	0.04399745751249246
1552	0.5571517934331911	51.12771027183876	0.05567615407345819	0.2820656756008381	0.024612599187998685
1553	0.31352707409666863	55.00071108140854	0.030584965178238076	0.044694377365204895	0.003806324840733798
1554	0.06942191681251488	58.964276988434456	0.006617421654609275	-0.19428117798503064	-0.01620589153293273
1555	-0.15858277849794994	62.97028432590276	-0.01478865554412263	-0.444069509529971	-0.03643356234224677
1556	-0.40912244001467685	65.83111669517888	-0.0375533371549345	-0.728000113118727	-0.05907854168174973
1557	-0.7201699074693082	67.11657164285123	-0.06550833408072788	-1.0757631936810865	-0.08649249336130577
1558	0.7884907414622122	38.499073512530536	0.08581329779396334	0.5493872893535363	0.051585667592977516
1559	0.8864038595227643	38.86244508469614	0.0968616690443115	0.6592203441703801	0.06283546803581576
1560	1.0057218739666571	38.735190863595705	0.11055943012903982	0.8076952145181393	0.07817748040328412
1561	1.1116050758209564	39.00785374291388	0.12245332519282831	0.968181018535739	0.09450030604542659
1562	1.2199144486921438	39.75637313261051	0.13373620904185862	1.1300651237615962	0.10952782700878765
1563	1.3305332547790978	40.86265659731295	0.1445253293023516	1.261579228269521	0.1201696322210346
1564	1.4020391009598692	41.69227804564496	0.15104295056700878	1.3272413750871979	0.12440421126120611
1565	1.4109375703486182	43.125585236202	0.15007699334841498	1.3134333238010478	0.12116835266368273
1566	1.334785724251538	46.264993634957655	0.13878481512582821	1.2114767932366572	0.10896106291312237
1567	1.171843783244982	50.19692827902804	0.11876366913023932	1.045484290995595	0.09164234510216537
1568	0.9619314646839888	54.14102836370661	0.09517952077833634	0.8284315699874762	0.0711698481149491
1569	0.7445037324136722	58.065220957721785	0.0720178036566003	0.5661477908160617	0.04788802441420775
1570	0.4852799858569577	60.87760295551348	0.046170549603373426	0.2448521624692682	0.020469048227820336
1571	0.15081965430877237	62.03841513358148	0.014216396920815815	-0.146584286276281	-0.012120670656752344
1572	0.9444832538329804	34.28304260306289	0.10780193365209936	0.8026534462984017	0.08048572648627739
1573	1.1439841512831448	34.41255207185327	0.13052575249071055	1.0363869695932049	0.10474535622155674
1574	1.3383413535007094	35.03482826328126	0.1520731307360724	1.285184129538196	0.1298208714251894
1575	1.5338512652474976	35.94293776485422	0.17299689703213914	1.5426808310311095	0.15379763919765885
1576	1.7467455197160078	37.094950841905494	0.194935375827333	1.7989488358479253	0.17544577219242136
1577	1.934301499587352	38.3735117739324	0.21331026415310905	2.008438713553077	0.19204247497708246
1578	2.0650858230124705	40.218091996221666	0.22425752040482266	2.1449306214964468	0.20133980908549237
1579	2.1048289329896503	43.02269442924619	0.22399599673007092	2.172205615434595	0.19881869870662808
1580	2.036515696446938	46.367623872122	0.21213748289452797	2.0851261027103516	0.18646018340995066
1581	1.8719945154769926	49.80278349904189	0.19115428602187864	1.883345128374951	0.16572637915898303
1582	1.6346881775433244	52.49362751084239	0.16443304779443516	1.5693808525538018	0.1369261585961759
1583	1.334755146638059	54.33183675750299	0.13281142055996625	1.1755593870784895	0.10182703717205116
1584	0.9560373633627354	55.70867172035114	0.09416247831696176	0.720046696787585	0.061722448592648665
1585	1.0384257023152024	31.31322647768193	0.12128159632542221	1.0236927484154574	0.10531804629705058
1586	1.3105076069216959	32.05645423698084	0.1510189728567924	1.3421701427948043	0.13694854463799827
1587	1.590387496416923	32.80294102750436	0.18137637544875948	1.6775004897562245	0.1693875481842712
1588	1.882393380214352	33.757164044839605	0.212989365959598	2.0328448386176197	0.20196960316096346
1589	2.2014349410977694	35.004873166959484	0.24661645742275523	2.396139060571332	0.23335735312400097
1590	2.5042378606394085	36.75360734903054	0.2764039329963289	2.7212898311932423	0.2597289129057341
1591	2.740628375926743	39.05744698258319	0.297064191996584	2.9730560327557587	0.2776420628602408
1592	2.8686588811271294	41.44109987340884	0.3058508016365088	3.1049316406688066	0.2833457624457953
1593	2.863759234384681	43.93705142744725	0.30117785578304856	3.087529149131108	0.2763910761543747
1594	2.7144455459874703	46.17110347865145	0.2828719763752139	2.8952558118222735	0.256920474397252
1595	2.443513393594149	47.65930846052252	0.2537466094067177	2.530301171733975	0.2253794405084785
1596	2.0851079596722846	48.586046234495086	0.21611197703005672	2.0511155517406863	0.1831668376288045
1597	1.6598313210626783	49.97072265487115	0.17065987556066292	1.5251453732835283	0.1353636927318666
1598	1.2077613163682566	30.004100920038095	0.13974902794461957	1.3286471231763852	0.13434665379507085
1599	1.5465427690842286	31.36987729871116	0.17446577127213977	1.752369816796058	0.1729834252325978
1600	1.9033160090734529	32.9641733408282	0.21106404123138972	2.1892213222434407	0.21250251205350143
1601	2.2911386406856127	34.68053185856324	0.251662159997516	2.642316944118403	0.25338915640672877
1602	2.7079566036115095	36.19111446935643	0.2951330835659791	3.0876426825513787	0.29288930143746483
1603	3.1034826310376227	37.48520468323441	0.33486138497928786	3.4744553514896235	0.32437669468166563
1604	3.4142602208349815	38.837838798171276	0.36416716738913635	3.774952648257645	0.3445182018745321
1605	3.5955317502174404	40.45543919555019	0.3797173096030383	3.9614388329948658	0.35514275971334325
1606	3.6149037122121075	42.5377758156671	0.3789782627131631	3.9845378124695046	0.3536718216579984
1607	3.4533811968295027	43.990045621886686	0.36240365680397335	3.8023054706854453	0.3383110959767572
1608	3.1434933226614437	44.48305926599859	0.3328176422980714	3.410530829591158	0.3082517535599673
1609	2.7408713231395225	44.60002281912151	0.29278307965949807	2.8732173563719163	0.26276828452433876
1610	1.4602957526855882	31.23483877237531	0.16072176659226034	1.747452106173243	0.16650920716089881
1611	1.9004740923424306	33.92668666620883	0.20217429807705228	2.2845645313245058	0.21049774630021312
1612	2.3474131733875874	36.540994248072316	0.2454609754981109	2.8169032020289446	0.25500340858377024
1613	2.8038270538266667	38.298585394254076	0.29249273380501134	3.341935261118071	0.30261072211180906
1614	3.2702903154067147	39.679160135927226	0.3408050615899661	3.8305211419225884	0.3468277289313496
1615	3.6999070372268434	40.463269466745906	0.3844856871624786	4.22761765028693	0.38026294582971126
1616	4.0243185489634445	40.42256980684668	0.41787066537214657	4.513832234472986	0.40094318218936276
1617	4.188806834169467	40.64553699725016	0.4355119246349013	4.680405978110834	0.4127550802661494
1618	4.183374742787321	41.84096222330557	0.43615431740418087	4.699575824961102	0.4150057876238138
1619	4.008839214706407	42.7228105859256	0.42200583053696145	4.522251082199487	0.4055317899782143
1620	3.7032286754590586	42.61254467020298	0.39660350634561664	4.139200873605801	0.38100433705170006
1621	3.29626603780192	42.40710812194853	0.358496654379797	3.5897641215731	0.33595256059420475
1622	1.296432184583473	31.900258602256617	0.13879411466411531	1.6714937020505232	0.15271019551649082
1623	1.8385572766935434	35.62602080117202	0.1868953406967579	2.298759393987645	0.201781480059995
1624	2.3947811319498955	39.58532564079963	0.23551776839240107	2.9053884369050778	0.24729988712445006
1625	2.9190148810108187	42.85387804906237	0.2844448729646159	3.478595498225579	0.2938058473012879
1626	3.4030591679696727	44.14492368410511	0.33493468611079524	4.017734165676801	0.34454649293033807
1627	3.8485733741929007	44.51037728963396	0.38328642886205966	4.491849772775369	0.3905371096681569
1628	4.238882349824728	44.296999531493526	0.4257347566945523	4.859961126901973	0.4250883958339321
1629	4.496337750913635	42.88713983799253	0.45676946281508174	5.092416298410642	0.4459813161864828
1630	4.575114938507828	41.49848332591103	0.47151602415506927	5.180615381463521	0.4547316131684393
1631	4.502686042581467	41.10467511198242	0.47129568482532386	5.135329864712361	0.4558748030626846
1632	4.327668139821499	41.15042003563808	0.4611107274292528	4.9497521329311835	0.45120734168672416
1633	4.051448191239595	40.691233640417465	0.44085033521066996	4.599840639467332	0.43310505279144623
1634	3.682159640792462	40.631366092246914	0.40699397046033015	4.095948364399065	0.39261310451790066
1635	1.6924935188170003	36.692511585933765	0.1670102877695985	2.257922514574676	0.18942864901213605
1636	2.34835176371259	41.66014831193611	0.22042258160180858	2.948061648495885	0.2388381299915835
1637	2.9721329396358245	45.58269500805504	0.27336078826910515	3.5451227718648566	0.28317583367051524
1638	3.5097857032188333	48.14894234130567	0.3248931825767084	4.065766573077771	0.32874230307893476
1639	3.9544644454897955	48.42396458171621	0.3750952802620027	4.538343329556013	0.3785769318069823
1640	4.323850484267785	47.320809733978415	0.42114548786946865	4.943654838989079	0.422888875321301
1641	4.609501013556191	45.78085134666331	0.4586814806767247	5.2486516599280915	0.4561122489215668
1642	4.755252258143926	43.44019841269113	0.4834243628314666	5.408865421941713	0.47548754792079906
1643	4.735799400220963	41.14638094149782	0.4927486402121046	5.409442295335108	0.4790636521435469
1644	4.6013936984114405	39.72378415753595	0.4901557194970221	5.27388480535674	0.47525755582697715
1645	4.422244054901712	38.99488047424438	0.48202964643543883	5.060643134507912	0.4712881720152496
1646	4.185896749434267	38.75243603345703	0.46489126153378607	4.754055644950357	0.45778941439753995
1647	3.879291919932558	39.287500345384814	0.435159334665069	4.3347144624113545	0.4245584734661447
1648	3.4893481474555585	39.96495271178783	0.3929677255619695	3.821221940316714	0.376109683314229
1649	1.4911075644954312	36.774317492180174	0.1467414447947622	2.064830780929561	0.17059110479949244
1650	2.225160426216776	43.13376527714027	0.2038889371653732	2.8929753149486634	0.22626531069980202
1651	2.954544980284851	48.399480217356306	0.260152427910654	3.6098970732588413	0.2752499897420803
1652	3.5583795643097895	50.578282408323226	0.31287650398686656	4.129010038706455	0.3166794107085461
1653	4.015687925398809	50.73425262993496	0.36266949131063214	4.510883963023485	0.3575956256245585
1654	4.348339093392578	49.271673034944065	0.4090308508897069	4.838696980371927	0.40142438689084253
1655	4.590493237932767	46.99177126069221	0.44912419890968824	5.132645550112548	0.43992772884100195
1656	4.750293908601496	44.68140645654014	0.47944592702101985	5.357664331436412	0.4697056258180621
1657	4.7915301924127265	42.079616599656326	0.49732045258203766	5.44469876848796	0.48626568220520516
1658	4.689695478361616	39.603722059971375	0.5001885498056606	5.36871834200853	0.4856465434356408
1659	4.495601334459497	37.35942625563046	0.4933746054010601	5.170281476487801	0.47746398388932415
1660	4.309495211901165	36.627779833289836	0.4826878904872808	4.930977215047928	0.4694552676439857
1661	4.127319708668546	37.16915406914006	0.46688285344192215	4.663107083361851	0.4556646372867522
1662	3.8999633044810613	38.29159838814028	0.44188889704707757	4.326818777896046	0.42667505365132313
1663	3.5948787701957308	39.294158716097364	0.40674372181907903	3.919585613939307	0.385201006832436
1664	3.267879002278131	40.526218480405866	0.36677667415858894	3.485710491037392	0.3393168987120088
1665	1.9510543112135603	43.126021875623465	0.17962187306505567	2.6367118834969974	0.2034194946247621
1666	2.777778926964378	50.46391214726143	0.23987798940526905	3.510263380617856	0.25911577116207263
1667	3.513647586310375	54.71079956444085	0.29592490619054507	4.194545441985111	0.3070574960357041
1668	4.024987595877233	53.98320330159058	0.34550908952703746	4.594551830123454	0.345933791095793
1669	4.334418911513534	51.07918271608332	0.38991138677225695	4.797586634452028	0.3796173803133742
1670	4.5058125057061975	47.8879164617302	0.4281226689649825	4.9377702854602346	0.41152197344437963
1671	4.607907411058408	45.10549649103901	0.45912485573870554	5.102881511672933	0.44122163679420406
1672	4.656433176116504	42.47546501337917	0.48200222731628123	5.241922032119909	0.4662078198067273
1673	4.63205015968414	39.96447193133639	0.4950391719428517	5.2613439019791475	0.48051354252433703
1674	4.48377833403406	37.406889565054286	0.49364261405907034	5.119100309699579	0.4773722100755881
1675	4.259993740302992	35.739465616871755	0.4802121850045434	4.8814806577427765	0.4647849944375875
1676	4.076490571666572	35.99796175647342	0.4638863159096594	4.633669073541028	0.4501892270307169
1677	3.94727685250856	36.758901890901996	0.45011133354738214	4.408712077363824	0.4327424280969649
1678	3.8037177373590927	37.82036286071135	0.43218318708781295	4.160763093907678	0.4073509585569217
1679	3.588123978690069	39.03431810166401	0.40489158444847173	3.853769306038516	0.37388472038706755
1680	3.3453608979372036	40.38281004640932	0.3731633291178987	3.52077993150608	0.3370573738725711
1681	3.1510546774563277	41.98771298301473	0.3450739503985561	3.2492340689812154	0.3057355502963384
1682	2.43741634185657	50.80193350017861	0.21104898695119706	3.2087291749308857	0.23216428201285855
1683	3.271022202282987	57.52501658884987	0.26985493125234267	4.044632827060306	0.2839979485936931
1684	3.929475117252455	59.64149163863912	0.32175450076662004	4.634765683729176	0.32881974398574076
1685	4.300972243849531	55.901971864429306	0.36569676679538116	4.8917196152259255	0.3645982227565478
1686	4.442353436793077	50.94555754607036	0.401436953978201	4.917101261002044	0.3914718261585391
1687	4.448160490392722	46.73902162657186	0.4282270454869682	4.882427704176683	0.4116470340118749
1688	4.4121657041159	43.34285876962995	0.44841376697823626	4.920860023016204	0.4316967980175639
1689	4.363715651820078	40.42131694515614	0.4632958745253812	4.966538690346068	0.4512846917258853
1690	4.298816948547234	38.13294149663905	0.4720508119988544	4.91000962872557	0.461330632013915
1691	4.1499050319135105	36.02069964418375	0.468369520095974	4.719066018977852	0.4538172016648446
1692	3.9439299635235114	35.293719664848425	0.4515599449851248	4.460440576005783	0.4357172091071164
1693	3.7884828629604277	36.12014037969152	0.43372608992187905	4.230634848623931	0.4165366987206637
1694	3.7052675090321903	37.1242576459396	0.4219169946895411	4.061226183080925	0.39842752406153803
1695	3.618038087618456	38.36540133923678	0.4081049205920254	3.8978934811745405	0.3796115741927784
1696	3.4713552474345257	39.761388455936775	0.3871828214493683	3.67608483855071	0.3551239757491228
1697	3.304417525449065	41.151311133380325	0.3637566648141466	3.4310783424984788	0.32756405756853224
1698	2.8987396513587758	58.48306398476782	0.23810509915929837	3.696346893360855	0.25479744163748413
1699	3.6419312630478373	63.078681962174855	0.29136349659117766	4.4085286386348095	0.3004556204531894
1700	4.150250292477712	62.347531056582305	0.3363171744780461	4.837066616720119	0.3381382872450291
1701	4.362041255442194	56.3100446093	0.37250840008842273	4.946625860513333	0.367645884692473
1702	4.355419391449	50.02666878295885	0.39871283892854703	4.827141630382992	0.38824752236413534
1703	4.229516237486987	45.51039366736756	0.4138550086228784	4.657030212563044	0.4000216441097844
1704	4.083530680682267	41.85647605202472	0.4231781865038889	4.57731383185427	0.41175939893106195
1705	3.9544425834546377	38.78767300742425	0.4295092802003153	4.524013397125424	0.4236849331372907
1706	3.8559493811246295	36.697714671054115	0.4332670611090579	4.40471561658882	0.42666763308602657
1707	3.721341543112915	35.0948005565365	0.4278629833663219	4.189468327638703	0.41296393912165563
1708	3.5497284033288317	35.09047855138462	0.4101412866077986	3.936515167627415	0.3905426488719206
1709	3.420756795539944	36.5292768125906	0.3914329889536077	3.73531361804315	0.369899371106874
1710	3.3566257705611426	38.04905591126084	0.37909935185128435	3.617916059639641	0.35542571460699685
1711	3.3005162033285744	39.197930968819264	0.36823167035480336	3.522701889980461	0.3434227006283827
1712	3.1917645076288985	40.23394633223876	0.3520839535400301	3.3735255257264942	0.3260524837347457
1713	3.078383123514006	41.51136026483687	0.3351239890683561	3.1950933227815637	0.3048598456814124
1714	2.4460188211881073	56.433110898865124	0.20277578851731198	3.185137984227148	0.21944229179622424
1715	3.224174025853266	64.25869129911845	0.25563183777600207	3.996189602615056	0.2678066849824633
1716	3.824360620117583	65.67550888743096	0.30276749835990896	4.521475404153802	0.307357204602634
1717	4.15116365208322	61.69799680385272	0.34046390447806196	4.748738248821976	0.3368995322946089
1718	4.195799821532065	54.43881166495601	0.3666177986169155	4.712302631317376	0.3571080896660882
1719	4.0565987391953175	47.517836295077274	0.3815503752674241	4.49749609641344	0.3686889663734592
1720	3.8364885594069857	42.94648440003924	0.3856714094345152	4.244599986544625	0.3722004213783561
1721	3.625711995897001	39.86316469411598	0.38486534735835604	4.058474299631464	0.3746043630483371
1722	3.450564706920696	37.42855555889869	0.3827034818988204	3.905310890737191	0.37604683914924714
1723	3.314790807237924	35.6380452282526	0.37920502833365716	3.732442901434098	0.3701529419826603
1724	3.18241922711779	34.77778678166411	0.36934699944879046	3.51868254383222	0.35273203787447943
1725	3.031873081282478	35.28237377351933	0.3506588323903512	3.2817068291653166	0.3290580432587054
1726	2.9049629651393207	37.01001396152775	0.33070305964815955	3.101270445303872	0.30880799755463273
1727	2.8375463893526964	38.78897314954045	0.3173638089667554	3.018521133342337	0.2974711435995067
1728	2.7942370709476183	39.85584217159615	0.3082479586999115	2.9721755864607253	0.28983440583864406
1729	2.7291546060834433	40.59721380646343	0.2976682415700117	2.8830438864344807	0.277708484835899
1730	2.655409079619307	59.91007432617514	0.2141551708864005	3.382751958715697	0.22751469357525625
1731	3.2991879128580015	66.27620634884116	0.2588728593677896	4.047869176605273	0.2693605890617288
1732	3.714592578042123	64.74910037721988	0.29751759801403205	4.36844161549586	0.30084495433460784
1733	3.875698531816402	58.26451129537024	0.32808430405271494	4.394322689865924	0.32224223797097484
1734	3.7836794158941527	50.2203080842527	0.34479071163533304	4.2248476700182485	0.3337681399328048
1735	3.5482921139998265	43.575177017070956	0.34839429026678587	3.9520554870923137	0.33600654757151616
1736	3.2742893162945155	39.69683933135554	0.3418340858616414	3.652389604497202	0.32970437785076223
1737	3.0275063757273015	37.72902427821737	0.3307012568202008	3.3811555712455514	0.3194866471981773
1738	2.823693287071614	36.59325422741208	0.31812393983535625	3.134980698900539	0.3065773389697581
1739	2.650518486460346	35.85648924362278	0.30365735656163995	2.9078669800162094	0.2897167310000486
1740	2.500825094369945	35.50817226795345	0.2873925591249661	2.6809870073595667	0.2684173406575723
1741	2.351990684526979	35.81739383330352	0.26828800367369854	2.4534010323505235	0.24518294562038712
1742	2.2151809913662355	37.290857434449464	0.24862958949020328	2.2907514567016367	0.226838639712858
1743	2.1486311003850824	39.10648734611143	0.23680336936450827	2.2358171455272986	0.2183132630237986
1744	2.1356781534012574	40.48593140469923	0.23177419609085137	2.2284503975474665	0.21451826881099592
1745	2.112446543136061	41.53507262313285	0.22623824683802596	2.1814353938620092	0.20707077579697383
1746	3.1542670383231117	64.45713037223231	0.25094661993840145	3.8555763233053444	0.26072827239044344
1747	3.3498695630612714	60.61273594340027	0.27709606243666157	3.97483006780506	0.28185950988047503
1748	3.342514148531363	52.760122179984215	0.29656249466906937	3.8363060244381773	0.29372676985575824
1749	3.1677464792190517	44.433820298701185	0.30529936682496156	3.5650853956624404	0.29721954590628996
1750	2.893219122550194	38.54552116354542	0.3003080835025032	3.241214493977473	0.29137263325573676
1751	2.598528626996106	36.0027840203777	0.28401193443401196	2.906996293130471	0.2755159624218988
1752	2.3345982507071206	35.45784392151305	0.2623940682766375	2.5733139645133423	0.25123055370519043
1753	2.108825933095149	35.807149716995205	0.23873951954696845	2.2501426228104946	0.22165708669813855
1754	1.9009585514357341	36.01849312441728	0.21413276532545522	1.9549349378027825	0.1913268481633254
1755	1.725560746761719	36.0961179037737	0.19235511417279225	1.688279514952489	0.16404577527407754
1756	1.5694910785946945	36.82298491438202	0.1726215677904856	1.4670070534693276	0.14156283435209285
1757	1.4314904464910558	38.39906681242385	0.15508127838093247	1.339382951853425	0.12791754639789288
1758	1.3755055323206258	40.20387549784334	0.1468639810224752	1.3195511442676229	0.12464078972594722
1759	1.383603784498013	41.6775762834358	0.1459408715808182	1.3503461762525457	0.1260417479034669
1760	1.382074983721401	42.70157226402327	0.14435371581288	1.3388093775560772	0.12326344874623885
1761	2.902641945516944	58.97279667511194	0.23990794324604384	3.5182004839402676	0.24676224700681723
1762	2.8691319083164855	53.17333177200109	0.25081431570163615	3.4392344833327035	0.25615207841591214
1763	2.692845480410968	45.662672331701074	0.2544634154084788	3.166918771302444	0.25665688191137637
1764	2.4409083416509274	38.3635489962677	0.25079623494870795	2.8065948927152617	0.24924526188020338
1765	2.152196997414023	33.78626601420602	0.2364714493809856	2.4305686860902513	0.23271704378284083
1766	1.8629411555459132	32.54674176846103	0.21184258135457873	2.057166258223936	0.20493515628590214
1767	1.609157522084495	33.593128839832026	0.18274453112591527	1.6761742045877341	0.1669906387995244
1768	1.365280930257657	35.58212552347479	0.1510750835250502	1.2893858105909106	0.12461368490920072
1769	1.1174008023306827	37.66981493249473	0.11959037794104486	0.9265013196666984	0.08633360944921874
1770	0.9228978455740118	38.843087016123796	0.09654591605298973	0.630841309198392	0.057657014176218345
1771	0.7722673533522084	39.90478937142201	0.07976204147737613	0.43923511546455984	0.0397176631740332
1772	0.6587050146340014	41.227902083609706	0.06750562142688435	0.3734598688696473	0.0335299695325211
1773	0.620766464818106	42.43559907020921	0.0632983930220927	0.41461783197961427	0.03718766519276881
1774	0.6292761808462695	43.21838014717919	0.06401973431480193	0.4852772073093095	0.04347481497879586
1775	0.6313608616029949	44.03866985142994	0.06404538663401847	0.5054649090539113	0.04493726759850388
1776	2.626950040184205	51.89259410959165	0.23001189246986994	3.1490966124503164	0.23353427774693042
1777	2.387558227278417	45.22615871230512	0.22419324789761783	2.8873709883355305	0.2303615046020605
1778	2.072131807740983	38.56857123585775	0.21109515662809042	2.4982468689448303	0.21839014372988638
1779	1.751820358696883	33.11695244400178	0.1925324076954089	2.059709947655952	0.19684627290815987
1780	1.4339862420010108	30.524921519092402	0.16509677133787953	1.6184638439180756	0.1636658845409203
1781	1.1423129723478427	30.93750057236824	0.13170393845260658	1.201931531701056	0.12190459432735029
1782	0.8904253789558236	33.676625129459886	0.09863787977247175	0.7919498681553223	0.0769114155890009
1783	0.6123119997380302	37.589838967913174	0.06399539559144705	0.368438513697958	0.03353552737283042
1784	0.32430323683694473	41.14604889446601	0.03228393737601275	-0.027790027309309687	-0.002397315501769008
1785	0.12518114482786633	42.88090594312988	0.012184150540997722	-0.307961228470337	-0.026048002167115232
1786	0.015016019112288986	43.60290877427373	0.001457124596886828	-0.43907726544088266	-0.0371496544136122
1787	-0.03981140201111316	44.168102519910036	-0.0038788089178285385	-0.42966620717521214	-0.03654817660971988
1788	-0.03299518383571071	44.38996093716653	-0.003235055455455451	-0.32603249207259666	-0.028036079952740253
1789	-0.005393947919513437	44.659227961671625	-0.0005319120842611396	-0.22148275309021132	-0.01922992802437083
1790	0.01650841506738864	45.35888806526845	0.001632585521217714	-0.17116998968965833	-0.014887599185212378
1791	0.037869012756416846	46.548861695734466	0.00373871951335399	-0.14042594546877357	-0.012142754006253054
1792	2.616793275102742	52.059383008441486	0.2299569961022317	3.0614231843626794	0.22867858363679436
1793	2.4136174128486934	45.2430190638917	0.2259744079282811	2.8716968816303647	0.22905907148342444
1794	2.0368800473007234	38.62236971878357	0.20659183585193822	2.451504304324005	0.21307483307736227
1795	1.6380502702195545	33.0347487956578	0.18011254752036096	1.9553813651398364	0.18637943522935824
1796	1.2579406906311559	29.166302099141515	0.14730362525671747	1.4423652157049975	0.14820050066908877
1797	0.9011282263033116	28.415377131979024	0.10728546958910563	0.9434377210726171	0.0987806530203246
1798	0.5896762234153756	30.66625293042612	0.0675436908426554	0.4979134385530685	0.04980009059506946
1799	0.3089672005525791	35.1622396666291	0.032868238532146335	0.08780963345886406	0.008083332917205931
1800	-0.0018280933038053136	40.70516047768058	-0.00018020447072991327	-0.3164514014155508	-0.02688232231476235
1801	-0.29137077914329335	44.87836240205228	-0.027354694358644734	-0.6726952727023667	-0.054334405025552805
1802	-0.4633816743195805	45.976179993229195	-0.043002788462822954	-0.8922990679302397	-0.0715064391053081
1803	-0.5207887487757712	45.66613917066838	-0.0488509891997068	-0.958363003344237	-0.07808605977691291
1804	-0.5118420597967699	45.67242213895148	-0.048687148794416046	-0.904878553516775	-0.07527890275531034
1805	-0.45432492694520477	45.645642201976585	-0.04374833526233172	-0.7801495683578126	-0.06619392672304533
1806	-0.384759141908104	45.47477388251665	-0.03743790250895986	-0.6550736323634687	-0.05644867410176146
1807	-0.3293410065030091	45.84267657534553	-0.0322432648139367	-0.5760286900188523	-0.04999703710309693
1808	-0.29781730193288525	46.78262954540263	-0.029184867339803463	-0.5304201029712039	-0.045945782294656526
1809	2.7980626611403867	53.855323473348	0.24362387593304285	3.1995371099050223	0.2373887588292178
1810	2.7160938375396224	47.7885455006311	0.24965272987946455	3.131492512531404	0.24610081469286027
1811	2.3572148491917817	40.279829784964384	0.23488522978985765	2.754912744172924	0.23635768540054
1812	1.8922374780312647	33.82422584105283	0.20596214609325317	2.2068638854865803	0.2085907175244227
1813	1.435722538329685	29.12316397037947	0.1688613741921391	1.616163909711513	0.16662268829442028
1814	1.0144984907836498	26.65005611555521	0.12486196051100162	1.0403304280351187	0.1127757673932027
1815	0.6421624647586197	27.045578433751867	0.07818861289563905	0.5133010132199127	0.054537017746921525
1816	0.3295989393459765	30.187720054757825	0.03759935272042341	0.07389748636489242	0.007249096164193575
1817	0.04243233607315368	35.59917880458336	0.004425034346354732	-0.2934185738893882	-0.026086279298625514
1818	-0.25647034316740236	41.471343268187574	-0.02477600958165934	-0.624579876277707	-0.05145909143350902
1819	-0.4957680050062643	45.078892585293026	-0.04603531872381954	-0.8806408646467109	-0.07000387078997451
1820	-0.6086961717027259	45.46205988382076	-0.05649839119944719	-1.014345865742845	-0.08093206416200699
1821	-0.6238233737271146	44.954700398688416	-0.05896765024578204	-1.0321680725784828	-0.08447168307720528
1822	-0.582887641545694	44.89611873269826	-0.056108636457979456	-0.9674605801640712	-0.08134845149912301
1823	-0.5187219770757555	45.072728703894505	-0.05054327689060718	-0.8664517764128331	-0.07441899549734654
1824	-0.45124372536960367	45.32895913246681	-0.04428189367434249	-0.7592057056822105	-0.06607440006530024
1825	-0.39902218761652575	46.18083574195131	-0.03920084732566852	-0.6850894894019832	-0.059900137302128856
1826	-0.3753089668175532	47.27644631358912	-0.03677681457079433	-0.6542008873412718	-0.056974184518673227
1827	3.1762114737699996	52.41673476797889	0.28113657436585004	3.5790232436768856	0.2718906218095193
1828	2.921602641978836	44.6658584241134	0.27865379735093665	3.312236119136282	0.27156214215002905
1829	2.45830877094318	37.05708150944905	0.25716778295560133	2.7980353075319595	0.2530619798564644
1830	1.9254130330097383	31.252303867287146	0.22049243857987175	2.166580694349086	0.21679968745349226
1831	1.4206458820542545	27.130593135340582	0.17480938107870414	1.518497990448161	0.16442224080492082
1832	0.9752125156071161	25.150191821556025	0.12404929857310872	0.9041307659788793	0.10083644088087709
1833	0.609701874861736	25.986067465288624	0.07564601188094644	0.3724285235656575	0.03993692745846084
1834	0.3259310701225326	29.237789988889244	0.03766415207714877	-0.021559354595043212	-0.002123390143739306
1835	0.073586485154578	34.25016695519824	0.007813146991862361	-0.31639862999640866	-0.028507627409656067
1836	-0.15324384571909055	38.955975810366134	-0.015252008209995425	-0.5445756299623126	-0.046189869632052336
1837	-0.30112577898179543	41.20668890970555	-0.029175844428733163	-0.6878486459505277	-0.05708463674741867
1838	-0.3540507687031651	41.7205604172348	-0.03444020980354246	-0.7374833777914362	-0.061798596430064294
1839	-0.3477489002573783	41.821930802984646	-0.034405307667715206	-0.7169514073339258	-0.061530213713629905
1840	-0.3154560763998712	42.21311110317652	-0.031642326234761334	-0.6621634813458162	-0.05788569378416329
1841	-0.2760364942870319	42.92144279877246	-0.027827198173202606	-0.6035648421491921	-0.053282711547387174
1842	-0.2429179081196862	44.00111715204207	-0.024426070432738492	-0.5514641919314786	-0.048747859488561314
1843	-0.23417939960594814	45.58156935655985	-0.02335814969185618	-0.5275472493256727	-0.04638797706809675
1844	-0.2597349566994476	47.279676877501956	-0.025625101518545884	-0.5467975425220617	-0.047541636090847744
1845	3.1981353997759436	42.791550024763126	0.3138282208628735	3.5597091641348757	0.3009253644831116
1846	2.679250251619738	35.39294650798102	0.28957665626538837	2.9688528132271315	0.27718471005673107
1847	2.1174130684891823	30.492482691747746	0.24881829283594953	2.3120272593349007	0.23683077772322267
1848	1.591738877072838	27.21777189269751	0.19853337921878628	1.6583504967097693	0.18131678408120822
1849	1.1308171140325773	25.9776108524946	0.14404357329148457	1.0432816732171029	0.11613223715247323
1850	0.7723419226641421	26.966698442358663	0.09596936450223147	0.5371992333812478	0.05764763465112853
1851	0.5199473179503682	29.54778502140158	0.0611091329079393	0.1961386520001967	0.019701146069041837
1852	0.32995360754624303	32.92608353401435	0.036454806211238956	-0.013409906789388084	-0.0012654634629202268
1853	0.1859811555244242	35.831996276124016	0.019634386807732815	-0.14852038742397786	-0.013462088410298124
1854	0.1280933323304167	37.10006838530378	0.01329446844186464	-0.2040245058046478	-0.018252311482532393
1855	0.13928049679489413	37.75434545147882	0.014492690281713612	-0.17817666481780944	-0.016073447864163887
1856	0.1600823063718051	38.804609771279594	0.01675787700944446	-0.13238999002997923	-0.01207511559660503
1857	0.17145629570236517	40.17184934757957	0.01794723847783499	-0.10505463203847597	-0.00957344922081303
1858	0.17770657707301873	41.70793228861016	0.01844540232623667	-0.09804634029004136	-0.008847375350905405
1859	0.15517949071155218	43.74245260316762	0.015854787857474118	-0.11719323799940246	-0.010416282392299308
1860	0.08396240209905725	45.798121844105125	0.008431100949448652	-0.17218768989228717	-0.015050131272728553
1861	-0.02437288225753817	47.7035801738574	-0.002403891708260115	-0.2737328894462048	-0.02344569274346168
1862	3.46898982988262	42.798199055733754	0.34604695263911983	3.775863280816058	0.32614257543395614
1863	2.961475116712501	36.172189918169	0.32281517152967537	3.189882231529974	0.3011210224704864
1864	2.428903325710402	32.35158049008012	0.2830387356564076	2.578909912806358	0.26114739249437713
1865	1.9212915005261737	30.287456784513775	0.23302137741656176	1.9736039088330553	0.20892563838018247
1866	1.4763498432753255	29.64513435186706	0.18116646798172525	1.41291527774891	0.15138269861850404
1867	1.1332779202080436	30.65419944956411	0.13662111977079888	0.9644460828448759	0.10087491180141044
1868	0.9169805338661858	32.45124505153974	0.10690616745196804	0.6771412878856747	0.06802829713119937
1869	0.7843861046524823	34.28512033050761	0.08835691566444151	0.5273669807810395	0.051288502736454036
1870	0.7157172706578852	35.7321081237772	0.0785965665332039	0.4638100036675574	0.04423798613820143
1871	0.7124447147531913	36.38705006383	0.0774150457807001	0.4719452916190381	0.04464706877892743
1872	0.7515797719160545	37.17157875456931	0.08140010949477462	0.5295428552139863	0.05000031525351751
1873	0.7771240607407794	38.9942403371554	0.08342138893411649	0.5695046716862852	0.053322482962946414
1874	0.764568744656412	41.147134041736415	0.08079302932015474	0.5570964285618983	0.05105564923017704
1875	0.7360587385867887	43.439347625873374	0.07613298448614184	0.5101883766504604	0.04557710962765547
1876	0.6556670762662642	45.99806790140071	0.06612849459276716	0.4228331931664505	0.036780980768833585
1877	0.4970912859848616	48.274372649764906	0.04895768304588546	0.27017926177348456	0.022919856604414285
1878	0.30582467285286996	50.27440124292269	0.029420531585400513	0.06546006489181991	0.005398510758849493
1879	3.679787050231641	45.67704615189993	0.3648276222313898	3.915936064217152	0.3381611731670763
1880	3.231113434656095	40.54421192772585	0.34264735840725524	3.4064791471940574	0.31420548950056243
1881	2.7703982687156605	37.873684246933706	0.3070045531560713	2.890872699277807	0.27784475869643493
1882	2.34099721655661	36.362463835284366	0.26585003220481623	2.389457369122458	0.23522074487799804
1883	1.965660925724899	35.62307959679677	0.2250377349373145	1.9375574077767908	0.19265976623859746
1884	1.6796506107035287	36.267689337419846	0.19044173355721386	1.5812400552719306	0.15555145728746408
1885	1.499295021328793	37.58459109454512	0.16695679861340387	1.3440524862019076	0.1294257738841044
1886	1.3875841771916886	38.91336338644298	0.15183892578552147	1.2106307572826898	0.11504739546935885
1887	1.342271700771725	39.61148711270095	0.14521512531297928	1.1711248201309625	0.11075235572700974
1888	1.3472113519668756	39.847818445096564	0.14487031070960696	1.1960452136931419	0.1124543596223977
1889	1.392118424442562	40.855133612895585	0.14824105925860379	1.248273484168327	0.115807277298998
1890	1.4243403467020297	42.75796281735572	0.14891359994585932	1.2659770514949502	0.11451990102005682
1891	1.3933159175832461	45.57731437884241	0.14178337772597957	1.222453425074669	0.10692024822117852
1892	1.308968076451038	48.53065106922174	0.12943410022006394	1.1220749269507195	0.09504868081526918
1893	1.1508503558489127	51.43661990783498	0.11056048086841194	0.9497122009766111	0.07809665102769789
1894	0.908246399610502	53.908864569891385	0.08490477315012632	0.6763293513533639	0.05401829166744126
1895	0.6466886384516388	55.77668873313464	0.0588818022362105	0.364840814493853	0.028122078403394563
1896	3.4695887932858183	48.444563263672634	0.34644554665487276	3.5928695973624167	0.3126991901948094
1897	3.1041387362306927	46.38732045423012	0.31823931424836455	3.181761908305092	0.28179524702547293
1898	2.777976137777805	44.62447712947057	0.28951554115251893	2.8082938942596285	0.2516498420930618
1899	2.4967301864489446	43.54188431815542	0.2618581254816366	2.4872063131671838	0.22474168936442476
1900	2.285470965048377	43.66307595266482	0.23867198582584442	2.2298292510712767	0.20128659908026447
1901	2.1376886075921826	44.226568188749546	0.22161138341533687	2.0321809092279857	0.1817520601874925
1902	2.0283668508215085	45.0745653603421	0.20868951778882783	1.8913419836164054	0.16837760345064182
1903	1.9650249794893477	45.783568608287666	0.20081776032600515	1.8305594334598774	0.162704221182626
1904	1.9535201332194703	45.866328750452105	0.19872057352518413	1.8285700201955764	0.16139373016698066
1905	1.993654214668931	46.97799235717635	0.20007333146518833	1.8543365491129895	0.16004618913843036
1906	2.015942427644534	49.254932437097494	0.1972914650221405	1.8555066362286738	0.1546123804057144
1907	1.9451354560468497	52.81311148464391	0.18413592532927442	1.792893977882417	0.14385594019006054
1908	1.788972256026488	56.42974797472443	0.16411580321835698	1.6417199155394595	0.12757084384750894
1909	1.5559441192084167	60.129446169243245	0.13837871233826748	1.3761221232566698	0.10381364670951225
1910	1.2375203160617305	63.37906363745523	0.10678651605621098	0.9816728262448358	0.0717018996413463
1911	0.8916693917937796	65.74813384879366	0.07470040516347265	0.555902749044549	0.03897699157633877
1912	3.6130147882813555	58.11056313639725	0.33622601979360395	3.659954593686607	0.29739909202203224
1913	3.3378640390555514	56.46227793374606	0.31554085886869204	3.3354632988746458	0.27284981132661157
1914	3.092484835193103	54.815510136311914	0.29531220438457323	3.0683920043870363	0.25261491528151414
1915	2.88502331499745	53.29907160923707	0.27702057838792055	2.8498593716549823	0.23627379739465187
1916	2.7290381070782432	52.64424134141475	0.26199827455445535	2.662663027930776	0.2212282985007922
1917	2.602433905070762	52.57723601913579	0.2493845758603446	2.493478836765561	0.20679955592833585
1918	2.4991126991583714	53.11467313638322	0.23859769152408153	2.357372742276406	0.1949834190868315
1919	2.4335343975617683	53.69984367465306	0.23114057215150025	2.2821375591991315	0.1876482218001502
1920	2.418864646750137	53.881867455065624	0.2282119795918768	2.263407275276239	0.18369174521841924
1921	2.441914710809404	55.21775669668543	0.22633271007058678	2.26588990300046	0.17881186601261315
1922	2.4320639408327986	58.36885429562259	0.21854434297318656	2.2457284347611597	0.16990420101395978
1923	2.321407514450314	62.65050677841947	0.20115537870972441	2.162743210230526	0.15692460976548267
1924	2.109472890873747	67.27701687461139	0.17670526500124897	1.9735212305682253	0.13842969597072777
1925	1.8110585589704555	72.33484152647684	0.14675873659019473	1.6315288530425673	0.11082272524318994
1926	1.4188531783094387	76.89266547080429	0.11126827398787935	1.1335207291662333	0.07428760608353574
1927	3.494475188703703	67.15340256597095	0.30652987100968326	3.4548910809597584	0.26677527071103757
1928	3.2804611644890613	65.67189741858758	0.2910718950993853	3.192793495427431	0.24761324486748315
1929	3.087950861935477	64.38626005173283	0.27568377913721004	2.990170225829824	0.23319039950452594
1930	2.9264137483389723	62.85528816579434	0.26227388965934034	2.829798811246944	0.22188321370943548
1931	2.8133714291365064	61.95893000471442	0.2523240859533507	2.683084781837738	0.21070463015993
1932	2.7229424167866507	61.90998173552128	0.2437512876957622	2.553940597409064	0.2003126913503023
1933	2.6539291088385863	62.40710057627503	0.23652547163015855	2.461200604453295	0.19206629315068266
1934	2.614531711866376	62.82819978248659	0.2314162958011016	2.414376104612221	0.18590778903489638
1935	2.6139634455536793	63.56794667398842	0.2284080209729373	2.4100314892365	0.18130430078469467
1936	2.6253556942167036	65.46906559412923	0.2240516086501623	2.4148726397394857	0.17543090566259134
1937	2.6010501329353417	69.35004517137615	0.21431203345445948	2.3898088818398904	0.16521647201545106
1938	2.4655376067035526	74.45097589670992	0.19544389705380227	2.27604706128481	0.14970563786457566
1939	2.2016815108161847	80.61642880480775	0.16815917113446005	2.0251499127715564	0.12807452520284554
1940	1.83805989832644	87.79481680509353	0.13530123163905863	1.6199699794383275	0.09868027530906034
1941	1.3570547295141158	94.2459232926197	0.09647051837643308	1.0382083631273302	0.06097065885823742
1942	2.8060829205395272	71.25890034798294	0.2402945767696321	2.667446462663146	0.20193966735232033
1943	2.673626621114189	69.70027401383105	0.23055534246074924	2.5143362486954066	0.1913397317676225
1944	2.5566286251583286	68.6728636882364	0.22089433383030066	2.3898141669906536	0.1826109705605631
1945	2.485041681626379	68.59457138590886	0.2141290560524863	2.274484855539926	0.17349163020475958
1946	2.4641924189522992	69.14593675053851	0.2110764343939574	2.198040570336805	0.16667520238348993
1947	2.469291575029636	69.8650673350279	0.20967843298152475	2.177625951583856	0.16310815885703367
1948	2.490936346221086	71.11216292680037	0.20837765312709441	2.209149181733217	0.16149743977535802
1949	2.516218237379969	73.52033695975052	0.2054587367977701	2.256993613483241	0.1592040663092948
1950	2.5391303791960027	76.68019765079013	0.20097277662145663	2.2946032762269084	0.1549940788475674
1951	2.516054402494369	81.38074457646319	0.1916509140400468	2.2800394539071154	0.14579003170168528
1952	2.3371417549361038	87.95391238316897	0.17072508992897836	2.115410184830243	0.127939297018528
1953	1.9917507878030145	96.3594842021582	0.13958751281495327	1.7679103520241766	0.10205417042990604
1954	1.5505112540431587	105.81888306284164	0.10437942979906688	1.2789210999937048	0.0708321920382613
1955	1.9409226589716693	71.01944559950473	0.16559800802952085	1.7243830589018494	0.1304747804052694
1956	1.8759845369418273	70.59497351745898	0.1601330356948706	1.6458430931481192	0.12471197895278821
1957	1.8609438081196814	71.40392206050623	0.15777524484082786	1.5826392921905892	0.11909838319395924
1958	1.9195560143081685	72.65491757981185	0.16091088988660415	1.5675672021527896	0.11614588479945566
1959	2.019197190127896	74.39594952662547	0.166331821170548	1.623238642296835	0.11731638146025901
1960	2.115169847278672	77.26998768998504	0.16965542390435567	1.735211679660747	0.12074805512920309
1961	2.1794320323318415	82.18689945853866	0.16840189326837174	1.8519592642396887	0.12284463800702194
1962	2.211074978900387	88.0615836336384	0.16396057011216159	1.9183896405779761	0.12124228220562959
1963	2.1614908026013864	94.40752407851234	0.15369649031337074	1.8896330975770306	0.1132468653209559
1964	1.902200340614424	102.29586772816664	0.12957712029573357	1.6510875268192176	0.09376169564819703
1965	1.4542193643414532	112.59853644481568	0.09485455937941556	1.1935885919805602	0.06465728215063508
1966	1.097022569239362	71.13481374191066	0.09330745828835352	0.7850444206765734	0.059109817682545286
1967	1.1015268206027815	71.31295282064754	0.0935851481562512	0.7784492038565736	0.05866964203397438
1968	1.1510944346537526	72.07421930736295	0.0970117043963773	0.796917132671793	0.05929992385254745
1969	1.2718170966654456	73.7787731079477	0.10545317893911013	0.8527751274462287	0.06190368733646854
1970	1.4314869867477338	76.98355654013326	0.11547876619775879	0.9630099470199374	0.06726937863216453
1971	1.5749695657144334	81.85759613016712	0.12220867765502764	1.1124026191481855	0.07375453635874886
1972	1.66692357686631	89.14744547746709	0.12329428825064269	1.2450242964337785	0.0781290906866398
1973	1.6921760954108236	97.48933145164597	0.11930668131668873	1.3026221968208045	0.07793674013103219
1974	0.40363438480771274	71.61555676309293	0.03414208720679066	-0.04769125070494154	-0.0035759059670435445
1975	0.5107089617071122	72.62777522115366	0.04273775518821776	0.06259532197999407	0.004615210334971742
1976	0.6647170069745996	74.66213886221804	0.054479572792577806	0.19055287676815033	0.013603141357184942
1977	0.838000772629955	79.10130529354257	0.0662933638637149	0.32424384400100587	0.022050805022512342
1978	0.9754135670805324	85.74664504029154	0.07358183733660992	0.44784978800218717	0.028679021027183376
1979	1.0587381385463654	94.51071951763522	0.07575181179023709	0.5324325150441717	0.03223154430563526
1980	0.005580480440237928	72.74025336749408	0.0004627233773595806	-0.5351705438004635	-0.03913642910440839
1981	0.169075156491614	76.36972577143686	0.013621609841366416	-0.348287161031494	-0.024461674797896838
1982	0.3113080642763432	81.89202883762748	0.02409428331206615	-0.22031779578764474	-0.014669691032651741
1983	0.3982999278921071	89.0959236054154	0.029361571660700515	-0.16207425260438874	-0.010164335182654548
1984	-0.3584432178399445	72.93711306232795	-0.029343728554593645	-0.9493913166331133	-0.06854688330365602
1985	0.16607981264574542	53.93743967999425	0.01537578117590134	-0.056995784301174045	-0.0045368326010487596
1986	0.007032268373573829	54.834432748770844	0.0006479539907072646	-0.21858861321399986	-0.017421826143054556
1987	-0.16604542921710744	55.92897607367143	-0.015189401000177204	-0.41573363543731134	-0.03319202834555099
1988	-0.3599442726924217	56.42446731911123	-0.032719991652043846	-0.65239458247307	-0.05197890653300375
1989	-0.5788966249489134	58.07600021217978	-0.051964642704438305	-0.9230923744683321	-0.07258201986535127
1990	-0.8523430412874531	60.99555634136677	-0.07517881345860983	-1.2248585925605024	-0.09442898062886801
1991	-1.2484186344186636	64.22136394393394	-0.1083310243549158	-1.6081225770934813	-0.12306388108365113
1992	0.21668253586999714	52.32152855760423	0.020491771133382915	-0.03617278173162633	-0.0029497772614891127
1993	-0.01912853703128119	54.008130663345185	-0.0017876879140264462	-0.2957815161997607	-0.024104422115225517
1994	-0.2828183048497991	55.89241208027193	-0.026065196085618324	-0.6085984109523734	-0.04947660695979725
1995	-0.5936753138796826	58.23254507483005	-0.05377984724693996	-0.977308679636825	-0.07850725847025815
1996	-0.9937162455260637	60.93856531837378	-0.08835324550797677	-1.395240970936939	-0.10979827236497684
1997	-1.504373927372559	63.81765471540041	-0.13157069023979726	-1.8821999377387972	-0.14644286052733063
1998	-2.1251481743554805	66.45485697397619	-0.18359062748114335	-2.4723592961153726	-0.19279661862374914
[truncated: 31,543 more rows]
