# Supplementary material for: Nonergodicity and Simpson’s paradox in neurocognitive dynamics of cognitive control
Source: Nat Commun. 2026 Apr 27;17:3494. doi: 10.1038/s41467-026-71404-0 (PMC13121725; doi:10.1038/s41467-026-71404-0)
Supplement: Supplementary file 4 — Source Data [file 41467_2026_71404_MOESM4_ESM.zip › Source_data/SI_Fig7/group_level.csv]

Run 1	Run 2	ROIs	Model
-0.3694337761980872	-0.29341243276333695	Shirer_networks	Go RT
0.05109496402530486	0.03758776149250631	Shirer_networks	Go RT
0.047816902814360324	-0.012152464150713051	Shirer_networks	Go RT
0.35867837705324546	0.33405783922765064	Shirer_networks	Go RT
0.021469367795023175	0.055447397368236416	Shirer_networks	Go RT
-0.0950564856796583	-0.11076439444559148	Shirer_networks	Go RT
-0.3374165845231014	-0.25735511394327015	Shirer_networks	Go RT
-0.21294309296051722	-0.19632745543136446	Shirer_networks	Go RT
0.20263845853822557	0.22922911907232207	Shirer_networks	Go RT
0.15350747359916736	0.08746043784692357	Shirer_networks	Go RT
0.11669215611254548	0.15050915652843416	Shirer_networks	Go RT
0.1367378197095106	0.12396164564739494	Shirer_networks	Go RT
0.15288751524697705	0.16241053889174129	Shirer_networks	Go RT
-0.25024510129658806	-0.2815383410839277	Shirer_networks	Go RT
0.033363429721122474	0.024560308549595983	Shirer_networks	SSRT
-0.1359784229028609	-0.02610607705939695	Shirer_networks	SSRT
-0.032401659851773484	-0.021918571127685936	Shirer_networks	SSRT
0.09035725265402424	0.04432624601973088	Shirer_networks	SSRT
0.03864567380638948	0.0902540719059774	Shirer_networks	SSRT
0.09284398607143875	0.09909154447941965	Shirer_networks	SSRT
-0.014738559691220251	-0.015788925104009956	Shirer_networks	SSRT
0.0009118543048658698	-0.013420929679661688	Shirer_networks	SSRT
0.030032552487114568	0.041190948925896	Shirer_networks	SSRT
0.14352825819787976	0.09054934375036044	Shirer_networks	SSRT
-0.011115792365113845	0.01891087684923148	Shirer_networks	SSRT
0.05930338813226382	0.05769345780970925	Shirer_networks	SSRT
0.07823169308881768	0.12837202198287992	Shirer_networks	SSRT
-0.01644587814487239	0.01974336961488611	Shirer_networks	SSRT
-0.09802122567840507	-0.14383250473609083	Shirer_networks	Probability of proactivity
0.0304449132844508	-0.021044046707801193	Shirer_networks	Probability of proactivity
-0.16128925272109326	-0.15419370629802365	Shirer_networks	Probability of proactivity
-0.13356510682935704	-0.14407699830862383	Shirer_networks	Probability of proactivity
0.017096748345087277	-0.020594855662503988	Shirer_networks	Probability of proactivity
-0.015027319850438587	-0.06383288471299993	Shirer_networks	Probability of proactivity
0.036264412257133234	0.03350311803450747	Shirer_networks	Probability of proactivity
-0.10266530862923451	-0.11297706493785183	Shirer_networks	Probability of proactivity
0.04282036792757589	0.012347141047918175	Shirer_networks	Probability of proactivity
-0.2590735396664786	-0.2623193544755902	Shirer_networks	Probability of proactivity
0.09447746625557707	0.06430344563123688	Shirer_networks	Probability of proactivity
-0.15086651053844574	-0.16748630832471217	Shirer_networks	Probability of proactivity
0.020401152305899187	-0.017485692314898063	Shirer_networks	Probability of proactivity
-0.22226735037890738	-0.2777201519947469	Shirer_networks	Probability of proactivity
-0.03644762122130906	-0.03981066401117158	Shirer_networks	Proactive delaying
-0.08042717709212711	0.07307684957577704	Shirer_networks	Proactive delaying
-0.22450651015856862	-0.135926427744019	Shirer_networks	Proactive delaying
-0.19166685011959642	-0.05573252031726872	Shirer_networks	Proactive delaying
0.06381677746701375	0.09945211447562138	Shirer_networks	Proactive delaying
0.007338131756080417	-0.020947178949664837	Shirer_networks	Proactive delaying
0.034219569919572035	-0.020792268098485726	Shirer_networks	Proactive delaying
-0.15996414931513106	-0.07162861867087972	Shirer_networks	Proactive delaying
0.03697261034302884	0.07816267877798398	Shirer_networks	Proactive delaying
-0.2757906049625121	-0.18888497933803894	Shirer_networks	Proactive delaying
0.08465116081531501	0.08824801485162403	Shirer_networks	Proactive delaying
-0.2390775147646773	-0.07409063413845964	Shirer_networks	Proactive delaying
0.05330381092510832	0.016708857429309314	Shirer_networks	Proactive delaying
-0.23099978787982012	-0.17778792695039053	Shirer_networks	Proactive delaying
0.15669497392590756	0.10513309872806821	Shirer_select	Go RT
0.23816211706590726	0.12750407170080805	Shirer_select	Go RT
0.11488698663014689	0.060399945493485346	Shirer_select	Go RT
0.18329957246615952	0.14839615887704968	Shirer_select	Go RT
0.17567543193084564	0.13416757428292422	Shirer_select	Go RT
0.18252888618193736	0.17703191136220064	Shirer_select	Go RT
0.08025472139987838	0.061193933624890916	Shirer_select	Go RT
0.08084183023424062	0.08489010843179	Shirer_select	Go RT
0.07709403663429298	0.02152248877766054	Shirer_select	Go RT
-0.29890290794189966	-0.20639515536945238	Shirer_select	Go RT
-0.23313492271437758	-0.2454932281584677	Shirer_select	Go RT
-0.3901446777838368	-0.3386160680982431	Shirer_select	Go RT
-0.293888218431007	-0.35587442520571655	Shirer_select	Go RT
-0.24141900247620499	-0.2654026435900122	Shirer_select	Go RT
-0.3501652744336422	-0.26429078544872225	Shirer_select	Go RT
-0.2510914513409406	-0.18985543151794262	Shirer_select	Go RT
-0.41621157796356284	-0.3480684785137062	Shirer_select	Go RT
-0.3675339338791714	-0.34833347087091215	Shirer_select	Go RT
-0.06433832610677274	0.0019117148778479615	Shirer_select	Go RT
-0.0565799918032931	-0.01325026419135493	Shirer_select	Go RT
0.29784124176221655	0.2928098211357348	Shirer_select	Go RT
0.26056089935752136	0.2685766775891486	Shirer_select	Go RT
0.2713410365692013	0.27360737896279624	Shirer_select	Go RT
0.18792977009980363	0.15389699166648022	Shirer_select	Go RT
0.1549503074522812	0.21199324101647074	Shirer_select	Go RT
0.16148989506975067	0.1849563423151939	Shirer_select	Go RT
0.21659190559428282	0.10604155865363207	Shirer_select	SSRT
0.10947607126087903	0.03327420280646537	Shirer_select	SSRT
0.18060969587529502	0.11050428386760441	Shirer_select	SSRT
0.053077844448126105	0.06705778539652708	Shirer_select	SSRT
0.0019005166592398538	0.010506542147990457	Shirer_select	SSRT
0.12011510735120651	0.09139733025282973	Shirer_select	SSRT
-0.016432403672741378	0.01687846336087227	Shirer_select	SSRT
0.07780901666075334	0.04710188860829302	Shirer_select	SSRT
-0.02105062497810328	-0.007451744402451842	Shirer_select	SSRT
0.0231260467666276	0.006892304688530992	Shirer_select	SSRT
-0.031562820920975766	-0.010540820322421353	Shirer_select	SSRT
0.06736156183240975	0.04306341149508252	Shirer_select	SSRT
0.05306566502411534	0.053080606567978715	Shirer_select	SSRT
0.024507031291690483	-0.00949015685238105	Shirer_select	SSRT
-0.009187401287326476	-0.01812342082376279	Shirer_select	SSRT
-0.020568101410098086	-0.010867892262392518	Shirer_select	SSRT
-0.012070687758002071	-0.0033292114683408764	Shirer_select	SSRT
-0.0007276832262294568	0.013223002538015387	Shirer_select	SSRT
-0.08929516142605448	-0.0363431030707068	Shirer_select	SSRT
-0.08281757821710335	-0.02603831599201508	Shirer_select	SSRT
0.026209435238252504	0.04660864385302579	Shirer_select	SSRT
0.02384400987511913	-0.0010036858038139163	Shirer_select	SSRT
-0.017398147650288184	-0.04650564254076729	Shirer_select	SSRT
0.17848631539182647	0.2115451538221031	Shirer_select	SSRT
-0.008176828629894124	0.037470569663376356	Shirer_select	SSRT
0.06520849728470174	0.12704191684433416	Shirer_select	SSRT
-0.2633438916909451	-0.25171476463386755	Shirer_select	Probability of proactivity
-0.34795426903071497	-0.32693370336673266	Shirer_select	Probability of proactivity
-0.2492319310178864	-0.2454192044575926	Shirer_select	Probability of proactivity
-0.07841622445615479	-0.1188512084373721	Shirer_select	Probability of proactivity
-0.15018865798389874	-0.16839791676208027	Shirer_select	Probability of proactivity
-0.1286551522586304	-0.16438808705989844	Shirer_select	Probability of proactivity
-0.15665774381405825	-0.17957500321590078	Shirer_select	Probability of proactivity
-0.12237041428659905	-0.10146553412073342	Shirer_select	Probability of proactivity
-0.265098494225969	-0.25724509101912285	Shirer_select	Probability of proactivity
-0.07539208890974043	-0.09207137269607553	Shirer_select	Probability of proactivity
-0.2199203790275721	-0.2568502881696341	Shirer_select	Probability of proactivity
-0.10705019366201873	-0.17385653173488905	Shirer_select	Probability of proactivity
-0.28862637885783893	-0.37484021825163827	Shirer_select	Probability of proactivity
-0.2412555322499637	-0.23723467231022846	Shirer_select	Probability of proactivity
0.014360985930575207	0.02035708573135929	Shirer_select	Probability of proactivity
0.12639783207884694	0.10234098284546105	Shirer_select	Probability of proactivity
0.036882117362440035	-0.024863345452685513	Shirer_select	Probability of proactivity
-0.06961049841308778	-0.11269330475379187	Shirer_select	Probability of proactivity
0.1808415497288801	0.18309145045750203	Shirer_select	Probability of proactivity
0.1498013494307037	0.14199703757283327	Shirer_select	Probability of proactivity
0.08409552372265162	0.05162940325036026	Shirer_select	Probability of proactivity
-0.013172744334236593	-0.009370672041153277	Shirer_select	Probability of proactivity
-0.008280220088875134	-0.0002908181669519629	Shirer_select	Probability of proactivity
-0.010237899937475729	-0.06850461333550192	Shirer_select	Probability of proactivity
0.08967817081422036	0.06778564055681309	Shirer_select	Probability of proactivity
0.0059806508269279225	-0.024161995031122343	Shirer_select	Probability of proactivity
-0.32121383778312323	-0.17467652889507268	Shirer_select	Proactive delaying
-0.4701717272460221	-0.28627860113223336	Shirer_select	Proactive delaying
-0.2551701019977628	-0.18095506692389968	Shirer_select	Proactive delaying
-0.15977397642863964	-0.072817331241743	Shirer_select	Proactive delaying
-0.22085268527550891	-0.11506164352320042	Shirer_select	Proactive delaying
-0.1996811850515127	-0.05120573607757011	Shirer_select	Proactive delaying
-0.24817226458195285	-0.0866022726029332	Shirer_select	Proactive delaying
-0.1708899572650645	-0.034068058240255245	Shirer_select	Proactive delaying
-0.41887373644406567	-0.22644413063871574	Shirer_select	Proactive delaying
0.004028833600208911	0.004476371898097507	Shirer_select	Proactive delaying
-0.22840057596108587	-0.17486396657028494	Shirer_select	Proactive delaying
-0.04682924989922044	-0.06741980096306156	Shirer_select	Proactive delaying
-0.2780070824460638	-0.22973001566851917	Shirer_select	Proactive delaying
-0.2760542310119302	-0.1752547735175407	Shirer_select	Proactive delaying
0.02246879572958634	-0.033841246241909775	Shirer_select	Proactive delaying
0.10127976090025093	0.04512754144766251	Shirer_select	Proactive delaying
0.10863363421149817	0.013191853324912062	Shirer_select	Proactive delaying
-0.05518332797165713	-0.0838173958910161	Shirer_select	Proactive delaying
0.15727358865268057	0.12134107713144829	Shirer_select	Proactive delaying
0.133374687731564	0.08255180879687754	Shirer_select	Proactive delaying
0.09306760542326539	0.10135650354404223	Shirer_select	Proactive delaying
-0.1178319918810353	0.0034487677382748602	Shirer_select	Proactive delaying
-0.0985645212748781	0.00995635406490239	Shirer_select	Proactive delaying
0.04756153592571728	-0.02229368427853693	Shirer_select	Proactive delaying
0.14931609673472987	0.09305889127573883	Shirer_select	Proactive delaying
0.05946526322181466	-0.0028763487222278326	Shirer_select	Proactive delaying
