# Supplementary material for: Nonergodicity and Simpson’s paradox in neurocognitive dynamics of cognitive control
Source: Nat Commun. 2026 Apr 27;17:3494. doi: 10.1038/s41467-026-71404-0 (PMC13121725; doi:10.1038/s41467-026-71404-0)
Supplement: Supplementary file 4 — Source Data [file 41467_2026_71404_MOESM4_ESM.zip › Source_data/Fig8/ds_prob_proactivity.csv]

	25	40	70	120	200	335	560	935	1570	2635	4423	roi
0	-0.43620616149176167	-0.42518760944875217	-0.3492311052319597	-0.43265402129463765	-0.3492371064214244	-0.37064134591836945	-0.4079034294539251	-0.4012316993387925	-0.46133553826331913	-0.4115102073432967	-0.40012490910682774	rAI
1	-0.45867308356064673	-0.23020763168394784	-0.6086925242560691	-0.5068033258995207	-0.49713896283667885	-0.4877755478870341	-0.4311241140237823	-0.4090848063077	-0.3637956508496247	-0.4212822471942757	-0.41109357196455487	rAI
2	-0.2371369701559193	-0.3301801513648779	-0.3944927710875959	-0.39002294322566283	-0.28981848119049586	-0.4035977810219371	-0.4124577265365475	-0.43721824517534535	-0.36271599424068857	-0.40865355701080514	-0.4338895179781099	rAI
3	-0.38871039695210463	-0.6808603250746345	-0.5421946309718478	-0.41496984644064483	-0.3979787951464635	-0.4179734653988896	-0.3646486816567747	-0.39360342671152465	-0.3983040763732619	-0.44644294494154135	-0.4159875513345577	rAI
4	-0.20638916065702906	-0.6137212155301737	-0.5146732661401007	-0.5541376601211815	-0.4767463455915676	-0.4435413454918812	-0.3642114418052292	-0.42068657711456425	-0.36104254877233116	-0.3873789349236078	-0.40142851236443855	rAI
5	-0.42150206138186425	-0.5637239220546061	-0.502345306369505	-0.3786242671780404	-0.5416172350651827	-0.44331261464627997	-0.45506056116302235	-0.38599902531824637	-0.37858975260468014	-0.41661736362695195	-0.3952269460851481	rAI
6	-0.6289222298508351	-0.40860280123375176	-0.20596000959879815	-0.3985226666373919	-0.40118039957614365	-0.4465700779288888	-0.4216101109967465	-0.4048343118770026	-0.35588023249827977	-0.40934411534793663	-0.38608294423575945	rAI
7	-0.3632507327578088	-0.6893745528191998	-0.26006374866840715	-0.35235437299437483	-0.4885085927738868	-0.45364310439941097	-0.43326358828892736	-0.4820759341126283	-0.4169505504303498	-0.3817641466213693	-0.3960707526460848	rAI
8	-0.7065674747904471	-0.29964483838935796	-0.3505242400181493	-0.32885052716929636	-0.4754304549200121	-0.5003860186290588	-0.37094625277111043	-0.396739322801029	-0.38882596652300633	-0.39973548264296577	-0.38911806440067204	rAI
9	-0.47119936336588236	-0.40832138274122004	-0.4577154779314552	-0.202249028263103	-0.4793738489323017	-0.317395450205182	-0.3881876566428926	-0.40579016249263483	-0.40631348838608766	-0.40924171025381445	-0.419406059044925	rAI
10	-0.39272459966323897	-0.5733184168805888	-0.31556551696172164	-0.3578655359838149	-0.4624400724326367	-0.41032339871935036	-0.39107324549855366	-0.40554624246412124	-0.45141439478329515	-0.3973790495329392	-0.40471396030619194	rAI
11	-0.4704532653611248	-0.266089896335203	-0.5112540566991906	-0.29950365565573106	-0.39753213337125476	-0.3728335353388061	-0.3571691486718031	-0.41529004415631354	-0.3726571148308601	-0.42085772855825765	-0.4163399040377998	rAI
12	-0.32324656863696827	-0.2612862711588606	-0.4519489027885654	-0.3512833385438756	-0.5273302309736639	-0.2988480340014265	-0.47746664996229593	-0.4184946394327232	-0.46494482147474	-0.39645146859341235	-0.4032759164867828	rAI
13	-0.061233560840219727	-0.4751163784856493	-0.7202633738343537	-0.3976064053481102	-0.3601218451584402	-0.3507263175813178	-0.44284898607034234	-0.4496059786325927	-0.4309615561110027	-0.44765413954861605	-0.3794528591622617	rAI
14	-0.7037000548858084	-0.5160449460144628	-0.6052451206382158	-0.4819843569138877	-0.45437996097720984	-0.626736510996404	-0.36780955085011996	-0.43258680435163366	-0.4168662202481644	-0.40070458213493565	-0.4096513875234231	rAI
15	-0.6940825894107446	-0.3386823741941426	-0.5587956804198447	-0.38311290319617813	-0.3456316402815132	-0.4782181049043728	-0.3629345789641265	-0.38122373521813274	-0.3856734691065861	-0.4116350517968653	-0.39031993961500994	rAI
16	-0.32579551019518604	-0.4629904212991284	-0.34808814171542635	-0.391887331055816	-0.541900070236992	-0.39412330474778573	-0.34713378584741555	-0.3759476254148613	-0.40699680293917817	-0.3838959000201448	-0.42240529822674566	rAI
17	-0.3525389320265316	-0.45244466237990755	-0.5172462112464744	-0.3843393622021956	-0.4309811523425643	-0.41506877425169525	-0.3995731702786561	-0.3453818082656185	-0.428256210244572	-0.38669811070264165	-0.4095187034678687	rAI
18	-0.833191841416841	-0.8572440004826999	-0.39382380093315333	-0.37592667951692227	-0.2758654113623972	-0.34147793926480297	-0.47212385963422754	-0.3628398574910726	-0.4262879096939	-0.4012604414664507	-0.398643210889991	rAI
19	-0.31346125059599167	-0.3235121041098197	-0.4674909918861802	-0.44878996941117244	-0.36075229805518017	-0.48870151207888834	-0.4241910258267803	-0.4246507156977988	-0.42378648858874857	-0.40733190938396197	-0.4180261497143542	rAI
20	-0.6606849903920763	-0.12143017833044946	-0.5798427401526343	-0.17332416189595862	-0.3493631443303902	-0.38599701358754984	-0.40348674271221935	-0.39739861894459666	-0.37380768699470257	-0.4056192690721274	-0.3897106745021252	rAI
21	-0.15710326500942154	-0.7293065883728448	-0.33680169749594946	-0.41171890460582283	-0.4563729280410348	-0.4051508241513579	-0.40953241175335314	-0.43385990421085857	-0.38403278370939187	-0.4305165863520715	-0.4154322561697309	rAI
22	-0.23683235956587814	-0.2747008930383603	-0.38368405856351795	-0.43176640051874693	-0.4337892652589167	-0.40813010228789803	-0.3924490455146088	-0.4071838517152483	-0.3624619615087092	-0.41719793843116576	-0.3729740337325912	rAI
23	-0.22306269775509538	-0.4394915745499063	-0.3706233170346206	-0.468319251381952	-0.42681469841315406	-0.41320683108645145	-0.4110817482093104	-0.4113539080866819	-0.4498361526663191	-0.4080901478480573	-0.4100730653213889	rAI
24	-0.05278904511902452	-0.434561712376284	-0.5387231648127502	-0.4423302869738097	-0.38531317884014304	-0.511769376384289	-0.2947523275339616	-0.3969905371005959	-0.3658781497235181	-0.4250118474717631	-0.4198590135304188	rAI
25	-0.12373141655094846	-0.5338658112403699	-0.5837873547650796	-0.4241324309537422	-0.5689380543215699	-0.4271066857732803	-0.39249655661345595	-0.407463128269715	-0.4476821599776242	-0.40098276738756544	-0.4301365313439406	rAI
26	-0.5658168217550474	-0.3821197907575455	-0.42311338588578273	-0.5257531686243362	-0.38242157769748314	-0.47907102012609165	-0.408409743217521	-0.40506984197897367	-0.43351899009035344	-0.43802985335212963	-0.41474648654920376	rAI
27	-0.3121975049172169	-0.3107537619022215	-0.40738921208723283	-0.3668297662600088	-0.46638947663671826	-0.45998009981015414	-0.43762607390852126	-0.3738359111710472	-0.44864751075711573	-0.4194647874436925	-0.4210696001645338	rAI
28	-0.40772507503844996	-0.36395442822403545	-0.4315353759710784	-0.4560274507713253	-0.34788218419209227	-0.41679539064522675	-0.4456251078633061	-0.40635783934576536	-0.38848725057703043	-0.422797239206612	-0.42257222227514757	rAI
29	-0.4579930394109165	-0.3047290892478877	-0.2546971869044329	-0.5012156519673379	-0.48476476538006164	-0.4737040670305575	-0.3441317570126723	-0.4431262821357248	-0.37012826604582055	-0.37794148177685616	-0.40940612961301953	rAI
30	-0.5170593913659932	-0.2478689864446167	-0.3602748126792794	-0.31593607201649254	-0.4157411326337242	-0.39185173230702575	-0.38706822024621673	-0.4470325706409434	-0.4392203854684399	-0.4539192815609292	-0.3958110031661071	rAI
31	-0.27551585396929595	-0.16828548258591539	-0.5743482263977612	-0.42668188245469874	-0.3286580668273424	-0.4236650800062753	-0.3612939045474566	-0.42580090989951164	-0.37802763272623374	-0.45856579866915903	-0.37545210332627704	rAI
32	-0.5682444630731007	-0.47649043335368507	-0.31087549124927844	-0.5704871875326261	-0.48660766503253616	-0.41868387665492357	-0.4069999326915368	-0.41266265964430454	-0.38109557307722836	-0.40683842024438566	-0.37486195957852736	rAI
33	-0.4304963635107951	-0.3508879182375207	-0.19951500217965332	-0.4875903805838975	-0.42954460388919424	-0.47036680164706013	-0.30153332862213755	-0.38885598960161377	-0.3898740246751401	-0.4015225974874519	-0.40441855380719427	rAI
34	-0.057026507212813826	-0.30291346707597305	-0.7321311285153906	-0.5071146739442682	-0.4193079643028282	-0.37173943710715235	-0.3862955866665128	-0.35028390763219897	-0.336537439015747	-0.40339191056699636	-0.4068599287152504	rAI
35	-0.3880361367759694	-0.357038295791913	-0.31874021846335254	-0.6180100188484885	-0.28810922040516646	-0.29354541176970134	-0.36161190337918026	-0.38090012110061117	-0.39669603327430053	-0.38164332269577333	-0.3834468706355416	rAI
36	-0.07964420495738234	-0.4808965196268933	-0.3451540173419304	-0.3202277799222242	-0.49815096467577125	-0.43776455516371876	-0.40340297459237734	-0.4108993914888354	-0.3762748761138602	-0.4206952255432696	-0.40325607883346215	rAI
37	-0.4770876716363171	-0.6674583568253771	-0.2426408721670923	-0.3643429229352723	-0.18728628935233543	-0.4301611421009705	-0.38890057302560294	-0.44167490782577545	-0.39979220725420805	-0.44748576945099544	-0.4176914494200603	rAI
38	-0.5026276578174906	-0.4610677256371154	-0.3602347557538251	-0.4405405506607757	-0.45159312665759826	-0.4857000418760817	-0.38509007940793366	-0.4277916839453245	-0.4188493268075258	-0.4489166263130124	-0.40932560646276217	rAI
39	-0.3717693779155078	-0.3893376027410466	-0.36476243620580695	-0.4196711944793778	-0.27232652926645606	-0.4497168572853437	-0.40668279754424613	-0.4372234948809816	-0.4108941446333979	-0.39156573538545214	-0.43960316374502845	rAI
40	-0.49521831491023544	-0.8561148498737176	-0.3783693280763625	-0.41191942494935724	-0.5906439629749777	-0.4003095552306891	-0.42504789232937973	-0.44331833149183203	-0.3564896717899347	-0.4233289857962621	-0.4157481294829076	rAI
41	-0.4171345704729031	-0.3070948130654856	-0.42969052496325794	-0.40990003450615886	-0.4425478885562907	-0.46460753035949953	-0.4169004821524731	-0.452739723889178	-0.3476285887182943	-0.430292731202407	-0.4247321997142503	rAI
42	-0.19220919887740728	-0.3320743409315937	-0.3527991226505548	-0.4860608002773343	-0.3202140834941842	-0.4338695695885091	-0.3471073019694767	-0.37235354596784986	-0.42646815636952956	-0.40880947841848164	-0.37859196741612255	rAI
43	-0.06474908913932799	-0.30994366871721557	-0.4511914609335182	-0.46071873467596025	-0.39325524131003337	-0.3811416512860024	-0.44141986248747095	-0.3860533568819229	-0.4365024918675165	-0.42699771953936516	-0.4319424489513759	rAI
44	-0.6955774907416393	-0.8040602924866227	-0.464200755893822	-0.3431134249011624	-0.2503118758881304	-0.4754724274810352	-0.523327693972778	-0.38464229674306766	-0.4108257776082724	-0.3737314092910849	-0.4106297035348279	rAI
45	-0.27789131777637277	-0.20834865733372326	-0.4819885917445476	-0.489999779946736	-0.392968669028029	-0.43638208967490455	-0.411615054957639	-0.4239059954159181	-0.42644989402236955	-0.4062201684949338	-0.38706882246521185	rAI
46	-0.41384415789963785	-0.24764917926103636	-0.4809026129667278	-0.3977290283936256	-0.43312192239176406	-0.4616098277072011	-0.3124714201984082	-0.3500199344079854	-0.4752792935594291	-0.39125929562138406	-0.3809210059790567	rAI
47	-0.44210475484362804	-0.7512733410571669	-0.538370656277415	-0.33760115398971763	-0.3007989519120146	-0.42829637973385715	-0.38566539723004806	-0.3841027739441707	-0.451889894294021	-0.40478536446783187	-0.423767382970624	rAI
48	-0.2989908752765745	-0.6944171903481752	-0.30570488810540963	-0.5239846125958765	-0.4120467070172067	-0.48143779819765986	-0.4227127830528392	-0.34369447304115613	-0.42197210550291486	-0.4071069872409974	-0.42233851549913787	rAI
49	-0.5140025575641308	-0.5567150375486944	-0.29127771130670915	-0.35312562927105884	-0.3229343877458228	-0.46369810252591637	-0.45267710423592133	-0.4342108807587116	-0.40673949888520794	-0.4081097899900447	-0.4032163443730911	rAI
50	-0.2388495720503287	-0.5834120729871747	-0.49137380276521414	-0.32954277371204965	-0.43841179174766093	-0.45129729159082405	-0.41044363257567984	-0.37399643542891475	-0.40738516423656423	-0.3983556109035355	-0.40531861393890445	rAI
51	-0.33864718428818646	-0.5723189799790742	-0.4627184299256377	-0.6224091975217343	-0.33706186757090106	-0.4199893037877832	-0.4628076566092928	-0.360824396692831	-0.42482944919375404	-0.43565743948265634	-0.3957649047480779	rAI
52	-0.895591550459558	-0.5868104555375087	-0.5266034605677047	-0.30271909108006245	-0.2577212063316086	-0.4606964423015822	-0.35296908415262207	-0.4727448830036085	-0.401433762242292	-0.3775853344682168	-0.4282325305321147	rAI
53	-0.2944539894025821	-0.587093282136218	-0.5272315530335515	-0.4302173127094431	-0.4594016072605303	-0.43159647065076195	-0.4510391190950239	-0.3791891981424753	-0.39855179325438733	-0.40574657453953	-0.4225963254500623	rAI
54	-0.632274978705374	-0.45289478391548804	-0.40669838117935303	-0.43902011535577234	-0.43487036058367196	-0.36351160225048273	-0.4534479293390164	-0.4085060678787382	-0.3783865666222684	-0.39736342616396103	-0.40556437399202544	rAI
55	-0.41374983917614255	-0.568006129741888	-0.521991061772475	-0.5558808326919991	-0.5086092858932053	-0.3852952001389359	-0.29265886120386864	-0.4049348008633921	-0.3731744965636236	-0.41167543074609936	-0.3935117511012865	rAI
56	-0.39739795043559145	-0.6518284653038113	-0.3757256968035825	-0.48251873330231865	-0.30549572657116014	-0.4377643539160947	-0.42024288334971627	-0.4299704993156107	-0.373985570726985	-0.4099606616578657	-0.38210734959158904	rAI
57	-1.4373673665287556	-0.6872631068525406	-0.5521485019696568	-0.33169399210173783	-0.31984652608809233	-0.36231920616264135	-0.41259594706328534	-0.434733863508583	-0.40265857331117827	-0.37550659386801044	-0.4046780774246694	rAI
58	-0.5660521526371542	-0.2604238080253945	-0.444945840755633	-0.5653231778359313	-0.30985149256138217	-0.38830250863118493	-0.4554688180162209	-0.3529795456936933	-0.39885091120339583	-0.3946691011242962	-0.40156871450350956	rAI
59	-0.4433800265234503	-0.284425453427391	-0.48335807557299393	-0.5285715055529385	-0.311959193840414	-0.4333671537482984	-0.3973196403505013	-0.45364443602356974	-0.43632481152545327	-0.4291876683931175	-0.4231243188702858	rAI
60	-0.4304640218433027	-0.29535522351417914	-0.6140857479444662	-0.36647388795494695	-0.5004038014917037	-0.41942666908049364	-0.36613345697328764	-0.4166609434728087	-0.38710274639284775	-0.4168503605886997	-0.37840157159047977	rAI
61	-0.262382933145725	-0.3426916090162221	-0.4898031870870302	-0.3389383776005126	-0.45932424032691155	-0.47577323673827104	-0.43461764009662257	-0.4367612338033536	-0.3752884806779533	-0.4059061109015	-0.40831367491619597	rAI
62	-0.6179107063141089	-0.5802260925663827	-0.38066040411284513	-0.6189360479489833	-0.30695514709917626	-0.5046288411943919	-0.42831966476171557	-0.46083826226768543	-0.3831245180116974	-0.41056543591823075	-0.40841906486295887	rAI
63	-0.3974344072160157	-0.4027847772179102	-0.5068981192010521	-0.5245641854387086	-0.4830760793701768	-0.45591104727216203	-0.37934947452433504	-0.3690080129315852	-0.35861190184193575	-0.4083838716887667	-0.40135163047314004	rAI
64	-0.4550311765672277	-0.13958598992356183	-0.6381153271501006	-0.42449532183240757	-0.38302989017311395	-0.47266743933902605	-0.32926727330614963	-0.43380509645113485	-0.41567494059837956	-0.38629221947890985	-0.4396371059373188	rAI
65	-0.3402613940347849	-0.33445946293846607	-0.359668396593834	-0.37337433236609097	-0.48061486652193713	-0.3810979114449565	-0.40715396548986743	-0.3418920405366615	-0.44537136361528434	-0.4397882704997937	-0.43868781620037134	rAI
66	-0.29466991242813906	-0.10064640122566504	-0.34782212475168883	-0.379485070634518	-0.44359314303350533	-0.4423661445439561	-0.4522265634068652	-0.4031678294208628	-0.3353187854701213	-0.37893582702659645	-0.4105111743295541	rAI
67	-0.21562076543050004	-0.5048850616531912	-0.7705177839023185	-0.6570218887760195	-0.41317473586866377	-0.42194654879494004	-0.4628173265962448	-0.45031410609415684	-0.37172476101592083	-0.40981561303328246	-0.4481523393090308	rAI
68	-0.5547193559094665	-0.69204670556593	-0.4570920425761532	-0.23048264047033432	-0.36499359944908666	-0.34794867282892	-0.406610635613059	-0.4526742799791537	-0.3719722430415832	-0.4463480961534894	-0.4044065799081673	rAI
69	-0.893103959736476	-0.4852648567384139	-0.2835172777195097	-0.517253979825433	-0.2395494532316487	-0.48573255874684684	-0.438852408678778	-0.36599764934500195	-0.36479615690863	-0.38389676663966477	-0.39635931826470683	rAI
70	-0.5361508197221547	-0.4802367531652425	-0.30248266985909583	-0.35578654918087244	-0.3239785409012148	-0.34743167948734016	-0.46433986481571865	-0.44399835765732787	-0.3797638763655819	-0.43432628653196864	-0.3902536008196987	rAI
71	-0.6417383538250183	-0.20322106140532792	-0.47241088387515484	-0.4181125430485704	-0.3137829082054222	-0.3123120201909766	-0.4086421933768777	-0.4380426095589267	-0.4537840066153297	-0.40205218385856717	-0.4391584822408703	rAI
72	-0.3207249836191204	-0.6448865871385154	-0.33056717237997524	-0.18897360126653173	-0.27633771506501087	-0.4244024397124757	-0.44866643321445215	-0.46116723738037185	-0.40623231465012416	-0.41337207514011215	-0.41934354156110454	rAI
73	-0.6624668836068753	-0.6500846978710882	-0.3557850698604207	-0.5242777272756989	-0.41171345666911113	-0.3945905665422931	-0.41287331454693726	-0.36478992953582906	-0.389580780182573	-0.41326411415089676	-0.4099005654881598	rAI
74	-0.20251914362320825	-0.6765212338169001	-0.46737064406483597	-0.4596117316122515	-0.3963813671246843	-0.49116210561495344	-0.41037426417776235	-0.36019543602362913	-0.43972432718786986	-0.4119618187042846	-0.4225822522216916	rAI
75	-0.358970187186369	-0.2990078736676319	-0.46320626284194016	-0.29969132330375464	-0.4251645244154228	-0.49846710650160725	-0.5087727734117646	-0.3926139446037995	-0.4508169858315691	-0.42229952491919764	-0.38529845386190675	rAI
76	-0.5601508190211711	-0.2704295548694212	-0.1182897801029778	-0.4442513298889721	-0.4874452421243841	-0.4479323819836898	-0.5155228210628394	-0.44706576612213716	-0.4307387054909054	-0.42296341632839957	-0.3992877842796345	rAI
77	-0.5988777525452377	-0.33506024500708015	-0.48426637452268445	-0.3424121891465049	-0.37384048246862334	-0.45108030839967805	-0.395474456869275	-0.350278183942355	-0.4340833251089052	-0.40808501472000236	-0.40644888910769794	rAI
78	-0.22444955180214532	-0.3381166454666075	-0.5410473236990933	-0.37993150362586475	-0.2504469978330358	-0.3974800762851574	-0.3725709036247393	-0.4152409791232849	-0.3697185581992141	-0.4018524119925125	-0.40356301084694857	rAI
79	-0.5156274759318992	-0.5235004134808542	-0.3081765060928285	-0.3909797205335258	-0.43118059743964365	-0.5163073425110518	-0.4058383127028208	-0.3706507133754069	-0.4136861332015494	-0.40556269217713625	-0.42084800278846884	rAI
80	-0.06680865546002014	-0.23738151485664272	-0.36835271670257974	-0.5248396273278944	-0.31440048795800335	-0.43363692253931974	-0.40671161306561715	-0.43365510491251014	-0.38693289462756614	-0.41201269105822813	-0.39186400953152195	rAI
81	-0.5320099114894553	-0.27820320937188914	-0.30641897851281974	-0.441712112923337	-0.4348954269965384	-0.4384129657372207	-0.3863025910177344	-0.41901521528122393	-0.46352180065321813	-0.4180984571563461	-0.3993494985137717	rAI
82	-0.6099458065824677	-0.46505916337761255	-0.3190935319254311	-0.4247963633642136	-0.5585245657165383	-0.38940489204678014	-0.3859900885014526	-0.3623025170048646	-0.3818618101168176	-0.40232236592243653	-0.4182950924625123	rAI
83	-0.302774635923062	-0.5703462088037863	-0.32553752318021867	-0.4651964224269722	-0.3853815851669396	-0.4399194387936176	-0.44131980911549873	-0.39035205403118284	-0.4603316263536497	-0.39231562962611866	-0.43596850943296367	rAI
84	-0.6460141793679595	-0.21358309890467178	-0.5036194768975644	-0.6033023792784054	-0.6102260243733091	-0.3982922771229208	-0.4160795157307703	-0.39787623886831786	-0.43530828306548863	-0.4281315113355286	-0.40357162485433	rAI
85	-0.12384672247682385	-0.5325930551982636	-0.5282590728451474	-0.2083744858559627	-0.35648682611004695	-0.4736866133090584	-0.373895744104144	-0.37972101612889897	-0.4053847835732785	-0.4039759676035127	-0.3900283211411896	rAI
86	-0.7260797848487442	-0.29842280463938575	-0.3760232486777695	-0.4773293904281872	-0.37448973698258714	-0.308966302591327	-0.4533470432389436	-0.4324856583831905	-0.419305767414997	-0.4083248872754652	-0.4168576175630757	rAI
87	-0.24565514843577513	-0.3963528719246373	-0.14005366291215568	-0.26008680783527466	-0.4801980849757657	-0.2944204186617495	-0.3508869388439761	-0.3574465273244088	-0.4410684656158015	-0.4332825210111996	-0.4430427266724841	rAI
88	-0.4398741773123212	-0.7282535181906967	-0.31122014330544784	-0.42186358950794345	-0.45695796226496493	-0.333062546290894	-0.32860179745538043	-0.3947264940216289	-0.451252876951029	-0.387900481160561	-0.4173932755976585	rAI
89	-0.4594738774982643	-0.40619813495873774	-0.5842166360646921	-0.29520670120284653	-0.46380010262559557	-0.4969969469924929	-0.405042839798419	-0.4208478480363233	-0.4187958351521607	-0.41543993799816126	-0.39735990346573413	rAI
90	-0.9124275271890601	-0.16646630152368733	-0.3949848554045332	-0.4745259329119491	-0.39479362362520853	-0.4303957396470874	-0.45736649111018096	-0.40140576406622314	-0.39308298633445155	-0.42692311015573114	-0.3803107785625874	rAI
91	-0.625677876072447	-0.4030603343154695	-0.38172391029874125	-0.5039065013565714	-0.6011573361785781	-0.46072559725092177	-0.4347388256154555	-0.42608525307676126	-0.4027831560513344	-0.398510012605921	-0.407120930066588	rAI
92	-0.3728377431264697	-0.3822574885774218	-0.28725602723474797	-0.3610239331088586	-0.4536963124219189	-0.4864143419536339	-0.47590268212408393	-0.3749854903392425	-0.38480144634630276	-0.4266293003538556	-0.41637878939352435	rAI
93	-0.34669365380167005	-0.33248547004466356	-0.31767204344101735	-0.39417184763579743	-0.5787952481377526	-0.35630725305714833	-0.45590351529427753	-0.3911446556353639	-0.4149656074527786	-0.4431712334529937	-0.412035949929297	rAI
94	-0.14437333724508333	-0.26336752387204626	-0.36119251795263835	-0.3650089663453548	-0.3405187506976359	-0.3892240706565331	-0.3458535564593401	-0.4529728552600632	-0.40082751414161427	-0.42351907188058796	-0.42551208533059065	rAI
95	-0.45314763690283877	-0.5005120828225834	-0.46476126147336455	-0.31327447747582415	-0.33514322401435676	-0.43026105271734705	-0.44231510445737304	-0.40021127660623057	-0.39721675332558687	-0.41617862697345714	-0.41908230435462823	rAI
96	-0.643655014980571	-0.38972236669645755	-0.5554316629638661	-0.4020880640279498	-0.5519805522979433	-0.46002152604003127	-0.3975432480761271	-0.37258608460442255	-0.4377230175796324	-0.40554218199897774	-0.4183882518351308	rAI
97	-0.4021562209233174	-0.5523808678629181	-0.46073322717789156	-0.4088613901688976	-0.41262644532461135	-0.43578948249137983	-0.3636748026927928	-0.39750929695427345	-0.4116403969032877	-0.3786309457128502	-0.39242885525632065	rAI
98	-0.5275146510816975	-0.09281242121954682	-0.6032836464705059	-0.6292921538239988	-0.5461244001647755	-0.38526058814498176	-0.4071190916084139	-0.4229899084920894	-0.42432025573383114	-0.4032666059820954	-0.4112284354882188	rAI
99	-0.5559833339533029	-0.502107506464476	-0.34135416725348966	-0.34859384627634865	-0.4328691290297023	-0.3726899871357322	-0.4518775177692318	-0.3671428289769122	-0.4299766507391871	-0.4078745654423284	-0.4358339787058904	rAI
100	-0.7625331202887078	-0.27258320908960193	-0.28376350808342726	-0.3055767027962034	-0.4164747639994808	-0.4804577439027068	-0.43265892667788736	-0.4010545190778702	-0.47462347412437966	-0.40584338772507855	-0.40683303647603486	rAI
101	-0.40619464441130526	-0.29167695232948	-0.45295125908764833	-0.4342862554462699	-0.40950592764072336	-0.35826417110946446	-0.3497289852283774	-0.35605073969143175	-0.3887391922260445	-0.37657914947170656	-0.373472785620996	rAI
102	-0.6526862597553659	-0.611673952977501	-0.5473355307388114	-0.4612046989689979	-0.40749544776512225	-0.42561034226325956	-0.4173931644611351	-0.4967994996301784	-0.43509600458300535	-0.413436902906854	-0.40084645937707475	rAI
103	-0.42785141440804736	-0.561397910779716	-0.38454743723214224	-0.3468679626047172	-0.32276024726017377	-0.3467292443864352	-0.461584210370903	-0.45119224276961817	-0.4387803475439762	-0.4228662572077189	-0.40205090637577723	rAI
104	-0.3269239118351512	-0.14680645446984178	-0.3476528995109271	-0.3541991100712772	-0.401039480067807	-0.38597950452065233	-0.3776019767077388	-0.37880255838402715	-0.3913516350382168	-0.4405639862212579	-0.4068236355901933	rAI
105	-0.35066810348765665	-0.46882581441565363	-0.4293255475047247	-0.38468395200396666	-0.40261310268182077	-0.2702801603039795	-0.4142936007880497	-0.4079423284250032	-0.44306901457038583	-0.4010393919032296	-0.4205227676122679	rAI
106	-0.37422152362922195	-0.27097888080745325	-0.3446926561540952	-0.5015624423726652	-0.3796908252163417	-0.3636009426211283	-0.4255821310938251	-0.3864579389089652	-0.44015744640752363	-0.42190009864417605	-0.39255808070045733	rAI
107	-0.3219911425367528	-0.4390033010599837	-0.5168523424511312	-0.40110011064009576	-0.5403693516028075	-0.3778222160622576	-0.4338008465135317	-0.431287136708198	-0.41768726067451595	-0.42735168750855895	-0.41512899764208533	rAI
108	-0.3103574530194805	-0.41330562258589193	-0.4540704863696636	-0.3753192188788926	-0.32210521364238204	-0.4363331857392849	-0.4714235568228635	-0.42711525975644543	-0.408726194526323	-0.41549502467897104	-0.421538231609832	rAI
109	-0.5079126231586597	-0.28478037463432765	-0.5543991543074265	-0.4919748866347051	-0.534883672416705	-0.41897651446987094	-0.41753143068957327	-0.3456688719982465	-0.40174387988392674	-0.39072522206642357	-0.43374067492840424	rAI
110	-0.22550303798216878	-0.2493899026604145	-0.29949883612629696	-0.4566788099840708	-0.3663513435568204	-0.4884921213680997	-0.4681812945821672	-0.3881574480564926	-0.39457849020933905	-0.41443557331068953	-0.4275170229040925	rAI
111	-0.03252771024799071	-0.4320211176199833	-0.5000832340059256	-0.5685955902555181	-0.399159006587741	-0.4284686545774139	-0.43912328050458327	-0.4275003551436929	-0.4133966565783522	-0.4189946908230795	-0.4284145637773332	rAI
112	-0.464435002141009	-0.36798682662364585	-0.43072365142116953	-0.4412614375466294	-0.3862610005536616	-0.4671903761192761	-0.4522228817452098	-0.4089833113467785	-0.39780616454071616	-0.3928988738633548	-0.4087353850510793	rAI
113	-0.17534878527283373	-0.2594093101157268	-0.6101240911862917	-0.41994575714768795	-0.36882430818205403	-0.24808903556786474	-0.39863143677686574	-0.3672812205716751	-0.3837283913031875	-0.4164647118086892	-0.3859051191017755	rAI
114	-0.0941786267550681	-0.5669094674175776	-0.3490012148122196	-0.2763716980329429	-0.42919658485792117	-0.5238329987244129	-0.44199160964160744	-0.4004773933220216	-0.39125977586617977	-0.43613030598547947	-0.41552639402703956	rAI
115	-0.40176228727842467	-0.26117154129161163	-0.4222159924231473	-0.371119306491444	-0.5011568902453429	-0.48215588344570076	-0.43238844012871885	-0.4288259247349251	-0.4054363428293843	-0.41127295278840637	-0.4130396009691195	rAI
116	-0.11457822840409121	-0.5849579557692262	-0.2734310726895815	-0.35841664028456627	-0.47989900797214224	-0.3350807686242162	-0.3924214713376425	-0.4423544091620774	-0.426828927448997	-0.4262170198079184	-0.4198202560304535	rAI
117	-0.44968591712672407	-0.19257372216793248	-0.28261010697661587	-0.47867282134704753	-0.3533460165926437	-0.4188960431848776	-0.42264982241931687	-0.4018500018672192	-0.4509426868960159	-0.3771099542970173	-0.395043323795098	rAI
118	-0.627284164031883	-0.24402218312537038	-0.44311792144432405	-0.29726016003149064	-0.40297638159316584	-0.35822841842864617	-0.43521660803213785	-0.431709591434093	-0.43078637112109675	-0.4239501013088115	-0.4204341916103499	rAI
119	-0.7944525667615631	-0.433896715711002	-0.4685125626411628	-0.34884021001582005	-0.4275158650962504	-0.505527752975205	-0.36651367691698716	-0.3815326264322617	-0.4588249063243366	-0.3847905658185211	-0.40009834920423193	rAI
120	-0.5271287373208267	-0.6329226568379264	-0.5223993058313298	-0.6027849402309792	-0.4509435255086798	-0.4370729675228712	-0.3733155850960141	-0.3848879106221646	-0.3628541975355594	-0.41968051792843575	-0.4197197189349937	rAI
121	-0.748229407106724	-0.6767554732542025	-0.34762378526823334	-0.4037382155110914	-0.4147972332557377	-0.3993854103530625	-0.3973789857196433	-0.3637731362539642	-0.4184164305643453	-0.38930692911580306	-0.43011366153141667	rAI
122	-0.5327352537309733	-0.6198766384060643	-0.29643093681275795	-0.2323123110150765	-0.3282214393260802	-0.3861435136062142	-0.392437060911833	-0.35576454757478504	-0.3797781463632657	-0.428355404266974	-0.3847349951974145	rAI
123	-0.3953712276894234	-0.2857176991096679	-0.3261866122361377	-0.5120805421001596	-0.3679512677157728	-0.4110311811040003	-0.3443235253878097	-0.41429769609865646	-0.41635188643587656	-0.3619459104591209	-0.37602917088309407	rAI
124	-0.8085245057128948	-0.32437168958406754	-0.459214319013079	-0.40090729598977093	-0.5105423219381815	-0.40034950659426616	-0.4185068155179516	-0.40463377294359165	-0.37912925790817265	-0.4118747441330458	-0.40190480188774813	rAI
125	-0.4714391380678435	-0.274332185807575	-0.2667701426424526	-0.5189452872731248	-0.4497182357692475	-0.38497741203909747	-0.47568223604848014	-0.3694569057477029	-0.4033577325294192	-0.3979700337007016	-0.4190240286582804	rAI
126	-0.3369816928118854	-0.5629963263869963	-0.39368643417193866	-0.46678728213701276	-0.3769591150990212	-0.3958895803574252	-0.39237341895375194	-0.4338255650917693	-0.39981190034364505	-0.4547240196300172	-0.41523978645227116	rAI
127	-0.338435528432622	-0.5096436735015656	-0.3197040018814932	-0.32659695162447033	-0.3196103118431065	-0.45531790185730214	-0.4231680399609121	-0.3633072287871377	-0.41156143611043633	-0.4220576591592496	-0.37572167615801244	rAI
128	-0.5695469830723201	-0.3118718055976107	-0.21136342917122805	-0.2859199464615966	-0.35176213018328384	-0.3673354298958361	-0.322262380458149	-0.4224604282412982	-0.3872913212738134	-0.40310629405366477	-0.41570394316976356	rAI
129	-0.5688408745879094	-0.4382188161579803	-0.388936529578851	-0.4554192261951679	-0.3317486893630188	-0.42153619805431836	-0.34970301140197235	-0.3798082742351865	-0.4465497169643314	-0.3805830900558727	-0.41923184897948473	rAI
130	-0.5392052705619914	-0.7346224944170197	-0.48055158957010524	-0.2808180027723242	-0.4209385021264428	-0.4126575961500693	-0.4129629350121704	-0.45221722821240873	-0.45447010383048886	-0.4134067323451547	-0.40220920823907136	rAI
131	-0.45695416207803785	-0.6611252398153386	-0.4699224912335199	-0.45560463274162377	-0.3659313712875128	-0.35740816571629197	-0.41834398175302595	-0.4427902851308728	-0.4343946476276888	-0.43269086042947097	-0.3932139872562275	rAI
132	-0.48864078515787296	-0.2912682710691708	-0.3132412338673004	-0.48077718620304366	-0.49993934884831154	-0.4035702484809409	-0.42320951756579583	-0.4755860267951587	-0.3936017163518556	-0.43666552238433504	-0.3764696178792649	rAI
133	-0.7864809866835412	-0.9749444055177658	-0.43902188906751527	-0.24943602123677353	-0.3104444379085181	-0.3642344555308738	-0.3972180798838666	-0.41782959432745154	-0.37376470249323773	-0.4316242179315783	-0.4125204313506116	rAI
134	0.005251794490852425	-0.048901337709009673	-0.31271482340796997	-0.5009457740693175	-0.3892910852191575	-0.3527958384259754	-0.43647174301143726	-0.41474198462377776	-0.37609194079512615	-0.42462838727866314	-0.41888523648298026	rAI
135	-0.4037399081774006	-0.43390387055541274	-0.6619062676151872	-0.36190830583196776	-0.5872273989854452	-0.4200710431613328	-0.5465873426228389	-0.41868704208229435	-0.42037672269277165	-0.36432325454921405	-0.4280636227821009	rAI
136	-0.4507384139715068	-0.28644630721144987	-0.20216915323601245	-0.33165535690387826	-0.42041523236371425	-0.4350263514982841	-0.43243874775187485	-0.47077115702688205	-0.3802479798526924	-0.4004886455940801	-0.42779523549943366	rAI
137	-0.1200500627285055	-0.436515020978207	-0.4946036723025065	-0.6365398893362882	-0.43348428433466146	-0.3999937077068817	-0.4738108767411915	-0.46205106918355837	-0.3984725413586708	-0.40844133070350663	-0.3790447917947205	rAI
138	-0.2903922339253857	-0.3776445555093755	-0.45494711795410137	-0.31872901384019076	-0.39531825639937007	-0.371313102455838	-0.4468762667978338	-0.4250098037519348	-0.3811120920996031	-0.3851006977534969	-0.40714128838055447	rAI
139	-0.5017195548818105	-0.08334419316047355	-0.38398998567188314	-0.43233398198080963	-0.29368375069280694	-0.2512122808153401	-0.38560081930312323	-0.3960269211576314	-0.4024172345438733	-0.4027660010799492	-0.4093922497370434	rAI
140	-0.8599251440363044	-0.36799059865601136	-0.23794534206944168	-0.45916447918944925	-0.5326442377786669	-0.3915605053935437	-0.397452255481277	-0.3926074264085849	-0.3908536191644668	-0.41266727197355374	-0.43512898242973264	rAI
141	-0.5588811634054726	-0.44939555033170114	-0.32925115927181936	-0.35848066838545667	-0.4608038011805176	-0.3858256197182593	-0.4506343141557162	-0.4522090818502633	-0.42116385462831557	-0.40997472960943576	-0.38304690822960713	rAI
142	-0.16108131810014947	-0.6117470264038013	-0.2464781916230359	-0.5041248999012972	-0.36318361315811165	-0.3917923607888996	-0.38274707762364396	-0.37446612565506715	-0.3805679999040422	-0.42395873835733805	-0.41732042201802466	rAI
143	-0.05976591245315521	-0.5689020984963019	-0.6888437391297676	-0.18002913671515242	-0.37425648377839715	-0.4167289332238763	-0.47814317039942467	-0.4105463549496787	-0.4414925364322179	-0.42114792187254396	-0.3976846267685774	rAI
144	-0.8504306713693837	-0.4987463586788267	-0.32813498638851846	-0.3677779212583339	-0.4507632344485843	-0.31320601927846864	-0.39672061338140646	-0.40266247964396473	-0.3857162344097607	-0.40274715010104317	-0.40191462257865507	rAI
145	-0.23388883995686988	-0.511170739095417	-0.3199294477048365	-0.3122852609947778	-0.486631981097196	-0.47584384943825925	-0.36016476282640514	-0.41817804952790666	-0.39480114303078584	-0.39098254055501047	-0.4357775376929203	rAI
146	-0.3787720887362481	-0.42719952619077606	-0.24017864909614486	-0.3197139214450558	-0.508549909003023	-0.340850805398417	-0.39952921701999033	-0.4335643251501185	-0.4109432349026159	-0.3885549305134827	-0.38296384046720827	rAI
147	-0.45616175292194233	-0.21691060787329183	-0.22963442035481282	-0.630797089457119	-0.34916742082773866	-0.39490879104292853	-0.40317725170095237	-0.42952994991756704	-0.43791156600331405	-0.4412094548487196	-0.4025946097511533	rAI
148	-0.2657681197182689	-0.24762520979832883	-0.7465196495615389	-0.36529148347355844	-0.33710098538742744	-0.49864391222297044	-0.40619533656423923	-0.46088353516182784	-0.37569946977263025	-0.3782327989761362	-0.40829459378835276	rAI
149	-0.1929922794661508	-0.383209440509955	-0.4769906041904971	-0.44556167719961876	-0.5370830542167729	-0.4303186337361878	-0.40514726258284345	-0.40951775688774256	-0.422677785651288	-0.4236685825737198	-0.4051029172327137	rAI
150	-0.46140657323862433	-0.14129521197605033	-0.48969162670090827	-0.4031211544731897	-0.35971979234337315	-0.46044015889607987	-0.5386060942921931	-0.4280863637638095	-0.3851448322402615	-0.42903345159778516	-0.3904186456730559	rAI
151	-0.4105970982532912	-0.2869878912070894	-0.7273801244325258	-0.29492697033896137	-0.30548262642681684	-0.4193178069794451	-0.39672231854335366	-0.4332951220092115	-0.4191535772422291	-0.4118584894505354	-0.40080050662696237	rAI
152	-0.271048231441264	-0.24374362818982612	-0.6617208215388178	-0.4826386127160674	-0.4448548402658229	-0.4744784105508693	-0.44324256675642093	-0.38295796583395186	-0.4134011852890793	-0.4332403842551867	-0.41836395309572777	rAI
153	-0.5359066810916948	-0.2306459013737528	-0.36591779344779424	-0.6063067931752585	-0.38820166139303736	-0.43241448572071833	-0.4708812203411048	-0.3159093652349667	-0.4132270120538816	-0.39179192720493833	-0.39596738103356316	rAI
154	-0.7271150933102587	-0.22288803088460565	-0.20731494157320643	-0.39881714471438084	-0.40854251258430574	-0.43118098138763944	-0.5722215192373888	-0.38239066857548193	-0.4069980382062228	-0.42929285666337025	-0.421167037480247	rAI
155	-0.35913955995655644	-0.2826678277502032	-0.5064155510601807	-0.4806918473669069	-0.4023758748572085	-0.31920731242622563	-0.40069488042339596	-0.38611787177220647	-0.40515233367596576	-0.4245838934301464	-0.43634472533375757	rAI
156	-0.3192704811751843	-0.3416616330005915	-0.5462075127691716	-0.38069732079494367	-0.35198486357475534	-0.4550385450821237	-0.39589495049406703	-0.42103530072397205	-0.4169176195352709	-0.4141770092032349	-0.41446317750621203	rAI
157	-0.37455183776816087	-0.3003300290656575	-0.2037824473147869	-0.5153413741998034	-0.4194320115458008	-0.39570860275347786	-0.3609485873945501	-0.3843008593117829	-0.46566313608813564	-0.41536531341745797	-0.40047666450229624	rAI
158	-0.3437816982665548	-0.4380921152317522	-0.5125611406775483	-0.3764614113627185	-0.3367075900847187	-0.33033061930573826	-0.4326839881972271	-0.4277728254247369	-0.3884284685934681	-0.4062498530307302	-0.3991038149864587	rAI
159	-0.444698468775379	-0.48037498917613664	-0.6592271005269338	-0.3664014698283317	-0.48184078366119554	-0.4375536172720931	-0.3869993737703807	-0.37798212797206	-0.4038954455743759	-0.42087436542255335	-0.40238231407623054	rAI
160	-0.6307817793827761	-0.44311176058959767	-0.47594857782952515	-0.4397234527022189	-0.37171142587332373	-0.4537572925963993	-0.41435242471679984	-0.4168864067670555	-0.409545092347445	-0.3972349295103764	-0.4252256160883935	rAI
161	-0.487433096586569	-0.30481005544457884	-0.4744639943483929	-0.3542129445318561	-0.29681310390876836	-0.4508445590264741	-0.4455589786461045	-0.3817295748844575	-0.383278625843592	-0.423836885275883	-0.392409516496473	rAI
162	-0.004891471750714036	-0.44674907785187373	-0.40980213902111967	-0.5468655424195146	-0.28970264577127186	-0.45508960331930765	-0.35286551279708994	-0.4623935942725476	-0.4505307516493903	-0.4289524517415521	-0.4301325829969131	rAI
163	-0.5090630240923635	-0.33005808129439634	-0.382706538595214	-0.3165068965591684	-0.4130542916914713	-0.3831099568344059	-0.3868182243739068	-0.4569554410782746	-0.4709458109272367	-0.4202579037277439	-0.39200503902222306	rAI
164	-0.48080921459426773	-0.5967993047646764	-0.48158910715580244	-0.4879191346276433	-0.32363249626599216	-0.30283156497276154	-0.39825096488800743	-0.44064696240759116	-0.4045639749825644	-0.38884649276715116	-0.3993156589018749	rAI
165	-0.47113271892263364	-0.34322976064758665	-0.297185873081277	-0.4757808033516933	-0.36936507565907445	-0.42725504838999967	-0.46335623492032413	-0.4015755439563734	-0.3841112010990285	-0.414839255232123	-0.39921060541511977	rAI
166	-0.4850197154992947	-0.46081806818731147	-0.6120605572237239	-0.2951173358424784	-0.31062797287987187	-0.3897822677594484	-0.42383237625257386	-0.4302530436386341	-0.42253093611199555	-0.43436928175021144	-0.4145480195777592	rAI
167	-0.5002427753059113	-0.5074853185082648	-0.523931271033734	-0.4444374393675621	-0.4613282067298775	-0.2760306091387367	-0.3774149027546359	-0.429259348329083	-0.38824738130715003	-0.38136244656033763	-0.41790521481814974	rAI
168	-0.3951510078017944	-0.3279797565153295	-0.3510166812124822	-0.2947181449800583	-0.4419315164534898	-0.2695797385732235	-0.31277661845994326	-0.37902661789267683	-0.4179089172455446	-0.4293027406884557	-0.4023163650110874	rAI
169	-0.2105198211758976	-0.321446824930121	-0.44660982821241285	-0.18158335210082963	-0.4032016593094241	-0.37516355117703787	-0.4914337248904309	-0.4066014758936134	-0.4273084016198857	-0.42242607327664305	-0.40623024245382566	rAI
170	-0.33633997876676297	-0.4795692713380411	-0.45146383410454266	-0.47883687830083727	-0.5219314616926463	-0.48592821083429094	-0.39059413138189397	-0.4048171031354196	-0.3951984551802812	-0.41058259825639587	-0.42251688985032	rAI
171	-0.21234211709463066	-0.16886537260529644	-0.2582798055825346	-0.44492322657592126	-0.36039819636936526	-0.35486078747555017	-0.3960994102029962	-0.4200662707876105	-0.4116761744432718	-0.42889794609000165	-0.44465823553328376	rAI
172	-0.8360915855270614	-0.4391685222332878	-0.4416011494876932	-0.34376756056798885	-0.4259937696207863	-0.46001356626368367	-0.45990947903107654	-0.40896631970015696	-0.4278675262464463	-0.416988778934903	-0.39543991554854174	rAI
173	-0.5975957197891679	-0.4599996186926779	-0.390784562440526	-0.518880780933585	-0.4795566989008857	-0.42281535003222637	-0.3893367846092776	-0.35535696121138377	-0.42089361177826545	-0.3854995058129062	-0.4070275948006981	rAI
174	-0.7361223187736706	-0.07766105418002783	-0.3319791416046741	-0.3937432740972688	-0.43739104980388976	-0.4581110268908226	-0.41930274952496094	-0.4134775657010723	-0.4067925244957066	-0.4288003831007373	-0.4109321381466845	rAI
175	-0.8878132478093739	-0.2974664806322319	-0.36460768033497143	-0.7616330027200006	-0.3265658256855832	-0.5031942605908153	-0.374142633614808	-0.34960979027528605	-0.4032261695874265	-0.4268374302112857	-0.43051781128589167	rAI
176	-0.5417704422561036	-0.11346126789045237	-0.498895316306813	-0.7167924752157135	-0.36281078790686805	-0.43144192019994293	-0.4129267585849906	-0.4259894110215665	-0.429851164835626	-0.39652115713352876	-0.40177472889618865	rAI
177	-0.24513950185464242	-0.5920552684077609	-0.5251408845259129	-0.3441029257402975	-0.46602971157508266	-0.5474128401508936	-0.5149259215752839	-0.41384825262856717	-0.34603302927448126	-0.41628612321213054	-0.41039862438740216	rAI
178	-0.6323095262547658	-0.013793064050826353	-0.4961688844461014	-0.1836972567835496	-0.41218291146912633	-0.4271254825307858	-0.45963393922780543	-0.45257168942055526	-0.38990377194576037	-0.4305691435771013	-0.4179997005529457	rAI
179	-0.1801136205231502	-0.7179726633746609	-0.18251818051258809	-0.39745781760868565	-0.36052792409332773	-0.39275342578190114	-0.43387939722313856	-0.45334725164160616	-0.40357066074842834	-0.43828289113982166	-0.4144394219446925	rAI
180	-0.7731934545433159	-0.35790071669211654	-0.3872159574742915	-0.28242738664959927	-0.36407718441965603	-0.45362655043301864	-0.41592682709200446	-0.39715713537295017	-0.3805240767667532	-0.43356504800153095	-0.40559156944680913	rAI
181	-0.5071382221772666	-0.3428736222821125	-0.4360932145528093	-0.39980440825515573	-0.41228756437488295	-0.4179702575380541	-0.4563868005053006	-0.39474887443242473	-0.38204155918573685	-0.3972176167350411	-0.4294903373783082	rAI
182	-0.6469650540293184	-0.6612718710964758	-0.4389428790650017	-0.4439318503035458	-0.4400315003599962	-0.37965119107349055	-0.3121872372932903	-0.45526154934151036	-0.39108755914093246	-0.41595159890423544	-0.3995847275717338	rAI
183	-0.2756473931732324	-0.5120627015339818	-0.3442644065505483	-0.5018961925830373	-0.5102835119399286	-0.3937793511659871	-0.3753448733983913	-0.40772119306731996	-0.40732937435036615	-0.35034067147298653	-0.418492966196773	rAI
184	-0.1624646805553934	0.19018473709633255	-0.3101723024700204	-0.5660327738797536	-0.41878078424457366	-0.41553607641042833	-0.49085888488476065	-0.47143091457540875	-0.3985662836060453	-0.42990614363393725	-0.37632599754078266	rAI
185	-0.16294479720987456	-0.4386782065127713	-0.2122919412766423	-0.3275862132388381	-0.3730795284279564	-0.3625272398361887	-0.4210972031269433	-0.3939950070406818	-0.3744790017116184	-0.41552831285302433	-0.42503670350766953	rAI
186	-0.12755941745334937	-0.18653497201720629	-0.320346438397835	-0.46764306418852325	-0.2959101848053972	-0.5454986722556261	-0.3605310539217745	-0.40904734460552633	-0.38007221211139375	-0.4070800565020095	-0.41823701835412525	rAI
187	-0.17158745083048355	-0.3291485687554021	-0.3858031119456686	-0.2386057126766632	-0.4363014318756093	-0.32911935209763366	-0.41299449513007774	-0.3362823742712696	-0.4418793530354019	-0.3759481855414018	-0.4179913031605595	rAI
188	-0.07715330958194427	-0.39792059309914135	-0.24814999436055102	-0.7206665097699807	-0.5468812950419905	-0.4428024969572594	-0.40339146431141437	-0.3912692759868888	-0.386524234535213	-0.39759097176425273	-0.4109521296951655	rAI
189	-0.4658049427366608	-0.4576686922345425	-0.4129654565278652	-0.5407033416789452	-0.40421102148592014	-0.5336844294566163	-0.40194816462537336	-0.4732210381403845	-0.445333472957864	-0.42107586708126177	-0.4066731224392975	rAI
190	-0.05953041984089585	-0.43369448690893836	-0.4780371829088275	-0.20629026338526166	-0.40957250291890335	-0.3252035180953374	-0.35939050352719326	-0.3806156704068779	-0.3952575515464462	-0.40163836215307136	-0.4117811788234	rAI
191	-0.28261791982351187	-0.35039212520637464	-0.37736684758831524	-0.5111985520110245	-0.5043694982467515	-0.5478063264144191	-0.4162625950644322	-0.38590853422157184	-0.4088565940841897	-0.4361964533141162	-0.3955955670341797	rAI
192	-0.5509808175878096	-0.4928828543982784	-0.3365178487195426	-0.38306641552521564	-0.438510757404625	-0.4664469891026457	-0.35786788453095414	-0.3857354320443178	-0.4179194016977565	-0.40286928467075384	-0.39239812069949587	rAI
193	-0.12490895767262201	-0.31796964536810535	-0.3920447305437014	-0.5837666880670256	-0.5365916696035451	-0.5075361869974235	-0.39222893107401163	-0.40237074014022445	-0.4182944534584181	-0.4282178546544631	-0.40897670169234396	rAI
194	-0.15151566438660077	-0.24042464174458242	-0.41092346155096177	-0.41848068082246953	-0.47106806509369975	-0.42815526121797143	-0.407320150725961	-0.4213136817191439	-0.39864656862680037	-0.4139291101771828	-0.4167019027605651	rAI
195	-0.4602282645245557	-0.5776627523301999	-0.6383611928339071	-0.582055691384409	-0.3107533267544919	-0.3994334956339586	-0.3762617777811182	-0.4369389510565089	-0.4110182930286731	-0.4452255166731811	-0.4235699091312176	rAI
196	-0.5586862929162417	-0.31587553885413666	-0.3010542330021422	-0.30761349557054013	-0.49369367313976215	-0.39177802495532466	-0.3656226613042871	-0.39663264077561244	-0.4328353333174267	-0.4066673078514588	-0.41474059748196457	rAI
197	-0.38150362832510276	-0.33076642314948446	-0.32450740045970805	-0.2633730863473248	-0.5272983544855748	-0.3832924419160424	-0.4321205003793016	-0.43259587885951845	-0.3992651818508686	-0.4142911607669593	-0.4371753017734282	rAI
198	-0.6382164147367921	-0.161210724256125	-0.33711241531175773	-0.48098095029578875	-0.38842386385696626	-0.2941758742970954	-0.4396532863550872	-0.40115322682091803	-0.39511321333705673	-0.42790532439815043	-0.4038521263054924	rAI
199	-0.26812579965239786	-0.07873098298189646	-0.5229717845362032	-0.3590354806795482	-0.4179809287810465	-0.35503731820975315	-0.39410882728089136	-0.39443848179741325	-0.4141846759478572	-0.4324350756567782	-0.3988352438441757	rAI
200	-0.6390670184074735	-0.5335455599583868	-0.3962854539667109	-0.17529064162594774	-0.46848904236415423	-0.5229979197542767	-0.36498689628039804	-0.3984950297536877	-0.4236978839796962	-0.38898659750560727	-0.39658728437781243	rAI
201	-0.24230901112228853	-0.3328691466582097	-0.6057193334963259	-0.40966023368866256	-0.46636105278376694	-0.4487989016348285	-0.40488068329410426	-0.4629858006035031	-0.4398667210137779	-0.4085287009476684	-0.41070118785215776	rAI
202	-0.7230107339165571	-0.3270637827919762	-0.47856396314295274	-0.25703468474686764	-0.32330373724889766	-0.3657690469085108	-0.4195463662216785	-0.40960101669362714	-0.41972432890623634	-0.40778947179392805	-0.38430882613620865	rAI
203	-0.2932270944598881	-0.20960283343545374	-0.36715268412082036	-0.5224674942177956	-0.37523156341218056	-0.3802487158496091	-0.4513427974441032	-0.3993394261475214	-0.3664296067015612	-0.43620614916889544	-0.45517462684261606	rAI
204	-0.41246934081718767	-0.5638855608510397	-0.4902283808442097	-0.5570065884437034	-0.426499777753384	-0.38549790565051684	-0.40130507385861025	-0.44181580649829383	-0.3544640343044548	-0.4068014797168582	-0.41070081950002074	rAI
205	-0.6234453607608885	-0.30905854999149446	-0.4752521775789719	-0.3488703055889186	-0.3605349286741116	-0.45083676447009924	-0.4559469541396123	-0.44610035976172	-0.41589577496424895	-0.43208742136074624	-0.4100661161772231	rAI
206	-0.20886974514644674	-0.2618578542053341	-0.3661366696892877	-0.48151507028761387	-0.41900358744134697	-0.48287805942847944	-0.453470285596957	-0.35942256136654926	-0.39661638648924635	-0.4208150783529409	-0.43314179596683106	rAI
207	-0.5724896733425054	-0.41059538275240154	-0.5252329622067389	-0.4521538208198246	-0.32286790384275427	-0.4206498105511322	-0.37045059720629153	-0.39542794420989247	-0.40748718008182705	-0.42965313338503597	-0.4045457034844993	rAI
208	-0.18836228801805263	-0.23973133146996684	-0.6154513115719886	-0.38580979872664517	-0.36966839758967923	-0.4994520173383469	-0.3050994272406211	-0.3794310148909879	-0.42679526580425975	-0.3747780703385257	-0.40303201094274616	rAI
209	-0.5762656722051214	-0.28157422796663045	-0.47027780416738557	-0.17516398336188388	-0.31777663720363947	-0.41015544860058706	-0.45087590880695655	-0.4573975396214681	-0.44471635179462143	-0.385754628527192	-0.39153715306211523	rAI
210	-0.3397315764567399	-0.6228007916443044	-0.6396909784647902	-0.5496197932567675	-0.5020772738421913	-0.43025998284022565	-0.37186726607887	-0.44534211011398894	-0.44024026458050697	-0.417974374385685	-0.4425578323769917	rAI
211	-0.7004969338603639	-0.8194759101200912	-0.5447252663734177	-0.5421413429563272	-0.4054916286449287	-0.45593849942898307	-0.3715179280901482	-0.4062363706880282	-0.4257221051670517	-0.40622743454141996	-0.404284063558064	rAI
212	-0.4369938237461177	-0.18207706766804008	-0.3561117849561549	-0.46652349944703203	-0.414481492312344	-0.38642127085844813	-0.39870615278716914	-0.3650115211923107	-0.3988088828986877	-0.4049854762843863	-0.41589658233149396	rAI
213	-0.6994494719337234	-0.511387967052595	-0.40930503253811995	-0.4956842824383008	-0.378471096777499	-0.48924651837627386	-0.38210940857579134	-0.3964862674379467	-0.37746714902897144	-0.4374990967902488	-0.40281596694158434	rAI
214	-0.6994110541732302	-0.4023670588569988	-0.45293104703433246	-0.3650631436300178	-0.4536105455485921	-0.4432446286677658	-0.45572169958749054	-0.34193825872193584	-0.4258122503185283	-0.3598805485096703	-0.4037217296959695	rAI
215	-0.17154451723818728	-0.22596539183561598	-0.4824273677246166	-0.4044666548612873	-0.3991580626451078	-0.43732449361722725	-0.4052875828252777	-0.3525966152121367	-0.35002110435263156	-0.40931235250204884	-0.42361715844391556	rAI
216	-0.3703572501062147	-0.7672519999188252	-0.5819641159643816	-0.29320701282592115	-0.5048756969554556	-0.48322546794053933	-0.43821943160347726	-0.3734232949140835	-0.3894653538554067	-0.42880810506848394	-0.40665118246890636	rAI
217	-0.1511556086981593	-0.2842535933031335	-0.4529869070138918	-0.44834833618627795	-0.45885797885803176	-0.4078830810465975	-0.4007619603821817	-0.42076635579635635	-0.4025383243217484	-0.4005493367137139	-0.41420549189322436	rAI
218	-0.6316513927882654	-0.30556447703714285	-0.3790653560788131	-0.5615856482380249	-0.552229791256745	-0.28925782292603097	-0.43605571824448425	-0.4221545794654374	-0.3610896432735863	-0.42011233378462165	-0.40962198407529404	rAI
219	-0.2908642477863552	-0.3185897715717652	-0.5444363063877252	-0.38100311384992386	-0.317335245565048	-0.45674961707238504	-0.5171792527835837	-0.42806631480419965	-0.40999906960532095	-0.36391099831582935	-0.3938227028423085	rAI
220	-0.24243121202830684	-0.6477783038676392	-0.2366400083024054	-0.4578963393998252	-0.3701926360120672	-0.3894805918331691	-0.4078129413959223	-0.45405995126096665	-0.41985630320397727	-0.44087525809472194	-0.43442056141834345	rAI
221	-0.2307132074462862	-0.10638440468013866	-0.4434912668845307	-0.5292933448267585	-0.5808435711038693	-0.41242295288374575	-0.3541150978279616	-0.41121803615425884	-0.4068602772617165	-0.42237220686677196	-0.4163391978349703	rAI
222	-0.16358826527291548	-0.4146878762621734	-0.44499241970117087	-0.1405886776717774	-0.39658259482821523	-0.35755941434048183	-0.4678305613987729	-0.37188255930383934	-0.39380556375665143	-0.418810622464782	-0.39258580361349477	rAI
223	-0.20557232970233058	-0.21072508167087786	-0.4004109790790858	-0.3785722319731905	-0.4685609824251387	-0.40693631799046115	-0.37453759042452933	-0.39377731150405587	-0.38774852715095537	-0.40702123545918	-0.40507043850444435	rAI
224	-0.2676355341386936	-0.4958539554558516	-0.4431447234664605	-0.32608588825514695	-0.43538982963837325	-0.41605470003972955	-0.42256879800370944	-0.43345120620928146	-0.35586607728903696	-0.4385651391379264	-0.3972783583345768	rAI
225	-0.3012038294917994	-0.5709756670259588	-0.49137379318212676	-0.41342674950501557	-0.5814939156810681	-0.42604240184974035	-0.37250617342750925	-0.373997753327395	-0.41539856829315397	-0.4022896568813512	-0.42951639773943473	rAI
226	-0.21026345754359915	-0.45131526458157256	-0.44512043663696843	-0.3407217068362678	-0.4229283807243735	-0.4410813714597026	-0.42932514603245825	-0.3809740860618174	-0.4072098017096684	-0.42159536359990074	-0.40616586907124425	rAI
227	-0.7519368410955812	-0.6731373732623417	-0.37250999315628996	-0.3271994161587468	-0.22495046055187837	-0.37841008177672064	-0.38949095420502566	-0.45483142494874473	-0.3999715315572644	-0.39983815701277176	-0.4150826573784446	rAI
228	-0.39857657602664714	-0.7069765138425287	-0.678525832961125	-0.4223310750353186	-0.3051577221618183	-0.4877381990555402	-0.4641551876034018	-0.42731934492834833	-0.39999335091605626	-0.4043910880514299	-0.4043109175853778	rAI
229	-0.08117955157508341	-0.9466501726570998	-0.14507979365718204	-0.45983833008929037	-0.46157639771653686	-0.5498374456389501	-0.4569209758606529	-0.3639182071898825	-0.3787791291686723	-0.43183519691983896	-0.40162910084654346	rAI
230	-0.5267070235163677	-0.391506895630164	-0.4506805570381644	-0.5684304802449651	-0.3775327749646126	-0.37099454124826137	-0.5028558378231504	-0.38462106524717515	-0.40858003720333397	-0.43452162712138415	-0.4134604219925944	rAI
231	-0.5656015969432735	-0.34235247918039596	-0.5488591708187902	-0.44156313957861193	-0.34568105834498813	-0.29908181109031406	-0.410894871099349	-0.33639360152149217	-0.42368439447655676	-0.4267257161646484	-0.373004816234132	rAI
232	-0.5456264315838232	-0.5231981329906533	-0.4330259977135954	-0.4148259478161895	-0.3152805560426605	-0.3688569670453604	-0.3249454993521851	-0.4220035658855271	-0.43830574766692143	-0.39913448252817746	-0.4156605971694394	rAI
233	-0.8361487170686669	-0.4016238181602308	-0.24513364988949107	-0.42078201482015937	-0.2970365068344374	-0.3763930051749876	-0.44730509037912725	-0.43512051974618693	-0.4228603513259783	-0.3896764308939181	-0.39929771211628745	rAI
234	-0.11426730224307582	-0.5794020551271294	-0.2732627671122842	-0.25814617676209684	-0.41339410314446823	-0.4309712080976626	-0.4447759674313598	-0.3868064250253167	-0.4196241697912418	-0.40399923477066796	-0.4415482698768937	rAI
235	-0.31818571203488044	-0.11944641505650064	-0.48408074140436325	-0.3310059279425455	-0.32017885133002133	-0.37770760018266913	-0.4914320703331494	-0.41748890875725525	-0.39014339894485245	-0.4111626192076112	-0.40986120991890623	rAI
236	-0.560580529466735	-0.3157512799676741	-0.3331892146897995	-0.5177288549347635	-0.47663157871669665	-0.43380546300485145	-0.4725042035378158	-0.3761319885437337	-0.4126957677055975	-0.4243916637890214	-0.39988520352676793	rAI
237	-0.8134350580626319	-0.28512315214030387	-0.18806840734687613	-0.37891859179881865	-0.42918742097257134	-0.3648013399700562	-0.39650464008779207	-0.36803316353200344	-0.36358795284798046	-0.3769419542608302	-0.4314832039329364	rAI
238	-0.2738333127089193	-0.2700791055293579	-0.3734315675055939	-0.5528556349893503	-0.27892136843045817	-0.406586445831506	-0.4029909498052148	-0.36669754586419095	-0.3734477407817151	-0.4218548245809725	-0.44136781926583246	rAI
239	-0.2979978360155311	-0.45043105196017574	-0.6870137345671424	-0.22098200925794206	-0.3956737294426368	-0.3656162092402573	-0.43232943448987715	-0.40568526678587824	-0.3882815091424094	-0.4027422213101853	-0.3895698369559119	rAI
240	-0.30049037766924797	-0.3081341451254765	-0.6154178507709419	-0.27529255136948766	-0.4161225183096715	-0.38439968803755314	-0.44510272801517414	-0.4034755058815029	-0.40850653170013995	-0.39426163648412166	-0.39662617768346414	rAI
241	-0.4843222390496141	-0.3848494598250855	-0.32633560224035124	-0.465471585221459	-0.5464195149452065	-0.4600325423489432	-0.48828244121851544	-0.40065773566083834	-0.4092499107958031	-0.3986433331592425	-0.3995878347654255	rAI
242	-1.0903276908895032	-0.3138714093393314	-0.42665276662926005	-0.2535950506199684	-0.4131901306202527	-0.3032776015971171	-0.45121998243397526	-0.3894898219854877	-0.40005124874232073	-0.4135336737564417	-0.43181140716461514	rAI
243	-0.5087918445238372	-0.5594002573611458	-0.5981569087358077	-0.41698084593496704	-0.4687276115114072	-0.41995423150307654	-0.43886295157072075	-0.4028346270106943	-0.4169118704822147	-0.3986512602175911	-0.4194497489673239	rAI
244	-0.3710374229158892	-0.454385749477777	-0.4651395752979239	-0.34734863857915665	-0.4918056920410675	-0.5049880651548221	-0.3818951243635466	-0.3524320577600024	-0.39130098659521834	-0.40970091167620015	-0.4368424847371238	rAI
245	-0.18079245872810382	-0.620188817070777	-0.3807958506063177	-0.21075539667337498	-0.4711851648040724	-0.48687895801148934	-0.4210328967226419	-0.4289173444055175	-0.4175511352306273	-0.44167480948854854	-0.4024625926004536	rAI
246	-0.4833519469464244	-0.3707076628739022	-0.3970666949627769	-0.1975267952014022	-0.5342348050296831	-0.36543205026633413	-0.4365816663175028	-0.4495113102406852	-0.4336098474833793	-0.3823166656531868	-0.4077750844574956	rAI
247	-0.6578775040841403	-0.5384405485168061	-0.6835825138011811	-0.4160909321384321	-0.37327001046292885	-0.41819233996707483	-0.4173151317235309	-0.4044898237994943	-0.41974144499177635	-0.4415655537150151	-0.4115604689440469	rAI
248	-0.2455991093022562	-0.1970959451007686	-0.47519872788038897	-0.5101249345005441	-0.49696144432735984	-0.495379361459566	-0.46262835623785853	-0.4166502121057493	-0.3834253653021407	-0.410370004139629	-0.38904285170572184	rAI
249	-0.3229049909393192	-0.36729989286194853	-0.6302772904241916	-0.346228406631018	-0.3039817318359492	-0.5417202630266883	-0.4064909350711507	-0.4659090773498338	-0.4008259770652394	-0.42882266098066024	-0.40469354810013713	rAI
250	-0.34928367026797885	-0.3937981420026211	-0.5962269307297687	-0.26942088859008234	-0.4220845018686683	-0.306349069573753	-0.48123718561860207	-0.37309748786254715	-0.43957386382507224	-0.3981475852794544	-0.4164883855384551	rAI
251	-0.005345594903059514	-0.39829984014353037	-0.3039296033545041	-0.32381804660165686	-0.42920239457183207	-0.3020642428171272	-0.45025109427108023	-0.35613952688621603	-0.4189845407266789	-0.4077565070394992	-0.3909216506232356	rAI
252	-0.6404847620221161	-0.4238910917237018	-0.3826856257097449	-0.46447017814422314	-0.4625868941930712	-0.4591989069210538	-0.3448151699873777	-0.3814037486466083	-0.43283569355753504	-0.4063529197406629	-0.3845182375953468	rAI
253	-0.8837528521521455	-0.29946599031860127	-0.3366644319479126	-0.34475439449267237	-0.4429560489157757	-0.4085644338487276	-0.41272368424879374	-0.38184754452736014	-0.41747508212705675	-0.3775496200037007	-0.4063273498162933	rAI
254	-0.4257181889102104	-0.2853147065518554	-0.2873330354562134	-0.4183559235195489	-0.4713093999812231	-0.48907386436917527	-0.403663389908317	-0.43561764399950736	-0.4053906338246497	-0.4080017635479081	-0.4370089206779878	rAI
255	-0.7347779170172325	-0.26472007873613956	-0.49396340794649063	-0.3878319152365559	-0.4941330763312826	-0.4157794303747357	-0.37483392548641514	-0.40160458074254923	-0.4070575950982306	-0.3627985830024895	-0.3981587423419728	rAI
256	-0.33785900974173616	-0.38831840528620504	-0.3781206537700103	-0.2621329894788612	-0.44514185290809083	-0.38822450189471247	-0.5162190487995902	-0.38127564733478336	-0.39804329775153235	-0.3739938048073637	-0.37554498998094105	rAI
257	-0.390334752843622	-0.7844012596778088	-0.4620774183647976	-0.2800609684998849	-0.47983605455099226	-0.4499690165056689	-0.41733204258416284	-0.4140547371219387	-0.37671607093527215	-0.4058303850776841	-0.41237952963156066	rAI
258	-0.37440935967103056	-0.40777912012829326	-0.3468309433741031	-0.6985465770757406	-0.36483761816372395	-0.5496130644013271	-0.41572450876389977	-0.4271921535329548	-0.3623436524045768	-0.3921266203723752	-0.4178967102117877	rAI
259	-0.653723451296685	0.08329726630931919	-0.3656899987878865	-0.5989828095983527	-0.4098861477672219	-0.453155824394762	-0.4296434518329626	-0.3703586932629123	-0.39747076433723316	-0.4074566785077342	-0.4191342361027617	rAI
260	-0.5756343878558546	-0.4899714171820695	-0.3864326772035386	-0.30186268181552145	-0.20515568438307993	-0.4095475795517255	-0.3341203915524519	-0.4353602429830878	-0.364830574424941	-0.4167724287692091	-0.425483614155806	rAI
261	-0.7709635926845337	-0.1820982998552837	-0.33544301026444706	-0.28144696963437704	-0.409795044880337	-0.33070540702625817	-0.3482186855081732	-0.4052127406373881	-0.4426933560679784	-0.438113392993188	-0.41123179235096385	rAI
262	-0.3230655951828775	-0.43790903529644554	-0.3488544411322518	-0.2812389835978222	-0.3838289304551798	-0.4660990550403304	-0.4002463703449748	-0.47732027535608157	-0.44358862153844064	-0.3912627003105683	-0.40678093432577833	rAI
263	-0.6701186085725604	-0.2891000392968614	-0.5025707954211803	-0.4176032400536161	-0.512859454548662	-0.30912213678956524	-0.4273667316696802	-0.40161501529095045	-0.4120888320884187	-0.42262033104507774	-0.41696511247516455	rAI
264	-0.43977591120814635	-0.5705386705583309	-0.4460437836504982	-0.3140140100159532	-0.49716531351715404	-0.4999221051258612	-0.41193718891131714	-0.42010660362732755	-0.4074388500984598	-0.38456246746686	-0.39306459905152646	rAI
265	-0.31995193478732376	-0.22720928739402338	-0.44721838412415876	-0.5633296591278255	-0.3576243812670424	-0.3721921582937667	-0.33340831203685156	-0.3342826179562308	-0.3727274213164182	-0.40844652853133345	-0.39280104839578145	rAI
266	-0.7424192895631646	-0.03364920755875145	-0.5764807733557	-0.4168952800917461	-0.35641196134762426	-0.4432639690867535	-0.4431824672337474	-0.38123008094841654	-0.43430788314554564	-0.41670181077860097	-0.3948770806125845	rAI
267	-0.5759619003207543	-0.36292407810999866	-0.5925769356500608	-0.4260414377701483	-0.42760607461127953	-0.4215830216071892	-0.29185170596681126	-0.4808909322716213	-0.36365709382236283	-0.4176560121168988	-0.4071522308965108	rAI
268	-0.49513939914607236	-0.1846982401307806	-0.3805692677957579	-0.35495368294249224	-0.5244540085469045	-0.3283319457015246	-0.44329784879720585	-0.42279118726878767	-0.4085512976548567	-0.4536416935172444	-0.3995944044839074	rAI
269	-0.23012253324118476	-0.5618179211060972	-0.6684961347554634	-0.5515378259615835	-0.3896605781992333	-0.3965877459693706	-0.396291615710476	-0.43613898007297586	-0.3681010352765889	-0.40374966850290844	-0.43658334090776646	rAI
270	-0.4207874186174933	-0.46130656795435293	-0.21556922705366893	-0.5498800432574645	-0.30803279222449953	-0.3737978056967964	-0.4147332981578466	-0.3383227954122956	-0.4150385498000217	-0.38559349227280026	-0.40503793385817816	rAI
271	-0.3016628714142813	-0.38836482760984953	-0.35303598489806626	-0.46896690397369506	-0.3873470368391962	-0.4895374119212536	-0.4165323620982786	-0.4421318146636073	-0.41805917985406266	-0.3968640356429475	-0.3974261681981708	rAI
272	-0.17789339840941287	-0.1990126099861457	-0.41638918238903516	-0.37773433681424057	-0.3837120203743257	-0.4239245566556223	-0.42984276950779393	-0.4204487089630223	-0.44978940548329227	-0.40703526266123935	-0.4167439353737537	rAI
273	-0.4429238118678562	-0.47392246114095843	-0.49299213868469777	-0.3886479162282566	-0.56217162013585	-0.40604428087902633	-0.3473061551050649	-0.386779796410718	-0.47105284350726323	-0.41314397330633906	-0.4126240107229281	rAI
274	-0.5370820063037798	-0.5748192179324957	-0.4440593461115405	-0.317442372984576	-0.5381266169801019	-0.3940293241529002	-0.42004967322087267	-0.40224091458262634	-0.42339301012572284	-0.395259813068957	-0.4134123806508801	rAI
275	-0.24842506345622054	-0.5289752739677864	-0.31829167727137125	-0.3844407603189508	-0.46622099618209306	-0.42044011416201954	-0.3592278333123485	-0.38967119008635726	-0.4146176839982923	-0.41827198950668326	-0.3993533875775404	rAI
276	-0.8746894259528205	-0.35428813618529237	-0.5160908626634056	-0.43307451240722594	-0.4340430461896461	-0.5575018146071155	-0.4798982869356442	-0.40257999553679535	-0.41149305139298115	-0.42683669143616115	-0.389255805107469	rAI
277	-0.4317174948515663	-0.3908683035099891	-0.41470411799187884	-0.6233240944079341	-0.26998404477271765	-0.31442737947430516	-0.49598016951370555	-0.44953212840545476	-0.42060021085941524	-0.40755680836975866	-0.409239079383589	rAI
278	-0.3168083710727995	-0.4044084804040579	-0.4714775422490611	-0.5819913244027054	-0.4238287047120988	-0.37835476863775525	-0.3903722778706089	-0.37948048507902604	-0.3937299795200398	-0.40395585154426294	-0.402697597093273	rAI
279	-0.5792743695743978	-0.4592362889198228	-0.4333830334515238	-0.4780662195274961	-0.6092270645019104	-0.396409406178704	-0.3761939814952217	-0.39470386883684483	-0.37565236448145584	-0.4243150070243458	-0.38830255149969395	rAI
280	-0.46386686386848996	-0.3908015118826285	-0.3903056084689656	-0.3994962990824679	-0.37860830838925447	-0.25763700697448383	-0.3628635697601571	-0.3830740265794537	-0.4407948848022928	-0.4056943561083159	-0.41058189436186987	rAI
281	-0.43375436236684245	-0.3214842753218478	-0.6111680726588085	-0.4127220339099783	-0.3792820759753854	-0.446393191552831	-0.43744150955812444	-0.4224626530434624	-0.4212826578948346	-0.4034005384207	-0.42968239012259196	rAI
282	-0.5422955781801863	-0.2555265851139932	-0.34119001126734794	-0.4272340611199498	-0.4071487858984005	-0.42757246146000455	-0.35434801450948933	-0.4148425965257228	-0.3935208094563525	-0.39411973022863134	-0.3970232196996209	rAI
283	-0.2123106449028664	-0.5199488136282626	-0.5182135778369651	-0.38841262063580406	-0.3501603290553344	-0.48562181405565175	-0.49245255752598505	-0.35065923034538793	-0.43666745099175763	-0.40983738168668593	-0.41926926815971544	rAI
284	-0.20445779671738212	-0.5285905978731716	-0.4067529352187316	-0.3568903184922212	-0.417125162119692	-0.31602938286260307	-0.4212723904021328	-0.44116920229229406	-0.3800424857742561	-0.4172028780133292	-0.3876205411824897	rAI
285	-0.46420682553352294	-0.5440328232382012	-0.49836295708233197	-0.5091778522571985	-0.4030202765072917	-0.382260946634067	-0.43019225802818206	-0.3582391872493398	-0.3843112548156773	-0.4342165914706765	-0.4092712993663742	rAI
286	-0.41941416675212306	-0.20076882992814826	-0.3897393438236099	-0.4042207420164232	-0.4899824507244252	-0.39514220709475806	-0.4092316239994245	-0.36705788685628604	-0.4296486721831635	-0.4160015885122811	-0.3933357253680162	rAI
287	-0.3290959755227678	-0.6323452147525134	-0.46300091228527485	-0.4267645736514631	-0.4709672515183531	-0.3918205984015513	-0.44161069460999114	-0.4257791001421573	-0.408388417544375	-0.42839944100239824	-0.43548220881619604	rAI
288	-0.7022546427512134	-0.5260037878780319	-0.5005400106218246	-0.4011934232599245	-0.3965776714967677	-0.4472022840400373	-0.3510908081315642	-0.3874452880159615	-0.37381697438134875	-0.4149427169622494	-0.4166208464911103	rAI
289	-0.22967573204291622	-0.3202096034582644	-0.34611563596441924	-0.5578429178486957	-0.40968897313565794	-0.4372912548318197	-0.45731541161758366	-0.3875516288784658	-0.4221802393653361	-0.3937911825151797	-0.42435646748288985	rAI
290	-0.755759306179447	-0.6256403571980353	-0.28573672593701566	-0.21858689905100162	-0.3939639509263453	-0.39928129171045923	-0.4009083752252574	-0.44164001312281825	-0.40523090170826404	-0.40730721898606764	-0.39119175133339357	rAI
291	-0.437929080835292	-0.31152445961395375	-0.5040062133986499	-0.3758220905735544	-0.3932235463713222	-0.426596130114498	-0.37374892366860923	-0.3903112178950395	-0.43872273998069244	-0.41129046237390054	-0.40005896357754334	rAI
292	-0.15463170786881006	-0.4210265500275732	-0.46957067664622554	-0.17471175520186763	-0.36218706972296383	-0.3644775214765497	-0.38484597730886205	-0.4464225151969635	-0.36673764344679916	-0.40102399955150153	-0.42057288936297044	rAI
293	-0.06910839690355049	-0.6990087151031108	-0.45841755600762724	-0.2982603933872114	-0.47691452921812144	-0.31117253511593074	-0.4802487405407274	-0.4745577893718716	-0.3904406340604324	-0.4043078039091646	-0.41602802059182986	rAI
294	-0.05822056957448194	-0.1765752022794286	-0.2879632734313975	-0.3582047115643965	-0.5094248692121394	-0.40081072190621375	-0.4355055252730183	-0.33260057249467434	-0.439183584918173	-0.433593543085742	-0.3885915999996124	rAI
295	-0.7096261862689344	-0.5462913864525055	-0.24284846331202695	-0.4563482187388761	-0.4041218220938118	-0.3931756061273488	-0.36026216142065487	-0.4019951963940588	-0.37787040570970426	-0.4198469580634512	-0.4291753078890674	rAI
296	-0.23926057028184824	-0.27003560738244964	-0.8813186111725819	-0.5189817330431229	-0.358069173790126	-0.4672910321754342	-0.4010979087572851	-0.4396434451948546	-0.41953188552821835	-0.4125360979572615	-0.42129489476997145	rAI
297	-0.5071111929569163	-0.30856472257033735	-0.4429574652998461	-0.3579029976093116	-0.33029446509290844	-0.3135114095246077	-0.40881176491311133	-0.3945822760544336	-0.39401445133931595	-0.4356353900564214	-0.4073877370603355	rAI
298	-0.673789423453042	-0.6145732078401563	-0.4203466379430299	-0.42782734180996224	-0.43204161305486116	-0.45937077144034927	-0.3682180264199672	-0.42746213342008066	-0.38506346963388416	-0.3960867539902301	-0.41993201937816493	rAI
299	-0.347175556746501	-0.3266086767710187	-0.29890143129081337	-0.45818182736127366	-0.4170613463434276	-0.3800015579800246	-0.4139110668860756	-0.41889537971984303	-0.3932117085501031	-0.38530305337483484	-0.432980262236972	rAI
300	-0.716788516647364	-0.5939938920262511	-0.48595994431536454	-0.40660779535062813	-0.3947569805605079	-0.5775162217625082	-0.32378586537785187	-0.4519764392417843	-0.44963285030477	-0.42324524105918615	-0.4029895084694825	rAI
301	-0.7401661459282605	-0.09577359664159549	-0.4382881570709644	-0.48598693857775865	-0.31943299067464354	-0.31843747069606454	-0.4502888465170439	-0.3742497282099527	-0.41507223646662805	-0.39430256707726596	-0.3921467352366525	rAI
302	-0.3679861433127284	-0.5473967997915247	-0.46314186856398587	-0.36807268970583845	-0.4605520505042476	-0.41448472099708666	-0.41449125533497316	-0.39174227560433694	-0.42201490286004373	-0.42828186168672006	-0.39515754087833604	rAI
303	-0.40436629423523596	-0.759989813747053	-0.37485001292729725	-0.5686590383064932	-0.4717483554710777	-0.4850821066956201	-0.3976504311224542	-0.3877342594933907	-0.43583124204748175	-0.3910972705028312	-0.39077255330364186	rAI
304	-0.5939407086641858	-0.25312482258622204	-0.49360431782241226	-0.5675670820513928	-0.4828971511734566	-0.45900631804689174	-0.3527840069717132	-0.4053128696729202	-0.37954668307536826	-0.4127688340074477	-0.4099616493241893	rAI
305	-0.5200714985508854	-0.3897092263754253	-0.3367124024459699	-0.5144127264398085	-0.36083190330117487	-0.4096966360036916	-0.4113186566365111	-0.4174102048675621	-0.4748403035451387	-0.4139033453244491	-0.39866238140506555	rAI
306	-0.3001106230500169	-0.2683960210088019	-0.2834253002604005	-0.38972002506829356	-0.44232113379423293	-0.2825436599839129	-0.40653299371797486	-0.4417634701417195	-0.42285728748033724	-0.4294948277877338	-0.3891638720385504	rAI
307	0.10179079484019245	-0.44000545564355004	-0.3022372968807624	-0.2706697194057985	-0.3917715525486214	-0.34369604984711777	-0.4672589385919679	-0.42545507473178684	-0.4187280833312612	-0.39475871096816917	-0.41912206106883654	rAI
308	-0.5141164360145637	-0.26573798367841067	-0.20450792652667882	-0.4689099694223783	-0.5018472713666962	-0.47018432878773603	-0.40785093003790346	-0.48797888747349577	-0.4241068733274307	-0.4274524186089193	-0.4235771915731292	rAI
309	-0.18661840555248985	-0.05566413831338447	-0.3318746257481586	-0.3114331769605972	-0.5088871944964541	-0.27043567128045476	-0.37664144369878744	-0.3976772794769457	-0.3579393259423228	-0.36881337625423166	-0.41484000382105257	rAI
310	-0.772288251143228	-0.2185560534151836	-0.38263890173878645	-0.30745189886695534	-0.32839321515807646	-0.44105855959459384	-0.4259007262252402	-0.3869932849288481	-0.37998079342035723	-0.3950976259126354	-0.4259272773131176	rAI
311	-0.6738280958794491	-0.5803266483624991	-0.40848951578941883	-0.19957202684056308	-0.3157149594679535	-0.3587531698936726	-0.45605736087835913	-0.3781276017673075	-0.39477317865677775	-0.39509665485972584	-0.39817707120132206	rAI
312	-0.49280386488576333	-0.4054775791787682	-0.32525908316807156	-0.3070854937180105	-0.3853546945406833	-0.39175314545888174	-0.3442871102585909	-0.4331623381470739	-0.4416699236053927	-0.433566133922959	-0.41687319338803547	rAI
313	-0.523053802807799	-0.3921216466688914	-0.5402707823679461	-0.4363293830952117	-0.3713435618702392	-0.4428362653577123	-0.4401083515134072	-0.3619602915814277	-0.3678553320445792	-0.4000574608285618	-0.4286453320842188	rAI
314	-0.44928791976888816	-0.27628897511612377	-0.3855311267955787	-0.21168685246072239	-0.39750326687156773	-0.39369464176696073	-0.4566462819458005	-0.41081723053245917	-0.38137960016794165	-0.3902798227182439	-0.4092399071707735	rAI
315	-0.1257703080989668	-0.5745694327993044	-0.20778615125859556	-0.35765215907916903	-0.29478570462455056	-0.39532787882891085	-0.4381568331676884	-0.3477308403615521	-0.4336569694460536	-0.4265988985712738	-0.4214386712075108	rAI
316	-0.28521577455400404	-0.43717508921090487	-0.3252695806462717	-0.3278826629139488	-0.4359832515669876	-0.536805804666698	-0.44647347455310343	-0.38762247374267006	-0.40142148752800794	-0.4053566191777882	-0.42111034997253616	rAI
317	-0.8973946995630097	-0.37455819916465793	-0.39323558653944635	-0.47539895585339037	-0.3982737065284047	-0.361873176202458	-0.4596461793091849	-0.43508836690879654	-0.399041457286284	-0.4212847127445137	-0.4270171576627147	rAI
318	-0.17213794014172967	-0.4481065645328268	-0.4312779026706778	-0.4135029594855168	-0.46346080731495143	-0.3883894982114072	-0.42027298567196764	-0.39202252967337475	-0.35844253834083867	-0.4354082955790815	-0.399998692337955	rAI
319	-0.08065881232726835	-0.4091640931205583	-0.515579922489038	-0.2401693050676153	-0.39915457102205787	-0.4716652632565465	-0.3956293659130097	-0.4157214819985113	-0.4043949265689102	-0.40640702580955823	-0.43179408995534646	rAI
320	-0.3654185539476112	-0.5400766126973433	-0.3492089525259977	-0.6002916099709956	-0.37421644920127434	-0.5086311998617142	-0.44737456315471114	-0.4485132484807816	-0.40978394278523467	-0.3936480993719372	-0.41913796143855336	rAI
321	-0.551242218536081	-0.34335106089155376	-0.5977592014596496	-0.3731636673338932	-0.4705272207220809	-0.4656536096429293	-0.2594654007339194	-0.4235651834679946	-0.37212160305706365	-0.4552962860953134	-0.4164888145501105	rAI
322	-0.4553106513754249	-0.25096064089161263	-0.4090425564239168	-0.3810314311700216	-0.4780876514428555	-0.3929738443528197	-0.35819199133177515	-0.44884227778759755	-0.42283273918500086	-0.4056726642141372	-0.40009079130907726	rAI
323	-0.5817585563188887	-0.36168280302913935	-0.585956355369681	-0.5823066310736157	-0.3550085894666248	-0.45898995140500276	-0.38183016566604683	-0.4520442041984773	-0.387108344299959	-0.399131222779982	-0.41656071377020626	rAI
324	-0.13272389260942827	-0.7177550958309997	-0.3055012952942461	-0.4698427750708462	-0.3516053800087409	-0.44664339407419934	-0.38667713489878613	-0.3979437682314865	-0.38413349261713087	-0.40759357938131785	-0.39564271361433295	rAI
325	-0.2851094764142423	-0.4628586285956125	-0.35174654825442203	-0.456948164184579	-0.5162862318763412	-0.3660187620237831	-0.3948208785829406	-0.36174682469570346	-0.3896432928153214	-0.40885673919676385	-0.4338571312473159	rAI
326	-0.5748736486051674	-0.3665872629066432	-0.40572867765283926	-0.43091188276157305	-0.3945148877422674	-0.4237496874186367	-0.4592707253332186	-0.38803142010035635	-0.43950149572459535	-0.4310158186917041	-0.40536205158098965	rAI
327	-0.2695623148199233	-0.6892633820107467	-0.3759867568023365	-0.3828536677574253	-0.3561049161702503	-0.5199841757845465	-0.4895467148116583	-0.4104302641684567	-0.41277765286384854	-0.40378385045078546	-0.4175049393117975	rAI
328	-0.5876082830303314	-0.582772207808562	-0.5298267307818125	-0.3629836886101623	-0.3172085941758842	-0.43722473459674566	-0.46049916607170577	-0.4846996916488069	-0.4463987019884861	-0.41620976646733165	-0.4237328660067629	rAI
329	-0.5717394636185169	-0.24587784756329623	-0.27598924681942316	-0.28440910657253077	-0.5446937662014865	-0.41714965824251177	-0.4315576144498493	-0.370690972190871	-0.42920780406264447	-0.44139858179035446	-0.4140529165019388	rAI
330	-0.3349938763843581	-0.3304940037911983	-0.1770517149284027	-0.49773393766392043	-0.3807633723314696	-0.46876675096209763	-0.47401795680657194	-0.4029224215963064	-0.38759968357469043	-0.35039091524681926	-0.4040821736420786	rAI
331	-0.46632376252303703	-0.7525676693174899	-0.42977028682561685	-0.43574591907856747	-0.462878459260502	-0.3529831933928103	-0.43226062236977103	-0.44018726306190886	-0.42300496475215327	-0.4063015016855543	-0.4210849765783461	rAI
332	-0.49074021499166093	-0.1809595796351651	-0.3911222973488886	-0.46521266549551404	-0.39073742617499924	-0.4244988481602361	-0.4098450206430514	-0.401301735084189	-0.4233916533616047	-0.3719961174115159	-0.41890766745875946	rAI
333	-0.2816817928701473	-0.5207743375317719	-0.28671571160181725	-0.45110641415184677	-0.2866206042442762	-0.3922141388554701	-0.32285419457717845	-0.40509018150146214	-0.3953620746426959	-0.38747640402977634	-0.4193533418740613	rAI
334	-0.5374588247107254	-0.3205649068949515	-0.3866646392787231	-0.3704263966903076	-0.4717222403438601	-0.39454315075509405	-0.30088096884195403	-0.4905906202868088	-0.43128651539167984	-0.40106636389293754	-0.3814790501506035	rAI
335	-0.35969149268342615	-0.6044319883020683	-0.44525217830960456	-0.3548369662915995	-0.36901962109357317	-0.4229366726934657	-0.41256006878849083	-0.36964990907728273	-0.42593159025771504	-0.4490381289905437	-0.4317828026123158	rAI
336	-0.5781553906112544	-0.19069407314828532	-0.5825653337018029	-0.44447780605731213	-0.5926279898654768	-0.4078242270131736	-0.4303884185422065	-0.4375115071259469	-0.41854099984130155	-0.42487025999694306	-0.4442249676020723	rAI
337	-0.44697890034305177	-0.7465865990637836	-0.4680841444866065	-0.3273787711684224	-0.37332075753364813	-0.3998694249658107	-0.4218036550367479	-0.40512125712004887	-0.3700850521608062	-0.360901008590463	-0.39634373818044893	rAI
338	-0.3709575020022548	-0.4226803654379948	-0.20776070952896095	-0.5428453434072459	-0.3856380706510656	-0.4855541045771519	-0.4411521171605547	-0.4107503782278472	-0.40364595970896655	-0.43813793289555064	-0.40734782742938386	rAI
339	-0.2892538634801239	-0.2553694240206583	-0.3992761097571157	-0.5483463418692203	-0.4028832500279681	-0.5285524236841691	-0.412031128057263	-0.4387317946086665	-0.4659450215290446	-0.4569093245052223	-0.40901329635730743	rAI
340	-0.5566462048165877	-0.7335684040301429	-0.6568870697086402	-0.5548892585851098	-0.5186497667186993	-0.4731638433486726	-0.3943876158121715	-0.42761985137037917	-0.4321674533039746	-0.40408268920573975	-0.41762284749636336	rAI
341	-0.30540557262470136	-0.2605893630884681	-0.30451943812310167	-0.4267913253759307	-0.38367760985384003	-0.49079591345952334	-0.5648614083625411	-0.4535377009842943	-0.43391593151596075	-0.4330845403527913	-0.4098968051573845	rAI
342	-0.6199937435639676	-0.7410936591527993	-0.39174225574894284	-0.5543411760112692	-0.2490465639020144	-0.44122099594734215	-0.36839798529896267	-0.4285458595731082	-0.4310512820113533	-0.4204723935520868	-0.4250768943161549	rAI
343	-0.4809410875494063	-0.44547430207906213	-0.3116970337805135	-0.29063289828427813	-0.4095451693852431	-0.5160037617756865	-0.5034421540327515	-0.4159583407680707	-0.4089084765008864	-0.40735774384871565	-0.42499230039812314	rAI
344	-0.3936056897117936	-0.3697819327830236	-0.33853877997037796	-0.334572123698818	-0.33216317012806224	-0.4090275883333805	-0.37020506795212227	-0.37935025609524103	-0.40172158642759365	-0.40486416290853444	-0.38784619168362794	rAI
345	-0.6343218871703391	-0.4577839964126241	-0.27673262705348445	-0.3178860755113034	-0.39036817655306716	-0.4721998955513292	-0.3952797348950723	-0.3451172781544244	-0.34944285173064277	-0.3973727273672524	-0.4086830798799709	rAI
346	-0.2566219950337044	-0.4712268988265788	-0.5521540975310104	-0.24980569874099645	-0.33150310676747735	-0.4114069726941316	-0.3330490648896717	-0.3732878014070954	-0.41362718223203027	-0.39124730311010236	-0.4350063838946738	rAI
347	-0.5033495131650981	-0.37257766377546014	-0.6303505685114028	-0.5363842748543276	-0.34487469458859643	-0.45327810829894116	-0.41841961891157203	-0.40468180911387414	-0.4306986688859007	-0.4192953232560463	-0.429263494282994	rAI
348	-0.28741086928776405	-0.6615927708090991	-0.3501759485676946	-0.4981410899061348	-0.3382629602024408	-0.483379525094029	-0.4406198274562189	-0.42522376744839396	-0.4351402177566429	-0.42176677135067797	-0.40000998745161814	rAI
349	-0.7020512158463627	-0.31910769287954427	-0.27195515611844545	-0.35732160418956543	-0.40280519883727384	-0.4324802408878255	-0.430245985046408	-0.40224579281532213	-0.3981431401723066	-0.40703941455934356	-0.41682400892977	rAI
350	-0.5610145803812648	-0.47555902818131085	-0.43853263380145957	-0.43509822393351194	-0.376047665346901	-0.5500621890042618	-0.4767855065414096	-0.42817011136292726	-0.41760369915522916	-0.41182440437414686	-0.4009291032558883	rAI
351	-0.7046627925564243	-0.08944807066356777	-0.27555353870353483	-0.5491248888823189	-0.48449068189701233	-0.3713820170732488	-0.45718884306790836	-0.45346683248466346	-0.42926995203216073	-0.3956247024764002	-0.3756348622146289	rAI
352	-0.15020081752452683	-0.8083580087704934	-0.3824452427770201	-0.5195868904072918	-0.38802911114068556	-0.42384651178210103	-0.39204342299358014	-0.41654436780507065	-0.4188525494907245	-0.39667053866806107	-0.4505841563295924	rAI
353	-0.3588068269680382	-0.3065101808342965	-0.4927642081423105	-0.22651081473692708	-0.5585943856841549	-0.4372007055402754	-0.4072558954383627	-0.38309209004276795	-0.3879012366736156	-0.37584003935127597	-0.4343998908991233	rAI
354	-0.32768493299484625	-0.44608031323327185	-0.3447523405409156	-0.6323641897120235	-0.4202686520920102	-0.4055846442926024	-0.4495044910323387	-0.3422748187632656	-0.4311354740937506	-0.38427211489394764	-0.4208063095359436	rAI
355	-0.8051415694285737	-0.6087773726422772	-0.3520347729816513	-0.3888742507580373	-0.42648425003012763	-0.34489713251478243	-0.4812749645609756	-0.44757110875887784	-0.3675654113778474	-0.4317976463546212	-0.4206161751815166	rAI
356	-0.824129107199134	-0.21288721635013125	-0.38185572851071475	-0.4092074016624239	-0.44005235714868074	-0.34820887426147035	-0.4080973356800912	-0.3972662614954504	-0.3943716919500267	-0.41153140403845384	-0.4366071967938447	rAI
357	-0.13882234613439706	-0.1438314463525015	-0.3571269248817167	-0.40887409080552967	-0.4192552161443436	-0.45892175877723074	-0.34045917686558513	-0.4384948299610424	-0.4094669417313597	-0.41105322971251174	-0.4039086876976291	rAI
358	-0.7573880423328898	-0.19579117937349597	-0.2361948534961924	-0.5951013926725949	-0.5645211481818927	-0.44535091888215605	-0.4381556101762916	-0.4827662923676773	-0.40901788086632096	-0.41563573225698314	-0.4033308614467161	rAI
359	-0.42507153401586495	-0.6987408482954451	-0.30926488910192773	-0.40726482532720365	-0.4209852255593404	-0.46114484526321975	-0.43422910659700376	-0.39519345630284014	-0.39863719173300055	-0.4566748723301291	-0.3877786656102635	rAI
360	-0.4556817437342293	-0.4384466966417567	-0.5460375995941525	-0.3851804030505795	-0.38059392832108163	-0.39109943388066726	-0.40755486089466414	-0.46121559786373684	-0.38399295297928165	-0.4150599971799971	-0.4217062802676206	rAI
361	-0.401245894845333	-0.38638835583716136	-0.40221166182331186	-0.46206261160039097	-0.4062369348507211	-0.4733446285729743	-0.3466633697062423	-0.4509628412780992	-0.3701589332481244	-0.41078642580585567	-0.40967083286448225	rAI
362	-0.476612647428283	-0.5519431848312969	-0.45282645302595315	-0.47390251185106175	-0.42362334050019784	-0.27465117681260803	-0.4297448114873598	-0.4769855861294896	-0.39147785457041473	-0.3855464180174113	-0.35711747401791344	rAI
363	-0.2741201844854841	-0.6617900183106333	-0.4162471050171025	-0.25091716295944194	-0.41150729013865645	-0.4722378071820249	-0.37064801116945123	-0.4245137223983163	-0.455673485538241	-0.3746470670577684	-0.41706456107231504	rAI
364	-0.30914028420226675	-0.3971397717681072	-0.471670269950108	-0.3883442613225457	-0.31393452631276225	-0.43361959340333156	-0.3840718835994133	-0.3848465107273659	-0.36512459855992024	-0.4443768901365062	-0.3945292578636052	rAI
365	-0.7596469123980062	-0.474578784363054	-0.3438503834939493	-0.4650139001695869	-0.4966153028072253	-0.5473021719928813	-0.4636086426590419	-0.45428969666719055	-0.3799869617237898	-0.4191645251127982	-0.4083978274818653	rAI
366	-0.037254177617037	-0.5339694384370863	-0.43645069963065386	-0.29152585675090764	-0.5260119427026948	-0.5857700592830608	-0.4265009330651343	-0.36367276659771036	-0.4044122994796934	-0.41464980007665475	-0.4149352878931853	rAI
367	-0.5843690406300897	-0.21282604034525163	-0.19379124006135737	-0.34964777065760344	-0.48220413715908234	-0.4918513886656558	-0.35786724809720466	-0.3639898478920635	-0.384983238823365	-0.3978681292596318	-0.4142210479144491	rAI
368	-0.7375551024603872	-0.3398041745857764	-0.4345567485303749	-0.3847868909668389	-0.49744070292224746	-0.5598869402611666	-0.4603563255781027	-0.3797899874278233	-0.4650862183986039	-0.41540058093055027	-0.4221837180498955	rAI
369	-0.47299103263950215	-0.37432387107502824	-0.7219324871064754	-0.40516522950619516	-0.3553446962690396	-0.36857718854169513	-0.36332160318774237	-0.48328125183680276	-0.40015565273840176	-0.39831648144248816	-0.3790929904455714	rAI
370	-0.5304421210338542	-0.8155366041882778	-0.6222995463900065	-0.39041886334306697	-0.37586383180592453	-0.4512171142142806	-0.4402338383898873	-0.4119593609844288	-0.41104084711169275	-0.3944690638061436	-0.3940625771170608	rAI
371	-0.06714828830275364	-0.5254995416930581	-0.5255694604174598	-0.3856174844368502	-0.4115509873884144	-0.4589214958455627	-0.40941564092060134	-0.3210933138681767	-0.3957883079835744	-0.40202803237222245	-0.39198549275077904	rAI
372	-0.4874326848613989	-0.460001842697108	-0.2591748481841438	-0.5245438688251857	-0.4484902929014318	-0.47905311080712826	-0.4028094896249381	-0.3653123669262476	-0.39642540736594306	-0.4051924951945612	-0.41512391735381615	rAI
373	-0.681916565684074	-0.5971181982739036	-0.24729035590302936	-0.544567693401525	-0.4588952459984943	-0.37263970985580963	-0.36546344701247374	-0.4322413469494671	-0.3902701386984097	-0.4353899905774881	-0.4069708647583559	rAI
374	-0.6131748071053703	-0.5287967016696978	-0.2517279457143337	-0.5863295984862933	-0.30990039309819606	-0.4285064509193683	-0.4319508192829879	-0.3784448017929004	-0.4444668040222688	-0.40284244669614117	-0.4129321076371995	rAI
375	-0.22934278787391507	-0.41825230562316656	-0.298606693899752	-0.45150360291181807	-0.31404341283413795	-0.4439532598805881	-0.33105570463850853	-0.4107757773262858	-0.4011073010681434	-0.43375207185915227	-0.41627342026542435	rAI
376	-0.511441415871836	-0.38552793737666036	-0.5351300982447679	-0.29080669066937226	-0.34628822128224257	-0.40116008547517606	-0.3511970718833927	-0.4260520891639597	-0.397446389309416	-0.39498864573727205	-0.39951624215610115	rAI
377	-0.5060945166538166	-0.16773944286025355	-0.4144643323634195	-0.22130113744686544	-0.3092575292939741	-0.3779565333950532	-0.39477665457935	-0.4291107846412635	-0.4041218200655978	-0.39969313062668904	-0.42831722365423874	rAI
378	-0.4222720438718698	0.01506714057849473	-0.4452617618209182	-0.39387206518648454	-0.5358368745416818	-0.3784483986749314	-0.4220242004516795	-0.4324471891483112	-0.42338165500283786	-0.3718480812243527	-0.4161069680076604	rAI
379	-0.6798943292987433	-0.46800121050369303	-0.4089849342280304	-0.26826368473250095	-0.38222643058221095	-0.4076644421131902	-0.4351496446207981	-0.38423756327351516	-0.4442498378871586	-0.3942731299206778	-0.42495240640735693	rAI
380	-0.3695680443221176	-0.44903153654710126	-0.49960589336527905	-0.3630321783871459	-0.410369739304017	-0.3763075897010134	-0.4065092800526343	-0.41691239925846046	-0.3656120294431424	-0.4246090282602101	-0.408781399166273	rAI
381	-0.6531647189930766	-0.7217738601761117	-0.32816204863475046	-0.694851694074291	-0.5535205325446634	-0.4524587561903499	-0.43300748641186887	-0.42659344894149215	-0.4162942487082193	-0.379395990243418	-0.39655872072614545	rAI
382	-0.5240637985187109	-0.4490415769874294	-0.4719658741626272	-0.42906771488243234	-0.5040268242060777	-0.30781445632328147	-0.43789422547314044	-0.3983097516942738	-0.3986683237908968	-0.3918090485864683	-0.41305793317043965	rAI
383	-0.586460138992158	-0.5340439441344763	-0.665105428487726	-0.34347740937678345	-0.5110909710510926	-0.5722274677062157	-0.41879401650120485	-0.42917431485983265	-0.38254950738767574	-0.4109483282613882	-0.39948106141018563	rAI
384	-0.583259537266298	-0.5680293064336761	-0.615509625528269	-0.45287877392801756	-0.3718958594827177	-0.3760959303515848	-0.429571566184351	-0.35376389456306706	-0.3779029076670606	-0.3948824335209037	-0.4310759253708198	rAI
385	-0.2947061986874857	-0.49021880098048237	-0.5109806015209166	-0.32795318343397883	-0.4154004886920863	-0.45670667459990594	-0.46642198238931476	-0.4399192012234455	-0.38891059177733295	-0.4002147135318917	-0.40427015385747567	rAI
386	-0.08147171626502729	-0.6258101554668688	-0.483950619332437	-0.5866731081266467	-0.3367824086578898	-0.37061684064177924	-0.4565129697347895	-0.41658714474116915	-0.36719171887677615	-0.4344912731234446	-0.4242622363439484	rAI
387	-0.45404611305815507	-0.27672642586376167	-0.4348012729308387	-0.35889017559452324	-0.40511850247159437	-0.4042051395320591	-0.4158110242757063	-0.3560791964900979	-0.3713401947318987	-0.4143944324426409	-0.41551539848807595	rAI
388	-0.4089126558895738	-0.2003981862516636	-0.40926205020373135	-0.3636401352219042	-0.35918731324994924	-0.4093428536324602	-0.3744117169960204	-0.33681525011512226	-0.4114192426999979	-0.4055124904019632	-0.4061965020926047	rAI
389	-0.5970264018879867	-0.283399324975515	-0.5563722160177018	-0.33160050022859117	-0.2914998084681765	-0.4159441386181217	-0.4155457115138077	-0.3442600716251226	-0.42515039237686375	-0.4046927496244767	-0.39432034935931676	rAI
390	-0.16537883312324977	-0.4179505286328991	-0.40290684807393307	-0.2737302982965518	-0.35990258694320776	-0.4756441179339524	-0.4838730070441965	-0.34462262425803175	-0.4235345715921749	-0.4063737785006304	-0.4126431440926258	rAI
391	-0.12588345669385326	-0.5257540344694556	-0.5559197657872689	-0.4640809934886106	-0.49731788192976856	-0.4283203617240645	-0.5177823514052607	-0.4880143344591216	-0.4156293104397728	-0.43821227625328046	-0.38514032138131127	rAI
392	-0.9123737833669061	-0.49000031308312697	-0.19568493324771752	-0.43682349745095905	-0.3505572131492132	-0.45952280731386874	-0.3994981345192943	-0.38670733254662004	-0.44186450521061577	-0.4205451711880244	-0.4306295109114165	rAI
393	-0.1682796957845802	-0.5742867976732701	-0.3004755840442586	-0.4449449965616154	-0.4681618960677433	-0.4215393043198232	-0.38042450893068125	-0.42930988777233847	-0.42231346294259164	-0.4140687100394575	-0.4388947605169247	rAI
394	-0.2620642862113367	-0.3394226272649619	-0.6156470062607206	-0.4507746662105137	-0.3230114977666379	-0.47319913885526194	-0.4607626940295193	-0.42834783407888094	-0.42381156016615623	-0.39492052610315564	-0.39419152233314325	rAI
395	-0.09912582182327682	-0.6245522956543552	-0.4492271352699066	-0.5135694965280744	-0.4251620183103559	-0.6045949988529282	-0.4464919048725915	-0.4506162065859283	-0.4038928583032068	-0.41094236639849446	-0.4111402614208966	rAI
396	-0.6755541842678531	-0.2579225076316869	-0.43664347181726954	-0.4673679435910536	-0.5000074030884176	-0.37710076105672485	-0.441118509148054	-0.4548438264673718	-0.3975813626353427	-0.4456806183880859	-0.39456636243581444	rAI
397	-0.43732903320655336	-0.5714502319469567	-0.4250261236141764	-0.2876868756779008	-0.4167861251905395	-0.47020676142507334	-0.448883412273696	-0.45106464089738435	-0.3619490411600166	-0.3965738565039527	-0.43306857724082337	rAI
398	-0.6027997625799182	-0.4635239432830686	-0.49158513660005343	-0.5476981900269546	-0.2564838152487375	-0.4055147538614401	-0.3963083410468131	-0.43907257762161334	-0.3876192085772346	-0.3981094799265046	-0.4238994616633543	rAI
399	-0.13820643031948454	-0.5643712529121071	-0.5932272337989172	-0.37238361633611095	-0.43854667483816107	-0.41601900712396506	-0.43524557762372756	-0.4038866541582317	-0.39639977338586274	-0.41881889189481664	-0.3919118821882774	rAI
400	-0.5624692898781787	-0.4597830818254758	-0.30186746305502393	-0.4681297410926928	-0.3650254878088606	-0.3382037341507989	-0.38121405729002394	-0.3843693837841026	-0.3806351961920824	-0.39676581307274045	-0.4071651307076479	rAI
401	-0.6312346525067036	-0.5232734136147172	-0.42393282469868837	-0.35344773783126027	-0.4220124564901052	-0.3231811504340042	-0.41064384737361304	-0.37614340277371494	-0.3929841441625234	-0.42772152654847784	-0.3817691711381501	rAI
402	-0.6067473507774832	-0.275505239614317	-0.26727109567900986	-0.47313480895337257	-0.4667495559941923	-0.5145811044503386	-0.4129571029298538	-0.3711901843897661	-0.39455284118735834	-0.40926819464996717	-0.3954305846117643	rAI
403	-0.30610819796232913	-0.2828954405431621	-0.6629139944129738	-0.7259858382959574	-0.2726178354823758	-0.4454452967271683	-0.39852863031074903	-0.43043327753728694	-0.4213336665686837	-0.38095056362945046	-0.38934523687945927	rAI
404	-0.5489646195665411	-0.4860201702092103	-0.15388195630827153	-0.3078141547733849	-0.39691038219879476	-0.4026150312699289	-0.44175453604335035	-0.4292585220746225	-0.40181680269959413	-0.3814197961991686	-0.398419422533713	rAI
405	-0.571497019631927	-0.37067650541621594	-0.4784751774226847	-0.4739802076970965	-0.4843944906844363	-0.34883930524278417	-0.4343916484557378	-0.37046293588001955	-0.39405070430885186	-0.3933461786542933	-0.4229435511668267	rAI
406	-0.541499526963424	-0.4244563662230469	-0.4003634649312916	-0.42489196579656185	-0.44104910418000526	-0.3861717860590475	-0.365458105872467	-0.35451115874105943	-0.3957708944106191	-0.4160189232427465	-0.39446017504370023	rAI
407	-0.4815067393046423	-0.4080951526704324	-0.12204379614059731	-0.4666775723742678	-0.44821255835142015	-0.328687989909657	-0.47271618832550677	-0.44591431992623914	-0.44155122915865674	-0.4145815616312857	-0.4221948342681579	rAI
408	-0.5730350723018448	-0.13121254474667585	-0.36774073748688724	-0.567594703809911	-0.38940606928348726	-0.37707772204343193	-0.419008890148284	-0.4305658362334059	-0.39241512701465997	-0.4152720280909356	-0.40041414217353827	rAI
409	-0.5175718755454178	-0.3825244448855199	-0.42809144895447726	-0.36482595625864445	-0.4459488751930905	-0.40343180708111687	-0.39988871291817496	-0.4277977416050775	-0.4083827434586445	-0.4258698915235669	-0.3911945967210373	rAI
410	-0.35921494139626325	-0.39490122257532057	-0.38958732698531034	-0.33512499026281906	-0.4036668185264854	-0.3769077891453321	-0.3959275029208327	-0.40757617862914874	-0.40764801495904673	-0.40123499579330635	-0.4034264983691701	rAI
411	-0.6887934445491345	-0.5257680434602369	-0.3048864448482237	-0.4472605779020273	-0.509352006907837	-0.3920938312954207	-0.3718601195461045	-0.4052861852719599	-0.420105094682938	-0.4032076080043772	-0.40141243325014403	rAI
412	-0.25344941580792063	-0.6582405146192829	-0.1572018369809989	-0.27854716374352845	-0.5636165961039512	-0.34666050316124297	-0.4727944789439833	-0.5127901560385518	-0.38859727762089297	-0.43252880500715635	-0.4057662092630855	rAI
413	-0.5781668259991966	-0.37917952875221234	-0.20660172486398737	-0.39595321944279455	-0.5125187930662952	-0.44465835537714526	-0.4302031664201784	-0.3387638126170523	-0.42303594817585904	-0.41785151053795766	-0.39625720991414537	rAI
414	-0.28899939683447406	-0.6722344211020056	-0.31148983131010444	-0.49777483493553343	-0.3014121287082262	-0.42061040183242826	-0.4008160108324637	-0.4158821806814156	-0.3910202010264486	-0.36330694189665147	-0.4062518511970939	rAI
415	-0.2716978041584604	-0.5338153629251411	-0.5660938680130962	-0.6270659062097117	-0.5101232906238173	-0.3473429826384378	-0.3805752119668069	-0.42148323068390714	-0.47437851350221577	-0.4050308862845596	-0.40650270149626044	rAI
416	-0.23042303872190797	-0.4040313744569656	-0.4651580200895887	-0.3875955206241985	-0.43995752463259086	-0.3733642279729775	-0.3835420667112723	-0.43263081274142146	-0.41501967421247266	-0.41522026207389423	-0.41592033809699774	rAI
417	-0.2908614758276603	-0.6325177428026058	-0.6821371089906806	-0.4412322268731136	-0.5247398534281255	-0.47263278644289036	-0.44873165324262143	-0.3454552171665015	-0.42210238195606425	-0.41756800762320057	-0.40909585042550806	rAI
418	-0.21877667625410638	-0.5187435023038205	-0.328931552466213	-0.4166570419175072	-0.34389102129242965	-0.4684989889682347	-0.5051108516077002	-0.39903944335237934	-0.3999106594299457	-0.3972828802031744	-0.40854848606338606	rAI
419	-0.25437460792159505	-0.5976124982785621	-0.4396181496806905	-0.48701757828532366	-0.3855224184539622	-0.4744050149226721	-0.41943486139604036	-0.397508692446393	-0.425156115189204	-0.41661063554566846	-0.4091727734558933	rAI
420	-0.633868996692639	-0.34264013071324967	-0.6040888304911027	-0.3321987606331772	-0.4550367824739438	-0.2839096575642266	-0.4287867917911846	-0.4406166342703874	-0.4308928197650802	-0.4149809909661719	-0.4256243641621912	rAI
421	-0.33814400139500844	-0.19751290704204133	-0.3179606627000119	-0.3755802502765689	-0.5143030131309834	-0.22620647578762015	-0.41432025690641794	-0.45141032528601116	-0.3895122927107892	-0.42190994555991584	-0.39394991347167846	rAI
422	-0.42384187350632146	-0.3957460581775187	-0.13197034822594006	-0.46783822285657173	-0.3813373206400879	-0.3035574141799828	-0.42246790837109205	-0.4177770355062896	-0.4517987282951102	-0.41921526093621136	-0.3927011088645269	rAI
423	-0.5965126415862648	-0.389194276650865	-0.5908453776357541	-0.3790539976904603	-0.5249049311039818	-0.3895824569896284	-0.45433737245076317	-0.43981594932337553	-0.40951894693310853	-0.42216367033938185	-0.4221074530329775	rAI
424	-0.5456519437461347	-0.6562617096432934	-0.3269858754147026	-0.3902979433582714	-0.4955963402324021	-0.5448851089982172	-0.3524159644221854	-0.4484988205824052	-0.4699997309460944	-0.44229547899766836	-0.40753319301883184	rAI
425	-0.6725259743058769	-0.5358989250493216	-0.36846136339033675	-0.23515281942077337	-0.3769657967474349	-0.5437716217033131	-0.359029232543235	-0.3986087060832884	-0.39531056995269875	-0.4041960888980094	-0.3959143897953544	rAI
426	-0.4378399357615445	-0.42896195512485846	-0.41281672864763874	-0.34558258726695235	-0.3556823149236429	-0.41357005210595055	-0.37315740536337066	-0.42545290083894405	-0.42920122895322005	-0.3875660844181335	-0.40905503539362903	rAI
427	-0.3960654637308695	-0.5385517742157636	-0.5232051445623265	-0.4063590160049963	-0.5675807395314559	-0.47073657306230193	-0.37215635070410275	-0.37186611270910425	-0.4407757779599605	-0.40399384250613285	-0.4083522032017548	rAI
428	-0.39177945604459485	-0.3514618926847551	-0.30755837085160415	-0.35361662392538995	-0.5034476991249056	-0.4402276444139643	-0.3640768810380056	-0.3776107139848725	-0.3921699757371934	-0.432360566742583	-0.4116069435154662	rAI
429	-0.37330017354371087	-0.3852965927162334	-0.41380237155666827	-0.3934656189398365	-0.46740285369436835	-0.42942556298301665	-0.45199248294063704	-0.4833781257889756	-0.463892736200388	-0.4139046614921494	-0.4000447888968772	rAI
430	-0.6488531015308683	-0.42799963400744245	-0.42587251003639554	-0.5828667452336195	-0.45437970684682444	-0.3631842924943931	-0.3516635916919169	-0.4083716915738765	-0.44013467941939677	-0.4164847569686446	-0.43119162451327175	rAI
431	-0.42049800429138934	-0.3693757795620426	-0.18323395330497966	-0.3209243698382114	-0.4239251070759192	-0.40008338836061597	-0.43016393401179875	-0.4425755999368948	-0.4107246154238888	-0.4086137844831319	-0.40416630274485654	rAI
432	-0.7095355910731498	-0.488567278953958	-0.5765590895681175	-0.38651812327272195	-0.540049254946902	-0.4888578406893359	-0.4060126303465175	-0.3644261551888865	-0.37764537383887203	-0.39467094899067506	-0.39127924664640834	rAI
433	-0.4715731216882964	-0.4213717868408036	-0.49932592423383954	-0.2828525427905804	-0.27105580532125306	-0.4361453404038675	-0.4386958057396417	-0.37081097889991055	-0.39449852911077626	-0.431799623198431	-0.401690073719002	rAI
434	-0.6314518999221277	-0.5745811744948905	-0.36880425336787065	-0.390769873955578	-0.40710511573193653	-0.5390681097944106	-0.45573524956092015	-0.4133961045445958	-0.40572870051504284	-0.4085683229367529	-0.3877099834012032	rAI
435	-0.1648931621774219	-0.2897123724285818	-0.4941386008481649	-0.48721244356453436	-0.4343336355135652	-0.5092745607655539	-0.40594924238103924	-0.40940878006816234	-0.4086453767739183	-0.40194240582003626	-0.41312693510147025	rAI
436	-0.2706037026074341	-0.5163798010945535	-0.4540272432350114	-0.2947727708207504	-0.3734217409687068	-0.40020504478979146	-0.42304988668734017	-0.390535834780352	-0.40813851176780597	-0.42077972058286195	-0.39124468432236975	rAI
437	-0.3024119801193931	-0.4387642888123105	-0.5943898056905771	-0.3648890817036214	-0.47941174939292985	-0.2841150174254059	-0.4732244462032703	-0.4330284709043667	-0.40851658880453345	-0.42774345082735765	-0.4017203491677289	rAI
438	-0.35121726083116145	-0.620110305815749	-0.45787461049062345	-0.3396638291233634	-0.32820295375602637	-0.32989333366415896	-0.38225708369935185	-0.39601869442628646	-0.4492682428250111	-0.4025913533622778	-0.40373611014862065	rAI
439	-0.9558496145158129	-0.5606464408862609	-0.5336113785175927	-0.46711773275694385	-0.4014098725979613	-0.3037487956886586	-0.32406268638005414	-0.48119456945191064	-0.3987950461669461	-0.4047714057929618	-0.4094801330838899	rAI
440	-0.7550118187371462	-0.2856304464878585	-0.48738302682469414	-0.3917443029412864	-0.29080522861106284	-0.42310180760794397	-0.38933205428256223	-0.41146270168635546	-0.41896550269283056	-0.42445951371109875	-0.40075940198245674	rAI
441	-0.39701939219881144	-0.0831988367476887	-0.5488602544710636	-0.34646789007791556	-0.4473950456978597	-0.45207726004193577	-0.4187846861641878	-0.3530308143860015	-0.397946700127024	-0.42683880443111666	-0.41565808670521653	rAI
442	-0.3707988376191164	-0.32407976846803815	-0.4970048886015665	-0.4929187806599631	-0.48927632824796385	-0.41794700773214594	-0.3915333406483622	-0.4383681134404685	-0.34510818599901505	-0.4328225727337789	-0.3900360590475028	rAI
443	-0.4921413633292361	-0.5049575690647116	-0.4788492162292312	-0.3285448158257252	-0.465372465482259	-0.47966411991858765	-0.40283967799700704	-0.4743460066539471	-0.3815383616852373	-0.3982604690857083	-0.4148412826939796	rAI
444	0.0718049889764468	-0.4965687337002456	-0.2476507115895202	-0.3674206641740975	-0.4067628332572678	-0.332508895184735	-0.31876492102661674	-0.4751173597123404	-0.42871927556229616	-0.4252664065242288	-0.4247933233730264	rAI
445	-0.384902557781879	-0.32650841977161854	-0.3046373733182132	-0.5071103096107915	-0.35579772702615836	-0.414271522577959	-0.44482392499490475	-0.42769206246150787	-0.4045510259074166	-0.40630790309007225	-0.40905724688544504	rAI
446	-0.7511721767767525	-0.5012855140244493	-0.4863603601884565	-0.3743551518923752	-0.529560328650655	-0.417443177684323	-0.4311340984066967	-0.3607068250030195	-0.389061754841742	-0.4060386739222544	-0.41283931706814	rAI
447	-0.25445111118900493	-0.41482194673746486	-0.2943926074223951	-0.5204182667941615	-0.24126309990269393	-0.40163441685428847	-0.47601823192347165	-0.3950307281429081	-0.3843512581247078	-0.4143204163174538	-0.4026460804579447	rAI
448	-0.5271497471790052	-0.41099747195395925	-0.42938427501494403	-0.5200625700411539	-0.5025881077367459	-0.4382049476154758	-0.4489802868861785	-0.36656464687419626	-0.4076635410549811	-0.41484075662464165	-0.41057648358084076	rAI
449	-0.14201756522237363	-0.4757717227657717	-0.5868286416711826	-0.4478365860799724	-0.33512104388023634	-0.4359742786392072	-0.4303603890487606	-0.4317211494777144	-0.384608182514067	-0.40288194089992224	-0.4210197193213376	rAI
450	-0.2812548273560178	-0.6199501721569964	-0.5006249329465065	-0.40398268109762925	-0.40863981080817313	-0.3648159555790976	-0.45524052691318045	-0.43677935887455444	-0.3828169344742757	-0.3953973086889817	-0.39043536701205245	rAI
451	-0.6057895677594497	-0.403790680881116	-0.4323361039892361	-0.4018300961938316	-0.36472061933219485	-0.4519447869216414	-0.3807751803220488	-0.4182589182619629	-0.4538272092334898	-0.42173647818826204	-0.401673219865252	rAI
452	-0.9671160528773459	-0.19594237147108667	-0.25556366746844755	-0.3628404702358324	-0.29568001867514215	-0.4688938529269121	-0.4055683014376251	-0.4247834214942391	-0.37991412033184113	-0.4322476341754319	-0.3742835043242581	rAI
453	-0.3551509036135523	-0.40284682044888753	-0.26409456573862283	-0.3364997854134638	-0.3014339444422391	-0.32368164274620975	-0.4078589605281462	-0.3891128820952166	-0.43222893105154936	-0.40096663873995697	-0.39060295211028073	rAI
454	-0.4739978450441201	-0.42360469987828414	-0.48014192807388634	-0.4319597647833294	-0.5544641328291962	-0.4100089337090048	-0.38949369882253077	-0.4169087462287297	-0.4034443043599538	-0.4283451409818565	-0.3873209282031714	rAI
455	-0.49269487912212645	-0.8780412349597565	-0.16686267700652807	-0.3892348484436141	-0.3531339482495826	-0.4229683030142746	-0.4150273327397889	-0.36923807777234785	-0.3990909558041622	-0.3756637798990145	-0.4341204049749372	rAI
456	-0.5200331392303543	-0.37038765923896083	-0.6917625229257208	-0.538153342665295	-0.39839344500058177	-0.4035280809165128	-0.3556215543651236	-0.3872513658727568	-0.41816383627534803	-0.4195646363234025	-0.4016721005806847	rAI
457	-0.0880481030515596	-0.7226733808937555	-0.3409787075366271	-0.3395073216095946	-0.538672653469047	-0.42342372589216	-0.44773648035900887	-0.4106779970402474	-0.4421689730533795	-0.4184405137797415	-0.4102517844831437	rAI
458	-0.5013863501196838	-0.2800961518110465	-0.31009179340547827	-0.4785868628259307	-0.4949701696125094	-0.38968433509990574	-0.3975185358280185	-0.4778985410832812	-0.38982390508121334	-0.39715210197480416	-0.4113833648339083	rAI
459	-0.5445374434477653	-0.061657504685630186	-0.4588679716139331	-0.309372131257419	-0.3035011228224052	-0.3503834163687908	-0.4222551877287838	-0.39217854467631014	-0.34507165040607324	-0.41278952169058053	-0.40459733120930486	rAI
460	-0.7581039711132166	-0.34460817771434593	-0.5822164866161653	-0.22702407387759116	-0.15283776625499973	-0.43485813765172016	-0.435197998134853	-0.41578748515477704	-0.42961869562627586	-0.4027107001420532	-0.3943765245696254	rAI
461	-0.6997152039681519	-0.42236853032042676	-0.6049974698634291	-0.4398205138881468	-0.5460093104936674	-0.31283088973816386	-0.29043789319332725	-0.33891287018117144	-0.3854052640477617	-0.40312207321801935	-0.4186006371310873	rAI
462	-0.22861721439098656	-0.26469999678022466	-0.4165330385163678	-0.3859665607329613	-0.4640746118154639	-0.4438766479480616	-0.4149689365342448	-0.39250808922244	-0.3875672512099798	-0.3960807436558461	-0.4336220783802429	rAI
463	-0.41878205158600446	-0.5909318052739827	-0.5085822078885333	-0.4965260475156001	-0.493084386365991	-0.4357269914743835	-0.5208206515082257	-0.3774009641507076	-0.41420982821124064	-0.45514905703947683	-0.42648249459460813	rAI
464	-0.5106556635145142	-0.31072860322486884	-0.06340946892612986	-0.3525571157292834	-0.386297839500321	-0.45167298955858903	-0.2825376113497962	-0.4983799639530831	-0.42035035336918125	-0.41051435094879596	-0.42162402588864734	rAI
465	-0.5200068001834957	-0.7316256363777114	-0.5310558599032559	-0.36641595742249805	-0.41866880870483275	-0.4386482395628903	-0.4609714505605891	-0.36738739141050836	-0.36969727480416614	-0.41503390357993164	-0.4204824590514465	rAI
466	-0.5909592012353501	-0.4145733285259633	-0.3133958155930207	-0.44638626636124484	-0.40546233520793173	-0.32170342497861737	-0.36396308557279855	-0.42109139915864957	-0.37738798327866835	-0.4000695191530091	-0.4143260289845057	rAI
467	-0.9012392973788006	-0.4362165209774093	-0.5113105210933182	-0.41627130897583137	-0.48395912354150944	-0.4211530915943508	-0.3562159516085489	-0.41362831320314225	-0.3719187005319562	-0.4210184036693167	-0.40800379495128375	rAI
468	-0.255102429168181	-0.197838890805667	-0.3028835226169769	-0.3738913997803188	-0.37306056749337435	-0.4163507038906116	-0.41173324271247336	-0.4702645988908676	-0.4146065214016382	-0.3871849410391234	-0.4199156220411561	rAI
469	-0.1575503608239933	-0.31642242702200735	-0.33852607027472453	-0.3875655774948016	-0.45399480067635223	-0.29479870300465993	-0.37978029039190686	-0.4393040005729587	-0.38325414042817174	-0.43243110041703736	-0.4112937688781142	rAI
470	-0.7891567352086225	-0.07658814896582257	-0.4957527172472205	-0.3742522311989601	-0.3873958153588861	-0.35410424808211616	-0.3427165088905727	-0.41127103352877353	-0.3885491697616054	-0.39983952478407214	-0.4218841599709078	rAI
471	-0.4774711922932026	-0.3123294033636943	-0.6757805478248625	-0.5948595510815636	-0.42107258193643937	-0.40885835412975347	-0.3810941415472066	-0.4298813296472271	-0.43684383349158445	-0.3827301823751509	-0.40331659942799525	rAI
472	-0.5883710738647859	-0.6308220512396947	-0.35804049635572677	-0.4453700358307337	-0.3919022839469198	-0.38176790099902924	-0.36625640056385417	-0.4928001836179038	-0.41137135382590434	-0.45510213887530065	-0.3905909025976858	rAI
473	-0.019294124382622586	-0.17347998726400649	-0.3602294126257111	-0.34351163821186204	-0.4732244912866395	-0.39295619159039974	-0.44559790991950704	-0.3713379958109057	-0.4136031906525534	-0.4217945594603101	-0.37626480642099774	rAI
474	-0.6517274367004373	-0.5122368279062631	-0.6211529500479015	-0.3220994185406896	-0.4138597507387297	-0.3039121720686852	-0.40320354516127904	-0.47729626891283694	-0.41309198790305907	-0.4140358027049328	-0.40964180960419727	rAI
475	-0.6143079147141185	-0.47506476957362553	-0.41065422633863613	-0.42175568495297455	-0.37295144202351277	-0.414460697639026	-0.35331583723971655	-0.4585251138300264	-0.39595174742590705	-0.42093780237663936	-0.42293857928927847	rAI
476	-0.47151226877434393	-0.4184809435037568	-0.7060420989156203	-0.3797524511951525	-0.44063960357859666	-0.4196728867371142	-0.4629554575619675	-0.42576697396897745	-0.3661474385431896	-0.4291715981624051	-0.4122703790139683	rAI
477	-0.31409466196312424	-0.4803693472217174	-0.48876206452219756	-0.41242168921184297	-0.47196905119342053	-0.3513778441228296	-0.43409282413851075	-0.34544903451057873	-0.4078132185648395	-0.37370767505905517	-0.42538952822889126	rAI
478	-0.6687597581178136	-0.30622536996098493	-0.575599766635202	-0.39316154018338056	-0.5554870251133623	-0.3878583427528408	-0.3499228527612949	-0.449844795177237	-0.4633495894620143	-0.434102973876807	-0.41149902873477184	rAI
479	-0.37742874868354676	-0.4566885700059699	-0.34880626199384057	-0.46911397867761634	-0.44582086107732805	-0.3431672130065722	-0.37635766794153286	-0.4242051094341509	-0.4326349675055242	-0.4174416133715066	-0.3896255564343338	rAI
480	-0.39336753404015634	-0.5758020535699709	-0.23503417094792087	-0.4044912049091922	-0.29495459340110725	-0.4612249456678503	-0.3764351303502306	-0.43577939157838014	-0.40309330270159194	-0.390551883091647	-0.40585004265169505	rAI
481	-0.4563278579853744	-0.1678816809558577	-0.4433840168997432	-0.3855362609885107	-0.46918322398930945	-0.3954955261557771	-0.431071593391465	-0.397566254077656	-0.40022750524190576	-0.4015971177799673	-0.4125164474440774	rAI
482	-1.0020673739563337	-0.5410367525762874	-0.2096060153698737	-0.27740666923930946	-0.46375994308237406	-0.45105964747115684	-0.380802896874346	-0.3785735521028785	-0.4165757736753226	-0.41888471662383725	-0.44884008442235485	rAI
483	-0.398487927365095	-0.2963623005367419	-0.471737982377207	-0.7734570162136835	-0.3530369103183641	-0.45585300397397904	-0.3521384370882413	-0.47602813153416546	-0.40824243399644056	-0.40660507940488516	-0.388658676967046	rAI
484	-0.8276489266134939	-0.21614328727977133	-0.41537342390651416	-0.2178639159766024	-0.465325126990404	-0.46354189396462425	-0.32424960549377396	-0.33497959829324947	-0.41289587264818317	-0.42381565183362313	-0.4274769699048815	rAI
485	-0.10205561472373505	-0.4165980482360913	-0.48593248818263146	-0.47620285312826005	-0.3557200286722885	-0.4363041882658723	-0.5148416132504577	-0.39582830522931467	-0.4279435385492482	-0.417213608844125	-0.41633954450499794	rAI
486	-0.08264000871856944	-0.48077625863391876	-0.14459255136691035	-0.6328558950044938	-0.39805709491842844	-0.35819200393462053	-0.4405530848143266	-0.3654776789765339	-0.38308037423820057	-0.42782178546799654	-0.37875191931212737	rAI
487	-0.4801370112571476	-0.565336191406361	-0.5059635501300624	-0.4206835456302416	-0.3704129763169215	-0.37195375811487336	-0.2724439205560027	-0.4011756420777866	-0.4089492412530912	-0.44671353483311005	-0.41057376767093606	rAI
488	-0.3147398762433462	-0.3380993778754745	-0.18928260583187823	-0.4835731506079186	-0.36702241970345906	-0.40742693323962575	-0.453062062183962	-0.42019289710769936	-0.44459152134159957	-0.37544843701144637	-0.38323632225166215	rAI
489	-0.1756679180757389	-0.3644146735843158	-0.5508685449057961	-0.25781012861067076	-0.32536647097476484	-0.3587580571946861	-0.37904463940695504	-0.36568693797661855	-0.4482912009644446	-0.41257580701399843	-0.38365828731513163	rAI
490	-0.509513860740717	-0.7027149534521667	-0.5297496284898869	-0.4570767781461682	-0.4239843934776623	-0.39199701613259114	-0.37953646716920525	-0.3886636915554006	-0.4435668120246402	-0.4147476926927285	-0.41631316996394263	rAI
491	-0.43170924136981276	-0.40743879071167394	-0.4823011790430588	-0.5745551676260497	-0.41056218348199786	-0.49105669979045546	-0.4028320099339074	-0.4236858414364202	-0.4533119363215761	-0.38094119880001737	-0.4060141287550744	rAI
492	-0.2314317455822226	-0.4008287208559145	-0.3948787907961018	-0.39679384145991237	-0.4789368945541201	-0.33361616199425737	-0.4075798625471922	-0.39821423461381444	-0.42345308344167626	-0.3963174793984322	-0.3942383360192805	rAI
493	-0.19528757116171244	-0.5864818236134512	-0.5657292967152528	-0.41392586250530267	-0.4251628659447158	-0.37715827589578577	-0.43557398141796594	-0.4288927500648822	-0.3880394751208013	-0.4118711625974492	-0.44012902683176264	rAI
494	-0.4695580705402273	-0.45445626655061117	-0.3359396673326518	-0.2691406944426638	-0.3529557115342213	-0.4320641996781955	-0.2829452685184839	-0.39066396842301665	-0.4094501434764099	-0.41117730210920955	-0.4124567829066886	rAI
495	-0.7143288508985449	-0.7742502496344692	-0.392333971447842	-0.48647975695986284	-0.429032039639728	-0.39308879771331945	-0.45680217168179793	-0.4504986171583	-0.4039658933533671	-0.4122922425538335	-0.4020883043751631	rAI
496	-1.1728365463803976	-0.5800792063320594	-0.3021138026894117	-0.4852256889088139	-0.34694742806917933	-0.35940152428670846	-0.4187204463647713	-0.3594745668988767	-0.39821428185354557	-0.4100321192216049	-0.4185090208874246	rAI
497	-0.1595410014255358	-0.35801924102178856	-0.382690767171365	-0.5047140768414892	-0.4195142380745146	-0.43659375978779574	-0.37491863609881826	-0.41216299502744325	-0.38285741633965725	-0.4484312590203547	-0.39741110293341597	rAI
498	-0.6769340200257608	-0.46294139929267136	-0.4990717920896536	-0.4041769825264296	-0.31164524007499866	-0.49825151997042333	-0.5230315116837682	-0.4258459488371124	-0.41008220411844887	-0.4086916761702988	-0.4102065782005385	rAI
499	-0.5609382047791077	-0.2822787796115808	-0.30639406788529194	-0.676654704951527	-0.48508167742342617	-0.3891682046704076	-0.3721769011677952	-0.3740377749122489	-0.36641960038993493	-0.41010007174326124	-0.41279347556744145	rAI
500	-0.6030211601617768	-0.41666633749040743	-0.43629312619249033	-0.42552861180961404	-0.2870119976636617	-0.47740362347065124	-0.45746110495660264	-0.42177893861821764	-0.40065280653204133	-0.41732607263349614	-0.4004938636770023	rAI
501	-0.4483671265434394	-0.7901078698032384	-0.23984246372025	-0.3918549953827644	-0.33969862521960303	-0.46414277866018744	-0.4214602581124998	-0.4846355256605653	-0.43221927797499976	-0.38425122856027977	-0.4118440128037593	rAI
502	-0.2434578766113592	-0.15740478434453617	-0.5342428301662525	-0.4374606157740234	-0.39366105772357857	-0.44717938461194084	-0.3927980862916127	-0.4188341852026299	-0.41383992206092673	-0.430867033720625	-0.4027720457730664	rAI
503	-0.775122448979418	-0.8004604787562464	-0.44975197193129257	-0.39768903415055323	-0.4399421654622463	-0.390105148286093	-0.38658862844308706	-0.4443691359675822	-0.3795799216399674	-0.41704210390510466	-0.41218058327799567	rAI
504	-0.5426040414814515	-0.33472993229315945	-0.4441809935378449	-0.3169766983344402	-0.32668973917452226	-0.32255770807164075	-0.4681919718137781	-0.4276617689362884	-0.42231758933089747	-0.3673958816779125	-0.36687422105421214	rAI
505	-0.23112573139044781	-0.3778874058178013	-0.5689737966978625	-0.44949930634546365	-0.2859984831086058	-0.3819603116663088	-0.38265596971465804	-0.39118937304434376	-0.38773608894572903	-0.4149531918844745	-0.4177427108707501	rAI
506	-0.377728792319897	-0.516845754118474	-0.6092637209894509	-0.12303452881376561	-0.366510017379364	-0.4435675183648021	-0.38887995779065393	-0.4402567268905882	-0.4049541191212571	-0.40889593489431786	-0.42718464048110905	rAI
507	-0.7254423322893079	-0.5150631439000034	-0.22695187866637867	-0.5154307005157235	-0.4127452659032668	-0.44099810918218	-0.427037760565269	-0.43446782092872743	-0.39046394110204447	-0.4706424953021422	-0.417225931938216	rAI
508	-0.10981028615693439	-0.2642913060944306	-0.46666048531459203	-0.2843808234544185	-0.5296368094171424	-0.39283840966225303	-0.41243876551267356	-0.3992708542784508	-0.41349741777321114	-0.4124735383298889	-0.42815870410067836	rAI
509	-0.49587312322904403	-0.41571127472469516	-0.2944458093018187	-0.2873616742726261	-0.3910553700933756	-0.4484845401785167	-0.4055022638463703	-0.3986482363909523	-0.42448286580999567	-0.4073205342628445	-0.39989383707165016	rAI
510	-0.3765393857714335	-0.338395969837018	-0.25818956214680083	-0.38164007198396954	-0.3748302879934265	-0.46977738629816457	-0.38583381853711224	-0.37694495467179173	-0.3926800418121428	-0.4162204180421529	-0.39129078445570886	rAI
511	-0.2636223179137604	-0.394338764241054	-0.2998398777780102	-0.5060703761285262	-0.4119569989858476	-0.44627737427369607	-0.36181454153008347	-0.39794227126527226	-0.4208580946526475	-0.42365983036696314	-0.4230959486336116	rAI
512	0.21282304721583528	-0.21920672265359975	-0.6998228003625748	-0.35145455875885795	-0.3965760258123802	-0.4018621600859026	-0.3937052789089242	-0.3981320395092276	-0.4057728028113408	-0.3860603956825791	-0.36737723474602796	rAI
513	-0.14430290150087244	-0.24006016720896173	-0.325151658389614	-0.36655827829174226	-0.4291441476640866	-0.42336003602620864	-0.44200659292417266	-0.4547451627444334	-0.41743630098842777	-0.4335878072100799	-0.41330614481660954	rAI
514	-0.5585307622120491	-0.41234770123914793	-0.456486890621886	-0.3322437861281895	-0.3789689262067629	-0.47379404276896664	-0.33568838145270363	-0.37741961243764427	-0.40386490131921715	-0.41957564649580203	-0.381010364970129	rAI
515	-0.5697962309011395	-0.16902557409982566	-0.41319218852546913	-0.3180760344637071	-0.37959034414193127	-0.3493664567466633	-0.42405944400316364	-0.403877182989861	-0.3889895893657566	-0.4281916032748917	-0.38692529123271274	rAI
516	-0.21885150152926064	-0.20480164142007393	-0.3784820862983448	-0.39433693183415697	-0.3767241124888403	-0.4019012154448397	-0.3874174229645246	-0.45988629704010986	-0.41488928636706235	-0.4047636098486231	-0.3908247896145034	rAI
517	-0.902026948657658	-0.29063594083864586	-0.49537683939600563	-0.2230800738755322	-0.4148743390952498	-0.46908373957495664	-0.4041962690174751	-0.3853691835301132	-0.3975705898406155	-0.3980451481244915	-0.4102636021446414	rAI
518	-0.2853463533935858	-0.5363301241999292	-0.5527780066721273	-0.39400147600851926	-0.3653826655803429	-0.47990136278327983	-0.3890315951529667	-0.4204726066073884	-0.41488864434815675	-0.4225235171186168	-0.38615773880712745	rAI
519	-0.8278457217265075	-0.48042345684454807	-0.4807348739407332	-0.3376045585987679	-0.5709205938040706	-0.3723227615626376	-0.41484502852350125	-0.4147830268200917	-0.410284042887966	-0.42768938650915095	-0.4061997619038471	rAI
520	-0.5274334415015653	-0.1876611124324967	-0.5031722443168297	-0.29217823261756626	-0.37521658220264986	-0.426555585028833	-0.42006157676658884	-0.3756109876830596	-0.3767518324140659	-0.3747786066288242	-0.4228746759165056	rAI
521	0.18144191410506258	-0.5772024071302793	-0.31226311910156507	-0.27860617197696624	-0.33806681767981184	-0.525886381684126	-0.3421308869321698	-0.38770857431988853	-0.4285121549730432	-0.4239214958201921	-0.3961240003837161	rAI
522	-0.5243382165646169	-0.2857008370699165	-0.3314111117540388	-0.5194415860201547	-0.38055288431103845	-0.3790363808166097	-0.4302475767789329	-0.46288463322857915	-0.40011011621847903	-0.4504046727995054	-0.42142324076130205	rAI
523	-0.44299216681275294	-0.5922074497948803	-0.38225457329567	-0.568633302094345	-0.4200185307561141	-0.5227836515090069	-0.4294047042607205	-0.45632947895314546	-0.44889308844863157	-0.42591903834668843	-0.39317831175506956	rAI
524	-0.5456353093687042	-0.31033533436529687	-0.5358802023828484	-0.43099818065528456	-0.37058324938754406	-0.43616341810710874	-0.40769036424553395	-0.45841441718220527	-0.4497802917723286	-0.41144611350977783	-0.4041794477354979	rAI
525	-0.36693188195338733	-0.5039547672326736	-0.3572266804324548	-0.3877293185998287	-0.39265560509201586	-0.3647849580042563	-0.40440042568857293	-0.3896889793147367	-0.3761673882748278	-0.4136740092338392	-0.40397548017564916	rAI
526	-0.38401863172159667	-0.6046676617638738	-0.2995452292615387	-0.2612778374007224	-0.49948915602925775	-0.4070178281682486	-0.4430316353702112	-0.4531134549208824	-0.40639996918275123	-0.3940421192879313	-0.41895193132932235	rAI
527	-0.8112804129345548	-0.39817722168066	-0.6855588072460991	-0.42310333272583606	-0.3796239388564749	-0.39584963843313836	-0.4429387837575628	-0.4391751737814569	-0.43113110170595254	-0.4100560796780534	-0.4226740294749352	rAI
528	-0.4324762565995473	-0.47402810307224175	-0.4798613361689576	-0.5860546610960748	-0.40049565999396247	-0.4781489093106386	-0.4741880085764108	-0.37808464048486795	-0.41832560415006687	-0.3886065752301698	-0.404613545444506	rAI
529	-0.64463226531261	-0.1628855153769649	-0.38297139750237713	-0.27161966716497643	-0.44898540487788563	-0.4047322614707141	-0.2879805899030528	-0.3862451986161367	-0.3883059476767754	-0.4108395812343474	-0.3949348580147437	rAI
530	-1.2153853128521372	-0.31596280981052943	-0.334521115762288	-0.42142596480397876	-0.46558369241778935	-0.3720292726092077	-0.43418847847036873	-0.3785719059952352	-0.42600949796850796	-0.36563593580924875	-0.404626817701376	rAI
531	-0.5315439741099109	-0.18354493230014793	-0.4346656154603416	-0.39656805069906587	-0.32407116657030544	-0.4137603105203441	-0.42415066674082813	-0.44581880268325735	-0.4421059489031725	-0.4226002974528332	-0.4223569735020233	rAI
532	-0.5776970376379638	-0.41764932057781046	-0.36212675810125267	-0.513110222520307	-0.39813548271211924	-0.4780734692863352	-0.3276246980455453	-0.4471570229489633	-0.3911966121052598	-0.36466500570206006	-0.4130302547051746	rAI
533	-0.34231816850242347	-0.23184875431056648	-0.45282051291044756	-0.36253840439372675	-0.3715971394058417	-0.46697409933402545	-0.41738472011033745	-0.3965148339403426	-0.4255705412809993	-0.3816782883697646	-0.3855188814602693	rAI
534	-0.3843379928401519	-0.5954282244199706	-0.6252208049498063	-0.34527610287414956	-0.4384132355889702	-0.34032178927462836	-0.42927535631441666	-0.4102196522356914	-0.371646489388465	-0.41609167358874244	-0.44204136170458286	rAI
535	-0.3451130490137885	-0.48829221491008945	-0.29051933881913783	-0.6017311019144982	-0.3772183927404886	-0.31860905365676817	-0.4006040190281751	-0.3810485125496893	-0.40963076184838954	-0.447648056544811	-0.39673766282199013	rAI
536	-1.0429924680346454	-0.6244147460012787	-0.3575679848029308	-0.2142559797020779	-0.4674209736663364	-0.44074427314415493	-0.3946938708757386	-0.4197745189040745	-0.40361881653741755	-0.3940662485116539	-0.408505368618448	rAI
537	-0.03133027043994452	-0.4576747043239556	-0.618015186140313	-0.6228749067861907	-0.4768574139725446	-0.3425605016845346	-0.31357665234388027	-0.42265536833562845	-0.4155029822504598	-0.41198180576168936	-0.3932622823664859	rAI
538	-0.8203121920121533	-0.20003429998795028	-0.5910048343385714	-0.6178144527561501	-0.30207532532914244	-0.40498268235373747	-0.4822220328126467	-0.41830918527490235	-0.4619927590634984	-0.38750090487015915	-0.3908825078545641	rAI
539	-0.7665438155464542	-0.12224508581438995	-0.4066380571855581	-0.35206598681081624	-0.4173381573304843	-0.4140977882870378	-0.40130124903615433	-0.4162648039472243	-0.38316912003437326	-0.4116643053675611	-0.4009532349668218	rAI
540	-0.396044150631883	-0.3560645718472549	-0.36303541665817507	-0.3975066904983149	-0.4781213114869345	-0.4176405483631727	-0.38717603263089095	-0.4098835322268734	-0.3939576052788704	-0.4604784510844322	-0.41594396407556566	rAI
541	-0.016770402801381073	-0.2748297127301654	-0.48679067594298747	-0.4289847751612681	-0.4112384419178467	-0.31422824600108207	-0.34997227644119067	-0.4293394769337344	-0.4375520293148287	-0.4364530295074092	-0.4152795878689789	rAI
542	-0.5030566882101682	-0.5286002679951519	-0.3246875445021745	-0.4713323416716108	-0.5010270514527425	-0.43585713719758856	-0.38504467365319117	-0.43471121805369023	-0.4067030311565136	-0.43749581793186965	-0.38567337981393807	rAI
543	-0.34166190933467866	-0.538043132757631	-0.2891119705395302	-0.47122982586062384	-0.29418424300845064	-0.3802005498950397	-0.44645750856298505	-0.3921744349813168	-0.38545814765525327	-0.38961065684059404	-0.4004571953826962	rAI
544	-0.43884648833870676	-0.4040803714113189	-0.4597263161706127	-0.4415046244369703	-0.3965606100306277	-0.3468444019636895	-0.40318064926546776	-0.4233530549380044	-0.44900517838701115	-0.4087908745325032	-0.40850174750258567	rAI
545	-0.2773755088904882	-0.14453515285258003	-0.47671044478760616	-0.4509652590680827	-0.3730095724545296	-0.3948284841095384	-0.4425062801968456	-0.4019810395029647	-0.4524809052935197	-0.41632612002196406	-0.42951100068377307	rAI
546	-0.77009237294915	-0.20485459790324181	-0.2194291920240598	-0.48409777590003966	-0.43774968786086504	-0.34425053750160683	-0.4774726638190498	-0.35769322618914184	-0.4119980426409143	-0.39617425162917386	-0.3805088063068599	rAI
547	-0.5510933313909754	-0.5259834474524018	-0.47143675248797795	-0.3645869899667087	-0.4066123988213773	-0.4643135908628374	-0.34194891410712097	-0.38638024287728356	-0.40680522739634606	-0.3921044628069459	-0.4099955309889416	rAI
548	-0.4358178454073681	-0.5808981571144303	-0.23893956527110435	-0.3578267126764228	-0.32733140062398425	-0.47623976517037736	-0.44162015628428375	-0.4421356235289669	-0.4078337659210642	-0.36906758281655067	-0.4073577035211054	rAI
549	-0.46198388013577146	-0.17910805067690547	-0.5245628574196142	-0.43203526863606095	-0.3981809555155829	-0.3284860736056879	-0.45952881906119847	-0.46072074587206635	-0.4249244336085366	-0.41968564251060747	-0.43930903768500573	rAI
550	-0.14944481050664238	-0.4255469095148639	-0.24972708998776924	-0.2505351622414041	-0.38947348720646896	-0.34703817987071806	-0.3944802104160577	-0.4041901457553478	-0.39854222561059743	-0.4088310941236494	-0.4065593596964487	rAI
551	-0.7547271926036984	-0.6040954760377559	-0.49328972586010655	-0.4060373114802805	-0.38583003907420405	-0.3360831472737162	-0.417734232939588	-0.3734057208572511	-0.3674008404211194	-0.4453827753798374	-0.4149251722073184	rAI
552	-0.3098273517530154	-0.45143707158494273	-0.43307503347875487	-0.39103334924315863	-0.4796877453645949	-0.44907387480241645	-0.4185886266206843	-0.3825281641187167	-0.3886624809139343	-0.39247176508997006	-0.4051110539630534	rAI
553	-0.22185029381347934	-0.5133787405584	-0.37607572665714445	-0.42171676169316424	-0.3512668682863942	-0.32942332558913084	-0.39026716746349255	-0.4210931554787386	-0.43996924580621616	-0.42249679621976094	-0.42165776218100987	rAI
554	-0.25235466193888245	-0.3978643329012821	-0.3973084732186488	-0.6007351469050668	-0.3281454384279818	-0.38819616588984207	-0.35827872225704704	-0.3985508301173411	-0.414879612143548	-0.3953412662436196	-0.4005428327905919	rAI
555	-0.24423868563458348	-0.44375205492736747	-0.1408550700895807	-0.29175508505732933	-0.45052854826187416	-0.3423624633215334	-0.4447470817928318	-0.4567936351387269	-0.4143416697073901	-0.4177613843980534	-0.4130232815288672	rAI
556	-0.3477014182181287	-0.4163386448977324	-0.6645894316963202	-0.4140356089421343	-0.370718568127616	-0.38705069109255286	-0.3502367433907839	-0.41352322621485954	-0.3770809818160137	-0.3892549609807036	-0.41509170701430803	rAI
557	-0.4226212978930369	-0.4139977779592087	-0.6355599122722432	-0.3746394482338302	-0.5529746061672549	-0.3265019605114354	-0.46777639179819774	-0.4562532164825196	-0.42688438087449515	-0.3806894765598888	-0.4020966309205042	rAI
558	-0.6031790164979053	-0.19794745008311965	-0.44833747218920394	-0.370244780327953	-0.3732363228803461	-0.4137086666029956	-0.47981449651447466	-0.4377216347841651	-0.4039683737150178	-0.4394573628965628	-0.4061209383636419	rAI
559	-0.37187265784207485	-0.49016589158871626	-0.4659072713934064	-0.3876805467660065	-0.372028144974385	-0.49073706916243603	-0.4327375338615786	-0.44290628313734104	-0.42211182781382384	-0.4321159203432216	-0.4157459038289497	rAI
560	0.073694687088727	-0.6783349370404542	-0.2693398013615813	-0.5951532652062328	-0.459208317223461	-0.40877311963984625	-0.464960564468731	-0.4560908985201478	-0.3699191522069331	-0.41011694330158244	-0.43968152107514075	rAI
561	-0.3840488251954516	-0.29058620049534406	-0.32321522561538163	-0.4714010198435441	-0.2856194291783345	-0.31814069465194494	-0.3842647250124262	-0.4451782102296839	-0.41248645238035725	-0.42949106395186226	-0.4204908891464787	rAI
562	-0.3358467195482496	-0.2849250117936444	-0.5305363998433075	-0.3847917735719411	-0.38295576697229344	-0.43919274219623966	-0.46816754090889956	-0.3985990108919366	-0.36975904220748246	-0.38415579478628753	-0.4080999822459713	rAI
563	-0.6264259620184986	-0.71728756930935	-0.38748412081342415	-0.08510495290639845	-0.44576853511241465	-0.38685915551858024	-0.45104796157225907	-0.4617766907980858	-0.3909600235594533	-0.39225710245390655	-0.4245123744038841	rAI
564	-0.5553617929536092	-0.43296260768356115	-0.34288131380671444	-0.5147425236823053	-0.4535861182557758	-0.44410213445113267	-0.3750865499760387	-0.46959533953119037	-0.4152365019443383	-0.4239952664724081	-0.3807798014936377	rAI
565	-0.5364519139915379	-0.21459445084694823	-0.330803584587631	-0.42067899641700957	-0.4492234995919563	-0.35614508744995244	-0.41800386833210124	-0.45739951352203734	-0.4070330461831947	-0.405756147251051	-0.40221659721561426	rAI
566	-1.0815204792500195	-0.6037659942162239	-0.35152899216274036	-0.4351292668458107	-0.5589580014188239	-0.3801842082216357	-0.4364632534506745	-0.4240866133269252	-0.36694061465374395	-0.40380893469776336	-0.4150825564515495	rAI
567	-0.29060972302037535	-0.506317736163616	-0.2713684694026269	-0.4571125116704209	-0.30241096974647774	-0.4475506096314793	-0.5036389460344108	-0.3785249780131059	-0.39980198488734725	-0.4120259634302855	-0.4404413603654629	rAI
568	-0.07883960356621485	-0.37634767693833016	-0.3063450196991901	-0.3401679893280914	-0.46397326499047553	-0.39190703634502594	-0.40857928531535675	-0.43528368861734623	-0.3888061686401558	-0.39493828530347097	-0.4123163559208831	rAI
569	-0.37158298808287243	-0.6066536555907458	-0.4338406244758611	-0.5186820958698527	-0.460365016304273	-0.5014958262118636	-0.43906956264796193	-0.39838597722339913	-0.3879067936621283	-0.44936090576401355	-0.40992306903734566	rAI
570	-0.5404646770087255	-0.42177716616866967	-0.42796222657740174	-0.44788419776943666	-0.43338326112847814	-0.5650701582687239	-0.45282484732925327	-0.3770367282637273	-0.3926240176630132	-0.39610707648453836	-0.40943042297362214	rAI
571	-0.4672389556407235	-0.7109406710367684	-0.3423345990127203	-0.5184145792749665	-0.3644901947788815	-0.31303012944334335	-0.4540222839615929	-0.3562133702706331	-0.3847232400952351	-0.3850718266473645	-0.412155576164192	rAI
572	0.0250713202394604	-0.36316517816445676	-0.3816959523898112	-0.35383104664231446	-0.2525266710268067	-0.3435738053656291	-0.3594463248970763	-0.4577976556573637	-0.3896205197997356	-0.39672464957695514	-0.4013421933837799	rAI
573	-0.04039830975385243	-0.36763339448204335	-0.42204214123032263	-0.3644864641697039	-0.49105090528949513	-0.4115775569781007	-0.4660484134203606	-0.434975316964775	-0.4389050544609202	-0.40393736867718727	-0.4320736354153561	rAI
574	-0.2298772690891072	-0.1772077016127084	-0.3248097932930566	-0.43319188575928325	-0.43176695580981694	-0.4289505923660143	-0.4440807250799462	-0.3775043132400089	-0.41046619975813714	-0.4043703773470991	-0.4076630124868178	rAI
575	-0.03894399949960171	-0.2917201213761187	-0.5484485167429531	-0.6030406681539991	-0.42573671521695494	-0.4291093472348668	-0.3547203596815058	-0.40388034166563724	-0.3552414329786759	-0.406513630094621	-0.38021026849594597	rAI
576	-0.6041463326701647	-0.6157821082354199	-0.4850127807541072	-0.42870374247851245	-0.5382947333405823	-0.36584641825557584	-0.468344467258472	-0.41073784498328075	-0.42307873878940244	-0.45808268012548164	-0.4383964289689018	rAI
577	-0.2911555326100649	-0.5343128072421076	-0.22960186322059065	-0.3387959121782582	-0.5767750009387103	-0.3531786687859376	-0.38245819376006607	-0.42957801005777035	-0.39158180159018896	-0.38184519274847606	-0.40793552436719094	rAI
578	-0.4376198223697752	-0.3503883675015641	-0.454995223349909	-0.48695367454527555	-0.29514361741407025	-0.4538932770034543	-0.3962163816108376	-0.41321239352914485	-0.39991890516987505	-0.4449025031164199	-0.4017281059087151	rAI
579	-0.42702646995938043	-0.5113153538929752	-0.5899750017305867	-0.46030101164434667	-0.41360513380300407	-0.35296403482443384	-0.44628424926940263	-0.421468439713057	-0.39684583794410017	-0.451573948205151	-0.4023559362943431	rAI
580	0.01130826975056707	-0.4639707492248597	-0.4219762945372718	-0.1615262899468656	-0.38900708287004737	-0.5356888365528852	-0.46585930252102203	-0.4132645794240941	-0.4232363293704003	-0.37949269110413336	-0.41419689613462946	rAI
581	-0.2565044066610322	-0.5089836092548385	-0.3332885010558529	-0.4280774753230122	-0.45934540923915856	-0.4834111452272298	-0.3616794699641388	-0.40779936532958055	-0.456515776268552	-0.42330887390175814	-0.38606557762318666	rAI
582	-0.15517024539281393	-0.46505965583500314	-0.4304275915079064	-0.38327246957778976	-0.41439355931298055	-0.48289227921531663	-0.46201685176756896	-0.4546563754515258	-0.4025135484088961	-0.4250113936142708	-0.38885188828296563	rAI
583	-0.5797104341425172	-0.5133748014082512	-0.3873149826412509	-0.3855455987196103	-0.401974890797936	-0.514472629918495	-0.44615736217570223	-0.3524569073466221	-0.43900814585643144	-0.3791392943520391	-0.400852069641281	rAI
584	-0.2026860469271196	-0.35538877663047685	-0.3412572714110284	-0.4067190385883549	-0.34362685459837794	-0.43832757548729856	-0.3893237374377676	-0.41254635559951713	-0.40886128187590504	-0.4341116312355537	-0.439613909722014	rAI
585	-0.4645457767630493	-0.1734260128129703	-0.4590777648634162	-0.3023342994906818	-0.4135223055989131	-0.44166327054372617	-0.46308327278208694	-0.4196798634076547	-0.3946972184300345	-0.4490836416682258	-0.4125052664475658	rAI
586	-0.1877168000131274	-0.1065567628014609	-0.3200398721274425	-0.43640930422493523	-0.28899928441780354	-0.3497497552466664	-0.42429627754129695	-0.44870094891017254	-0.3764143779933322	-0.4283936238829856	-0.39858105820615175	rAI
587	-0.1124122091438102	-0.3386699650490801	-0.15408757769980333	-0.3865156746681427	-0.36760570424106775	-0.3122477876020783	-0.3840489786030726	-0.4244969904891557	-0.4225665896819863	-0.40087661546508235	-0.40301577724249876	rAI
588	-0.1961177071123124	-0.5559624498453614	-0.07441120751180196	-0.387193676159015	-0.4536513404755189	-0.5068528511516979	-0.44582321887795345	-0.3495953686765195	-0.379269554816424	-0.40931756428590843	-0.3932332099696045	rAI
589	-0.5680592317254199	-0.6269876893140711	-0.5277765352042587	-0.378136291023423	-0.4653002963355353	-0.4007228967684875	-0.38317116753675656	-0.4946929340075679	-0.3957055299128679	-0.40513369565264157	-0.42959903881057504	rAI
590	-0.1523022055299756	-0.22320938433020912	-0.27639059901793506	-0.4513888470740756	-0.34217605046261523	-0.39372630632236644	-0.31446366129926945	-0.39359258110382045	-0.39664722423390736	-0.43481247300462184	-0.40257684491023904	rAI
591	-0.41462968779273407	-0.4231643384370002	-0.2756018911459826	-0.3319875351406534	-0.4986289093216889	-0.4863990655887295	-0.41493105830857835	-0.3969050601855391	-0.4499837509275266	-0.4197332574453084	-0.3953783036585748	rAI
592	-0.3762719601973722	-0.5564286579384602	-0.4615839924061234	-0.42942555271303595	-0.4205183828215892	-0.35880023199176075	-0.43679275478606183	-0.4435446115049219	-0.43267498133934607	-0.4123023780852082	-0.3969519733472015	rAI
593	-0.2933675408732178	-0.2770659745833246	-0.47442473130097507	-0.3887905630867439	-0.4996420277332679	-0.448085291267215	-0.37556138331335726	-0.4212999089237993	-0.38045614152585017	-0.3719688042844367	-0.3905268527119855	rAI
594	-0.6944472215724979	-0.3949076246569666	-0.332127460117263	-0.3518696901646468	-0.3806348720417628	-0.4916111069477339	-0.36377553973925586	-0.42233453608616556	-0.4389961951583051	-0.43529144799988884	-0.3832751778197101	rAI
595	-0.410358200570909	-0.12316924454088059	-0.426879272456273	-0.3782242105133197	-0.47985966871808505	-0.40029451056927673	-0.349614604357014	-0.4659405574410651	-0.4489580726944577	-0.3779832194253622	-0.412477405462132	rAI
596	-0.33669008659172617	-0.13359840399803746	-0.3470090052485476	-0.3793155165858973	-0.4023979280860848	-0.4389427774338753	-0.4099797668012376	-0.3391413776720126	-0.3981634863319274	-0.40348934788770263	-0.40425512818951315	rAI
597	-0.34054748716330674	-0.15026178287358236	-0.18745419330003757	-0.34311615115720534	-0.45979528833221583	-0.33863397412249463	-0.4562302960304192	-0.3481558449291392	-0.43099087391050916	-0.38968096788273426	-0.4102774619927231	rAI
598	-0.37370413260450003	-0.0880749485273319	-0.3033276872532505	-0.4098112005879351	-0.42854851460551335	-0.40401881651317756	-0.4150833683697552	-0.3854797355415897	-0.3996995663698118	-0.3991465256444295	-0.40694715725423464	rAI
599	-0.7203446334742502	-0.46993024094430697	-0.4891404004768423	-0.3825136620887522	-0.4724861235567031	-0.4008672726468797	-0.4754085767622283	-0.3903425593530919	-0.39108077538277514	-0.4341900611798431	-0.39627494521602163	rAI
600	-0.5407802900890153	-0.2525242952203594	-0.3937538508492977	-0.3033209231807684	-0.34736831621899966	-0.377845879772276	-0.4421069743805019	-0.38935092373503233	-0.4002838990782058	-0.413205283989153	-0.4415679214702742	rAI
601	-0.20199760810638367	-0.43050764672780545	-0.37888171591225933	-0.5531007836275694	-0.5892736260020477	-0.326508597235801	-0.41703420180601225	-0.42526293233982576	-0.4138575727024878	-0.4174603417646738	-0.4154387351539016	rAI
602	-0.3740841400526959	-0.26849715023184567	-0.317973129922057	-0.38709276014596977	-0.4269769101447399	-0.3532314479698434	-0.4013983156718731	-0.34371455342027535	-0.42448806009013607	-0.3965987323719492	-0.4515698566859254	rAI
603	-0.6290660275600349	-0.44812385979639435	-0.25737036578353384	-0.6152375815600879	-0.47272351342367075	-0.47760267584154104	-0.39836748495850144	-0.43023597121592105	-0.3934580733414102	-0.4365744841222922	-0.4056265202723006	rAI
604	-0.6819404639381286	-0.4198282116266839	-0.26609939664895826	-0.4136355267109173	-0.44539769239478133	-0.46609706365659237	-0.3920870094442717	-0.3744398696811758	-0.3704648397921814	-0.4010717623748651	-0.4210963251775921	rAI
605	-0.18472304439161022	-0.6159344582648528	-0.12463601529416282	-0.4875250503874193	-0.4822298887090225	-0.41087665134637996	-0.4006653085791928	-0.4065751069519882	-0.4299605515902312	-0.3984830553347758	-0.4112499410798723	rAI
606	-0.5663612042521279	-0.326155130229235	-0.5106926480771088	-0.49009679253005006	-0.3325462237769884	-0.38740208040733076	-0.48823630230008835	-0.39287730223447515	-0.3657191990863861	-0.4031268968899316	-0.39620909706792146	rAI
607	-0.2924833444861379	-0.3136565281293188	-0.3982658150473759	-0.4086715832140437	-0.47416673339136495	-0.3801539164017992	-0.37602263171618205	-0.39648049678650804	-0.4057445327960551	-0.42744415024412624	-0.40830222375366104	rAI
608	-0.2466250956373168	-0.9078903314303566	-0.30560531110929195	-0.46941710991383184	-0.40552464001776095	-0.352995785561365	-0.394248606406613	-0.3938402251570364	-0.39797696290953866	-0.3752990110244289	-0.43614863205826865	rAI
609	-0.3213777059676006	-0.5649433385442356	-0.5495848480254829	-0.33100729755851227	-0.3133550125804057	-0.5381911314184223	-0.3614654468671339	-0.4154102684071376	-0.39962326195322373	-0.38883360644156334	-0.4325136854213948	rAI
610	-0.22348647434015315	-0.4449295944049984	-0.5200315917264222	-0.47111674681034665	-0.4040251258545355	-0.3497368313360412	-0.4568829852102704	-0.4120872369386631	-0.3945666067672134	-0.42254047237998604	-0.40837747846559713	rAI
611	-0.27687036601856735	-0.546581702411833	-0.46805212565441395	-0.39779004360893305	-0.5132749178746604	-0.49366644509700336	-0.43262679785773384	-0.40161302153481093	-0.4179225022846482	-0.41830372526926357	-0.4132190794680399	rAI
612	-0.3438633305853571	-0.5150545019243246	-0.2584643016725038	-0.4013817049730066	-0.3178729647512152	-0.4184026613848382	-0.39344610977488864	-0.44984353112273834	-0.3947512704977432	-0.37120812413528415	-0.4171354393710862	rAI
613	-0.3852169502898949	-0.0360643127018491	-0.5741286212479914	-0.37071026356830966	-0.45273779325037655	-0.408629675085257	-0.37667697597403466	-0.48032269433524233	-0.4083076906712753	-0.43699653117016596	-0.3891459120206459	rAI
614	-0.46753661735680624	-0.2698421654851357	-0.5627740511155414	-0.4485840588703139	-0.47158766910915134	-0.44268761896569797	-0.35073592922804514	-0.4196120550669795	-0.40436212698609214	-0.4164522703208638	-0.40514721280051746	rAI
615	-0.42274955474902	-0.6579150143549832	-0.3527078155752021	-0.6690592633859391	-0.46111551845778787	-0.3383526163174137	-0.4290843404251233	-0.4411886973417162	-0.46682727382221323	-0.40115863636404164	-0.39462245079154956	rAI
616	-0.36064985212126094	-0.4745768697719974	-0.35976046237999704	-0.2974231168505458	-0.3793253906210579	-0.499033240703888	-0.3966938555840207	-0.4288213769724383	-0.4291734181131608	-0.3756552304299626	-0.41832760845166767	rAI
617	-0.25513679939576295	-0.43836998492137763	-0.5525092227072251	-0.5812549527525903	-0.3209566162271984	-0.43934422040589227	-0.3534872825971471	-0.4685323607301356	-0.43738364446778727	-0.45040697934379265	-0.43308916846483886	rAI
618	-0.26777477748484885	-0.3497568047361994	-0.3493056557425841	-0.34785799733278305	-0.4377153322479377	-0.45186746622572316	-0.37317615038179525	-0.38293753193304236	-0.40578776139597783	-0.4156552354939151	-0.4018022304921856	rAI
619	-0.39012797400764093	0.00045486603950818536	-0.36868205606100984	-0.3555239010330371	-0.4878949292612047	-0.4121717159454552	-0.4699447549963804	-0.4392243305375758	-0.39449619890657955	-0.43197143932153725	-0.39119670416168717	rAI
620	-0.9521060739330894	-0.602153849527603	-0.36614088856225224	-0.466664213851877	-0.3646721876539201	-0.3740541362423751	-0.40856286884417575	-0.4550434291614029	-0.40285041972815605	-0.40587945309785195	-0.42091694092203535	rAI
621	-0.437714071437436	-0.36646021986378624	-0.32849065228750757	-0.5002864794643103	-0.46063363313285177	-0.2958506624619092	-0.44142172487209735	-0.41867543563268317	-0.4132092885876078	-0.42621470142142726	-0.37774875713567957	rAI
622	-0.38607853548528415	-0.5535787840277478	-0.6411435499890279	-0.32336991165905826	-0.45733666546650786	-0.49725922997093736	-0.3550600607396075	-0.36736755960868894	-0.4533221450638918	-0.3827051029293571	-0.38964987147939406	rAI
623	-0.3055946211267245	-0.6146628971707656	-0.34266272072161075	-0.37308155546233507	-0.308059204236827	-0.47261391072836473	-0.3738589290283159	-0.44508166938859517	-0.33889116573405714	-0.43585005818747824	-0.4363238591633853	rAI
624	-0.6276625025451159	-0.36943519303107947	-0.6018769114927721	-0.5726382151045528	-0.5446953179678555	-0.3644848877599635	-0.42443265755993603	-0.33579963746732777	-0.4029075530781748	-0.39104206109371237	-0.4088533333296687	rAI
625	-0.5671270381173994	-0.8559210528094374	-0.40474537865233007	-0.39864149587403896	-0.48709143447116804	-0.380412092057867	-0.40920697390798544	-0.42979652994466794	-0.41527023214637576	-0.4200605174048915	-0.3964976299567644	rAI
626	-0.265800646590354	-0.08682169380147177	-0.12991262491440686	-0.42990768078491387	-0.456665017186276	-0.34301101560792013	-0.4194930107538953	-0.4181566288903985	-0.40454028056370767	-0.4042506160967644	-0.4276605963720904	rAI
627	-0.6221550923843985	-0.5664069004975145	-0.5366759878451651	-0.4065621815015691	-0.39747173727862006	-0.4061854151943652	-0.42009924792142744	-0.4218287512309888	-0.4451013835434121	-0.43986412299895217	-0.4232436893264769	rAI
628	-0.5655464286026286	-0.43338739086545225	-0.48438160345153436	-0.5666259223536209	-0.5720714377333883	-0.45186031981641434	-0.3894874006112396	-0.374718040615181	-0.4437127412895175	-0.39124002589497064	-0.4179602339688108	rAI
629	-0.5531078074617906	-0.22458092076443392	-0.4660500373851956	-0.5067526320859417	-0.49326624709605305	-0.44562308264517503	-0.4364527615768168	-0.38960917938964623	-0.39617394424988384	-0.41072565161274394	-0.393147468870086	rAI
630	-0.4821601010826012	-0.9554900114842114	-0.47545328132905945	-0.28743561164340337	-0.3980306141013919	-0.3531920581721809	-0.3580880109982831	-0.36959201471456554	-0.4058908481346982	-0.3713916133570623	-0.39925830117913963	rAI
631	-0.4817474178293555	-0.39652710196033814	-0.6460725060594723	-0.3563416281028518	-0.3686805611905051	-0.3805460885100247	-0.3430082398116324	-0.4223414394064791	-0.37745950301997633	-0.40235064248942864	-0.40005453692812554	rAI
632	-0.4075703200583192	-0.3482981791303072	-0.4815674951281368	-0.5041240122131916	-0.45058316339963633	-0.37507793963505864	-0.4218748221234342	-0.43845590411533514	-0.40545427056438466	-0.4342880512632626	-0.3867715611798732	rAI
633	-0.5139307767316359	-0.4466118696276267	-0.574335332311032	-0.42637901148647533	-0.3635558878066767	-0.324221712734877	-0.42722549320407527	-0.4167138723108524	-0.36352360569493375	-0.3901133014767931	-0.4180299851440536	rAI
634	-0.27797948587294613	-0.3573448705856268	-0.5935782785204866	-0.397823837579091	-0.4758583971632652	-0.35318816499269245	-0.3813152799962	-0.4121513024242964	-0.40587671578112106	-0.3978520563652329	-0.3774816426415565	rAI
635	-0.6566659988565546	-0.43541482003257803	-0.28310585916805014	-0.4262656352998629	-0.3999626314013476	-0.5256041865719423	-0.33424967538327893	-0.4502360191291061	-0.4211952266119332	-0.424905340646024	-0.40441295941648325	rAI
636	-0.14057888441597105	-0.4603006426716133	-0.404776372262784	-0.5178204912533937	-0.35636074983572386	-0.2613172071228229	-0.4280295770074923	-0.377705352550942	-0.4099853662573429	-0.3764128032340649	-0.3994495995369755	rAI
637	-0.45400317571051557	-0.590174174639623	-0.45931948586856275	-0.2683458859276038	-0.4472844375630549	-0.3241436722748344	-0.4723864007509619	-0.45318655521233114	-0.4094518999792201	-0.43087925700450397	-0.3939545434103413	rAI
638	-0.3864172628651908	-0.29551042150478163	-0.20826241208976262	-0.2918294236004771	-0.5019516949980636	-0.4509066376439556	-0.3594631033324259	-0.39827796112656527	-0.3960006279988117	-0.41496920563533185	-0.4102400802032015	rAI
639	-0.31485330895793007	-0.450457805947706	-0.5498565415521752	-0.5710981108340751	-0.35103859108290797	-0.43942233887221693	-0.4026389475432341	-0.4911006943918965	-0.3660983427927228	-0.37750750872267635	-0.4203585064874036	rAI
640	0.016086919035781848	-0.2989581910867656	-0.4610713102257971	-0.4140245778517247	-0.3926758644829752	-0.4886061967170392	-0.38601277715935467	-0.42340437874351394	-0.4238954573332401	-0.38001581015591196	-0.4232831238842145	rAI
641	-0.37461697658366727	-0.30187837522723765	-0.6355433497564772	-0.5358504242960805	-0.5563303292652659	-0.38851023525834794	-0.39246018358478535	-0.364264641687109	-0.42989916369175907	-0.41338856728855816	-0.3770138723541311	rAI
642	-0.767687881509506	-0.15660439363167653	-0.43877776277500863	-0.378742783524268	-0.4882341125109331	-0.3880024984354352	-0.3801485541865321	-0.4459912126923163	-0.405427832195319	-0.4212297941628072	-0.4255109397330766	rAI
643	-0.5542194646539814	-0.2158799539929605	-0.658766180934614	-0.384338895534837	-0.1989283120417822	-0.3187328559026695	-0.5390544507251842	-0.4494307389699626	-0.4864094273682264	-0.40619206987795325	-0.44005345522983136	rAI
644	-0.1689375500089648	-0.42321464385416413	-0.27572193282727187	-0.5323686544993534	-0.3626134285615297	-0.4622430341694008	-0.3540167724220933	-0.3983915140861042	-0.46946151383781715	-0.41657161027852996	-0.40870902289576305	rAI
645	-0.3108433637871013	-0.38180182886612923	-0.48705606663925166	-0.38447703457846083	-0.3125708307137657	-0.4467040792944419	-0.2881316078535462	-0.42491805928427795	-0.4369854351637648	-0.42659210508814943	-0.41658789887504727	rAI
646	-0.6581919446549237	-0.3470198429482969	-0.6057428825032966	-0.4019153141674328	-0.47572557349897027	-0.47689935795757216	-0.41120933084523364	-0.38633481013633286	-0.4287608405015357	-0.40306347732561965	-0.4245480718714829	rAI
647	-0.5124936434262425	-0.21296006005775386	-0.39903425677896814	-0.2359970093412881	-0.379973621892559	-0.3261072880484867	-0.4461244013197884	-0.39239775660712856	-0.4087841113976736	-0.4269998232660254	-0.42764833954604475	rAI
648	-0.5180516758057327	-0.22187176713318424	-0.477213361362678	-0.37792225998784335	-0.4847671781182451	-0.36759070156966783	-0.4690377386089597	-0.43626276638126776	-0.38267096122547223	-0.42608015316190473	-0.41036908190176535	rAI
649	-0.7633944463754652	-0.4692165505169907	-0.271313304029121	-0.4815759342099643	-0.3506003065164345	-0.416075477868695	-0.4241718788009675	-0.4206504800921406	-0.4469305358829679	-0.4091242092318803	-0.42589570694823087	rAI
650	-0.5518520835209855	-0.31241421512824014	-0.5978803931156222	-0.3447564090651743	-0.3855119396355906	-0.4323543687330329	-0.45101772792721795	-0.38966697808549894	-0.39821292585031154	-0.422286738881283	-0.38862325780666496	rAI
651	-0.7042831910108514	-0.35161826500818316	-0.17209748452317222	-0.34107348567247453	-0.45598560166141644	-0.4503612242450512	-0.40178891254025945	-0.37053452908209006	-0.3946107920670911	-0.4403204205859366	-0.4190070929046104	rAI
652	-0.3031222618762239	-0.4363335566705937	-0.42671421301688434	-0.32624741279287184	-0.39860852286451814	-0.45661243404281493	-0.4066856275340843	-0.33928412400933194	-0.4219607276522523	-0.36569206567437956	-0.37278343777241846	rAI
653	-0.39622502183145253	-0.33362451916890595	-0.5255473806987182	-0.3747645950581493	-0.37263091598217496	-0.40372246786737714	-0.3929867063008571	-0.4631558389916501	-0.3865810814677166	-0.3996899411567075	-0.4228076166574103	rAI
654	-0.22462440625376293	-0.4683922488925478	-0.7107891649197846	-0.5014945915203913	-0.35507189077248075	-0.32637366860349915	-0.447104919316083	-0.38909273478448564	-0.3835149730341687	-0.42741289049883435	-0.3952226644938169	rAI
655	-0.62329686832674	-0.15479037596046494	-0.4224893144097239	-0.4295464527131954	-0.2929398833724574	-0.4820229985911494	-0.4386978231929107	-0.4623804597328643	-0.4207521440991039	-0.41233988267433436	-0.42852098476326617	rAI
656	-0.7405058461657948	-0.41786903909474005	-0.3763229458497705	-0.29382305623675775	-0.34469084788291965	-0.3474545424093056	-0.3645112122521784	-0.4903804554557081	-0.4458246101378954	-0.38449530873431365	-0.44424169448124123	rAI
657	-0.43178070623952564	-0.4753092322447179	-0.08764572974505193	-0.412690718690491	-0.33825695849279486	-0.4707508739674342	-0.37997406858042	-0.45625089254817974	-0.44321851923829136	-0.41903358305978566	-0.40190778950471645	rAI
658	0.06712690765224558	-0.3503306969511763	-0.4237016897430471	-0.29320125549347614	-0.3244727362887633	-0.44157264442157684	-0.42779125093214365	-0.37030722304040503	-0.4368209588396341	-0.4155456990839867	-0.42864434857967293	rAI
659	-0.196181337569519	-0.42590221074285506	-0.4157724855649369	-0.45236731011047776	-0.3294704951519707	-0.34875248255697683	-0.4757032704153995	-0.3556521637237623	-0.44348222481518496	-0.4465775856853035	-0.38584637580370856	rAI
660	-0.49922418432083876	-0.43542017781265946	-0.021093313056818684	-0.5391177070375762	-0.4432913649565611	-0.30675904524675246	-0.4624290306061565	-0.3775695731096849	-0.41959043494455195	-0.37966051850702054	-0.4128997847943617	rAI
661	-0.3134000305214037	-0.4197982493094577	-0.7309767723717753	-0.47667683444159253	-0.5060506172200523	-0.4460401921442393	-0.4302507729456732	-0.37942320973538035	-0.4047683795857459	-0.42492414610876084	-0.38006230509771705	rAI
662	-0.1668148021986677	-0.6074848280000039	-0.28240695834187857	-0.4402120688296538	-0.4229967229164559	-0.34173204661139817	-0.38752135898608614	-0.4067206055839385	-0.41896718747225487	-0.4364184878882808	-0.42607705351480724	rAI
663	0.10510817984147235	-0.7743393381886452	-0.09606128057041788	-0.42293055058552714	-0.343159587891446	-0.26838588184749046	-0.37652576025233647	-0.4151391316889624	-0.45329029339510124	-0.3982822708868924	-0.4195836226835853	rAI
664	-0.03840624023627156	-0.2538782573852605	-0.48195075768055967	-0.39367697520538925	-0.41651506029682966	-0.4598835510635444	-0.4246744763726832	-0.39940605728869616	-0.45727548064126433	-0.4518451460197287	-0.3929080598694728	rAI
665	-0.18569073906566497	-0.3086846612328077	-0.451605686987971	-0.28363779010541723	-0.4193643336254697	-0.39827384042228464	-0.3905600035355025	-0.41986564512964863	-0.3798777456142765	-0.3946423697097225	-0.3850922601896129	rAI
666	-0.46804272156289806	-0.18744283971970244	-0.36269819916566715	-0.30536644474262903	-0.3006788989820297	-0.42448182859699224	-0.4148209274800995	-0.3847520204113643	-0.4465310185246709	-0.41385965743553454	-0.38635988718832165	rAI
667	-0.23395579516165418	-0.3696965852378473	-0.6217641771089363	-0.3565058444737986	-0.4424678265503113	-0.3945969253876258	-0.3585676537280408	-0.4264500671846719	-0.420234176260754	-0.41927317618736204	-0.41334971077695903	rAI
668	-0.3903469259283273	-0.5505662539708791	-0.42067709765512706	-0.4637920717654812	-0.38208405193943856	-0.4103176099607126	-0.45283796510982305	-0.37469517384251944	-0.41505397042281983	-0.4016691647222315	-0.3920943858612015	rAI
669	-0.521989571460966	-0.49653065974118765	-0.46364350336064497	-0.34395250403340616	-0.4826545070752123	-0.3494015054560939	-0.4518886975200128	-0.4115270022377822	-0.39504633811819706	-0.3870567713147847	-0.40786941988582226	rAI
670	-0.2071662385349616	-0.4329498824160937	-0.7169396486202401	-0.33835729183122965	-0.43498276639604194	-0.3727086588795651	-0.39396119276267944	-0.42829697836448366	-0.3478352338147683	-0.42845162117302943	-0.42345898972847035	rAI
671	-0.40151877393890006	-0.1825330730848508	-0.4568801746607457	-0.5232555839301277	-0.39494864691772646	-0.41091700433248524	-0.4170400064598469	-0.40041655255927816	-0.37440271235843375	-0.44142923401939765	-0.4293036632741168	rAI
672	-0.13622060967501684	-0.24022105494205398	-0.3705939565838814	-0.5311040405841471	-0.44467152167939616	-0.4978833605547906	-0.5115122518457796	-0.44245983955500406	-0.42854575681891804	-0.39971478219873025	-0.41606850337073487	rAI
673	-0.21964655838540045	-0.3211929739358734	-0.45843701679263477	-0.4106728623786269	-0.35394635442726907	-0.4318158385172374	-0.4568183522833302	-0.38647550591763763	-0.46856533744884066	-0.40875687294234075	-0.38489885939295176	rAI
674	-0.309141116615347	-0.4301655721338306	-0.5496988377755978	-0.519607317485095	-0.5509913805608162	-0.44752492633023805	-0.405243740880631	-0.42488578623159917	-0.4558994581420586	-0.4149602904890823	-0.40007849306354265	rAI
675	0.050812210953770046	-0.4630514286155642	-0.44563825048157346	-0.33839893747203137	-0.1832442170433706	-0.3703449344131894	-0.32818734296166124	-0.431500608339184	-0.4079431479651699	-0.4252362571725206	-0.39300309723354304	rAI
676	-0.3007928730838853	-0.5163302783578211	-0.4343005725446364	-0.33120264494547935	-0.517107098992009	-0.4749319119783446	-0.39676991651402116	-0.4688813628320244	-0.4369196702650104	-0.411337821350038	-0.41529908260051585	rAI
677	-0.5809998383860844	-0.346418764265103	-0.44500432495738973	-0.2732617867656642	-0.4214309012291361	-0.41627078220002883	-0.4347484627385353	-0.42288170776903744	-0.4106839966844983	-0.39918027476491036	-0.3645148842866867	rAI
678	-0.7922332109719482	-0.7615336067826407	-0.379652936422072	-0.3526742697537867	-0.42675763641178766	-0.4711999921681813	-0.3170653554269783	-0.38605049899807814	-0.42247380502247806	-0.39019063525847864	-0.4128507258087805	rAI
679	-0.09607511401691282	-0.3590526074836358	-0.4738661960806027	-0.6131026354237801	-0.37887566261546046	-0.4306252715448558	-0.3833957544758417	-0.4427204272439527	-0.44051151370320973	-0.4164422409989281	-0.420906375384068	rAI
680	-0.7357442873682084	-0.41399949821254645	-0.3461605848271273	-0.38697703894159435	-0.4104161813876739	-0.46583298352057495	-0.3733874851564844	-0.4289953909910539	-0.41943427417955564	-0.4034647078163915	-0.4057594347624506	rAI
681	-0.501764686517283	-0.19914207867645276	-0.5660512559499175	-0.5565165233234293	-0.3092108435938285	-0.5161441218716457	-0.40065275956490776	-0.37309293292088447	-0.41868652423755176	-0.4029160386078009	-0.38616403283806244	rAI
682	-0.32963278473989954	-0.6527531952809961	-0.3562858675264158	-0.35514914887171406	-0.5710242374404366	-0.3517035157664128	-0.3755791045967226	-0.4049874080907836	-0.41689349686846167	-0.4049348999322116	-0.40303568521636485	rAI
683	-0.5759761379782607	-0.7987078404129831	-0.38446627061953287	-0.49119855909676835	-0.45570333608296676	-0.4683243477614085	-0.4005575530068686	-0.41499146929191044	-0.468781997245234	-0.43649502755798886	-0.382712980779998	rAI
684	-0.8072805173377119	-0.16709212056474318	-0.5027916411742851	-0.56239701472693	-0.47127246630762504	-0.42902869241754665	-0.49156554104489386	-0.38721253550984486	-0.4212274760794192	-0.41116264911201517	-0.41085339030258455	rAI
685	-0.26771499181728337	-0.5044970596787363	-0.5489429242843673	-0.38676812200358546	-0.4016982050954875	-0.36870878161744225	-0.48128102082475593	-0.4645708373294206	-0.451747838589598	-0.3917924477800685	-0.41731124782159496	rAI
686	-0.7974573860640322	-0.5398708084759922	-0.28304927019118564	-0.4621392576760415	-0.5615229342056443	-0.4882120470443441	-0.37458445106374655	-0.42160805751028296	-0.40229969114438857	-0.3899829861594081	-0.39412490316484466	rAI
687	-0.3058888089289245	-0.48677176413280104	-0.5421171855981562	-0.5444455691143324	-0.3848668830908248	-0.33081019927344457	-0.40139847261951483	-0.3789331975636352	-0.38642828453533246	-0.4027162819567103	-0.40639992238654626	rAI
688	-0.2735131763805536	-0.39095543930401777	-0.5895926738599591	-0.3747458346542819	-0.5334247527895631	-0.5075143281875137	-0.3304699143806555	-0.3713997316559973	-0.3792995190676898	-0.4253026982626987	-0.3768430374558348	rAI
689	-0.6367982267875604	-0.5376960181989477	-0.4729908587724576	-0.20333442738381252	-0.37281265625972804	-0.4657968279390875	-0.4271154492342142	-0.46899109666143735	-0.40033129235365134	-0.4062170285517358	-0.39575155978704624	rAI
690	-0.07880180705171476	-0.8445150328477891	-0.6296365216433849	-0.36807363337128274	-0.46885474243851427	-0.41290493122143573	-0.41280686854344695	-0.44816652576663873	-0.39801231879498494	-0.4217408935946151	-0.4130248418257378	rAI
691	-0.8229481060976945	-0.7585459545355593	-0.26467582388085953	-0.3489179285136935	-0.3159698866767367	-0.4675047410200056	-0.4739516838650186	-0.4446530241642004	-0.3710280397497458	-0.3904000198076653	-0.3999327102458898	rAI
692	-0.47718196209986935	-0.17294298701399263	-0.5462912078492631	-0.30215809719699466	-0.5330159766194553	-0.39346363923682304	-0.4317363862615034	-0.4228434065235218	-0.4299287956362601	-0.4278051424777845	-0.3791487213474702	rAI
693	-0.8039159528775519	-0.343701189730247	-0.24988608868770362	-0.5241719658627891	-0.34708608025722304	-0.3948778093871788	-0.4673824094117052	-0.4408099595688525	-0.39219095192951187	-0.40078381990167206	-0.3885703757863121	rAI
694	-0.6097322485255867	-0.35954703997714904	-0.6191372415433705	-0.521156980302691	-0.5819419805430369	-0.4965270763273026	-0.4651608709153069	-0.4344461882930507	-0.3708181467054748	-0.46920015398547005	-0.3799292807914087	rAI
695	-0.8659696829660699	-0.28389662057459697	-0.5699373128290768	-0.5923378716410964	-0.3598263921337269	-0.508751587435216	-0.3822687901768447	-0.39300250464926834	-0.37812221815163033	-0.4079148072807036	-0.40008153066980334	rAI
696	-0.13286381771657896	-0.44838839427306887	-0.4244239721749208	-0.4303050497837213	-0.36119975520658587	-0.4814741499543272	-0.3615813485322042	-0.4158871458114462	-0.4063201871578597	-0.43236422844480815	-0.4050440900736541	rAI
697	-0.7370809394516277	-0.909288800170812	-0.4805838645165072	-0.30155576992095173	-0.41603783269405764	-0.426861021593902	-0.4278056728610956	-0.4348041547605783	-0.38243658323882823	-0.44710735817316394	-0.3987130654712788	rAI
698	-0.37929776476395816	-0.3500208635015229	-0.5549420607158335	-0.729386651638547	-0.40102075925322456	-0.30737668203856244	-0.4113306447188932	-0.4077072680766421	-0.42330082735958785	-0.40299828969077767	-0.4622009595117127	rAI
699	-0.37535470733475107	-0.42949649185182215	-0.3479856805223898	-0.41316439557094203	-0.43174903581001206	-0.4160084625238425	-0.32798221164064445	-0.3790758712418451	-0.42457978172778355	-0.3974828963865895	-0.44645329955007534	rAI
700	-0.678213777243505	-0.17413588831774895	-0.6595187874428714	-0.3933462780671839	-0.39283332228550605	-0.4271486896876146	-0.5054351725854302	-0.4010784993604649	-0.37454619028067243	-0.43601566646720485	-0.3922893243858478	rAI
701	-0.21458445688341077	-0.5748892732043762	-0.3459235197864453	-0.5358945231142668	-0.36477232545042454	-0.48008671741882614	-0.46734868025723236	-0.41359835494117897	-0.4217160051498405	-0.4156044055689557	-0.4120101011205292	rAI
702	-0.7923963949477162	-0.32150383213966116	-0.27387496156731844	-0.4809600039966237	-0.44603874505650626	-0.33402867546922954	-0.4268758900132377	-0.3806745273906652	-0.41360797555151224	-0.377706327282757	-0.4044250726601867	rAI
703	-0.02584892725256923	-0.41528730250710333	-0.3425012451740879	-0.47204525285713916	-0.5158316269747001	-0.37057351725043935	-0.4330055888349467	-0.4574770765768783	-0.43020253645463613	-0.3911512455503148	-0.4056708370815214	rAI
704	-0.7143178568435431	-0.44639085770747683	-0.35888078866638484	-0.377852470546829	-0.448544121022563	-0.34421878735834366	-0.41123469280959407	-0.38181664534214443	-0.40405588295148687	-0.39064437917016626	-0.4115110586751951	rAI
705	-0.24521155184697838	-0.4270590704060325	-0.596566920495901	-0.5356923473706396	-0.42934572233148866	-0.3469614966836941	-0.4025283945741704	-0.3771453069061455	-0.40700291809266287	-0.42641157104873767	-0.41507381078639116	rAI
706	-0.8681553370270735	-0.46838235060576094	-0.4196970743542642	-0.6553756024824696	-0.22484113010436557	-0.3148011243234449	-0.4456197157724316	-0.39784875518806034	-0.4395429132602961	-0.41822249482825335	-0.39894796226397145	rAI
707	-0.326167766338882	-0.5459287924700528	-0.4320439828554049	-0.4537129456211865	-0.33238613571523407	-0.2920479520134858	-0.3883510734603082	-0.41734179269216287	-0.3278510637712827	-0.4087460554164917	-0.4034431116752689	rAI
708	-0.392092310135267	-0.32110933749379755	-0.3718016719707186	-0.44699353058632446	-0.5132578954642067	-0.48868343890728577	-0.5054900898536736	-0.42029684372022075	-0.41925040331488755	-0.395906672618754	-0.43085294240730043	rAI
709	-0.36214365934751747	-0.26686170209464344	-0.3988570980867416	-0.42223960719347076	-0.3933405086770818	-0.3937780032676173	-0.38459997943154517	-0.31989489812154925	-0.4567599920560207	-0.38127540587238795	-0.4192122999639874	rAI
710	-0.3740076368587497	-0.41205724529783966	-0.19677714853823805	-0.2826935385710834	-0.4918952402090621	-0.3336732117280812	-0.3899085855186985	-0.4220878252106454	-0.4202381888434605	-0.39273755359050766	-0.4114113800548853	rAI
711	-0.966906016132739	-0.5938228103720691	-0.2677810278933295	-0.38929783517981154	-0.37740663142692293	-0.32627256751514966	-0.38202718035734046	-0.3657656249337614	-0.4025105048787849	-0.39093994205900656	-0.40202553551016074	rAI
712	-0.563395582158702	-0.4496221775869838	-0.412843730982767	-0.45158046647410877	-0.3336863197298741	-0.48300112377280685	-0.35515963662030325	-0.3842365694969389	-0.3774150956405812	-0.3992348302219298	-0.43340123221877624	rAI
713	-0.9157786491658102	-0.46490197917507736	-0.48958262565439786	-0.33327861148556676	-0.5553355105837275	-0.3083640517339003	-0.44913165871405786	-0.4123459209009468	-0.35935420976475296	-0.4103167502545218	-0.39857537002315746	rAI
714	-0.35693619855775927	-0.40227890774070435	-0.5282770632894633	-0.2642048815211482	-0.42022436830662835	-0.4829572607004035	-0.3617233874807113	-0.42561892806822577	-0.4325971639475929	-0.4212694876262517	-0.407207120941463	rAI
715	-0.5175843542367978	-0.5545763759042215	-0.34712951097956324	-0.36607587979240463	-0.3562526130728506	-0.3348151028264697	-0.5140686329073186	-0.39193280847721873	-0.42220621402938663	-0.40418058316759814	-0.39188313383981593	rAI
716	-0.5576940788617027	-0.35769786534351783	-0.37437025621121234	-0.32652775235064047	-0.33982094375409316	-0.5145502308929046	-0.4325641298468743	-0.4178743078900303	-0.46537903213636744	-0.4237564392083975	-0.413551442846368	rAI
717	-0.7621890180891504	-0.4217829493735151	-0.4188467212930246	-0.45636381208084	-0.37072254588501685	-0.40995539589450286	-0.4714871060444801	-0.4455437077448265	-0.4179031951439787	-0.41019282266007834	-0.42074155942888386	rAI
718	-0.22852103827922973	-0.5787460093576252	-0.46179525889022605	-0.31678518634531583	-0.3913956138821277	-0.539338897780668	-0.4070384470256755	-0.39770002901311674	-0.41290667078919424	-0.43182429126221	-0.4064374032045943	rAI
719	-0.3007126274345943	-0.31983832504943993	-0.34121178168047206	-0.4404818241855217	-0.3391936300568866	-0.4758305616369123	-0.3032492660467747	-0.42814755765775125	-0.41359773605433353	-0.41203320266003174	-0.40531306737036255	rAI
720	-0.2805421217909643	-0.5009200898437852	-0.1957602858189057	-0.3537947304701001	-0.5605731487918341	-0.3780555864897343	-0.3026241764197168	-0.3860149637691723	-0.46459382710971736	-0.44200443864338124	-0.40457684196784344	rAI
721	-0.4531847643662955	-0.5127542352933996	-0.4268452929708104	-0.5141877065599448	-0.3825788868007656	-0.49077846631485395	-0.46631387355115095	-0.3796533944513899	-0.44212603692609526	-0.4041683927906529	-0.392844186236415	rAI
722	-0.46912770829627554	-0.42843063381123087	-0.4209581878232196	-0.36979553356304024	-0.39131521306110595	-0.5547437373068123	-0.41472090075624995	-0.41460063458828617	-0.39852488867478647	-0.3994908721979539	-0.42561085740821625	rAI
723	-0.09397401117006803	-0.2884517183635966	-0.409219411688109	-0.44278157408119373	-0.3883458877690237	-0.42792148867620433	-0.39762218341850747	-0.4322432314204175	-0.40660121524842496	-0.4051747359223283	-0.40206824599806334	rAI
724	-0.4097318853644421	-0.4542221812507176	-0.3993036427012826	-0.40167563416962726	-0.4047972338139359	-0.4061146882380819	-0.4466911509933405	-0.2767131451544559	-0.4191084780688041	-0.4169301250832387	-0.40129064333669456	rAI
725	-0.5682084216332325	-0.26659315541368717	-0.2775898904915314	-0.5305089161791655	-0.4194128584161469	-0.5131816572904829	-0.43709984121933565	-0.3952595763179481	-0.418672645621102	-0.38106456061853444	-0.43564567709545765	rAI
726	-0.2932133662764946	-0.8864146502056279	-0.410348799126287	-0.5669472506413246	-0.46110171169958547	-0.3837226289339272	-0.3624453662985894	-0.44219679877461915	-0.40203797213128944	-0.44043397288360364	-0.40537878561448765	rAI
727	-0.11296684222581041	-0.3446465483681629	-0.4432048841274188	-0.4212017437274969	-0.6171087463040474	-0.3464128603452437	-0.4280644461875468	-0.4286093432054406	-0.3986710904743985	-0.44167258424565903	-0.43958847000550566	rAI
728	-0.19398583264468078	-0.4752881680644721	-0.4911491233882563	-0.297771085244235	-0.42994410475400935	-0.4121156717600264	-0.3653269003867445	-0.4428580584669695	-0.3976591851845181	-0.4197160682498322	-0.4030214943208198	rAI
729	-0.274293056086719	-0.8503820766685407	-0.5885647757811443	-0.4315010571259405	-0.4995524868004788	-0.32739132973012025	-0.41222322697926295	-0.39946141585820283	-0.39193851743902525	-0.3800295819309966	-0.4159123786323641	rAI
730	-0.43567634842282754	-0.2739038688169019	-0.45327261131547386	-0.4342633854159276	-0.5486440349873347	-0.4191022014287626	-0.3285215866870107	-0.3755787049392145	-0.40345401946130116	-0.37084880056496494	-0.4189547347997301	rAI
731	-0.7073872674441051	-0.3577642642925308	-0.37794287303922	-0.4411561899247218	-0.4545064317476167	-0.4002408318184258	-0.39020355244611554	-0.37010681570023823	-0.41129867501229145	-0.44896040874149146	-0.4187907867774065	rAI
732	-0.5285120844958604	-0.6145339319292844	-0.2625585608723196	-0.21755401533619362	-0.360203678853088	-0.39282251646187905	-0.4148641283400134	-0.36062384290684163	-0.4297295125439961	-0.3838849339759403	-0.41783644385312124	rAI
733	-0.46979963098846905	-0.4969846759792745	-0.44848716273638206	-0.3303800021350761	-0.4463511778743206	-0.4059510867104616	-0.35688901736304557	-0.35921184965877434	-0.3858542508756052	-0.414810296136244	-0.43210217079997815	rAI
734	-0.3895932570943738	-0.4600296718514511	-0.4515674070121631	-0.3618304571288383	-0.47315516614282754	-0.35933863385767423	-0.4104510105278761	-0.4352582466126161	-0.3566367568274872	-0.42173065387810255	-0.37106475241864767	rAI
735	-0.6130811798133635	-0.3052038623945786	-0.45938553671304244	-0.41751083389264326	-0.41852358857585215	-0.4471578131783207	-0.4815299543110905	-0.39154578738862283	-0.39417965389442816	-0.429606502461629	-0.36781361656231104	rAI
736	-0.19971189045915866	-0.2269715316152367	-0.5409936022008548	-0.4848789105715465	-0.47832511601170236	-0.5160988732753174	-0.37384727433601544	-0.4615208309387807	-0.3946538646503312	-0.4191126105806356	-0.4615447788737549	rAI
737	-0.6446354398133207	-0.4417714657684293	-0.6702479799959072	-0.22758391717028784	-0.35742361133521133	-0.3476504900842072	-0.3902887784496736	-0.4155567053913309	-0.3707484590639261	-0.4247211465038363	-0.41024563409492537	rAI
738	-0.6872382109056734	-0.5475340469893142	-0.35290452924619164	-0.3745973000449239	-0.3435311584436744	-0.33977189863924134	-0.38490249735105403	-0.37062974245301195	-0.35123029230448377	-0.42552494130154467	-0.41191342817451976	rAI
739	-0.1984703606393653	-0.7359594238601886	-0.5134248713392426	-0.34833596802237127	-0.43973624167685915	-0.31702052951975995	-0.4322214175598993	-0.32687919083715106	-0.38591074503823425	-0.44630078734531736	-0.4274801056917139	rAI
740	-0.6052571980852758	-0.6849545140749471	-0.19410467527052333	-0.35734059690402603	-0.4660929321866065	-0.45354426726366587	-0.36501361567434837	-0.43641354101190155	-0.38016230747501956	-0.41578758458513015	-0.4002168996494998	rAI
741	-0.43507604148404083	-0.40384217074087786	-0.29007985230701244	-0.49329921968307194	-0.39969148918717573	-0.32131596460526834	-0.38121453551996537	-0.3892786673192024	-0.4105553299465881	-0.3724262363692373	-0.3991687146332537	rAI
742	-0.6421272308590555	-0.3803834301967471	-0.4827812575114098	-0.5017020181126198	-0.39875323336357466	-0.41723840249730226	-0.32375014921750783	-0.452213798570028	-0.4425199542933583	-0.414478094120961	-0.40595832882410415	rAI
743	-0.2198586405011321	-0.35747610796389007	-0.33649744681953	-0.44922301206734566	-0.6443869981000125	-0.4040089025836395	-0.3712638075799573	-0.37236828689727713	-0.39590699279345587	-0.3737208925737763	-0.41634635271761505	rAI
744	-0.4071347576742582	-0.6554438955844931	-0.33497918545307037	-0.40616537408978476	-0.33251639144360207	-0.36652450773323225	-0.42863622677845226	-0.3647646790683103	-0.3524422606084406	-0.41829234904651635	-0.41328101553557905	rAI
745	-0.02092922699141401	-0.5694862539606477	-0.25522118061620624	-0.3071927328353548	-0.3735023491568461	-0.4483913036962991	-0.43717865481522755	-0.46261422273216213	-0.44186149120479307	-0.4141934618105524	-0.4335069905816891	rAI
746	-0.22981938846414574	-0.38769991922142516	-0.4603302870964372	-0.3996968117635722	-0.3527562937090674	-0.36771885510742813	-0.4035110783922229	-0.34568670685186903	-0.4121953463572919	-0.4262545784554058	-0.39648037621991505	rAI
747	-0.5106227906831485	-0.6221527511038527	-0.5362610839535739	-0.19093643448815978	-0.4470568754296116	-0.3217596981569069	-0.4025588816081042	-0.4296829841506073	-0.3776056434987857	-0.3948635625630689	-0.40702971335435956	rAI
748	-0.3449302734756987	-1.076172111641248	-0.6170070756757704	-0.4550092627843109	-0.4545820206052704	-0.44466184374974954	-0.46172670892329615	-0.47798721251007575	-0.37372032838720587	-0.42205276813602843	-0.38399227135644953	rAI
749	-0.5925491757992336	-0.31742036786590166	-0.38820194720610995	-0.6014760125633983	-0.39007920951638725	-0.4828036655471082	-0.4182841219813717	-0.42377318950280135	-0.4022313510984696	-0.4346159126273021	-0.4340435953777463	rAI
750	-0.2279910290004512	-0.3582844301599588	-0.525040419496964	-0.36707273509622257	-0.4023356891695986	-0.3641817597614949	-0.40434313653152054	-0.4571844859900908	-0.4014425594325869	-0.38278115056245515	-0.41175315685834185	rAI
751	-0.22529077339306294	-0.20315638177166087	-0.3270736306065327	-0.3919149721312865	-0.47284174191957895	-0.4321352483152149	-0.40274697643365115	-0.37249180513513974	-0.41708638684982247	-0.41095270360587005	-0.4065442578400006	rAI
752	-0.7153442668381924	-0.491762616111012	-0.6563721243627064	-0.4827135186288198	-0.3527034772690877	-0.4679433892366601	-0.35790611985041854	-0.41139975887614205	-0.4131774414355523	-0.42955878620607796	-0.4239561649003423	rAI
753	-0.3640171642013698	-0.3481288814683271	-0.5618933862060312	-0.4101636480952914	-0.49543024467386965	-0.3601623035465675	-0.5060684328515922	-0.4428967703146603	-0.434666893046224	-0.40367062608356585	-0.41130002887199346	rAI
754	-0.3792562600724356	-0.716158687605939	-0.4642469399179115	-0.559850944491063	-0.49155480940081286	-0.42928339963778805	-0.38914663170457015	-0.4290698262596569	-0.4294956404220625	-0.40757767126102457	-0.40657605761652504	rAI
755	-0.3951937730868064	-0.5955354056202138	-0.129060935961942	-0.3252894131784579	-0.40940207856141797	-0.3810483870479696	-0.42042711596982896	-0.4144746221264687	-0.4346714842802878	-0.4324854727766061	-0.41923025851671	rAI
756	-0.3623736833049702	-0.45823527474913106	-0.45852356391036814	-0.3705496454446645	-0.5077097534202575	-0.4350299178897073	-0.42262001331305304	-0.4479448127173856	-0.40710317087884845	-0.41469875104233983	-0.3968335888512717	rAI
757	-0.6690526222929579	-0.030098295472947595	-0.3520959861505189	-0.33769898812041216	-0.37418137981858113	-0.5080717928595094	-0.43452900645330633	-0.40338940058238054	-0.42334499330971836	-0.4173210607209164	-0.4014420765300579	rAI
758	-0.5594442356434156	-0.6539932691000332	-0.30199325717341974	-0.43580302295772044	-0.5646261517258682	-0.3497143055322636	-0.45749533284616767	-0.39215778793872247	-0.4171397405314093	-0.4066246528311313	-0.40145308434222776	rAI
759	-0.4747334371563945	-0.3410152656365924	-0.13991404510797384	-0.2663406015647397	-0.43374222685066405	-0.43576325854506975	-0.3646551622332284	-0.4202684954064467	-0.40042852647135807	-0.42967063643994274	-0.41319212377320763	rAI
760	-0.6072993554316454	-0.296428510949912	-0.4700131407222659	-0.49745077410176886	-0.40752131331586844	-0.38100359310214377	-0.45716663429921034	-0.42668107554134044	-0.39003626823652976	-0.3811980956040557	-0.4258393289785074	rAI
761	-0.4075378050847197	-0.7303858545718519	-0.3267250316654725	-0.42030770554332797	-0.37566261676181156	-0.36137331608673523	-0.37735432303980354	-0.4920312703860223	-0.39990325346494554	-0.430964971859892	-0.4192238028686295	rAI
762	-0.40707342504788246	-0.38438120317850893	-0.14585748426631662	-0.4135890697274423	-0.4956455780714121	-0.4056986627912614	-0.4778133713777872	-0.39187300209513914	-0.4245001775385242	-0.4377834101963897	-0.4134511263818414	rAI
763	-0.15141439003552348	-0.34501821415837514	-0.6211215710828287	-0.3358498424559843	-0.3408718648596565	-0.4814790342615304	-0.4144311001263985	-0.4057450487624706	-0.4265641988206425	-0.4152231217310334	-0.42751005087338306	rAI
764	-0.4208147585008023	-0.6360938237301621	-0.40370893893088083	-0.3245088069002343	-0.3717002974098168	-0.40906087886658293	-0.4120261204680561	-0.3879663281649441	-0.4078497730555584	-0.4280229138025599	-0.40211041347754156	rAI
765	-0.6095634104048734	-0.32574244713982836	-0.39088453145095314	-0.3936524258052144	-0.4416725879411216	-0.4381285870555555	-0.33608179723904597	-0.41594492894597684	-0.4000863108414472	-0.4305637999082584	-0.39331750623341843	rAI
766	-0.14118184881322732	-0.4353404332854061	-0.6684720143457289	-0.5006250737256465	-0.44177141727597535	-0.29668078765040745	-0.34495101340412776	-0.39656323406792465	-0.46409794395531606	-0.43633539065770427	-0.4237428400664247	rAI
767	-0.603876761263509	-0.41028457381626093	-0.3220193566019248	-0.3950830397010127	-0.3699172350881349	-0.28439361755601167	-0.4227390673318323	-0.3889107946358087	-0.4158600901016319	-0.4003277377228709	-0.3897074828346241	rAI
768	-0.45092104032211233	-0.19009581328563133	-0.35331075724807803	-0.44437289300503263	-0.3577802632865587	-0.43679303796845437	-0.4287608009076446	-0.39669955291953146	-0.4412331688388831	-0.4138211276665041	-0.416367944062501	rAI
769	-0.259154235214806	-0.4633746203857256	-0.34178983099376586	-0.3330627190687709	-0.48790551110590047	-0.39102879262549595	-0.47636852078915254	-0.44589667880040296	-0.37823679205818345	-0.4051442739010481	-0.4258562934168846	rAI
770	-0.29344673300912055	-0.14524578688675835	-0.59250250335617	-0.49537663980010077	-0.4662885699042788	-0.41768229590593986	-0.42915225311101146	-0.42892979412067445	-0.3975685086404458	-0.38687516377875386	-0.42299584329027046	rAI
771	-0.6010603033233419	-0.214728048371658	-0.2925679763279642	-0.5870207725602906	-0.3379430748390623	-0.3450301289681992	-0.4855369283619266	-0.4321015170956652	-0.3860563556918758	-0.39222720651324394	-0.4176311272366845	rAI
772	-0.535473582651679	-0.3650461673020951	-0.5414471059508782	-0.507880371030359	-0.43044614333534	-0.5355793956941727	-0.3826678365319177	-0.413363416301271	-0.4125102271877566	-0.3895775080192159	-0.4185696010891373	rAI
773	-0.3405468297678979	-0.4538219197045229	-0.3451360567352711	-0.4902978545311674	-0.41546397954974007	-0.43006601570648795	-0.43688088087126364	-0.4571933073976855	-0.4266163749128244	-0.4302308533572629	-0.4055943063959032	rAI
774	-0.3024658153867875	-0.6127483244712827	-0.48333116006090465	-0.6428693937426511	-0.3546742752764471	-0.4694459260291053	-0.42134941880996374	-0.40505487298379533	-0.4348946325816521	-0.3789131056384373	-0.4217638962966739	rAI
775	-0.6152381856279191	-0.30140056923505104	-0.4271439619181279	-0.505775312021787	-0.36889682784479716	-0.35372820046663783	-0.42358018018544163	-0.4089849635016792	-0.4083961707685229	-0.4389094928703921	-0.3975590126687845	rAI
776	-0.7581111075497879	-0.31398327519291	-0.25568130552936214	-0.2994697942882691	-0.48455256526788093	-0.39981934337247055	-0.47153295928975286	-0.45758647456840745	-0.4413406243061842	-0.39375197052452393	-0.41021824905014587	rAI
777	-0.6327938858513396	-0.4719648558696993	-0.49572187366947157	-0.4646617985166547	-0.39666301337405674	-0.33936312947886926	-0.43186413754753583	-0.3517376993100298	-0.41256618935746336	-0.4345925567138517	-0.3934161347442323	rAI
778	-0.23697899169830303	-0.8015101968314704	-0.40530137436252106	-0.3961607497841527	-0.487878316615636	-0.44327134278408625	-0.3867136462393601	-0.38140972475449425	-0.3570137452003239	-0.44873894649870144	-0.4245769699458937	rAI
779	-0.20193055208849978	-0.31864584362723264	-0.8943209565083657	-0.5507188719247323	-0.3212558157547344	-0.41827045331723683	-0.4697434511836808	-0.4515115991375721	-0.3726314253068703	-0.4144432039156413	-0.4007082712808604	rAI
780	-0.27113762392473506	-0.538856105826678	-0.6143593494175391	-0.4381066827198216	-0.47714036701159385	-0.4809879938484508	-0.4155988854927901	-0.39403742709111444	-0.37226664726254505	-0.43703958170819673	-0.4299483538081376	rAI
781	-0.2859868183010989	-0.3918259032088725	-0.211929220413362	-0.5080121300306671	-0.48909137335351366	-0.4782037556474765	-0.34321526393524576	-0.4405694711680351	-0.4527771367825612	-0.4266637102157359	-0.39599286841718606	rAI
782	-0.05287675457788871	-0.23322968493358623	-0.4209277228320237	-0.32697945147356855	-0.4360927410625496	-0.46776012247281656	-0.45530800723632336	-0.4134913760763729	-0.4449330316872339	-0.40971306856619955	-0.4109829528858318	rAI
783	-0.7859511471264308	-0.5525894610828356	-0.4445919239360941	-0.38571571645351155	-0.35121671933532944	-0.359943425920938	-0.37733984368649776	-0.42024074845218823	-0.42377814015981297	-0.4588215070394242	-0.3945257498654204	rAI
784	-0.15639434047630185	-0.3348506415755328	-0.295840640236457	-0.3275766061054749	-0.49691489464326105	-0.39402834157700073	-0.36414345835859396	-0.40988422177141737	-0.3764506897806069	-0.4340748500038994	-0.41394771382328377	rAI
785	-0.7624296417701392	-0.38566909834402086	-0.28346947113516274	-0.37647303743565136	-0.4530813928428605	-0.3327701089310254	-0.364543575967226	-0.406480365321307	-0.42428112697651205	-0.4167112866580309	-0.39262814470697843	rAI
786	-0.3447612245532002	-0.3049787036448138	-0.6753276237579169	-0.36235984822488315	-0.4828827559060507	-0.43786727615044024	-0.43202164244330893	-0.39181561309096025	-0.4170378720955344	-0.3814996980737472	-0.4088592761769926	rAI
787	-0.4110559097752183	-0.5483121157670207	-0.39566934060808434	-0.423638997863365	-0.4351959308365567	-0.4156070725290507	-0.48287709080757907	-0.40640266927425256	-0.4173920567463627	-0.4168342537860725	-0.3969377526115636	rAI
788	-0.5282015307222494	-0.4853736141618217	-0.4383443380017338	-0.4013022608176494	-0.39372204782377573	-0.4639614607952223	-0.423955596765169	-0.37650860657880686	-0.3936414129291363	-0.40586019438325116	-0.41440406781987593	rAI
789	-0.6135291947265606	-0.49464334260283493	-0.5067240099188023	-0.6624581859665424	-0.3058137866228604	-0.3449874991647152	-0.42959080728648114	-0.35184866964021166	-0.3992198284295821	-0.3928344087525422	-0.42324492992110624	rAI
790	-0.6789852963315138	-0.16099775045594705	-0.4154563334448954	-0.3887166141294196	-0.3111345688299817	-0.37660937600151273	-0.37228654122907134	-0.3845086078672694	-0.37587018564320485	-0.41608068718793856	-0.4068854727699424	rAI
791	-0.36254855598179403	-0.3839510479105074	-0.3781892815271503	-0.559374492857891	-0.451077782320486	-0.4493338206215165	-0.38353981486226685	-0.442272944102287	-0.388523634478935	-0.39632774404438115	-0.4170157167607944	rAI
792	-0.31673900323975523	-0.3537370309006416	-0.4338073338147538	-0.4627930055807432	-0.4037062924467319	-0.3892730901790237	-0.3474893515623187	-0.3714762210280941	-0.42151341628097316	-0.4165564635093738	-0.40755479810105627	rAI
793	-0.18872197656708953	-0.25818567553902233	-0.3389347020921415	-0.43772838938423114	-0.5909221567017191	-0.40010904201336195	-0.46703734450917844	-0.4024872529558474	-0.4427064880608043	-0.42049531623922687	-0.382505297454887	rAI
794	-0.7259251996633267	-0.6203066767549685	-0.31131344613379386	-0.5970862835361547	-0.4137230768506006	-0.36941909352148233	-0.3836431275272416	-0.372979560552173	-0.4422620897969974	-0.4150698987356192	-0.4327779178169511	rAI
795	-0.6787540473887053	-0.5450563051480671	-0.5613333752731813	-0.5607175214491215	-0.4983213957994969	-0.4899555535906065	-0.3823772635879849	-0.4879732331949382	-0.36958723568207336	-0.42468541119744074	-0.42993155389809423	rAI
796	-0.6580700550510115	-0.5135240848019222	-0.42896843719405736	-0.3011161999461459	-0.45933989852623414	-0.4401569218698137	-0.38830964847587696	-0.407589989045845	-0.37307411638500265	-0.4042608403306193	-0.39802588382645154	rAI
797	-0.2589730030693324	-0.14888885360375234	-0.4127936105202079	-0.44860714107273414	-0.34868669068727826	-0.44359773264524127	-0.3857775066427502	-0.4419377595565644	-0.40762382241603284	-0.3847453635510015	-0.4084303966326073	rAI
798	-0.6472062117170561	-0.5516847708740534	-0.42050743646856237	-0.6430906100149947	-0.6094399525561102	-0.42515850608607486	-0.43423586086245974	-0.4157738948853703	-0.3859766459813462	-0.4183328286364142	-0.40740217837646947	rAI
799	-0.4150235129039707	-0.5748213550604546	-0.40038684054558377	-0.21223341271821008	-0.4391352430330652	-0.42350171060319286	-0.4430124187764393	-0.4056459509157222	-0.4181471022202906	-0.4105649875933876	-0.38292177150493695	rAI
800	-0.46334588351119893	-0.39756656724854533	-0.5644145281804592	-0.5307227834675299	-0.30518574427832984	-0.2806737689639358	-0.43086385988980697	-0.4124810584550997	-0.45165115850618	-0.3666281517936874	-0.40518386198872686	rAI
801	-0.5347582240395771	-0.34096763494553595	-0.42550161504929285	-0.4089739876867466	-0.404355453386237	-0.3888555169082762	-0.4258778209564558	-0.3995662871805471	-0.46494070314218006	-0.405920743968984	-0.4069154415132024	rAI
802	-0.361676413854642	-0.6286395689611252	-0.3530736931640349	-0.44820536511615133	-0.41552265993517484	-0.2616664859492181	-0.4414699356317585	-0.3687654787634333	-0.43827158968661073	-0.444240126706316	-0.4375481247045105	rAI
803	-0.8460755222040345	-0.8591817150707899	-0.33373948549730376	-0.4688756138164135	-0.3650455621929339	-0.3795166042433916	-0.35011618631791747	-0.42396542258686637	-0.42337145008405064	-0.4012051305026658	-0.4065485081307784	rAI
804	-0.8532137989808243	-0.4799482703621666	-0.5288667389900943	-0.4194122104886241	-0.4499725693305596	-0.5953311305800527	-0.4392990030332275	-0.35490589060748823	-0.47092544046626383	-0.3953665671402967	-0.42467808245373373	rAI
805	-0.3053889691957726	-0.24764377781440217	-0.5162676878218162	-0.47936109645210245	-0.44142853373123364	-0.41979926042058685	-0.3667657271663528	-0.43990386677358406	-0.42386862596923464	-0.43348043462127356	-0.4010947028213698	rAI
806	-0.5937399481497887	-0.4649776451126797	-0.2287414518695092	-0.6853360751976544	-0.34336058081748894	-0.342878298230784	-0.43844312054650375	-0.3777923274793479	-0.41404397425135786	-0.4064336234844426	-0.4231473027650305	rAI
807	-0.8711617172321073	-0.6941348794313478	-0.5287845950709851	-0.39844313743343546	-0.38295107073440904	-0.3335577271196425	-0.4137695052607417	-0.3874511670305312	-0.3736928569892576	-0.4234106229182285	-0.40595460369553116	rAI
808	-0.2062942345280869	-0.3708498927597241	-0.5677968875910262	-0.363328330905829	-0.4431451408289673	-0.5919893250880712	-0.3968234919089589	-0.48633562529050944	-0.40690421965998563	-0.396786985340658	-0.41444893205858835	rAI
809	-0.6789870108413174	-0.6619704175766306	-0.4709238343364295	-0.3144989465236689	-0.5461090305698095	-0.38961104357284815	-0.38579419620642047	-0.4203606046534818	-0.3741926512056493	-0.45452736826508816	-0.38310796854950524	rAI
810	-0.27378612223300103	-0.5528215857731695	-0.42849926936427846	-0.3597307228722533	-0.4303473670244018	-0.4110343693804882	-0.4125910751278736	-0.4301349975397238	-0.41991277575637603	-0.40456441603890375	-0.432940348304438	rAI
811	-0.5609833956105907	-0.4786835346157138	-0.6540742379313208	-0.2501437598785744	-0.39705838127997484	-0.43306493948969105	-0.43411708298905277	-0.35287917872900076	-0.45878915446451257	-0.41981924259281855	-0.42493053029408306	rAI
812	-0.44274850185602765	-0.39061584050053344	-0.24381729988388667	-0.3841773222263015	-0.3928112992301691	-0.3884207455591539	-0.4263276179240592	-0.41182753226785823	-0.42526831953714983	-0.4048940357674158	-0.4332072051432118	rAI
813	-0.5000087605452431	-0.4601608886549872	-0.1924581847955542	-0.27349237063645004	-0.34750492756728546	-0.4809734990038484	-0.2905457190260404	-0.4838542371215403	-0.35254290234392455	-0.40850368396699815	-0.4129658416049877	rAI
814	-0.2569886854832039	-0.39731265165902524	-0.8082567059337838	-0.37955055598476745	-0.5255404813394935	-0.3223936923240878	-0.400306406774445	-0.42012712821181236	-0.4415607436521276	-0.364372054170378	-0.3767373933952116	rAI
815	-0.7035881656655564	-0.27158280010513125	-0.6343657880776823	-0.38084549459035094	-0.43495251265981166	-0.428123653769911	-0.3706909418288389	-0.4018072082031346	-0.37656408694885807	-0.3963415976232432	-0.42551811218854624	rAI
816	-0.5187987395557625	-0.39954829061318065	-0.32043729633386175	-0.47659359526108336	-0.4190987646357512	-0.3499747093139425	-0.372010213798953	-0.4173162331489318	-0.3811313734936548	-0.398305168935905	-0.4249764143696028	rAI
817	-0.07883693188194327	-0.6236877497699487	-0.4467220962776543	-0.5848641009676103	-0.5273867316091737	-0.33496801961141087	-0.426724863543175	-0.35839847725113366	-0.3759351740776647	-0.43850655808968886	-0.43676507645830626	rAI
818	-0.5343227582637717	-0.41231525574481115	-0.4543274847830684	-0.3680941675703037	-0.35007229687264335	-0.4171729482195986	-0.49044585578575783	-0.44497459836934145	-0.42033209430919277	-0.4321567551713434	-0.42027935092108826	rAI
819	-0.2658941525775154	-0.32671921042305785	-0.4712087201242101	-0.3747346181226017	-0.41618277254711256	-0.40746835222830285	-0.37444021925949744	-0.43336141335763284	-0.39401874073359594	-0.4011794556650564	-0.39948669686201244	rAI
820	0.009546499833431204	-0.1577381336311543	-0.5484522823322104	-0.40025365922298783	-0.4130447248806408	-0.43323585128684783	-0.396410787266732	-0.39766913971843026	-0.4290310762633282	-0.41042337449160754	-0.39149978532081353	rAI
821	-0.45715289406647563	-0.4869868973342921	-0.5057339004834048	-0.48631822628537946	-0.37331332046705046	-0.5076256886630646	-0.4482399576889601	-0.36016115057096987	-0.4091074014555432	-0.44493182644357127	-0.4079752886590247	rAI
822	-0.3956633141168458	-0.7495138875575672	-0.5588074023338913	-0.4581433165385668	-0.3489362670245281	-0.4219144317113729	-0.3911007923512047	-0.3885612808090937	-0.38933578398025315	-0.4341308571655766	-0.40156861139560396	rAI
823	-0.4655545869900547	-0.34782333943313076	-0.4162675662972157	-0.5028573136259846	-0.4144040143427332	-0.48413994455406706	-0.3756282722828896	-0.43688461743354295	-0.4225282979568428	-0.4032653186582778	-0.4117819722790152	rAI
824	0.16520221229666796	-0.23307349883945885	-0.31214700917319516	-0.3037930900254159	-0.3706837721129562	-0.4059499319571939	-0.4359137050489854	-0.47131401884672686	-0.39322758649885703	-0.42034345024568315	-0.422945775155754	rAI
825	-0.4145506818652952	-0.5125602653876689	-0.25903985385739137	-0.2618247870375473	-0.35908724814283566	-0.43866212087903034	-0.42308780882466485	-0.41998532382964776	-0.4478490422067316	-0.44914584289375686	-0.4242606798439576	rAI
826	-0.5046018498536969	-0.3556759302447457	-0.26668983558048254	-0.31819238468257416	-0.3344456749563739	-0.4262236143722541	-0.4096683187890582	-0.48630223971109826	-0.4678647665382037	-0.36512341309413765	-0.41137631279392173	rAI
827	-0.5250072436081481	-0.34303755334445485	-0.5066075545551337	-0.513427060967961	-0.2508631705613173	-0.3557330245922612	-0.4960806805882447	-0.3600629598051653	-0.44953965122074635	-0.42407583662740894	-0.3919083158536632	rAI
828	-0.19535599018676328	-0.43858006866614924	-0.4049671146570576	-0.4643295606991115	-0.3720822511730608	-0.3741785127879302	-0.4374249212643816	-0.49414903384459036	-0.44104069806240126	-0.4006006838214061	-0.4055152687909268	rAI
829	-0.5494008860173097	-0.617340591053425	-0.27591608969837866	-0.3965011425681439	-0.30835787242051393	-0.32303819878433865	-0.3856707612912675	-0.41021091955654887	-0.3897279622753256	-0.4009683293266307	-0.4047799562927335	rAI
830	-0.5205272866929062	-0.25372198166471877	-0.33664119539899195	-0.41801266259920544	-0.4148114719824653	-0.40215490291228184	-0.4042963601593789	-0.45339413100014814	-0.35955493008861916	-0.43824707071203567	-0.4224794554296834	rAI
831	-0.36638135742071265	-0.2832276705913668	-0.45298349603108373	-0.44693626018939137	-0.38660289498598216	-0.5913393577142709	-0.3807662468006328	-0.45321163559504263	-0.444887375416217	-0.4203161862970268	-0.4090982700127975	rAI
832	-0.5163419340271507	-0.4036799104498214	-0.252724015548562	-0.3790231820832298	-0.4843300844785554	-0.4275692576176221	-0.3119515545433333	-0.3862447338524178	-0.3950268760443278	-0.412937873347756	-0.423281981802872	rAI
833	-0.5154781150041766	-0.7131504239611809	-0.46268729946712106	-0.41701178086567614	-0.3341350414808058	-0.4807282417430355	-0.37766553094450617	-0.4457083133067279	-0.35759958447927	-0.3584325764130843	-0.3986894380312138	rAI
834	-0.32818038275923184	-0.1496151579427914	-0.4740119407266348	-0.36364301778335917	-0.38085763914589305	-0.4695062587553126	-0.304640227369855	-0.39263061565384666	-0.40255198419444166	-0.3817160371799907	-0.40101551350928777	rAI
835	-0.832490253143175	-0.4684756386584249	-0.3294597256534772	-0.48360462425767525	-0.3410658641700233	-0.41750647594318324	-0.3012275304866675	-0.4467652264990242	-0.4076902081555882	-0.42770094246006546	-0.42654781251535523	rAI
836	-0.312012634748461	-0.79779276108927	-0.40890692611569324	-0.38849603960263707	-0.3811819287049	-0.48300560113766694	-0.3955015138299401	-0.38014433415106014	-0.387589421874388	-0.40479786184562727	-0.38651468313523285	rAI
837	-0.529953464848591	-0.2885724737726636	-0.509627795235696	-0.41752141618909316	-0.3945105706419402	-0.3798796567002171	-0.4823015675590849	-0.3890325228327351	-0.41200839986924087	-0.4043181952693443	-0.4248596092992005	rAI
838	-0.36488869741017144	-0.7303789574552537	-0.32863318616398185	-0.40790071843156406	-0.3372635033484649	-0.29810763400854934	-0.3256188098773677	-0.3690077136169402	-0.40312388711304387	-0.4383076197250065	-0.4173308636347968	rAI
839	-0.6354084489406394	-0.6437137749557411	-0.5881964641772821	-0.5563667687149023	-0.4034015783848117	-0.3933174423395316	-0.4381999357995104	-0.3596033792489373	-0.3904904347134075	-0.3931386582835464	-0.4230229376939718	rAI
840	0.038814380748641825	-0.549874287788076	-0.4427605147433347	-0.3554913713363019	-0.3788639768619214	-0.37589190584923865	-0.419751803951189	-0.43838755039832916	-0.42217597693589715	-0.43208411801263746	-0.39553033175987373	rAI
841	-0.5815785610304093	-0.37469710166958126	-0.4805677312608488	-0.2750463469061939	-0.3403381517205853	-0.4320395097095485	-0.4408145227079878	-0.39679880439379217	-0.375738596357823	-0.36778310316559576	-0.42053221238521926	rAI
842	-0.20591525144778586	-0.5725414104733201	-0.2836091313212674	-0.488017258296083	-0.3474768981799815	-0.4385236610094402	-0.42057736842604115	-0.4737591300751521	-0.4033880036555029	-0.40423182036503114	-0.39652261461389887	rAI
843	-0.5412467393070661	-0.41121668245027243	-0.34522140084860364	-0.3080390532809795	-0.40796337938328386	-0.43853291708041414	-0.38096364378077835	-0.37812950761877157	-0.44931698154988564	-0.3650048364680987	-0.40196456969240335	rAI
844	-0.6777701992018119	-0.3659241951935831	-0.4402207884528875	-0.4854228897470446	-0.40151377277208705	-0.4016151495596244	-0.41750206203255547	-0.36154003780000477	-0.43986317595986585	-0.4457891649331957	-0.4190865738766255	rAI
845	-0.4375162902974378	-0.4001040586267609	-0.4949885597672089	-0.4364122780060024	-0.455244496892135	-0.3887880535708752	-0.42755716863947574	-0.4144532035732176	-0.44004111273989605	-0.4043528630042861	-0.4232264581381005	rAI
846	-0.31011457499275463	-0.4304086522003607	-0.44608216339248263	-0.42848398991239556	-0.540724211479288	-0.49882117183724345	-0.40078220376333623	-0.40387191996067895	-0.422781429891178	-0.3933438908883217	-0.42660065585672313	rAI
847	-0.6409422044330142	-0.2676612439409655	-0.5054569622226567	-0.264730982578819	-0.28394470839580865	-0.3700764102824218	-0.436705155777208	-0.4454644444323685	-0.3936604138832114	-0.40598935505204814	-0.37990502668628456	rAI
848	-0.45301550662093615	-0.5331986699010376	-0.4881030076443738	-0.21473973313635883	-0.46978942898379056	-0.42719955130829884	-0.4359130037222305	-0.4116469128982929	-0.3608552830036819	-0.41167394741708613	-0.40703572087950773	rAI
849	-0.12490889134065601	-0.5722312068437649	-0.3639461590398327	-0.5094196094461068	-0.5552512109566103	-0.36326153733614974	-0.4250370195837815	-0.3566082721337363	-0.37765406565029197	-0.4248242304287896	-0.39288089472552706	rAI
850	-0.35589294924582515	-0.3328004936966292	-0.5046804530526293	-0.5154494692783852	-0.484428386411446	-0.34662550124650576	-0.41618202266987847	-0.4451563410540264	-0.3954439094536676	-0.44292526514040137	-0.40911764058216643	rAI
851	-0.9479776558514549	-0.4500177990851924	-0.24786042524524668	-0.4684671306958103	-0.46781160618868467	-0.34075366345167907	-0.34762975034432786	-0.431228199846715	-0.4250859563898721	-0.43044987568107207	-0.3837745434308153	rAI
852	-0.8833426412463619	-0.37863885405885045	-0.27282089376413216	-0.3663516938888388	-0.29015142751726464	-0.47098120718717884	-0.3982104004549856	-0.45525757388258903	-0.3853165468697319	-0.3933178370630398	-0.39787146481364233	rAI
853	-0.7455289237784277	-0.4349121085085292	-0.587540980947608	-0.5543454855618425	-0.3411962965971569	-0.35603780171797017	-0.4009025022694341	-0.3997569251816344	-0.41458962762465534	-0.42611621892297646	-0.3831258449013727	rAI
854	-0.22663201597659338	-0.34289627746795737	-0.5232834527859342	-0.30201423750537354	-0.6341120588166261	-0.39186147471183663	-0.5097325752905014	-0.33730574886327297	-0.4669975486746599	-0.39074864369580775	-0.399515557548462	rAI
855	-0.5366805249181468	-0.4187243160162166	-0.2406575985996215	-0.5094784904543894	-0.3388555268660257	-0.4461425012555747	-0.4166701244913578	-0.40358257520434665	-0.4300765450303582	-0.4170253002281905	-0.4115393059524859	rAI
856	-0.8854543528479232	-0.5849974365092846	-0.6881436766220114	-0.348923714431774	-0.5368998140688522	-0.4304769731363923	-0.4742096201705092	-0.3884842535548795	-0.4420906726890144	-0.43712484729529705	-0.39581826903655587	rAI
857	-0.3983674736581923	-0.36451983986273134	-0.2398735739801787	-0.4127705660879536	-0.34252577883668117	-0.43905535772369914	-0.40286433547453115	-0.4244978521930871	-0.42103936045826545	-0.4231970690935533	-0.3977551032024065	rAI
858	-0.3516476003277264	-0.5875359164000178	-0.42889975779296285	-0.584626475247676	-0.29883973254250595	-0.5380316838933522	-0.4349715524968813	-0.40869843446617454	-0.4018053447916372	-0.4104202259274457	-0.4402949107228658	rAI
859	-0.3513806995399632	-0.4514639712689635	-0.41406008862975224	-0.2455267697641172	-0.5255805175311581	-0.3343653998937743	-0.4230956344206912	-0.37320960244339896	-0.40532443325887385	-0.43320385999801647	-0.4009384611556198	rAI
860	-0.3945171049691514	-0.29276558702313216	-0.1912857910320372	-0.5047287045472001	-0.31398107181435003	-0.5028825912875814	-0.47842023218215013	-0.4455962137979996	-0.4301322023495173	-0.41644325774235286	-0.3814082634321438	rAI
861	-0.6326813070712781	-0.2572753538583741	-0.22720260201709627	-0.25948653292137974	-0.39863999741622047	-0.40808271282926356	-0.3694554711680284	-0.40121547986426487	-0.4639008418359972	-0.4410368094825875	-0.4094908978788933	rAI
862	-0.45221237052709823	-0.47736215181126274	-0.25871505429009484	-0.3874589967119445	-0.4186569506228402	-0.41194533958022095	-0.4213150419378479	-0.3771789125981623	-0.3969082466175075	-0.4172808196106576	-0.41225238767161215	rAI
863	-0.2178980342559118	-0.3767041303180582	-0.3534714536948255	-0.4882822576378265	-0.38685305872558906	-0.36801628218645693	-0.37160093130037114	-0.39205704852348794	-0.4452397011852025	-0.4032170661079448	-0.3782960298693108	rAI
864	-0.38245599062699337	-0.4110886768279954	-0.35837183617019025	-0.4267161029477695	-0.31813388096012385	-0.3489625844871829	-0.3883537175304143	-0.3905445904594068	-0.4155067279330147	-0.41020918721469374	-0.4228794246218488	rAI
865	-0.4111470026907478	-0.27472089399531113	-0.7341542131889337	-0.2349629569356404	-0.49273053976723813	-0.43933754373552764	-0.4979691759309801	-0.3467174798387654	-0.396995852829632	-0.46468867338248504	-0.3990510155899026	rAI
866	-0.4268152519929141	-0.1070093311353346	-0.4270121562079074	-0.3652476018802022	-0.3023782003096761	-0.373063061840107	-0.40106415202409484	-0.4307708995870332	-0.3689707054510059	-0.4060161407182024	-0.41024304082644786	rAI
867	-0.6608471873422411	-0.30378142530423446	-0.22418050091630928	-0.5164359270775067	-0.33116356941492714	-0.42393313647966435	-0.39308337939000887	-0.40692864502523113	-0.4452647119619753	-0.4235889112170006	-0.40903221668594264	rAI
868	-0.8264666731435577	-0.5812696893559405	-0.26161623097041337	-0.3315437273073934	-0.47338524229563317	-0.4841624012294926	-0.46497743388398155	-0.41672545695823854	-0.3964641598076013	-0.3896877679378053	-0.4232100320900359	rAI
869	-0.23918206100979023	-0.525424710912273	-0.33322013079397605	-0.3363725466051718	-0.37023492301212907	-0.5143027233589014	-0.3556389992960846	-0.40521977130424686	-0.40757653698098584	-0.4145117510657631	-0.3990760478239521	rAI
870	-0.6269515572043276	-0.6384769839581623	-0.4004527864401245	-0.3676478865601014	-0.5261952715599184	-0.413519849897784	-0.43377446445076256	-0.34491534637286464	-0.43907041228688043	-0.4313821679604813	-0.4169738097146843	rAI
871	-0.2549198568139581	-0.38586365529028527	-0.3288154052752654	-0.28524147314147286	-0.5045153947539647	-0.29682212386931417	-0.4051492128037579	-0.3648278904487149	-0.3684842519523592	-0.42907179089046893	-0.4306755186685675	rAI
872	-0.1741580862123501	-0.39635523715090415	-0.4869030478767725	-0.5998572296647737	-0.2685327306362887	-0.46897077094700024	-0.3928314199450914	-0.41698737344153847	-0.40968018841201614	-0.43127512043488736	-0.39709639567936356	rAI
873	-0.2136608578115653	-0.4965210251361818	-0.6516187167422854	-0.4596314089284848	-0.5105664824831502	-0.4562709106935654	-0.3407888009789597	-0.4201849728502978	-0.453710990557642	-0.38135746712017177	-0.41598525790511054	rAI
874	-0.1082660588782403	-0.36242843993134155	-0.30929958872573265	-0.46232823455292943	-0.4555706416291842	-0.4433081679045737	-0.34002233765945317	-0.3694520078574157	-0.4422155595581127	-0.42419998950000276	-0.41604892697345053	rAI
875	-0.3294662763793563	-0.47466499364930953	-0.4390515503349762	-0.2940023530490126	-0.42504733134175465	-0.41236095864040667	-0.433963661631806	-0.3393526151140922	-0.400219330262322	-0.3840447240041689	-0.411128719317855	rAI
876	-0.7969580272397685	-0.29069568681792085	-0.6745134063082001	-0.4692422916578938	-0.2766536602933455	-0.38151419823716726	-0.36746463796291584	-0.41911689788706	-0.38560544438704863	-0.4326429528783698	-0.4065320218734703	rAI
877	-0.8726008703503947	-0.3010094980464429	-0.529246723301031	-0.23921865849289242	-0.43671554264221374	-0.46969227769810085	-0.42345979102949133	-0.40661238945134587	-0.4129725437194135	-0.4144836661549876	-0.41920351015880825	rAI
878	-0.8113320559036732	-0.34376034206591766	-0.38377108790634634	-0.5261015895114076	-0.48040178494844904	-0.4043931895135095	-0.33517020587831714	-0.47292115163793785	-0.40329165571939735	-0.42183373767412763	-0.4243915542032399	rAI
879	-0.33234130476903323	-0.33792895524781025	-0.3367764008521484	-0.34944875570926753	-0.3906718503882198	-0.4073066158722681	-0.49068034786108566	-0.3977241322851482	-0.4335024373464526	-0.3982340879013775	-0.3894178856093514	rAI
880	-0.35218788489825337	-0.46847227833606486	-0.36584837101797724	-0.5783897491248741	-0.5109193191496714	-0.48632520697437814	-0.31130416623131557	-0.3952491951422418	-0.5072618024749538	-0.39528155143184013	-0.3988289331085984	rAI
881	-0.3379417073136107	-0.26046478749297824	-0.23657574409473664	-0.4324327783744509	-0.4174209422121925	-0.36110824308039136	-0.3405704379454918	-0.46603176051544276	-0.4006960936869542	-0.41281191085093527	-0.39623857483737424	rAI
882	-0.15051318515051607	-0.7029793499809757	-0.30191169512935123	-0.28992287826273777	-0.4245925409838748	-0.42064435265306993	-0.4447822367082458	-0.4375311992969771	-0.4306385745053597	-0.39065817126709895	-0.3973453600710323	rAI
883	-0.6106570789054648	-0.4738031815298261	-0.38625581319652375	-0.47082416272863503	-0.4092264190106157	-0.3366195587929268	-0.42780660869915327	-0.4021748901863775	-0.3886932535074857	-0.3892070366861473	-0.3993838955022973	rAI
884	-0.47870678802166267	-0.5725557949658056	-0.34274035742367	-0.3196118081818178	-0.7250283762825958	-0.4751214996221871	-0.3926771590720798	-0.4307527983379128	-0.3816607621427821	-0.41413501650180956	-0.41532023607116514	rAI
885	-0.5659025898346743	-0.4103440041138003	-0.5916306027294506	-0.29262482846414584	-0.5019742949828516	-0.3684084496289154	-0.4029809622736553	-0.46681811517042876	-0.3831580894005857	-0.3921425940380999	-0.4185279840130135	rAI
886	-0.7594988877499583	-0.24724470032195117	-0.6298638927610661	-0.31586300249062244	-0.27764279042902096	-0.37108357788428187	-0.40557501070164825	-0.4528369411852549	-0.40556487200349545	-0.4079690943677606	-0.39752233250455976	rAI
887	-0.4619244642068643	-0.4264534482442673	-0.5905347964607234	-0.3312932563434136	-0.5167146775719231	-0.3680474512063002	-0.37864672467048394	-0.33928714442767516	-0.40199426954476336	-0.372479806898025	-0.42596324852608647	rAI
888	-0.17435719386840662	-0.5187293324108238	-0.5585448615075238	-0.3317908671514794	-0.4871018487034614	-0.3991176141049268	-0.32331454239315593	-0.41128896484469424	-0.40921429160033673	-0.4282743394653571	-0.4168420092124254	rAI
889	-0.7113042198578698	-0.23864709153688493	-0.4352624458498105	-0.2475478818402331	-0.4268017114162068	-0.3168570111288921	-0.4407408871683387	-0.4292432198907305	-0.4067134884849438	-0.38928414137919687	-0.4162991562850562	rAI
890	-0.15906313592395113	-0.3722607675313882	-0.29140482475419716	-0.4057562608600388	-0.49736228632186186	-0.3896781891661278	-0.3760254481635177	-0.3322337817270847	-0.4035470266238158	-0.3992260567445214	-0.3791400707437633	rAI
891	-0.2551003719292966	-0.10027537830560425	-0.4906514301455366	-0.3405287803540467	-0.4422433927494968	-0.38938919981631975	-0.38037313895403363	-0.3740378190531944	-0.43110069437202553	-0.4318914812180316	-0.3967545579482527	rAI
892	-0.5505483326632882	-0.5782903245494653	-0.5018921024235586	-0.3988847423173176	-0.25156399068436364	-0.4181050890858116	-0.4153362028837419	-0.4711785642938573	-0.40940022729794656	-0.43807913529818787	-0.4175941686930774	rAI
893	-0.3098542926019615	-0.7640585962792686	-0.3910616238380454	-0.5490984899012831	-0.42417914735541573	-0.4246457109696736	-0.3700372437770362	-0.45073734841716795	-0.3895946859224184	-0.43036626459962607	-0.4190562550600486	rAI
894	-0.6204232417870736	-0.24141083589522982	-0.38089651606253727	-0.5522940155600824	-0.41752832881491825	-0.4602235515352497	-0.36438387296941066	-0.3986687919128002	-0.4250264585851737	-0.42000954000846724	-0.43022993937818454	rAI
895	-0.2634040695099991	-0.7271154265549581	-0.5661978645674157	-0.38579844533636504	-0.4140596191625693	-0.4330725384129454	-0.36137121833211666	-0.4419710487452244	-0.4229040162077986	-0.4019065262087863	-0.40700864421190586	rAI
896	-0.46456883499194	-0.3879271528931806	-0.672888048556191	-0.4182317007460115	-0.39726983492834395	-0.40776429813056436	-0.41863275900251085	-0.3697063122836997	-0.37956812648426375	-0.4037544500634932	-0.44005490697506366	rAI
897	-0.25375559541240017	-0.3573670909408814	-0.44673831812125925	-0.4582648896757948	-0.2643942564274622	-0.43595540320674314	-0.3820991356728356	-0.36060878149773035	-0.4167739712556712	-0.42640904668940416	-0.404580777412694	rAI
898	-0.8282266759627585	-0.7347809154413735	-0.5421141631323071	-0.5382749073550063	-0.35285203684174365	-0.359930795631479	-0.43626750169154904	-0.4848257588803472	-0.4081326671324767	-0.38538314196280476	-0.41608858578178465	rAI
899	-0.1969640319740075	-0.6245616791812976	-0.6029081833366156	-0.3300458965644293	-0.31366558937129263	-0.44604325544458356	-0.5291578732326263	-0.3953283760000159	-0.42969166200248776	-0.410715934725954	-0.40077709529817435	rAI
900	-0.7242844218950052	-0.46053244022139567	-0.48222176367785013	-0.4851823122117114	-0.40813094112053516	-0.45632634080798395	-0.4547207045592383	-0.5214042360172998	-0.48273937414667745	-0.384249659330619	-0.3819698320462824	rAI
901	-0.809050654929507	-0.5508551288444828	-0.20701366704880916	-0.285677574403452	-0.4065198831601675	-0.4706969189790638	-0.3568028135572374	-0.3609183420886216	-0.4587181727117004	-0.4236099180419462	-0.3800099518189611	rAI
902	-0.7057697857243701	-0.5268539022144364	-0.23957878049957887	-0.30270283719101415	-0.4282872960639336	-0.4883665769409774	-0.3802105957115129	-0.39913731319717777	-0.40192782294376245	-0.4473962997884633	-0.42902435254865373	rAI
903	-0.19526029875072265	-0.3055251331730702	-0.43671529432446166	-0.30859567235208774	-0.3688740242127815	-0.4281485308941823	-0.34151295482140276	-0.5583082694274187	-0.3628248573355457	-0.4031385463816947	-0.4164922939587626	rAI
904	-0.450947692421789	-0.1888510516618382	-0.18808282462074852	-0.49456187238655186	-0.5086107925237093	-0.2652354617155675	-0.38195163894858075	-0.3734929301762048	-0.3981482735199483	-0.42445970485065854	-0.4323662011986517	rAI
905	-0.6447281117366217	-0.47822665247678714	-0.5632595522609058	-0.3413862921592758	-0.39116573669391513	-0.5049115680732565	-0.4523277058934382	-0.4267658206745791	-0.4104990545145095	-0.40180028570099385	-0.4127889828870948	rAI
906	-0.44071998901793225	-0.2830333463907958	-0.35780643160545395	-0.39448360547693134	-0.3738390511818511	-0.4212029556458667	-0.43962029980739686	-0.396374613788586	-0.42402910428114987	-0.4308879154680983	-0.4008344858747296	rAI
907	-0.03652364817883248	-0.4808370064346974	-0.33953925669885254	-0.41582206485476597	-0.35016630571812474	-0.4176552988858493	-0.48028772100283446	-0.41198559560303377	-0.4491261330355088	-0.3995918425572797	-0.42778284131361033	rAI
908	-0.5356112784991209	-0.3611511267193772	-0.3581561598150105	-0.42156594942302417	-0.4227407093726412	-0.4555171570011921	-0.45698856672708826	-0.4618839537978863	-0.3995776701244766	-0.4369094381770717	-0.4116776500093114	rAI
909	-1.1159798133556027	-0.4516445485383712	-0.5226253883825039	-0.4137604572935611	-0.4080227176508724	-0.440274521419791	-0.36469053515449684	-0.39386588721214905	-0.39836804305375856	-0.38637447064982283	-0.4111064119171854	rAI
910	-0.3534146074711032	-0.45870515199032935	-0.4768962076734769	-0.35350158280586397	-0.33944795091956004	-0.4423632300323196	-0.40937018696067357	-0.3505840172446862	-0.3680711686765451	-0.4204441944024679	-0.4061548479159553	rAI
911	-0.2599203089189844	-0.7492196120009327	-0.3841965421424717	-0.26163215694797404	-0.31546415822524126	-0.49186071139312576	-0.4225915047371597	-0.43872625235239016	-0.39737582913156877	-0.3920513187820945	-0.4177555799673593	rAI
912	-0.5856036575077794	-0.45408437690344483	-0.5848112945566275	-0.40077412724753575	-0.5343044476800103	-0.46514562584324365	-0.39874844261754055	-0.39055139466593936	-0.36355917547538963	-0.3907349992825143	-0.43225370008528896	rAI
913	-0.6261764222662968	-0.4632749842640827	-0.4870081626546154	-0.3457150927077259	-0.4146451238962876	-0.47876432108160855	-0.3997166352873801	-0.4127607860089499	-0.42077733141137397	-0.4047691450075315	-0.41470046577071484	rAI
914	-0.26294701951765637	-0.2318474482589755	-0.4181288960430847	-0.4214590272192318	-0.2960973054248294	-0.46975716414997176	-0.41898582406952234	-0.34597675481198037	-0.37898797834168313	-0.4566778072522898	-0.4219719397587227	rAI
915	-0.28606496726102454	-0.4111047293463633	-0.49458048920410325	-0.4279623478947592	-0.40525656227565876	-0.4595234136987816	-0.3789947816999857	-0.41024220440604625	-0.38754504151278973	-0.40808273481893115	-0.4076480593666462	rAI
916	-0.4614104209717042	-0.3831159888798043	-0.4046984448626496	-0.3833551846523755	-0.3408973029075019	-0.3797967288176695	-0.3541068216695191	-0.4454896709095538	-0.43493372774597167	-0.42787192880913694	-0.4551125680328655	rAI
917	-0.453376763003533	-0.7665818620556134	-0.5410032891791852	-0.4051938956463096	-0.49692385364768804	-0.34779557642518444	-0.3126071666586577	-0.3760121642090439	-0.42676635958745424	-0.4052050548275221	-0.4038002148880449	rAI
918	-0.16334243777070234	-0.30298318492949106	-0.5037759911218296	-0.4589675698642653	-0.5253324989647375	-0.4228770080564386	-0.42745768823900415	-0.4409116825496755	-0.44463391583300366	-0.4442635181153124	-0.41003794523104875	rAI
919	-0.4621169906600213	-0.35432240146637056	-0.3223136221612572	-0.4356988627497443	-0.3778452165809619	-0.41274877725611525	-0.47460931266314044	-0.43434070614912174	-0.43609171789168155	-0.4329201726974071	-0.397682504353003	rAI
920	-0.5363321895818371	-0.6721830182063246	-0.39630924885643415	-0.47362979072746003	-0.3074917007983511	-0.3270124710790879	-0.469795431035395	-0.4716395773448139	-0.36858533525582	-0.4049369046636321	-0.41286295335365086	rAI
921	-0.3342805762269285	-0.2939832415045691	-0.2405502787092037	-0.6408670533582069	-0.425777293922032	-0.4101940993606073	-0.38392469966021886	-0.43381042726592584	-0.4155499003013621	-0.394811540371678	-0.40429023473302766	rAI
922	-0.46111205460121835	-0.25927881212040027	-0.2780855847396475	-0.4467885971287904	-0.46137612385807114	-0.40524127027295254	-0.42335841676257935	-0.3930679820183897	-0.41552415735644616	-0.4276769944347132	-0.4178683875999082	rAI
923	-0.3075235305660828	-0.34136954851496565	-0.3450407164056791	-0.4195452811907673	-0.4828813269692003	-0.4652561262616314	-0.3824911978480321	-0.38041060463940574	-0.4371996684669598	-0.42773809204967134	-0.3888157722073368	rAI
924	-0.316905163849072	-0.5963950018434827	-0.270874445483108	-0.5166127856297644	-0.3876806060150425	-0.3060110796797642	-0.40943958573000666	-0.4082963464030338	-0.41181230064955426	-0.3879827737794919	-0.44405643650828674	rAI
925	-0.5481728495664882	-0.16781428599978848	-0.27978933411757945	-0.31659938526175346	-0.4369794876372718	-0.3081520897532442	-0.3916248265602463	-0.34244630286076255	-0.37308078216422785	-0.4084440695001174	-0.386631220727769	rAI
926	-0.6570069508778758	-0.49463440679449006	-0.343726516628154	-0.5265539717615932	-0.4013935327062052	-0.407971035588223	-0.3708943927098204	-0.38522951824334195	-0.42868687154643004	-0.39215604651394637	-0.3902535797852639	rAI
927	-0.184112803658378	-0.48363820340314334	-0.48292175438034096	-0.4059192533412595	-0.3837551132019225	-0.4752754456627983	-0.4602409453031309	-0.43752873903969985	-0.4562121960691203	-0.3778721808789872	-0.4154509886353368	rAI
928	-0.2639154309326077	-0.12877123681125502	-0.3483088078287394	-0.3761593678594634	-0.40697217288087906	-0.4200435961218654	-0.4207430832784127	-0.3863510450618086	-0.399365385484129	-0.3945023765746315	-0.4195583966025782	rAI
929	-0.3935931149304023	-0.22666131356102673	-0.365267851252677	-0.579905913869232	-0.3692705699923437	-0.3748637605926485	-0.35376021825063964	-0.41803652917215167	-0.42914478973218234	-0.42186948408901503	-0.42733345190925687	rAI
930	0.16370518706252182	-0.7115687167423099	-0.6720204708682388	-0.34209500743395727	-0.5096110165617447	-0.35188790526968783	-0.33506369506169387	-0.3754951811752012	-0.42028275952478517	-0.41801618607784863	-0.3928582269578605	rAI
931	-0.3291754327934041	-0.2677180947909188	-0.3633183538983759	-0.4615373399432811	-0.45013109124951706	-0.4538211329336569	-0.42448578534923004	-0.41852363416354205	-0.4227729142493139	-0.4037592340738517	-0.41820973600031247	rAI
932	-0.4506802265252049	-0.32416053868771233	-0.6186424808802564	-0.4111884346427547	-0.4944627378259342	-0.4263772780255244	-0.39076534593831647	-0.42830144920797447	-0.4082097712838901	-0.42190382765952306	-0.4408949303694146	rAI
933	-0.18003611856345408	-0.05821341214685463	-0.32517840985620033	-0.4537938994737839	-0.4220342531344979	-0.5210803102689254	-0.3723086865042896	-0.4507763704063511	-0.39448270669587837	-0.42527610312271685	-0.41497159648759285	rAI
934	-0.13150051394529874	-0.4410094460706531	-0.2956712761362173	-0.4752208729394238	-0.45102882747815887	-0.3877186364339055	-0.4258392545873043	-0.3772711174684508	-0.3674266316264791	-0.4238535416194414	-0.38993802883504874	rAI
935	-0.7323946266683942	-0.4355456431596279	-0.3179587992434591	-0.4591326590377636	-0.39844674563416654	-0.48298256077938073	-0.40333303973505064	-0.4295492149349763	-0.4122673476476432	-0.39188155132171376	-0.4027081624851527	rAI
936	-0.1449501097088835	-0.2960991743399982	-0.41975875287746955	-0.24414791618330633	-0.41565528033363675	-0.3966206561937625	-0.3546109874352065	-0.38233305595914735	-0.4322406309883468	-0.4007802138630539	-0.41273770949262323	rAI
937	-0.6440488357707396	-0.47589696289417854	-0.5354696602161935	-0.3083034429422824	-0.5794519968405839	-0.4297578141150595	-0.5076595920523692	-0.42610800373828195	-0.4019975100237559	-0.3933564542267373	-0.4292003233249967	rAI
938	-0.37532277312057777	-0.4839062503370807	-0.32420487221104966	-0.46993063603465196	-0.43479156917596773	-0.4732494192706802	-0.33997074766758517	-0.4237590598302795	-0.43681210795395664	-0.42845807158706223	-0.41186081595968127	rAI
939	-0.3001514816759322	-0.3413894312691081	-0.42855615144671694	-0.4163534291993616	-0.3740918338964283	-0.41797435496252056	-0.4399421771440398	-0.3936553065581732	-0.41121861001516774	-0.42068196482551456	-0.4264915371812958	rAI
940	-0.33649313650024215	0.12085124679540786	-0.5914332459115539	-0.4276955438939694	-0.5154867472285679	-0.4926402996171089	-0.40206689159487186	-0.35222251521167414	-0.43612038787964064	-0.3963518279300749	-0.4113821105398087	rAI
941	-0.636538016726625	-0.5803359200428756	-0.352876600839854	-0.2935734544169641	-0.4278444795686309	-0.42653721967616476	-0.33759170718014003	-0.39213088648560784	-0.434933719926079	-0.4474029636867812	-0.4017952422289064	rAI
942	-0.5761496819353954	-0.6605972398548738	-0.1111220399296508	-0.2527137857259238	-0.37159481169926967	-0.3119679541734083	-0.39587136842930454	-0.41110602100582166	-0.35982387788686426	-0.40997244325263993	-0.42187568654025404	rAI
943	-0.34744847826239555	-0.4709732529819646	-0.27335216110456756	-0.48477733825822067	-0.3953252127476037	-0.40431612894176305	-0.3482121389868338	-0.39669422767406287	-0.39224807789597144	-0.41740766500499576	-0.3827625683451036	rAI
944	-0.3007644636238598	-0.4188469450054761	-0.3503735067350844	-0.4036538711703629	-0.5100161015984446	-0.48147798602852476	-0.471861260796757	-0.3383139574457333	-0.36679189096026227	-0.4250080072506563	-0.38244575029911887	rAI
945	-0.5803409577441894	-0.35262855030838397	-0.4551926068034701	-0.28614001871942685	-0.3909870224217842	-0.37229218272332165	-0.42426751501615884	-0.38220177449260134	-0.42134921662278524	-0.43434960936004147	-0.38168316099251953	rAI
946	-0.3314835241169633	-0.5141696419922749	-0.5416981307758764	-0.33613383405490166	-0.46562181323401897	-0.4539785354948103	-0.4213991164131608	-0.3874658263156271	-0.3894337728640715	-0.38859234804071746	-0.4048183742081347	rAI
947	-0.6713280621792069	-0.33000496640231003	-0.4954438131217754	-0.3545514854195062	-0.3147867684107686	-0.4988960695687468	-0.46613619383410887	-0.3336866903451758	-0.392725878104567	-0.43270560147590637	-0.4475099866119691	rAI
948	-0.5107404970519589	-0.2865880982572567	-0.3798074670184593	-0.23914905967767036	-0.46997641234133064	-0.32054629592622846	-0.3173731462078822	-0.37668365434510404	-0.42135957292993254	-0.42850472931179145	-0.3890447426955638	rAI
949	-0.4728771254265208	-0.1165427550516806	-0.5940488540316983	-0.5210554603367077	-0.5131177587054674	-0.5072694423557965	-0.3878835795130373	-0.4514287976509715	-0.40365410445923683	-0.43938919403379206	-0.4169816740711304	rAI
950	-0.6738892746133616	0.04291294953313362	-0.33370947328937095	-0.4962040449755728	-0.39193470410909215	-0.3991473211300468	-0.40429915499575103	-0.45657096898266836	-0.4260496240811118	-0.40931739309001614	-0.3879724366232205	rAI
951	-0.21167313195646695	-0.39679460642812164	-0.32958302263206135	-0.38892958236851216	-0.4399436270673731	-0.43524289584182324	-0.3546392262174742	-0.4354374848523039	-0.39885351019462817	-0.37720875788375063	-0.3964652879416258	rAI
952	-0.42261417524114436	-0.5729866272345211	-0.32625467933566893	-0.40827021976402467	-0.41008730239544455	-0.3446344017965451	-0.4228261854836923	-0.41215214492683827	-0.3454226622611722	-0.3748612325271277	-0.4342684108018187	rAI
953	-0.7769523865000283	-0.16183481379872394	-0.3791979999353286	-0.4298298530460518	-0.34367980335881987	-0.4310296128829799	-0.41832881270048233	-0.37398896464472564	-0.3890841553601337	-0.40355866980996463	-0.4100694385164015	rAI
954	-0.46145376237478236	-0.7099077706432823	-0.36355268632545207	-0.4375261147295225	-0.4168022385944298	-0.4497629708261333	-0.5113845116238881	-0.3693421264687227	-0.4245394903649042	-0.41569939861482125	-0.3974421827650209	rAI
955	-0.3770093259470317	-0.2761081540964457	-0.26306958969903493	-0.344021849238307	-0.5126197886476349	-0.3705346114583811	-0.44090050383177637	-0.4128058954745064	-0.39861074715041844	-0.37653139771508437	-0.4056172146115228	rAI
956	-0.5464388416417066	-0.1906026844055512	-0.3821577380536939	-0.5809709048569506	-0.39958370690629874	-0.43450980974335884	-0.4383790917147635	-0.4320344726294745	-0.4432795814697575	-0.4194450063564572	-0.41035423161066964	rAI
957	-0.5509925530787241	-0.5137175236817995	-0.3908295964480521	-0.41857785688453814	-0.3657809571156197	-0.3989851867433849	-0.3843783840788262	-0.3630581378545103	-0.4020771609501335	-0.42855241605430255	-0.3983172943662844	rAI
958	-0.2905163247394531	-0.8110590098508016	-0.5146267050579867	-0.31674206435917	-0.3072469607516571	-0.47590115820314904	-0.41705401813116644	-0.399229720920204	-0.3787429067053479	-0.4141709113589228	-0.4300635854187696	rAI
959	-0.5024272130050074	-0.4231986156653197	-0.3166052111932561	-0.3959307268861274	-0.4502030286471424	-0.3859410422136299	-0.41985370473908606	-0.3924554041431859	-0.4352473866864811	-0.40777336567626227	-0.45143373668859027	rAI
960	-0.4823860005308306	-0.3281795305452154	-0.21262354987534784	-0.5349687518251518	-0.36439904076486823	-0.5004692062523699	-0.3270044208904235	-0.4195475318516363	-0.4380339597347788	-0.3983690058122795	-0.4293610598287886	rAI
961	-0.46779192696328975	-0.48427976554085367	-0.7265393327010965	-0.4962021996762068	-0.4234596615913907	-0.37550444541985617	-0.3771941596598001	-0.441240436415261	-0.39712991759938876	-0.3967235175358697	-0.41327053763848304	rAI
962	-0.49885801474204283	-0.3287806860314168	-0.32343205395025615	-0.25489550472356987	-0.487077173558145	-0.4379074385465058	-0.43118524378406725	-0.41825754951059346	-0.36838949575887214	-0.42213212468042677	-0.40078715953975025	rAI
963	-0.6943940989153791	-0.5843595847234199	-0.40595610518552994	-0.4460804027451892	-0.48809122603638705	-0.5573748394539622	-0.3877499412219215	-0.4242748304111839	-0.46882788116857704	-0.42848074726215957	-0.40611257042656695	rAI
964	-0.2645742821310183	-0.2862994171061675	-0.32803102624333014	-0.35014134144811815	-0.3076584481707982	-0.4208510884017955	-0.4321244860821112	-0.4281797887467697	-0.3792299259869276	-0.3777090057285267	-0.4119775285271239	rAI
965	-0.1605084042420351	-0.17512480699655825	-0.45014755521040417	-0.2609225356372534	-0.47257481633897896	-0.4324951004469265	-0.4059865317568575	-0.3654373831337259	-0.3492524374960054	-0.3980057719163689	-0.4097658943135391	rAI
966	-0.4042320804302445	-0.24535079312628902	-0.22569647136510188	-0.41168073754979845	-0.43398823985309554	-0.43971804932255154	-0.3992798521823981	-0.36368319580447717	-0.43680898910821814	-0.41860695895591626	-0.40903654725372374	rAI
967	-0.39513817139040647	-0.19213583062355102	-0.28496167292219304	-0.5247818959446179	-0.38570951652933055	-0.41898275114564537	-0.374662605911988	-0.42686587954634136	-0.35033328189591834	-0.3903431217637738	-0.4152088755126948	rAI
968	-0.8677852615997683	-0.15130376892749578	-0.370888563033798	-0.5412958891169848	-0.35092482718289186	-0.486129070174242	-0.42398578205131343	-0.44946096440030897	-0.4412350737215777	-0.38298723594861933	-0.41616088096477405	rAI
969	-1.1500331795833707	-0.5837637924125093	-0.16674915362532206	-0.4441442912204656	-0.4217893714999614	-0.44824752930099127	-0.42780233469247475	-0.42578015465526237	-0.36992278269263373	-0.3677168803101973	-0.4237094856646382	rAI
970	-0.7022159429793187	-0.5340300144133334	-0.45528283772597145	-0.4485153192379002	-0.3774965755841916	-0.548361465016131	-0.4158616292154301	-0.4428842141868061	-0.425338761019246	-0.43143148134833065	-0.39362944395164706	rAI
971	-0.43681112156965785	-0.6362805781723195	-0.3587869266266095	-0.18789063868277123	-0.3804236517823384	-0.47469098927259906	-0.4271662945483386	-0.38138379644504933	-0.4448127957384502	-0.42100831645257275	-0.4004020360219779	rAI
972	-0.6947478894643245	-0.5641445790880049	-0.26909706897616353	-0.41306578252536713	-0.37567972287781776	-0.458465767247477	-0.42334536522386895	-0.4315748922854558	-0.3639474063711522	-0.35854932494802116	-0.3821670549688376	rAI
973	-0.6930405462242853	-0.530370413387349	-0.3342659702586675	-0.41777186126285704	-0.4665340303646862	-0.34814481578216755	-0.4146160432962412	-0.4273372729533273	-0.43686749256066076	-0.3790078755175588	-0.39299331480860916	rAI
974	-0.5086483738187851	-0.2852675715848706	-0.47527954784768117	-0.3430349073948255	-0.30538873374719044	-0.30232332552478286	-0.36919350388598643	-0.3815755451664354	-0.4200209618920012	-0.4016637863996755	-0.39394227374283153	rAI
975	-0.17315481402061766	-0.7968143019988498	-0.20285318904750624	-0.4313815885080108	-0.503379846386975	-0.3737337741290814	-0.43721644939229876	-0.429066253048779	-0.4107546880570759	-0.4114760125122091	-0.4102906572857708	rAI
976	-0.6438332090662027	-0.3775212249547379	-0.3291523248061443	-0.35817620733211303	-0.5858476366622162	-0.28072096120395523	-0.4953252301980864	-0.3755623554093535	-0.42538282050969356	-0.39986457111520896	-0.4319051620610083	rAI
977	-0.6355542441218867	-0.2725994943941983	-0.23548220099153072	-0.4934495208972518	-0.4636141218678259	-0.48907851227573335	-0.3216013392762967	-0.42549461177062486	-0.4444538533245405	-0.4120401044054412	-0.41866131277138646	rAI
978	-0.3494498296606992	-0.25060275324420755	-0.4087631995651307	-0.3481606010995622	-0.4486703586121407	-0.4038158963200786	-0.40946918186498754	-0.37418630065095465	-0.38888332692213334	-0.37794674272622836	-0.40867221229320383	rAI
979	-0.22386091792740923	-0.1922751916476246	-0.33307457827194864	-0.4161890028721538	-0.4377086480591502	-0.33350907889898995	-0.3108727350184194	-0.41677739723455576	-0.39359711134781306	-0.40195741628941345	-0.40289502047628023	rAI
980	-0.48103996074461125	-0.4199378526893459	-0.270917957112097	-0.5294794873825607	-0.3596859508576584	-0.4910921974784154	-0.5214857432295085	-0.41733009336697846	-0.39425786225784143	-0.45163169088849126	-0.4106632574040212	rAI
981	-0.33271483779755073	-0.3405109295313902	-0.5945479766877384	-0.4339597055052083	-0.4683435079126369	-0.49043246577666505	-0.4098658285098629	-0.3805726098414813	-0.4218871475671671	-0.39008272966605456	-0.38966520301277385	rAI
982	-0.8075666180378184	-0.27708065761328576	-0.20002281332177646	-0.4275895786798365	-0.3666070507721259	-0.4625242954785111	-0.4713553206412866	-0.40576235051250664	-0.4251613476270054	-0.4401807583617836	-0.39777674298428173	rAI
983	-0.27738502943381255	-0.2720060567808454	-0.6664980337018614	-0.5032357852882001	-0.3015839615631119	-0.4872756199051449	-0.46159723438444167	-0.3795798844167889	-0.4015203352455465	-0.40048654339374234	-0.39534437728872907	rAI
984	-0.4811099317325926	-0.24747045473573057	-0.3808955349776577	-0.3899132603486954	-0.4838498797180962	-0.32929383184929745	-0.4168331318965099	-0.3898101695190039	-0.4091785951686932	-0.44283999683328723	-0.3936015074685242	rAI
985	-0.41653175562550704	-0.6813418918292384	-0.14548026302693406	-0.32500659365510987	-0.37755702662235374	-0.35661504406155725	-0.44112464343430935	-0.381570657979976	-0.4581141565402166	-0.38394723787466034	-0.43200902977445454	rAI
986	0.13068191019263292	0.011531596570119982	-0.5128911536100932	-0.4296113952375979	-0.349255337017431	-0.4560233589151265	-0.4132696824747899	-0.3962450299067532	-0.4099820742832715	-0.39716008254726565	-0.4170839032730635	rAI
987	-0.6403007877725463	-0.3322021512053938	-0.35804405660013927	-0.4401801858196447	-0.5620776607731114	-0.4485374979695087	-0.3774293798791925	-0.41002773446666896	-0.4113525096461563	-0.3938886438596309	-0.39290483350970423	rAI
988	-0.8051051686464497	-0.5222707724873423	-0.285697491744575	-0.4964848518110045	-0.49026984033715193	-0.4069736588145133	-0.45878432390689455	-0.40083941472117474	-0.3670591643307043	-0.4314805678015839	-0.41612475410093697	rAI
989	-0.3864831187830578	-0.4472846217482522	-0.6159934043077768	-0.6297981936063527	-0.5013492461546935	-0.4351705136554193	-0.35355321949992247	-0.39251335238602336	-0.42883822530779814	-0.36524097396059363	-0.40544498857628464	rAI
990	-0.58324073365123	-0.31148914030254987	-0.6165759197167009	-0.5340342886412588	-0.35039302696300295	-0.37721514892910796	-0.44838092858404716	-0.413974455655573	-0.36567691967319255	-0.40536588984874095	-0.3755959509100568	rAI
991	-0.19181858620773168	-0.27917819218836215	-0.4140171858618275	-0.27990438856513233	-0.34862966795106376	-0.42721525735021093	-0.42637714173331526	-0.4249125816887417	-0.393554030040704	-0.39139706718575545	-0.4021329051040132	rAI
992	-0.3847967099222694	-0.335448368824229	-0.47607162525377467	-0.3767387217661799	-0.405685207278404	-0.4396931214942248	-0.4502140135217874	-0.390702707518967	-0.3803064446280401	-0.42010719344442815	-0.4041517144120237	rAI
993	-0.7112667661613533	-0.2673767873196753	-0.2243819548024631	-0.44829861137577287	-0.36550715653769456	-0.3088875292599469	-0.40995762271275193	-0.4294323005322051	-0.39029060087121437	-0.3814123136520559	-0.40295345221266093	rAI
994	-0.5287283355441847	-0.30993132995868117	-0.5570727195216294	-0.3216269511781263	-0.29428190084268413	-0.340886517024837	-0.4704370142935782	-0.3991632294292771	-0.41466333556448437	-0.43019553885824807	-0.40774934815199476	rAI
995	-0.32512191028146986	-0.6451303622317236	-0.461716743309386	-0.4245245452055067	-0.28827642206275345	-0.3564128111819908	-0.3234940017457074	-0.4170364019324978	-0.42467825729279923	-0.4427553452462464	-0.4382305560675484	rAI
996	-0.7809964582506413	-0.5554686144784253	-0.341073912662173	-0.2941415260961855	-0.48207844870259065	-0.38714045773561745	-0.36178259055024314	-0.4699839255297721	-0.4064155063939813	-0.4362561923953695	-0.4059904263884858	rAI
997	-0.6303941715254356	-0.6993669793438753	-0.6253014165899212	-0.4913850978082834	-0.46655022076458225	-0.48307610515577076	-0.42046080875532776	-0.43748500682036034	-0.38738508399237115	-0.3741638266082708	-0.4159432522557959	rAI
998	-0.6727245405849399	-0.22803294185050754	-0.797648181440695	-0.3265028970465876	-0.5013683262603253	-0.41402463083593893	-0.4078411685213409	-0.43772315083823476	-0.3892595951044201	-0.41646802296628405	-0.39008429086683055	rAI
999	-0.7173692649908954	-0.504945801718589	-0.5055609314599824	-0.4055939714490146	-0.42018812266521716	-0.3857232883736175	-0.4001661818904709	-0.4203249230131445	-0.44572034117242143	-0.40320081953682463	-0.3990704581867011	rAI
1000	-0.6101801636567052	-0.3059893145190874	-0.4397099743006158	-0.485023124731143	-0.4118284931171693	-0.3628897690798648	-0.393322449880033	-0.40645738071786064	-0.40358646171429297	-0.3947501017557374	-0.42107680934274166	rAI
1001	-0.2778190773758145	-0.25136551290159104	-0.19661478087547743	-0.3427641506528581	-0.4369724035988253	-0.4316669285371157	-0.4763880413266595	-0.41946154958923965	-0.43989859007790916	-0.39844779602023117	-0.3955179675939085	rAI
1002	-0.6697861669619031	-0.5108248287498856	-0.517192686452621	-0.6091301914412349	-0.39893651942054054	-0.39954048532165654	-0.43138331582526696	-0.37713962204334106	-0.3607639404478603	-0.41413703513231986	-0.4162099403969647	rAI
1003	-0.8937764170754545	-0.22043812252556844	-0.529834495939583	-0.24621296739543475	-0.42444704186503857	-0.474441995822032	-0.3824837203586512	-0.33872870290360796	-0.40847127478239387	-0.375942279836047	-0.4331070553572324	rAI
1004	-0.19007694924111432	-0.5483722759227996	-0.41843316916932793	-0.3840160903347273	-0.5219352557927028	-0.3497783383833424	-0.40801750478225524	-0.42059187665425113	-0.38553635975633455	-0.4074187692825972	-0.4302777144170651	rAI
1005	-0.18465220272019828	-0.450102174310749	-0.45092664444280706	-0.49181508741270696	-0.5350087191840713	-0.4460904698512092	-0.46397052077657386	-0.3941542737907696	-0.4393243150142142	-0.43880586762034207	-0.39979826386928347	rAI
1006	-0.4063061958072587	-0.5403259518111807	-0.4237993162685441	-0.346348242892652	-0.372966870465759	-0.413628342494643	-0.4305092658484751	-0.43978022211660917	-0.4089083393703878	-0.44145012669566897	-0.4137030038810205	rAI
1007	-0.4137914716366864	-0.14832303585107337	-0.42508315956558446	-0.4955450077688818	-0.4491450155424252	-0.31049035442798173	-0.39726576186037427	-0.38552752079601027	-0.40207606160611825	-0.4288507957421736	-0.4085088281201108	rAI
1008	-0.2879614491736935	-0.6944868643700999	-0.6136058258129937	-0.444195610559971	-0.3856757321964577	-0.40489466433146815	-0.4589196797576823	-0.4118284583038588	-0.41993046011879265	-0.43243470980333365	-0.43156925231561016	rAI
1009	-0.652188321109982	-0.674092808642953	-0.43744482783851735	-0.3495562825962297	-0.4912164488221287	-0.45551088474770257	-0.3959673961239356	-0.43697062142118276	-0.42413892989088836	-0.4121906482434602	-0.41436414952274886	rAI
1010	-0.44825543542509544	-0.3889356284405632	-0.41857719991875963	-0.4002835759025273	-0.5409532009924142	-0.3692460901387651	-0.40265993510599707	-0.4258597224882372	-0.41552221083730145	-0.4418138574708348	-0.4093926641041021	rAI
1011	-0.5922482590095977	-0.5591594784387507	-0.293126150681036	-0.3845986802117804	-0.3211634308147195	-0.4033631942987349	-0.42512953815952736	-0.4205478556555016	-0.4012355478041264	-0.40887805470866656	-0.3953950143766774	rAI
1012	-0.026009175977924515	-0.4178335937444597	-0.2235643026353625	-0.4678141242396222	-0.5204648481161007	-0.4040138699083691	-0.3574866775548495	-0.4382381341481585	-0.3743283878709494	-0.3962788845059854	-0.41624230916793725	rAI
1013	-0.494507865390484	-0.5113148587630097	-0.4022680965926443	-0.5583628986736602	-0.3054506053179872	-0.3022819982072068	-0.4509936860999363	-0.3915402065510865	-0.3670061137657104	-0.41754840454355335	-0.42049408964251306	rAI
1014	-0.2322750123745436	-0.588104604903255	-0.42627050031713803	-0.2921385406567064	-0.41944419675548916	-0.34631118293705865	-0.39096987225362495	-0.44703092570237907	-0.43724418343137755	-0.41266630872821264	-0.4175942397570666	rAI
1015	-0.08916131213791778	-0.5930997404320862	-0.5633275223173709	-0.49929971659091965	-0.4488599768529773	-0.524558454178221	-0.4048453495587177	-0.4267489344471447	-0.48153965557099004	-0.4334302460363417	-0.42893183204083773	rAI
1016	-0.25647905499330026	-0.19857467159791595	-0.7446032514948758	-0.40568249947050045	-0.3336086116086575	-0.38805419483853243	-0.4356242912799435	-0.40677686338575103	-0.4051737554607393	-0.3897850175825968	-0.41932936779589053	rAI
1017	-0.2821194601543151	-0.7248076874568683	-0.4501478101001424	-0.4983552200965757	-0.45677516592869044	-0.3803149790006451	-0.4578058063970733	-0.45970356833582243	-0.39105096639967485	-0.39832378044760963	-0.408302829005525	rAI
1018	-0.5087086324250658	-0.656038805780417	-0.5490526726167153	-0.4871891095237755	-0.4514069290860601	-0.4970778414936774	-0.45002196504682207	-0.4246189785957927	-0.36611857522193	-0.39872028138854293	-0.4040908142468401	rAI
1019	-0.252560982513929	-0.46728298701698673	-0.41589208895801066	-0.33913307597951964	-0.3750795417705909	-0.5223206950618174	-0.41641653590000205	-0.3414903711430029	-0.4020922093471583	-0.37163344237903434	-0.3878795668283227	rAI
1020	-0.438549320663182	-0.539814962857163	-0.31708335558963474	-0.36928985473002585	-0.4121505600076587	-0.4223239533173155	-0.34155178934476943	-0.443736218057018	-0.4031112147740318	-0.400386478419716	-0.4137868780380919	rAI
1021	-0.04633288523981491	-0.39450781695609954	-0.3237224537487991	-0.4728778507271754	-0.32713132097254594	-0.5364456522014233	-0.3522923445729704	-0.42214953451905396	-0.4367853170366143	-0.4114147558852479	-0.39427649191667685	rAI
1022	-0.21385241291106216	-0.601986900345521	-0.2840957193253664	-0.44297505072195703	-0.42837367425642897	-0.4448000927044154	-0.4536394191012941	-0.383022420887828	-0.35458089728691217	-0.3892490418463259	-0.3938977935545853	rAI
1023	-0.38029606283880685	-0.46422081543933214	-0.7418981091014775	-0.24682755899644304	-0.3287429179290297	-0.4524947825778536	-0.4255426600880904	-0.45424320168896737	-0.47225681648125317	-0.4064896679357657	-0.4138494999215539	rAI
1024	-0.4395205823907135	-0.5051456840224494	-0.3747511419721401	-0.2793713841777109	-0.4583561383463823	-0.40530811644299114	-0.3711756830996967	-0.41176328729697703	-0.4267953698744883	-0.45298239667776036	-0.40730714841008675	rAI
1025	-0.41854463389253777	-0.05252801356651645	-0.5043371505908599	-0.3462290729896143	-0.33441712987874844	-0.3324319488684965	-0.3324315193017313	-0.37440996803735455	-0.3479513582856347	-0.3994156662183908	-0.4382073609302455	rAI
1026	-0.8329696821268777	-0.20408015645857236	-0.5762749237400354	-0.22211178294340386	-0.3643070639631727	-0.31384473731230167	-0.3873075292845889	-0.3998319247087097	-0.3892844890305125	-0.41048560102227	-0.4279327574666879	rAI
1027	-0.4683205945585091	-0.8699895712230344	-0.4564079729361134	-0.4395741089682304	-0.35877584016796316	-0.49059751566348914	-0.43355476959746975	-0.4121069754567083	-0.4325884626431786	-0.41660986345571666	-0.4371747015496074	rAI
1028	-0.22439403134834113	-0.3523536732204578	-0.6065967027271582	-0.2525821281333276	-0.4154092430642982	-0.4382656538247346	-0.3942915883861148	-0.4533237397826098	-0.33122149609942514	-0.45646512062497074	-0.42782318145513815	rAI
1029	-0.41003288193505516	-0.329250464755155	-0.4726040290271264	-0.37633146096353964	-0.48089663578253844	-0.45771003751603045	-0.40550274059944197	-0.4807643005289894	-0.4142696190690067	-0.3990882721123158	-0.4293500887532268	rAI
1030	-0.4289654879516668	-0.4838714369943591	-0.552737849142704	-0.3556101966947459	-0.3531935007812721	-0.40465653531049656	-0.45972871987984604	-0.39338438284322746	-0.4200137434981748	-0.39715306873603146	-0.3783129935271471	rAI
1031	-0.5603726034883437	-0.4244092046316669	-0.7801431889186786	-0.3069039157279868	-0.6378203510373736	-0.3278437271323502	-0.38750584147650236	-0.41821928511168827	-0.4267751451328272	-0.3624484138115857	-0.42850293135420564	rAI
1032	-0.29644688254278245	-0.3366777437138113	-0.272573076609151	-0.3631135245498993	-0.3749465954970588	-0.36591794993093835	-0.41571302622615486	-0.4302209623741347	-0.3795001099994668	-0.3642468105418465	-0.40970324154379123	rAI
1033	-0.4101744945418051	-0.26987341132813786	-0.2850309477883298	-0.2440835149273696	-0.4777716362101338	-0.3320864225948987	-0.42282886796772384	-0.41158273306643206	-0.3702655930728221	-0.41149477748052393	-0.3958330995528009	rAI
1034	-0.3962946567229265	-0.2907222033382676	-0.5384638678965732	-0.3095492320291792	-0.4596071958376462	-0.519448232507349	-0.39848885718278754	-0.4684646544069258	-0.38801835632718656	-0.42292414589551747	-0.40115412164785635	rAI
1035	-0.25728185376740215	-0.1526099527514292	-0.43062812010335505	-0.4103660402867616	-0.3369571799851014	-0.4007676079046786	-0.4241625591276918	-0.364346049235335	-0.4100472041228021	-0.37762768220450216	-0.42210909166431365	rAI
1036	-0.13643293066019185	-0.3899248846354265	-0.48318886532852734	-0.5810024111237765	-0.35797159822743896	-0.4480959908746418	-0.45632077895692424	-0.36462224889712574	-0.42795373854181773	-0.3758853326720199	-0.40143728493994024	rAI
1037	-0.32406524585714386	-0.515733886800966	-0.5689564268422561	-0.43266149332040976	-0.47212113408305045	-0.3610020981944822	-0.47667212674742643	-0.36187929364277543	-0.47282018365228345	-0.3950767120028809	-0.4014515154349598	rAI
1038	-0.3868571002227932	-0.6721562482064933	-0.28032517033857896	-0.32161272403702607	-0.40339145011056865	-0.4204879641003047	-0.38218078319190846	-0.4136376589741713	-0.4167924372398246	-0.4260302702506605	-0.41703818849504914	rAI
1039	-0.3169255718936978	-0.16166594694055797	-0.516876343632425	-0.41774695859686556	-0.464264531634345	-0.317142746200892	-0.3958687994956579	-0.41902179086165003	-0.36123755434510446	-0.39991772432215195	-0.38308662197482785	rAI
1040	-0.33990597080235646	-0.43891592208201974	-0.5921525964846835	-0.29181526717052597	-0.4290275944799887	-0.39253835323247765	-0.3990754593970286	-0.3819250503906263	-0.4097877394429515	-0.4346248515941871	-0.4278841750923464	rAI
1041	-0.6410837580058301	-0.4567689264097066	-0.34565959837480714	-0.29522626215410475	-0.5001630854899219	-0.43318478440056984	-0.5320125475742974	-0.4529146870490764	-0.4323011732061205	-0.3844423809886057	-0.41469474429273157	rAI
1042	-0.4206780049265457	-0.3548932777941682	-0.418803802710581	-0.4087637665183343	-0.5225539040188387	-0.3429336155382779	-0.43466772844806395	-0.4148709868550484	-0.4133409985709441	-0.39022233470483286	-0.41308066263416854	rAI
1043	-0.3147458871649511	-0.6009836931633818	-0.2565977220413476	-0.5380166717926728	-0.33999726183333556	-0.4171818572146543	-0.44412251637959715	-0.4230665900882883	-0.4268173600073724	-0.41526096455153916	-0.3804999653776831	rAI
1044	-0.4417018069378695	-0.622323655634935	-0.538582628876866	-0.31945309305242087	-0.36869542138669553	-0.4091389886323274	-0.3710686922418747	-0.4304637786873764	-0.37501796163367057	-0.40033575708030844	-0.4449934855249501	rAI
1045	-0.35468998490410963	-0.4638862742497821	-0.3696387937411516	-0.37922866273496575	-0.4592813283858584	-0.4601978766463315	-0.3763323863680409	-0.42362877703992946	-0.3995155650082564	-0.45671507716893794	-0.41999635868180324	rAI
1046	-0.46960839561580336	-0.3136952461946953	-0.47655470304695446	-0.2536913954457282	-0.46609086975218655	-0.4216387032437536	-0.4053591598738212	-0.37331383393800677	-0.3596836850982612	-0.41827389260397946	-0.4122770502742896	rAI
1047	-0.5839382449420483	-0.6200296979997336	-0.34731885321441686	-0.3114745034829823	-0.4927654389082241	-0.38570501637315563	-0.32044085707904585	-0.4118452829678825	-0.42355773902932	-0.42768536795773093	-0.41266971780023404	rAI
1048	-0.8540261777810054	-0.2535168694539993	-0.32462115323133695	-0.5616530626164318	-0.5528737944548353	-0.44215466203117354	-0.4439018950925756	-0.40798738965849707	-0.41373921840079697	-0.3884084512642288	-0.436496394906899	rAI
1049	-0.45535297539183867	-0.7063896034942413	-0.618148534934394	-0.46256766778390435	-0.30342108301663767	-0.40454130365811014	-0.4440236324892426	-0.48356192932386877	-0.4294851717174171	-0.42575226299173624	-0.4310444519262391	rAI
1050	-0.0008650846631924204	-0.45805758484410647	-0.4551306338001341	-0.41160052206089387	-0.49852575967058693	-0.47476980968173715	-0.42393168167093376	-0.4106043136877484	-0.39479245397751844	-0.3836638020640182	-0.4195499283995762	rAI
1051	-0.8455004116398259	-0.46590019862290794	-0.2837257438857365	-0.5620248940404929	-0.39603492939526413	-0.37115042351254623	-0.42727413833964556	-0.4179410582788698	-0.39910144834825817	-0.4223841485677976	-0.40493664977963745	rAI
1052	-0.7847751317387325	-0.44600035122574894	-0.35500791378480634	-0.3923375038728222	-0.47993750322107503	-0.4414416127487973	-0.3952356786922356	-0.4044469935671952	-0.4311595426405248	-0.38455222170220177	-0.40457363691947673	rAI
1053	-0.5017038653490803	-0.37263445836037223	-0.27874076352543564	-0.5277523152463878	-0.37435176391406405	-0.4279510105524442	-0.464733145672105	-0.3792010695813364	-0.43864359244186135	-0.39394779848538625	-0.4194512739763733	rAI
1054	-0.2279954472551123	-0.6588212894414206	-0.2133791995275649	-0.4243798372665047	-0.42874670211339844	-0.458691417610344	-0.5184383072979397	-0.36154779244823204	-0.3684020546848562	-0.4208758336442461	-0.4191690059337602	rAI
1055	-0.41009044278636664	-0.2593002320564001	-0.20958739437144486	-0.3056447929078596	-0.3593901979707016	-0.3812004309317765	-0.4111596458109948	-0.4738293794900936	-0.3800923767679525	-0.40229435595309904	-0.42009908465609125	rAI
1056	-0.6837257010670784	-0.777922891904456	-0.33069839959281194	-0.5794334111922887	-0.4387119669605385	-0.46931857548991573	-0.430316857785208	-0.40803312826591437	-0.3836758375604464	-0.37417143175817236	-0.4242039975737299	rAI
1057	-0.6854401342136138	-0.4641588855301108	-0.4367286026447168	-0.5999648638550479	-0.3605296246457601	-0.46296028170925035	-0.3507881471080662	-0.4702641355741956	-0.39126824429634166	-0.40568409728495713	-0.41312773951671605	rAI
1058	-0.2566310124586867	-0.2608525106247653	-0.4096177408988518	-0.6500593239096014	-0.4270190307686284	-0.4178886106344409	-0.39353938463682964	-0.4445651667700149	-0.4489823933748801	-0.4023240878213813	-0.4433657084116762	rAI
1059	-0.3828195104391059	-0.5571762094664621	-0.5370411213504818	-0.34935517452935416	-0.40719335105674576	-0.39488865480023894	-0.39050087367669173	-0.4661085319721292	-0.3999581350934859	-0.4115515451205363	-0.40258872053456374	rAI
1060	-0.16011952059929854	-0.16894367895540072	-0.41160146706450645	-0.4467762433215165	-0.37862687923183636	-0.402365579389292	-0.4626169669580263	-0.45935681253924027	-0.3637348243946996	-0.4123236574537697	-0.41059959651098504	rAI
1061	-0.5744377549497692	-0.3659115578286442	-0.6242271190430005	-0.36725156330780445	-0.40827976400424404	-0.3741332779216096	-0.41579579979014447	-0.38931617255020723	-0.4103352127647775	-0.43165615815142055	-0.41657982175230246	rAI
1062	-0.544597078661211	-0.5271532069580885	-0.422228785532499	-0.43697686563566746	-0.4587819211015682	-0.3623266701313207	-0.38682006171597927	-0.44491480144264217	-0.4165158902199587	-0.402298998611552	-0.42417175977718335	rAI
1063	-0.502711106282915	-0.804964748825762	-0.45615159115162685	-0.4488586078112276	-0.3224565014083784	-0.4470526782055527	-0.41276723752057143	-0.39379685128312675	-0.39988062029959326	-0.427772920926261	-0.40097214527277375	rAI
1064	-0.3808390134032288	-0.5974502163341168	-0.2925742122284942	-0.4043002553817945	-0.4968058469688471	-0.42477749010252613	-0.3726619440893177	-0.42838352787933304	-0.4070520086235677	-0.4244152766808647	-0.39552761074006626	rAI
1065	-0.4952260571363115	-0.28275704386062606	-0.509845289211331	-0.18725082303108795	-0.4157126491565747	-0.43391794069877315	-0.37730202289812376	-0.4150119256748476	-0.424485944626778	-0.39296039042445496	-0.4108575033952381	rAI
1066	0.0022239095942614777	-0.4884610522190548	-0.42773151195555353	-0.41430049604779323	-0.38399076888146405	-0.3949633003829385	-0.37670720149698284	-0.43521492646270354	-0.435197576048753	-0.38807465016447984	-0.4257246074268129	rAI
1067	-0.27989633867055336	-0.06514794385778618	-0.701123666390318	-0.7391967773790933	-0.4357238002586069	-0.3999022227425232	-0.36071864070873233	-0.47569706075561985	-0.37466299203103076	-0.3962119241869038	-0.39839412968354365	rAI
1068	-0.5893130159634099	-0.4709505625224078	-0.43076491072190803	-0.3483382853745286	-0.47070654758545577	-0.4361057721718247	-0.49002884524533563	-0.38227544772355665	-0.4380940760155354	-0.3886946220879564	-0.42193692775465275	rAI
1069	-0.09768757213310982	-0.3299208371830437	-0.42517043441538865	-0.7435048432134754	-0.4036367216168904	-0.409794169963005	-0.3586354349438873	-0.4700674208741002	-0.4505826519169349	-0.4013402248340146	-0.43206694862611184	rAI
1070	-0.35979794891987743	-0.6327902059102776	-0.3917754931687357	-0.3019145043606264	-0.2911820886059536	-0.4205150492362406	-0.4524191598326024	-0.3477076948477863	-0.3804094579135648	-0.4230210173035932	-0.404556693967287	rAI
1071	-0.594238963439289	-0.5394455388575393	-0.42105248437583853	-0.6075927984736448	-0.39426011709478886	-0.39811350061928036	-0.4075271629630681	-0.40104182815380923	-0.3867116562533855	-0.43579759253658823	-0.41166699620260805	rAI
1072	-0.5495722592395322	-0.44479120274525663	-0.24260117809077272	-0.36963536721226303	-0.5148185898214398	-0.4134563046078347	-0.3812469433698224	-0.4559730314715427	-0.4136061649665913	-0.383656732936139	-0.4032053142135383	rAI
1073	-0.5348394493398517	-0.379942303244005	-0.47994476291871224	-0.47289235490895715	-0.38990911084650787	-0.3391226869962287	-0.43144921795875596	-0.42188451835434665	-0.3953300105716779	-0.36655103327943966	-0.43530659701234653	rAI
1074	-0.4792980617401088	-0.4642492487734419	-0.23990523884202195	-0.35465351661209127	-0.35889568777412023	-0.40913005061164837	-0.3668997824800491	-0.3985665028896643	-0.457546398144118	-0.42661808426245335	-0.41069695680090407	rAI
1075	-0.8986395212687056	-0.3583638843127817	-0.5858361515758301	-0.5119848052045103	-0.4744579069246425	-0.5244333257538788	-0.3427312433963031	-0.4101228036410937	-0.4372860303383687	-0.41035220915662746	-0.4103131169071198	rAI
1076	-0.3212655709932053	-0.3040121455883841	-0.35230686303136877	-0.20053945976912474	-0.5807988455666699	-0.3441448439673539	-0.4328869573024633	-0.43291944761534895	-0.4370836079826688	-0.4141835204982673	-0.3832748361255212	rAI
1077	-0.2070963683740121	-0.6216399276308064	-0.4571332138186479	-0.29879597014448	-0.5071078680763659	-0.384284956920513	-0.3835305469489988	-0.45240334956867584	-0.40468064244320023	-0.39071424417454104	-0.4177109166506029	rAI
1078	-0.3195706937944044	-0.3129875112880808	-0.2677465516431595	-0.31421259013796743	-0.6333165128273694	-0.4250030552762569	-0.3936304270734236	-0.40126805403472926	-0.35554245772781234	-0.4150340297781185	-0.38539150870750216	rAI
1079	-0.18816186892046366	-0.5454078798087797	-0.5360443594090073	-0.5353131503174245	-0.5447830164908838	-0.40689425260550593	-0.43804332258804257	-0.4123428398373318	-0.40506138119247925	-0.38510146125077543	-0.39659708050457315	rAI
1080	-0.5225960082480483	-0.6175777573866948	-0.3172170786605093	-0.24179186156071641	-0.46840858699059995	-0.4339911201629793	-0.560288542938287	-0.40472839751236184	-0.44549047347325904	-0.4220073329829406	-0.42657814671807126	rAI
1081	-0.5434713489685921	-0.40582813933296374	-0.3556304664464344	-0.3204806415160277	-0.3713569853079612	-0.48452893294434474	-0.4713634153613811	-0.4734316039235127	-0.3826167630154989	-0.44335415264120476	-0.41006434360903493	rAI
1082	-0.6071351339551722	-0.4036804026436517	-0.368616839853218	-0.4999250272670135	-0.40983273279449134	-0.4550740489218265	-0.4534077440845539	-0.36924367222420557	-0.4345848894526403	-0.42099113583116726	-0.3869551766624902	rAI
1083	-0.6867280342861226	-0.4141618694855925	-0.473058114402902	-0.4071536616960671	-0.48903220399919195	-0.3512167131804193	-0.4376605524945708	-0.38583444073658535	-0.40945946722753523	-0.4379290762365851	-0.3800366416640676	rAI
1084	-0.5130526541610054	-0.4673522979925439	-0.2518340357276467	-0.3923879424209587	-0.3397061119555657	-0.3372568931777166	-0.36480898524279765	-0.4312323836258008	-0.40825528830370367	-0.4098487067254133	-0.44418149927543	rAI
1085	-0.546526019760825	-0.28767111817086344	-0.3470447514872354	-0.48095218404499085	-0.36116542350667624	-0.3539340073336853	-0.4059297338028027	-0.4432275929997665	-0.4100333922514345	-0.412615413171746	-0.4460149148132219	rAI
1086	-0.5079123205539401	-0.32772912477736393	-0.7298854964977091	-0.43910789995114524	-0.45014421020463885	-0.476238504865025	-0.42757032107577436	-0.3731984042273485	-0.3894704411530517	-0.40473015920414235	-0.3773741293728934	rAI
1087	-0.4399668663450643	-0.15117881869226696	-0.37081367129505305	-0.47223089144003216	-0.37084883293775533	-0.33844759426895915	-0.41538110551185337	-0.4429414092848676	-0.4207202423443579	-0.40908416348634496	-0.40257644314354873	rAI
1088	-0.3415476245967529	-0.30560632876188476	-0.4405534415061837	-0.3179128154530479	-0.4310989898495585	-0.5040057452886347	-0.44728562174345154	-0.4121395547851845	-0.41652065623603846	-0.39541799676768163	-0.40134214428864007	rAI
1089	-0.25493389082453677	-0.3811772259794694	-0.377925644765492	-0.4934414236850859	-0.5435553679048004	-0.38869987349202845	-0.44221093425236224	-0.44606800955910675	-0.44118379740191904	-0.41813862216790404	-0.40850741752593805	rAI
1090	-0.5137280268812429	-0.5251747361422716	-0.42016084151800986	-0.31114574337302775	-0.3344755770471279	-0.5034670811490068	-0.5052563204509781	-0.4472241182444017	-0.3677351159296143	-0.4105008970492431	-0.4219829017828244	rAI
1091	-0.5505560759318688	-0.2902732514844832	-0.34568805719255397	-0.31307853391578444	-0.39094252208372887	-0.49083034133978565	-0.39214455674293935	-0.3871588556411157	-0.3951759269820591	-0.38289593271640515	-0.4251464171230099	rAI
1092	-0.7906313514438369	-0.4290427197755263	-0.2114016118667862	-0.3736566868301789	-0.6300713333612395	-0.38452392402180996	-0.42782193110758576	-0.470604419935561	-0.3981104360762958	-0.39540811285619376	-0.3934242613454816	rAI
1093	-0.2122077947905311	-0.5126923633950322	-0.4214791235731422	-0.563201923697721	-0.34526744721393593	-0.44472687338349065	-0.4352545467017275	-0.4373543974139402	-0.4175368207450025	-0.41752550191559007	-0.4032280702036698	rAI
1094	-0.2525638818142548	-0.1883503905663059	-0.6222531962016065	-0.5415265253006728	-0.4432910318137121	-0.5122259402882726	-0.45459656251875963	-0.43090195701216416	-0.4279884683159356	-0.38213190309961853	-0.42876726473803456	rAI
1095	-0.2989378887121765	-0.15182724636775094	-0.31787094442613856	-0.4517541706998707	-0.4490353960253096	-0.4553857612161937	-0.40350057399557865	-0.4226271262411389	-0.44261155677582975	-0.4119360932159941	-0.40889135514048824	rAI
1096	-0.6907638926722588	-0.27886759686693624	-0.5116996350022305	-0.2271834856039048	-0.3068390480771288	-0.36993752407655944	-0.4997764456891911	-0.37304854122032755	-0.37374562060471755	-0.41008229750437075	-0.4138454620079969	rAI
1097	-0.5643419119676059	-0.28159033386405546	-0.35979311241649115	-0.5027345714432617	-0.5906901871493784	-0.3952328534848465	-0.41547823541929485	-0.4131739689414995	-0.4015137813851509	-0.4437504235270416	-0.40662970739576226	rAI
1098	-0.615160877861588	-0.42338112532623184	-0.4142736180368758	-0.4531317912150129	-0.5157607255677609	-0.4038823358388738	-0.3712312679002953	-0.41960410128607484	-0.3937093701454306	-0.4276825919292845	-0.40965698138071893	rAI
1099	-0.4011000718083989	-0.2964269627775968	-0.34485922984655243	-0.5425258841220182	-0.37023350399962	-0.3913571586472268	-0.3216939763245445	-0.3565606970941378	-0.474309351013502	-0.4223688643892314	-0.3842571785556641	rAI
1100	-0.36685999125753144	-0.5652300922952017	-0.3659947821063887	-0.38403639833849573	-0.17284291046312172	-0.4777448572972333	-0.4356309827077727	-0.3878690445270539	-0.44708287553391884	-0.4113936526278784	-0.4245453990817363	rAI
1101	-0.7527825995278637	-0.3930311239967771	-0.2991640776219656	-0.22163668126154834	-0.49166414307264955	-0.44892274166718593	-0.3858319501720317	-0.38151441648040374	-0.43235064147483376	-0.36879044980182163	-0.405829965968403	rAI
1102	-0.12096569888362946	-0.4658117967788203	-0.4615309084571684	-0.5845767332509954	-0.43818553116796677	-0.40194962594010697	-0.34629732135947844	-0.36660446507280947	-0.46173351411950725	-0.3941638868185697	-0.41865318887813735	rAI
1103	-0.5006483277336292	-0.34018154140701046	-0.5681923613211389	-0.45213877588420787	-0.48463647027207857	-0.43136917802042535	-0.48389601362206114	-0.3914665218638568	-0.3925693957418705	-0.40416782592114586	-0.42842454888528414	rAI
1104	-0.09349998608098127	-0.40619016786469175	-0.42734629096645305	-0.2559302172639941	-0.43028053864955407	-0.4425951717272071	-0.42954774623516573	-0.3888762211995566	-0.42587874628402156	-0.38531310794370843	-0.4217075173075764	rAI
1105	-0.051293684422316736	-0.3046343625254996	-0.42183029322856824	-0.40041785490605836	-0.3402054022854728	-0.48616871784907195	-0.37616238668167934	-0.39051155704256596	-0.45758569232258867	-0.39724278829572846	-0.40625029938623125	rAI
1106	-0.41845540502498524	-0.35914496379864297	-0.3800209392452577	-0.5327191584091104	-0.3171872433486999	-0.31390917678012964	-0.4952074026491759	-0.42840410330448253	-0.4182265711432502	-0.3710259514752596	-0.40022888004056295	rAI
1107	-0.1338904534040286	-0.6026384347484969	-0.4658869070914658	-0.46060139571607556	-0.4131003955573003	-0.4358375131597391	-0.40259920812700034	-0.4035819115256641	-0.4050863821294568	-0.4238044710911246	-0.38150466304356223	rAI
1108	-0.2531465466580817	-0.4932859438507255	-0.4721398641995787	-0.3271374960947591	-0.3868961671033827	-0.36919679261461347	-0.4413613178890735	-0.4381445255052887	-0.3824370407416786	-0.39185509494822296	-0.4181342157131959	rAI
1109	-0.607263378782812	-0.07182685889601932	-0.229047110697021	-0.3272749730520694	-0.4431660156292405	-0.3857854002158982	-0.4418049853287759	-0.47179844228294826	-0.3913015694044228	-0.3881699749110357	-0.3837474070961756	rAI
1110	-0.4613619925915952	-0.2628598818301954	-0.37187973246252076	-0.515966772238576	-0.5443678262970617	-0.43877752751600196	-0.45862553304908893	-0.39216826038017877	-0.3789173363260978	-0.4376795842462262	-0.4189999825068973	rAI
1111	-0.2455254916303824	-0.2209161436650334	-0.2545631623590559	-0.43428142050375546	-0.4736683720553883	-0.5135471173680909	-0.3357502963021263	-0.3659032210712969	-0.36647051812363324	-0.39952319521766155	-0.3700514648466463	rAI
1112	-0.4438860534371963	-0.2977205783981907	-0.5132731527277109	-0.5387732575468518	-0.44132261214252677	-0.5161103741170936	-0.38726373250529633	-0.3926966782970002	-0.41155041573930995	-0.43202554244360186	-0.40688987906692914	rAI
1113	-0.27129942802849133	-0.16902056237437463	-0.18802217961129325	-0.36714498327520284	-0.36811675424409035	-0.37728182094765933	-0.45024994957435577	-0.4479877587621551	-0.4052576556107179	-0.4014621199871895	-0.41064929959675434	rAI
1114	-0.4114253463003676	-0.11207359318293084	-0.3848455859294288	-0.22652677827354079	-0.34248221807621393	-0.504069643228132	-0.47150331635378306	-0.4210376119277149	-0.41457034969023404	-0.4417502524952849	-0.3913334938997435	rAI
1115	-0.20547694692502602	-0.31739624970382563	-0.23860985573197876	-0.4170809549310007	-0.3848621122966835	-0.36292653907562633	-0.376461410969229	-0.43993415629164895	-0.47465187831052474	-0.3870575731068422	-0.42040319114170244	rAI
1116	-0.5934938272861957	-0.32106803460099703	-0.5401696137207186	-0.3566442707559633	-0.4508392539327168	-0.4076502721867488	-0.4145337305772061	-0.4259455025089304	-0.3980472321020292	-0.44007462671015635	-0.4022109779322497	rAI
1117	-0.5861938736328535	-0.2871502009596819	-0.2600358545140508	-0.4426366804954502	-0.33831049257711465	-0.44232119561946065	-0.32199836327002923	-0.3742940429465209	-0.3969357197569346	-0.42769887460542694	-0.4114045892628595	rAI
1118	-0.3652847758552615	-0.17821281060639343	-0.360038381922763	-0.47488343425811946	-0.38309544938170587	-0.4500748500096749	-0.4683715998737829	-0.40116696041802824	-0.38425493150279644	-0.4081399145954674	-0.4025074430678686	rAI
1119	-0.18806545777053998	-0.36967404067199033	-0.31230753465849287	-0.48813287947276257	-0.5455020895009803	-0.3866118007540363	-0.3171456245565929	-0.4185322943947587	-0.3969783666816386	-0.40334187494787643	-0.4092539711687669	rAI
1120	-0.08466111982680544	-0.3653617750715645	-0.2763589106251747	-0.3245979459121339	-0.4047219104068158	-0.4209341162635282	-0.40758157749533386	-0.3698879266010783	-0.4113206238809558	-0.42108909291883756	-0.41108556942923624	rAI
1121	-0.5989380326165854	-0.29291783296566565	-0.4823979105550034	-0.3928344484172025	-0.4889305764714425	-0.39162903700313334	-0.4370055827001565	-0.38655432724090477	-0.41739749165462336	-0.414128974102448	-0.42039269235867494	rAI
1122	-0.42359348499637994	-0.29951696228350255	-0.6494887244528897	-0.3422940720568638	-0.32981963664169245	-0.4132958896060484	-0.4913304634626385	-0.39367779260266406	-0.4002072769520938	-0.46552762229286393	-0.4032636202887561	rAI
1123	-0.5816230414703999	-0.40696177989533633	-0.4213177448382614	-0.2793159813055504	-0.46053408100947685	-0.5094118107983743	-0.39713584205591584	-0.4127288996556261	-0.4427053754070881	-0.40172595124042476	-0.4189593173755419	rAI
1124	-0.25595166651429174	0.030167660758066813	-0.5032466177506014	-0.4243456519649928	-0.3624281971828757	-0.507839729072771	-0.39671341927263765	-0.4630979917123022	-0.42387620029054546	-0.4095253491667512	-0.41898588124180197	rAI
1125	-0.4890057447367383	-0.6308132380624617	-0.4598189721273676	-0.39808211132752896	-0.4706523330472119	-0.38233259367649375	-0.3969173754093116	-0.48004823790241136	-0.4619038994386777	-0.4231661970849494	-0.4171817760914046	rAI
1126	-0.2680828240493673	-0.36663890236861846	-0.5671137843896462	-0.3077802602384199	-0.4053153327823413	-0.37740785105468533	-0.4547492845740311	-0.374619269869062	-0.3988669437650278	-0.4278147768221233	-0.4232301663150434	rAI
1127	-0.3979354798313464	-0.22946049588645012	-0.3305271364981792	-0.4338370717442329	-0.4222016630895238	-0.30554303367418323	-0.38943453328044775	-0.3952647659684282	-0.3630447690194068	-0.39054294530382994	-0.42379121527484404	rAI
1128	-0.3196661935127564	-0.03397978241405418	-0.3045990602159196	-0.513590235529296	-0.29907748531568806	-0.3390564695439937	-0.37535368160629456	-0.36632338073584025	-0.4008569475934309	-0.3918760649979475	-0.4146437698378149	rAI
1129	-0.5372648597353348	-0.5642763792415616	-0.5924868878471518	-0.346337238805276	-0.4813625259902431	-0.42243610974319573	-0.4164019436474479	-0.35295808286593244	-0.4140212911333537	-0.4094584323353542	-0.40976967261033925	rAI
1130	-0.38399225863802916	-0.3095450102850955	-0.22887454060080578	-0.39861216256709925	-0.3988079057131626	-0.4082565838828251	-0.4083169992755049	-0.4186731008764705	-0.3846835385209259	-0.37008847340305395	-0.4078128804179729	rAI
1131	-0.8288001775956064	-0.30319878270337425	-0.25625589431348356	-0.35401406213500186	-0.49077787051305827	-0.5175074293908337	-0.3236183640997892	-0.44914031251145137	-0.4232432122109949	-0.4378841186959164	-0.39633415527491184	rAI
1132	-0.46464422838784664	-0.628953924970584	-0.40227449959312617	-0.5116973753701765	-0.49007549984907595	-0.3722543076276128	-0.38270622703566914	-0.43190905766535986	-0.4259802868095073	-0.4366548052918491	-0.4195477566214186	rAI
1133	0.0005500763112886745	-0.37279928125695344	-0.2781574105241245	-0.5494762709207655	-0.5550349053011798	-0.34276657737350047	-0.4213481347621628	-0.4307217433367666	-0.43164340016303526	-0.3925046354614708	-0.41754479291706814	rAI
1134	-0.4991957737813355	-0.536898999287608	-0.4596397617335264	-0.45424253154468885	-0.4107308226893162	-0.4996907291252735	-0.5483066055584089	-0.4166833520362303	-0.451688034977332	-0.37960888028801315	-0.394613449994326	rAI
1135	-0.5063898833371662	-0.21507695011599123	-0.7005875378497549	-0.25282035862795404	-0.44497195089911556	-0.44114046641813104	-0.44922843592674694	-0.36425379758183374	-0.40480944001938984	-0.3963163421219744	-0.422726720822217	rAI
1136	-0.3001225388942318	-0.4663855636695562	-0.41272100392202826	-0.4911124151214956	-0.4256095211285935	-0.326840823538948	-0.38296562618652497	-0.38304472880653834	-0.37555336975043035	-0.39867768487947924	-0.40326815727914855	rAI
1137	-0.38820412639930196	-0.2064219398151195	-0.2933598967800966	-0.5501378846130547	-0.24273891315394436	-0.4051599100563196	-0.37497135522861935	-0.3709957671523611	-0.42789520433529665	-0.40209309704063717	-0.40223995268474355	rAI
1138	-0.8102597542719592	-0.38025580316772295	-0.2588756924776523	-0.496719623805658	-0.40798056720002535	-0.3277891477881434	-0.39459971321999415	-0.4841565722037492	-0.4718597617375008	-0.3779165491792622	-0.4160796892165692	rAI
1139	-0.6991839895221879	-0.7588203141884295	-0.2900211925837229	-0.4670269491912833	-0.44947070500125574	-0.37773411419156666	-0.3447565945133984	-0.3851871567554686	-0.4160134989885773	-0.44240859028483426	-0.4524536459331274	rAI
1140	-0.1271956381852826	-0.5315761726361651	-0.5117027070697194	-0.3395695752768284	-0.4213737979915129	-0.40402537703350355	-0.36339828416677983	-0.4148456498792181	-0.43132005700230536	-0.47491826134495774	-0.43111530492454825	rAI
1141	-0.4492957324541262	-0.47851384329760477	-0.2605569853139686	-0.4184424811658115	-0.5292599233965963	-0.3713538633760148	-0.3963998876154594	-0.4313756457285624	-0.390768982937955	-0.4011889528290041	-0.40023822845189916	rAI
1142	-0.5835012462003358	-0.20416148378550075	-0.4928533602797998	-0.43212948621377606	-0.4507104127518077	-0.3774932402447656	-0.35351308452763297	-0.4549317410485333	-0.4230793840106191	-0.40349014141335116	-0.41244239267705424	rAI
1143	-0.5260544882327899	-0.30151069401360236	-0.4867550725011543	-0.41215026340066935	-0.453117750589472	-0.35891339786718796	-0.3765472308937722	-0.41610405049937027	-0.37145763157307676	-0.4102982507731005	-0.39333781905621973	rAI
1144	-0.19462192442727386	-0.4122307550051001	-0.452932446489239	-0.4212668956431257	-0.4403852457437424	-0.34709650633887523	-0.38832830865873813	-0.39593816836471135	-0.4015555653061158	-0.42349090498614733	-0.42582416793766587	rAI
1145	-0.5203342335997734	-0.3753364854312307	-0.4180219867872401	-0.5978755641183372	-0.4605236250476921	-0.47194536491595895	-0.37944183930233816	-0.38944504106752353	-0.39986513172653	-0.39418754918387244	-0.3969898742495627	rAI
1146	-0.026290381496127706	-0.1578199345420997	-0.5831448735853121	-0.4208967148704768	-0.43694117836000024	-0.38099426695809846	-0.42070567545249643	-0.41520125928525775	-0.4515344975161753	-0.38689542472432487	-0.37661327576158743	rAI
1147	-0.1157359365758343	-0.3840695464991579	-0.5048375979717126	-0.3952017716631634	-0.5072362222335072	-0.39972941271069634	-0.5025056246138871	-0.46550822745263243	-0.3983938269314669	-0.4029411732322559	-0.4152334711281609	rAI
1148	-0.6797798000060603	-0.20581133255498776	-0.3964039180085606	-0.3286824492224878	-0.4426169462612855	-0.3218897654673657	-0.3885527407431355	-0.4259077755940192	-0.3854263618652625	-0.39080656959050375	-0.3992872945889464	rAI
1149	-0.44434567508007883	-0.2616913858846443	-0.13399449726875706	-0.2938072156263956	-0.32473364841790764	-0.2831514350083598	-0.4189126243183105	-0.34448203834635144	-0.42528809117005173	-0.4440084590486632	-0.39831266245787217	rAI
1150	-0.7308099022225629	-0.28333944384690846	-0.4625648592827881	-0.3069683122870018	-0.3887553597300369	-0.3429027643046202	-0.48543106452136237	-0.4129853256382227	-0.39773395191921235	-0.4205375188403182	-0.3873463882604059	rAI
1151	-0.508955405845934	-0.23790644887592016	-0.4532436821967537	-0.5343840931697301	-0.32677901433925916	-0.3277765526886837	-0.34561080917439313	-0.43077836605423175	-0.42689482903788617	-0.4144009167566585	-0.3798347593540202	rAI
1152	-0.6068994475324982	-0.5855786110708439	-0.3745401883240101	-0.35318919886072425	-0.20448723620718665	-0.43404136291451506	-0.44858782336767566	-0.42087276698956383	-0.44002648765947033	-0.3865383972453178	-0.4134393909398681	rAI
1153	-0.49798733441514503	-0.5792282793698071	-0.6266126629633264	-0.5487525716451293	-0.41463711348750937	-0.3032250255810356	-0.3949774906570554	-0.43190756559955795	-0.43784749802500705	-0.43239583044028085	-0.443557663597643	rAI
1154	-0.5908642145138921	-0.6312109586409923	-0.3193054750378492	-0.23379412890441537	-0.3128429841842228	-0.42588506804009457	-0.4426827140355097	-0.4007581797776654	-0.48365322384466447	-0.404628234204131	-0.4030160653499447	rAI
1155	-0.6568061108950385	-0.42369299252033504	-0.2603997325759194	-0.4478164620547511	-0.4665801882229244	-0.42667352343361487	-0.43054376392642874	-0.34036645986563285	-0.43385616301494245	-0.3868545512374742	-0.3976770288018991	rAI
1156	-0.21976076412127807	-0.49185649959482974	-0.5308405448091357	-0.3204782793628543	-0.3608156408217187	-0.4522673505745775	-0.3600996240624764	-0.4137940234073547	-0.3897681762075168	-0.4092868370249044	-0.40512984458927903	rAI
1157	-0.2597486820727965	-0.47526269933185783	-0.34313080967357934	-0.4752053329494905	-0.41128668542302277	-0.3486508945660754	-0.4737887256539949	-0.3995176449342313	-0.40819279667432623	-0.4222862939899689	-0.4139713757023252	rAI
1158	-0.17659793222045694	-0.36237421247104373	-0.5251432684123962	-0.5313794984977376	-0.27655856392848704	-0.3876250661120303	-0.37438517476692673	-0.4190616912671325	-0.40496800658827425	-0.37566243801320015	-0.40262015372738086	rAI
1159	-0.6347658162862387	-0.3942864496743437	-0.49921249055584915	-0.5550115300563666	-0.33563599518875864	-0.5227357174509413	-0.4116828225163597	-0.35854968181611224	-0.4121254658702618	-0.3963562657420009	-0.4333285564453889	rAI
1160	-0.5264649288352655	-0.3635696639520029	-0.37018809900177746	-0.44792262802230104	-0.568632692923402	-0.3451598200445236	-0.39622495170129246	-0.44591960696120786	-0.3829041020103434	-0.4191179912462455	-0.40108200259159027	rAI
1161	-0.27847079195660845	-0.28921974801602224	-0.5154362913803581	-0.38891384160378306	-0.40694029578775326	-0.3447543092186433	-0.4439618520302024	-0.3765427006819453	-0.42635988971804967	-0.40109588405426244	-0.3806816943426423	rAI
1162	-0.6033858441843194	-0.3951685523379386	-0.3254094251906475	-0.4706870251820725	-0.28308305452191723	-0.4081797807757581	-0.3452356797410768	-0.3598319239921034	-0.3912510138515402	-0.38165940364055106	-0.41036174869560343	rAI
1163	-0.248261550717855	-0.46665075340749096	-0.455129571206748	-0.509133974516355	-0.3547514039239918	-0.3765616339114429	-0.40749046639310466	-0.3899993577266028	-0.4346250329023152	-0.41337750828617725	-0.3939288438063818	rAI
1164	-0.5683156292020927	-0.1810106673985178	-0.3609112088836971	-0.5560647886504589	-0.3864065142128889	-0.32204299864958197	-0.3917767240354572	-0.42379757939762336	-0.4337151425522668	-0.3921295753340105	-0.42409940085976894	rAI
1165	-0.3432950656803577	-0.45131435280655896	-0.474416279907467	-0.2901134096476627	-0.3873079756181112	-0.4078815556910903	-0.43313871032805246	-0.39902332127089996	-0.3722807437430732	-0.3843281211739362	-0.40078536563675976	rAI
1166	-0.3915894710178225	-0.5952292960977346	-0.3702767184123559	-0.40618907886288835	-0.4170176889425116	-0.43013791385788797	-0.4061003453160027	-0.3929739996660013	-0.4446439682685801	-0.3892556523131765	-0.4338924741837077	rAI
1167	-0.4644779678781697	-0.36617855140560646	-0.6216737307634973	-0.3093596423735151	-0.371211723386747	-0.4007322059314078	-0.34825755444403467	-0.42138982216103954	-0.4175859812957285	-0.3800937633356665	-0.40384756956657847	rAI
1168	-0.5605426165385606	-0.4651101897969157	-0.5577814445005923	-0.3947988827452799	-0.48369224952880163	-0.4703685780456176	-0.44101698631000846	-0.4143207894325088	-0.403799396386443	-0.42966266000972353	-0.4200955018740439	rAI
1169	-0.752003198213192	-0.6793123619292007	-0.3136416248085677	-0.46734576480593454	-0.3696458581620071	-0.4511864789281417	-0.36281640626366246	-0.3754402256249272	-0.43460900482494363	-0.3721182619799726	-0.4101205997705395	rAI
1170	-0.342223904172332	-0.7234366298751308	-0.5240509551948677	-0.3843844485123212	-0.3920963019051989	-0.45898562691974015	-0.4297418823848499	-0.36946799521193197	-0.45459373070603715	-0.41912475926475845	-0.41453011777067045	rAI
1171	-0.25834474550901376	-0.5459515315025888	-0.3645336405676699	-0.3741977030052743	-0.5709908470677696	-0.4136156452995013	-0.32398882912923394	-0.45420187817903457	-0.3498731283632049	-0.4201069244812982	-0.4066659013030853	rAI
1172	-0.43306023920141967	-0.4787289849215289	-0.4635539706627104	-0.46028562885341134	-0.46774397840189796	-0.37489486876079775	-0.4845009230980821	-0.4016831556872399	-0.37074095067565166	-0.41663505045523386	-0.41110170826328396	rAI
1173	-0.07363533845522482	-0.3861926171598923	-0.4754317960892653	-0.3887318234253056	-0.4948195342050979	-0.4128945707075339	-0.393044296912185	-0.4114543734367227	-0.40014009662765687	-0.39207320968689063	-0.41735363085371213	rAI
1174	-0.7339026818905041	-0.5713484290679616	-0.5975833947521534	-0.5556389348202444	-0.4911897561174989	-0.3614906038355373	-0.4309614148603491	-0.4234482581417409	-0.41915159243372635	-0.4059821891066861	-0.39455956601361086	rAI
1175	-0.5025918174442766	-0.4586648306261445	-0.3251122747840012	-0.2851652849782029	-0.3854512849310215	-0.48569032938098106	-0.35466547601447984	-0.33153960836835417	-0.41025003724160286	-0.4216156769453128	-0.4363839816048001	rAI
1176	-0.2905502543371433	-0.45996599068319394	-0.34010107896813113	-0.2769243575298701	-0.2824702045528802	-0.5138828665498887	-0.4387068943903396	-0.37058704262827247	-0.38596800948526555	-0.40682528201577817	-0.38167252127761275	rAI
1177	-0.7573063804917175	-0.19078570148428264	-0.2810020924358828	-0.4069656413658958	-0.2984855058904207	-0.45670073736145383	-0.3658987953057587	-0.4102353289575783	-0.41063059511913647	-0.44067761512252535	-0.4068851545350258	rAI
1178	-0.07486242072122862	-0.45932461615193493	-0.4634148368921025	-0.43374712768811496	-0.3078661056400191	-0.3805101204647677	-0.4622314542985886	-0.4408007951884138	-0.4291990556028081	-0.41373919554756095	-0.425997095798197	rAI
1179	-0.5253781946656195	-0.36072198248832354	-0.31108549117579715	-0.38969335514562026	-0.48433392368276057	-0.4403118175771707	-0.3581309134216735	-0.4517592739106721	-0.4029318563154507	-0.38864077831903165	-0.42084961786553293	rAI
1180	-0.5114014749508617	-0.18981928063438214	-0.3100828058313648	-0.31787297330354436	-0.44456213243055925	-0.4280848201381534	-0.38005615837329115	-0.41482327359069593	-0.35306602917377305	-0.3670542799997562	-0.4125838905288006	rAI
1181	-0.16472967637197863	-0.32451663150290205	-0.414477746950661	-0.2495343863108533	-0.44157413322889866	-0.36945674868571887	-0.4285530314572936	-0.4306493229709659	-0.3867328748756926	-0.4348588447551086	-0.3978043045561776	rAI
1182	-0.8182860366744446	-0.5303540469720137	-0.25808693411732614	-0.38360970010358997	-0.4659222168246899	-0.3903662209180891	-0.39511028264857023	-0.44853198940217964	-0.3700877887559321	-0.4361309781107191	-0.40254761768674496	rAI
1183	-0.018664955977265668	-0.7169180309338745	-0.4433890609736844	-0.40956581096998446	-0.4422533309935135	-0.4404154142307088	-0.45951095253423463	-0.4066447609730608	-0.4105510868054999	-0.4162503478753843	-0.39858022977796054	rAI
1184	-0.2828158240609025	-0.5376168009193382	-0.24505068992182694	-0.2507451365474396	-0.36565044763082544	-0.49218543216049476	-0.486041332945581	-0.3623354447860813	-0.42978527536202665	-0.4105417526411494	-0.4335583188849495	rAI
1185	-0.38104123366493775	-0.6764120051142584	-0.3792676791029791	-0.3986517382347811	-0.529863988012083	-0.4640772079131758	-0.4206429096099249	-0.3888664884956447	-0.4355264731205403	-0.37655726221768915	-0.41232461649222896	rAI
1186	-0.27687348751235163	-0.33295702674556055	-0.5130468102983029	-0.3353289004195857	-0.5459145234054505	-0.33082906170569104	-0.4037066155414281	-0.42661025329070873	-0.36506198889710656	-0.42651237486046484	-0.40858824452031556	rAI
1187	-0.13560822062083405	-0.3814656093855144	-0.3394894956896214	-0.28480358195739697	-0.472567618064997	-0.4301248961075991	-0.4688725014551629	-0.37043718964104266	-0.384649368233478	-0.43984237512194757	-0.41111087413093444	rAI
1188	-0.5113712386807155	-0.4161961623643569	-0.039759707686297434	-0.31371540952342053	-0.4416636743084927	-0.41755140178050465	-0.4204152154380709	-0.39988984036642555	-0.4248778010542651	-0.39003584325466956	-0.41329111478319885	rAI
1189	-0.4469091894815406	-0.5188025375901087	-0.5316303994270949	-0.3413336208582699	-0.40694267710893434	-0.3589756697350514	-0.41387041736695607	-0.3395837453340769	-0.451197167907157	-0.41013983422106093	-0.39189019300403166	rAI
1190	-0.5307179983512937	-0.3358204010414906	-0.5538119679669709	-0.5948826651237089	-0.39258848788516365	-0.46014000623093454	-0.3280024750168738	-0.3738470146732657	-0.4408141648016116	-0.4201090429391708	-0.4080820329350319	rAI
1191	-0.3992871736227075	-0.5403852702713139	-0.4073114870475241	-0.4842619676427123	-0.4263190469566865	-0.41463375021012167	-0.3428950964876622	-0.4346153115380868	-0.40562697425798727	-0.4525115116955039	-0.4146879189141182	rAI
1192	-0.5282991867098799	-0.2801349662763391	-0.44909525707403203	-0.4370976456732114	-0.4343390805043357	-0.5006651498845252	-0.412864949793653	-0.39668988046996245	-0.40328667990410866	-0.4153870581815949	-0.40011589466526937	rAI
1193	-0.2829315685263194	-0.49206243468344457	-0.5967213632316589	-0.3813582222575153	-0.47433646751539016	-0.38792549099707696	-0.43904269299418297	-0.38664887195895936	-0.41172754395901956	-0.4251318737989572	-0.40852018055671435	rAI
1194	-0.29464795198666416	-0.4525837702239447	-0.1416081327430567	-0.47943209144934607	-0.16118503211599386	-0.44091056483763563	-0.5033381385936394	-0.41012424236766376	-0.413212781771623	-0.4113336750669435	-0.4240737553180394	rAI
1195	-0.5777723020428353	-0.7695301840359611	-0.4606249351034271	-0.32320501042416727	-0.43358379928410185	-0.4376225245561554	-0.40333354746749855	-0.3991463451850467	-0.4295110169302461	-0.3998535677967308	-0.4054138587107008	rAI
1196	-0.38356452715958184	-0.27053809067239803	-0.347658697217542	-0.42935446892386	-0.3341133250048083	-0.4273553871340697	-0.41325396144292686	-0.4387749972424793	-0.3794426986507202	-0.3645807063298171	-0.4270044792221535	rAI
1197	-0.6836646390950993	-0.2776573335244002	-0.27018214579694905	-0.3323351153917566	-0.35708568598139884	-0.5085947836048386	-0.3910528160107478	-0.43580548528268476	-0.36306132987194306	-0.42610476429138333	-0.4094073256426115	rAI
1198	-0.20277791297284622	-0.46507219321479937	-0.47489348630780975	-0.39986230880838897	-0.39712231119497815	-0.325715851633461	-0.411833945583747	-0.4061556133393194	-0.41297894261709756	-0.38748634468406934	-0.4283966605001277	rAI
1199	-0.12422034945305363	-0.08393339730173843	-0.47572144059077104	-0.2668846857661098	-0.3468439886638029	-0.339800480405343	-0.39669430776932424	-0.4610835520173123	-0.46200726684242777	-0.4294715476383204	-0.416188046455646	rAI
1200	-0.24874827195143145	-0.2814795650001147	-0.4765549279266686	-0.43933391529231713	-0.3768053421725796	-0.31741713830680085	-0.45080706193735604	-0.38956813244681127	-0.42195070056049794	-0.41906109239490696	-0.4045340452436782	rAI
1201	-0.1684754011797946	-0.1421699040996172	-0.3084232339026402	-0.5942342589108468	-0.39695150925244066	-0.40566754064736893	-0.43502260071374266	-0.34895892904141235	-0.3993549088632442	-0.4282576916901092	-0.4375209812333141	rAI
1202	-0.5554081690711714	-0.531474496044401	-0.5271344413275117	-0.4731432036266533	-0.5540422469321202	-0.3360470399478864	-0.36376941672809393	-0.4076612045656803	-0.4200805922026599	-0.39602565752968943	-0.4036687208872851	rAI
1203	0.05159099402454359	-0.5400370184536842	-0.38763567667184956	-0.3270655178092418	-0.23759681861967477	-0.34163030326707755	-0.4278110998032332	-0.42854167538387683	-0.4066080243847971	-0.38731010284121287	-0.4038198313829656	rAI
1204	-0.3606613709683748	-0.654951866068086	-0.2491418920463183	-0.3990165470725247	-0.5028920603445651	-0.35049352640756537	-0.4340243888283958	-0.4168673772350539	-0.42095881052137374	-0.45054388710340054	-0.3992939840308099	rAI
1205	-0.3449927504166506	-0.5098566416290802	-0.48840872340174374	-0.5248810795758995	-0.46294671555673134	-0.3771929404300445	-0.41908005966475925	-0.41943639886239714	-0.44205219319666694	-0.40998961273157747	-0.42997775473439165	rAI
1206	-0.29317802387322633	-0.38898210954334184	-0.4739402129057454	-0.44875894643787834	-0.2766699935759019	-0.5203044219430788	-0.35335461412368746	-0.415932705040125	-0.3803795179355588	-0.4085708173358287	-0.39336705989421267	rAI
1207	-0.18670025736987161	-0.8959974230091619	-0.24497381676846727	-0.3780221617447865	-0.5778010843145714	-0.36645739381989184	-0.42963910731489363	-0.4309974298170893	-0.40481159772972647	-0.4007801656106201	-0.39272392088259467	rAI
1208	-0.4494496265981826	-0.3185832419290822	-0.5134471372394698	-0.4492374874693012	-0.43473923049510144	-0.4041308427087515	-0.41474089482198656	-0.42192417961625583	-0.3822291604916893	-0.4277793425567573	-0.4140252022246249	rAI
1209	-0.5085313530554326	-0.4115930867017817	-0.2708474390726217	-0.3996855624828658	-0.3872282676553065	-0.40820316448675226	-0.3669897135181501	-0.3861333290166117	-0.4181455538314194	-0.42130995411259703	-0.3938135744393885	rAI
1210	-0.6875776466920619	-0.49880067334266515	-0.38432796406603476	-0.4340234635916032	-0.24731476469248875	-0.3681573761161165	-0.43428025962270717	-0.3884554917175674	-0.4192509962795931	-0.39081436589791885	-0.3970836390364478	rAI
1211	-0.3719967921169658	-0.5631783124997286	-0.4196292439602996	-0.43965671535225637	-0.4400724862233067	-0.38872551753572504	-0.4760243984673899	-0.4091269811429581	-0.39459641714827004	-0.42940298502246294	-0.40042002999721876	rAI
1212	-0.38767397107956886	-0.5723301743572474	-0.43185528793098	-0.315944133832458	-0.37025619761688344	-0.372487250463761	-0.46209150937053145	-0.35971964455017313	-0.4207782281507828	-0.3741738527419007	-0.42613852267984603	rAI
1213	-0.5903108392428179	-0.5694433125015815	-0.36928522415275644	-0.45049080163537825	-0.47691473662298073	-0.3839393657183603	-0.44627334074661146	-0.3909201167874026	-0.4862939193579102	-0.40974919546290034	-0.389625816237642	rAI
1214	-0.8823433528315869	-0.5405895358804683	-0.3312598567929237	-0.618408166899762	-0.43712769384604566	-0.47526069601769155	-0.33191782320402213	-0.4612058386495388	-0.34665529491037583	-0.4081592608529274	-0.3869133007048628	rAI
1215	0.07332735634874883	-0.3690005623802223	-0.42688666223716354	-0.45074273092829603	-0.4170817966439442	-0.31844878426317763	-0.39839914350815436	-0.41948566740472387	-0.41092867276265566	-0.38953567720144616	-0.4136600099062729	rAI
1216	-0.3327644469775653	-0.20737427841138897	-0.357457140303082	-0.42620145537409554	-0.40024240962905466	-0.36432360108192957	-0.4867712786229416	-0.3831856528790921	-0.43089936822028274	-0.43927836885590654	-0.4268570360456106	rAI
1217	-0.7158068493426675	-0.3869985360930786	-0.37301312051235824	-0.327367327523986	-0.4025578186958548	-0.3726398477329734	-0.42410903308788306	-0.46141978053025157	-0.4490932932089069	-0.4448519741574741	-0.4172591430043534	rAI
1218	-0.7777540900076801	-0.5061383517058493	-0.48360221707820866	-0.22482697599122733	-0.5080837635161493	-0.3714352487518583	-0.3895883572967469	-0.4631174306024201	-0.4280901816599312	-0.40489096474708935	-0.3968410670225356	rAI
1219	-0.3898537965803197	-0.6701734101037023	-0.8261710537833694	-0.2734434478141497	-0.537673033885147	-0.4860087935812748	-0.40660996541236594	-0.3936128598011812	-0.3982359216000145	-0.40004733729077097	-0.4162489060117577	rAI
1220	-0.33657122125261063	-0.28898840076203486	-0.5928273619490664	-0.5571789210673246	-0.45502049694733504	-0.37282615108252554	-0.39897626010195997	-0.33168875765092176	-0.42594613979282514	-0.40967320699719034	-0.3977564764726784	rAI
1221	-0.4233912754340152	-0.2559602746997447	-0.481215827202904	-0.3158964032807801	-0.4509843156797373	-0.4155416740633169	-0.4595678104800422	-0.402328364223425	-0.3906820450417568	-0.4021991663822401	-0.3912908018023472	rAI
1222	-0.3891602955084136	-0.4601259581734363	-0.6380333880663152	-0.4000481404695198	-0.3552442600466475	-0.39398026916341067	-0.4088536152357676	-0.3726565664101125	-0.40211607326633375	-0.3780936942340621	-0.42078375805696583	rAI
1223	-0.941318988740398	-0.3437351429329941	-0.5149442553053506	-0.44323055417358415	-0.32005453479822776	-0.4248095755965351	-0.4553441169166377	-0.3322273788625349	-0.3851180419739067	-0.4166611542740879	-0.41069853343190216	rAI
1224	-0.4063100249164974	-0.48858884546524767	-0.36903050977115914	-0.38352505764914196	-0.4249463318653298	-0.4835724376444447	-0.3823078657133686	-0.4603756262735974	-0.4496859153409456	-0.4194519048013123	-0.40795552648019134	rAI
1225	-0.47816682034535624	0.04735486201196365	-0.40435294538944583	-0.3993102971929024	-0.5265582947652809	-0.49294449085150993	-0.42645276076200844	-0.4175163790093674	-0.3970905837765663	-0.4127740091149972	-0.3989740379717147	rAI
1226	-0.505542597737017	-0.21615029527212143	-0.37684013021620955	-0.2922551359939853	-0.2803110528443572	-0.4890326947645823	-0.4101028245701239	-0.43711318298162155	-0.3759775116697807	-0.4176706818838229	-0.40557083111727116	rAI
1227	-0.25386817447660986	-0.45187722047932766	-0.5940300045043999	-0.33553754843322003	-0.5027306490217978	-0.41050755665060884	-0.37766829212609687	-0.49111283574094583	-0.4203257710764652	-0.3825752172216325	-0.43112785120771163	rAI
1228	-0.5988742185697166	-0.465963899754382	-0.5510304245579749	-0.4181866622565108	-0.27777288802761185	-0.37592442786950275	-0.3804954396604804	-0.443003839599316	-0.4359611675423373	-0.39167680146597844	-0.4139877298057633	rAI
1229	-0.5168500141863254	-0.3923806037202705	-0.3107052879114939	-0.3595344643388699	-0.463507904766378	-0.4082187486706237	-0.4243843755905319	-0.4242209729671968	-0.44711823533729517	-0.41656098361774974	-0.4171013217353709	rAI
1230	0.062406285024916464	-0.24273443679842213	-0.2998904355156507	-0.5187930516327389	-0.4152066070092266	-0.36229177328265016	-0.4593732265833327	-0.4290041126753368	-0.37659578629079593	-0.4284001187389567	-0.39569876805166326	rAI
1231	-0.4688914928921511	-0.2290593152505691	-0.6343174678146785	-0.44750481975960693	-0.5044996457888087	-0.4974083250229641	-0.34094600387631935	-0.39933157154671756	-0.409163075512081	-0.37403320318805144	-0.4217723391471623	rAI
1232	-0.48128804105947315	-0.48700812178268554	-0.40710356249938806	-0.36322582604901166	-0.4924616839546304	-0.46496956637605147	-0.386497216947622	-0.36892719225259	-0.3949331228058638	-0.4241506497734872	-0.4095181542721329	rAI
1233	-0.5981488023252256	-0.26176161726548275	-0.5061740881572624	-0.3888209694402243	-0.36800796704825695	-0.4130906558917227	-0.4499174469147986	-0.44066379030674957	-0.4231119035034807	-0.41196636061599856	-0.3878495915729604	rAI
1234	-0.07215235070216078	-0.12247037093410863	-0.5617153475731086	-0.31116443965649715	-0.6079304985600492	-0.35987273563032907	-0.4960427758802066	-0.3620651229657245	-0.4082089104358654	-0.3891295038858447	-0.4355960048001604	rAI
1235	-0.4807457478555714	-0.5209896065467841	-0.4269638859363996	-0.4127866347715798	-0.374699546773426	-0.20238333953582696	-0.4219113632853796	-0.4485495864347947	-0.3940627324760364	-0.42944196176917815	-0.40427524555705974	rAI
1236	-0.6758863951114695	-0.3277120087469849	-0.3703489005916271	-0.3044800019577806	-0.36830859248801623	-0.48739397797690764	-0.4727760938402688	-0.46811265598419105	-0.38520755738922896	-0.3980358745855505	-0.42355464587816755	rAI
1237	-0.4936164329047242	-0.6642667187028968	-0.3896731180627439	-0.4928586181214367	-0.5081014405808802	-0.3833253524425067	-0.46901877458947844	-0.4078395512990312	-0.37631155595314836	-0.4048660043607321	-0.3960266283144978	rAI
1238	-0.7100673162237141	-0.3017620658694032	-0.5521405199752656	-0.3994112033427564	-0.3792255278573445	-0.41065092119227314	-0.3534381643480721	-0.5033345360161929	-0.4224896382419219	-0.3938538849506308	-0.41054025285603696	rAI
1239	-0.39496774818182323	-0.2540755173920804	-0.40034865821533955	-0.529346172851841	-0.40867795487628134	-0.3314619856008848	-0.4084896320263438	-0.3610869967022431	-0.4303318710539984	-0.3994684067892977	-0.39732087141225403	rAI
1240	-0.7149759286475688	-0.34764423389990173	-0.5754625342058485	-0.3775903534960218	-0.38633395157747763	-0.5053834103597741	-0.39984158299831646	-0.3291233207159359	-0.44004213547651866	-0.38328703110150353	-0.412556835942835	rAI
1241	-0.17517547839215503	-0.17596597306940892	-0.3188007554259538	-0.2924052284410548	-0.3734794647370135	-0.3511832851391375	-0.46504499839366614	-0.36043502909933794	-0.4556605675334525	-0.3791046052025648	-0.42005747710218533	rAI
1242	-0.4291449133372795	-0.4846622173551416	-0.32117989294413973	-0.41800460831578024	-0.4419248964803436	-0.3807333747837315	-0.45418032887449694	-0.4477054545266579	-0.3832205067129771	-0.4272429049835617	-0.41658367246739153	rAI
1243	-0.16169583710131116	-0.31663462125132513	-0.41019930631031476	-0.5020743108554979	-0.4757505481807266	-0.4375898665705349	-0.43993942850391754	-0.4405371111405719	-0.40919090203146047	-0.3922023555024447	-0.4194633179723575	rAI
1244	-0.39978199236377704	-0.47629091542525864	-0.4109910892704687	-0.42222098441233047	-0.3277004724856997	-0.3348213871455313	-0.33484624731703116	-0.44969798160864477	-0.4263016372565643	-0.44103771382133905	-0.43223544032705297	rAI
1245	-0.47817172042020173	-0.3566703222285213	-0.19284133840937243	-0.37784286950343876	-0.35873421106937897	-0.43377812784769043	-0.38453685327004705	-0.3808416243833968	-0.3826015078632938	-0.42818421347215035	-0.4444484501938332	rAI
1246	-0.8921254380584523	-0.5262834490480034	-0.7474087238932128	-0.30115255523289247	-0.42313922764602196	-0.33851325179541647	-0.43809469398262246	-0.3799438402926414	-0.41212909406208487	-0.42241289492891176	-0.39755100417776157	rAI
1247	-0.13485639093001678	-0.20202569041769555	-0.20163965009851692	-0.34805745681870276	-0.3931789493387141	-0.477082861509121	-0.3107591970955185	-0.44152034420934255	-0.40696740970987016	-0.4015376942621161	-0.42917940069708904	rAI
1248	-0.419714415859537	-0.17107970333630237	-0.5369753643740377	-0.36238914101904357	-0.41750382761812527	-0.4148308881190591	-0.3708750922735002	-0.4174481886500278	-0.4123028700686589	-0.4067945159437647	-0.43252275818486635	rAI
1249	-0.18266686824584777	-0.7330224716804532	-0.39259351567790307	-0.43243304880604616	-0.4144609982484365	-0.4944542742671184	-0.46498877935049837	-0.3964839348432328	-0.4124889200349927	-0.4469582250175025	-0.43321040096115276	rAI
1250	-0.49964359338402625	-0.2965494189168745	-0.24607398077249268	-0.4857775740009848	-0.3130657829159061	-0.43208741736789774	-0.37569627496149244	-0.4365752803570061	-0.40804424511200693	-0.3936799706568239	-0.37625887969896066	rAI
1251	-0.37254095567757606	-0.3006491904697613	-0.5998899828329618	-0.2669149935867583	-0.47390421209758976	-0.4427040943195896	-0.4844650819507932	-0.4032719092398069	-0.42442783716395477	-0.4084290401990816	-0.4179698975071434	rAI
1252	-0.6974309302483606	-0.21081168257223165	-0.6090165701183202	-0.20794771127068498	-0.40415069738039805	-0.4921516165847136	-0.43568566542039056	-0.4083289736335537	-0.4115025895293158	-0.4035566597469134	-0.3986481396717736	rAI
1253	-0.17055396395331102	-0.48406786071167895	-0.5792995796280971	-0.33590631300066515	-0.5490936616290312	-0.3448661476345431	-0.40719743615509246	-0.3582341993380443	-0.4164326534945348	-0.410845532478009	-0.4197377431394115	rAI
1254	-0.23074709542499777	-0.47818282477428575	-0.4327049383282359	-0.4282524533048433	-0.3748832991993945	-0.37864925042559083	-0.41281830540739667	-0.4154335483571463	-0.38595115571849276	-0.41503614463993754	-0.43893475758006545	rAI
1255	-0.6491882988813861	-0.36326223746535413	-0.4402070570488925	-0.42320686626612647	-0.4350759594650274	-0.5251861235228764	-0.34693125510704487	-0.4093881284419656	-0.42581504999523184	-0.4225153291348476	-0.3898459459019029	rAI
1256	-0.4906381355705576	-0.45228897799187084	-0.4390225462622588	-0.3006893402288077	-0.32529070243941066	-0.3935640170404893	-0.408155772177428	-0.3887405080116394	-0.41819481140998155	-0.4424805893614022	-0.4227112478366842	rAI
1257	-0.23839636258114807	-0.7836415096645737	-0.5738561243045404	-0.4204553354021026	-0.46885565963635434	-0.38960428750194326	-0.40825020216631186	-0.4100102939772908	-0.40324892000491175	-0.4262312314334082	-0.43222669528875657	rAI
1258	-0.38907805974388393	-0.43462642070024976	-0.2553324372474737	-0.2629292412245688	-0.470516254624151	-0.3589280952816303	-0.42150598340209045	-0.4209632289965857	-0.448905182495148	-0.40892865391633104	-0.4382169013978818	rAI
1259	-0.10633449599241676	-0.4890620383621975	-0.39357649550089124	-0.5281488586685797	-0.47399898745965546	-0.4517125468480013	-0.42370989024486605	-0.3986762588968941	-0.4379500512634645	-0.42133855275580256	-0.41887451929371244	rAI
1260	-0.21910333859320166	-0.3942063522501236	-0.32651700173161075	-0.44604528014653194	-0.41317801445665564	-0.40903131663412606	-0.45639330155745655	-0.37415732880131924	-0.44839974487605827	-0.3806624486156115	-0.38171693282935265	rAI
1261	-0.2316085793635447	-0.43971107909171353	-0.5385369988672924	-0.5399735215265641	-0.39965174737473724	-0.4357423365840102	-0.39412335157021616	-0.39776244446256787	-0.4167560779534778	-0.4025522787087635	-0.41357097603408716	rAI
1262	-0.5284834793558897	-0.4392516054515008	-0.4941507874051149	-0.43993851762321007	-0.4009757790211742	-0.40258660391384765	-0.36375896128068624	-0.4427789199876403	-0.429335138024722	-0.3980144294627399	-0.3841706804604741	rAI
1263	0.07206123923357018	-0.4828776227442271	-0.2606953697759398	-0.5346922456850098	-0.3452306676181821	-0.2935373422537202	-0.4187850468251357	-0.37589599880883406	-0.36477531950774195	-0.3924013697559231	-0.40137052554264885	rAI
1264	-0.42344903928433014	-0.6257222589073841	-0.47518823292763135	-0.5371058047753784	-0.4528186850378354	-0.6144970732114462	-0.3888321686073753	-0.42387143274682076	-0.427077843868428	-0.40071380125803635	-0.3995412006423874	rAI
1265	-0.30281214634482373	-0.41402755973009336	-0.5252380451549776	-0.3060668101059593	-0.4319927099979847	-0.37107548779644695	-0.3922468935758669	-0.39832192526976584	-0.3609546246542583	-0.41489469184459965	-0.40350019123317543	rAI
1266	-0.5249262146967765	-0.7289196155419952	-0.5445337030749816	-0.5100316439784265	-0.3665170211524999	-0.37445731238536534	-0.42701537635280723	-0.3985660390421772	-0.4175502626561351	-0.430506515257869	-0.40067924289004814	rAI
1267	-0.3208472594167751	-0.4582747762513466	-0.3646869850610927	-0.3750000037011239	-0.4473403411469832	-0.4364591133796241	-0.44709298769263794	-0.37502141690458785	-0.3926506054682609	-0.40863335168866394	-0.41535214850392543	rAI
1268	-0.215989596242572	-0.5200094439211875	-0.24133230903187378	-0.5708716294874014	-0.3687274039240076	-0.4584835154498074	-0.40937784670571786	-0.4309672117958271	-0.4237732142954444	-0.3993451614818704	-0.41471715967375183	rAI
1269	-0.8356751853340801	-0.399846380351061	-0.4724463547260567	-0.26858937503155655	-0.4093007194577731	-0.48329233227072366	-0.414643130769417	-0.390255115458183	-0.4047347832838525	-0.3864780393887673	-0.42359478937853967	rAI
1270	-0.542699609739982	-0.009168524727992452	-0.259364576716551	-0.4507668476218675	-0.4455153266110788	-0.4526531572907874	-0.41809755738869553	-0.3879825308322827	-0.4064467531302118	-0.3929965550965937	-0.3749458784508997	rAI
1271	-0.718148487572942	-0.3176659467077563	-0.528620889446952	-0.3477699929872081	-0.4526294988239634	-0.27961599940300086	-0.4383118235828518	-0.41905238033801345	-0.3856206201227719	-0.4097641450855889	-0.4033300805443679	rAI
1272	-0.29794529025195543	-0.525319640830951	-0.5138592461658272	-0.2448895567355637	-0.3650407699491304	-0.42106590258641363	-0.4580708392599542	-0.39646267734999296	-0.4118730220514535	-0.4099942193794076	-0.3989143345477048	rAI
1273	-0.681311604759233	-0.5205364319212058	-0.2155994690508069	-0.2720376918149085	-0.37204893691582375	-0.3482558450975168	-0.42791411959840464	-0.3731274050319709	-0.42414318167237663	-0.4304982081062064	-0.4029778085896121	rAI
1274	0.06723522462971786	-0.47889642844157615	-0.4565052610656068	-0.24647249110210506	-0.4245977922944841	-0.3573326622128675	-0.4215243022429318	-0.4513963279684523	-0.4188817051607605	-0.42971718372413104	-0.408481564203885	rAI
1275	-0.2619284967078045	-0.272198975126707	-0.30836290121812776	-0.4449920473054452	-0.42451742486092836	-0.34324914012348556	-0.30534211125070704	-0.41212141100331345	-0.4245517011244358	-0.392259570694411	-0.4092103629439127	rAI
1276	-0.548518890860296	-0.28953947726762624	-0.4394599165979167	-0.32137435783845353	-0.5190994785467088	-0.3775280823409559	-0.4238443221443879	-0.4165371128783967	-0.37147333318753945	-0.4282006678157914	-0.4035638644412076	rAI
1277	-0.7068003192612815	-0.1761933599162275	-0.18039085903767735	-0.380187492276049	-0.6455671074110304	-0.45980011332519716	-0.4310681891179892	-0.36899835148065707	-0.4068491917939623	-0.42518814681458184	-0.3936942518597694	rAI
1278	-0.5776730444566239	-0.4396974647838663	-0.3422411664478487	-0.5776161398236265	-0.4250849809300754	-0.38995814781668836	-0.4110943154690413	-0.49454723106685927	-0.36652723966673445	-0.41158787869326074	-0.45905709018953655	rAI
1279	-0.8884198536115504	-0.40281291225784965	-0.4440335507569002	-0.5237033860666377	-0.46493718646416893	-0.5884185373383056	-0.4304384349715178	-0.4069368199805455	-0.4355588879900718	-0.4143466371926871	-0.42004838716464055	rAI
1280	-0.21325079644236838	-0.5464247496602213	-0.3279924894372948	-0.4715401014083257	-0.4036650563480802	-0.4244633132298739	-0.41200026132665435	-0.3828944812869525	-0.3964107083267877	-0.43327391239396046	-0.39682133641201567	rAI
1281	-0.30276019041140023	-0.3914491244971725	-0.5584129847292721	-0.5684681198904593	-0.4396696190513177	-0.498362900983172	-0.4578120944087673	-0.45998928105098347	-0.4583704233114308	-0.4052405368690539	-0.4194784786465485	rAI
1282	-0.3368070519357011	-0.22224156818623209	-0.256457738730547	-0.30673096623677315	-0.46408665324252857	-0.45544522801627424	-0.41935017842855976	-0.41604861566851614	-0.41102827995286184	-0.37828883339220515	-0.39507335662235066	rAI
1283	-0.25813281295402596	-0.6930074973008278	-0.6402035544114106	-0.37932242690422935	-0.42801721561995903	-0.42669786083753447	-0.39334077680780294	-0.4064207804010309	-0.4024524965662374	-0.39648744240561057	-0.400377498827929	rAI
1284	-0.5197345765981223	-0.7529837444915802	-0.42739709387696717	-0.4211565863577166	-0.35567227835311366	-0.5163458361859392	-0.44506277649190396	-0.402121671660506	-0.4183086782293261	-0.3889779252866402	-0.38922636948456524	rAI
1285	-0.39205414981260567	-0.4239394812236332	-0.4398263235545022	-0.44817325241400185	-0.49348362764253767	-0.4640414928449644	-0.3685939300378448	-0.4517314318277198	-0.40931931348414846	-0.41594201877257175	-0.39993952617282685	rAI
1286	-0.4632343573503053	-0.13733190058200093	-0.5070570554557066	-0.28458267779411467	-0.3939514702144607	-0.48890533859789	-0.39123463844661904	-0.4590066452161841	-0.3900991968695152	-0.42166481420185764	-0.41306982732723424	rAI
1287	-0.5949332762499747	-0.20049520453400943	-0.44213998545803934	-0.44018839729558	-0.5154238528405372	-0.5045417515558673	-0.3409819919643266	-0.3702346920022285	-0.4001528688269955	-0.420109344530418	-0.4311986404339416	rAI
1288	-0.384142566666784	-0.3959993402312726	-0.4685850788466024	-0.5025287016539737	-0.45473822133575337	-0.3984151765767796	-0.47622223219058035	-0.4093305291151727	-0.4400179357168635	-0.44657226811511036	-0.40725377733413093	rAI
1289	-0.5951749110024709	-0.3615866633157668	-0.5103991342311137	-0.620743502838493	-0.3983479712203016	-0.3440238830232047	-0.3997433985963658	-0.3890714217778867	-0.43658949497039823	-0.3938606708454668	-0.43267707987707754	rAI
1290	-0.613135209805223	-0.5216853843009635	-0.5407734312326705	-0.42637728400568975	-0.40800133296639535	-0.372255982212808	-0.402984074223747	-0.3956343928145536	-0.4449899432993368	-0.398408447391167	-0.3901475782316553	rAI
1291	-0.19335356779798718	-0.3627800327879686	-0.6013107093080252	-0.5451997016780733	-0.5426338209162795	-0.40143217393766606	-0.4508583869123644	-0.43624877724745603	-0.4124458377886896	-0.3993442508460248	-0.391314077143467	rAI
1292	-0.579174898736638	-0.5347001043715072	-0.26949262886210135	-0.42970015364631453	-0.5362276365891371	-0.485348492559107	-0.42329738678407247	-0.4305219908448962	-0.4147898180131693	-0.40557256906521616	-0.42282515930319886	rAI
1293	-0.3860094892733501	-0.40850673819102545	-0.3417762404675895	-0.38738048762653027	-0.3831857078600172	-0.46177440116360324	-0.38399284725698424	-0.438208664729923	-0.3720764725821157	-0.4203033164187205	-0.4211649435981433	rAI
1294	-0.36063371411701445	-0.33716773813315026	-0.35726428351871076	-0.3445252865931762	-0.5076491751002892	-0.42589646742120063	-0.4567135194077787	-0.37807108612547824	-0.3786994342165491	-0.4249805721465642	-0.410942359955853	rAI
1295	-0.2322997873126295	-0.3048353836775748	-0.41743327459749646	-0.40120610080692837	-0.43863805673898293	-0.39128003394012645	-0.40735713985136524	-0.4424377110348008	-0.43541744136212784	-0.4061701582420597	-0.4251986258630744	rAI
1296	-0.14832743908834467	-0.5072904806998838	-0.4346679356351712	-0.5125717817377966	-0.42654468437285736	-0.43496603742723	-0.4045724323873178	-0.34078399576006635	-0.3983306143489253	-0.4450601577162757	-0.39553830792570194	rAI
1297	-0.7648526785392983	-0.5185511958603171	-0.5071936626570568	-0.43208923126349474	-0.40656328408931447	-0.3295618086987853	-0.3846295739121183	-0.399132102703895	-0.4089005065092824	-0.4162837373244108	-0.38351538434853005	rAI
1298	-0.3996074595847006	-0.4160132674313128	-0.36615031001681864	-0.43926905404670746	-0.3418528852387777	-0.44243476997656145	-0.4111221834306342	-0.405426875361515	-0.4121457915412858	-0.40235866223856187	-0.3861824014590357	rAI
1299	-0.058220018704385826	-0.5289179465791768	-0.3683900178181684	-0.5003036569614191	-0.37907760185666584	-0.3747230023398576	-0.35153018591974605	-0.42069330563948526	-0.4615389556194456	-0.4305193249187746	-0.41818066450219316	rAI
1300	-0.2432815858745875	-0.1797237314634288	-0.18004675702779938	-0.35675030495605003	-0.42119404299102886	-0.3760621578993735	-0.40317159919179507	-0.4071080653627056	-0.37771554755532216	-0.4043712118895468	-0.4127176421379921	rAI
1301	-0.5045503621794839	-0.4278900834978294	-0.4488254512466261	-0.39982541645177433	-0.5574393032649001	-0.41829966147224507	-0.3667293574237726	-0.4166158443414129	-0.4453540953930699	-0.41650239841445436	-0.4475694583434078	rAI
1302	-0.27019709030130507	-0.6350121243733036	-0.3669598921796598	-0.48937183261914485	-0.39703759063196126	-0.41481163794036524	-0.4135778265117875	-0.439879821319645	-0.44825650100925396	-0.4089670451892876	-0.4173918862108175	rAI
1303	-0.4542155353662716	-0.37498619175576375	-0.3910676994580807	-0.4736598204795634	-0.48330941559594676	-0.3288395791662089	-0.4775734567047015	-0.4032589673171546	-0.46475249140007513	-0.393872075185312	-0.3891280625013639	rAI
1304	-0.4419483694449415	-0.6065119738519048	-0.4682159040990579	-0.30157990731636714	-0.3597684009135952	-0.4224083556847454	-0.4165675847055273	-0.3834990664448443	-0.4037235747952765	-0.39441781008006094	-0.41270779725458945	rAI
1305	-0.35445384289815474	-0.17734990127991276	-0.25859589418349666	-0.390556392899029	-0.3425942617480035	-0.3733746120403988	-0.3573025173560597	-0.4585558143633424	-0.44409234655362884	-0.42049204565346604	-0.40307652554239254	rAI
1306	-0.38937655724960196	0.04562094749044238	-0.1648308251164325	-0.32471245515970143	-0.3631765353621799	-0.36051476458692633	-0.40978127012950794	-0.431237881072935	-0.40779805573951855	-0.4198876331617725	-0.4187810732492019	rAI
1307	-0.46594127434580035	-0.4400903134341862	-0.5479867007053958	-0.5536538315830388	-0.41762575103515603	-0.404526540329263	-0.4260212823865011	-0.4053497661291375	-0.40992287825435475	-0.4298303411232499	-0.40396773668152663	rAI
1308	-0.3499809915067162	-0.29368012909243174	-0.34527968547776483	-0.44359968885132756	-0.3490887129863759	-0.3756025584810994	-0.43185961042253757	-0.3856725931507161	-0.4209787327633943	-0.41315183174546183	-0.4203067166559237	rAI
1309	-0.4491290726714758	-0.45193545588115147	-0.5399754210088231	-0.44663269918360127	-0.4422515712416647	-0.4669241380332564	-0.41604406435348273	-0.4301053105390653	-0.3879518595371875	-0.3941621330006389	-0.4054719294867548	rAI
1310	-0.3418034162143789	-0.5828951875262145	-0.35791884941657615	-0.44771231724067684	-0.40782742472621003	-0.34251709495733096	-0.42397542698921126	-0.3839963471743591	-0.3944804384335713	-0.409613572028243	-0.43635443140990443	rAI
1311	-0.29409156662554586	-0.49111288936173103	-0.5084031155510674	-0.47106300453393085	-0.40555789517303215	-0.35957584114423163	-0.3954837098297329	-0.35022615748485314	-0.4256955287704083	-0.36999689759028404	-0.41699485226652966	rAI
1312	-0.7599047402396958	-0.32691806051989986	-0.5510494284959017	-0.43673925664641566	-0.47095923729573186	-0.3575733840661932	-0.3851353689462474	-0.36677783433120836	-0.3916722960177577	-0.41316779109872287	-0.3892652071693689	rAI
1313	-0.09436187811110096	-0.38433068318810687	-0.5325483447666306	-0.616009888285561	-0.45636078489019116	-0.3457595469513358	-0.3325504963431527	-0.41975053061112644	-0.4072247457923225	-0.4163645869806251	-0.4041327051152413	rAI
1314	-0.343608647557667	-0.40551093128533683	-0.5894968222702401	-0.36132148264883973	-0.4729975220612638	-0.3575792666573836	-0.47265719173344645	-0.345670703264828	-0.41325210138295637	-0.36948378806284127	-0.3925528494496173	rAI
1315	-0.7883862126249569	-0.35811688014222104	-0.2946106788374491	-0.3734802628295014	-0.5651906191822936	-0.4491040113686733	-0.3466876293272091	-0.35546198641164245	-0.45251076749449937	-0.39916759754487996	-0.4055077482935597	rAI
1316	-0.4265812558109654	-0.32055476619809536	-0.5389157514075121	-0.5395301892465576	-0.3625448120480354	-0.4751339104824811	-0.39502799453561355	-0.4252661112059909	-0.3952320337913301	-0.4090608755294848	-0.44303780106341933	rAI
1317	-0.4416458166667232	-0.48380331834472357	-0.33081720889807287	-0.370622440848373	-0.5780864890055958	-0.4431349128080643	-0.3400737706296133	-0.4470926029722222	-0.41430589072117496	-0.3915333292051788	-0.44623640986272717	rAI
1318	-0.5627808250551848	-0.32588596320663304	-0.45505897138891244	-0.34487073524128725	-0.33940400419557004	-0.5014882562360777	-0.3862000182188744	-0.412717595586037	-0.44676209264313765	-0.3910247539919177	-0.3982010722407078	rAI
1319	-0.2050913584955532	-0.2551222431715608	-0.8921800808355345	-0.3872545551137845	-0.3612854645440467	-0.3998493933032173	-0.4213996275371648	-0.4009828079363084	-0.3864541379948469	-0.4224657301208232	-0.3972426805018096	rAI
1320	-0.439067351073154	-0.4773407721962323	-0.5255569608629931	-0.32348271147575985	-0.37900103496578225	-0.44259806942978613	-0.40494819111977504	-0.4019299646343678	-0.405759245056847	-0.4349071867689478	-0.4205617084719777	rAI
1321	-0.5517394309294619	-0.20439979569194222	-0.5886678208351682	-0.3755605527858691	-0.4074579497219009	-0.4622173142934953	-0.435905536327451	-0.4009568907426376	-0.3818847842154609	-0.38406199113331047	-0.4296065366968127	rAI
1322	-0.5730189444094158	-0.19493085235774152	-0.2858243867345092	-0.378821429781979	-0.5187416440534652	-0.5054403400030886	-0.48039316126326614	-0.372019467318074	-0.4161396798324937	-0.4059769893749171	-0.39894812070036617	rAI
1323	-0.3445808560785647	-0.8095110055058459	-0.49685994813678586	-0.4242821790840968	-0.4337873674883337	-0.45833161180281085	-0.4321885056341545	-0.36817160180020453	-0.40486714327862755	-0.4067735913581172	-0.4076145936819854	rAI
1324	-0.5189145600470764	-0.26840975868161876	-0.2611054609259585	-0.5175658182706427	-0.4362934417809209	-0.4657825902743799	-0.36155507762884964	-0.3840070689610021	-0.4077953382266147	-0.42182967664836596	-0.41762769977073383	rAI
1325	0.041883398436564946	-0.5765300519657414	-0.43571087537824293	-0.2607667651592752	-0.32912567417355926	-0.4865635091051391	-0.43732677910226864	-0.43140678113453773	-0.41860359421200577	-0.37018584958511225	-0.42580743659295345	rAI
1326	-0.4883936476533705	-0.668740022075167	-0.4916201295067957	-0.27308063104132113	-0.2909570146643338	-0.4416003218439903	-0.42412134184034184	-0.3930363652024846	-0.40733592330021084	-0.4694886989572981	-0.4000067600912963	rAI
1327	-0.5669665704659428	-0.5003805307865201	-0.5476421648987763	-0.4197226379565792	-0.32172324080240944	-0.45029346258649605	-0.37765569569959456	-0.384664588966949	-0.38219702921098586	-0.3783385826046693	-0.3877362461779299	rAI
1328	-0.6017126472195587	-0.3430235548666859	-0.34724360235591306	-0.5115471912032892	-0.3265651815277611	-0.5282310925727929	-0.4542389912511974	-0.38170132828847647	-0.3949093943990156	-0.40284097774729505	-0.42411139121678826	rAI
1329	-0.313040294427303	-0.24323229600412818	-0.44927979084505376	-0.493643370257843	-0.3591153968415099	-0.40221997976682544	-0.45677547500633403	-0.4699202357471747	-0.4609204366023014	-0.40508866875404176	-0.41047694679646385	rAI
1330	-0.546228620814226	-0.32914657663066926	-0.38793801387128307	-0.38085161869213296	-0.30255344906794496	-0.37220373760985337	-0.36556126075934603	-0.4185753595051786	-0.43032885922958874	-0.41762404274433435	-0.41542124136785924	rAI
1331	-0.35759915398910214	-0.7265647050028297	-0.2835338630013236	-0.5520968554397396	-0.39159023556752726	-0.3533133102884374	-0.3782731295293403	-0.39308644672599646	-0.42386053886953395	-0.3918331947710402	-0.38780789121970666	rAI
1332	-1.0626962545516339	-0.26234637750897977	-0.3693778767642065	-0.24101023933038687	-0.4287657309662503	-0.3933455412711539	-0.4204653700132485	-0.42131059159431217	-0.40501690349326674	-0.40812953243548644	-0.41004805899127234	rAI
1333	-0.1413716373070665	-0.5370987777643281	-0.400383987382887	-0.6064037890546068	-0.48944072634858715	-0.4936597052446439	-0.423544008321178	-0.4374012162553753	-0.4253501880624197	-0.4198471860960991	-0.4030492803675005	rAI
1334	-0.39399386914595297	-0.3868231908345279	-0.5780840023150323	-0.4579689783827085	-0.4518186564481598	-0.5552291495382324	-0.37089075877362415	-0.4067896404705809	-0.38942167616836204	-0.39598762748820776	-0.3848724377854795	rAI
1335	-0.22396069996560394	-0.6868100758870738	-0.43630495588681417	-0.36244154246871	-0.4182623465428435	-0.3331952259257138	-0.47292223173819137	-0.43698310736063584	-0.4013363449902032	-0.4301209756581722	-0.40625504948141	rAI
1336	-0.7206302239524691	-0.7270119930430631	-0.3454130525315856	-0.42198290545994954	-0.33422665016762654	-0.518516738875279	-0.37446743903730395	-0.43628391996283045	-0.42411062549659384	-0.4194664038127366	-0.4218611482220844	rAI
1337	-0.5756505562052187	-0.7451854187581323	-0.5626789731797005	-0.3248178910813568	-0.32356497801075396	-0.33759626566358286	-0.4001423336165148	-0.39270962597732445	-0.4022243309665117	-0.3938056382829683	-0.42569044705090364	rAI
1338	-0.7715824781870368	-0.8047236717193887	-0.4600806192157288	-0.5399840139335105	-0.465416421275043	-0.31016721092171484	-0.3179715065564246	-0.39891067291670546	-0.41135117821875206	-0.38107481274676464	-0.38914988584244287	rAI
1339	-0.22931788712352177	-0.40559423968391095	-0.4102186063580403	-0.3543110291604454	-0.46589800449922547	-0.4106773978746419	-0.38618622456564283	-0.4536341463157263	-0.40465252935366364	-0.4184939316011205	-0.41220461832673544	rAI
1340	-0.19994408246069073	-0.4253861675718593	-0.2800337425532139	-0.47137223915328524	-0.3982309988960469	-0.42360249750781953	-0.4581279788031262	-0.432287519345515	-0.40896000341580163	-0.38379203051587024	-0.409805955985706	rAI
1341	-0.10397985307108085	-0.4209684829356345	-0.47029459676673563	-0.33491210950458905	-0.4176868848121925	-0.473841595377684	-0.4485892003382299	-0.46445383576585986	-0.4079114407676214	-0.4341771169469192	-0.3951797901323596	rAI
1342	-0.7660449020630978	-0.3539551430858656	-0.7686120751121603	-0.40143250574474504	-0.2983598119370536	-0.38260400715441456	-0.44027676808616173	-0.41192232075882695	-0.4831078427500334	-0.38453693083148377	-0.4000389685401817	rAI
1343	-0.41648857156610486	-0.5391477022359815	-0.36528984297964373	-0.4479784443594296	-0.42578449225735515	-0.4133159672045659	-0.4203556015110896	-0.4150372341327395	-0.4617878225289401	-0.4180375773109763	-0.427738402377356	rAI
1344	-0.2243858154579791	-0.49378600262600203	-0.44371836570781314	-0.4088637876716742	-0.3910071759231875	-0.4269425747175754	-0.4833587699448192	-0.42640924144122916	-0.4268874270808329	-0.41249632927532065	-0.4087831582529708	rAI
1345	-0.5268229274489693	-0.4874779852624201	-0.4972810042088399	-0.3787311771872222	-0.44690422518040746	-0.398135080721453	-0.3642589020380725	-0.40561642430253625	-0.48204266563898474	-0.4409726567177055	-0.4025427323465902	rAI
1346	-0.22274198623062016	-0.44463979402480586	-0.42041541473843713	-0.4727346040796783	-0.3856804920093971	-0.3690430822663926	-0.37501849934617754	-0.44390974293940494	-0.4622757283471898	-0.39790175935175026	-0.4271608482152419	rAI
1347	-0.7253910403211399	-0.3385955747387894	-0.5198503201177319	-0.5559056450933372	-0.4470163296385561	-0.3807578594329157	-0.33300740506420173	-0.4130825396500622	-0.4177309830749194	-0.47207353200094665	-0.41716721435323495	rAI
1348	-0.38286976742562295	-0.8030279403116098	-0.5631530959879848	-0.28438359542570135	-0.3425664254780946	-0.3230910497039534	-0.38856393613682944	-0.4035247002730515	-0.37088146469778016	-0.43754288792556323	-0.4047912168746267	rAI
1349	-0.4349054269427543	-0.5078120194353275	-0.3337630023877043	-0.4842011246907013	-0.4837877661517967	-0.458256730612129	-0.48964507967510235	-0.39976182594787213	-0.4115676662064286	-0.37488795560031846	-0.41524426155904004	rAI
1350	-0.32206795907001945	-0.5272689918856627	-0.41250582978522643	-0.42022530669506164	-0.4408809860340265	-0.4148352673546199	-0.39961465507434074	-0.3586280853147037	-0.39801986246406473	-0.39594071248491586	-0.42448763747229784	rAI
1351	-0.5790538794302605	-0.7909244840829278	-0.5635891054022588	-0.4492342938183879	-0.41817646652516954	-0.34296577066877176	-0.4048866965575322	-0.3640835957687427	-0.4178050854549801	-0.38673591082299613	-0.4072265334156645	rAI
1352	-0.6643329621495242	-0.25383482164705845	-0.21262523755969562	-0.31366963797446934	-0.42824879070364397	-0.39682670398655023	-0.45329520649240257	-0.38272870353072475	-0.44022008372009486	-0.40473655305042977	-0.4108129832697998	rAI
1353	0.007155980313849035	-0.011899884744130604	-0.4817169852753362	-0.33820913442879186	-0.4847597788476566	-0.3874826847599593	-0.45644715045774836	-0.4546248472865934	-0.40138539655001776	-0.40765757332766955	-0.4023457683394044	rAI
1354	-0.310838834023068	-0.3571828245130449	-0.459191393409871	-0.36695633256045745	-0.43939222613057155	-0.428148556904199	-0.46074954839130516	-0.34703317444782333	-0.38597434762565314	-0.4073216844222805	-0.3972681392839365	rAI
1355	-0.5676594630331337	-0.8107424702978432	-0.5018861031562483	-0.49763926471097236	-0.5678349246861174	-0.46880782523718356	-0.42302290323885544	-0.3932086989902703	-0.39831251525147937	-0.42647523008991883	-0.421299304668801	rAI
1356	-0.7792385695199442	-0.4259897993220667	-0.6156737106208171	-0.3963608077011728	-0.5568030218154538	-0.44381892288468494	-0.4232353333971508	-0.3803590424593293	-0.36156793947461824	-0.40028732770878234	-0.4105583479897937	rAI
1357	-0.7495055453898608	-0.28514588129891916	-0.2814982736563241	-0.41897873308143113	-0.3345359666003686	-0.35542560119792865	-0.5048110314216606	-0.41547064949858786	-0.426841328326847	-0.411232330463935	-0.4163576779472061	rAI
1358	-0.6283735396779154	-0.5142451978957285	-0.5400112718076957	-0.4626997216521671	-0.417179705784365	-0.35144448583657306	-0.4382825452750322	-0.3792004723245909	-0.4501184813412148	-0.4268354609590173	-0.43055728107238256	rAI
1359	-0.33728688300553683	-0.40566654837166705	-0.29744576651827065	-0.40299649756687433	-0.6458089012938917	-0.4052297593536072	-0.37623594651954195	-0.4291306137513345	-0.3948538421249581	-0.39171621791119116	-0.40298834662453853	rAI
1360	-0.5996140280204479	-0.622957081532986	-0.252085482353444	-0.3111234892086917	-0.4246679413477403	-0.4125396914165638	-0.4234843832337877	-0.38208311214341334	-0.40713821626876073	-0.4442538592203231	-0.4179922295685773	rAI
1361	-0.5685733074554777	-0.408018209128615	-0.5024159803854508	-0.42956579344088636	-0.5140133000436432	-0.42917028409481767	-0.41073188494236784	-0.4801193815889532	-0.4619269089510723	-0.4029200084060718	-0.40100628243374165	rAI
1362	-0.328215397040201	-0.4591839663372004	-0.6704768000946204	-0.40087949293007835	-0.416062152085929	-0.39364193595075675	-0.48256095769687307	-0.3891990365046374	-0.402097791422991	-0.40087027824361726	-0.4193597337239566	rAI
1363	-0.436299856650469	-0.2962956792189945	-0.648676007969956	-0.6627286714142185	-0.5198367925478344	-0.46186951585490804	-0.3684130139350144	-0.4211161130144067	-0.41745610335890876	-0.3981592846306972	-0.4091944084860338	rAI
1364	-0.19695865909473842	-0.6164308697062275	-0.3017477393157438	-0.1572863279963984	-0.5060991990758461	-0.42848307489146575	-0.36706101701431043	-0.32924484274634935	-0.40163789111422676	-0.4102201568806289	-0.4068501324924228	rAI
1365	-0.5528556947677872	-0.3618303179687344	-0.21755455835272464	-0.3735990500183089	-0.3283127052561908	-0.44005099108338713	-0.37186127026401505	-0.36579377765635784	-0.42809597228915686	-0.40542441900049275	-0.3847863403654178	rAI
1366	-1.023456122274415	-0.7646822124410159	-0.44967117828664255	-0.47561301528107774	-0.5312815312469181	-0.37869059513686965	-0.39630102186142985	-0.37771809844216137	-0.42203930241086	-0.40566015942935973	-0.3935547260735529	rAI
1367	-0.31642381570487305	-0.3237275343983985	-0.4471127271297155	-0.26140928565275773	-0.4482368288283234	-0.4016702194822435	-0.4077710624957809	-0.3973344440534315	-0.4314535288814029	-0.4251537306548633	-0.4031797400073948	rAI
1368	-0.40450967859703363	-0.229919173799219	-0.3573813802717396	-0.43777129789508357	-0.5135314741701424	-0.41890238595142093	-0.39353744262852397	-0.3904456067395002	-0.4019174848904356	-0.36223714270455815	-0.42130532622556655	rAI
1369	-0.3843046219737538	-0.3647328713698142	-0.4248082409117847	-0.2403043616917461	-0.5332881571224092	-0.40359389686474845	-0.39716922287095136	-0.4005231103315077	-0.3932444760440978	-0.46544837901899405	-0.424823243049141	rAI
1370	-0.5609316812691242	-0.5902160777689849	-0.5698148093160592	-0.4706809974668702	-0.40361215499837505	-0.43206791655660753	-0.41772252248103303	-0.36262742996345687	-0.42602368043067435	-0.44783153534753134	-0.41214888475445366	rAI
1371	-0.30348369476628767	-0.3560347459061442	-0.44587059455045086	-0.4084341085629827	-0.5331065535229523	-0.39476520518737784	-0.38996142874824474	-0.49216903671902823	-0.41357996560122917	-0.42040127269880767	-0.4045764331619194	rAI
1372	-0.6708723282228571	-0.2315398873608432	-0.5575876894757555	-0.29484766035720383	-0.416166233646653	-0.41582415962375613	-0.38624050286746237	-0.42036122861985453	-0.41092395323330916	-0.399454614382453	-0.41294908987171774	rAI
1373	-1.018269729366156	-0.5501503374798332	-0.37334668235251894	-0.5188161265344694	-0.4233326561418277	-0.3639915011706749	-0.40510962949079043	-0.4063773870349822	-0.4121336115683422	-0.4318527070363116	-0.40864196363667504	rAI
1374	-0.5371994160399725	-0.32056742351891143	-0.5235874434564024	-0.35637221504477357	-0.36498829105705394	-0.391975901085707	-0.3871314628703921	-0.4432046091130865	-0.40260058456274217	-0.37796989596103037	-0.40798265935165706	rAI
1375	-0.3705584806250482	-0.2740367313453586	-0.3992181566441561	-0.25424410879795367	-0.4079340161223267	-0.3839825644060477	-0.3693189629812051	-0.4881586963335123	-0.35507528083348067	-0.4017241695842283	-0.39813902907244436	rAI
1376	-0.22371113199174317	-0.4719388740580456	-0.22746394800752284	-0.3767779451967891	-0.4071239969472792	-0.3736650912534755	-0.4685323836125804	-0.3827566605069595	-0.40695030449156994	-0.4104502395990321	-0.42624153979561125	rAI
1377	-0.6026170094633558	-0.5730504663330092	-0.2532696214311083	-0.29965877330434293	-0.5034717539573995	-0.3899383704799781	-0.4684621228890494	-0.3619019911899025	-0.4303255145733808	-0.4230442187593648	-0.3848500582191871	rAI
1378	-0.5553186934278178	-0.4756545654722522	-0.2635756096164375	-0.3228537066717756	-0.48556636049755425	-0.37778888758013274	-0.35972484437516244	-0.42529638199967423	-0.41909834797950324	-0.39914999964354564	-0.4009138261653485	rAI
1379	-0.50202857727956	-0.7899905478786812	-0.3384454172454137	-0.2952358851731689	-0.33644133816509464	-0.42295650096189635	-0.3810913374230215	-0.47646823919284104	-0.45946616686585756	-0.39185022653805857	-0.4177114738908832	rAI
1380	-0.26162999667983966	-0.6604139630002371	-0.35926283622571087	-0.6310507774370824	-0.46525418855200545	-0.37344559206628225	-0.43235334407039516	-0.43015603823912335	-0.4109341603311626	-0.4559031222412043	-0.3956608588503177	rAI
1381	-0.288417529026896	-0.46353951313436365	-0.5521692344331367	-0.5970240052262302	-0.3833587630446404	-0.4450946636700434	-0.35868384966431593	-0.4155503349617239	-0.3952014350704162	-0.41579855575155966	-0.41466772163302096	rAI
1382	-0.6260291438425375	-0.48870524851071406	-0.5071899253658629	-0.5203359327445354	-0.3892208605177141	-0.41583600920027886	-0.3629256533991091	-0.43829226872127486	-0.38712625807172896	-0.4323613649812788	-0.4208277423202777	rAI
1383	-0.4980325826371961	-0.5893980962521159	-0.47000912169247616	-0.49797283270536224	-0.384217796082636	-0.4625748828243926	-0.30977265390319736	-0.42886690021681356	-0.36899635019220245	-0.3903402720485371	-0.39484346417708105	rAI
1384	-0.7267235064136279	-0.4032329498489029	-0.5965559737373219	-0.5479086922549384	-0.3997507922897632	-0.4529429844324402	-0.3574395052494715	-0.3837668663328991	-0.402493553329855	-0.39414335678966705	-0.39867312536241856	rAI
1385	-0.6000460417787199	-0.6541174216095915	-0.2703478570124179	-0.46526470846783013	-0.554079882519868	-0.47272031410710713	-0.4200942775152268	-0.38412401791457895	-0.4086881498771578	-0.40809968624588877	-0.4315909631321505	rAI
1386	-0.7730476067719988	-0.3734873052856917	-0.4859862555394527	-0.44136086674264696	-0.33633680401346905	-0.37956122246893675	-0.4304455183889771	-0.37853929903103184	-0.34517877430823807	-0.3880173954894319	-0.4276218276727604	rAI
1387	-0.3443204288891237	-0.48384601254022214	-0.615409124863481	-0.11863173488887084	-0.5460749019626125	-0.3145129271664865	-0.4438281098511269	-0.39742077570978324	-0.45946431133138405	-0.41722146916982944	-0.42295599810133916	rAI
1388	-0.36973626321235975	-0.37027246578472117	-0.20975068958608245	-0.6458552154139421	-0.37225552684842317	-0.3822396295525994	-0.474928360817444	-0.3428385028544575	-0.3699619903280698	-0.4177517968076892	-0.43757872489225247	rAI
1389	-0.50521164850352	-0.36659947777264545	-0.5726027327761375	-0.42482101451632565	-0.4196773701562942	-0.47320550190919436	-0.36603052068751685	-0.4100661746653199	-0.42008915098415356	-0.3668088363862433	-0.39693728631290703	rAI
1390	-0.41698503809634907	-0.4676998658641382	-0.39716256570759034	-0.49063069175457	-0.45417003995342603	-0.38559551733329445	-0.45606639261481025	-0.4036820153213157	-0.3998058754795329	-0.4069749064238819	-0.41786401961788544	rAI
1391	-0.5969946388251216	-0.48286899590628146	-0.44632933532665736	-0.396664811611963	-0.371959201190025	-0.47352464944202916	-0.3651169283117496	-0.3804552432944599	-0.39426055573036406	-0.4317705764470043	-0.4382441931212755	rAI
1392	-0.4988870884656066	-0.543864025466685	-0.48475080760724437	-0.5344130209132434	-0.35127795023590946	-0.3625226457039283	-0.39728586165368546	-0.4021965734650608	-0.40984284654267383	-0.3904605137985889	-0.3976499433271736	rAI
1393	-0.7575870544881981	-0.1279326189947137	-0.40787991926464956	-0.41927314582429503	-0.4347206640314803	-0.49329284178235916	-0.4103983646160021	-0.376271762923764	-0.4069856648224403	-0.40993287725837296	-0.4163174735120193	rAI
1394	-0.6615984886773996	-0.30193606090421127	-0.19561561644398076	-0.4549059142766392	-0.4738860875202099	-0.3839738600394703	-0.5085982658199286	-0.41279822768997726	-0.45702672945043565	-0.4259812084977006	-0.37781351320965245	rAI
1395	-0.4201318696958084	-0.09702796271497321	-0.3428093270061487	-0.5436111224021454	-0.22735158522500779	-0.40678190940960307	-0.4708939687105364	-0.39700216804940125	-0.37208170596517487	-0.41531028138421505	-0.41828898914163676	rAI
1396	-0.28663630175458843	-0.4623138980730771	-0.3575068201930105	-0.37105845860700637	-0.4105554836384241	-0.47343806346567574	-0.43089430949945706	-0.4490345086537189	-0.4247498289526403	-0.41603761565469644	-0.4216880032653235	rAI
1397	-0.2835855460569648	-0.3069737287690932	-0.24391876484216599	-0.44512330946432976	-0.4314160072742352	-0.35285749700532465	-0.365986142162663	-0.3693679139620994	-0.38834019522028795	-0.4299312136405645	-0.40285815598729074	rAI
1398	-0.24413056398619523	-0.7319477337245647	-0.4385542149713082	-0.4879819113059239	-0.5363106726617238	-0.37084296059201055	-0.4507479812930206	-0.3925796473919386	-0.42319328725592287	-0.4236877828710519	-0.4338732258025714	rAI
1399	-0.5048429420223906	-0.49948841545573114	-0.5942542258048936	-0.4108190640587564	-0.5058335636294101	-0.3987485149771108	-0.34087076596177307	-0.39099068464441566	-0.41369174417113413	-0.4359407561384231	-0.4212895376133382	rAI
1400	-0.5736610771153401	-0.6836283296535436	-0.524939163581637	-0.36347381862488615	-0.5324172680277994	-0.4325379265155561	-0.4709690665992175	-0.4417970520926443	-0.3759549402027216	-0.3940328957901851	-0.41572107190079366	rAI
1401	-0.5591335136516886	-0.4490443195741095	-0.2570795269206046	-0.36083330171058714	-0.29257594818747495	-0.50858506541378	-0.42211479337026114	-0.43078763477748994	-0.4389021775227473	-0.400976090688856	-0.41842321814699135	rAI
1402	-0.5673361538892261	-0.28164973294280615	-0.32031594439364364	-0.41658528672879364	-0.4258604725197065	-0.32883938767932397	-0.46379179886210575	-0.3795690221933316	-0.39640462181167135	-0.396546057568512	-0.4194830435120659	rAI
1403	-0.3572497853500223	-0.3376380258593657	-0.38035189132066916	-0.2462722601175135	-0.4159973576773398	-0.407563378723118	-0.43837672419156104	-0.3819618621318859	-0.4341883882328826	-0.3980450965028302	-0.3920815553597953	rAI
1404	-0.5548494094855908	-0.36301298250232183	-0.5195907074476308	-0.33337982471977645	-0.3740312809718489	-0.2856173745436351	-0.43375557714213986	-0.446310108191812	-0.44583433194644223	-0.42628832735208255	-0.4037940868836829	rAI
1405	-0.9064544273944855	-0.3572755692709789	-0.39168264414477133	-0.37143893719763654	-0.38207077455063154	-0.5149858143122089	-0.44732340053785213	-0.39514097677913984	-0.41763493506348	-0.4468910322456016	-0.39977071585010504	rAI
1406	-0.03456971477825995	-0.48448946482907085	-0.36342625037721066	-0.3270041415543669	-0.43979734056165515	-0.3716433183994345	-0.39754207010136416	-0.3941557804906123	-0.4222369569505301	-0.44708602484307847	-0.4282707288481768	rAI
1407	-0.5356300064786602	-0.45720444302394037	-0.5833315386861684	-0.34179844277999855	-0.3102424004542752	-0.4085057378089948	-0.4056580533670974	-0.35304047010982276	-0.4381058192002065	-0.43021411400062565	-0.42989855597928256	rAI
1408	-0.3352980779209348	-0.5735939825731041	-0.37638696658167603	-0.4380052079440308	-0.38794123629169863	-0.5076483047254227	-0.41527525197128284	-0.4188163213073208	-0.39807171153516896	-0.391290889590312	-0.4464902719737009	rAI
1409	-0.48741408193250846	-0.5971462971895091	-0.39119842359722956	-0.4095638844566577	-0.4670115433290474	-0.3271950561395818	-0.36416645914884305	-0.36514606447504294	-0.395411055300915	-0.41423130095598704	-0.3972114812494787	rAI
1410	-0.19922310865461346	-0.390874822878459	-0.3530118610276389	-0.724088964276487	-0.42812347931092193	-0.4900463664575077	-0.41802027901959454	-0.3793152135600747	-0.39540820890106637	-0.38016318718877407	-0.3948432521860482	rAI
1411	-0.2954339421587989	-0.6030247327976681	-0.49535989508999156	-0.3817127383724731	-0.36686548496827254	-0.5192096201434474	-0.3912314523666252	-0.4615091195350799	-0.3800735913211243	-0.39831745194041046	-0.4029838606412131	rAI
1412	-0.5159506721373611	-0.5234585669772382	-0.33306638370211633	-0.6201436400603066	-0.3344564113183127	-0.3284950284513124	-0.4000301672061522	-0.39703541704025713	-0.3940766521214036	-0.3963422971264354	-0.42426132237349723	rAI
1413	-0.7173544883344697	-0.48533344160460706	-0.18439474730717306	-0.5144087953855098	-0.3301762011349219	-0.36857717868514733	-0.48268710747999954	-0.4545077516636127	-0.43688687912328794	-0.41407499874758497	-0.4480757304369079	rAI
1414	-0.5437369153795993	-0.5500495578635135	-0.6319461060840365	-0.3678890519242472	-0.46532936115069734	-0.43649204583133044	-0.3548746453027876	-0.456297585592173	-0.4378538094744512	-0.370456807596774	-0.4021434546209858	rAI
1415	-0.08948204921322718	-0.31090297002283457	-0.3391200143589878	-0.4029080021383635	-0.4870190412836936	-0.5581543607327026	-0.456628390639065	-0.42305708603730796	-0.41031749610447105	-0.41014341417647593	-0.42300088280136955	rAI
1416	-0.2829834589873138	-0.12559711078062205	-0.34617828497205316	-0.29453243994875766	-0.5043325811280448	-0.3638301593547184	-0.44439047310461843	-0.40725832965067205	-0.4355096360404776	-0.4079132669109425	-0.42488038292996877	rAI
1417	-0.2344510855124741	-0.3109005276585759	-0.530958520956068	-0.26255156848389194	-0.36030523800868525	-0.3226555215173001	-0.4086379691083408	-0.4252877430504117	-0.414948325844963	-0.38105701208985493	-0.4139079634613202	rAI
1418	-0.13242553276260532	-0.26779271536851673	-0.2849822122053386	-0.4298226632341568	-0.42868138896470803	-0.3897880554190933	-0.43546785686395434	-0.3628274161316907	-0.3885817401888615	-0.3594492719999188	-0.41011300025945513	rAI
1419	-0.3710313293575131	-0.5621259812056939	-0.49176156615859445	-0.4379933452300384	-0.3826758425018557	-0.33026608340478797	-0.4193718711111969	-0.3504708908433391	-0.43013631495086324	-0.40247712250385587	-0.38602976418895424	rAI
1420	-0.8787486488223054	-0.22597323581964926	-0.28926462000988556	-0.4953284558567598	-0.4624466310225897	-0.4637840682294487	-0.4515526718463203	-0.4265720993017551	-0.42330131756944944	-0.41438271159493756	-0.3827171660719663	rAI
1421	-0.3634393124945474	-0.19735017547501887	-0.35804598387949266	-0.3319131452346163	-0.42895391833063	-0.36907917874305396	-0.42282014111899274	-0.40781057097232154	-0.4350303126966891	-0.3754553874536384	-0.3883055574162458	rAI
1422	-0.4540654225115028	-0.3884304474315982	-0.46769652186380933	-0.41982217553295226	-0.31713127292520565	-0.3948199850878492	-0.38203851597066657	-0.389958418301875	-0.40881360168692266	-0.4293399246762833	-0.38898474946244677	rAI
1423	-0.3391734864839883	-0.46800715297551887	-0.3198660227250448	-0.5684658387710217	-0.35914051195918817	-0.5237646654615893	-0.4315518162080368	-0.4354016683649817	-0.4532159674709305	-0.4237926723183098	-0.38399230615235774	rAI
1424	-0.45799370348914853	-0.45816223389431643	-0.3863425878129113	-0.3384337951855644	-0.5436310295186143	-0.38490766013350963	-0.46865777011361437	-0.33253877050190406	-0.4039528616709111	-0.4008411854703281	-0.41323974340699926	rAI
1425	-0.2215917757622029	-0.19388332185245336	-0.643219602053944	-0.3956313804370014	-0.513095718201919	-0.408139966464024	-0.3802193375473331	-0.3921152387775324	-0.4388769164126373	-0.4343215952565922	-0.4181303961226567	rAI
1426	-0.6288314341989572	-0.19887180349412897	-0.3769328763131704	-0.5273951982603372	-0.30215829581665904	-0.4305175156568417	-0.3749939235433122	-0.4576365465824217	-0.441137304094315	-0.4127939547725105	-0.40513769977274794	rAI
1427	-0.5270758918743954	-0.31247473433693007	-0.4050340743195109	-0.4239748644451819	-0.5401083057243987	-0.4152937346897755	-0.3895510356382023	-0.4226462182323302	-0.4387501338302678	-0.4124156700559387	-0.4234995059280341	rAI
1428	-0.6810659749720473	0.013951129389542514	-0.5627186997906392	-0.40283541787393984	-0.4488490822278757	-0.4245045883832634	-0.45538108673294664	-0.3937026047739799	-0.39989180141877334	-0.37883888524662196	-0.41221075013676595	rAI
1429	-0.3860156625327055	-0.3644518270465777	-0.43105795929722274	-0.378559262984188	-0.4280137065374629	-0.4002651447380846	-0.43394200264083527	-0.37575784114263805	-0.46059103585131655	-0.4252210232619063	-0.40244308703372683	rAI
1430	-0.5094211321048789	-0.3739978240560343	-0.4572052847807054	-0.41623016820387637	-0.5610341216720707	-0.35791801940165546	-0.44166077325965436	-0.3830473730408895	-0.3719996317982338	-0.41147454055501675	-0.4000447253659521	rAI
1431	-0.6248024209074168	-0.6852984929551726	-0.6041431005735364	-0.39695682156714923	-0.3670273875209256	-0.45701673267479315	-0.3825277545518732	-0.4142145585934731	-0.37332062419389267	-0.37847504584219804	-0.40128742195143563	rAI
1432	-0.4616986789055658	-0.34958981203734196	-0.3213197371005815	-0.5139374161890642	-0.4696853387918268	-0.462017892948346	-0.49045230654729766	-0.4584686649283473	-0.4490032081354545	-0.41009733772067986	-0.3872041838881863	rAI
1433	-0.039357206774557056	-0.3959459351617234	-0.45685551326511725	-0.4179136251491269	-0.4672887819469192	-0.42566249245431825	-0.47126605487057266	-0.3953887211950736	-0.3994110740663027	-0.42860836853857764	-0.4363211119786148	rAI
1434	-0.9127512103353042	-0.24263359190318115	-0.4940730183680136	-0.4624527093887877	-0.4741150072755776	-0.4018347046733566	-0.44070959672152027	-0.3852860915889287	-0.3880762760278401	-0.4110761072879242	-0.41293695629063615	rAI
1435	-0.7896061141129591	-0.27805630459334957	-0.29714483858499585	-0.4413697943689622	-0.5028306946052266	-0.426164459611576	-0.26434950137988544	-0.45429973389660183	-0.41677760285084703	-0.4261433007258583	-0.40784183446653777	rAI
1436	-0.42228438623810516	-0.34506790501203904	-0.4863394999233844	-0.4820972892779379	-0.4154317293538985	-0.43177873932396316	-0.48291451638945226	-0.3939446622189501	-0.4003712012040161	-0.4394799481877513	-0.43161945501399335	rAI
1437	-0.33070008463829204	-0.0784851535972205	-0.556084912883469	-0.452737074222366	-0.4360194926156169	-0.4189461090235321	-0.46662075184683316	-0.39248037575169825	-0.375172132334988	-0.40747348798224	-0.40849270892353984	rAI
1438	-0.3913070794978226	-0.9538205387664568	-0.6921464683710246	-0.487408345963785	-0.3613521151603415	-0.4933369759582472	-0.36581791615833315	-0.4413179537741049	-0.45588176804444985	-0.41377248191054444	-0.4123107097094792	rAI
1439	-0.6295048892919227	-0.5174595264834134	-0.6133980076719917	-0.2838709105504076	-0.323191369278527	-0.3587695475347947	-0.3456787668157905	-0.38931910109695805	-0.432549467485468	-0.424894375078477	-0.3836734112019733	rAI
1440	-0.20033316894342718	-0.20747533422240422	-0.1787027067975427	-0.4086352446942036	-0.3833897520831071	-0.44814844485018734	-0.42215360241688005	-0.4299196757150639	-0.4527066022702408	-0.4378572501113184	-0.40081707430712227	rAI
1441	-0.6045450437147709	-0.6377911289808268	-0.494650163759728	-0.57885587456028	-0.3946693530277435	-0.4214022545627193	-0.4528834220452613	-0.4196652056654703	-0.4322675412682202	-0.3746802989972118	-0.379394881710187	rAI
1442	-0.5300751474255092	-0.3483307242823062	-0.44962492429384476	-0.4445932627555261	-0.45535725820334394	-0.4301054546230036	-0.38076585164250704	-0.4234179675023642	-0.4430785957990276	-0.39385967850342257	-0.40358871488624776	rAI
1443	-0.3135180140275069	-0.7611427944891149	-0.42939562332001435	-0.5185609027128818	-0.3925202246510933	-0.425947750992295	-0.4221873900291455	-0.4216321118834793	-0.452555093937455	-0.4231931041757915	-0.4037457677937259	rAI
1444	-0.0914647959269857	-0.2462865745041982	-0.33800956136309634	-0.37116986639116767	-0.40689066915457994	-0.3384977195971235	-0.442699407631433	-0.4345001331271496	-0.38500594747398903	-0.43949276013843624	-0.41893628752653234	rAI
1445	-0.4196365989258124	-0.31674486465131013	-0.3190744906108958	-0.33290219716114944	-0.31719571709999095	-0.4673503646717648	-0.40662392955745136	-0.39360893231058003	-0.4128967318702697	-0.37475637100715586	-0.402745388881849	rAI
1446	-0.06747872275160638	-0.2899788402444408	-0.34584546507161545	-0.41600559448738306	-0.42559990085725363	-0.3734158346596183	-0.4122351582796387	-0.4432921101589545	-0.40056783777898597	-0.3916715499031922	-0.432171728030051	rAI
1447	-0.7941827823469692	-0.644771481074434	-0.4076076048105745	-0.41530213973385816	-0.5329372070256339	-0.48970362220237357	-0.4045564930588919	-0.47534714145810314	-0.3975863177282137	-0.37016613024649997	-0.38753678199789215	rAI
1448	-0.75643398830341	-0.46881985325711495	-0.4156283614462529	-0.325677762720096	-0.37512853460418577	-0.3840949104859565	-0.2925325295236694	-0.4334000700451053	-0.4638165745671835	-0.4127711905942422	-0.41404446822140695	rAI
1449	-0.31016779058884536	-0.40451953057428364	-0.32662822688123416	-0.42638333864815686	-0.35154766541189514	-0.47701354609205904	-0.4492668653022814	-0.4046520234006112	-0.40711367427679857	-0.4060809776549047	-0.40816053519581746	rAI
1450	-0.6838695389301668	-0.418832780348401	-0.5999280139471449	-0.42368892132520514	-0.392092487276849	-0.45653150187147656	-0.43893086991157465	-0.4125712550868565	-0.39692458605419595	-0.38166874393625455	-0.3911965119512549	rAI
1451	-0.5124428541844691	-0.25325778656047226	-0.4366044501781131	-0.43046363591960496	-0.4531234289726278	-0.28846094513853726	-0.4056623890842991	-0.388168724038686	-0.4254509429190309	-0.4030248573918143	-0.4071926886459247	rAI
1452	-0.20119169243084312	-0.42284180864376114	-0.6343388572043068	-0.3048829992438424	-0.38125842624928297	-0.5404292216103526	-0.36497630603251097	-0.44881600942822075	-0.41272158025233896	-0.403838893827923	-0.407154751553971	rAI
1453	-0.9438619094848237	-0.5237374995515766	-0.534305800561592	-0.3640611587148585	-0.42663732325389875	-0.4506257989174544	-0.4411187677297507	-0.3970481466088935	-0.4215942106743818	-0.4130595250692348	-0.41808236270227117	rAI
1454	-0.34421020783354095	-0.7905087375535891	-0.3965637261423282	-0.5562492898875734	-0.3532479113689706	-0.5302987515481289	-0.45186158128439324	-0.3888528060678701	-0.45006638437213636	-0.3835723083359617	-0.4269916907162754	rAI
1455	-0.6751791435006496	-0.5421359862451791	-0.5185975286883137	-0.2905062797186809	-0.45090000874512065	-0.3426126581278631	-0.37584565808155024	-0.43049405651762973	-0.37298203530766616	-0.4311575782500352	-0.42664152895568375	rAI
1456	-0.4496288307382232	-0.5095492176987343	-0.5098044468810446	-0.2142689288285359	-0.44188649702903315	-0.4165700722973776	-0.43288572832049527	-0.4477183830426235	-0.4138709300049324	-0.38519414925391376	-0.43419114230127387	rAI
1457	-0.5031258643449595	-0.60289616966966	-0.4622888793006633	-0.3555221788753812	-0.42379310845125767	-0.41269213613475747	-0.3904220495541755	-0.46609768575473404	-0.37733061885154257	-0.41342046450327957	-0.40402147955364304	rAI
1458	-0.41782898346769837	-0.2783505442401028	-0.41849140447007427	-0.2804091976673329	-0.44643330203512005	-0.3945267492977334	-0.3983705324807635	-0.3913424823322576	-0.4094150517122951	-0.3777720659454549	-0.41341628873825026	rAI
1459	-0.2700309005010809	-0.1582508885342064	-0.5666091040259527	-0.37880461988516656	-0.3434836552383402	-0.25139669042839546	-0.4186662626294454	-0.4184904096126653	-0.39756559723159457	-0.4060166632417267	-0.41522134499007557	rAI
1460	-0.37030134359338623	-0.5814329350088921	-0.47187011944566026	-0.41685190059023214	-0.3443708649349186	-0.3539706981101099	-0.3478510937158807	-0.34923209661145377	-0.40431455664122545	-0.4391601635587197	-0.4015519687591295	rAI
1461	-0.45897698394295666	-0.7789628051362963	-0.35267415396175505	-0.25590807607251603	-0.4073434159729258	-0.4354312368981789	-0.4136869345854668	-0.3608004516119435	-0.40613298188463004	-0.4515294225976988	-0.4081530432701335	rAI
1462	-0.7838322605326036	-0.26940363173259546	-0.17996682803905797	-0.5152169161681425	-0.5221179355670373	-0.35140162978362327	-0.39117570732871226	-0.37355978869408923	-0.4214662668031595	-0.42385647491377904	-0.3972632031332946	rAI
1463	-0.039332937181158364	-0.3862614067288863	-0.2634208086334741	-0.5680062060895522	-0.3732006828546309	-0.439351684562524	-0.4845343060111753	-0.3804559252097767	-0.41529754766842364	-0.414229918277228	-0.42462999656924444	rAI
1464	-0.5842219438548046	-0.4405202016022979	-0.28605863578767265	-0.5043768781376112	-0.45302457035611526	-0.4270076697146206	-0.3947313947085171	-0.45188826327354764	-0.4732351685579523	-0.43451710650524183	-0.3919872436387249	rAI
1465	-0.38888497557266566	-0.3361198031247523	-0.4665188641729493	-0.302658960691112	-0.35924785625820116	-0.39708858467095004	-0.4300483025704774	-0.3484493208677992	-0.35282936069699494	-0.40798343580859503	-0.404579272844903	rAI
1466	-0.7215643844692687	-0.7869001120405041	-0.3326063246859528	-0.4117476256796471	-0.26947157035489405	-0.46598178880987995	-0.3615646868845998	-0.4376752282586291	-0.42252895498193577	-0.4178015243750625	-0.42092407084343636	rAI
1467	-0.5605883277598332	-0.5798341493084146	-0.5467971434528625	-0.45500731019991947	-0.3844807384152465	-0.3621028341350206	-0.34755973699035336	-0.48713862851958395	-0.410401048334787	-0.4198945126128645	-0.393304280755522	rAI
1468	-0.2761737143649703	-0.35406814240403883	-0.5988267305077161	-0.0568663744029871	-0.420461282009636	-0.34167678737170515	-0.3288376828649874	-0.3940680634332845	-0.419859332260979	-0.42123462432897085	-0.39854248779846535	rAI
1469	-0.3900394287871547	-0.4122214217329164	-0.44798574286946297	-0.27044412313350447	-0.3964430000582752	-0.3965599812978029	-0.4117069368326363	-0.3461314414296004	-0.3960890230974127	-0.39442221330131344	-0.41854642517950524	rAI
1470	-0.6412137843464807	-0.49565663758213346	-0.2541777134529955	-0.380898254328183	-0.4561447025770027	-0.4343780635346457	-0.4172199535220645	-0.4237505292413157	-0.41084717174463253	-0.4178995123994571	-0.41821271767647034	rAI
1471	-0.7727159196263244	-0.5327790211291975	-0.4495881864624238	-0.41566468476697704	-0.39870694789840133	-0.3260154294664495	-0.3567043719248784	-0.43255644673394134	-0.41437507081781255	-0.4246536345263008	-0.4262031579453161	rAI
1472	-0.367917239146833	-0.24394360262256629	-0.5682567416309937	-0.4884192166376537	-0.3475551909500419	-0.5166883880102192	-0.5276321529550733	-0.45984060800711996	-0.4055739622770652	-0.37704873383684623	-0.4294211282544261	rAI
1473	-0.1571034379234929	-0.47244250024346407	-0.3214460729759663	-0.39239591046561906	-0.40147772127844467	-0.44713830135667143	-0.3713891523700564	-0.4126924722680899	-0.3689646465938068	-0.3893330748275504	-0.39079027734634114	rAI
1474	-0.6406385152411537	-0.3659467322516857	-0.2424469466040609	-0.3819930965041164	-0.41512331312859413	-0.4978050783727832	-0.38993906062784384	-0.36657371998182026	-0.4131508721974343	-0.41600679925880163	-0.4203483849638452	rAI
1475	-0.46500643393166224	-0.6821830557460851	-0.40154374313999636	-0.32318638674681227	-0.41761809949765644	-0.46354679302569546	-0.3596667759162589	-0.39564125338106687	-0.42082202339686275	-0.41362742701108396	-0.4036912800354595	rAI
1476	-0.45918369902154366	-0.35543060097767926	-0.41118937194839905	-0.14017028964171127	-0.44365101229910586	-0.3516429943923372	-0.4139687078677255	-0.39912997406156364	-0.4020654764322604	-0.42058132460125464	-0.43225013147862223	rAI
1477	-0.23898650464636587	0.012036836418185709	-0.30943233918039	-0.6274132045257288	-0.26415985010434767	-0.33521578105635363	-0.37614955961923785	-0.41537600342765346	-0.42814054577501287	-0.3940341892641636	-0.42069429820285303	rAI
1478	-0.36846980232134663	-0.7605240295034071	-0.2643989933720784	-0.41973691992741496	-0.41498941830108704	-0.4416789337164095	-0.3747081104041852	-0.40914286304521175	-0.40913674501914626	-0.42153970654070744	-0.3867745415163112	rAI
1479	-0.3755001756790213	-0.5557133947091292	-0.24318317831053737	-0.40133931771179676	-0.25651623216561925	-0.38096080962926054	-0.44443320628342986	-0.47403545623070104	-0.4041072147244972	-0.40176482182253664	-0.412350099892105	rAI
1480	-0.28750575818643836	-0.17799869330865586	-0.3834722078982954	-0.42415914578299346	-0.39680688301257644	-0.33277074979050103	-0.46508705313828563	-0.4347597629101495	-0.40436249136893815	-0.3946380998791908	-0.4238715054705464	rAI
1481	-0.1246306135490481	-0.3929261503268355	-0.5191326933388849	-0.23523737896154506	-0.48664185478461597	-0.5347205814619517	-0.4049030291408017	-0.4848651710532663	-0.41951077886881905	-0.3820842033562381	-0.39432916325548867	rAI
1482	-0.1823065468025971	-0.5540798684150076	-0.3206502988139579	-0.7043098137917043	-0.48508527556719483	-0.4449503810546043	-0.47137037218428773	-0.3977457558914563	-0.41087137932985346	-0.4240928409670979	-0.3990640346008685	rAI
1483	-0.42510507224020005	-0.24696130867927363	-0.2809930461992124	-0.4595782496220272	-0.42079616368357164	-0.37984807971141554	-0.43443660358267533	-0.3587105379069285	-0.439040116152299	-0.40593959622257614	-0.39802432967167695	rAI
1484	-0.3239144437922122	-0.24827523665702034	-0.6376505630308726	-0.3347111481709729	-0.3664861255599523	-0.32456698469580064	-0.4500658340940644	-0.39341057368642085	-0.41957080605894875	-0.3979755470590631	-0.39820732182183766	rAI
1485	-0.28600312885208207	-0.4258331108021516	-0.4048191692702004	-0.25678554573881085	-0.3167398350866337	-0.3762174459196549	-0.40804868739953	-0.39615669313156543	-0.41441594637092016	-0.3852732191274039	-0.38952995966211285	rAI
1486	-0.5211959272557566	-0.3308940183794882	-0.31963456831003684	-0.3513362937083081	-0.4139776864058902	-0.4255981795235378	-0.36964759593875646	-0.4794022023257308	-0.39976910668397464	-0.4404593747200628	-0.43620248738188794	rAI
1487	-0.4981878589024095	-0.16872088170554722	-0.5101120318637824	-0.3654705589531908	-0.2595756258731274	-0.44228821174978206	-0.417060335391448	-0.37142132417023954	-0.44108746469477195	-0.40297279126008884	-0.3828626271256963	rAI
1488	-0.8048421184545967	-0.6095558323256423	-0.21915061406633188	-0.5145534106651215	-0.33872498094055126	-0.341686166534768	-0.4219971490962083	-0.4043167998108532	-0.4458561480783234	-0.4164314101064525	-0.4140924862900053	rAI
1489	-0.335043501945501	-0.7218232897589527	-0.41975825783329396	-0.4027164786481552	-0.4059230296671231	-0.3681377124780264	-0.3613830546392007	-0.48160321304883463	-0.4260103290318093	-0.39730977123940203	-0.40798070658392743	rAI
1490	-0.7346101343996222	-0.16185547424594435	-0.6266141985947882	-0.39036628177977206	-0.38049657774775614	-0.3011957893041017	-0.39059858011871595	-0.435501644643463	-0.3880800240000599	-0.42715894825736317	-0.431830823794697	rAI
1491	-0.44915294950051915	-0.5195857330136785	-0.32644799369836264	-0.45957221103858636	-0.46628595439167936	-0.43053152979820725	-0.41661761477922055	-0.39318963026630405	-0.35753973471886685	-0.43310398937157374	-0.4040104358421713	rAI
1492	-0.6042847277630986	-0.32428020139371005	-0.404990549484065	-0.5282025033606546	-0.30363722007330224	-0.536150014348876	-0.4523622496917605	-0.4920098041194584	-0.4243190940094292	-0.38398098068787045	-0.4147008720344432	rAI
1493	-0.6531693065576251	-0.5640778194091313	-0.3789685470707759	-0.27287730564156537	-0.22571250824515135	-0.5198352180070694	-0.4069533336831338	-0.3945773436815391	-0.3764551779487228	-0.3775279949990984	-0.41458374104015494	rAI
1494	-0.36072795515278033	-0.7859074052406843	-0.6172487885154433	-0.48654649441859943	-0.5325917684978456	-0.42004486996617807	-0.41868905004179213	-0.39313484983695945	-0.4105816521698597	-0.3872080527371373	-0.4118049603587988	rAI
1495	-0.2770723281302639	-0.41429441616496554	-0.3994916311330892	-0.2840027922623298	-0.28627425284107144	-0.40222634398374335	-0.42805620926701715	-0.45509992175945563	-0.4076011650688969	-0.4139909204071863	-0.41404926532067565	rAI
1496	-0.8062831692251031	-0.39502703773837355	-0.4032341903812691	-0.34479159699771034	-0.36289734198709067	-0.43366117974603513	-0.4412777505168551	-0.4206710181503919	-0.39996790169129326	-0.43411248723140966	-0.4394636053889399	rAI
1497	-0.5124301064756889	-0.3293649337786663	-0.4362399643424551	-0.32802789003663213	-0.4428947998845032	-0.4925055123016136	-0.36245628599586605	-0.4303586042718298	-0.39965442227733233	-0.38606251377849143	-0.42051665729123094	rAI
1498	-0.20511990500086671	-0.19046257218236992	-0.34882137707029953	-0.37390685840562904	-0.5935128126974901	-0.40445127143531495	-0.3767048743503486	-0.3642636839675556	-0.38928185568045937	-0.3828498870426004	-0.3987324253200304	rAI
1499	-0.34624890905783307	-0.2234756721374635	-0.24246047399472084	-0.28502895833747083	-0.33832965195384446	-0.3489780363477654	-0.44130513159766505	-0.4208868276141535	-0.42118366378250544	-0.39360429398789376	-0.41622462855283887	rAI
1500	-1.0865764227914927	-0.4117231738357752	-0.3222476433758397	-0.40542825646531955	-0.4473518873529319	-0.4736223455762067	-0.4207767416681211	-0.4045411690796252	-0.42510694568459995	-0.4298272987911976	-0.37498192575183037	rAI
1501	-0.688560566462426	-0.3331694441496231	-0.4677880588701488	-0.554337934004955	-0.38326617869138846	-0.39607849359111336	-0.4079851138556668	-0.396645244601678	-0.3844341053316355	-0.3837101600635778	-0.3964298913784596	rAI
1502	-0.19330667388707787	-0.4029970629666432	-0.3987722331334013	-0.32052097286364656	-0.3574895998582725	-0.5556576859982586	-0.3970149397772511	-0.44966599207804986	-0.3717879270076742	-0.4386089550594947	-0.43343054045120244	rAI
1503	-0.4698916622763956	-0.34419399968718184	-0.3363861048424864	-0.38824276749264613	-0.5070358760540973	-0.3437615607527701	-0.4719576185204385	-0.379603741925846	-0.42331010279875336	-0.42722964508087036	-0.4132683520277609	rAI
1504	-0.9725843271664211	-0.25914307796581115	-0.44607973998777933	-0.25212170650239013	-0.4358152833533637	-0.41690462497144765	-0.40836150546907624	-0.40005082071671394	-0.4207921865470392	-0.43976571001482	-0.4101616009598873	rAI
1505	-0.8553087014405596	-0.48783827733182994	-0.25642736561887275	-0.4114185948082074	-0.4805198042360506	-0.2833795660321957	-0.48862881122060925	-0.37677393495333433	-0.40119013858610386	-0.4125664403693651	-0.43173205036217427	rAI
1506	-0.06392717704652173	-0.3105476920379518	-0.555336570786692	-0.40349946514582924	-0.3042236209799515	-0.5105716683179363	-0.38336041691234396	-0.42775783494160247	-0.3867008538177428	-0.39168409719419117	-0.4126860125600349	rAI
1507	-0.10661091934945914	-0.448906358337324	-0.443878391992909	-0.15184573619962927	-0.4049309529263468	-0.4077374337540817	-0.33919869877802017	-0.4003904401897601	-0.4307331390562129	-0.42946168489338277	-0.4078402886228217	rAI
1508	-0.6632676845202008	-0.4721604136389386	-0.36583508264450904	-0.32988580094800296	-0.30835930343931456	-0.4330782250460339	-0.3334326557688616	-0.3889355423121517	-0.4557764111399768	-0.4129310360301989	-0.40215132962582695	rAI
1509	-1.0565474946885947	-0.49395745950083625	-0.4288602545175578	-0.43793690690273257	-0.2901305333964292	-0.4059192415731797	-0.4980406296061568	-0.4007569663003903	-0.4351380867317269	-0.403702205414988	-0.4216195382868517	rAI
1510	-0.4956876440582753	-0.3201636399525468	-0.5128183685519746	-0.4620474665280703	-0.4442965639166944	-0.43355677734694476	-0.3554933152713344	-0.43357600579549926	-0.40701953545597014	-0.3851684678175839	-0.4078088819857438	rAI
1511	-0.5581212053591595	-0.4208285488312377	-0.558483535354629	-0.38535843326454333	-0.4726902910962205	-0.3943485265346199	-0.43636471245006364	-0.4518034672207139	-0.41276035371527525	-0.4168079176748208	-0.41255956320767145	rAI
1512	-0.46238738487497444	-0.3783740487848405	-0.4704223828669015	-0.41238070466260773	-0.28756344336625306	-0.3659430403994385	-0.3762022554119906	-0.37898815959247445	-0.40346123186849825	-0.42063193145465677	-0.39769548880945715	rAI
1513	-0.46510666752400426	-0.6177348690049369	-0.2742090595051493	-0.4056589624626382	-0.4716548221326046	-0.4596813068156196	-0.44179372556548563	-0.3599732815537613	-0.397456274420062	-0.4323068672129616	-0.41354396465847165	rAI
1514	-0.21773791449898044	-0.34237036242575397	-0.4686156374972603	-0.34482814363679387	-0.3701186000683642	-0.3558544494123908	-0.4646961697831765	-0.4321624727194133	-0.36249452261520126	-0.4131291134713781	-0.38143828243358924	rAI
1515	-0.39987988961970694	-0.3489720386557291	-0.4906906861988229	-0.29078283674439287	-0.5773263925146667	-0.4083796585763791	-0.39150392280667834	-0.49297231605071695	-0.43012369029575337	-0.3835666984499877	-0.3947210338421422	rAI
1516	-0.3327986217728579	-0.8511044830907772	-0.3681609151491473	-0.25625352031400395	-0.5442600569739302	-0.34971289895191615	-0.4211938411437456	-0.3992324803001845	-0.4013768858417531	-0.42418202900709134	-0.4002995698930002	rAI
1517	-0.24759857208898908	-0.4309881066565951	-0.34990279250001255	-0.5161456212677668	-0.5450735344667317	-0.38706412234853943	-0.39822957185091534	-0.42892666099849436	-0.36915603206651026	-0.4240401665835778	-0.39839614365752485	rAI
1518	-0.6331013677404439	-0.41000813300886174	-0.4848923088882567	-0.32360667978003155	-0.4482908784870521	-0.448633086390647	-0.37875285826683625	-0.42522929625530775	-0.36507624873373035	-0.414207724146392	-0.4164405081422197	rAI
1519	-0.34836337698676795	-0.26001583915447046	-0.4567145368322371	-0.3070724028645296	-0.42640850261766255	-0.4044760106044715	-0.4146270890677651	-0.3604459388388352	-0.4101390154579996	-0.4188839760209136	-0.42374266802784044	rAI
1520	-0.23895594718167198	-0.24621388940488892	-0.4065312544732693	-0.4654642440023213	-0.49438674618835	-0.3593578908120234	-0.4343691130590471	-0.38636812989576974	-0.45903142638393385	-0.42122465660969655	-0.41346848760922933	rAI
1521	-0.7242789383126134	-0.41480111385832735	-0.44209590957038064	-0.4351422993795401	-0.3203069317351916	-0.45657964620713354	-0.4582448324619403	-0.46007937240611513	-0.3963615698348478	-0.43029124001674574	-0.4212892259774709	rAI
1522	3.3355425989354036e-05	-0.5240266448215688	-0.48365618302857655	-0.20092680960796677	-0.30964743102372566	-0.276735159159427	-0.3772206398501992	-0.4656127200226009	-0.41972775896889186	-0.4368385414890389	-0.3875484800583532	rAI
1523	-0.4035759032185488	-0.7880594451556939	-0.4860291392795624	-0.5178730278281529	-0.4214075133851492	-0.4385719712252385	-0.41810695463270425	-0.37418759665296286	-0.4373160370136134	-0.403990577599672	-0.4206745798023187	rAI
1524	-0.3382760359260129	-0.4224019481850859	-0.4207307087854154	-0.3877519403489051	-0.4587672876433052	-0.39400719511218063	-0.3986273561117654	-0.4172424222910079	-0.4184068928833932	-0.41879223904821994	-0.3889599238908866	rAI
1525	-0.44636676685957893	-0.27970962917167635	-0.2774388553541157	-0.3710831060880308	-0.44804908064304094	-0.405317180672714	-0.38701012371244026	-0.45071242599633043	-0.4373027346780451	-0.40452081133383866	-0.4161115584000285	rAI
1526	0.09429302299450765	-0.5513849477604662	-0.31273072485755343	-0.5073931570874355	-0.32654603791069664	-0.4964253713194399	-0.31580267280854274	-0.4201086538450806	-0.40648561962309426	-0.41671544068118216	-0.4057540189902314	rAI
1527	-0.03779905057250483	-0.31394212608684785	-0.33926516936742174	-0.4516848020085602	-0.3984592785051331	-0.29388871955349355	-0.4517310439484869	-0.4565231005467216	-0.3934913225280059	-0.39015115893214847	-0.40777503029452195	rAI
1528	-0.4026229443463469	-0.12233990163192031	-0.5005491119267077	-0.7367479509501499	-0.46496166875342854	-0.4026097691337128	-0.411368116500702	-0.3655548257912009	-0.4055055716857553	-0.3736363565199331	-0.4024149446270046	rAI
1529	-0.53872710786334	-0.790154971481523	-0.3714796966968106	-0.5674844140266074	-0.31024932812045686	-0.4002795294250404	-0.3630690726356962	-0.39263781024862143	-0.45572938235866933	-0.3955852662517743	-0.4048212163492177	rAI
1530	-0.09116626895582708	-0.5222239292320601	-0.6080287589907175	-0.31924741688060776	-0.42151550172126645	-0.38639532746045446	-0.45324168811993515	-0.4142602655401187	-0.4691578101762086	-0.37477069453529804	-0.3939213300759994	rAI
1531	-0.36875194855148147	-0.624098868277108	-0.43262273363943404	-0.3892427754807211	-0.4555905893507854	-0.3763349841376256	-0.42453705674503217	-0.36330102307864226	-0.4274772265673256	-0.38583753192281994	-0.37100430218416125	rAI
1532	-0.15142174456340637	-0.33004809268327606	-0.4251053689511563	-0.39243124225147663	-0.3495520833160368	-0.47043995226413665	-0.4460002062782484	-0.45146726284943667	-0.4038423463773351	-0.4101759257895663	-0.42884098544539184	rAI
1533	-0.4045555589099212	-0.3243784403657843	-0.391182280697469	-0.36701435145570227	-0.4749682346952822	-0.49103271888166	-0.4629387673145046	-0.44863626930667216	-0.4013414849242798	-0.40971490229422736	-0.4192965173197086	rAI
1534	-0.5958200096322082	-0.30856136404634626	-0.2609049803521204	-0.35465141404598305	-0.41286479656615294	-0.47514053103726867	-0.3297919523598397	-0.41606439192381117	-0.4336189399147423	-0.4103426796650162	-0.4344721349472269	rAI
1535	-0.24516137981556113	-0.46142207793424744	-0.5898924117531467	-0.5377132973632062	-0.2658831433793455	-0.4044127303444919	-0.4433848434931499	-0.4275916670222706	-0.41081310822644124	-0.4199267263309037	-0.4041707237210441	rAI
1536	-0.4418874727643674	-0.4696080109632445	-0.44333015153680794	-0.4051372650762188	-0.34984658948215475	-0.3543940720880524	-0.3365485147040758	-0.37246635832880803	-0.3817570100469603	-0.4184567335455279	-0.39457408967260027	rAI
1537	-0.20695075327167695	-0.20297657397498586	-0.17285999518506362	-0.39703291788938316	-0.2749707380579369	-0.3723280626262313	-0.442727142617649	-0.40970418107074186	-0.41903638763147916	-0.426302350971903	-0.4279912107788651	rAI
1538	-0.3334964263762323	-0.30274194779906405	-0.20341510388063797	-0.3942572769924841	-0.5139351951910377	-0.41428183761523524	-0.36895061378264327	-0.3923590466114156	-0.3950965829048173	-0.3999579129609534	-0.4111673555458491	rAI
1539	-0.5065059293151262	-0.42406157388018656	-0.4224971270425046	-0.37684705833300597	-0.43891102930300485	-0.4124166402020587	-0.4275676612182493	-0.48534525084645364	-0.38780035240644045	-0.41648463304349026	-0.393948877657518	rAI
1540	-0.2875077525296012	-0.2126583306910197	-0.4063204787490383	-0.3925247789681711	-0.4681944995953779	-0.3140278958843877	-0.451828775690468	-0.4212351643442691	-0.37558729718705075	-0.3896831455029113	-0.4405478857615336	rAI
1541	-0.3747218170535427	-0.5812548688823547	-0.1980630796516972	-0.3701552601508149	-0.3408988957412853	-0.3724762834626039	-0.429179683425791	-0.42379801624180163	-0.4376710020932848	-0.4102055717308176	-0.4384148961278559	rAI
1542	-0.9572517708487531	-0.11258195356102764	-0.45935863630625684	-0.49697999815398036	-0.41943807299634317	-0.34349951898639725	-0.4336719505045832	-0.3713727951171692	-0.43000033882357025	-0.4168702924769335	-0.41623130869720326	rAI
1543	-0.26462278216054064	-0.4682795127429006	-0.4165398856387127	-0.3666627825379031	-0.4246880816634554	-0.3120259962467772	-0.5107411512885092	-0.39773379771194334	-0.3739333726965416	-0.4504165006139111	-0.3948307055322046	rAI
1544	-0.3285492384003453	-0.4782647701315622	-0.6137152909501844	-0.4427527884858156	-0.4914176596215632	-0.3013122509019947	-0.3458782754559861	-0.3687394718787321	-0.43257088311885006	-0.3658081680792633	-0.40636189815635493	rAI
1545	-0.7496132489620192	-0.1418577927167782	-0.7965552677803709	-0.2661487402764219	-0.3502755615205996	-0.3994426890763984	-0.33067286455257217	-0.4037857748341594	-0.4066717879296631	-0.4077108177871137	-0.42185597233252975	rAI
1546	-0.17009511729017632	-0.1449506053939927	-0.6143230683559178	-0.2680996802037735	-0.47982264518017503	-0.3707406314195303	-0.42110264743897813	-0.4643349843434264	-0.44187307103456436	-0.4500222893167657	-0.39862258696070785	rAI
1547	-0.5212261199310657	-0.10210930138319724	-0.37859662591068866	-0.40409656324100884	-0.37837816385420664	-0.3857726915610154	-0.5119639010204823	-0.36772899213584753	-0.4132825773503852	-0.4124901926668527	-0.406007759380672	rAI
1548	-0.2665018006938298	-0.32987652026005987	-0.42696798866488384	-0.33793543604022225	-0.46682732516719283	-0.4397339661808729	-0.4131962971502477	-0.4131622206497887	-0.38608611608893284	-0.44274117021627907	-0.4157180866666372	rAI
1549	-0.2721151818543387	-0.5097822612505319	-0.35165028228173084	-0.24175991186821694	-0.442105028033572	-0.38341610116247493	-0.5567446945907613	-0.4044817132507449	-0.4590406616209303	-0.4198081915936555	-0.396648020614332	rAI
1550	-0.5510380045155203	-0.7623103971063341	-0.6380558440850868	-0.22514522889364114	-0.3016642259124381	-0.37645368331580925	-0.43248196386161386	-0.388526272749168	-0.363926336470619	-0.4116853165222977	-0.42379134468477897	rAI
1551	-0.49796078908276276	-0.3697649373603082	-0.4994775490130955	-0.5570749770417485	-0.3583075886185116	-0.5310026190955167	-0.3760252604127781	-0.3790652010470144	-0.4347511395608509	-0.40624022584862324	-0.4163445313829656	rAI
1552	-0.731172374253966	-0.3630691129853697	-0.30523966067832575	-0.33048139245896435	-0.35898630340328475	-0.46453751523728226	-0.3868808417880884	-0.3553404911205545	-0.4300542113997868	-0.4182601650520843	-0.40622897534575025	rAI
1553	-0.7998477264438921	-0.43017009321929134	-0.40646865404294935	-0.3373212189182147	-0.387822880296473	-0.3508528211438697	-0.424893148839475	-0.4184037578627442	-0.38339923162177536	-0.4396574171292728	-0.38780041827115086	rAI
1554	-0.5628588584929127	-0.6438412123612972	-0.43334821441300564	-0.4875724411957065	-0.5049792691901253	-0.41152266662064074	-0.40685335882081813	-0.3937356050147143	-0.3938464204906739	-0.3963647762193598	-0.4570087521532077	rAI
1555	-0.3874929961027318	-0.4058727526529377	-0.5501875686047915	-0.40923467123406126	-0.4198549786584405	-0.2491910801645368	-0.3830497376407321	-0.46115925483691955	-0.4242061887531491	-0.41310324107753604	-0.3832170004317119	rAI
1556	-0.6523334438140411	-0.24553418428623294	-0.6031664269330745	-0.5683811533992102	-0.35693718238920213	-0.36429935512427897	-0.35419066192778076	-0.41698252866468694	-0.4202905802474101	-0.38215943011752224	-0.4001892893302714	rAI
1557	-0.23935582734774996	-0.34702216429301525	-0.4022044651460517	-0.45848421914824483	-0.5593615250899763	-0.3258483566546862	-0.3742091585589806	-0.4395156396463943	-0.40809461295169674	-0.4215898360150761	-0.3942603139976788	rAI
1558	-0.28350887060448665	-0.4521945391939506	-0.44432048920780554	-0.3480920538830875	-0.5769972183697866	-0.2928496495404612	-0.3580134385148961	-0.3762828838602828	-0.42312189003975065	-0.399185973010531	-0.40457372383818974	rAI
1559	-0.504348885674599	-0.18781673045876018	-0.3761451411113836	-0.42091689901674245	-0.3903858536370837	-0.484244224965538	-0.4349580634963574	-0.3713628669960108	-0.40832825848152343	-0.38134596510505603	-0.42976349161793065	rAI
1560	-0.48629781929916344	-0.5013074691297785	-0.30000585509353167	-0.31217782713337217	-0.32559847620027654	-0.4990460263821148	-0.4118594183296503	-0.4089491677212553	-0.3974515120890299	-0.42788277265065106	-0.43666589030733893	rAI
1561	-0.5034581818623249	-0.32355913085944277	-0.4025312012754962	-0.3501263058663547	-0.53591779710213	-0.4003424708159397	-0.3674730694812563	-0.40969014750432103	-0.41433868938691915	-0.40917713868545935	-0.42229300979722306	rAI
1562	-0.3685379417235486	-0.4232993659122954	-0.3393630815506367	-0.44209403522697	-0.47386286444110154	-0.42593759926828423	-0.5170754147671391	-0.37221640851876997	-0.3509009915191173	-0.40754158804394963	-0.4047137490991978	rAI
1563	-0.3009913089025471	-0.28854656670840867	-0.3108588412782851	-0.3720560479141354	-0.49072007485106844	-0.2691450347967954	-0.40856314376058367	-0.4360416847513368	-0.46219070289953396	-0.4441351290625914	-0.4467401553402898	rAI
1564	-0.6309000678035583	-0.39974883989892823	-0.4079007885029095	-0.31732783769554157	-0.4886684049459981	-0.3818931371442753	-0.40738249262246495	-0.3990953741563121	-0.4154617480082266	-0.390001642152334	-0.4254273593440607	rAI
1565	-0.48983476316836205	-0.17278002492363984	-0.47034463697723083	-0.4692695315686878	-0.5496699942433048	-0.3949506355552131	-0.4012643315951529	-0.36124074184000504	-0.41505170007479525	-0.3892504513323503	-0.4312788485575023	rAI
1566	0.013454743169913127	-0.44992415235960204	-0.16276716137131772	-0.4137797729932229	-0.4480488986435941	-0.3460130393501557	-0.39776943940858844	-0.3415934809056431	-0.41051573245238815	-0.40186055528280545	-0.42175484859910994	rAI
1567	-0.492777326083668	-0.21724204811380546	-0.21106587829743356	-0.546065408195621	-0.44433737418392816	-0.44252502240698294	-0.41392107381618176	-0.39370009160667024	-0.4032685776244992	-0.418045529634591	-0.42301087412192095	rAI
1568	-0.42798642091880457	-0.3759128454047369	-0.38243495000717864	-0.4027104800463232	-0.4087081272550363	-0.2981855545925156	-0.3621928249668759	-0.352079129501826	-0.3489236359940166	-0.4348986843277532	-0.4157341112374979	rAI
1569	-0.3210488135078579	-0.3721425660559273	-0.34536333053289753	-0.4058323537148398	-0.4611031840952066	-0.3890423163621193	-0.358049001175172	-0.3596396035399278	-0.3853662382992889	-0.40784888924137774	-0.3978655198307239	rAI
1570	-0.7215449910156814	-0.526689957710067	-0.4005651266964744	-0.46220552236334783	-0.3707903623683226	-0.43518704105171413	-0.4438048079248589	-0.39557569939256737	-0.401233314871947	-0.39081639538708957	-0.40590643051723646	rAI
1571	-0.3868026951386616	-0.4245727813100573	-0.25256395726540126	-0.4968237132184215	-0.507608138643796	-0.45777965641451734	-0.48131796068969157	-0.42991162801044974	-0.3742448581325927	-0.4255218413631047	-0.3998089569988706	rAI
1572	-0.9748795895399053	-0.3916498483244696	-0.2374181372588601	-0.2720898920491709	-0.5192747647598369	-0.49679866061748507	-0.4390533915302186	-0.47326761884919627	-0.43386012566889853	-0.39379171335071256	-0.40482456541215495	rAI
1573	-0.22093335757522947	-0.3643664689671286	-0.47893111925791315	-0.4279037817013903	-0.35047717201129014	-0.4664804372770786	-0.3734619677723467	-0.4140563909327413	-0.40700700269341566	-0.429047386564707	-0.39182839686473186	rAI
1574	-0.38269779748756977	-0.4893242153339533	-0.4053822617932576	-0.5125375613767241	-0.2760171670568025	-0.4963786990851564	-0.4053458913730074	-0.4124714775590528	-0.44064856396734	-0.4241509409670091	-0.3945049151783703	rAI
1575	-0.03262795876690729	-0.6655472854793463	-0.22320816470697796	-0.33649009268058905	-0.3240146000191702	-0.4845947132947902	-0.45880657555830645	-0.4093416369238914	-0.4019189376487768	-0.4230794855380205	-0.4242768734650097	rAI
1576	-0.44498674220745593	-0.15306347781114216	-0.281989844877395	-0.49284316088469715	-0.4732496728129061	-0.3773623578071444	-0.37101212705423	-0.38764585661763834	-0.4121800496570898	-0.3905691890933094	-0.41654320252118443	rAI
1577	-0.3143738113045156	-0.2952901578969421	-0.5318012817514477	-0.42161012920955404	-0.5081929563516647	-0.43092542356107616	-0.4163046694982076	-0.4157411638161701	-0.44056839775847534	-0.3548660217699411	-0.42229639514722045	rAI
1578	-0.623725430465436	-0.5973659367033014	-0.3484195299827192	-0.6635687789774761	-0.5039875293917361	-0.39143913352020226	-0.3725215723717886	-0.40106628209758083	-0.39404963887586725	-0.4038110285717042	-0.4088173584824336	rAI
1579	-0.4101041576478684	-0.4335515044164264	-0.07913109209906094	-0.35000907863899366	-0.4048350875539441	-0.352871745958139	-0.44270202144717685	-0.4447954458462159	-0.40047873156284636	-0.3853720194154969	-0.42199058325787436	rAI
1580	-0.40481598877095765	-0.24145302504507757	-0.3628682981217855	-0.5007452293870865	-0.22979392405993415	-0.47489059856221577	-0.42298315581803136	-0.3895369625303381	-0.38639116366049675	-0.36770078753813507	-0.37911337906821585	rAI
1581	-0.4920380046656355	-0.635736427006654	-0.3646913063423131	-0.3774981086363672	-0.4734202558706911	-0.39784843871256914	-0.4406869814976883	-0.3751143735696611	-0.4526007446806984	-0.40770508315406456	-0.43037690823519503	rAI
1582	-0.7394719932726427	-0.6305708776150184	-0.3880535110197745	-0.48783679295775456	-0.4385237896681184	-0.42893285118405994	-0.3978976342066356	-0.41250478061833784	-0.43960144220621494	-0.42658410765984334	-0.4153421467029466	rAI
1583	-0.36798091470157845	-0.3790084470295229	-0.2506357876266395	-0.2945533427035253	-0.37330123843998014	-0.5079249584631326	-0.42011893673153	-0.5132848544094383	-0.3866299121324236	-0.4361932358418078	-0.40656145149107986	rAI
1584	-0.15857044496117612	-0.6417808832470181	-0.3500544011690659	-0.3679711686984612	-0.38021723329116497	-0.3407305323873468	-0.3382962233145027	-0.4432223616742912	-0.4026469003097291	-0.420899101840843	-0.41707110075251547	rAI
1585	-0.6068845263449608	-0.13524488998967268	-0.3104021975552313	-0.37908387066777144	-0.4346781060260258	-0.34812346060174015	-0.3803749630114819	-0.45093425826873534	-0.37526013674349146	-0.40106709620425757	-0.40545107931835833	rAI
1586	-0.4494308733068547	-0.2650346824012361	-0.5807345954601153	-0.3382716460742263	-0.3704046284316046	-0.3970240537678142	-0.44374986816779655	-0.3902339284176744	-0.4148812387575929	-0.41525211575050713	-0.4373876665655395	rAI
1587	-0.36734084876815515	-0.49525559772302474	-0.5097707326273344	-0.4277643192650322	-0.3005429225141742	-0.5157847795382264	-0.46037713817088416	-0.39675508639491536	-0.4088753117238856	-0.41535067133621734	-0.43006138987228704	rAI
1588	-0.6711757658580528	-0.45293073802660244	-0.3434036044032559	-0.21605315544939818	-0.41517223995554525	-0.3580702390974933	-0.4933239343838659	-0.4269021429357596	-0.39482911397245024	-0.39088865161563024	-0.37996739756311215	rAI
1589	-0.38727370022480373	-0.21067162788086916	-0.30992412135430475	-0.4696850845420984	-0.5028186944724385	-0.39067471053995423	-0.40255346940056475	-0.4083528407260445	-0.4348979015078641	-0.3935732503010883	-0.42430252446541794	rAI
1590	-0.47936912668489257	-0.5326377155296633	-0.6263719652815662	-0.6516749944860688	-0.39245866672467244	-0.39045111338527033	-0.4008026728738139	-0.4824140841038546	-0.3844496716735219	-0.4180638684139809	-0.4170243674836022	rAI
1591	-0.23685552176097371	-0.4686024737782992	-0.2838523820391405	-0.39843322626841193	-0.45074159823246746	-0.4044727719717152	-0.41636222377545307	-0.37127684347219236	-0.4152388132293775	-0.3953149452566678	-0.41144638223420743	rAI
1592	-0.10153522916436135	-0.42334303747696467	-0.17274124157801635	-0.2599007357888959	-0.5592917108539538	-0.49801552784274905	-0.41635360978857167	-0.4576871336532553	-0.42528239479300356	-0.4029173036472827	-0.3825948177472952	rAI
1593	-0.48327292386367143	-0.08927971548118759	-0.4705917211072186	-0.36781688356985803	-0.3168549361865978	-0.41310498009951935	-0.3703433762760054	-0.3804195496413026	-0.4260660639841202	-0.4142480088533103	-0.4365177611853244	rAI
1594	-0.1557121811606749	-0.33260080780175916	-0.6604320964057365	-0.47631717220002107	-0.4878973306836777	-0.4715523686503078	-0.37099963207630654	-0.3649898174248133	-0.3628988653017149	-0.43010793676897635	-0.41133878621245684	rAI
1595	-0.2310498486184531	-0.5876501490999265	-0.4545191976575042	-0.24770367941486096	-0.4782673954245184	-0.38037918598626574	-0.44109968016397894	-0.38261756864605834	-0.36891586641277	-0.456126062498746	-0.3920989636730591	rAI
1596	-0.5220053656488521	-0.25378377714695294	-0.5366196910816164	-0.2599708110985652	-0.41138232807516834	-0.38561066541792216	-0.3846470974911457	-0.4416136259231689	-0.4080172028770587	-0.38497608430464214	-0.4062325939115707	rAI
1597	-0.0378585444136003	-0.30004756470766647	-0.2970038919292539	-0.22127427127129312	-0.3461200805653223	-0.44712007662341835	-0.32404966124172696	-0.3751829062919486	-0.3615329997169498	-0.42417979054354654	-0.4050708334058235	rAI
1598	-0.6604627434373906	-0.8501251424031997	-0.4348583496905313	-0.4227888435882169	-0.32423403088413516	-0.39962089036891424	-0.4267364613851149	-0.42962731108886526	-0.45183416970144213	-0.39279426586043675	-0.44056370987451265	rAI
1599	-0.5343678544091538	-0.7076693762160192	-0.45019052650489866	-0.5966792241237158	-0.4282395545840863	-0.48713437051075564	-0.42428806568647176	-0.48830318401619943	-0.3935409444455181	-0.4280955377593296	-0.4219975721323195	rAI
1600	-0.36214823251488787	-0.5555170124487335	-0.5199622667483711	-0.4213350316961309	-0.42794290693940323	-0.43161483687553964	-0.3915368371539348	-0.38224902362991997	-0.3987276842507563	-0.4277815764639438	-0.4190774385666006	rAI
1601	-0.40446989355436375	-0.3026016270941349	-0.8475281708773987	-0.45135548017571114	-0.3296061080521621	-0.4446938089023652	-0.5258280620059111	-0.4104160457477498	-0.42172655521727226	-0.402978868048018	-0.43301008997753154	rAI
1602	-0.637843227913208	-0.8147008612071055	-0.6363169913475625	-0.52659242045569	-0.37665984800316105	-0.43213833298769366	-0.46116893925974217	-0.43670346318594266	-0.40324920564878125	-0.46139972054602035	-0.39187965895546456	rAI
1603	-0.6836291748251198	-0.4819179003919856	-0.3573035409781227	-0.49219797110683633	-0.6195203515236747	-0.4382421298458715	-0.4149884686022852	-0.42979431774036014	-0.4147089847182403	-0.42077637524170464	-0.39391880098169824	rAI
1604	-0.6211894609980966	-0.39736803464151926	-0.4157569680219134	-0.5605778966657764	-0.35044562750998814	-0.33480849569064014	-0.37654903332554895	-0.4296063310345091	-0.42980936265363195	-0.43678017250320267	-0.4225685239385666	rAI
1605	-0.6593236778686333	-0.4702587225606848	-0.3413869796074022	-0.27293099035185026	-0.27429762596642593	-0.3177538351821737	-0.46076016089122784	-0.37001716570249854	-0.3964919671729017	-0.40414828791794283	-0.4056652324680978	rAI
1606	-0.4126538540024721	-0.4210478026373701	-0.41161646082817616	-0.38119534282629997	-0.36732688296447524	-0.4042455682353532	-0.4221124700925935	-0.3753762532622417	-0.4405900730905795	-0.40782088599183075	-0.4255458788162122	rAI
1607	-0.3859929580127809	-0.4504051071496918	-0.33716737088769944	-0.3374303245555802	-0.5302200304753751	-0.4605034677571207	-0.43910233467525966	-0.4100444840109488	-0.38258519691497556	-0.3845495757894248	-0.40520673258445855	rAI
1608	-0.6007861434517148	-0.6727748289532781	-0.47189655696477645	-0.3807393279029368	-0.539710046204502	-0.4931064920359773	-0.44751898067627555	-0.45309971469111987	-0.43011674340446915	-0.435988724601317	-0.39143427788373253	rAI
1609	-0.28056075279694465	-0.301828543301783	-0.38569275372954603	-0.4990794888005192	-0.4124220154513959	-0.39887498293858203	-0.3450444937097087	-0.3883484206290337	-0.36186398629794736	-0.4351244893649681	-0.39940073749150096	rAI
1610	-0.26332352156038774	-0.6984113272947003	-0.5702563386821751	-0.48542894331763153	-0.3710079024100197	-0.3980085123388755	-0.3661090645216184	-0.4073626047385783	-0.4042762198726142	-0.4136173295611439	-0.41187906574369365	rAI
1611	-0.490170553612907	-0.24888513097273812	-0.23929829568634137	-0.28414792051399235	-0.5002375590537483	-0.4306068824225105	-0.39843846613965045	-0.41638138990713	-0.3793020113334196	-0.3781936394130966	-0.3970456887841748	rAI
1612	-0.6568919477336495	-0.5225938395778734	-0.3347403836786038	-0.5781768526244725	-0.44814711810791147	-0.49245420965564296	-0.42214181366639547	-0.43989870657924307	-0.3948486643896729	-0.38453171774544204	-0.43981260934606836	rAI
1613	-0.418730141610138	-0.5219053630739791	-0.4675128551754597	-0.3953115010712955	-0.4386506204694156	-0.3591734099886752	-0.40152271666562045	-0.43342162076495555	-0.39449522830145267	-0.4102658486938155	-0.4264916256946181	rAI
1614	-0.24698206052635377	-0.21785214977448078	-0.41441764361039257	-0.3721958839932399	-0.2890140878011952	-0.4731973002581524	-0.38899252595854117	-0.4498542035624542	-0.397408762049441	-0.37845592326697297	-0.38263583178365373	rAI
1615	-0.1068903415268021	-0.26370652432436403	-0.5865578082016861	-0.4465766151643322	-0.41511400834634465	-0.28456863393557946	-0.38937428481632186	-0.3867232801595991	-0.41142369079094865	-0.4250553036298289	-0.3886661821583885	rAI
1616	-0.39457471839173613	-0.35502399375892957	-0.5939309732439823	-0.5161136590104506	-0.4242530265608795	-0.36496307048799775	-0.28249179333635555	-0.35238880028914166	-0.4210812052442914	-0.40669147484606333	-0.4232448995055053	rAI
1617	-0.5449298181162178	-0.4756200021663544	-0.5383948950474572	-0.5128017206112991	-0.36185220264607765	-0.30332662275598166	-0.40577132064790217	-0.4376439706063855	-0.46047264094903745	-0.4148369167136285	-0.421538782723516	rAI
1618	-0.7303463049711443	-0.5900527673971728	-0.4072139243936453	-0.5136407755515422	-0.49169635160449904	-0.39770689603033865	-0.42232718288198867	-0.45583717897260745	-0.4173499657407367	-0.41819392561120494	-0.43028983575554963	rAI
1619	-0.4945885245837222	-0.5051633148228148	-0.28017900605034335	-0.4087076602368529	-0.4833117681665001	-0.45841092313157183	-0.4514335576658449	-0.38489435662270405	-0.36646813633466985	-0.42514177024737676	-0.3980219415649262	rAI
1620	-0.5755501314598285	-0.5276588264056041	-0.40690767171820513	-0.5180046095775591	-0.33540692271151074	-0.40586797538679775	-0.4882089247339245	-0.44545988375778534	-0.4560667083155916	-0.4308956458886496	-0.40641759634652996	rAI
1621	-0.408296233834781	-0.6189121404564669	-0.4657530677106873	-0.6404666452547706	-0.5602816327340192	-0.4416990471190446	-0.42209996723100857	-0.4372783905649967	-0.43407440064752717	-0.37299830585920213	-0.4031513834034905	rAI
1622	-0.2946792753338004	-0.701822050483964	-0.5880902131453888	-0.5832300213558952	-0.3690523479379389	-0.48017873201754324	-0.39093680332846953	-0.3897215767528951	-0.39209527882916945	-0.40954759542698443	-0.38837299189345337	rAI
1623	-0.24005644085560157	-0.34132995680592837	-0.4078918612841827	-0.2781829573112525	-0.4208571395939406	-0.4404750754876911	-0.48616449872468936	-0.44719388851759595	-0.3993440343481831	-0.4453801275962137	-0.43194045957308624	rAI
1624	-0.4519904194202028	-0.44835445997495943	-0.22306788748234113	-0.43077078041397177	-0.3626986979506492	-0.36310316055303776	-0.3022415117985069	-0.34840672658958205	-0.3962755484717016	-0.4194021222653655	-0.3911419557498412	rAI
1625	-0.6292497353334442	-0.25122803896106244	-0.3656303614660862	-0.4788999725020732	-0.4458170182715296	-0.42764617631264384	-0.3639696064021428	-0.4978314323582313	-0.4065061872707049	-0.4228488198578898	-0.39693606984265867	rAI
1626	-0.5826576513029319	-0.4073488731343708	-0.4525624286147666	-0.4750290512766459	-0.4240422879025369	-0.40330536816684087	-0.503021757264613	-0.43257936448589174	-0.3686130154584146	-0.42848097677024183	-0.40805885872762976	rAI
1627	-0.15903586341295972	-0.3661448514319192	-0.4899749472666908	-0.4917200362400416	-0.4808274333410973	-0.4218659590457428	-0.4281399259429246	-0.40410926836090916	-0.4267817886857528	-0.4019725051697092	-0.3914497539389966	rAI
1628	-0.34306358890566596	-0.5037610844515649	-0.5295356049056953	-0.46048420435301585	-0.4664249203974443	-0.47548627842309144	-0.37906120427978657	-0.44217221607756657	-0.39625947255008126	-0.40529117481169236	-0.41631288389442156	rAI
1629	-0.5819424035592032	-0.4290580424794326	-0.24456432353449822	-0.4305900626621217	-0.492861387843398	-0.47092030599616547	-0.40856622335172144	-0.4194361763399024	-0.4412937067552826	-0.4030822690791701	-0.40556306979613227	rAI
1630	-0.4405095100629525	-0.25708484461328956	-0.3008426063240264	-0.379920167332699	-0.29075173177293195	-0.4075006622679832	-0.3497669821502057	-0.38195460911380125	-0.390423459143245	-0.4150711362562117	-0.39552569957759615	rAI
1631	-0.012299914194909072	-0.3459125001518513	-0.3058653848136721	-0.6059211991634752	-0.33658189722513004	-0.4433238168837511	-0.429432195907568	-0.4630447204150374	-0.39779251670340526	-0.42081038375852325	-0.41817373329710217	rAI
1632	-0.3749539398821627	-0.19712819987935326	-0.24422826587480023	-0.3021258036117685	-0.3609024742209251	-0.3930053755626641	-0.4456139712354543	-0.41986877950185786	-0.3804334752000749	-0.40463742384796714	-0.4007718666880152	rAI
1633	-0.24514786304517774	-0.48828355153888214	-0.37600722757322563	-0.39065527906862807	-0.3453292919099808	-0.4227794104091201	-0.32423737838398786	-0.42767400167487396	-0.43739203741346405	-0.4298917949105465	-0.4033461343620932	rAI
1634	-0.5260374978083916	-0.402288755104885	-0.42214589824437687	-0.35904550712662636	-0.24561555047256065	-0.45768784257306744	-0.291596721645461	-0.37174949651979045	-0.42768639658050667	-0.443187637131985	-0.4047724200455479	rAI
1635	-0.5221256901981612	-0.7370745227265939	-0.3913478951325817	-0.37298386591838073	-0.5398453849191809	-0.45931957144184665	-0.4447561120502763	-0.3747740328902215	-0.42593724564347524	-0.392734111558746	-0.39376472085541325	rAI
1636	-0.3119492902510242	-0.6109358649705176	-0.6247347656271307	-0.45642162077234766	-0.4258879846868997	-0.47919994748229705	-0.4001220482685613	-0.44003007105167385	-0.41611090121480954	-0.3951449230177645	-0.43718017021803945	rAI
1637	-0.6034090948375098	-0.3637961224341854	-0.41616484647450025	-0.22773254080861496	-0.4409041366082547	-0.362927137664924	-0.39906496546143416	-0.3638731022878399	-0.44097686535460057	-0.44639909167284175	-0.4113862450734867	rAI
1638	-0.3977934332986816	-0.5739717442341569	-0.233501040370552	-0.49929857356807905	-0.42274649567515354	-0.38306357155189613	-0.32769327804719117	-0.36482038478385115	-0.38909878205964504	-0.42808311139407884	-0.391441296264335	rAI
1639	-0.26876822703320974	-0.5843133475407492	-0.43274379890575915	-0.37020153433788466	-0.38437427674551844	-0.350351239061334	-0.3311834904588086	-0.42710977606498857	-0.42052687604581496	-0.3641178381304004	-0.4247569685585057	rAI
1640	-0.7823753395001113	-0.37659348122789255	-0.44967181896798253	-0.30778773931180675	-0.4881760292519689	-0.36378147874481026	-0.3838828323769653	-0.40960785622385304	-0.40114831461273814	-0.41894194766447573	-0.44684775625813383	rAI
1641	-1.0012926667756605	-0.8162201455372177	-0.26932544339119374	-0.3393453434037362	-0.44858988635496694	-0.39836640442586657	-0.4546553493773399	-0.3985823818280273	-0.40203077078939936	-0.4242764979488733	-0.38776699173104584	rAI
1642	-0.2786830805284138	-0.29389188735916805	-0.6144474875625463	-0.3232855348553043	-0.3964261930607657	-0.3434798671271417	-0.4151235942950013	-0.4845620409618679	-0.38844793858921534	-0.400516925123005	-0.38291496482276993	rAI
1643	-0.612383014798868	-0.31606560912865184	-0.5428128963203941	-0.5770754217308182	-0.3400380964358517	-0.2698041963813432	-0.38563758674563064	-0.4250468197543355	-0.41397560218963353	-0.4245484152682868	-0.43378121007887643	rAI
1644	-0.13313185493694935	-0.3018207522675167	-0.3910680321052955	-0.21401948538943683	-0.5293048051313032	-0.45592315082274115	-0.4527990702566767	-0.3570019250205913	-0.37182964271992464	-0.4043999689721985	-0.42446883602633134	rAI
1645	-0.9453590837039315	-0.38891271255754045	-0.4396320647218651	-0.5060109352735371	-0.5095505726061612	-0.5260919313788898	-0.38971418311673955	-0.4308170810256274	-0.41464780378145094	-0.42330115933427154	-0.3972942153023751	rAI
1646	-0.6227599278466621	-0.23112337901829313	-0.4073302523011485	-0.39612908009855163	-0.33700716849603013	-0.4897579809589001	-0.4725897576874122	-0.35711716933745313	-0.37449037732308876	-0.42292015723830356	-0.39285655478673903	rAI
1647	-0.719559390942662	-0.29140443575667774	-0.3819113362441569	-0.38229336780698325	-0.28741373149590427	-0.4244290261813908	-0.3772937790573019	-0.4080467817855621	-0.3879616634936189	-0.4091122984662198	-0.40585687241648744	rAI
1648	-0.4052698376812125	-0.4840727938225903	-0.24370259548823034	-0.48978039431856124	-0.4290814918484566	-0.24940393400716848	-0.41037893969682326	-0.39586932224148835	-0.40355666996273765	-0.40742650435846567	-0.3881758388201738	rAI
1649	-0.2931963516682263	-0.5835268828085864	-0.29908371177773424	-0.48469784593419735	-0.2592980893224879	-0.4195940303369836	-0.37422374089919364	-0.4656039912737479	-0.3802758905422997	-0.3866091419976392	-0.4191263454275218	rAI
1650	-0.0039066521468132925	-0.5355391823060639	-0.2825785745552426	-0.2765133180467305	-0.3341664680926195	-0.4407442469875026	-0.4451829612113518	-0.43772987840597744	-0.36962953252394243	-0.4364761102838403	-0.4107974296076064	rAI
1651	-0.3668402203601202	-0.17220502754761538	-0.4761746882725791	-0.3705666653233733	-0.3824395780515709	-0.32871935601930585	-0.3122438698716028	-0.41550541001601327	-0.4666996310510133	-0.4210856996991731	-0.4043474769817711	rAI
1652	-0.17893739304203315	-0.3327540903855243	-0.3161790382946383	-0.3861382278750377	-0.41818020631706965	-0.454615994004658	-0.39622049052613867	-0.43947539354615683	-0.4039965439058261	-0.3981650925898891	-0.39217347053874657	rAI
1653	-0.5708647018620345	-0.35610965680208684	-0.4489473915205687	-0.37668642705141664	-0.43117140224964845	-0.3845057145710444	-0.3862513093396944	-0.3538940028558742	-0.41442395920056824	-0.42092424822943914	-0.37210194252338125	rAI
1654	-0.5864385291162085	-0.7366759013813755	-0.5729539070127643	-0.4767383463618014	-0.18687891574716498	-0.5102226507990222	-0.34517799958569734	-0.4202149153432195	-0.4085167648770101	-0.4627060544884918	-0.39839152945211387	rAI
1655	-0.16298329211340462	-0.4632287130804138	-0.24456821996509315	-0.40328379034581613	-0.42085981693534147	-0.32889936825345084	-0.3605022716146602	-0.4283977768261972	-0.38839380289713227	-0.3545870139572797	-0.45314101836702275	rAI
1656	-0.3800234078943666	-0.40155504636527634	-0.5127745031839779	-0.2877357426081245	-0.44402017046338466	-0.4755357277488661	-0.4817069528610658	-0.35164248843888496	-0.41904362719269567	-0.4338545446888256	-0.4336672007390097	rAI
1657	-0.11447863961058315	-0.6225427615590786	-0.26043733233034894	-0.6175316895641264	-0.4979143536750104	-0.4976007804024604	-0.4486582478386861	-0.3671983883541803	-0.4004415288924073	-0.4099219949709925	-0.41345334468364336	rAI
1658	-0.05834379525926516	-0.25630243181507023	-0.2650597337346169	-0.4520777030465366	-0.42187720794544586	-0.3946125122188766	-0.34701859353730546	-0.43425497236508553	-0.4333651210111367	-0.38527565550375725	-0.40399225896652424	rAI
1659	-0.15811485546754597	-0.4043394692744343	-0.34296635529801967	-0.417761651137326	-0.5075366565318332	-0.42809708903412597	-0.37533685829155994	-0.41035912265830204	-0.4299176957198235	-0.41089571440559963	-0.40012731107285593	rAI
1660	-0.44222229562289167	-0.6870829162266053	-0.03337251065526662	-0.4284496614153889	-0.4396180472930499	-0.44372644030044595	-0.41144673561878603	-0.4662518836277495	-0.3921065682048083	-0.38275590891658745	-0.3753201965284983	rAI
1661	-0.453194029491223	-0.6710240093317201	-0.1903477892065604	-0.5898304670175578	-0.4232450976295057	-0.35767030103088104	-0.43777967257266887	-0.40227397522008684	-0.40809682853438045	-0.42602393049422443	-0.3867273726014972	rAI
1662	-0.7673689557770886	-0.24104818777397488	-0.6083501411738902	-0.3967190773375592	-0.35084380192935716	-0.4817178026161451	-0.4347374574744203	-0.40144508048843985	-0.3862903780730474	-0.41604558444676976	-0.415035413198946	rAI
1663	-0.36410789746352173	-0.6524243046288927	-0.41765693141486204	-0.46979637076014996	-0.43651824213521156	-0.5763991438148197	-0.4420888750395975	-0.4163356699702418	-0.40314178721628696	-0.39990330742761787	-0.40431158663875005	rAI
1664	-0.3021968236877591	-0.32745472416789384	-0.7416381340970326	-0.4604668399321133	-0.3646192432053977	-0.4862108038593252	-0.3963819819650082	-0.41979449259086826	-0.42965707918496643	-0.3873615114783333	-0.3965882507019815	rAI
1665	-0.4522596064231343	0.06858295082896561	-0.36979078793035686	-0.5365159022184274	-0.47320730309767806	-0.45086801769027135	-0.41821062608525716	-0.4339923143253222	-0.3882972348919854	-0.4137304204227522	-0.41061993917455647	rAI
1666	-0.5094015875994536	-0.4722251493908682	-0.4079586552235451	-0.34817999900233326	-0.4509428960128451	-0.4321079736157713	-0.3598642888288042	-0.3635105738536453	-0.3861010405641802	-0.4276367273335385	-0.42667176890991676	rAI
1667	-0.13192422569984452	-0.608270348653788	-0.5736492094703132	-0.3050992928414415	-0.3826021197948411	-0.4762567866726814	-0.40611742432257203	-0.4410778837298451	-0.42477389413122835	-0.45777949997602485	-0.41929089168295236	rAI
1668	-0.5871207527356008	-0.08404045901430542	-0.6519339309037292	-0.3078583465956699	-0.3950174971023894	-0.40987785550343864	-0.3946459460837723	-0.4428041368534542	-0.4257270517148976	-0.4070062141607096	-0.414341346073844	rAI
1669	-0.2736978740790577	-0.44112051844800737	-0.39797077294179556	-0.44435833983235323	-0.46376861864984603	-0.41354952474919443	-0.36686810053335833	-0.39446617819813445	-0.38633115558951725	-0.40930824234758245	-0.41070751691275936	rAI
1670	-0.5493841147559398	-0.6443833442246759	-0.3767651569322035	-0.3246330559105421	-0.35119087433334006	-0.45557273194565245	-0.36292577321939085	-0.3932148599162705	-0.40199350158199265	-0.41945072550567153	-0.3977211727554422	rAI
1671	-0.30169841664775127	-0.30925837976326087	-0.4797053345888593	-0.3406990504957071	-0.4880601855985805	-0.38033590831540093	-0.39380805485755	-0.4295225188788721	-0.4517416414761588	-0.40312444947365245	-0.4311382241318119	rAI
1672	-0.21294654375251196	-0.36651973140046606	-0.6390025280598256	-0.46267741064820755	-0.33879221387047964	-0.4669329092141119	-0.4074583606168693	-0.4089671869785293	-0.3817792244133895	-0.3583400017543747	-0.40670410309843275	rAI
1673	-0.3989971010116257	-0.3561399025901811	-0.2258156997180749	-0.35575758838295424	-0.49303179115137463	-0.4124944982678277	-0.4025692159410815	-0.47779544926702266	-0.38653476278424737	-0.3788878583982605	-0.38675963562503524	rAI
1674	-0.6419168756897089	-0.3875948217370426	-0.3277312814117255	-0.5006130419373013	-0.299619268856635	-0.2946075631989714	-0.304242567319065	-0.43844208559993875	-0.41713969728845707	-0.4255562119951503	-0.40105344694515316	rAI
1675	-0.25341369739708	-0.3524679658776913	-0.5946683135867534	-0.40017090690422097	-0.3197658292679564	-0.40340008419623624	-0.34950557238105123	-0.3983721057632364	-0.3667947090540628	-0.42871136786624936	-0.3878290078522064	rAI
1676	-0.1155647226302108	-0.5186178440143796	-0.6264742214303907	-0.44397358846064516	-0.5014996225181263	-0.40920238497684996	-0.4125984807297312	-0.459174795903987	-0.4416042289561507	-0.3807806845416232	-0.40045988046028314	rAI
1677	-0.5693176376139003	-0.5010032631434603	-0.5760530813198504	-0.44978120108394876	-0.47695289827640464	-0.4298874306684099	-0.4321483039789027	-0.3614163812525251	-0.42294071048189974	-0.3607359517400564	-0.382503205784494	rAI
1678	-0.38326690582687895	-0.4517047491814264	-0.689504002324182	-0.35870716330524327	-0.33255265068724255	-0.46882022827443076	-0.36758253953476644	-0.4216539389604998	-0.39678114754560867	-0.38479293797334413	-0.4035439152282715	rAI
1679	-1.0712512472716493	-0.5722022632305379	-0.5218624175626262	-0.49485679269739263	-0.4613797712739619	-0.4983214707884412	-0.3923801142163288	-0.4491403809116838	-0.39314466715057284	-0.42926733275230156	-0.4041053711042026	rAI
1680	-0.6661955338551631	-0.31623078251525244	-0.37324334466523806	-0.5193722854061865	-0.3373879888364877	-0.5349971280571736	-0.4001656928837444	-0.3722644678413308	-0.4060087303987282	-0.420571763336748	-0.3791447710531772	rAI
1681	-0.41536711444144175	-0.5734015601301321	-0.3828017627579515	-0.3788241843153407	-0.48717968892020375	-0.36708777083194916	-0.33623127348166576	-0.41169578024603376	-0.39932131286340955	-0.43199014835595073	-0.4084643864350148	rAI
1682	-0.4917647678511048	-0.34816582032152565	-0.3339126399600693	-0.4534547703600014	-0.37741983794398337	-0.41371873058471226	-0.4276791847817334	-0.4377694539560468	-0.39368380528186814	-0.3923000652482749	-0.4043062205662653	rAI
1683	-0.2671238907081566	-0.380112765796673	-0.46918149932172243	-0.321544869908354	-0.3666482294392668	-0.420365029949502	-0.41241265801710403	-0.43661843990859844	-0.356291976148347	-0.39258673912535874	-0.405903219726438	rAI
1684	-0.6747649801654201	-0.5411789197695688	-0.3145924600594757	-0.48790200272430484	-0.5098090988146547	-0.45435599381764424	-0.42563078977078483	-0.40758359266886773	-0.37690151490327894	-0.40207829960050223	-0.3868606104953423	rAI
1685	-0.4609937825240736	-0.3125974270999983	-0.5391001555010051	-0.4479005641361095	-0.32237872012428104	-0.3715317478016102	-0.419430736264614	-0.42919591296495185	-0.4191737829177019	-0.3937354220323523	-0.4210896809885085	rAI
1686	-0.24962540927054314	-0.6867900846383448	-0.5405100879468984	-0.2645814842465883	-0.4922530031977986	-0.42450661144320506	-0.41383240175563024	-0.40602083103047915	-0.40044014496636193	-0.3848826746342059	-0.42164758517833323	rAI
1687	-0.5855477538560184	-0.4884348717184968	-0.5402471849724506	-0.4112672487293304	-0.35842623795046447	-0.45869277623112115	-0.49245569294829417	-0.36427753605029844	-0.4196267752014106	-0.3870161554848928	-0.39109309563341405	rAI
1688	-0.5073694534572544	-0.12448348638351367	-0.826793172966985	-0.4790781117992905	-0.38233223588261067	-0.3782134779586642	-0.4497832487952059	-0.4127842755635683	-0.38320170706167667	-0.43765001076775817	-0.43498434854255935	rAI
1689	-0.8276591867045489	-0.6063236180264596	-0.4671623431721471	-0.47055980443689466	-0.5260046867895163	-0.36979231909879073	-0.40628533428554997	-0.34243977490196154	-0.38706187397482794	-0.40188610018300874	-0.40585453583745607	rAI
1690	-0.4378814303025418	-0.44297911624565955	-0.564153857801034	-0.3757454190067068	-0.47063856447482516	-0.468964024265766	-0.4239186966876835	-0.4182001348665636	-0.41928811980247255	-0.4178904620165719	-0.397432066924066	rAI
1691	-0.28116035270409634	-0.14106700204018854	-0.5750937906003395	-0.4192393620441138	-0.36437882975566194	-0.4332300626970203	-0.5670662385998125	-0.42434078804026815	-0.4146687812273665	-0.4431616671362007	-0.4067007677729406	rAI
1692	-0.47933673769652607	-0.350148502803761	-0.4421673371133038	-0.6862351862697813	-0.49427525530633853	-0.33846037375520954	-0.434474959053563	-0.4325193197399589	-0.3840740173166713	-0.41786248233687434	-0.4449769444141029	rAI
1693	-0.28467199944372706	-0.8580062631805013	-0.3762439914554196	-0.2542326401754663	-0.4014131743568309	-0.4843488806335296	-0.3404182094709875	-0.4282650288593158	-0.3826592177697757	-0.4120008550975917	-0.4043875874943239	rAI
1694	-0.4171980107122686	-0.34611062340031323	-0.28343929009449464	-0.4196928973346543	-0.3528238627627845	-0.42079082527423156	-0.43618567480309767	-0.41316120414939483	-0.4372797422260101	-0.38482218902432486	-0.43470976213135726	rAI
1695	-0.10226377211106072	-0.4438052057624165	-0.43869335620610433	-0.4555969317720702	-0.5391883422390061	-0.4116924885551885	-0.3620380407390184	-0.4617130148404538	-0.35252372606132143	-0.37247531251980187	-0.43747377999023523	rAI
1696	-0.9464781304465336	-0.28531163793536907	-0.3834834661934398	-0.45586746358157126	-0.3379913256644354	-0.4040013569935317	-0.40542250174394456	-0.357232047009556	-0.39584433570178396	-0.4022815031563674	-0.39539169382478817	rAI
1697	-0.22514254671383221	-0.38472001355218605	-0.2533528635379618	-0.570710397212151	-0.50648378250359	-0.3592129158389384	-0.42252987164843875	-0.399924856071744	-0.4546286405273705	-0.40498878145354816	-0.3888219155281167	rAI
1698	-0.26140650367668317	-0.37769824208974023	-0.7261979996601645	-0.3011325630634957	-0.5327068301092379	-0.38370256784089307	-0.44002382154641073	-0.45519462454206383	-0.41591041354452735	-0.43948810295255897	-0.42435699646544195	rAI
1699	-0.5219726506243241	0.09595018682185669	-0.4116720255539745	-0.3718700082136851	-0.3547540364853093	-0.38587684937158934	-0.4234486101568182	-0.41616366964595436	-0.41062456115781454	-0.369647125373383	-0.42842927677356385	rAI
1700	-0.4039210933898949	-0.3060082009556368	-0.3689932162232315	-0.35268707829868595	-0.47803415430882523	-0.43305873521067495	-0.4394455112448642	-0.39992781194056043	-0.4178828240473363	-0.3891004264911187	-0.4038583111083617	rAI
1701	-0.6978215219538755	-0.33645041215322274	-0.28571579448157397	-0.36465345371039276	-0.40945448017708835	-0.3807177118158484	-0.44861942454863696	-0.3453139408685475	-0.4253389184241171	-0.3770684993265893	-0.4022136688041967	rAI
1702	-0.35361050106799996	-0.2531323756971799	-0.4819639080957087	-0.404059504326472	-0.37812342767042356	-0.43527510727488206	-0.4863173680791263	-0.3953495492398077	-0.4303263920721662	-0.4121575416460286	-0.40625878773079566	rAI
1703	-0.5774734556498555	-0.4505334770372018	-0.47232749567237053	-0.44254403236044454	-0.4623801456558462	-0.41614272544417014	-0.47895672787719834	-0.4634364909736587	-0.429692582431235	-0.43521262848786035	-0.4162912582721494	rAI
1704	-0.37109295286559224	-0.6645147566068386	-0.5877640421540782	-0.4437234690461676	-0.3052146814583162	-0.40958261452217654	-0.36625459758365	-0.3942563617552753	-0.408003704734957	-0.40314338165594654	-0.4014974335560703	rAI
[truncated: 48,295 more rows]
