# Supplementary material for: Nonergodicity and Simpson’s paradox in neurocognitive dynamics of cognitive control
Source: Nat Commun. 2026 Apr 27;17:3494. doi: 10.1038/s41467-026-71404-0 (PMC13121725; doi:10.1038/s41467-026-71404-0)
Supplement: Supplementary file 4 — Source Data [file 41467_2026_71404_MOESM4_ESM.zip › Source_data/Fig8/rs_ssrt.csv]

	25	40	70	120	200	335	560	935	1570	2635	4423	rois
0	0.6009847374148859	0.6792497857818491	0.8634271697182692	0.832569614276134	0.8822473278070033	0.9592658541359084	0.9791247066030879	0.9762713064076344	0.9942343594658973	0.9943125688774574	0.9951968576667339	Shirer_networks
1	0.574917445724858	0.7772665417576703	0.93564368636348	0.6043089258966381	0.8423344434223182	0.9293155527927046	0.9876761604723541	0.9934006806623006	0.9901547093917342	0.9951285107701754	0.9946743037527436	Shirer_networks
2	0.693049460999327	0.3484806207154288	0.7994039069091463	0.8976731572875813	0.9100309730042302	0.9632150620623102	0.9810785739714013	0.9729338061633728	0.9935224843508081	0.9936554360546634	0.9910969559912224	Shirer_networks
3	0.6639267793906216	0.6183966323520007	0.8393302291764839	0.8296180734244121	0.89741410427927	0.9634839065234564	0.9812441213924207	0.9908274805827023	0.9950581068180614	0.9849848006841087	0.9978803579439718	Shirer_networks
4	0.7072803287025914	0.6283801649928901	0.9124484587112598	0.8807461718561447	0.9163165429407247	0.9051190340038925	0.9520868415441042	0.9880126974093049	0.9902322992607315	0.9915243895942284	0.9954738322575672	Shirer_networks
5	0.31143083185738274	0.8408178873491674	0.7529667566608135	0.9506186712790814	0.9309955441199916	0.9586042945519404	0.9776416418427682	0.974770337209093	0.9915246742410746	0.9946069107559218	0.9946454758522729	Shirer_networks
6	0.4539605040756621	0.6205198138751207	0.8355084762275775	0.8389627941940005	0.9495966957545179	0.9209469757081972	0.9437983329460926	0.985404648338621	0.9786625411795378	0.9914590586234668	0.9979535696840232	Shirer_networks
7	0.6755466070808746	0.7252213214892989	0.9029388409374461	0.8118110361971225	0.9535263191948764	0.9289598927061111	0.9750942488660431	0.958901454120261	0.9934064174226798	0.992407317796887	0.9984119823203229	Shirer_networks
8	0.5033786830287836	0.8342585424391025	0.8634146556723168	0.8030224312999563	0.8761310199779055	0.9730229234218597	0.9611850595614126	0.9838579989730792	0.9866364070716308	0.9970800549356703	0.9961408083898053	Shirer_networks
9	-0.026524943737334723	0.538304458843553	0.8431274629537416	0.9231416894248379	0.9133686868930344	0.953418450949843	0.9691440692204066	0.981014049196868	0.993358822394403	0.9765401284431174	0.9957837490268475	Shirer_networks
10	0.7276284546894147	0.7596884677644825	0.7381168097266628	0.9420293950010273	0.9470543675962078	0.9811457215336113	0.9715842043670662	0.9533744164793564	0.9881843572992789	0.9942904110999243	0.9966613034444995	Shirer_networks
11	0.5978469251549037	0.6717267609589823	0.7749248384241563	0.7658103395305643	0.8995541767652722	0.9815872550995195	0.9688661994446719	0.9848806211221839	0.9786078321357276	0.9935597535756027	0.9980308097053924	Shirer_networks
12	0.5760195059006389	0.6534872753830366	0.848429646345392	0.898051625664793	0.9294780284477346	0.9564556620349669	0.977635346419518	0.9596392429098834	0.9887218445877602	0.9950455700232566	0.9921920331501495	Shirer_networks
13	0.4501287658877911	0.44079673997384133	0.8230883286401363	0.9120442312762379	0.9291118511934227	0.9831618806569734	0.9844268086568035	0.9830461997793801	0.9944953977711646	0.9942764900115891	0.9982190411694665	Shirer_networks
14	0.5443097747994916	0.6827875364544543	0.7373022918043307	0.7200413511353708	0.9268145535488529	0.9598202243036327	0.9480978360051365	0.975342652292254	0.9922698830656789	0.9876539775016755	0.9979156594335142	Shirer_networks
15	0.433429925524916	0.6453571454347544	0.7833268885095348	0.8175081903736314	0.875705059275974	0.9555589501839516	0.9562964739411184	0.9886640491344894	0.9885768063338649	0.9898178999914299	0.9970457733347122	Shirer_networks
16	0.24470247824661245	0.7469159615244902	0.8784184196520362	0.9157592776679695	0.8430513751250228	0.9809774537855722	0.8967767725365681	0.9830041593748036	0.9937605952520008	0.9989189131592598	0.9968170253791193	Shirer_networks
17	0.18607538081939531	0.43572982396028065	0.9500053912724344	0.938217301678052	0.944868101518932	0.9841437594447238	0.9734318705159173	0.9823133907089587	0.9822367641804723	0.9955520365887515	0.9884941039752293	Shirer_networks
18	0.6862454592657777	0.7606436164063907	0.8109589534629891	0.8975880068667059	0.8742516705407517	0.9376203936921185	0.9594511606598412	0.9634986153168201	0.9895633046337644	0.9952530535934943	0.9971397458210028	Shirer_networks
19	0.5511582929298511	0.6419879896678351	0.7125245044799652	0.9294605757468238	0.8693358626274343	0.9622585134020853	0.9730753414430006	0.9514059072305912	0.9862931809380904	0.9972973117588295	0.9964804254553845	Shirer_networks
20	0.24861184901505656	0.6763809587277344	0.818282007316768	0.9478816833411541	0.9601356488325662	0.9222970045634441	0.971570150650041	0.9865807827108055	0.9922232829994091	0.9935523618665701	0.994301751485167	Shirer_networks
21	0.7208603655455019	0.8435028268285216	0.8171287622503566	0.8264141932932776	0.9163953358397654	0.907453235429742	0.9811697636144725	0.9810298912467673	0.9838123315742631	0.9915736377841639	0.995035254040743	Shirer_networks
22	0.6902413474772111	0.8094353740843843	0.7765894177884625	0.876291486327473	0.915495917473792	0.9495602791427123	0.9579415517373118	0.9857009985129811	0.9887185500691794	0.9948580810828639	0.9930128771349882	Shirer_networks
23	0.8633945091895152	0.7896239675027177	0.8018288663047533	0.779821414295126	0.948570817568759	0.977049929178103	0.9556844671844273	0.9786883131715565	0.9952041367022544	0.9942800737793897	0.9958953188690683	Shirer_networks
24	0.724245825207672	0.8028582661197119	0.8097077952120314	0.8810633651618138	0.9088134550479394	0.9695802976760324	0.9652113419048012	0.991303797400066	0.9921745178538608	0.9936105303219087	0.9962457301315024	Shirer_networks
25	0.6604355187324918	0.6232114373796501	0.7855423858683491	0.7783044678657769	0.8635356501028787	0.9208663241672562	0.981510468523354	0.9804579979963515	0.9888584534328768	0.9920658601258532	0.9956990886389074	Shirer_networks
26	0.8437495186943869	0.29884564097876565	0.8752890030399314	0.8483326885472705	0.9219356124879395	0.9158846403635406	0.968269328001286	0.9840745190668012	0.9869937616797897	0.9929249067524358	0.9966022825804475	Shirer_networks
27	0.7718570121090268	0.577815889541134	0.8774297811433438	0.9107584934006708	0.8611786293104613	0.9607311525296709	0.9801429748824084	0.9914801767444548	0.9869628107902548	0.9963705210845174	0.9950544809364359	Shirer_networks
28	0.28204366687365184	0.7752566091895533	0.8796600781909695	0.9089865479146749	0.9340729720434301	0.9446192694263056	0.9698616175690715	0.9798946080212165	0.9845576689091726	0.9963361223556153	0.9928080920510691	Shirer_networks
29	0.2800094354005767	0.29361996869621615	0.7717659375655058	0.8499706593670027	0.957520709570667	0.9583691028010289	0.9853989671360812	0.9773601860048693	0.9906379419333584	0.9956273799555895	0.9969756982138307	Shirer_networks
30	0.399621733362004	0.9059268977912336	0.8308049367567791	0.8522876754329196	0.9702177729998785	0.9671125642499154	0.93590852155391	0.9669861323184686	0.9864922248254362	0.9921363664734273	0.9923818207968702	Shirer_networks
31	0.770597974861305	0.8894985677575997	0.7286255470738144	0.9668215886659475	0.9493086615203041	0.9436946823592705	0.96235172758699	0.9936947946573416	0.9737000581113833	0.9827025786440382	0.9978805312573467	Shirer_networks
32	0.7194498576118565	0.9080719248398486	0.8050196401484273	0.8919106862290297	0.8954161688103779	0.965577770414922	0.9735589621702011	0.9948079329075963	0.9842397345034523	0.9918008459013573	0.9968153173217391	Shirer_networks
33	0.4187553729343479	0.666972732553435	0.7334388221344865	0.9466686753412381	0.6629879943175702	0.9683202760918566	0.9552089546376041	0.9707258573184182	0.9857629266440993	0.993458904017017	0.9956722823765463	Shirer_networks
34	0.6564230671123221	0.7054856818226483	0.6505943958493547	0.8321215154613568	0.7978425566513696	0.9175756723589128	0.9718070561075243	0.9758719641446588	0.9917671107139034	0.9911635492099342	0.9979224852213749	Shirer_networks
35	0.5476879401648462	0.5563152563993747	0.9047817875247481	0.8510581103949116	0.9060843681897206	0.9724800942909678	0.981936367032218	0.9615612136957629	0.98900988250328	0.9835401248238349	0.9958835638472602	Shirer_networks
36	0.48710072551580674	0.8267169297108385	0.9312971344288188	0.8497948654873891	0.9604794514628492	0.9941538424236024	0.9666301550066294	0.9578040515843079	0.9903080439525113	0.987052316593262	0.9974291713309138	Shirer_networks
37	0.5568853337040325	0.7583876656820135	0.7446999207721205	0.7768140878195997	0.8226269246712956	0.9169499959668276	0.9690925957540834	0.9951988997117209	0.9883468926300973	0.9959302050071901	0.99649410514235	Shirer_networks
38	0.7095143369747637	0.8090986239115114	0.8202686255695115	0.8717527492187175	0.9506848763047173	0.9799247628592349	0.9895690276881615	0.9808374317221138	0.9881854020923149	0.9969845393874242	0.9957841679887128	Shirer_networks
39	0.3181964745450883	0.7214414269392806	0.7608543644014767	0.8429443435861248	0.9247975510364006	0.9688217135012561	0.972971859210463	0.9758495753336893	0.9716255019790562	0.9896001733062474	0.9982497755326755	Shirer_networks
40	0.6264542204575048	0.8025972344636833	0.8414345660824865	0.830514110973126	0.9425992226968609	0.9674046918704071	0.9656463651597712	0.982460002578279	0.979619714946246	0.9887863337512323	0.9936067473266668	Shirer_networks
41	0.5975951347046907	0.8164944275267891	0.7663403792735629	0.828858469503218	0.9587874033931767	0.9369611834264324	0.969976564890437	0.9783310153720206	0.978575683099099	0.9916433806184581	0.9960153423700197	Shirer_networks
42	0.18374589150213208	0.8823958304866365	0.8219998554146315	0.8817038002205823	0.947855925617596	0.9653370288778282	0.9899679261958514	0.9854929627434603	0.9919489495273142	0.9962527798035998	0.994659803160993	Shirer_networks
43	0.6062580648443664	0.7095844147473467	0.770408398295426	0.8270477978789774	0.8683329454448803	0.975870501357845	0.9287444564454876	0.9861283696976822	0.9846017734925832	0.9954971820276223	0.9986023312383634	Shirer_networks
44	0.6774440023326334	0.8539438646855694	0.8460518859698801	0.8779102509192607	0.9216542698398595	0.95105249131423	0.9929032720262037	0.936516712163906	0.9861818465969541	0.9949666777546506	0.9971493615138967	Shirer_networks
45	0.5816746930853628	0.5990270858584837	0.7626575545722217	0.8974298898342845	0.9563138649803891	0.9792417130694299	0.967526367508182	0.9851959235239685	0.9916424544157578	0.9927558050002934	0.9936828404608502	Shirer_networks
46	0.7712575148685704	0.6462697336826162	0.8091272470605887	0.8683323952692986	0.9247395570434592	0.9183638910297527	0.977344877440127	0.9819326848668644	0.9883580805313683	0.9907490690640928	0.9949730739331891	Shirer_networks
47	0.22813392215782768	0.6727343020484778	0.7671385451470168	0.9598950301676465	0.9666042683693307	0.9584902057719157	0.9664165625182894	0.9871095888728689	0.9820912009512465	0.9932319309127203	0.9951789059473294	Shirer_networks
48	0.6585796003399308	0.8245803354611301	0.8781602281935404	0.7485370585107171	0.9690207337640669	0.8874269387762638	0.9566164760466476	0.9729785879506566	0.9888809404249064	0.9930272536870604	0.9967940237920753	Shirer_networks
49	0.6315823946601804	0.7674065842727856	0.5577994407077532	0.9285010896828073	0.964669028254316	0.9282319349997018	0.9736477864632933	0.9852163963022675	0.9896394357767637	0.9947747802261966	0.9937184502171243	Shirer_networks
50	0.46290894585216613	0.5784303671771958	0.8807009454597434	0.8280289736645641	0.9404022689939269	0.9342975313349602	0.9803228435414066	0.9568511980324772	0.9776444663941782	0.9933887969631907	0.9978022206559493	Shirer_networks
51	0.2693060942791764	0.7745290134502334	0.802634134865313	0.8955005221162262	0.9490782198601833	0.9329108000136892	0.9747652180488829	0.9864745316519956	0.9919459418365124	0.9907246349079519	0.9952647160478172	Shirer_networks
52	0.6123952346679634	0.5043983958442773	0.728474924747911	0.9170745820919546	0.9573538884723296	0.9380097516545951	0.9691075659222657	0.9862861514436332	0.9880152953148231	0.9877306514414511	0.9972413733620952	Shirer_networks
53	0.7710022763984818	0.8967555342194072	0.8259391797942656	0.9337216524631439	0.9182577047152607	0.9258871446383921	0.9828372189174126	0.9734570857105569	0.989069188298797	0.9965312608030492	0.9904934716737948	Shirer_networks
54	0.6558672914852571	0.8221259519905366	0.8415512560364381	0.9070071328004963	0.9507631623590473	0.9668133445320137	0.9689885626519605	0.9906720466268909	0.992660574994667	0.9953371961945693	0.9957976789562105	Shirer_networks
55	0.6577013797361906	0.7147586024852741	0.768821619641481	0.9329883104139909	0.8901326382155332	0.9536310119408167	0.9614343326878733	0.9763841434281744	0.9870747938887119	0.9948347289074257	0.9921754079408274	Shirer_networks
56	0.481460265258811	0.5936914384875175	0.7581327814861168	0.9103682530872448	0.9255794466690417	0.9633925481474297	0.9646952858580642	0.9635842931332013	0.9945761082512466	0.991397893251603	0.9963306597795147	Shirer_networks
57	0.8894231263011942	0.737931976794747	0.48649328530300545	0.7715798850111255	0.9196987073426881	0.9705415650965836	0.9773295981127672	0.9913390696988608	0.9946275519696794	0.9948309990937162	0.9957523877785853	Shirer_networks
58	0.7501170857116245	0.8803615886320857	0.44727760853607007	0.9506936664527936	0.9678710910530612	0.9514657704689309	0.9806634885960086	0.9863288325952841	0.9890522443258494	0.9896420369605368	0.9960203399796416	Shirer_networks
59	0.6032264070450114	0.7534214280522182	0.889452617852261	0.8499221591009994	0.8371594937599613	0.9748471261460885	0.9771382085686336	0.9883989239296919	0.9860539020785551	0.9976853271663951	0.9948265310623161	Shirer_networks
60	0.53823354080168	0.7945396966621026	0.7225323265402045	0.8932999930891912	0.7794343512616616	0.9308631240631176	0.9812288540610556	0.9908336043569015	0.9881193190600879	0.9955490623867004	0.9886365579855063	Shirer_networks
61	0.6080443537799812	0.8311391615015445	0.8486395613649214	0.9066102857788105	0.9095242648942836	0.9593298444672868	0.9726063635583182	0.9871029082209292	0.9773952371507462	0.9959853874476062	0.9933032765540571	Shirer_networks
62	0.5326005290654299	0.5831889941032893	0.6734840087011413	0.7033506755732363	0.9355948565654792	0.9261224845982512	0.9693676990828948	0.9774540417008766	0.993441903234686	0.9947337653510069	0.998024945547104	Shirer_networks
63	0.692419014937379	0.7647101475138341	0.895667186175939	0.8810165796356748	0.8909372487992064	0.9496823704391332	0.9675266120280177	0.988802789635107	0.996031989248393	0.9948169398427062	0.996626937979179	Shirer_networks
64	0.5881883855202747	0.5390672889151773	0.9330040976078251	0.9132396251290393	0.9775961178145148	0.9038906323855194	0.9821891734518988	0.9760246720829565	0.9865161513912296	0.9902685865326418	0.9933647473171165	Shirer_networks
65	0.2531384082602542	0.6057885670638382	0.8227525579392192	0.9037971443355353	0.9586064722112608	0.9365443786677337	0.9775880728212716	0.9667369959455634	0.9887097030102244	0.9956971684766741	0.9977798992740176	Shirer_networks
66	0.5081458405939462	0.8741229971036119	0.7628497934773554	0.8731847816037572	0.9430282582218444	0.9214555249657308	0.9638522439143578	0.9616187420652123	0.9781402144793317	0.9956898897081947	0.9966541473988342	Shirer_networks
67	0.5756492824838193	0.6988265179122443	0.8661507779523097	0.8681800876105765	0.9714990291437822	0.9419245614771666	0.9549985983400726	0.9875560228217022	0.9838444172082474	0.9901566361519236	0.991043026518084	Shirer_networks
68	0.8048193335346877	0.8030604348292028	0.8370181700726707	0.9685190363917424	0.9105505312007615	0.9702419321860782	0.9773488639045653	0.9839888367861983	0.9923180667368777	0.9951418083056571	0.9919543021971386	Shirer_networks
69	0.7940991074299621	0.714403224986981	0.7437544985697642	0.9378336191349202	0.9437025450105389	0.972893749169454	0.8955918461921725	0.9833137380884249	0.9931209764364523	0.992960450402594	0.9950194523347182	Shirer_networks
70	0.6923940940658162	0.7510424880317274	0.8438791033088505	0.7604126660051485	0.8618813356335245	0.957328540115103	0.9712541503706966	0.960156220969237	0.984942080720238	0.9971945693762287	0.9957241203351557	Shirer_networks
71	0.5631047557491013	0.6733875500733049	0.8280388218190815	0.8235511682553449	0.9751785291346757	0.9534315561522085	0.9586196252038387	0.97616613184448	0.9942508854060064	0.9956030289651786	0.9964756888711357	Shirer_networks
72	0.7879891396387011	0.856954866746625	0.8026727046214465	0.8628173638884615	0.899580095729901	0.9548862065689556	0.9467130113106262	0.9843837817899099	0.9760270575473505	0.9846496063380887	0.9950291552301083	Shirer_networks
73	0.7104215168740228	0.8795612540672629	0.852358543777082	0.5945430146300704	0.9486530488768699	0.970230524905367	0.9461803662164082	0.9566171270951338	0.9862573971370908	0.9858429811873174	0.9949561949219818	Shirer_networks
74	0.5541276872285705	0.7428569598327632	0.8582491033820696	0.779694101180706	0.9268729669830196	0.9611348027714308	0.9504405617512934	0.9894039279096581	0.990359388159165	0.9902667894245412	0.9980312073968785	Shirer_networks
75	0.6185555522059615	0.755489171134881	0.694771109686509	0.9046253436348881	0.7979703895816048	0.9686275885001902	0.9606272143324746	0.9833109937353495	0.9923828346691095	0.9955784155742768	0.9961553370738929	Shirer_networks
76	0.6947436282567883	0.6566502800462799	0.914676693392431	0.7968750241563225	0.9617734432510492	0.8868567004771382	0.9040693897343312	0.9912925572813912	0.9929191221966183	0.9930241876145431	0.9973056321058839	Shirer_networks
77	0.6719961624261482	0.7981778895877828	0.7470956776545649	0.8459593558124672	0.9510431613092688	0.9576633146601188	0.9595759293446575	0.9826987184070355	0.9912148046399984	0.9912438982198035	0.9935762975163052	Shirer_networks
78	0.5883163972492486	0.6485553433046087	0.735270291044395	0.9260953043588194	0.8532539645421633	0.9449777070929071	0.9710252741780511	0.9927586287446388	0.9893656021102684	0.9932233788963059	0.9979334628892558	Shirer_networks
79	0.4309582776976653	0.7368081434129644	0.8027404221460654	0.8767751841774782	0.8128117474703674	0.9722928498086887	0.9759111737447155	0.965543622135274	0.9817527854061401	0.9923630974458332	0.997924837172891	Shirer_networks
80	0.8179994551525245	0.8252041715016567	0.864066625335767	0.877774670104194	0.9397859988572261	0.9268611793313623	0.9887987044929537	0.9831122066641401	0.9720356188829564	0.9928057152216883	0.9957115948559564	Shirer_networks
81	0.8723454695804013	0.8777154124315414	0.7545972357515063	0.9397083740386214	0.9474841653929155	0.9416654560471052	0.9491539595439245	0.9820021119478459	0.9943170054508457	0.9979794258985694	0.9972687601779593	Shirer_networks
82	0.6374624848155228	0.6550631397250207	0.7956660065326007	0.874114434298846	0.891216409439693	0.9542372357080373	0.9759317737472577	0.9664404911883596	0.9963693268510948	0.9958501594763747	0.9934215823943822	Shirer_networks
83	0.8532971716403931	0.6759976320614632	0.9121554948991155	0.8847370257029449	0.9646292559273125	0.9675244583661093	0.9579997245083529	0.9919526994668758	0.9914457099190582	0.9904385143011566	0.9955850293873947	Shirer_networks
84	0.5009302423004028	0.7920559727887932	0.7211375059967775	0.8933362396872186	0.9222762196462515	0.9508297377720317	0.9795677474452714	0.9712924880355247	0.9860743432199507	0.9951739931586984	0.9985858067452594	Shirer_networks
85	0.4725968700007482	0.4267800390376099	0.6146352951652718	0.8950420001183155	0.9463837319328282	0.9032521439951755	0.9669159549864161	0.9790705259938416	0.9869314322661152	0.9917887519844368	0.9930800188079102	Shirer_networks
86	0.20692540598148446	0.913653209744698	0.8587044536445682	0.7884853502336043	0.9219101415828561	0.9617386685883953	0.9406318740931419	0.9838793460705957	0.9918318883455917	0.994125065357552	0.9960085296440353	Shirer_networks
87	0.6921618701672301	0.716533908662812	0.8285459627294757	0.8858631133548971	0.8673362151337883	0.9579338743910517	0.9956039776229371	0.984995528819344	0.9962927232503547	0.9849175572458619	0.9988795283106501	Shirer_networks
88	0.6683549851342067	0.8035769100511125	0.8370776160696813	0.9279714587581356	0.9476239192775067	0.989324396702101	0.976405656319281	0.9855188056381429	0.9963112074451922	0.9915743004189934	0.9979595921787185	Shirer_networks
89	0.645258851004646	0.8551217109919976	0.7927437311335608	0.8832249839202221	0.9231129488493783	0.9469299713402152	0.9849836870455999	0.9876614771192789	0.98790946088352	0.9930732186210401	0.9953853670351178	Shirer_networks
90	0.5344904911376129	0.6904768846348002	0.8889638292770288	0.5945567479487363	0.9607470397819712	0.9697704067306722	0.9496248841010432	0.9654154986967713	0.9836788627753762	0.9890419445188889	0.9915158445574317	Shirer_networks
91	0.4356248932193083	0.8236204349635478	0.9114924578169333	0.800580948178564	0.9654762900270397	0.8916699514684038	0.9748138711484928	0.9744837202148348	0.9876315223404993	0.9931762517452841	0.9978803791773314	Shirer_networks
92	0.45287826229803674	0.728997279818126	0.7214567365990191	0.8008646558881137	0.9631755749014413	0.9607632325515048	0.9809427539208155	0.9786209558724908	0.9942859569775162	0.9953112288641486	0.9955677187682597	Shirer_networks
93	0.5814077623546854	0.8230564796759375	0.9334274885273686	0.9454501137367858	0.9259034934039191	0.9726538049354776	0.9775473290580805	0.985720440112601	0.990801195018201	0.9919826040107891	0.9962281624294415	Shirer_networks
94	0.697488202436196	0.4493554606985931	0.6113334778097024	0.8004138800140859	0.9137243355328317	0.9751264133656362	0.9668987243432401	0.9776414282094277	0.9901271369106275	0.9912910785816494	0.9975493466192143	Shirer_networks
95	0.7374549475436397	0.7751306449836167	0.9089875641381179	0.8962231222082737	0.9467685183658763	0.9268717729217485	0.953017133516	0.9779422919255922	0.9915467766144362	0.9963672398486477	0.9949812481994859	Shirer_networks
96	0.09909911372899947	0.6521925852613051	0.5618753524269218	0.7722905659039705	0.8910796543433029	0.9261687920773312	0.9659561343216791	0.97940928637477	0.9899469658535673	0.9942671370975951	0.9937495726740827	Shirer_networks
97	0.8668339468597931	0.7421913473669588	0.7629715301394101	0.882953536947738	0.9166754296658901	0.952673927207743	0.9754978389134724	0.9919204472477965	0.9909720721531146	0.9885688994289477	0.9960395856823645	Shirer_networks
98	0.6728770656810332	0.5601588258606568	0.8370619868584246	0.8989496273656933	0.9237387488857031	0.9550082364263536	0.9752058247198999	0.9777154024026347	0.9871855440052127	0.9932423335454696	0.9939801070091976	Shirer_networks
99	0.7638511625891642	0.6709013025103417	0.8964811980806303	0.8156227902022073	0.9271123815004128	0.8732778514806785	0.9758448761934078	0.9859631544522719	0.9847195058652785	0.9924944464951269	0.9982274302138376	Shirer_networks
100	0.7492716291991042	0.6903671700289598	0.8676089309694761	0.9050346855916196	0.8215387550420814	0.9838385174187815	0.9399418113922775	0.9901026063210432	0.9897437640259898	0.9900166265219895	0.9947437044700956	Shirer_networks
101	0.8546610856752678	0.8065077991361653	0.8272842098257494	0.9340529217933955	0.9158285277789306	0.9452111531967238	0.9770903528994567	0.9782758326366219	0.9837061271837554	0.992306753097139	0.9964329011579545	Shirer_networks
102	0.7804852428690173	0.4007046189788702	0.8175044192367328	0.9431525691910176	0.8972075296520101	0.9686722376601824	0.9744500142058551	0.9772491294265084	0.9870205454885848	0.9882237406343876	0.9961654234760717	Shirer_networks
103	0.5108318137704778	0.35379973154217337	0.715427950819898	0.9029825946854935	0.8851844586886772	0.9679869964790756	0.9676633248761829	0.9918645659524558	0.9808515951638189	0.9931106231313394	0.996672118486581	Shirer_networks
104	0.7806612004305423	0.6990842716183863	0.7368088588212084	0.7919689057388235	0.9284041154392951	0.9650548050087676	0.9858285754190687	0.971423905076677	0.990692821836627	0.995954598572724	0.9976241482330992	Shirer_networks
105	0.6511317034440018	0.8690911375657105	0.8944697685897929	0.8851036620033571	0.9124498742631195	0.9361393677109112	0.9925751258475538	0.9885262826303646	0.9956581465386335	0.9947102932974089	0.9975482006391788	Shirer_networks
106	0.7771321210084152	0.5178941591276824	0.44245960717923155	0.8239166835043479	0.962681804498065	0.9587750256590085	0.9631320559548037	0.9715872973418433	0.9928110331931345	0.9935545519999571	0.9947816651844874	Shirer_networks
107	0.5045508414868503	0.6562996193856424	0.6941312714596748	0.8347771357678944	0.8882347443239575	0.9798672692854594	0.9348372891555631	0.9901774032372831	0.9916449804774687	0.982069766245796	0.9939477849896144	Shirer_networks
108	0.5574180852897341	0.18665598899137148	0.8648737375215232	0.8941024792927919	0.975112692719617	0.9177482816470199	0.9026082268619251	0.9893527407787792	0.974385678313087	0.9956439565804418	0.996370232641642	Shirer_networks
109	0.5930651964329563	0.8095359483461267	0.7530485157328201	0.8413228904032268	0.8941783064953461	0.9776334595218661	0.9835120557843877	0.9822590591735373	0.9778985295192063	0.9908827598962657	0.995174584655825	Shirer_networks
110	0.5964101414012897	0.47285524164659504	0.8932569633987442	0.9148208677678599	0.9047088430511797	0.9479619775178849	0.9792767769762512	0.9581190001328861	0.9830952848868262	0.9932203094784978	0.9947774377674261	Shirer_networks
111	0.8853406429197963	0.8917042153467437	0.8423814297266581	0.9341486455904222	0.9643799317070482	0.948915688736305	0.9533622450726795	0.9700706671766159	0.9911287240202868	0.992282969974937	0.9978674148617698	Shirer_networks
112	0.45202604955184095	0.4533103452724868	0.754607641185595	0.8987233596853827	0.9370414581670727	0.9561919138244823	0.9807970130501622	0.9877651178046604	0.9806636008550804	0.9961313300054064	0.9983004224554206	Shirer_networks
113	0.6480186983729261	0.7782417286476653	0.8547563920709346	0.851434235744484	0.8049115014480774	0.9484780608234106	0.9677724956789557	0.973210272926375	0.9883435394219041	0.9929136902683329	0.9970168448074986	Shirer_networks
114	0.71555248135389	0.60599348899046	0.7471081283887199	0.8935106942293958	0.9212822641687535	0.9344024875052552	0.9826304228630915	0.9929075503832745	0.9818495512484089	0.9976007216098913	0.9955819891572231	Shirer_networks
115	0.6691737212632825	0.6911126294789678	0.8609204230681038	0.8537908546515216	0.8139455037988661	0.9508271720733389	0.9605345592599799	0.9837033197512324	0.9859512499394456	0.995449280223174	0.9992347733768443	Shirer_networks
116	0.7015390711463827	0.5379300463762048	0.7240493214482142	0.8994632649477673	0.919338392382793	0.8285784805193237	0.9682126541327687	0.9654389447322143	0.9950381729980355	0.9914684521741008	0.9959990871598129	Shirer_networks
117	0.6957005426332757	0.8536252573063343	0.8292233279123405	0.8218784988718446	0.951510566623178	0.8844264496741467	0.9773005061201209	0.9912831414748094	0.9895227545286243	0.9975401791738833	0.9970238096963935	Shirer_networks
118	0.694236385812227	0.7376761870612265	0.7271961039682744	0.8508385351949362	0.8149932466371153	0.8995199978186819	0.9512472695665031	0.9608493136750104	0.9932710409572827	0.987658120886431	0.9946011066356002	Shirer_networks
119	0.32565727181803356	0.8204520936249978	0.7550185274787288	0.7067715540231994	0.8937521646791663	0.9634374278971389	0.9670064316981737	0.9965424162131192	0.9861704576538962	0.9970102162199872	0.9964136423695624	Shirer_networks
120	0.8345990315950305	0.9376933454023867	0.8813111086443897	0.9425856464270932	0.8979349111437482	0.9138967076592059	0.9714643411021526	0.9670279934676642	0.9873544728660488	0.9889229632241434	0.9952257598162317	Shirer_networks
121	0.5877637082645363	0.7949574002662331	0.5089542905826323	0.7676085988957027	0.9647961381264631	0.9633120767999062	0.9816597643174529	0.986042521016363	0.9944771130423712	0.9920130465129744	0.9958853006296029	Shirer_networks
122	0.2817010222617371	0.5939085253675929	0.829031794073947	0.8559028797321411	0.9433387643004231	0.9666945267761486	0.9819749637870978	0.9653997762415625	0.978336017175682	0.9855616620423607	0.9965879632587749	Shirer_networks
123	0.705483298899859	0.6579528795880618	0.7606087071007626	0.8271083950770877	0.870625141020695	0.9733143400204759	0.9794939719750231	0.9964229681792725	0.9941604870745415	0.9964240958520783	0.998821457530288	Shirer_networks
124	0.5771435862990907	0.5799745988002332	0.6902896721133804	0.9629722477962701	0.9471391904133653	0.9324611235723252	0.9738361289382085	0.9753381867833879	0.9795538178347399	0.9923239625638917	0.99820012266594	Shirer_networks
125	0.5967801730033542	0.7352933671456292	0.8378183185269025	0.9478055610417154	0.9064317206813337	0.9795342251388306	0.9724918815978432	0.9900074954840689	0.9870445907186115	0.9903572065484607	0.9960299419707236	Shirer_networks
126	0.74274749904923	0.46679756527304134	0.8526442152578524	0.8577510906521253	0.8944190244290051	0.9713765106754126	0.9471692588473243	0.9914414364553039	0.9882099449391057	0.9902075561627411	0.9964206301268603	Shirer_networks
127	0.5826731897981936	0.7122073520872974	0.9419004266111338	0.8371502150707021	0.8633653535867732	0.9356719747561915	0.981949468285866	0.9683526873950952	0.9921825740097211	0.9892210092579494	0.9941732676848585	Shirer_networks
128	0.8228839876603373	0.8901680052163633	0.7012212035280045	0.9182737349973489	0.7855494333873021	0.9587272353358063	0.971055694216009	0.9950034430644267	0.9988457785987456	0.9882667971331998	0.9967408781232219	Shirer_networks
129	0.7507730122624695	0.8200339138402406	0.6542757035385693	0.8619447018645474	0.9580159363888257	0.9675271495716058	0.9794173544120988	0.9941749493897529	0.9951605052115687	0.9970620852779437	0.9980355340388727	Shirer_networks
130	0.6174485805161676	0.8346234782780444	0.8440480048805725	0.6763234936350921	0.8943412472786239	0.9489439376846432	0.986015004528529	0.9836544736123932	0.9935627954093218	0.9975212541687017	0.9943055299607271	Shirer_networks
131	0.7746421020981604	0.8271488547205194	0.683806401772251	0.9000091022832919	0.9298786233745846	0.9517874664293725	0.9710880695392823	0.9675454965708241	0.9951998342248415	0.9820782192545632	0.9943386592141787	Shirer_networks
132	0.88559325457325	0.2972406164079611	0.8147061345920307	0.7160888832546362	0.9345412355211085	0.9591809903314785	0.9807430564750282	0.9777404955394805	0.9892942902453132	0.9933361265667751	0.9985605397997788	Shirer_networks
133	0.7826683329837738	0.7330996102826273	0.8489707740230629	0.8712947591851785	0.8700727211732041	0.968627127232133	0.9765241334906504	0.9800661187447288	0.9853500254730063	0.9918256877642846	0.996188107835226	Shirer_networks
134	0.8440503680984586	0.6447447734745148	0.8214903765432867	0.7201777173222351	0.9407617595692901	0.9446407325083445	0.9844393831116302	0.983133547783527	0.9750960670429816	0.9970140919884071	0.9960150035288688	Shirer_networks
135	0.8251166293895777	0.6837624645756113	0.9197286434336387	0.9279523116223843	0.916019606245047	0.9598242698851037	0.9751788061362943	0.963964354766788	0.967712566136955	0.9946184243143217	0.9921410012637039	Shirer_networks
136	0.39420105020945384	0.7411365791237923	0.7763939448908859	0.46149370293298186	0.8952731676221393	0.9392713991691499	0.9770524635736677	0.9849196278412078	0.9863365985582635	0.9943436121820082	0.9897658458327896	Shirer_networks
137	0.5058851679690972	0.5679123108628752	0.9238529871427185	0.9191887966615702	0.9560185476885712	0.9738943140647865	0.965303307181765	0.9952412412510366	0.9688046334434124	0.9839499663973625	0.9950758704266534	Shirer_networks
138	0.5342426711863835	0.7272997647395949	0.8882910389161005	0.8068909901762369	0.9252250678798962	0.9731061816841324	0.9632330840249126	0.9784119972726928	0.9811795619678704	0.98826412024384	0.9865002206437399	Shirer_networks
139	0.7131537654774461	0.8962992772137637	0.8101932025013541	0.9330506484503057	0.9252353708100511	0.9286894277670412	0.9746454858853738	0.9853728176802573	0.9800784986048989	0.9964817814719912	0.9916937803844946	Shirer_networks
140	0.72237549785451	0.950982834260317	0.8601892321357173	0.9285821687983116	0.874138920560392	0.9777321974074098	0.9782710251267525	0.9684727324768897	0.9673702379924773	0.9973349247203311	0.996474880595436	Shirer_networks
141	0.5435834431388795	0.5078855524424432	0.7503205456017015	0.9024471121365977	0.9312996993193952	0.939535375792395	0.9865320925091179	0.9630047165350482	0.9937351827566894	0.9972532770453917	0.9987474705727344	Shirer_networks
142	0.48619604436130764	0.6426212466797898	0.7861407620634171	0.8693580988947561	0.9307931408362157	0.9631971638457386	0.9748388582347117	0.9696324602675375	0.9934019843381109	0.996386242140471	0.9923182951850829	Shirer_networks
143	0.20145407992387285	0.4349673232884719	0.6813894612358309	0.8919216070356231	0.9408528028946381	0.9480832065913437	0.9802565592690319	0.9821078566924584	0.9814294897460758	0.9983583319412279	0.9964500598350432	Shirer_networks
144	0.5604747075540921	0.8863820568270158	0.9531175207598732	0.778021103035941	0.7406274794660447	0.9621816717814282	0.9591664004004052	0.985478494267325	0.9847600565692458	0.9907506298546017	0.9975373688708391	Shirer_networks
145	0.8940745962630827	0.81791508240621	0.7274433605534031	0.9543967610117479	0.9262489614479195	0.981293560227645	0.9661105945349255	0.9837617412973076	0.9892742110726915	0.9964763586803064	0.9964418768688237	Shirer_networks
146	0.5698477383104326	0.685277019593425	0.8468102472655492	0.8415240539584968	0.8568754175788809	0.9425421456890326	0.9771615359570793	0.9848827694358294	0.9857544096846236	0.9948190482496505	0.9953330609487987	Shirer_networks
147	0.8472611836024766	0.8352618799683896	0.8763497975612908	0.8567848153893638	0.9422638570590546	0.9737464344739195	0.9732058143047342	0.9889634480175189	0.9924555489802037	0.9830132839163219	0.9986738574877757	Shirer_networks
148	0.49199200524035663	0.8565165376252698	0.903118649238723	0.9140876859053844	0.9030039972854118	0.9318703286139465	0.971634020225877	0.9873020768043019	0.9775461481000953	0.9910059408240068	0.9984635277784902	Shirer_networks
149	0.4372764717281656	0.7206679474411373	0.4279219858023957	0.7843351353152929	0.9563849185000789	0.8406918125111793	0.97808326634212	0.9844650879547941	0.9929635870641058	0.9969466518703876	0.9931568949772578	Shirer_networks
150	0.6993682961381693	0.7818799477995395	0.8170975424573486	0.831603994337607	0.8682662940133625	0.9781737021568279	0.9765973967939985	0.9961163109627769	0.9919390300238693	0.9929135715823503	0.9958195956043625	Shirer_networks
151	0.7156698671236978	0.8670519226748695	0.6326896091526297	0.9335323190381888	0.9572606141294707	0.9513131440968711	0.9865640573220966	0.9676074795780122	0.9716105077420963	0.9971783221068742	0.9959700707458141	Shirer_networks
152	0.412587369998246	0.6829097865802832	0.9028988621962128	0.7603667369477307	0.9406205417069021	0.9572246257117123	0.949525034417648	0.987658944436244	0.979127079623039	0.9965390273694372	0.997141681645551	Shirer_networks
153	0.7858664843314771	0.710686964122941	0.8264219200231058	0.8417997707659499	0.8857451457330788	0.9664541216065966	0.9587795469882919	0.9907609897267309	0.9848373682171712	0.9848778625305616	0.9942599447067485	Shirer_networks
154	0.6569175708985526	0.7271994448010629	0.784981465317877	0.8553620531823336	0.9312457413140359	0.909147482821459	0.9707610228870912	0.963261111972211	0.9832917739679962	0.9915093209384876	0.9973732693626726	Shirer_networks
155	0.816231055528658	0.8767583367350031	0.8905493286727599	0.9504905968073596	0.8945682204738002	0.8668741522667114	0.9560463578091696	0.9890391456390533	0.9933038155026135	0.99631178773976	0.9902604288371571	Shirer_networks
156	0.5691169359978476	0.5779443791936334	0.7464090661035865	0.934571329266735	0.8903680698618857	0.9347121616123137	0.9649546616915502	0.9828395646840072	0.9876643750972778	0.9896244064559166	0.9953904961268236	Shirer_networks
157	0.6938389506734689	0.37052492004790183	0.8169335602880619	0.9415020251986378	0.9589752974915755	0.9527676363724741	0.981801575460191	0.9693099615933454	0.9886451475293218	0.993884490113877	0.993997354061539	Shirer_networks
158	0.33562839401064704	0.7874384004352372	0.7644067267293836	0.791027260159266	0.9618333744015622	0.956808390033894	0.9802867400467117	0.9626522887832833	0.9902740977199236	0.9913424430868941	0.9976429514478529	Shirer_networks
159	0.7821841412013857	0.6668243854603753	0.8822495899294381	0.7079828064772196	0.8843719295791477	0.9655678796265117	0.9665431866001878	0.9782557856388914	0.9642774035336221	0.9905041883301269	0.9925540951545245	Shirer_networks
160	0.5301243318141253	0.6750167154190878	0.8065533082869625	0.8458209577016806	0.9448130415605013	0.9306499589719595	0.9838608943530087	0.977768420646453	0.993687725513802	0.9879658300977394	0.9907821675981363	Shirer_networks
161	0.744386306018038	0.6542347915221604	0.8837841129699049	0.9004348605920154	0.9523419923959155	0.9331247051709749	0.9671155250080172	0.9826194804895401	0.9834050348141898	0.992233506328773	0.9984797166203147	Shirer_networks
162	0.6677943150963161	0.6431142585554585	0.7126138200501256	0.8342274625664124	0.9434883720630176	0.947308271328996	0.9844362607235541	0.9817483323651948	0.9778857428913725	0.9968773741056494	0.9931523064305707	Shirer_networks
163	0.743924549015101	0.2318601713783099	0.7323885863031268	0.917314954534906	0.9196853110761847	0.9597802330729197	0.993515832903923	0.9849109113633933	0.9916870694408816	0.9880290723208396	0.9962208410624733	Shirer_networks
164	0.3107324035376222	0.7741354356946302	0.8719239278746433	0.9107343986687624	0.9433425142739358	0.9242073514120126	0.9707846806501337	0.9681496077927421	0.9936550641288089	0.9948192999410057	0.9963995261669277	Shirer_networks
165	0.34580978590046046	0.8043465957360297	0.6873379169473217	0.9080786947627253	0.9595359795411312	0.9663669972620454	0.9847141840238023	0.9631407127300181	0.9873760204954712	0.995466656711031	0.9967970676093602	Shirer_networks
166	0.5345126710597512	0.7432907156356616	0.7390733968297029	0.9706380638678342	0.956664866172713	0.9740521164061594	0.9835532321316623	0.9832546784498082	0.9887312167875231	0.9948908330409112	0.9948256697633457	Shirer_networks
167	0.4087462053168295	0.26716312781054163	0.8536716267030118	0.9112691680125482	0.9381592502396292	0.9325106174058481	0.9755592909565146	0.9887578858873292	0.9882595334436192	0.9932394127745343	0.9957801141606559	Shirer_networks
168	0.5413131504138752	0.8148288761609166	0.8717489524739426	0.9197544056870184	0.9465230405715128	0.9363046403416654	0.9601445941434243	0.9735521229075621	0.9955274611416611	0.9969841348315366	0.9960451184095889	Shirer_networks
169	0.5563783368360372	0.5285151621173765	0.7448751395301068	0.9433261097678522	0.9638161107496026	0.9737124399425532	0.9769343986313085	0.9949321957649652	0.9858626154081065	0.9930516122825643	0.9985559012651597	Shirer_networks
170	0.25759421736625737	0.7700675111221725	0.5296876295040354	0.8177923540740248	0.9447435588675714	0.9619795458540122	0.9317712760052209	0.9899500863425511	0.9917352934463256	0.993406223190119	0.9991112982800462	Shirer_networks
171	0.9052615295416074	0.7470524263709651	0.9270749513147785	0.9524314132612609	0.9653764053919337	0.9193016422235254	0.9677369287246801	0.9628243764832054	0.985942356933419	0.9959962407470777	0.9978639725648546	Shirer_networks
172	0.8164127956667407	0.5594332023395258	0.8339846054710247	0.9313362121290969	0.9501583953089732	0.9621070704408907	0.983048426175154	0.9874544192143427	0.9632701927362002	0.9975975482456908	0.9958088749050569	Shirer_networks
173	0.48319618443172696	0.7195324590888845	0.8914850359585753	0.9491763490949585	0.9062394764983883	0.9728041987002791	0.9641965867254911	0.9686930694185867	0.9819096362964596	0.9892557867565424	0.9961279950138332	Shirer_networks
174	0.5205510804270653	0.7816388830740916	0.8025628838658508	0.8743829883040749	0.9464965264192162	0.8846734973632764	0.9302516722852041	0.9763032964250705	0.980632818422094	0.9910553644112099	0.9962303995512026	Shirer_networks
175	0.6804419691425432	0.6921490456197826	0.8417952095140534	0.9100733805582655	0.900947469298547	0.9070787942378337	0.9247922004725491	0.9904612142865582	0.9916067382294087	0.9964946901703613	0.9978384462318816	Shirer_networks
176	0.6163795139026276	0.7583384556269995	0.8512620869917676	0.7154872576470359	0.9501134816958171	0.9812751159282784	0.9692817171586311	0.9924590742742245	0.9886744659226747	0.9940516586758181	0.9931816944156027	Shirer_networks
177	0.7263321587749765	0.6432030468429565	0.8625775850376157	0.8722956185689281	0.938478363918399	0.9580493345946935	0.973308027708978	0.9676648012611243	0.9910957009381658	0.9917139741104255	0.997268254457552	Shirer_networks
178	0.7335520565155979	0.492732003642674	0.6477387561240104	0.9001137900788424	0.9549616448149298	0.9378862032454212	0.9899755417179508	0.9778381852714176	0.9896105557740167	0.9885438243076806	0.9949554203367905	Shirer_networks
179	0.5247510086750645	0.6509753319238075	0.8115685608244245	0.942209406169978	0.9222856548748988	0.9261906624675127	0.9809526535940045	0.9862976396742978	0.9914994102119867	0.9930508176161578	0.9950752087404046	Shirer_networks
180	0.5717857741492393	0.6033653432120513	0.739993863032018	0.8707937339507255	0.8657831040657838	0.9405877127150586	0.9720932953162806	0.9857054916574426	0.988364538204476	0.98687971669324	0.9974007479942061	Shirer_networks
181	0.5059867323317371	0.7298276980182199	0.7710824793409258	0.950560516146461	0.962138453237907	0.9592637485867648	0.9665034323147206	0.9775432869038267	0.9889881162282552	0.9983714444690104	0.993042217435579	Shirer_networks
182	0.5828324335086348	0.7980355973313751	0.865554416284064	0.9250006145048097	0.9253675437569657	0.9677177907427847	0.9766752171559822	0.9767722124478381	0.9946045074414591	0.9901452757971169	0.9958731329598758	Shirer_networks
183	0.5404016479369944	0.6640952757827041	0.6960110808584858	0.6408038299818127	0.9604495392006939	0.9333644801500471	0.9565611532832636	0.9901256115991308	0.9704338314200635	0.9985234555294026	0.9961473964245625	Shirer_networks
184	0.6017147264454052	0.8641121324535606	0.8679569444573867	0.8953646850795213	0.9070677852568197	0.9426076179541711	0.9665376189995822	0.9859095605015851	0.9899156649323182	0.9944094565645647	0.9935864900230891	Shirer_networks
185	0.5529615212480384	0.8120472612151508	0.7874297251496717	0.7951326035880386	0.854360240826132	0.904174623352024	0.9492755847875198	0.9795246663392048	0.9769628024489989	0.9908978460187067	0.9972405217316471	Shirer_networks
186	0.6381395378242605	0.7744051348439387	0.8122284999156164	0.9372873534303019	0.9389539743661179	0.9635631685262878	0.9873435857199808	0.987635475521183	0.982800373452981	0.9948622880083453	0.9946915036005632	Shirer_networks
187	0.7653046848624934	0.8337763857581596	0.7720408060903103	0.8352043801974046	0.8810583151316844	0.9600766442034048	0.9677012560124622	0.9897794773742731	0.9950261439559718	0.9938746027242025	0.996252194353893	Shirer_networks
188	0.6632652651289518	0.6749422780189349	0.8301065414270545	0.9473869744296535	0.8872502075258308	0.8870616722149823	0.985708039743322	0.9935267655547784	0.9941527401128051	0.996780746130276	0.9962193138149386	Shirer_networks
189	0.7835711771461898	0.7325818947628696	0.945786434708116	0.921254647129213	0.8925256519926166	0.9705368572484694	0.9786462563191807	0.9781568033446424	0.9869558756020048	0.9970709376346163	0.9889723699335607	Shirer_networks
190	0.4062217114882821	0.7424851973840318	0.25936143094476716	0.9055208607292746	0.9357828587618425	0.9559154717503298	0.9802409092584037	0.992585159736046	0.9881101920420324	0.9887306650846532	0.9936545914897795	Shirer_networks
191	0.2731389041592288	0.7799106806856726	0.9302430714297096	0.7680094121133142	0.8980760290308442	0.9269219321761186	0.9657649142215924	0.9873787097857389	0.993854584212456	0.9896607044735766	0.9978940162958817	Shirer_networks
192	0.7841545201200086	0.751858577987225	0.7996959450964163	0.9519981373920361	0.9680341405882741	0.8956317307301807	0.9503467652166493	0.985281836365525	0.9836892282706082	0.9936288783476044	0.9957634521802533	Shirer_networks
193	0.15106930176586508	0.7965622443043939	0.8680845123087026	0.8902543938731713	0.8926808881865358	0.9565429065499803	0.9645188893508185	0.9873012663477418	0.973930843657601	0.9953277211677846	0.9950917556705906	Shirer_networks
194	0.7155925746311352	0.8901837946603742	0.751127290200153	0.9259516179298888	0.8186367550173531	0.9514671859484518	0.9702542726046204	0.9669708782802486	0.9937985790465429	0.991831053381836	0.9962209169025744	Shirer_networks
195	0.5881276626108982	0.6949779313953274	0.781158526952602	0.8419695372729811	0.9745465588352037	0.9778507910953543	0.9748092567181521	0.9916223421304183	0.9878135067922796	0.990988458435124	0.9972451690542368	Shirer_networks
196	0.738363238293646	0.5480481944881399	0.7701189408017364	0.8547023206161124	0.9257465799376614	0.91278394749486	0.958440927186961	0.9925048434703163	0.9878220873087691	0.9937153058693307	0.9945808658995158	Shirer_networks
197	0.027292670014666384	0.5988015827403055	0.7936633448940286	0.9243654036394219	0.9587974367567151	0.9402194112486604	0.9864582768750003	0.980870787914091	0.9871899556123185	0.9953619526876063	0.9927838567595333	Shirer_networks
198	0.583679854147736	0.7418956141877788	0.8169412563011775	0.9445487357227319	0.951962655868358	0.9716159988183647	0.9792615508443284	0.9934595402361661	0.9866218568687303	0.996342870682177	0.9943533222545249	Shirer_networks
199	0.811801076324343	0.8492259942351598	0.9026348423840695	0.9071140402390622	0.8787338359935779	0.9616879109983477	0.9532848486943958	0.9664828947479699	0.985293530581639	0.9936146383554014	0.9932589651509588	Shirer_networks
200	0.75477272595713	0.8659609509000691	0.8635883737119802	0.8965892224410306	0.9115610451168178	0.9344615519441378	0.9652819182016477	0.9765972341228459	0.9889043422579308	0.9850020543641231	0.9977389330476603	Shirer_networks
201	0.6436696378432318	0.7848967869230268	0.8415794177170792	0.8004021308866313	0.9568187863021067	0.9557505031109383	0.9850298243495541	0.984084161961851	0.9910500205221373	0.9931812652440235	0.9962281332518615	Shirer_networks
202	0.607167826826841	0.5532491608783722	0.8698388995286157	0.8617542683289348	0.9538130126629649	0.9596861239189048	0.9768632852394098	0.9766088972781478	0.992852977545679	0.9934061514907014	0.9969330871555717	Shirer_networks
203	0.7789998556827435	0.5894484986221893	0.8290597903144439	0.833919243297545	0.9456512257616784	0.9487000388554301	0.9552672296033105	0.980488767661858	0.9879260107638844	0.9969248687471213	0.9931446620443034	Shirer_networks
204	0.6244380468183296	0.6550406319997887	0.9217292503860492	0.7233509565767565	0.9225264174772108	0.9389406079368924	0.9835506814609233	0.9895552508809295	0.9743850800268915	0.985372959705892	0.9917594439233057	Shirer_networks
205	0.4906363763701941	0.7793057682323212	0.6369894854196678	0.901298941505466	0.8759439283811684	0.9422231645733254	0.9807208660304558	0.9925651765814252	0.9890575835616827	0.9982933133791486	0.997475354259687	Shirer_networks
206	0.7574094585534389	0.9109969418419659	0.8555926138144347	0.7852342346145693	0.9624376346795636	0.9614020918018238	0.9437317734191772	0.9780933597409575	0.9826197460720785	0.9929922982565779	0.995769753961393	Shirer_networks
207	0.3643656625278047	0.6141982257318197	0.7791650266171626	0.926510231063492	0.9193778000663733	0.9351037167347931	0.9785247005380235	0.9778083646006162	0.9865158766821127	0.9912717059880387	0.9957061315081241	Shirer_networks
208	0.5452435679068346	0.6130302120779461	0.85205275719015	0.9423327737844958	0.9339769447676531	0.9534293409897575	0.9924210619008638	0.9766677016714629	0.9868704658847627	0.9962891343327321	0.9933150160462534	Shirer_networks
209	0.7086518291426719	0.9105634601155241	0.8854682129460737	0.9058397183123212	0.8895313837674486	0.9537917112168639	0.9397140739822627	0.9667718757320429	0.9917254528653715	0.993321270372549	0.9930086892229165	Shirer_networks
210	0.8555251019129764	0.8667053564206358	0.9025178159181847	0.9456240818685648	0.8630529900625303	0.9497004420595291	0.9898851402692429	0.9894367940466879	0.9906133983099401	0.9931722076175167	0.9986429011000885	Shirer_networks
211	0.6348506312483686	0.5629215628682956	0.7335548521228445	0.8442537899055216	0.8774483326175073	0.9110286088065007	0.9685896957789497	0.991076957462159	0.989539562898119	0.9975013268837049	0.9965477427143291	Shirer_networks
212	0.7395254367202446	0.5462920393848663	0.8690494663776498	0.9199548542082037	0.9092843336349574	0.9363036619667491	0.9694078890533401	0.9798502700592322	0.990515675006006	0.9956272111847307	0.996566078123007	Shirer_networks
213	0.7935719739331156	0.7856029593605528	0.6789509186410375	0.8724066071106535	0.956075419034304	0.9535117548723937	0.9786462792139491	0.9661747657665574	0.9921432542866788	0.9900142563974559	0.9950965170738859	Shirer_networks
214	0.878215726313335	0.8481498794875026	0.7819749814200947	0.9119512109897461	0.9194905586833048	0.9852331696587667	0.959070180251892	0.977983619622891	0.993136033716064	0.9951707316023972	0.9979910318244138	Shirer_networks
215	0.843025819481678	0.7444024101014939	0.8186420589931921	0.9219595234780558	0.9007341406554696	0.9722829743704268	0.9785249869858605	0.9908447000423279	0.9886769578404706	0.9946534423324611	0.9975994418505896	Shirer_networks
216	0.7649809670764566	0.365328714176677	0.7434182732240099	0.8781230182695212	0.9755714245688631	0.9884819425501548	0.965305542783061	0.9890872220737981	0.9879318756082686	0.9931643058610332	0.9943924335437098	Shirer_networks
217	0.38406916998736035	0.7930869529172013	0.7358255788853776	0.8424478921974081	0.9276746309887938	0.9564666284517329	0.979082190063711	0.9586233485242825	0.9781461849542631	0.9952443628853102	0.9977202458832162	Shirer_networks
218	0.7166658069684562	0.6967126131453298	0.809314173890642	0.9330397125545569	0.904229537726848	0.9437209901571334	0.9820364304544729	0.9832156661459733	0.98631067002193	0.9937144804465354	0.9921632156158073	Shirer_networks
219	0.5163127682912485	0.8004196646764283	0.6625182059507058	0.7895093377910813	0.8914925548440948	0.9611987424885284	0.9550727315724082	0.9746530457815532	0.9912469747394888	0.9961781009269284	0.9970851089486374	Shirer_networks
220	0.763758324444687	0.5702177647177376	0.8754579010050685	0.9199071942569503	0.9668331712855298	0.9158505824110347	0.9804408494527002	0.987536774828315	0.9943875113973546	0.996991965530919	0.9975850098965375	Shirer_networks
221	0.6292490703597984	0.48038077996206485	0.9254291605986443	0.9045551394259173	0.9505901557430272	0.9672205903370098	0.9617434432351841	0.9668339495141434	0.9940440675680622	0.9919723817070396	0.9983716763104079	Shirer_networks
222	0.6741144275778231	0.8709140110383572	0.8323167210979433	0.8432804583273895	0.9573127741640871	0.9587333864182384	0.9734575258593393	0.9515550631645628	0.9855644622434426	0.9921309878209625	0.9969408764368144	Shirer_networks
223	0.5829704145684793	0.6590430242882468	0.9418221263049035	0.9379890661964074	0.8790309985513439	0.8571396339083696	0.9613752272874314	0.9700697576333182	0.9878479720187501	0.992800124855581	0.9976450726525561	Shirer_networks
224	0.610418503850727	0.576341526218361	0.9147941870683922	0.8171900438382804	0.9037396953415675	0.9504078411614157	0.96299765093553	0.9771718814242937	0.9916729337079468	0.9915436986139003	0.9938519337769809	Shirer_networks
225	0.6933663821923417	0.8386304435000526	0.8834122289386852	0.8784853612525225	0.9426537494865257	0.9299371787335842	0.9777543742867414	0.9826165288529445	0.9937930020753255	0.9926410936766927	0.9961510042252486	Shirer_networks
226	0.6211291075543787	0.7674072160238579	0.7526115932701654	0.9265095128732079	0.9151193848798604	0.9675836654277841	0.9680180772708572	0.98627388944402	0.9918070027701208	0.9949607151898464	0.996844977940438	Shirer_networks
227	0.4074996380274018	0.7251897900778344	0.8015267083237925	0.9402589398144547	0.9173352988797795	0.9450966570427466	0.960950433625848	0.9707145609116323	0.9929077581716415	0.9953505333356767	0.9981468712548073	Shirer_networks
228	0.5120895866839033	0.7061173877229846	0.6139324324837014	0.9544282153008175	0.8759884332208967	0.9405295136502051	0.9781053260652388	0.9817053924964064	0.9844598907789235	0.9945701196684665	0.9955814619730989	Shirer_networks
229	0.7195280459854636	0.6640111303945065	0.8663740005907109	0.9537160856588781	0.9192958018273025	0.9729918238147577	0.9752273139413967	0.9886296194169975	0.9908931653967452	0.9958423868101515	0.9957780669700123	Shirer_networks
230	0.46675805533304593	0.7313947815456867	0.8982887738011478	0.7884584089187846	0.9367793106093686	0.9668760002453255	0.9827829138354185	0.9911272325210507	0.9885676879226583	0.9972595175480261	0.9972500689608502	Shirer_networks
231	0.8224280305533105	0.7159985203682826	0.8493036000358936	0.9161065500603297	0.9600720828735916	0.9577659062208455	0.9714191000158472	0.9929578494268443	0.9896178957286836	0.9934320842024122	0.994929864294056	Shirer_networks
232	0.8126867108868638	0.6007314197139902	0.5775551602676431	0.9021818996267104	0.9562203390861892	0.9691942636137341	0.9725666364626039	0.9634975211713873	0.9862632668493013	0.993683407891268	0.9988627906677545	Shirer_networks
233	0.7762321806911824	0.24680798519854077	0.8953487564592209	0.9233401738373307	0.9066349506676291	0.9313970574902846	0.9852355497613712	0.9826749461287287	0.9873580378910533	0.9975903896243695	0.9937239110932989	Shirer_networks
234	0.8160929696161622	0.8612870415174889	0.8553543927923286	0.763400711402672	0.7351449816368008	0.9693789886760116	0.983201594972225	0.9773577664573613	0.995157263309514	0.9940518123828813	0.9975365116541	Shirer_networks
235	0.49452590109427647	0.45129808085142065	0.7152550606506922	0.9155571253684194	0.8650044743795038	0.9418667502228628	0.981917611210763	0.9748729457043375	0.9782433636276526	0.9971810200915867	0.9940946903209984	Shirer_networks
236	0.2905291549234965	0.719745376096822	0.8449463172121898	0.8278238065586423	0.9579511437131281	0.9317374101584693	0.9557044968036505	0.9873854425047205	0.9889627367353455	0.9914985896533401	0.995513721311048	Shirer_networks
237	0.42133513352433416	0.8489778817661702	0.8943686429233173	0.9221413072723479	0.9317717285632925	0.9664301000638442	0.9867090008810124	0.9812681354707327	0.9902298784342407	0.9955320526538065	0.9904163472136387	Shirer_networks
238	0.6704638739635667	0.8355315345660392	0.7444510918752177	0.9153352572490854	0.969184774249378	0.942547469226329	0.9578676117807078	0.9852004114981434	0.9924651709480341	0.9956456652848131	0.9982864585331702	Shirer_networks
239	0.7013556803601941	0.7137427924642035	0.7804821692712458	0.9574187460891708	0.9443700426505194	0.9312154600600291	0.9419782475848365	0.9746542006291017	0.9896442638494378	0.9963541707929027	0.9943748233485225	Shirer_networks
240	0.5707313003724842	0.6820659056581562	0.7693254861700729	0.9600500351267378	0.907189508249505	0.9319549026041973	0.9715720170392452	0.9658552317324323	0.9921053351759164	0.9915437638558773	0.995894441302216	Shirer_networks
241	0.5848285107870556	0.6432947197832879	0.8814447765333979	0.7813216462901477	0.9379498395135033	0.9027743985466957	0.9776001883792276	0.9828062091855776	0.9858844607471904	0.9934862678515848	0.9920111565492866	Shirer_networks
242	0.2934532095516448	0.7147767681385656	0.7528624559336112	0.9402928690535626	0.9522650495324281	0.9206769210097676	0.9800605173551624	0.992183604856222	0.984886171739345	0.9835410565877725	0.994584945739836	Shirer_networks
243	0.4823054527094912	0.7968320255686852	0.5878902071027009	0.9633327922237076	0.9429170669059475	0.9606293727342415	0.9670323912445986	0.9815478957549435	0.9871947238802491	0.9943428871506026	0.9874952380428593	Shirer_networks
244	0.4466003891251228	0.8139055471371255	0.8051182452869512	0.6332896224173282	0.9150744410982997	0.921285357253322	0.9726623214923624	0.9768200884135025	0.9903596480346424	0.9883995219469935	0.9906432695182881	Shirer_networks
245	0.707023493018835	0.5740596300540087	0.7632062531885876	0.77169807825521	0.8397995622966556	0.94148193792077	0.9856668087337479	0.9852745340406404	0.9827088233242931	0.9922561170900405	0.9947741610380729	Shirer_networks
246	0.5630024192781752	0.5345718110421522	0.8691843343011594	0.8665610441000464	0.9059844731603944	0.9771260943649017	0.9828246498825102	0.9787159844218168	0.9843777079424718	0.9917608736781671	0.9934749419049057	Shirer_networks
247	0.33645057344734486	0.6718449039049955	0.7766273858311998	0.8638244798100718	0.9330694099686805	0.9590708417552365	0.9486227357213161	0.9531152428047113	0.9693668931554744	0.997448743100158	0.992895234425089	Shirer_networks
248	0.8264950699660456	0.6705816808723484	0.7430985201240317	0.8584206330680146	0.9619288856253136	0.9714754628792617	0.9520356130123092	0.986619492878988	0.9879325683841248	0.9923705584785749	0.9929852603657792	Shirer_networks
249	0.32724350182654216	0.6946240730609741	0.7945077881971226	0.8341674787408484	0.8498822371636948	0.9589281949260762	0.9455355111390182	0.9774477996277313	0.9939234299232353	0.994407410844539	0.993949354723122	Shirer_networks
250	0.6654075604583942	0.8085812786446179	0.8189983116454742	0.6869639490336173	0.7308772955737364	0.9363657796641522	0.9655925134639987	0.9822721780377793	0.9946578361434056	0.9930889728505072	0.9978184421830425	Shirer_networks
251	0.5252172211913333	0.7748643797664783	0.875104837859742	0.8332353464996616	0.8951803920326824	0.9582760720883076	0.9427435833395776	0.9361580826975884	0.9894154901308722	0.9944717187222043	0.9984041220173061	Shirer_networks
252	0.6736779078448214	0.5270810001559464	0.7033726452195567	0.9210834419393635	0.9655511631256093	0.938219344279684	0.9501144342821832	0.9832108129682058	0.9906540071357596	0.9952483369489089	0.9956814859905774	Shirer_networks
253	0.8622306811363157	0.41386093601550344	0.6895008713904716	0.8259246370574828	0.8705415783517982	0.9615593873299764	0.9884639308332324	0.9769545817020917	0.9890871238086953	0.9900646576499665	0.9968440920805655	Shirer_networks
254	0.5327500976887312	0.3104888712518623	0.902989832273186	0.8804332006429831	0.901522294360835	0.9596530766350386	0.9775025583280617	0.9851788829209635	0.9924500086217676	0.9957027651780156	0.996719248045314	Shirer_networks
255	0.5129607933325937	0.8330562504756939	0.9253910954641626	0.7434668786561405	0.9289191661184963	0.9479960192608098	0.9921554912024626	0.9307580711312944	0.9933320088382456	0.992804443254018	0.9978328448906921	Shirer_networks
256	0.7237436662872097	0.6801849682514186	0.8268822326810046	0.8691375310989711	0.9532205468626733	0.9467254776375423	0.9890735080962175	0.9844944703046417	0.9830758434929385	0.993846419863934	0.994371484634578	Shirer_networks
257	0.6772742611334749	0.8866170262217182	0.7696323592944276	0.8412016214322549	0.9090058338344811	0.8161767891789306	0.9811193250976215	0.9890463172318162	0.9793413406428979	0.9871418541523778	0.9938088279839987	Shirer_networks
258	-0.007953974155668397	0.6777357598283623	0.8379413567033484	0.8817907570183985	0.8975227110247443	0.9455396918960337	0.9691992372834277	0.9903583279644772	0.9860913805087641	0.9935625679115682	0.997448726587987	Shirer_networks
259	0.644674120929078	0.8023466614720853	0.13902851109232284	0.91316694926462	0.9052371897021263	0.9264005600242957	0.9593620239376595	0.9814738806591952	0.9860586713400433	0.9969271956838874	0.996691697330749	Shirer_networks
260	0.7210880999935294	0.9030000100425394	0.8886211586415812	0.8556363565137867	0.9244226798760256	0.953652063258762	0.9832515968278517	0.9634770678612407	0.9922520843653094	0.9912220734590687	0.9970686343797894	Shirer_networks
261	0.40820891423303973	0.7805660827633136	0.9292128586603712	0.7914913389855986	0.8556155723045649	0.9528913827706103	0.9645508757764456	0.968615812248236	0.9850066480807851	0.9887180668145815	0.9958312048715011	Shirer_networks
262	0.5346912962040419	0.764836506356693	0.8035010708405617	0.6597407069318182	0.9064485426176372	0.9512172504111336	0.9513468793130428	0.9909134234821249	0.9856295440369364	0.9969532129500727	0.9970641449754569	Shirer_networks
263	0.9569107839688453	0.8074841805458461	0.7649404083463323	0.8400960692190901	0.9229984943133682	0.9545656401151383	0.9795942085279055	0.9922000966500935	0.9942449150628029	0.9919589212621314	0.9964889595987472	Shirer_networks
264	0.47350109260411943	0.7050763164668882	0.8370645918270658	0.8860198758134539	0.8128039088431553	0.915847168463153	0.9529676073261206	0.9783316912226487	0.984368942790042	0.9950089995629776	0.998093754122604	Shirer_networks
265	0.7070236070344847	0.42555580633379336	0.744226415021398	0.9449388829054296	0.865827272870804	0.9367254804727203	0.9769248262379957	0.9958857160850405	0.9899366025625144	0.9891508015942493	0.99633794212719	Shirer_networks
266	0.7844705083331249	0.7647772511772419	0.5785561324253732	0.9357296725383393	0.8758342557310018	0.9561121065455778	0.9668352048793056	0.9885496427733566	0.9935346852001434	0.991893462725849	0.9962662554000028	Shirer_networks
267	0.5762630784740523	0.6993809389126197	0.9220137037877959	0.8393112601751553	0.9687205469836185	0.9464093482811478	0.9605259867820386	0.9739664744017033	0.9855365564335752	0.9936993466985561	0.99877485861284	Shirer_networks
268	0.7402070671624481	0.6934168449973116	0.9466720429693194	0.9364897909635423	0.9484100491684715	0.9085976637310862	0.9561773038849133	0.9773746643635426	0.9889611915196296	0.9970410731236209	0.9980450130360554	Shirer_networks
269	0.6110379392208221	0.5511983635480188	0.7451556720628665	0.850927434654024	0.9469255060559907	0.8932212962782853	0.986474171642254	0.9882006881324826	0.9846230214456941	0.9935811507110344	0.9942197856075816	Shirer_networks
270	0.6719350258621041	0.6668381519476845	0.7241617453411169	0.7630607540270171	0.8589947891633687	0.9622436422041116	0.9611307348438962	0.9665031519361393	0.9911889568872319	0.9939034425856412	0.998796572418565	Shirer_networks
271	0.668870383724469	0.7341372961744805	0.8032954352023198	0.8530461676363124	0.9268135014218974	0.9556125956927438	0.9595750125142254	0.9526702670713618	0.9898206153121958	0.9962180483285028	0.9985627207703816	Shirer_networks
272	0.7633617117370758	0.732156289996383	0.9353514567267077	0.9264696022209052	0.9465391647188377	0.8710182381050854	0.9907583594032014	0.9945126819473098	0.9919175750145275	0.9898567725521122	0.9966032168294044	Shirer_networks
273	0.19931599760134996	0.6053383121943046	0.8810870702607212	0.8470470711430202	0.9714240400153242	0.9844884087620669	0.9742317746321136	0.9796832270552406	0.9736136119766791	0.9920229498171069	0.9971267200121376	Shirer_networks
274	0.6895087743685793	0.6929260414044125	0.862773902765637	0.7017528612945978	0.858550235600655	0.9347782625714626	0.9795866911177741	0.9762853650695376	0.9894757245918765	0.9968227403309027	0.9957073820233838	Shirer_networks
275	0.6599268705526115	0.7946846945556327	0.647893840178024	0.8868806383241273	0.8985396351663328	0.9547368656788479	0.9749141776938313	0.9744115457948326	0.9943339347860282	0.9888834867621448	0.9937787197848236	Shirer_networks
276	0.6236725785620586	0.6100440083150511	0.7204626564215939	0.8086260195457762	0.9779409839737491	0.9446520188279695	0.977506544751795	0.981580766116914	0.9872381388840263	0.9966954957105909	0.9958727645673413	Shirer_networks
277	0.3739244324837908	0.6626789238967146	0.8169054407878357	0.9297336810972873	0.8845493454858209	0.9740698945820957	0.9674389584713845	0.9906799987842719	0.9910563750589526	0.990940716522313	0.9962136947993986	Shirer_networks
278	0.5125926857616308	0.7927046326840846	0.8379526851431561	0.902196715522818	0.8892528693697753	0.9330905186779721	0.9820949134126518	0.9896936106033822	0.9912072634935357	0.9939157127258367	0.9950444800869758	Shirer_networks
279	0.46225166893050107	0.7372821611048195	0.8880058203954786	0.8865483557979951	0.9237148844457495	0.9772240535404086	0.9623157356289334	0.9865002317278105	0.9857310929515897	0.9916220360915666	0.9925825577861536	Shirer_networks
280	0.559762306622282	0.8568131081326631	0.7822755770143996	0.7187332556717889	0.9416159121870361	0.9821693272080798	0.9682897486228272	0.9901886017893822	0.9925302221247088	0.9882531967167337	0.9984613652006898	Shirer_networks
281	0.8008338759468707	0.6620009511302967	0.8654865583771867	0.7937824254494186	0.8986667867901552	0.9657054717179989	0.9815602757708588	0.9905853003521656	0.983980670658366	0.9939372605683943	0.9951999546026071	Shirer_networks
282	0.8357240064378568	0.5494787939344647	0.7223537907087424	0.7884469365101039	0.947695369655658	0.9614095802955311	0.9816080809410755	0.9839370124489701	0.9932433821615888	0.9937484997769997	0.9911208958558229	Shirer_networks
283	0.6920490648117092	0.7588632774769897	0.8254936137718591	0.9508710562338172	0.9626409723467729	0.9715522593008397	0.9723733460276336	0.9780014681815943	0.9853964776673799	0.9904903434891095	0.9945007062069399	Shirer_networks
284	0.4305599039859499	0.7675793935687893	0.8078501080765883	0.8096108304891734	0.9654268811089496	0.9279696736939531	0.9680435285586577	0.9863606036261618	0.9892224534107715	0.9969209217575701	0.9963055759632242	Shirer_networks
285	0.8501573595077048	0.5632647153445257	0.6010117890855509	0.8283651009550698	0.9480682054058217	0.9394799932363298	0.9628417496984101	0.9786367916430859	0.998676037020545	0.9974491767762066	0.9948266962148764	Shirer_networks
286	0.6125272449553284	0.6023815098237632	0.8499773477870457	0.8896974612745316	0.9177849759026891	0.9844587932347572	0.9854522059866866	0.9531384816114431	0.9929338710135328	0.9919354482566183	0.9867523704429272	Shirer_networks
287	0.8793052482204533	0.8987947664901832	0.8091847987091689	0.8903402852449005	0.8004675160867846	0.9717032802657135	0.9715016614750646	0.9864145311196185	0.990754407973033	0.9909817452734033	0.9943247928156476	Shirer_networks
288	0.7291033026343775	0.8048271149930193	0.8510268196752866	0.9436358824090396	0.886690536318833	0.9650633915655082	0.9620079615189835	0.9880774908354399	0.9886641044056519	0.9939228130022555	0.9961292791243548	Shirer_networks
289	0.41442831283064346	0.7674194512114696	0.5316798181721688	0.8704850095291805	0.963195536106258	0.9584872632865651	0.9849753071342018	0.979090823242326	0.9794094804551942	0.9929244656934353	0.9952277451477715	Shirer_networks
290	0.39016091458130664	0.6853191951593831	0.7893919807485122	0.8254016508145472	0.8433830068264355	0.9595176123377599	0.96439814803516	0.9846205793685489	0.9877216449335479	0.9954223009950474	0.9965714704480501	Shirer_networks
291	0.6128279498167502	0.8520433838127736	0.6861423770402838	0.7917356531000734	0.9246520804699603	0.9666413518067003	0.986576393046011	0.9892871204544602	0.982956458994971	0.9965470289857816	0.99537982308807	Shirer_networks
292	0.4764850876117541	0.7638230425591597	0.8937630407629753	0.8668108450188178	0.9262070603810901	0.9220659057234553	0.9255561747230867	0.967775832587963	0.9915563306497407	0.9941486508084549	0.9962217752227681	Shirer_networks
293	0.465547322812463	0.8700381657739085	0.731645506593642	0.8733347948252258	0.8844401139299567	0.9530192658698708	0.9854033477401012	0.9906582784820513	0.9985986533928665	0.9940139622025916	0.9977341380040318	Shirer_networks
294	0.149688920892621	0.7381131002500787	0.8858816236827206	0.792752313813764	0.9444056342973146	0.9448800033513867	0.9847324478958368	0.9788438492151298	0.9834166481093621	0.9901640548983337	0.9947408894184203	Shirer_networks
295	0.7504640063267085	0.8050624403696711	0.6477120525962334	0.9145982715832679	0.9712802452527927	0.9576970416817571	0.9719602259558142	0.9869529088874474	0.9894231340217874	0.997493676480813	0.9953610840842467	Shirer_networks
296	0.6739539257302831	0.5564441487929893	0.9222176675280772	0.5725439154254137	0.855966604664933	0.9572632709291617	0.9804547490687078	0.9907928666892927	0.9947531336268273	0.9950814517814094	0.994656608444985	Shirer_networks
297	0.5577312917279602	0.6375969476736267	0.8305781160042671	0.8518903247557144	0.8988916272126258	0.9793169776212001	0.9834834128327282	0.9933390724177338	0.9915405356147229	0.9905253734191692	0.9966555609343212	Shirer_networks
298	0.17271577054608575	0.7392895766388735	0.8624161479749202	0.8109488067390768	0.947050190933584	0.9755616990147036	0.9513409591428417	0.9876199678729716	0.9951707962267713	0.9908080593282017	0.998274692858454	Shirer_networks
299	0.6149975546570577	0.8331858879245142	0.9177364734863894	0.9089608467086985	0.871901684638578	0.940611332644446	0.9302279961084123	0.9933578951772066	0.9891385999296722	0.9942711053433834	0.99516208023203	Shirer_networks
300	0.670641505687456	0.5667503156887811	0.8989750187282644	0.8172380878531454	0.8874870348648009	0.9824211883759848	0.9430735883276294	0.9758779674730653	0.9913123212350128	0.9961669363251366	0.9965087391207521	Shirer_networks
301	0.8388958574747188	0.5738147801967157	0.9171689018855947	0.905126737468008	0.9147543649527408	0.9456991809855047	0.9715177277918807	0.968397733691023	0.9845968999505867	0.9941771571072106	0.9955100570200821	Shirer_networks
302	0.25402688960299236	0.5474739409717084	0.846912061829809	0.7378264898723405	0.8462405064453873	0.9484178522647253	0.9604978302535817	0.9858644110687443	0.9912339992480206	0.9947531659267301	0.9949754965018797	Shirer_networks
303	0.6214091384109179	0.8083541553021512	0.8308308866502725	0.8808148157312663	0.941498510129448	0.9651093395504224	0.9854403355335813	0.9567019860283846	0.9890831322227223	0.993491770021184	0.993643742034625	Shirer_networks
304	0.6935124481746052	0.8851943396504922	0.8803161764681795	0.8885272782944638	0.8950188314523144	0.9843503285901026	0.9645819735237379	0.9864189086199051	0.9893626415351774	0.9917707233587518	0.9966274314453623	Shirer_networks
305	0.7048187754605244	0.6957373075568862	0.8440971404883615	0.8539509252088968	0.9595999125182169	0.9262566058504829	0.9652359991629309	0.992633516882147	0.9629268338700726	0.9947988686235547	0.9956789100267677	Shirer_networks
306	0.9064912614206876	0.6853525892088193	0.7810664989974604	0.7739030037335046	0.9770224683438331	0.9611127545689003	0.9748675866047359	0.9737097624700565	0.9822925502465585	0.9864973540305395	0.996490318123112	Shirer_networks
307	0.5247735108078956	0.3121148393943599	0.6929269644499724	0.964716266760526	0.9393591838794455	0.9524697586838797	0.927516992258401	0.9844931326934347	0.9919143288375929	0.9953491938690175	0.9937654301932071	Shirer_networks
308	0.5824345317977853	0.7590770108616799	0.9231471578324372	0.8067954425617138	0.9274620808829459	0.9070188167615916	0.9890709886044576	0.9879447268120487	0.9904375306462178	0.997134227726085	0.9968193152533388	Shirer_networks
309	0.3873695878254924	0.8716940407035796	0.5449088930534745	0.7229403470866492	0.9413208306155986	0.9388322194868854	0.9326538085744274	0.9878356079435159	0.9863883162537339	0.9913170476533982	0.9986850299754311	Shirer_networks
310	0.4439015989614433	0.5283807832673852	0.8022597777602082	0.8919933318780637	0.6979451369383776	0.8610212701864991	0.9293319219332605	0.9843345248975737	0.9832635496022519	0.9967452118906828	0.9982115101675055	Shirer_networks
311	0.6298836507411043	0.8872646505559614	0.9129960153161405	0.8681272735306574	0.959238312870921	0.9731940908011161	0.9504902322822132	0.9908856411867744	0.9921990426817886	0.9861643526492173	0.9969531269300578	Shirer_networks
312	0.5686666194923721	0.7852783109985505	0.7156285753927707	0.8677874212392962	0.9330584310635686	0.9797527120391967	0.9769169101512132	0.9783477086277549	0.988152345270755	0.9955979355938191	0.9979424736068637	Shirer_networks
313	0.660701373583982	0.6702859022280048	0.7396062181616945	0.9022223075170539	0.8606584467040477	0.9809162987759172	0.9795404800233368	0.9714939648974963	0.9910391646830438	0.9937318913544925	0.9949149624474315	Shirer_networks
314	0.6636180363816526	0.48172319626489246	0.8186742114453287	0.9589260067676775	0.8875321137181524	0.9496413278723013	0.9648937326700215	0.9839886911416531	0.9782694207517436	0.9905219707776227	0.9959099261899423	Shirer_networks
315	0.8695556914935315	0.8279451728577922	0.7556134556319651	0.9253962927845638	0.9063529646451325	0.9332254269794684	0.9806694695222485	0.9739994815632201	0.9932669981530836	0.9973584784801447	0.9965985219872786	Shirer_networks
316	0.6166105228054175	0.7069048595098291	0.86731821439108	0.9317256359462489	0.8357335907008112	0.960176353304078	0.9879348153263356	0.9650161886491785	0.9950874020329672	0.9895099618644558	0.9986570473342304	Shirer_networks
317	0.6387790267102298	0.8362494066619819	0.903502237836145	0.92233352116596	0.9796583312770073	0.9034963046952658	0.9830650608133706	0.983758777168684	0.9883973841005108	0.9875415597157503	0.996982855034944	Shirer_networks
318	0.855785234794004	0.7063251916223486	0.843448745262726	0.7675177936068893	0.8895324228441399	0.9520364686822398	0.9777897558312443	0.9867037426667453	0.9944722452457901	0.9950427817511867	0.9918001535804402	Shirer_networks
319	0.8578141738871327	0.745419115113342	0.9303384209875887	0.939486297838912	0.9443502145467455	0.9310042301046315	0.9810702170450802	0.9633628250721695	0.9906930483882634	0.9973308143049684	0.9966250061506702	Shirer_networks
320	0.5524626553527736	0.507037358907243	0.6777223323952611	0.9106374815082785	0.9071739893170855	0.9355157471243072	0.9673348655174296	0.9946709527928991	0.9841992880088066	0.9927618224624888	0.9964498718984219	Shirer_networks
321	0.3188349898052937	0.8206159943830212	0.638753851948539	0.7714895986712262	0.8444768250783212	0.9745332471315071	0.9584382924511384	0.9801319884896573	0.9865773161517898	0.9887462246847698	0.9967654326613681	Shirer_networks
322	0.818328037490521	0.8657015130668322	0.739574208959064	0.8682427224955722	0.9066241813388727	0.9499699629243832	0.985878654432387	0.9897752340881976	0.9933787293865342	0.9953957825572964	0.9969559606538917	Shirer_networks
323	0.888786789080702	0.6672540046515437	0.7700962963771163	0.8712775658196674	0.8807084395375733	0.8768125421171523	0.981644810209145	0.9814196231550625	0.9880813144438865	0.9886568563099793	0.9973776724418559	Shirer_networks
324	0.7159728551757922	0.8065427941606129	0.7301014833945734	0.8940667187594117	0.9093857309865847	0.9240404456429439	0.9763928482878825	0.9923775268533543	0.9904135621417074	0.99392765519949	0.9909341043385285	Shirer_networks
325	0.8325191568801398	0.877526831957908	0.7819204631302301	0.8946102931956484	0.9325371807348353	0.9732404020969573	0.9803908221420256	0.9883077127578035	0.9907044644481572	0.9907129699024844	0.9986098996203269	Shirer_networks
326	0.6738913303964661	0.45799953277033517	0.7827246412739749	0.887240611339443	0.928800800172459	0.952487949277716	0.9493976814072628	0.9864715737889014	0.9940217341119331	0.9851315718318913	0.9943973707667311	Shirer_networks
327	0.2207770822568399	0.8634428419773792	0.7010193055916444	0.9271890903177924	0.9006157695232359	0.9246921518477085	0.979641103045481	0.9848663362614332	0.992279956350087	0.9931137925025197	0.9956322046943509	Shirer_networks
328	0.7387460685015512	0.6053669012163494	0.5802266928038556	0.8968167045667887	0.898949141583109	0.9545464123302367	0.9567876560325242	0.9868545620932124	0.9802553627491419	0.9958020699984826	0.9938731686429647	Shirer_networks
329	0.7201313659120799	0.5655482780538176	0.7696964876688971	0.9134026761205166	0.9112489943564313	0.9286721290082032	0.9670712276589242	0.9857592652556242	0.9906834454842964	0.9908365955027449	0.9950246757524115	Shirer_networks
330	0.24280748977766503	0.8827415068105212	0.8289602141536451	0.9436568784747601	0.880834357948123	0.9773964130529251	0.9600536547707894	0.9853059454818671	0.9899925277127641	0.9918834009594272	0.9965165732563057	Shirer_networks
331	0.6052276148188378	0.6624850588160989	0.5853328756572531	0.8822951824347924	0.9671095520088987	0.9317399436253214	0.9766454721469341	0.9792149083305874	0.9928585134654733	0.9946680949681861	0.993130997768698	Shirer_networks
332	0.7311669481608063	0.7457533878464112	0.7196355014337442	0.8691554750268715	0.9223762916410776	0.9597586137110037	0.9202210134196717	0.9842814271284024	0.9952129294399783	0.9894113321802209	0.9947585445201169	Shirer_networks
333	0.6562902945128372	0.7486964151147061	0.7425160172437734	0.8524531342159452	0.9099367077797431	0.9285436027708918	0.9890780518688074	0.9828886070541212	0.9932721818384894	0.9958370333634206	0.9945277795290086	Shirer_networks
334	0.8080323971800849	0.8036177361670707	0.692068067444265	0.9497879798038488	0.8908802366057048	0.9482434040770943	0.9652650066472165	0.9778752840848017	0.9889137899529079	0.9948169742990196	0.9925005708533717	Shirer_networks
335	0.19254415189072635	0.8296730773233779	0.829871769676625	0.9411541068685221	0.9222766152150783	0.9759063233828715	0.9903856838397405	0.9674443637011225	0.994662454633539	0.9945047520808514	0.9983127086803087	Shirer_networks
336	0.7049571427139532	0.7463758731201413	0.7919607065510271	0.8892744088461997	0.8959521915374904	0.938247919648348	0.969154045910872	0.9828655061352608	0.9869392007635	0.9938698152396568	0.9974472960279246	Shirer_networks
337	0.41503695012204034	0.7444292398658258	0.8299737835529662	0.7690111710862387	0.9397963126688718	0.9493438124660317	0.9744012302997394	0.9858153051087377	0.9875484473212369	0.9944899476620078	0.995495417281139	Shirer_networks
338	0.47552107549409606	0.7338967112197188	0.7496117406064708	0.9271235927920679	0.9545647193064511	0.944075759810877	0.9779610013158044	0.973819267288996	0.9931632374191584	0.9968272989047338	0.9966103876988506	Shirer_networks
339	0.8130431303152614	0.9532754151396772	0.8492760288497325	0.895495458577072	0.9189703482776178	0.9085804887964197	0.9875190777352896	0.9617301162403188	0.993163485348128	0.995242516709776	0.9970222858795468	Shirer_networks
340	0.495416160677716	0.7086039235938498	0.8730106111220443	0.7631311872916844	0.8698012464832626	0.9521189505341581	0.9634712175315127	0.9759524216356066	0.9730849003729558	0.9918628411640416	0.9976417330247604	Shirer_networks
341	0.37094753270911557	0.8870933450157921	0.8343159771247337	0.9035124527741033	0.9519295992051702	0.9493233225797224	0.9629892588194824	0.9339847732934368	0.9912670667213759	0.990902445352549	0.9969605896804921	Shirer_networks
342	0.75626910204283	0.7267703824390257	0.3915582825564025	0.8408892320327599	0.8761345240152318	0.924037266239619	0.9353550334496565	0.9814368250370733	0.9867260464747549	0.9958750034891419	0.992579637648854	Shirer_networks
343	0.34121693930040703	0.7734597487607793	0.9477101058784005	0.8687373378801907	0.9411190816861463	0.9697222224450486	0.964216372566774	0.9920828221860539	0.9764221447792356	0.9905716661499849	0.9959396345437488	Shirer_networks
344	0.6267312666377716	0.7931552608328809	0.5723845659878989	0.9109394099781036	0.9507040499871218	0.911269175281829	0.9818499458054637	0.9932567042080042	0.995848305038651	0.9931285250961597	0.9971581712215695	Shirer_networks
345	0.6513895107634222	0.7739985307433518	0.8214001634921461	0.8969295973254673	0.8886725973310606	0.9710030683343102	0.9852226615703327	0.9811907168785345	0.9914186196689992	0.9946608232662406	0.9918721885399052	Shirer_networks
346	0.7613268163904694	0.8362599654039226	0.8272440104727286	0.9406037467849686	0.9416210515879777	0.9726298577256943	0.9304808400235279	0.9835914756645265	0.9829015390759476	0.9978558061631195	0.9985147451811069	Shirer_networks
347	0.6032975873206987	0.7498734090870077	0.858194027570063	0.8730851308972667	0.9057596556415319	0.970301436714905	0.9906176213525861	0.9770931038665597	0.99073084708619	0.9942135361292826	0.995856723076006	Shirer_networks
348	0.8231061768403289	0.7082861966618985	0.9386373367882958	0.8294689894325176	0.9311588364682458	0.9826551246755422	0.9784467844375633	0.9771966281004475	0.9758678610425756	0.9932124562127548	0.9977329690168112	Shirer_networks
349	0.7124462793075872	0.7249084448183787	0.7435870559562092	0.9405450268630565	0.9037225096916066	0.9706821332037006	0.9597200094806059	0.9888393275489391	0.9876573789892961	0.9827477827399117	0.9979162537573998	Shirer_networks
350	0.7333152483711942	0.7327100081331364	0.8342708322140087	0.7911416579919307	0.9337806718408083	0.9651442189144045	0.9561516171862547	0.9665603179029298	0.9936576421509229	0.9948258856454903	0.9949549659079727	Shirer_networks
351	0.7733936394024241	0.8120784280942319	0.5111072148567666	0.9236728425008002	0.9010640392308947	0.9040396815374278	0.9724717063285122	0.9941812143439276	0.9940732072521429	0.9913858544253491	0.9918790406939961	Shirer_networks
352	0.8273773927527552	0.5092391504532494	0.7624602715031495	0.8628972405928579	0.9007726578760515	0.9522483611204199	0.957894527045261	0.9918513132891611	0.980432638195583	0.9961034726536205	0.9954842164606184	Shirer_networks
353	0.4701809579132862	0.5763523428054793	0.7708840841912861	0.8708301115507008	0.945581618789497	0.8914942383133927	0.9012664996345011	0.9663753284966786	0.9980029347444495	0.9928988805410837	0.9965776600595906	Shirer_networks
354	0.531493308656048	0.7204563453551318	0.6298989551075176	0.8689809173334107	0.9119028058360331	0.9453299116069889	0.9433054226024606	0.9731188478415999	0.9782042773579571	0.9930890505518475	0.9940692478262079	Shirer_networks
355	0.4890877022647296	0.4967836466984929	0.8388081769730246	0.8765827619046647	0.9451636979241924	0.9494721081889824	0.9528274461966243	0.9728712641982644	0.9916742718722755	0.9942141594868952	0.9963646596082949	Shirer_networks
356	0.6409764311785539	0.7405016316509525	0.7892480943870048	0.8182898103732985	0.9712900293490575	0.9530004944602306	0.9817782557579835	0.9829929755516611	0.9977314952927054	0.9937323174035214	0.9964346229298573	Shirer_networks
357	0.8760226166835845	0.45063835881082964	0.6359441693227386	0.9534724789897357	0.9362676448778605	0.9369452070186406	0.973695987719161	0.9882480840821778	0.9957539994801086	0.9954433053955152	0.9968955160374817	Shirer_networks
358	0.4934191355744759	0.8490955137315709	0.9560342342228806	0.7969764807974641	0.9169076096348812	0.9504868388495952	0.9420903622908474	0.9911292045622764	0.995795809928825	0.9892902476892289	0.9988851485925971	Shirer_networks
359	0.7679948456165951	0.5066099376142997	0.7789106266337833	0.8982127140097366	0.8844831931819724	0.9423523425189246	0.9742866425108894	0.9933249763890434	0.9918427905679902	0.9966139015716483	0.9963699469050177	Shirer_networks
360	0.8526378551817024	0.8026532267741037	0.7902296279256836	0.8748586534010455	0.9235925594672052	0.9525208867470232	0.9257942160219941	0.9664409063730115	0.9817152126275276	0.9900386381298555	0.9982744241547533	Shirer_networks
361	0.5167054566511371	0.6701513843389709	0.9279461958759198	0.9262786262174647	0.8439717012535772	0.9821454122490664	0.9728392205798861	0.9832287561962832	0.99380323000763	0.9952954040810738	0.9975334765146171	Shirer_networks
362	0.5809689536332189	0.7922433503412402	0.90378459635093	0.8120926407869538	0.9136273807608049	0.9028633262996	0.9747118210213648	0.9879820578182279	0.9816646190855682	0.9857812261817869	0.9906886589984436	Shirer_networks
363	0.6723769400329825	0.8882579305555637	0.9656856309327914	0.8739579645294148	0.9627139715214549	0.8740875476088537	0.9481120451885963	0.984729610331214	0.9941649060391747	0.9968267391316341	0.996680563203282	Shirer_networks
364	0.6342595030753133	0.7626725514648721	0.7687356930746891	0.7850104875950226	0.8678367134704317	0.8895348122588791	0.9790562990771883	0.9855878642205982	0.9924548978525716	0.9988181316213822	0.9969119784628949	Shirer_networks
365	0.706759891280426	0.6981036400950122	0.7942709949097858	0.9122036526729429	0.9026894435448101	0.9508263433438482	0.9792677349544172	0.9924209321562851	0.9924933085131347	0.9933411190806911	0.9962539569506805	Shirer_networks
366	0.46281225881781074	0.5114760652163368	0.7137464323916693	0.9062288775298302	0.9472701498972866	0.9771542122683515	0.9486047079246455	0.9755851367287985	0.9818181632640246	0.9951553184097521	0.989778337523994	Shirer_networks
367	0.692715874992879	0.7896804521104124	0.7531200988877477	0.8856650307590042	0.8852423892766956	0.9721899398044769	0.9687441878625047	0.993817899699108	0.9846943146328544	0.9925263632013037	0.9949463776611132	Shirer_networks
368	0.7208521933332614	0.5612338546165839	0.9446165551032794	0.90550438532067	0.9553044392102874	0.9437419150980382	0.976314151738006	0.9890911538582614	0.991170647764146	0.9887673582882446	0.9975860789215063	Shirer_networks
369	0.38936061298817215	0.8746406231225319	0.880024652372088	0.9505229514368311	0.8682670553280001	0.908735313646209	0.9616213137128433	0.9842979440519309	0.9896566269650872	0.9935829911401562	0.9984193832603122	Shirer_networks
370	0.8240754609924398	0.6338031507700914	0.6335593226221985	0.8639292842719927	0.913775906631531	0.9096086066776721	0.9854141246841233	0.9662333208310722	0.9853017409675172	0.9977620794610171	0.9946181070901214	Shirer_networks
371	0.5312890098417717	0.6559375492016416	0.6625022830799708	0.8659821646679615	0.9089747058558009	0.9474385673211524	0.9637817938466894	0.9729891438733711	0.9870078044408167	0.995349690308521	0.9971979008364449	Shirer_networks
372	0.6188371972451941	0.5494926539437242	0.7856283040521226	0.8250443728027371	0.9307610619444715	0.9676727450104088	0.9744545079790414	0.9636224430033458	0.9906447000390366	0.9956542406188902	0.9933197553101756	Shirer_networks
373	0.8041205192124802	0.6851300756074308	0.9030079700938578	0.8819901768669357	0.8712718271861382	0.9411370163745844	0.9633834735407529	0.9750886920691173	0.9841341652561918	0.9941387606464165	0.9964293375772939	Shirer_networks
374	0.7052441490747052	0.5113864788794459	0.7857178092354874	0.8852615824958349	0.9492128201770005	0.967654620139849	0.983671410253065	0.9788465814478422	0.9882588390902276	0.9873681432458394	0.9966378529977433	Shirer_networks
375	0.21543908987538324	0.8769083803750937	0.8550126204845949	0.8489491177598667	0.9481251312884046	0.9442530038601964	0.9760292183730881	0.9695126792055839	0.9877787805609968	0.9911269191345505	0.9963416735034683	Shirer_networks
376	0.3274525460337677	0.8935461945006974	0.717936273879692	0.8550373466615577	0.9509526629371063	0.9844769106545305	0.9352078971158028	0.9880416889816818	0.9871645645844067	0.9972275348131722	0.9973834976570902	Shirer_networks
377	0.7127867881080254	0.8496663997611178	0.6786204894207601	0.8011596941070895	0.9158328471039698	0.938187794064843	0.9783819597160975	0.9911837422600799	0.9929269626030545	0.9833081940713714	0.9919309994673257	Shirer_networks
378	0.6444580149120139	0.8842508902509338	0.776586560240702	0.8746419292096328	0.9239214249281039	0.9806897319916299	0.9511451174801071	0.9715065649871573	0.9914876355304753	0.9974414356474399	0.991382517732188	Shirer_networks
379	0.6839218069762439	0.7568228853404532	0.8192797417118843	0.886388523383333	0.9470151359826139	0.977408467457721	0.9779869284391507	0.9913505097314733	0.9806944735124886	0.9865769069098356	0.9976045593073694	Shirer_networks
380	0.8535113148786297	0.8525482960853293	0.8801582697652076	0.8893276075950132	0.9096827072068255	0.9866265799098413	0.9622227799134839	0.9921188691852781	0.9841764699053854	0.9909879208690122	0.9962690381767028	Shirer_networks
381	0.8797828707161925	0.8296466959454172	0.8375947770783737	0.9636493934797794	0.9035527348052275	0.9484847354493035	0.9697020319180398	0.9755781441950278	0.9791782376420427	0.9964868926493776	0.9952871652289983	Shirer_networks
382	0.7715409592837433	0.7092758970287493	0.7350018533179961	0.8384997731568716	0.85565303383216	0.8750511326534112	0.974740776981808	0.9863915964896449	0.9921688353016264	0.9946368460256156	0.993116436192444	Shirer_networks
383	0.592280491988511	0.5136761142290351	0.858048556945443	0.9182413186951617	0.9469048733136161	0.948114064791621	0.9411301862618696	0.9880265784708385	0.9887926886751068	0.9891965534986434	0.9959787886592031	Shirer_networks
384	0.7504415643530082	0.8393764794830719	0.806763697926144	0.8168280849220644	0.9438023856295742	0.9362427511132929	0.960489030848305	0.9436465822642213	0.9951799260785099	0.9935618942383773	0.9990463190518287	Shirer_networks
385	0.7233675922056222	0.8032176946396631	0.8879637921232358	0.7380181119640836	0.9346786974770065	0.878013767452704	0.9816712618439469	0.9911309379911213	0.9843654217647867	0.9978505379060609	0.9977159754270892	Shirer_networks
386	0.4364013976786908	0.703011063106361	0.8540721916626217	0.6267829219856229	0.9358823981069067	0.932912473942259	0.983471319115782	0.98067252896701	0.9958401284501304	0.9901235009247404	0.9971716459127093	Shirer_networks
387	0.7143033440203984	0.34708018437374416	0.9006253327373088	0.8900258388818579	0.8494644126773475	0.9626071392419098	0.9647042612602867	0.9761994362858	0.9840859829027848	0.9949563314411528	0.9950355951487169	Shirer_networks
388	0.41062196391777783	0.6340039883763516	0.8698113910116965	0.9172635204966819	0.7984400503372142	0.9422125301921074	0.944901479980119	0.9816482445938899	0.9871782648056823	0.9931364541387935	0.9930014099031281	Shirer_networks
389	0.19424863142311627	0.6540292584364381	0.8246867514696301	0.863121081701681	0.9562082976076899	0.9439021167600731	0.9853863437662287	0.9890760688079729	0.9913768939493546	0.99096804621616	0.9980495090760599	Shirer_networks
390	0.559316770827045	0.5104572899832569	0.8397986490229072	0.8644250011434174	0.7097210576310745	0.9701385862096864	0.9876854231459027	0.976375776380658	0.969325095212547	0.991108920378468	0.9960881716070233	Shirer_networks
391	0.5884829864393861	0.6565614561818526	0.8979435116395477	0.8566732018511627	0.852538775258252	0.9437133659058072	0.9337603010584249	0.989544344105188	0.9822007421471723	0.9957206880908648	0.998786266315463	Shirer_networks
392	0.5025852405007794	0.7434131649741282	0.8044492470103064	0.8961586588637224	0.9327496956624373	0.9608831810138886	0.9652087333809514	0.9734134202740821	0.9831223942785542	0.9937272257019626	0.9944439012193687	Shirer_networks
393	0.6914347372491675	0.7141493629491771	0.9207631038741658	0.9515185195304917	0.8750356627493013	0.9680206252804999	0.9492926497531889	0.9732935590455447	0.9945346124367893	0.995358455136959	0.9966355954024297	Shirer_networks
394	0.7637920334023695	0.4438241884087218	0.5723537430817505	0.8358327482241438	0.9331801828448856	0.9838993551405182	0.9779205712221458	0.9841430609130702	0.99356769450104	0.9887521945843676	0.9913938821816703	Shirer_networks
395	0.7902844247481537	0.7388905933202654	0.6946217979709793	0.9391740262493047	0.9287930154342563	0.9664362700289686	0.9203312460249786	0.9855695828487007	0.9612728124372742	0.9949641715906513	0.998723023784854	Shirer_networks
396	0.8131109074119205	0.8568187739606026	0.8957574533266458	0.8757272598285489	0.9202820622708903	0.9123639471959292	0.9862319360436672	0.989835952115095	0.9927253901534523	0.9934140696587987	0.9983797697609489	Shirer_networks
397	0.8173180436305474	0.7798681541353897	0.8705369464781898	0.8990959530305321	0.8320891126728389	0.956842882355093	0.974184887327667	0.9733612853871574	0.9872651879952281	0.991282007965492	0.9948644728426423	Shirer_networks
398	0.5340555751204186	0.7677771242909809	0.8852176596802447	0.9557416520528155	0.9243834555870372	0.9364859680762073	0.9467277119755204	0.9821279011600098	0.987938490248593	0.9902470964656207	0.9957033960138564	Shirer_networks
399	0.16276032259784512	0.6558354773504996	0.9220084642276846	0.9142602376867917	0.9694247756499315	0.9292696831144789	0.9835358252234014	0.9857644137150723	0.9854264470797811	0.9964379805324468	0.9973231974653237	Shirer_networks
400	0.6719971164725275	0.839511515025169	0.7143102366084407	0.727892648938054	0.8296256068635813	0.9537002158116303	0.9760847973781466	0.9802723577149169	0.989557355208641	0.9929264676850594	0.9925198708322067	Shirer_networks
401	0.444443752892119	0.5886521565913563	0.7809556930438651	0.8834392950841763	0.9519460498862832	0.9416272565313194	0.9606284815291504	0.9853393771670204	0.9859973351489799	0.9848167877520773	0.997374313581619	Shirer_networks
402	0.5457461592140731	0.8585074611983775	0.8041566669421908	0.9167384821697729	0.9053797611461094	0.9221179366505745	0.949062135294676	0.9659235445280516	0.9944872954450881	0.9893943333489258	0.9961231821886408	Shirer_networks
403	0.7135075632915769	0.2661923198702849	0.8145217878223769	0.9428845013144413	0.868893254687356	0.9639203341906488	0.9925192273630755	0.9738647113941501	0.9898962924055307	0.9944718947084321	0.9949372262237731	Shirer_networks
404	0.7508708965694371	0.6475134913484295	0.46285174988368094	0.9216503072865344	0.9508587857240303	0.9772535755962409	0.9877535947209797	0.9648858913311384	0.9937086632229575	0.9944211303173506	0.9932902717418857	Shirer_networks
405	0.5598989567971371	0.6489190809962717	0.833017098574024	0.8467782107992379	0.9395064725678217	0.9056023977461852	0.9745626471490328	0.9830070847554159	0.9987938276688174	0.9889947360547654	0.9973873319499406	Shirer_networks
406	0.9342952492746945	0.7671917045966136	0.8415730426822023	0.8236794043680425	0.9478050012350911	0.9493580487539701	0.9760372764780422	0.9827870401057899	0.984008256070718	0.9908165838272043	0.9975177012230474	Shirer_networks
407	0.5354052698088422	0.7868877897944637	0.7428867936833123	0.8178869829275093	0.8213229895137933	0.9718378318124531	0.9851436175908337	0.9782172267868504	0.990561640149737	0.9956699712964572	0.9919790525430379	Shirer_networks
408	0.17362007913647504	0.8438826378486985	0.3878352010954167	0.798173658679535	0.9297732491733182	0.9242725095417614	0.9867717830734493	0.9734385739555639	0.9848015542647962	0.9936224160436207	0.989445910535149	Shirer_networks
409	0.43559338405852355	0.770684622136054	0.3330958990197088	0.7442624917013698	0.9499584549958349	0.9793984836043033	0.9336514347135494	0.9870861242071064	0.993634409667409	0.9944841493785483	0.9969414946117533	Shirer_networks
410	0.6481436598356569	0.605514532840953	0.8454365889217327	0.9039966684953825	0.9623354299933067	0.9202323336324711	0.9533363983302403	0.9882871315865329	0.993869771592669	0.9902997696647136	0.9952248486701298	Shirer_networks
411	0.6111017047236198	0.8140796782065178	0.8373961104882164	0.7848078611091186	0.9790804226291498	0.8799851848209482	0.9714957839996197	0.9760812508708778	0.9901825888221176	0.9894490305743915	0.9963466102294125	Shirer_networks
412	0.7369929521816332	0.6623246563474182	0.5818850658271227	0.8559668200175807	0.873562190119199	0.9629942298020686	0.9760459853970295	0.9797760367817632	0.9860020098955717	0.9969922034595013	0.9962511336360185	Shirer_networks
413	0.5551569666407554	0.6220824536284254	0.6197829661753372	0.7534970467674101	0.9634074274137008	0.9666551694094244	0.975272973690023	0.9870278710209714	0.9955191594799285	0.9919652965981758	0.9933945908992385	Shirer_networks
414	0.47736780751931057	0.7446009045090797	0.9095424804279332	0.8204330570545548	0.9622326319343291	0.9102310671596212	0.9705162057870436	0.9732814537297061	0.9925755806870619	0.9968534002053765	0.9959514042595673	Shirer_networks
415	0.7792215419342905	0.5317063924538762	0.7829619687182964	0.9565871586988889	0.94219384138664	0.9786785594890131	0.9602728891242658	0.9866484870192882	0.9963373780076163	0.9931855215724721	0.9968266795017549	Shirer_networks
416	0.7727487690702914	0.8021782001726214	0.6795498756400209	0.8629444670922592	0.9375742686394118	0.9394560393874949	0.9558664863295554	0.979842171479337	0.9872301569044375	0.9951023773291813	0.9966272022183712	Shirer_networks
417	0.6738077117475464	0.5714382605136866	0.7614696760399078	0.8215197795001782	0.9178581769961298	0.9542769932313728	0.982416380724907	0.9913891192304385	0.9905993319374782	0.9942068463381437	0.9962614353782462	Shirer_networks
418	0.5400950105134217	0.4007035320270431	0.7515381432076929	0.6995473205006858	0.8540975076264352	0.9535059187866746	0.9752908560554685	0.9816122611295017	0.9961654743207239	0.9946674127971475	0.9970429622531147	Shirer_networks
419	0.7709789993289362	0.8119966897881932	0.8513777965969911	0.7551568232542987	0.9613649426464981	0.9771872072207022	0.9659476495957745	0.965484595468793	0.9931203668154863	0.9920154667952393	0.998817383382792	Shirer_networks
420	0.703931025410043	0.755000234061229	0.5841792407722266	0.8967109761648484	0.9747935298098229	0.9430951239941292	0.9518294737733572	0.9852100330474678	0.9921628609660066	0.9937876474039589	0.9967375639972268	Shirer_networks
421	0.5813731743971722	0.5838414940430025	0.9224682433431788	0.9028653947907677	0.895703758535654	0.9789232516790138	0.9646754407639259	0.989947361850376	0.9826062053558722	0.9839867009129806	0.996478635045223	Shirer_networks
422	0.8077762249803528	0.7112039906426344	0.8651463621390632	0.5689465907833604	0.9452654199535289	0.9757971005255426	0.9706724064589448	0.9802966095048669	0.9912812087077313	0.9775804445162388	0.9966057627525984	Shirer_networks
423	0.7251291502748842	0.8163726379240362	0.6832081783131813	0.8292445632774433	0.9252801599059386	0.9414448787900256	0.9726290639150718	0.9767110281423201	0.9831440468882207	0.9954048607914441	0.997357619922187	Shirer_networks
424	0.6418071159091832	0.7510609356658622	0.8584043351322368	0.9788345408886342	0.972364682548385	0.9485165612762095	0.9762609016937083	0.9824264318187297	0.9869197187065425	0.9976415429841796	0.9966469566185017	Shirer_networks
425	0.3633304394645992	0.3484918475888597	0.9140728764624629	0.9106666037511504	0.9418504983321407	0.9684786834301315	0.9848870968374555	0.9808884696898912	0.9904266560637153	0.9900049534272551	0.9961416041012463	Shirer_networks
426	0.2286631260826042	0.4843553729734592	0.8541171082630385	0.8965119715867536	0.968336376667515	0.9476763042999183	0.92255773171134	0.9917209207810735	0.9903551622729123	0.9893975330514462	0.9972834251633024	Shirer_networks
427	0.6375704116888246	0.7710105876171315	0.8289378739146349	0.8560193000444604	0.945879889401815	0.9824172940404831	0.9512454730999585	0.9854234027176987	0.9914862756619517	0.9978399035763159	0.9980598686290478	Shirer_networks
428	0.4025704756416426	0.5113554687378341	0.6942345295747404	0.8514025110645477	0.9018244796936947	0.9181448877418033	0.9633424036089218	0.9827391221519549	0.9908974544512527	0.9912138491754489	0.9899929063086501	Shirer_networks
429	0.540638708543553	0.7774727876036454	0.8949031350790593	0.8411204802122827	0.9519528658924878	0.9385429819944309	0.9766416664620813	0.9874189445081931	0.9817785208643044	0.9885647336383094	0.9957718581891859	Shirer_networks
430	0.6707527991965798	0.5663860495374687	0.8186045129570548	0.90715707377149	0.878971870072179	0.9891621765115891	0.9621281219794403	0.9806029860550414	0.9855282172402358	0.9932089667943884	0.994929551979283	Shirer_networks
431	0.6612065716930688	0.6884522368383914	0.8474454877191283	0.828412721144767	0.9022772329682931	0.886512726943661	0.9760121134549129	0.9832425469948807	0.9827186159440893	0.9972427484877378	0.9981305261185764	Shirer_networks
432	0.7311857668140564	0.8142097294616374	0.8423880894741707	0.9677493684683192	0.8785824731158358	0.9476396582646358	0.9656013384503876	0.9879878833676603	0.9948844664615124	0.991919333998589	0.9950871756993399	Shirer_networks
433	0.6336576506720829	0.6297354201615142	0.8521665607733121	0.9117224478258792	0.9406310184043335	0.9821819811007508	0.9709511713764214	0.9299679212720044	0.9797052392839162	0.9947629369391131	0.9975865851926103	Shirer_networks
434	0.5465810029498246	0.7921585360790674	0.6573938527209288	0.865660264141414	0.9619033491200941	0.9645683933622474	0.9684648335805249	0.9810021998254093	0.994269883710262	0.9961215949583451	0.9975031008599764	Shirer_networks
435	0.28592880014031685	0.8236269762414238	0.6729313115804779	0.718331585229462	0.8796149306725533	0.9523073127698269	0.976354064738811	0.9940437426161206	0.9961118218695308	0.9917056089924658	0.9930692141542629	Shirer_networks
436	0.5763460136682883	0.7283169308951786	0.8299513600677673	0.927891394682771	0.9229837621634291	0.9700179163011653	0.9599689695284391	0.9860077909638607	0.9825731901254124	0.9911923196168654	0.9954605210842233	Shirer_networks
437	0.8670448329084225	0.7264781658362854	0.7619729005603906	0.7930762570796075	0.963615933596181	0.9745681518829961	0.9765412464671084	0.9818188547485263	0.9925402286187831	0.9886583060822006	0.9971259403198562	Shirer_networks
438	0.7381856218965858	0.7854699005706741	0.8921509637262863	0.7739571044515481	0.9391181672908917	0.951036240893028	0.9663852951492079	0.9889118196848949	0.9865873668184364	0.9946501745462657	0.9979453732330092	Shirer_networks
439	0.807950297299031	0.6846748222000324	0.794131683048488	0.850663757500562	0.9447784934677708	0.9480532140555948	0.9742581519205344	0.9859375982638319	0.9846062972635419	0.9923242617828896	0.9949028387120611	Shirer_networks
440	0.2982764198517892	0.6525184954780114	0.6871716395677684	0.8641308416396324	0.9500755545258993	0.9567026550647789	0.9852047654073246	0.9607159243419565	0.9870013913085267	0.9927216807405799	0.9940745620038847	Shirer_networks
441	0.23839542765645896	0.7455679459768503	0.7073373698866778	0.9094946640184932	0.862680422494858	0.9389004908203842	0.9617712140116197	0.9876222302981521	0.9876225357356931	0.9973910138765748	0.9980288015119178	Shirer_networks
442	0.7038080519111516	0.8608487079787669	0.69431539853719	0.8685000912108529	0.9334600052739538	0.9765547407840803	0.9594456984355012	0.9854160020805377	0.9925883418619361	0.9792816913260293	0.9928115312126031	Shirer_networks
443	0.6190673060996417	0.8218143713988093	0.8725822494286357	0.876037699205272	0.9005779643284106	0.9490199632450961	0.9764510252175933	0.9843807616578069	0.988794353687841	0.9885194844934204	0.9971586269545185	Shirer_networks
444	0.6812000093011809	0.8859085270361413	0.8927509388741961	0.9005332484233488	0.9391063579075113	0.9647740457711655	0.9803125045021668	0.9808262810207546	0.9846050377115785	0.9902558519604047	0.9922349719630311	Shirer_networks
445	0.8739128543205407	0.9028644452278182	0.5461213303622687	0.9176369148495679	0.8534733195197246	0.8872736853835811	0.9616156061393735	0.9785621160898023	0.9953177845136324	0.9967606550433259	0.9949338884031631	Shirer_networks
446	0.6881846829753413	0.7249447122969744	0.8725613016556892	0.9272357170688005	0.93333021064295	0.9389304561457062	0.9731463389739022	0.9828413537058972	0.9925883728566043	0.9944892019876697	0.997082066152255	Shirer_networks
447	0.5149010700065583	0.9327316095489043	0.666816593949392	0.8369138696459478	0.9015730677926951	0.941132173757165	0.9814163662510027	0.9893289056717716	0.9858730915204577	0.9913988770778017	0.9967900345278667	Shirer_networks
448	0.8216892600292334	0.766862268245693	0.8531314938543872	0.9590888851785708	0.9540241171188053	0.9658206365170969	0.9765037544339081	0.9860306319430755	0.9923534182642347	0.9961408968458025	0.9951242612092944	Shirer_networks
449	0.9410351993342067	0.6725638808604875	0.8233316259910665	0.8486407253438158	0.9641178933720757	0.9651297678334878	0.9896467207564763	0.9780982061326696	0.9488782412784994	0.9924101845958117	0.9959822950740667	Shirer_networks
450	0.7212589363407589	0.4737273025024502	0.5755635193684484	0.8598288913292651	0.8900613777661799	0.9519496137160239	0.948601666238702	0.9893948625534703	0.9926761465278587	0.9934810292388446	0.9913222513412917	Shirer_networks
451	0.7582001945851704	0.6624785656467441	0.8283697545875126	0.9562703213874867	0.9632449777753485	0.9583795513261365	0.9680794128791456	0.9730967323566859	0.9792113147324689	0.9938971915481939	0.9952290428010395	Shirer_networks
452	0.6743151851303462	0.7221879523429011	0.8956871574839025	0.809895673888279	0.9619089594324299	0.9037248920337214	0.9579624748524593	0.9896446477693608	0.9949288372258134	0.9951041634221942	0.9967822353508133	Shirer_networks
453	0.5377701635575398	0.8625796631756313	0.8514289824915049	0.9249044861965948	0.9680570011767777	0.9487294848195948	0.9788142419093457	0.985245822727785	0.9919543777637061	0.9930905601332924	0.9976604569638324	Shirer_networks
454	0.2556249163605164	0.7944411641519962	0.7428764249380303	0.891215521731687	0.9680313800798868	0.9610429992404685	0.9844681045316777	0.9771949190211371	0.992081062605328	0.9891370295860114	0.9972233238635577	Shirer_networks
455	0.7039262685534287	0.7897701772509141	0.8471871043149491	0.8745924096458795	0.9376462555523838	0.9504407713093239	0.9597876154138738	0.9938089188843608	0.9883495942957625	0.9891212509359042	0.9986109266315861	Shirer_networks
456	0.8808372327757512	0.821151895337432	0.7096340941320194	0.8452375402826127	0.9119149129139783	0.9283181304828927	0.9507230954417895	0.9844151017846008	0.9895644791388428	0.9895222729752382	0.9971516748805721	Shirer_networks
457	0.4762168384390779	0.8798502200989955	0.7420548955975873	0.8536927221296091	0.9086224331077841	0.9175214395523735	0.8945447306201263	0.9905794119935242	0.985847886837395	0.9969063407442527	0.9961206709836903	Shirer_networks
458	0.5035735007092851	0.37431977117621307	0.7124660987649601	0.9198207681501643	0.6347783557961594	0.9182790937035504	0.9892083496543176	0.9696540869067547	0.9929919226751065	0.9893491398130281	0.9976428919264368	Shirer_networks
459	0.6315148541599581	0.7230594728006028	0.8115977008506469	0.8331286384854524	0.9465317479362303	0.9638395493859961	0.9753526354397442	0.9828185415071036	0.9663649373966318	0.9957641876482743	0.9955213160693955	Shirer_networks
460	0.7724385176602855	0.5287284879516895	0.8285455753008444	0.8771793494082383	0.9307510576380215	0.951327869955689	0.9787074576795017	0.97613720223493	0.9776208666647466	0.9807952086468089	0.9980862609135974	Shirer_networks
461	0.7215808846647057	0.8295674169547451	0.8896500276461122	0.8866212500464195	0.8927496106434153	0.9223415996048249	0.9372365166042851	0.9884615626802136	0.9863775920350942	0.9927709379500719	0.996037632568183	Shirer_networks
462	0.6117511521853436	0.7399476974678934	0.5029302905096668	0.9030870261531199	0.925388457029233	0.9254187097035929	0.9681388272200816	0.9822289834895582	0.9958258978571122	0.9984612951178018	0.9865326155382901	Shirer_networks
463	0.6172239848433029	0.6396277315359156	0.8600300442759679	0.8219188438637348	0.9375128396591228	0.9556374735023947	0.9493244979527133	0.993036569546456	0.9855629541426109	0.9913618732094838	0.9942565208549058	Shirer_networks
464	0.4609745637299023	0.804015164702212	0.852638813342305	0.9036943198444145	0.892574758083023	0.9443849948964755	0.9746257078645202	0.9714520633262386	0.9823697933218017	0.991593971514747	0.9979659647574657	Shirer_networks
465	0.6291473139072012	0.7545391227954797	0.6995032910101122	0.8126620831536062	0.9136772398465224	0.9569757796004392	0.9748889909297789	0.9803029732327726	0.9902502298852948	0.9909806572893647	0.9953781266194004	Shirer_networks
466	0.5717733924758674	0.8363350193876591	0.8877893129285218	0.896484074603381	0.819754587757899	0.9622007094517695	0.9613972637786321	0.9844937838893	0.9889678510866085	0.9933100543491027	0.995271513898243	Shirer_networks
467	0.7517069859583427	0.7816584569582671	0.7628387625544175	0.5739936718937868	0.9049378377857863	0.9401755037334197	0.9416741024530503	0.9734850681413076	0.9841044984133418	0.9969100472469812	0.9969032470050191	Shirer_networks
468	0.7510602847957897	0.5927874393627333	0.8955409292134886	0.7311982647144845	0.9215709518493524	0.9084943135544865	0.9422312095751464	0.9827852512295013	0.9895270857492726	0.9851089314682931	0.9948743056085341	Shirer_networks
469	0.1358521082550125	0.9037516904812816	0.7366298013489463	0.8965757151793778	0.9613160592241365	0.9610006437409006	0.9516483425388202	0.9876849022095638	0.9868414077256211	0.9965352636056272	0.9964413445420043	Shirer_networks
470	0.5913109804846415	0.8083307475850867	0.9175448900200873	0.7684183838477059	0.9686880520269463	0.9682574021372284	0.9798627471937787	0.9865197612734364	0.9933648278996421	0.9970525479643517	0.9945225382780456	Shirer_networks
471	0.7432167693307039	0.6921177214744383	0.8246685823710163	0.9011504335321773	0.8967815884254895	0.8947600448227324	0.9740636736350964	0.9630472489661893	0.9900384281438093	0.9938276581935229	0.9917562988532141	Shirer_networks
472	0.7622713032113022	0.7403542315852356	0.8670661023454338	0.877049595929032	0.885879855634228	0.9463466616167614	0.9907447735063286	0.96987567825441	0.9929420282597191	0.9939839321904249	0.9901410081248453	Shirer_networks
473	0.6744665283296405	0.8007002371630625	0.9263257630277832	0.9090518170735674	0.9129984373150558	0.94387248761917	0.9746263695529122	0.9915620268507799	0.9911772513983051	0.9947438237621393	0.9921819737974039	Shirer_networks
474	-0.10976832971776554	0.6627625526618682	0.8291905977010883	0.8152411095824741	0.9259225689091787	0.9387189609224702	0.9805966293506936	0.973154315984263	0.9873955348118978	0.989728113668719	0.9979809154240427	Shirer_networks
475	0.6809715253917975	0.7438199582765119	0.8326163810919098	0.9505552017323482	0.8971897335404314	0.8759491057362668	0.9753490857802911	0.9743901146524248	0.9912097042006938	0.9904216527067653	0.9977656637081044	Shirer_networks
476	0.8678544400704904	0.5377753596585414	0.8731452305600546	0.9240763554927178	0.904555654840216	0.9343498953059104	0.9713982358199024	0.990928201490949	0.9950347441853231	0.9939017002099244	0.9935675926872368	Shirer_networks
477	0.4863545375625664	0.882593688378411	0.6554772422903008	0.7538868830828316	0.9611738557078937	0.9700762528310817	0.9637021816913477	0.9698161076084767	0.9926672865844528	0.9959027428441529	0.99632653467434	Shirer_networks
478	0.5684575597661132	0.621401968813331	0.8552041864808155	0.9499938189105877	0.9393747229259148	0.9819368304866933	0.9511535281459547	0.9702167001345585	0.9777916019652068	0.9928240347068416	0.9978255422327256	Shirer_networks
479	0.729211052472466	0.5444514419533034	0.9001620121183342	0.8078826415491616	0.9698404847308569	0.9398210573641611	0.9748234076118504	0.9758502980105608	0.9834059672024155	0.9953900214694825	0.9961096656142477	Shirer_networks
480	0.6680684907657828	0.8532523934136675	0.8238698184709048	0.9135176224929504	0.9180060801490233	0.9716017829157758	0.9794831358617877	0.9666239286553346	0.9886214252442971	0.9856593445522822	0.995498725688313	Shirer_networks
481	0.8665968097893362	0.6190461026687548	0.8550846324564976	0.7618567083523061	0.9504322493326475	0.9418033043127443	0.9395083126343438	0.9652497362143588	0.9886546360056992	0.9939032377169119	0.9976195305840463	Shirer_networks
482	0.4967720711633644	0.8585343117594726	0.6113060654694148	0.9615175206713461	0.878633139716848	0.9346727691441803	0.9417994257077945	0.9736823180455513	0.9939638376167546	0.9948326370761407	0.9919445716966713	Shirer_networks
483	0.45027467000369237	0.8025250926711658	0.8257634901444991	0.8192398144220843	0.9082007700988909	0.9754682036147224	0.9669945852309096	0.9804352467487114	0.9881750667649317	0.9984116811468613	0.9982532636538899	Shirer_networks
484	0.6754002343833869	0.44601952482744733	0.865253411739852	0.9141461298545256	0.9325035413273755	0.9746899292877522	0.9414860241739943	0.9848252385123912	0.993894510030845	0.9884792040638282	0.9959546656749945	Shirer_networks
485	0.6548839114843363	0.7003418870986129	0.7938202032875876	0.8228982330049328	0.9624869365807119	0.8657582568368317	0.9512609612861593	0.9831980899668008	0.9873375952286263	0.9891604281165582	0.9898414170102274	Shirer_networks
486	0.7133856193353905	0.8487131445869114	0.8107007916402483	0.9095823786736119	0.9090267448981044	0.9338041344342338	0.9860308840221252	0.955459495705296	0.9845181717777678	0.995772951015313	0.9965838221236625	Shirer_networks
487	0.7361793922299075	0.767094181723199	0.8663359671444927	0.851556004371547	0.9444767150631311	0.9607839045404298	0.9548393882163229	0.9782792949251735	0.9929950679565348	0.9935190891528096	0.9954673448960818	Shirer_networks
488	0.7706875888361606	0.6546061718928259	0.5951739797534632	0.8699771660084761	0.9127287799613266	0.9093617728336383	0.9740343872315611	0.9865685552483106	0.9922225374700591	0.9963969235909187	0.9979951069239527	Shirer_networks
489	0.7220626483294351	0.6030775206029442	0.8482004517818137	0.9323716582654061	0.9427550198568859	0.9695175863319384	0.9730000671720781	0.9845945563411409	0.9937647973913564	0.9893498115950203	0.9939312138536105	Shirer_networks
490	0.8082343756999104	0.7276528809481411	0.5235335869959612	0.8399736244521583	0.9056895541149881	0.9613496973617887	0.9436727403454965	0.9872813158977776	0.9764171408823806	0.9940208489205221	0.9899100169571096	Shirer_networks
491	0.6072909441358338	0.7724085148377939	0.7022496507866849	0.8170938077822634	0.9218242707789202	0.9724284024321083	0.977555144400394	0.9931859854344256	0.9931881268674719	0.9905488639911197	0.9931430321937142	Shirer_networks
492	0.6619296752823605	0.8326373646142045	0.7928157667415288	0.8671995501955891	0.9306578993745724	0.9771237283046277	0.9697105940231314	0.9780235082745439	0.9913936354478706	0.9908406254106001	0.9973662717686611	Shirer_networks
493	0.8515402262370448	0.6779376913608981	0.8755253540250216	0.775940591635713	0.928426431961118	0.9331684351890495	0.9813786438758968	0.9674647738043802	0.9953490261543083	0.9874023327386878	0.9984558046672465	Shirer_networks
494	0.5211639223703548	0.8421980288163466	0.8958305197663394	0.8675064560480102	0.9458930800205689	0.9753066253426887	0.9769759117490007	0.979191368781517	0.9880019888390492	0.9878195262962495	0.9975265564576626	Shirer_networks
495	0.7095369089957437	0.8729628323101208	0.718722485218423	0.9443670385464804	0.9517310248226345	0.9246939723535893	0.9772166668004965	0.9733586619285595	0.9892248254080483	0.9955481685325656	0.9941054860570194	Shirer_networks
496	0.2886673856342078	0.763841539094781	0.8076324868547154	0.9416866557479528	0.9518227693275467	0.9474372916454838	0.9555443226118053	0.9941871574924371	0.9882641213877597	0.997609588150424	0.9976927503656563	Shirer_networks
497	0.6566497272803319	0.6145925920694477	0.8820288208228848	0.9065898805818924	0.9298951294190358	0.9775995100550623	0.950073459164747	0.9537026278861027	0.985164126978598	0.9940821067946142	0.992307797585531	Shirer_networks
498	0.6872160792128674	0.9144768329350328	0.7297844001248124	0.8584806850492381	0.8975606125850328	0.922468350124769	0.9758378984288596	0.9661443366827029	0.9931879482615229	0.9948183748427313	0.9976662568549957	Shirer_networks
499	0.5371660284848366	0.36743608560252256	0.8182130499792191	0.9177039762815775	0.9470205298401089	0.9499391446514633	0.967088397286757	0.9729469543114418	0.9950295261891255	0.9966571034793339	0.9948708640339139	Shirer_networks
500	0.24590734249883628	0.7930007369091354	0.7855987950519203	0.8650096899210711	0.9312956058228515	0.9202838107295783	0.9770508691847821	0.9784412345519136	0.9871846261327998	0.9947350122298801	0.9976176003682358	Shirer_networks
501	0.609966204731	0.7063574086644042	0.6227372562416263	0.8529032060443119	0.899850833490515	0.959759356518784	0.9675864483396649	0.9721086761023305	0.992291263414774	0.9976587443181184	0.9930059774235637	Shirer_networks
502	0.8052881527036722	0.7237388330106558	0.8547055777925128	0.878374014644026	0.9471053687968591	0.9509068145707161	0.9861990478528928	0.9711521442575026	0.9902389542033685	0.9929847923708028	0.9968080866300373	Shirer_networks
503	0.8035472557796768	0.8823211533666987	0.8598139134438251	0.7990613225835315	0.9580499266913596	0.9338481880439364	0.9630313275464754	0.9328254461547626	0.9900535079067267	0.9970342734708751	0.9952029919232559	Shirer_networks
504	0.7380594646819919	0.7358688433272493	0.881830499663673	0.8320462870830054	0.8875150994480585	0.966979676713372	0.925175532323795	0.9778550599257293	0.9863367492363038	0.9924015871860226	0.9970204766392801	Shirer_networks
505	0.4247619381896327	0.7690296052937531	0.9215099816694003	0.8469368009618403	0.9407314019082202	0.946920663140998	0.9612273389743445	0.9790623905630051	0.9841396942390335	0.9974876892988191	0.9955731143569567	Shirer_networks
506	0.48879715183529276	0.2724844447461079	0.8042380776285329	0.9330525025254379	0.9237557260608589	0.968258956267448	0.9587655128849313	0.9764664946942547	0.9894975679851724	0.9930241012885264	0.9961460584058791	Shirer_networks
507	0.8540486492074225	0.7323532298945996	0.8606403739426958	0.7437245537319349	0.9495001568557354	0.9105436375270806	0.9782806576042213	0.9837156724876267	0.9909343869238344	0.9942397028439922	0.9939802055637135	Shirer_networks
508	0.741822091875747	0.5424515845931489	0.8550281371497491	0.9275193686034493	0.9259220633048553	0.9739964318923194	0.957111536696167	0.9782795453710885	0.9891444893939275	0.9934185013111169	0.9963796423764395	Shirer_networks
509	0.3518060368533236	0.6790035298263712	0.8414382849018647	0.8358530951049796	0.9589192988556469	0.939570014605521	0.9783723835632864	0.9900915301224953	0.9915725267325002	0.9977660412024932	0.9903596190833013	Shirer_networks
510	0.9035518653738442	0.7323917274126535	0.4767759725523335	0.684419579558781	0.9299608707303497	0.9736023652667399	0.9777320650743514	0.987280723519709	0.992766230570322	0.989991553764662	0.9923889238388013	Shirer_networks
511	0.44604342830757193	0.7133080407907665	0.8629233353907035	0.9484202357137425	0.9787245593616819	0.9452703893762654	0.9725794726540167	0.984477986979466	0.994549505792924	0.988273444131845	0.9967325583345331	Shirer_networks
512	0.33623269740202455	0.7864437527763726	0.87155363844666	0.8778051543862899	0.9106333518166744	0.9278893830478543	0.9555759070179812	0.9869446702865562	0.9849428138179859	0.9948233919234466	0.9972970510645498	Shirer_networks
513	0.5664792578003286	0.7776015481038866	0.7791615313449709	0.841491985604373	0.9101505090412746	0.9545508808271909	0.9513823328153831	0.9734493868343616	0.9954522592487063	0.9955470946235649	0.995535787062039	Shirer_networks
514	0.6832880444700965	0.5637768734684875	0.7857666790829974	0.8441959214240118	0.9171269126905703	0.9553716605963176	0.956879208795754	0.9874587060617259	0.9873748597821198	0.9937262762968831	0.9973914431310371	Shirer_networks
515	0.6459342615625314	0.8374434090928251	0.8293303908759757	0.8856662029088489	0.9324615078785113	0.8939436264312518	0.9798134331079863	0.9816909771371836	0.9888554644450207	0.993605776693707	0.9976499107809458	Shirer_networks
516	0.66969438463688	0.4810441139458649	0.7607119013114657	0.9228487974924049	0.9660513547682664	0.9749181442446376	0.9774810549250246	0.9772588275818803	0.9922944205869899	0.9948031124850194	0.9954832540168677	Shirer_networks
517	0.5060450916351048	0.5332854931839444	0.6930368090263267	0.9424029286871289	0.982931671154685	0.929900802329712	0.9846449549305316	0.962475475515935	0.9848082066503153	0.9918298142734903	0.9957389406844602	Shirer_networks
518	0.7017071369692093	0.7715842697483265	0.8508235186026464	0.8274741247362902	0.8545063570176576	0.9517076133252321	0.9680992614573223	0.9936137320342612	0.9931323084777262	0.9956423991241896	0.9980150300357695	Shirer_networks
519	0.5295832162704702	0.8196934295399103	0.6963320752169758	0.761312086234102	0.9158560573039992	0.8819861852978026	0.9827039420831889	0.9812448423345932	0.9890156506584172	0.9950113847634168	0.996868579314268	Shirer_networks
520	0.5227481366700042	0.7003426847379702	0.741008608241001	0.9009618069199192	0.9385063269900886	0.9778435935188494	0.9474095095562569	0.9647404325694229	0.9925728413195238	0.9759529970352574	0.995959771949144	Shirer_networks
521	0.5274539670000322	0.793250473170263	0.8411405598740723	0.9192248750266742	0.9230748402255657	0.9636091882780746	0.9645801591807852	0.9909195245296964	0.9931111622088546	0.9943338445802462	0.9953708944324926	Shirer_networks
522	0.7949726095812475	0.7124278557715495	0.728058005508935	0.9233315395113266	0.9366230293096757	0.9464959499719873	0.971148488500304	0.9731548993406236	0.9922058228181118	0.9941976422058922	0.9945236547157705	Shirer_networks
523	0.7026206657080927	0.80931976223544	0.8948408265043493	0.9312536064976331	0.8866475690833935	0.9217247497949935	0.967666801010432	0.9646294266466631	0.9834562237358291	0.9938888304774341	0.9972328539186841	Shirer_networks
524	0.827579613486122	0.7914208685407528	0.9137400506212652	0.8487287959954157	0.9286451370988439	0.9360672412094463	0.9626685230739679	0.9763290840341743	0.9755374191168643	0.9936960245605955	0.9953998484321185	Shirer_networks
525	0.6007603421892067	0.3390744479987354	0.7404148617275544	0.8104116354319886	0.872338915222751	0.9527721477854543	0.9576283349506391	0.9909692909862801	0.9915401693463792	0.9922393992615128	0.9979926472795283	Shirer_networks
526	0.795202960354753	0.8261383586842423	0.6867811085679834	0.8859706695878489	0.9542131425314144	0.9693834195324236	0.9612388393137794	0.9903206037913955	0.9873757585840719	0.995965586576158	0.9965840929902733	Shirer_networks
527	0.1079100436939742	0.7883767046695995	0.7500472671913037	0.8548997957616906	0.8425410210635642	0.9315730068103454	0.96693509940077	0.9838898358406345	0.9886443557369139	0.9939967431320638	0.997056410049436	Shirer_networks
528	0.4763993572918033	0.4291494546791739	0.8326538313274514	0.7982703503109734	0.9235777027173693	0.9604037029254673	0.982468115320626	0.9775919270407856	0.9776438624107633	0.9963840209280401	0.9985366809965229	Shirer_networks
529	0.7356222592401547	0.7059119882492834	0.870365493736003	0.9222005286480848	0.9492575464933928	0.9200148221346449	0.9840555225876801	0.9904570891175769	0.9923447892089307	0.9926322481789134	0.9964789008155325	Shirer_networks
530	0.7306857295850024	0.7415444128941311	0.8978065295708448	0.9029226434871642	0.8932538208742954	0.945764873914948	0.9451876501664986	0.9830131431644085	0.9927213360206119	0.9852780161431154	0.9967285660588243	Shirer_networks
531	0.7963123011321163	0.7487769046198708	0.8706080891272896	0.9419090672681706	0.9354423672708921	0.9600921566387366	0.9519117245328562	0.9782162504560863	0.974633372955735	0.9883456797793281	0.9955462052626721	Shirer_networks
532	0.5823096504080003	0.728000596796293	0.8504446039418968	0.9260227428980717	0.9212258243883592	0.9112598876548106	0.980586672501798	0.9883548202687538	0.9862463852504002	0.9905981967656079	0.9975881655219729	Shirer_networks
533	0.4897466142774061	0.8113912817350917	0.8620615864264973	0.9432853427636088	0.8451254470199429	0.9719948363636175	0.9745787942171817	0.9702954737531901	0.9926848602631517	0.991959222976843	0.996888587275341	Shirer_networks
534	0.6073543052544069	0.4967815241913287	0.8892703308584806	0.8919882660065497	0.9480867959130197	0.953594292340304	0.963193185014678	0.9842692362024787	0.9884843716718987	0.9955897100939461	0.998610509023341	Shirer_networks
535	0.4980538662778775	0.8932137183162305	0.9320839620915209	0.943008731456783	0.9209108174538011	0.9379482430862865	0.9800200935580532	0.9837957641417907	0.991102046970156	0.9885785328345125	0.9967066581020387	Shirer_networks
536	0.35648467231957226	0.7183334685318481	0.7487241254632954	0.8676994971148051	0.8359682784947426	0.9640703971633284	0.9772106306617558	0.9749676652490833	0.9902460821175221	0.9973544154365396	0.9957852413007279	Shirer_networks
537	0.677640966809875	0.5760267021842572	0.7840951630142433	0.8346499221062287	0.9625077087482307	0.9709648486153029	0.979812193126168	0.9915275508736923	0.9883566400870836	0.9972301994539985	0.9957770274303834	Shirer_networks
538	0.6790012458908143	0.4771418194078322	0.8622659343089442	0.8158934371281268	0.9291393119225098	0.9274420914313254	0.9837054898678534	0.979253655091455	0.9936438388834995	0.9941882753409289	0.9914136990486364	Shirer_networks
539	0.22304642023974908	0.7806922466571147	0.8551862548913991	0.9074130854536848	0.9240854827540763	0.9538232284379549	0.9878054776373972	0.9894978260655	0.9916460562071262	0.9954471283738986	0.9940400899841603	Shirer_networks
540	0.6176712879941806	0.7277464769181747	0.6859605236520596	0.9203298439675053	0.9614622218331601	0.9827837246614644	0.9784737078198591	0.977257303413207	0.9922315852541127	0.9917693006661712	0.99611195499627	Shirer_networks
541	0.17505638653270117	0.8639261044806884	0.857913574795768	0.8510024460655141	0.9209138760661664	0.9495021882651585	0.9733654829824916	0.9915924096788205	0.9886159596905072	0.9952913152983077	0.9981526105248251	Shirer_networks
542	0.788008926489493	0.7270816318407639	0.8721147310996484	0.9236884271185881	0.8747243957409971	0.9548954751959333	0.980116855826599	0.9743909005513635	0.9826261386259555	0.9949338589107971	0.9958461202150353	Shirer_networks
543	0.5877651074442839	0.6413317556176449	0.8047368214661939	0.9117987403910899	0.8885355387934978	0.9475003076243147	0.9693473041794378	0.9754803698578941	0.9653574596649709	0.9919814099044688	0.9986114010844563	Shirer_networks
544	0.28727071894299383	0.7884732204044321	0.6950588927582995	0.8780629274116928	0.9282210409180348	0.9811921267045529	0.9684363966602878	0.9870183911421271	0.9871444768850053	0.9892088613239272	0.9942288594493226	Shirer_networks
545	0.8710332550464692	0.535894044142073	0.8807342193640657	0.7942204171009257	0.8680867185534283	0.9708497430545833	0.9639711140132432	0.9816430294649483	0.9927729834077463	0.9929723529988985	0.9951838436749096	Shirer_networks
546	0.8545081931304123	0.9187246060439753	0.6977046848117758	0.7914189804991143	0.9240766816263356	0.94457837133272	0.9455283628825605	0.958704547641736	0.9891696964680483	0.9930416232109793	0.9961204183259725	Shirer_networks
547	0.4202523310684523	0.5261077477815458	0.867837826181811	0.8247592319611576	0.9657696731656362	0.9581496705351077	0.9706391232939128	0.9550472718759004	0.9913802061711139	0.9950459329237049	0.9933714734732502	Shirer_networks
548	0.6829702029428678	0.9412961181564212	0.7623091956451431	0.8668088351050749	0.8684174738719393	0.982491800738616	0.9716196991238959	0.9739871648911735	0.9883880751467393	0.9906944000511575	0.9960316144896602	Shirer_networks
549	0.701109542924651	0.7716083472187527	0.9019109337398087	0.9220151797842796	0.9436132561622312	0.9473768005298167	0.9740560162858494	0.9881524562133355	0.9918403647875174	0.9942529376593272	0.9927381544164653	Shirer_networks
550	0.7935094287829931	0.8334752495702604	0.8726156950902109	0.6990951296691086	0.9688041744876582	0.9626804845104475	0.9731203859253097	0.9485746918948232	0.9923312683360432	0.9958540875987401	0.9990195698055971	Shirer_networks
551	0.812430680770611	0.503404234756338	0.8203240711650482	0.8758472324476396	0.8811319257851702	0.9676829044719282	0.9646083172194575	0.9915134914012455	0.9931935769848754	0.9903724019668494	0.9963872119725732	Shirer_networks
552	0.3734128288363593	0.765919862829202	0.506752642537571	0.9247405993231095	0.8636119008645768	0.9855760692614569	0.9881445583392428	0.9802280993575443	0.9956296042237425	0.9905659179613537	0.9977677440878506	Shirer_networks
553	0.49441357249632345	0.6301858412158649	0.7074273927160244	0.8132557366370635	0.9668172490859539	0.9349738362930103	0.9769515840544212	0.9622190643223993	0.9867761277753389	0.9981054215707228	0.9967984276367713	Shirer_networks
554	0.7712683674499962	0.5527956975510142	0.812599665585201	0.8864068823326071	0.9311643036079476	0.9433381893169995	0.9680080080890017	0.9864604471913517	0.9877376500466661	0.984544923462692	0.9903745547254099	Shirer_networks
555	0.513618400856466	0.8450756036018207	0.7855224120542839	0.8780344151411985	0.9122745058629509	0.9845959352718308	0.9735966244024542	0.9721754964830627	0.991171289039501	0.9878438279524417	0.9977361980826494	Shirer_networks
556	0.5399445540743136	0.5385468871848987	0.37862220774539473	0.9057114529540171	0.9072204167613211	0.9458931648046568	0.9825069265655326	0.9860279509752112	0.9875727344700017	0.9950940227281106	0.9961122688896767	Shirer_networks
557	0.5087146844860296	0.8739471732425133	0.631089854983055	0.9266453236755134	0.94244530254543	0.960762527927046	0.9779564748105223	0.990913610016647	0.994116765047014	0.994282674325902	0.9979683648518001	Shirer_networks
558	0.31781886698973083	0.6901767132596519	0.7382303578363307	0.8791093167975743	0.9089472800339371	0.9623131757066231	0.9703844092835392	0.9741335045548734	0.9831273204005806	0.9953442679655401	0.9964862572547222	Shirer_networks
559	0.38391840953685863	0.4133328910134532	0.7645959586987092	0.8245001965612111	0.8889099979397745	0.9397254049552125	0.935708647110587	0.9921415049467799	0.9881102421710695	0.9939985718991455	0.9974118495849001	Shirer_networks
560	0.6750564328879473	0.8088787544175275	0.9067739922000931	0.9112302382215154	0.9595085421061764	0.9617903632571778	0.9734052670219769	0.9761322276608702	0.9933790504058297	0.9918740215762349	0.9926384361600827	Shirer_networks
561	0.6602229580085078	0.8155671185542508	0.821817160105155	0.8959579228148453	0.9465819840987127	0.9651416271999198	0.9773312938025096	0.9842085071452822	0.9890285430432275	0.9966439530845714	0.9955709838480042	Shirer_networks
562	0.7453141822135777	0.6123650663584631	0.8125224231086196	0.8926055079193822	0.9222169138238392	0.945007567090831	0.9727072402851737	0.9875559150149156	0.9934475020606279	0.9946621668500097	0.9966503971371239	Shirer_networks
563	0.7566866188668299	0.704308660906234	0.8634036399324952	0.7570518655723618	0.9249303733340981	0.9711049616405256	0.9757357082609631	0.9899224223716656	0.9858252186933524	0.9963238878463612	0.9968992817220599	Shirer_networks
564	0.44343759965599244	0.722201511054209	0.8351176359045929	0.8761420404930675	0.8891618939328619	0.9656263707602445	0.9880939300214494	0.9858111851788032	0.9930649128653088	0.9846252642341988	0.9933895934744051	Shirer_networks
565	0.4503503527104382	0.6505667391644256	0.825583141592942	0.9101524504467925	0.9882382492074152	0.872228898650949	0.9898446319102615	0.9900601858228801	0.9914703154539601	0.9903691216209919	0.9967992500936542	Shirer_networks
566	0.46988201128387613	0.907353056961963	0.8508582558107801	0.9496374401863075	0.9174212207476219	0.9767923313467832	0.972924549664173	0.9889339225662461	0.9711584413101	0.9921316500201072	0.9979928043504054	Shirer_networks
567	0.34695314376799924	0.859730881572644	0.7654771443076605	0.8685333593946878	0.8829409593331257	0.9367870656248996	0.9540638794477656	0.9890311756685497	0.9878955761961552	0.9919998630618208	0.9955477408020486	Shirer_networks
568	0.5973845819772549	0.6398441006535103	0.8961147580176619	0.8849254054642798	0.8157856056061715	0.9446258933562577	0.979224059860358	0.9800790321900361	0.9887004070644645	0.9911764393417561	0.995970205701666	Shirer_networks
569	0.5773272130000853	0.8197207241673086	0.7331359411850255	0.6515241770483072	0.932358535479741	0.9430362048413765	0.9758159967766888	0.9878770295890732	0.9845772580631301	0.9965735348291377	0.997276080617744	Shirer_networks
570	0.4753837619634201	0.6122961846203769	0.9044984465827715	0.7461923621401747	0.8577213660295431	0.9229466452333368	0.9512315521972121	0.9846339276683698	0.9977051292608992	0.9899834263455433	0.9967283969035281	Shirer_networks
571	0.6368025042982315	0.60957453028044	0.5798980649567984	0.9341732222455812	0.8273039682970473	0.9409085770806238	0.9881056703784907	0.9746024909907054	0.9874722956582296	0.99250968824934	0.9934374884172306	Shirer_networks
572	0.14698204550864008	0.2786119221817702	0.8501553240380403	0.9078550789809537	0.968372208397118	0.9719857783656358	0.9731641487334981	0.9740926648219784	0.9911629360494203	0.9888184607203885	0.995560933567724	Shirer_networks
573	0.42890598682923925	0.7815853298622333	0.821219785679052	0.7765377407044706	0.9260861660855119	0.9785603938584522	0.9645245398344229	0.9844508763857336	0.9813391843788938	0.9948049150769699	0.9951594497071458	Shirer_networks
574	0.7287734945330879	0.7374597898455052	0.949570500985566	0.745792552607673	0.9402928546153663	0.9512649285298879	0.9384232176229109	0.9950012906794533	0.9935820675217808	0.9975027856902678	0.9961903590844341	Shirer_networks
575	0.35530046915433405	0.709090200217424	0.8852469193231528	0.9201039542723444	0.9129457289807986	0.92430171017516	0.9640800732818591	0.9966351629536202	0.9842219348144127	0.9971179895660458	0.9950517444426741	Shirer_networks
576	0.7072259366589468	0.7243753216029237	0.8104092431308171	0.8685666189042147	0.9755842071037142	0.9668832914002777	0.9851341790128227	0.9679651315706345	0.9791042537417706	0.9947188717182547	0.9947425013748006	Shirer_networks
577	0.7941092336926535	0.7728088947129967	0.8703031686824931	0.9449039357968803	0.8610771850077744	0.9396588920113805	0.974496198945343	0.9834840056333484	0.9831912778204535	0.9922749560048684	0.9969806146226933	Shirer_networks
578	0.8122068069323259	0.748432667697393	0.8011959161112441	0.9252491357016837	0.7644107491043403	0.9709469155381694	0.9530286667022331	0.9786022069368189	0.9962370387123556	0.985963456265103	0.99769486923381	Shirer_networks
579	0.8706083499059548	0.6145457254493897	0.839684785225177	0.8408205620067692	0.8942994919637046	0.9573667636143739	0.9817509724748144	0.9865938662090578	0.9937542916743696	0.9963729819584537	0.9947029325836387	Shirer_networks
580	0.16124203442568344	0.6254717817860002	0.8100905236696938	0.7995028013145171	0.9474564612187428	0.9155885766865778	0.9862582695629706	0.9845923648544008	0.9854192624795022	0.989229741340988	0.9981448610124429	Shirer_networks
581	0.8038295612361105	0.815446577147527	0.7385240039579295	0.8366850163946382	0.9510091559750938	0.9245047501336099	0.9809218699245658	0.9820809279486564	0.9936357481464101	0.9914920842215935	0.9982295736442712	Shirer_networks
582	0.7735140823916872	0.6244074057831162	0.8573527068181552	0.923477505898916	0.9181129429344475	0.9424524662258291	0.9802304737861253	0.980840006600742	0.9782495120582928	0.9937734370815956	0.9980634620244768	Shirer_networks
583	0.6785090422198095	0.2837696614964292	0.7424359573062944	0.7884098932593003	0.9627658298749342	0.9681413854421768	0.9668900648783403	0.9922457985370291	0.9796527999333206	0.9973731925843412	0.9984532186665832	Shirer_networks
584	0.3255368837136544	0.7110260821135473	0.862644289128462	0.8723710587557579	0.919614209177661	0.9396753233685438	0.9721031938315284	0.9825288018736453	0.9914600449017039	0.9961097923080873	0.9967509424151616	Shirer_networks
585	0.4559341618965151	0.865343943261382	0.7539590734424192	0.9429363099726644	0.8935787633414863	0.9549247195734344	0.9046903051232879	0.9881978458750129	0.9837383571189494	0.9947333407938151	0.9972839489867054	Shirer_networks
586	0.7836304648062626	0.5511548080661938	0.8049691596007115	0.7968830144407695	0.9440993094698357	0.9810722249038017	0.9425619047831688	0.9846653624095348	0.9688581648565011	0.9919629075002196	0.9950818792065415	Shirer_networks
587	0.2884182927301128	0.6383949143883904	0.8195937743699591	0.8419837383109374	0.934138503516571	0.9634210493270512	0.9596235243916699	0.9719164180774249	0.9930892692384234	0.9963595801387876	0.9971742268527628	Shirer_networks
588	0.8196866185471569	0.5920080489726703	0.8319151588296916	0.815386275913759	0.8783024647200801	0.961715818856173	0.975041379901424	0.9694139443917944	0.9960781041491606	0.9886483898727962	0.9915281700570054	Shirer_networks
589	0.27041375605918755	0.719583845496069	0.8604571423739662	0.6322229876939427	0.9491575939417392	0.9593154489560405	0.9608812482128423	0.9756823299018039	0.9974996969087158	0.9973636279146745	0.9959681372731963	Shirer_networks
590	0.649043938682646	0.594926729440906	0.8336324178941992	0.8007450963698248	0.9258677335243537	0.9044848231422529	0.9575343274813092	0.9689573181455199	0.9795451374571356	0.9940407380076213	0.9950456677068823	Shirer_networks
591	0.7721439532889899	0.8106792169997108	0.7124623285596823	0.8991959702802526	0.9167117162878471	0.9333218992749892	0.9819657680891946	0.9905837310251235	0.9882260671610226	0.9967741396736014	0.9973396076053387	Shirer_networks
592	0.677049127721083	0.9119162952340283	0.7704220211522848	0.8322674736558393	0.9043139971031307	0.9036407792550579	0.9654908667044719	0.964602708933703	0.9924781975151167	0.9920846509818773	0.9969861626116696	Shirer_networks
593	0.36231812979375005	0.7450323276384057	0.7776762243642229	0.9486788173266019	0.871752101454413	0.9206569602110966	0.983906353876393	0.9886768297120854	0.9944805986282426	0.9805160733924033	0.9915271880443752	Shirer_networks
594	0.4506205896043897	0.8443016326794605	0.8429113973663138	0.8603931535328102	0.9535975220784962	0.9646209539257556	0.9712094754547509	0.96960977581307	0.9831385761867302	0.997719983242178	0.9910745520814093	Shirer_networks
595	0.5641366471602405	0.6291712078355113	0.8917445040011965	0.8982017679479584	0.9192223524535041	0.9771302092040364	0.9480088552892971	0.976651586683691	0.9919010162639894	0.9931137945998848	0.9955752639283038	Shirer_networks
596	0.7551950026497165	0.6916739260118406	0.7197746862191452	0.886201736203818	0.8842402728446663	0.899009436161182	0.9588243341081093	0.9902959147578478	0.9844383147973871	0.9921202426681338	0.9979402886811921	Shirer_networks
597	0.4152907350790485	0.7888359282397182	0.8813661044212491	0.9182796224257781	0.8737215578427164	0.9138823445778987	0.984755062089415	0.9830586232321592	0.9857288233433428	0.9922543077452428	0.9971351009528039	Shirer_networks
598	0.11716832765418084	0.30415593408251484	0.8584127487504472	0.7509268932590691	0.9304413826077507	0.9343681974109149	0.9789323575965548	0.9822934058955732	0.994226348645578	0.9918058161843422	0.9967038937801983	Shirer_networks
599	0.7070707665577362	0.6968119838182546	0.9004616792313086	0.8438981876186551	0.9150328256479415	0.946658053470474	0.9721673838272477	0.9899099419772418	0.9875073187275251	0.989359451918382	0.9970038406781271	Shirer_networks
600	0.5900548731257901	0.7400413276955887	0.7662650702822773	0.9169691645141534	0.9092635193630458	0.9437937792582038	0.9757269692553951	0.9824145949622644	0.9879391712551471	0.987035445181841	0.9971988710065953	Shirer_networks
601	0.35320016572929547	0.6770461413420561	0.7528216483244414	0.942825831702006	0.9655723895491907	0.935990673931659	0.9351023092460564	0.9686501588025843	0.9961410137559551	0.9968127976218818	0.9937159574689518	Shirer_networks
602	0.7716729343388244	0.6886797618132914	0.766433666747024	0.8562782668041053	0.9119589187330006	0.967466552117649	0.9882112057752557	0.9815176373271537	0.9887196530123805	0.9914871085107457	0.996712742887992	Shirer_networks
603	0.6501682782336536	0.734541696594684	0.5768958165224463	0.7635413660218291	0.9590946510891682	0.9869200521069549	0.9572975137349042	0.9570423976758832	0.9957751944803284	0.9899662263845959	0.9949047907331778	Shirer_networks
604	0.5032269333206112	0.7505666966823124	0.8394413741921323	0.7976940903096993	0.8872737848173564	0.9588154630076454	0.9507412953555735	0.9901164381852333	0.9850285448865488	0.986794617806139	0.9962998910492924	Shirer_networks
605	0.27804501358751466	0.881977322936478	0.8785795346352876	0.8945395599337496	0.9618647294743119	0.9643011114578701	0.9663611240906784	0.9833483895858166	0.9902773198340761	0.989830493123349	0.994838450431692	Shirer_networks
606	0.6378322991880476	0.5300935057526959	0.9132242102651409	0.9385206251071603	0.9341792177868349	0.9408108439804084	0.978470708945147	0.9920067769846636	0.9870877431698679	0.9932770836305482	0.9974970393802909	Shirer_networks
607	0.5478328732761801	0.637916149627944	0.9419625433124718	0.932680186725371	0.9473964357243456	0.9435884686530978	0.9788409271760589	0.9905454772799571	0.9947616045592608	0.9962871741775128	0.9972864329128872	Shirer_networks
608	0.6598805592215011	0.6554576164015329	0.7333935704224247	0.8820019244857282	0.881610165941532	0.9513707750793826	0.9492396696918568	0.9778597536580083	0.9818095915844498	0.9933952203360312	0.9957426087061695	Shirer_networks
609	0.6222342304838137	0.70164573472148	0.7130171606027595	0.9152777209954561	0.9586186116269219	0.9896683524929886	0.9578676912942321	0.9753800331987388	0.9845517222309084	0.9962373762606087	0.9973965235433755	Shirer_networks
610	0.10313797792382473	0.6855316761513466	0.9241006214403414	0.8963359075033785	0.9342696065438776	0.9351086930494095	0.9729378035151672	0.9902129203105845	0.9921616799027585	0.995121877987463	0.9976357359695391	Shirer_networks
611	0.4399203507691175	0.50700114994452	0.9072406087187531	0.6679753721116422	0.9501782183784279	0.9463251225930244	0.9752500023280112	0.9927489092578878	0.9930842822692133	0.9941811798085708	0.9952903929041966	Shirer_networks
612	0.8053478960677838	0.7208161659952739	0.8257918179206645	0.7423823665731826	0.9570014669221271	0.898764513329291	0.9540137409220018	0.9735126169385291	0.9902504719458094	0.9963451300625255	0.9959529165626765	Shirer_networks
613	0.7075746231162856	0.730349276001705	0.696087925254991	0.9278554608240037	0.8490196025360263	0.9192268015195881	0.9239994440807149	0.9761633194157635	0.9930285972925529	0.9940444442866018	0.992799366608522	Shirer_networks
614	0.7498185132106943	0.9121745688994124	0.7743552145251027	0.875482246016639	0.9605749537196789	0.9586660533944364	0.981136188521007	0.9903951439973783	0.9930773378548263	0.9953887101225215	0.9973299985341214	Shirer_networks
615	0.6979239780825097	0.2883607783561304	0.7571255443725808	0.8898733531472222	0.9052533026917392	0.9890160218069233	0.9701144979209768	0.9886111151805586	0.9880271565585174	0.9922612724125982	0.9971841358164113	Shirer_networks
616	0.7839504804303066	0.7443703404742028	0.8278894808606356	0.8203770685529668	0.8635341778301101	0.8766410797802684	0.9935597590252583	0.9870049905766776	0.9890003910895523	0.9939077308925135	0.9985001416286378	Shirer_networks
617	0.377604423164351	0.6642380735203055	0.894267079923042	0.8905901703864523	0.9161062137339349	0.9429648595740756	0.9661684801345165	0.9589918355893017	0.992854305559927	0.9959147787773269	0.997942633001242	Shirer_networks
618	0.8035784013453392	0.8839293000095716	0.8603248206842178	0.9488179424038702	0.901468566733078	0.9133274772889033	0.9781677069269448	0.9877239148391119	0.9764492117997807	0.9886860015836106	0.9932311653249299	Shirer_networks
619	0.7235667866923374	0.6174615578873432	0.7777588139128306	0.8759940441213502	0.9386693570461953	0.9330915599124561	0.9646770962410399	0.974639265657973	0.989125934089194	0.9952946549923404	0.9945601627126234	Shirer_networks
620	0.063113694815491	0.9005203234071337	0.8077239381863177	0.9499751094499401	0.960777937908009	0.9088264302574238	0.9820091755288342	0.9871412546317868	0.9849743809154192	0.9969328811913054	0.9947048782337545	Shirer_networks
621	0.6046376970391177	0.398556092420017	0.7297472869513641	0.7814637822868594	0.9616113070845447	0.9699484313789812	0.9324063208944532	0.9798578122013366	0.9909186878895562	0.984862379470634	0.9967452697256365	Shirer_networks
622	0.6823002806318823	0.7017846952791678	0.8941737514807749	0.8789809329020895	0.8337627426014136	0.9479244694477615	0.9594683760859812	0.9855463536168398	0.9913311088638389	0.9951171662084919	0.9970257147310092	Shirer_networks
623	0.5522058977858311	0.8301791492184614	0.7094672991080982	0.8855817774534877	0.8840482254837396	0.9780070271646084	0.9729982069544663	0.9674578454948419	0.9912251316554728	0.9965694812648391	0.9979426907595512	Shirer_networks
624	0.5035024656633288	0.7041856510016626	0.7166024187088869	0.8611640370515055	0.8608540160123186	0.9516459940726469	0.9686067841637562	0.9655915371406711	0.9946930686316932	0.996226580946776	0.997045960690683	Shirer_networks
625	0.8569328993108218	0.8942619041724168	0.7747655688505972	0.8969929245115199	0.9880774580375555	0.9813101308589524	0.9925150331841477	0.9759046576951995	0.9927963976710074	0.996168422604328	0.990547954359781	Shirer_networks
626	0.7090167353952916	0.8672426939816664	0.7552473929094714	0.8747600269804863	0.8931403151047402	0.9655262801249133	0.9825065043773676	0.9454336787953906	0.9807141067345726	0.9873693238552113	0.9937131576201446	Shirer_networks
627	0.6308661634210102	0.7821944677324941	0.637221981586516	0.8900865009502588	0.9112471492674619	0.968864500191609	0.9873866833861744	0.9920847286920428	0.994444998804678	0.9961087739899391	0.9940129446253732	Shirer_networks
628	0.847281148592574	0.682143156610225	0.6344934010703523	0.8741448544630709	0.812726150020408	0.9749330016502785	0.9644276855868539	0.9864812825365344	0.9894585814421055	0.9928312980271865	0.9965825812449832	Shirer_networks
629	0.5968364321204467	0.671890282533582	0.8195094317378216	0.8958932251956454	0.9274115884590981	0.9172335756275618	0.9691952658683095	0.985384438281615	0.9840623967694997	0.9945648192219048	0.9965819953483055	Shirer_networks
630	0.8778847175288345	0.9321247722995814	0.7166449789321732	0.8886395152610191	0.8420947456135975	0.8951373349795237	0.968250493822463	0.9864144267561226	0.9878966148138799	0.9893304890881829	0.998275083272982	Shirer_networks
631	0.6762404840120086	0.31581051733968424	0.7786757952249252	0.9425598884768146	0.9419139307327415	0.9476312102991009	0.9867887454089781	0.9805842994908507	0.989280055811386	0.9946405386339716	0.9965687980077205	Shirer_networks
632	0.5510598573035842	0.5850183946255264	0.7655446833271595	0.8762493308074479	0.9121835132319168	0.9501273238833439	0.9229829810306307	0.9833764502272838	0.9933971033193709	0.9911456548123923	0.9947650970769872	Shirer_networks
633	0.6956110058829923	0.35908713410332826	0.746034619437898	0.8134972411547341	0.8991550436028788	0.8172076153760328	0.985627521762539	0.960717363811048	0.99383872496206	0.9957964431882981	0.9899737292893758	Shirer_networks
634	0.7734577469847338	0.6564340902377082	0.8638222179088193	0.8587820050713644	0.9061924036613186	0.9221033673042873	0.9769619994182006	0.9754219053942557	0.9617896605946183	0.9879437128041371	0.9955092639881036	Shirer_networks
635	0.6876337924330423	0.7396511029028796	0.7954925046074325	0.8610928882900961	0.9506384766358189	0.944823865160815	0.9821693937627233	0.9780770392597915	0.9909687338464088	0.9949723285461216	0.9976743886160814	Shirer_networks
636	0.03878638654250974	0.8214566003928436	0.7889332284522605	0.9367180948046735	0.8918496431838461	0.9665642365948475	0.9414294071724162	0.9820357632462957	0.9853208824625708	0.9938792072149066	0.9975169329998776	Shirer_networks
637	0.7391488363996982	0.3927939641103426	0.791026276180363	0.7671706008308407	0.9721309805643208	0.9470176384892365	0.9758759057943653	0.9864147396529832	0.9936766449188836	0.997680086434171	0.9952427125507548	Shirer_networks
638	0.7752005707027396	0.9277815136144775	0.8879164135976336	0.9297055459497264	0.9651582940505496	0.977756001807113	0.9575641414752925	0.9877176015849599	0.9827685086095816	0.9943768762882812	0.9921604209453911	Shirer_networks
639	0.677824861351493	0.593326084492273	0.8236573958599869	0.818577809583316	0.9054488004098069	0.7988976231308427	0.9672976627159009	0.9795108704076293	0.9776833958501188	0.9945427001370413	0.9968779299206331	Shirer_networks
640	0.5425742533931845	0.5112354030285731	0.8654388754810465	0.8655352741793851	0.9352849838242061	0.8885992574870112	0.975894736542639	0.9869012390903886	0.991014882371224	0.9947332799690953	0.9951456973982351	Shirer_networks
641	0.7251226311139697	0.8414715727723817	0.9338262823473853	0.9423958854463943	0.8977292008481363	0.972528538932091	0.9875198348167911	0.9871900003075822	0.9817860339868532	0.9961157864581942	0.9982809543074307	Shirer_networks
642	0.4992443264916691	0.7201575625683513	0.8187165493375087	0.9244804702719194	0.9161079409625853	0.9566229731714134	0.9578843353516606	0.9705984533596278	0.9930242649811616	0.9971915878849797	0.993992405875099	Shirer_networks
643	0.7125913174211188	0.6131100364584376	0.7983284827188333	0.8477492605176744	0.903418327675025	0.9172595959820045	0.9615123842761344	0.9815751293484731	0.9786222110730907	0.9942442737899322	0.9979935169176679	Shirer_networks
644	0.682892054350184	0.7585627468098101	0.8815653555830657	0.7948063925698267	0.952731933328451	0.9389611760734743	0.980657965523279	0.9859978610748059	0.9905250302439097	0.9965527287020793	0.9952180966547715	Shirer_networks
645	0.26127113039969985	0.7530847330529986	0.6788477258772677	0.876380253725221	0.8580631941357686	0.9368123237711683	0.9868707317810879	0.9857701346711732	0.986598464010745	0.9949495201254334	0.9958384240185798	Shirer_networks
646	0.41051377581583837	0.549777758337515	0.7590684703159585	0.8849798243116191	0.9707693952413667	0.9653473162660516	0.9693839881514926	0.988468929883578	0.9869512714329095	0.9926573257276936	0.9967464908819159	Shirer_networks
647	0.24477220957648038	0.6024371947612477	0.862213387625091	0.8902486004348852	0.9578258912823183	0.9205184004831038	0.9707975233895475	0.9921113842797901	0.9823053493972764	0.9933169835187942	0.9985219503765557	Shirer_networks
648	0.3589850292798912	0.5329132740280801	0.8265737172014485	0.8770065840854233	0.9079552185131721	0.9546098930473966	0.9302419101431408	0.9682627617962689	0.9899939245999183	0.9931247106617237	0.9965727132540965	Shirer_networks
649	0.4135831116827454	0.8370697630524362	0.8369034272096163	0.7956523170302433	0.9041012018970965	0.9499001208290401	0.9462501311931619	0.9858071846431813	0.9938670602526654	0.9952355852106078	0.9985077155988137	Shirer_networks
650	0.6190326606303099	0.5459943596416186	0.7407614872470245	0.7394839881448321	0.9736709648205113	0.8638665991501098	0.9825427795495029	0.9770338602701419	0.9899394191493968	0.9949884630888305	0.9953421319668527	Shirer_networks
651	0.5234621103591844	0.6379741515127805	0.8953205174288827	0.846483130827077	0.9295826610872326	0.9630525291131038	0.9926111602236491	0.9856529627880755	0.9792001562003477	0.995515984591495	0.9943571729048524	Shirer_networks
652	0.6925144870004551	0.8660677906742338	0.8892156534286967	0.9263588542255626	0.9143264577352616	0.9697121313698802	0.9758446794438923	0.9902724973280397	0.9783478772205958	0.9938609217078513	0.9952590432367734	Shirer_networks
653	0.4733700065303966	0.8995969040109919	0.5508602454072469	0.9370563851147597	0.9404218768275336	0.9090550630045972	0.9658105459737796	0.9910768008858477	0.9919265595781743	0.9945262258784163	0.9962854512853202	Shirer_networks
654	0.5342571737629251	0.5407639517334485	0.882427432802309	0.8760697673367522	0.9407081286860339	0.9227474613486126	0.9589610828282404	0.9838112908913532	0.9839955630118974	0.994281712224715	0.9969378179835416	Shirer_networks
655	0.7946796906567077	0.7055981555093128	0.842663664646611	0.9618131766082142	0.9096508136721909	0.9676459261635395	0.9880340559420498	0.9725409528157245	0.9893377623680156	0.99846087455677	0.9960153841447165	Shirer_networks
656	0.7910975805740769	0.8887423329785005	0.7380838761514377	0.8911108171988409	0.9434231365130405	0.9629983685424655	0.9489271128802906	0.9861321672456127	0.989730907382462	0.9927293229622811	0.9982478683373027	Shirer_networks
657	0.85727246944058	0.8235636970903724	0.861477677256304	0.9338297866215844	0.9339258061258588	0.9248168158598944	0.9521262750250871	0.9604678446476801	0.9943128626006139	0.9816627489616878	0.9966084069184693	Shirer_networks
658	0.7297461686002094	0.5730068722448463	0.6979410176322167	0.8990774518843772	0.888108482164071	0.9504258897000163	0.972722391541235	0.978625576863581	0.9572338979134268	0.9911978084191184	0.9969493118361479	Shirer_networks
659	0.6202018818901863	0.847201279864832	0.9108607339344098	0.9097940889617113	0.9027927671522433	0.9830079562972879	0.9699731914178453	0.9717257326936322	0.9871131039307981	0.9934184655639886	0.9965919922752259	Shirer_networks
660	0.7130786332748297	0.8689044450111258	0.8213948821247126	0.8873411275030998	0.8319477631824916	0.9267044351138323	0.9849257356505585	0.9925614981748911	0.9855171638133522	0.9910087063902301	0.9952947173907258	Shirer_networks
661	0.43554478906060656	0.5396874905950844	0.8723966181119729	0.861023222595274	0.9299942667707074	0.9579335399960333	0.9745622575662901	0.9915574545865582	0.9905298546503986	0.9937112547178686	0.998060688505747	Shirer_networks
662	0.8439368357705426	0.29653791274712155	0.7993093043664339	0.9050233596745059	0.922421236274439	0.9591576540450715	0.9703327960003187	0.9689444388750328	0.9915930593629927	0.9913093577950044	0.9957310137985614	Shirer_networks
663	0.5210272834412728	0.6671085121347695	0.6946339360543284	0.9170729977998798	0.8936193844610576	0.9295991204957197	0.9831574844272398	0.9709221710253886	0.9977235787539447	0.9954306206824265	0.9950977217438873	Shirer_networks
664	-0.10384480221868313	0.7041088628576764	0.6258951526426852	0.9297619947443783	0.9222063667920303	0.9474814452463611	0.926829482308987	0.9647619149811804	0.9853469831756759	0.9938494349695353	0.9975892698170574	Shirer_networks
665	0.5504219267544274	0.6419984458412202	0.7568337883664282	0.9528739096480887	0.938698728692914	0.955921784881509	0.9805842840654126	0.967216699939877	0.9734074232423878	0.994104382205307	0.9981715233173211	Shirer_networks
666	0.0985216705229146	0.8605920816404717	0.435629375786419	0.6382375200959404	0.9290575320519561	0.9553355803923114	0.9445523502073636	0.9826712199883831	0.9880618277184965	0.9982197032466654	0.9980290776086189	Shirer_networks
667	0.37658268229827785	0.8707957202355685	0.9382869221443482	0.8987059948023614	0.8494217539590945	0.9168557926652575	0.9326901708599918	0.9768720424544086	0.9945946999756474	0.9942420651411082	0.9963170202289278	Shirer_networks
668	0.6545430547568167	0.5765054062900183	0.8340166673681918	0.9093756434009144	0.9701853569732303	0.9567178619680938	0.9587236102854453	0.9827274705281598	0.9880697359105032	0.9885539065544438	0.9945817554691874	Shirer_networks
669	0.8706299290239616	0.8630408122845034	0.8024464407504749	0.8107115070244446	0.9038653683570196	0.9637880683014647	0.9792685868995679	0.9901260003412038	0.9920966089980043	0.9956773289148909	0.9934581907923883	Shirer_networks
670	0.3636731618925635	0.5822340488428901	0.8079773266075322	0.9229392956503322	0.903743912407714	0.9709118766789925	0.9531424973267206	0.9856463999523524	0.987158815145926	0.9933896921618355	0.998094185331907	Shirer_networks
671	0.7688748780737001	0.7783802114092655	0.6174510105134766	0.8609361131780725	0.9155390903836567	0.9706139253879397	0.9481147328655954	0.9784972911854486	0.9917374986219455	0.9888030027702248	0.9950838752578763	Shirer_networks
672	0.531428126283551	0.8133877300558898	0.8614201337576313	0.8161636405305267	0.8753156471451546	0.9565507724093039	0.949884340867084	0.9945213995579739	0.9862196027246517	0.9942977361650085	0.9959679402341206	Shirer_networks
673	0.16166892534125227	0.6883908469151738	0.8754790611450709	0.8322599990348265	0.9721084371871667	0.9632834845688315	0.9693457381282364	0.979840499530713	0.9836268572348468	0.9914054016661301	0.9940932606007908	Shirer_networks
674	0.7929292208596144	0.7095352629938874	0.7015631774149154	0.9194086949927436	0.9326844498020348	0.9226922784130571	0.9489848379115442	0.980905328558224	0.988625428695819	0.9930714116455274	0.9954925958480393	Shirer_networks
675	0.6347590049586811	0.8755012776319752	0.8213854267813971	0.8688312908010831	0.9386492426137018	0.9040894645515953	0.971234671094941	0.955485265066788	0.9893610018578056	0.9921335320919062	0.9974926612147701	Shirer_networks
676	0.46547626241426066	0.7212672506852548	0.7880049052193732	0.9372299291292545	0.9481553786411987	0.9738491214681941	0.972259215536283	0.9841771243514177	0.9954839169124261	0.9955396383109795	0.9968451863902289	Shirer_networks
677	0.6733978818837575	0.9031982809196636	0.7241396670875555	0.7533604283320907	0.942417917631925	0.93019661970419	0.9808671860197478	0.9908547628343867	0.9929371829583833	0.990421700283456	0.9968582935658078	Shirer_networks
678	0.35583501248849114	0.5251924120178523	0.9072938904242719	0.9222136784267846	0.9090938350408435	0.9643814298871171	0.9620926196837161	0.9890058278566551	0.9919396384474037	0.9881526020632123	0.9832432738435901	Shirer_networks
679	0.5883042409826246	0.638398602275781	0.7802502304200195	0.93579744904333	0.9124323261912216	0.9694764367943987	0.9692422869041919	0.9859081784851342	0.9754124359926993	0.990763869974648	0.998533210050074	Shirer_networks
680	0.20427723389923202	0.7893820317847775	0.8202228575950923	0.8950091814239135	0.7947210662964378	0.9239187917141788	0.9817528675732836	0.9797799375142803	0.9864134794855421	0.9923095094179402	0.9966949838713857	Shirer_networks
681	0.47455436870335543	0.6354114271779594	0.9073166745637172	0.9175976186056657	0.8907511653689537	0.9801245726909239	0.9608621921506174	0.9759066270190395	0.984980272394806	0.9927042649395841	0.9943625171782094	Shirer_networks
682	0.708413502514124	0.8167312687887096	0.8025880958409897	0.8098309791911404	0.8996588412943972	0.9439089254642147	0.9690662195437139	0.9958647324333484	0.9881724419753612	0.9940875297095291	0.9965506484869097	Shirer_networks
683	0.12629644669368875	0.7956810330144133	0.8879555327946251	0.8653061651564188	0.9606606509994824	0.9670917543981682	0.9447559179189731	0.9842013729261844	0.9907208243564445	0.9888242835139176	0.9973640766999947	Shirer_networks
684	0.6975613967295138	0.7922906934360813	0.7099282621281836	0.8708076874139338	0.9192594145832154	0.9635840556364966	0.9730059618918601	0.9805969952512099	0.9883414069228559	0.9879154822010763	0.9921187271292348	Shirer_networks
685	0.6118004426206576	0.7451885533695102	0.8046290199904237	0.8667426691443274	0.9104615384936325	0.9243114579425369	0.9716662062491406	0.9869914305045422	0.9856892418760378	0.9956955180318006	0.9947932032964791	Shirer_networks
686	0.503300110976004	0.7524083225525151	0.9024059543558828	0.9206664546179836	0.9006598655895164	0.9387018303501415	0.971690839348843	0.9853598687557359	0.9925533175152363	0.9924228627104512	0.9971508210082982	Shirer_networks
687	0.5984253913048712	0.7068968083262683	0.7932110199182041	0.8778554782232315	0.9289367643066697	0.9031463374414962	0.9569125647355373	0.9754983372661465	0.9976148227259826	0.9970649029702291	0.9959346349820655	Shirer_networks
688	0.8470412387798074	0.6063021052164494	0.8937038928819373	0.8968147675593684	0.930546037230612	0.9563444213099623	0.949779710065201	0.9749948305432318	0.9826986856419935	0.9965546523598958	0.9962040991767058	Shirer_networks
689	0.45542103342781043	0.8089756882851682	0.8147354364762771	0.9206339203769835	0.9237385482612572	0.9587597535371071	0.9801025140850936	0.9391796262197293	0.9891728946737325	0.9863413253573509	0.9965584267125768	Shirer_networks
690	0.6759140631079323	0.5869548596774647	0.8263426706250717	0.945965984115841	0.9366515612387741	0.9310023217348381	0.9674974600915569	0.9825042475653054	0.9938096192950887	0.9872555223977649	0.9981654439885033	Shirer_networks
691	0.4140634065898069	0.45955295037358723	0.8271800086616717	0.8845087114207302	0.9402684774066923	0.9164671216524045	0.9014315194417157	0.9815312615189026	0.9913724760965483	0.9935096097049427	0.9976742221127942	Shirer_networks
692	0.8455336244712917	0.7393349345365283	0.8681096579042409	0.8782688940335146	0.923167277735567	0.9623884443221822	0.951039381027681	0.9791040522849268	0.983582845126608	0.9937828517117324	0.990571814233117	Shirer_networks
693	0.5222344488094414	0.8543488525942106	0.8754061083577009	0.8880482814732095	0.8763740898145166	0.9591939006214965	0.9260298266355866	0.9825055125173635	0.9841425922576814	0.9955854044728173	0.9919409709882769	Shirer_networks
694	0.690527819791242	0.8314039228202932	0.8849762797915277	0.8822496309090054	0.9544693966473661	0.9092945842866521	0.9735757675160022	0.9519926979449104	0.9889461600550575	0.9942531915196456	0.9949237906304874	Shirer_networks
695	0.8678394736186736	0.7259623642786974	0.6834427350627029	0.9093811000535587	0.9398218374272057	0.9688380761264886	0.9656723021559576	0.9775937602112	0.9896138938192781	0.9922640343238427	0.9978862931060184	Shirer_networks
696	0.7300666989846014	0.7545893758432649	0.9065060431369028	0.9757673543062612	0.9251570676655463	0.9082126827634325	0.9812935112656203	0.9851896929342535	0.9882784630013456	0.9916294699759376	0.9941931227029227	Shirer_networks
697	0.679408927006539	0.8671196096419519	0.8083775480403117	0.6966567380278506	0.9544294448337567	0.9819380503203445	0.9750724350017679	0.9791924921243929	0.9884177956154534	0.9931681216936836	0.9962251262885843	Shirer_networks
698	0.7751198874819442	0.6230394056420656	0.5579198964543939	0.8345222121165716	0.9454033804713664	0.9491716816969202	0.9650075411990218	0.98926938156048	0.9895815038721434	0.9916784815629183	0.994816945521166	Shirer_networks
699	0.6536667813759444	0.662806848640097	0.548294115136348	0.9137683556689095	0.950134456536435	0.9147692488196127	0.959717308354291	0.9766666737759978	0.9853262149920439	0.9895877973365551	0.9952303231508974	Shirer_networks
700	0.56200663904332	0.6830724460693403	0.6236756081313986	0.8565087135425888	0.9405905118238177	0.9435237830221539	0.9892916068815977	0.977792081323172	0.9953016973341432	0.9950382400477085	0.9978269447560846	Shirer_networks
701	0.746038190285634	0.7192447736258865	0.846465020558762	0.8829347399889305	0.9088562274698271	0.9524197392568353	0.9836866865534027	0.9795339187603506	0.9961554105544984	0.984625549505848	0.9947408118422042	Shirer_networks
702	0.5428784383097294	0.706025957226282	0.8403562604862875	0.8157519905768034	0.9729710936836955	0.9627204646010314	0.9825893183998469	0.990620477120584	0.9917513981422145	0.9721512065982723	0.995849667905895	Shirer_networks
703	0.7910934739686797	0.7223133268565688	0.6946485175755952	0.9166337189883287	0.9114518916892352	0.9488322169985226	0.9840179928147048	0.9802772126280623	0.9879195029639083	0.9929959051938781	0.9964202928459424	Shirer_networks
704	0.36757547794294243	0.7020533555674526	0.8142049272769298	0.9001844335036536	0.9476889917237771	0.9504972022662457	0.9770081741336931	0.9663318112921362	0.9917012996745842	0.9895728390103061	0.9973065354597395	Shirer_networks
705	0.8119308211013561	0.9275015321758446	0.8211916491658502	0.7871271230610632	0.8791404387702405	0.9401233504352272	0.953921161481241	0.9843411042837084	0.9834131882006774	0.9941587435306017	0.9957491878064963	Shirer_networks
706	0.7268826667673746	0.563975504985246	0.7328436106518166	0.9577776269526157	0.8903721338686776	0.9623809713718365	0.9791743414817183	0.9907774283411324	0.9910852755365097	0.9942864375656644	0.9937462320539852	Shirer_networks
707	0.7829065487680321	0.8001089663702298	0.9332238599893071	0.7051205094219781	0.9546308687391543	0.9667648834289051	0.9653033514321987	0.9626157869014477	0.9856506964803218	0.9885242303153192	0.9955694927609633	Shirer_networks
708	0.6518618227035803	0.7935298243729092	0.6648950755612857	0.8639866962394522	0.8583322734191905	0.94215436389209	0.9400250926968676	0.9830105261353481	0.9934403867586852	0.9947356938532819	0.9977392383374164	Shirer_networks
709	0.6952772814284336	0.7573959843328987	0.6534051528146003	0.7204695586438624	0.9472485555515244	0.9628210232734389	0.9640463545999305	0.9893192714701626	0.9910405443285266	0.9950888902388432	0.9975328303346678	Shirer_networks
710	0.47325420119244144	0.5560710163481959	0.7333477603074678	0.9753017647045158	0.8263369755869183	0.9637838691661316	0.9586954936213585	0.9647720224269362	0.9927897663048654	0.9882879089279584	0.9899796210147901	Shirer_networks
711	0.818317225178979	0.8971332424578753	0.7585886730977641	0.789688536151043	0.9539801709852453	0.9227513579825661	0.9747421378199369	0.9756088618766983	0.9938499691743429	0.9932247168552727	0.9956405576215468	Shirer_networks
712	0.5058244764052575	0.8266732514795327	0.8194685123624397	0.9412549790333827	0.9051266710467163	0.954023543209078	0.976780723556814	0.9851910552265885	0.9880083167746475	0.9954052145767345	0.9908311545540118	Shirer_networks
713	0.46357348011646843	0.7783438364015463	0.856036787746046	0.910561163567941	0.940175672360339	0.9496533774142784	0.9731438853678842	0.9633953891409607	0.9829084732904816	0.9966077628919515	0.9933428905318284	Shirer_networks
714	-0.11517304609067838	0.5457265384356104	0.8724258813041329	0.8869540090172148	0.9410647356652471	0.9791661085901264	0.9684356674306933	0.9779927799859341	0.9894698101041637	0.991927601994206	0.9953720675772812	Shirer_networks
715	0.8888970487318882	0.8662307265097677	0.6928925408414783	0.8849095172118611	0.9562282765110081	0.9668069036030988	0.9760613390585661	0.9849611047085441	0.9820697353230885	0.9927238116357044	0.992395690171854	Shirer_networks
716	0.5764847409961428	0.7966912909783751	0.8544572312219121	0.9185578152333279	0.9299762058150701	0.9515007676795992	0.986656784014376	0.9871466334536843	0.9936649642197725	0.994811310723354	0.9954909039472614	Shirer_networks
717	0.8546771676419436	0.5864770040129906	0.8068428433960882	0.8081787115808035	0.9611559927365538	0.8941830641158551	0.9721833493072007	0.9794131841520319	0.976539533670731	0.9917890066920221	0.9961040421622434	Shirer_networks
718	0.4872923702486487	0.753742212217627	0.7644554223078759	0.8280741221014546	0.932606842605671	0.9455549696747712	0.9659908939548201	0.9935270443614497	0.9924446523111166	0.9869036817399091	0.9987428462435124	Shirer_networks
719	0.6339025916169025	0.8258613824467156	0.7309998638466773	0.821763824036756	0.9031227713888486	0.9672684856539133	0.9763430845816667	0.9881179776482074	0.978657082758184	0.9956149366318982	0.9893757779171974	Shirer_networks
720	0.7129530836234548	0.5407055802990914	0.7458479183491646	0.8497705240090123	0.8790262017695423	0.8538734139192257	0.967957264419621	0.9801199409034778	0.9770121941976811	0.9934272703333937	0.998116337240268	Shirer_networks
721	0.8664014141605392	0.8586667133228207	0.830675989081852	0.8372578985356345	0.9476886291851203	0.9629162254332828	0.9734525447669453	0.9698932648933754	0.9884111367229722	0.9961713578960174	0.9948914206077301	Shirer_networks
722	0.780201406553564	0.9362877338595572	0.8081815071891252	0.8728539191096769	0.880461735574307	0.9021620672149883	0.9627136477943048	0.97714633090424	0.9799933556163272	0.9935702761628626	0.9976621931472083	Shirer_networks
723	0.6243586087517534	0.8321859759934971	0.8116614353384859	0.8924078516292502	0.9525072784811468	0.88550405212062	0.9473761951383043	0.9835399320630158	0.9910306559969589	0.987155492762015	0.9933852081788745	Shirer_networks
724	0.614754610533238	0.8333167509752266	0.8515928214731627	0.7798192603149976	0.9155585161635964	0.9793936586522451	0.9480132991138306	0.9693534597805449	0.9784735614626421	0.9912801242069029	0.9959283677517062	Shirer_networks
725	0.7166889425334204	0.28147889759975553	0.9468170219806146	0.9381997529694743	0.9553348753030542	0.9283654149388851	0.9671164920053316	0.9831815818027339	0.9905265748735842	0.9895780016139476	0.9960545640464564	Shirer_networks
726	0.8280630367656334	0.8852096850790756	0.8629387040710448	0.7572245922810209	0.9186489362594931	0.943227975905374	0.9680787711160441	0.9660781839919538	0.9929331768179612	0.9941285074573305	0.9969636048636585	Shirer_networks
727	0.7565184359545831	0.7082535285652868	0.8311911632049922	0.9162288990268976	0.8644223421461296	0.9462553297718892	0.9774219025594535	0.987164724079757	0.9922563513192529	0.9945363188248864	0.9969130468422416	Shirer_networks
728	0.5172498640428015	0.46507582984887735	0.8622652251476136	0.8402282598922208	0.9714682046002231	0.9589140231560835	0.9835507462564981	0.9912560696614426	0.9924716397475226	0.9948397879609007	0.9978411064906808	Shirer_networks
729	0.5812388879244699	0.7728245728957643	0.8489496253998119	0.9490877506935471	0.9233773424891858	0.8974041678703872	0.963043253792901	0.9734522054729546	0.9893757421854812	0.9909296924790101	0.9964232378175079	Shirer_networks
730	0.6428685741447415	0.7058145561632923	0.6966995615514777	0.939404829668441	0.9510133120941036	0.9635904293123261	0.9527698095234962	0.9874880711585221	0.9882212829056624	0.9956167057035059	0.9967473710714525	Shirer_networks
731	0.6750337113272079	0.6983506713010025	0.6204302587597653	0.7668453184364221	0.9586832528612586	0.9299592396967327	0.9725675269249756	0.9866336323648097	0.988817904540719	0.9834998370829671	0.9971053445034214	Shirer_networks
732	0.4707912239575652	0.4074549188289507	0.8878632689924489	0.6492728725362995	0.9407915895537682	0.9465570949528033	0.9469878346684687	0.9966995493371824	0.9850030785033113	0.9955091126876336	0.9984782480588649	Shirer_networks
733	0.2905229636318772	0.645334549481823	0.8385626258974082	0.9296893380155059	0.9162160368785145	0.9725484310433116	0.9720987547005592	0.9606118753585826	0.9756732044680324	0.9931195016348957	0.9965325541387575	Shirer_networks
734	0.5075571064379336	0.7715820056770906	0.6748086961087449	0.8701465932466482	0.9465375309112849	0.9319001674793763	0.9505661865900903	0.9782994763028054	0.9956431147543345	0.995308406447619	0.9932132162282226	Shirer_networks
735	0.6729933580283205	0.6673436170487136	0.88698418104318	0.8159142288784216	0.9471884876862204	0.9793688251355327	0.9817376404516316	0.9532132183581798	0.9893041751150429	0.9962102140269109	0.9960947355195248	Shirer_networks
736	0.5668087316657046	0.663212821293522	0.904753736142074	0.8338429986703043	0.9565543029209811	0.9739691267743357	0.9820058409984579	0.9871165114788613	0.9915169444269161	0.9938438247961541	0.9964540392581455	Shirer_networks
737	0.8129723824854301	0.8284310150405221	0.9247501104645476	0.7686736906981533	0.8294296774045102	0.9024204987785488	0.9553767301083886	0.9746114050638566	0.9900059945679456	0.9920748333929517	0.9979538524178425	Shirer_networks
738	0.407860587145886	0.8473972132491356	0.6709943614824943	0.9189877013355991	0.8881277871996494	0.9262511345184206	0.9733451984670884	0.9788507062344698	0.9880722987014803	0.97947053913065	0.9975690830505788	Shirer_networks
739	0.5396291336668371	0.7296539568467519	0.6998470714221329	0.8981367888565297	0.8864129586099475	0.9611653001713072	0.9840183753150864	0.9843099211599542	0.988212362170038	0.9946539643878474	0.9904323038484362	Shirer_networks
740	0.8199842141325825	0.8860067404745872	0.5483474782243405	0.9533942678029789	0.946702183831917	0.9492615061888157	0.9833647740614171	0.9819262037824991	0.9885527373374624	0.9936454454244983	0.9969685205464385	Shirer_networks
741	0.44677265523648524	0.7979462369841642	0.9298702743278994	0.8574956606681994	0.926621134642492	0.970289912551916	0.9889074542867302	0.9928860374866324	0.9876686035745681	0.998603276985154	0.9981189452225774	Shirer_networks
742	0.67062799047542	0.8577733839236981	0.7233435101587431	0.890866210909721	0.9507091326732704	0.9720967408925043	0.9786118502844146	0.9820843514706767	0.9833830800568706	0.9936582833720866	0.9921439082074714	Shirer_networks
743	0.12394768337034427	0.6721233369331985	0.9553974848553675	0.7597445621241218	0.9173344159026997	0.9275395564505887	0.9890519578667767	0.9674878589564815	0.991970631094925	0.9954778910291247	0.9958550105879335	Shirer_networks
744	0.3445266275997103	0.6379699431688708	0.7717317281268401	0.875295714194394	0.8281174805626174	0.9495974155068292	0.9662473552670259	0.9805266452859733	0.9883245307424697	0.9708947850339363	0.9931080145051098	Shirer_networks
745	0.6925026464251479	0.7339370339467693	0.7359606075001173	0.8559263170444911	0.9276843982081178	0.931766375735079	0.9856401302951328	0.9747321903914666	0.9949607847973946	0.9954848062949617	0.9939334450737212	Shirer_networks
746	0.6852346646383858	0.7360826546328145	0.8389399052804225	0.8410410342688497	0.9372323997405809	0.9533870846984747	0.9813598693149814	0.994361804090447	0.9952032677341074	0.9902535131315234	0.9965680011865831	Shirer_networks
747	0.6105256390795446	0.6368661203338453	0.8863140071109333	0.9433933457971994	0.9120610407119328	0.9132090178157328	0.9452311259188374	0.97825533079346	0.9834341692939843	0.9940317459789412	0.9943922460808021	Shirer_networks
748	0.6053215512477779	0.6898883548699157	0.7471717090390825	0.8954461677459501	0.9379765161733713	0.9729478401972227	0.9777796186890284	0.9778048430669661	0.9860573813046993	0.9960806791669969	0.9956206828063862	Shirer_networks
749	0.7625797142282461	0.8194292077484924	0.9225069030421555	0.8496965393932976	0.9682732990214442	0.9620013055020602	0.9892684186748733	0.9917804774897363	0.9861190292680795	0.9972205830424893	0.9959395123610726	Shirer_networks
750	0.7525071940177867	0.7773832019633401	0.8403203074522969	0.889014150382576	0.88395522782272	0.970094123482085	0.9881080802461075	0.9883248447029448	0.9895410323777127	0.9889203944685454	0.9942564564031202	Shirer_networks
751	0.10908072927512016	0.9170083986909245	0.8458222339167916	0.8496737200882056	0.8931343242596912	0.9687713845590051	0.9472540787158362	0.986355984119538	0.9895035658983505	0.9909160239356491	0.994338325981127	Shirer_networks
752	0.6836587839693703	0.7197318547349527	0.7446179303178476	0.8605572097102014	0.9371230497563289	0.9311791893759405	0.9788273028601996	0.9813991234865298	0.9932671850980963	0.9961143061816365	0.9971887493393063	Shirer_networks
753	0.8366680521223938	0.6660768169979591	0.8601193931219708	0.7867373406467787	0.8988573962378872	0.9172278901790348	0.9273472633948845	0.9802500872970288	0.9848613611242042	0.9959548950612838	0.9954649447293914	Shirer_networks
754	0.6735381230742238	0.7209787728204429	0.7682244611458031	0.857268115317146	0.9273050494136419	0.9508138322935562	0.9858987388918479	0.9836457787428786	0.9810227465175831	0.9947335538880491	0.9930282173867793	Shirer_networks
755	0.7478407958929614	0.8335228161944509	0.9489670145058652	0.8815364130759384	0.9489922940394382	0.9653219016248533	0.954009536201815	0.9677358184117718	0.9876602408052824	0.9928364556552142	0.9946804774046669	Shirer_networks
756	0.7802259625150242	0.7753419936704409	0.7119686938894284	0.7027662877441898	0.7948675682257628	0.9690800917889273	0.9744112541911719	0.990196723287156	0.9840382451422136	0.9974322399348035	0.9982705336653457	Shirer_networks
757	0.6229409847314722	0.5802718857956723	0.7400732941229154	0.8772749112711907	0.9152902207294091	0.9613185908704533	0.94646909760017	0.9815972936962162	0.987381303633732	0.9939403942531784	0.9950337928910247	Shirer_networks
758	0.7615924917345396	0.717996263317939	0.8191927211648126	0.9442668487712264	0.9173563647800368	0.9760429588267141	0.9707517039820467	0.9774773775083256	0.9910820778741463	0.9978810678083853	0.9977513979013195	Shirer_networks
759	0.5276203765964922	0.8644452113237542	0.9032558660465562	0.6495315800454258	0.9523342513889705	0.9698098748853808	0.9191989914083192	0.9880256028007769	0.9780903434029413	0.9936108166709124	0.9956363039636181	Shirer_networks
760	0.8271137213924783	0.7508131610946566	0.8620204449674679	0.7824358931018577	0.9228449400503406	0.9661814225701353	0.9798584865596245	0.9948059837076226	0.9923993245482461	0.9953332638795124	0.9969995323364188	Shirer_networks
761	0.6590986345852012	0.6708229583662051	0.8929667422462813	0.8904018297780403	0.9467783296286775	0.912297698720993	0.944295201090656	0.9865591712026635	0.9837072422195176	0.9953322438546037	0.9956386751812818	Shirer_networks
762	0.7108419264607282	0.667502195651783	0.935196926332303	0.8236566039514024	0.9147022683349897	0.956398696857501	0.9758257766366317	0.9514041950491615	0.969538947531858	0.993604464041134	0.9952356775755429	Shirer_networks
763	0.6701428525712815	0.8470503070601452	0.5924355452472303	0.8146399818541988	0.9330919433891212	0.9666230319561555	0.9890898799387604	0.9686104005357594	0.977124641197423	0.9861145960906461	0.9954483022665307	Shirer_networks
764	0.6897413469898606	0.9261557611800921	0.427075113390101	0.9172381090230395	0.9665057610257998	0.9641772444432786	0.9707399788960142	0.9894975701129738	0.9967863011419604	0.9956071933700157	0.9961670458263157	Shirer_networks
765	0.555446043209057	0.6273868623305613	0.9131662420203812	0.9194047071685922	0.9282357568460593	0.9747358112352247	0.9441046089781435	0.9608268350132604	0.9855741516405064	0.9951529011246412	0.9943213670459398	Shirer_networks
766	0.5735641297653745	0.9097374274488939	0.8017515623997267	0.93573976957038	0.8124539410601243	0.9689110640225798	0.9627748688820886	0.9894144646000895	0.9772295103103861	0.9916586039914249	0.9894414378674615	Shirer_networks
767	0.5970324981257913	0.6247049922749767	0.7252678626903762	0.8927939729663069	0.9290826455091594	0.9169278342493543	0.9748041264768817	0.9760137726095078	0.9738626871359266	0.9958650786416628	0.9948811280793685	Shirer_networks
768	0.5845320152491191	0.7112675866988807	0.9058097295073326	0.6928472027780901	0.8956105742569641	0.919484704075904	0.9841374600918373	0.9799005281842434	0.9850528614241125	0.9901796201780122	0.9916290680517668	Shirer_networks
769	0.7124627739185987	0.2021024183488322	0.8318873426722859	0.9003146476650989	0.8995875866554096	0.9530055561516502	0.9655174247358893	0.97804203089705	0.9849520670273977	0.9937636324536827	0.9949645357791708	Shirer_networks
770	0.7118507930868226	0.7488277165320517	0.8977973842205366	0.8897150172513896	0.898798563064303	0.9042732767156362	0.9628011798572593	0.9707790201432014	0.9850219568254464	0.9957290513726731	0.9970510892803325	Shirer_networks
771	0.06458467379642338	0.7480284218800108	0.8985736677124012	0.8724178451330382	0.7948216939639171	0.9605898069391765	0.9530516126200625	0.9885417903732278	0.99467235085099	0.9925215223140393	0.9959128541005944	Shirer_networks
772	0.7019366787064446	0.7136289189427079	0.8099946252613818	0.7950626906635545	0.9407800983966841	0.9607854764205532	0.9666991718445572	0.9851742526282892	0.9914011920989507	0.9870451951884824	0.9944507779800908	Shirer_networks
773	0.6107479863058841	0.8539767205915959	0.8399750470666254	0.8426409846217081	0.9497481981393296	0.9876322782232269	0.9614487300732789	0.9871927528407631	0.9840319782599007	0.9931208569425753	0.9939922227263029	Shirer_networks
774	0.8526785392078468	0.5665950806615938	0.8187447499543086	0.9105638989947562	0.9676398025043483	0.9155370467956041	0.9258080158635001	0.9818556134695386	0.9887405255370876	0.9935529657155938	0.9973514397613441	Shirer_networks
775	0.5952106153118926	0.7169802797430973	0.7318829495761211	0.867993686679418	0.9273933279787079	0.9438111290502402	0.9597669024314959	0.9876624717809124	0.9942173560627388	0.9977287706288303	0.9973377781713155	Shirer_networks
776	0.7817069460172188	0.731056335671481	0.9035700874899644	0.903523013456415	0.9408345410654547	0.9690127194995289	0.957755429303013	0.9785062682294674	0.9876425422652846	0.9924657830366596	0.9972260904693246	Shirer_networks
777	0.8724535980711953	0.4889756501596677	0.7777958546995164	0.8862306404126264	0.9232295436202	0.9495751577291116	0.9312325787010121	0.9907390740911276	0.98311651349737	0.9946067010968682	0.9983618915476861	Shirer_networks
778	0.3844428545063933	0.8987363522002447	0.8655875599487444	0.8745188187138466	0.9148295126361344	0.939359237932039	0.9841928191890694	0.9919469151386562	0.9835341444191087	0.9894836699970266	0.9980186614094999	Shirer_networks
779	0.5276093137951703	0.4735437435989793	0.835891961835681	0.6751703016784831	0.9105570991870624	0.8764962950363946	0.9655863048424314	0.9886468233743833	0.9892536482459476	0.9922016995232485	0.9972856763955771	Shirer_networks
780	0.7755634353898306	0.7728501436019679	0.8688735019485236	0.7877422472287536	0.9004761651468074	0.9197150520660393	0.9848179563520328	0.9858539803562831	0.9905048455209641	0.9965433967926103	0.9949100039201682	Shirer_networks
781	0.5414202309798135	0.5529561813443482	0.8909749615464659	0.7963271781720156	0.9387210491145013	0.9721087433395852	0.9698971493914673	0.981545523446681	0.9780525017919197	0.9957667983028228	0.9946002696713794	Shirer_networks
782	0.6100047222179835	0.5483615323341633	0.8391840970866353	0.9390195940228663	0.9339970156599545	0.9510601700760277	0.9691423508901407	0.9800498214755214	0.9907571198326399	0.9954242713269837	0.9958459881900317	Shirer_networks
783	0.6420590049413895	0.6432886648378071	0.7018235508877346	0.9235341979054883	0.931852200756734	0.9698766549826514	0.9842927784005601	0.979689037989443	0.9758471573968224	0.9980980186231361	0.9975146848440697	Shirer_networks
784	0.8736879206243093	0.8221777280630901	0.7082282984284385	0.83445222280084	0.8784506063989226	0.9528416355661065	0.9667873476139894	0.9715776023827437	0.9906805918314505	0.9922371472717162	0.9932859569388806	Shirer_networks
785	0.8609753879267698	0.8500245420120969	0.8776737695802119	0.8417655535499317	0.8280424398264893	0.9789748122472623	0.9736769677792461	0.9925075293876564	0.9877301115086634	0.9975580512108967	0.9953976087302411	Shirer_networks
786	0.7117778618822812	0.7267989128531562	0.8215585253535056	0.9595822367732689	0.910926779556664	0.9667408601442579	0.9730411117623197	0.9782953035159438	0.9870132018253166	0.9956278965592773	0.9986264018541532	Shirer_networks
787	0.5216832160617891	0.5023619394548747	0.4957821031953429	0.8246701369182764	0.9691462044926428	0.9389442235189607	0.9746204036724362	0.9732116289571964	0.9919537511819111	0.9949237184981309	0.9967562492446995	Shirer_networks
788	0.40900595384405003	0.6410684541669323	0.8115321095021908	0.7058063070895711	0.83368998342914	0.9243847725208422	0.9804712343069781	0.9831298243430142	0.9931923074832539	0.9941034816911412	0.9979252731018907	Shirer_networks
789	0.8453373461539745	0.6839753813631144	0.7988799081163456	0.832038433774253	0.9410816102805402	0.9375480737229679	0.9910515006628013	0.9730291013462807	0.9874665462489112	0.9937031730194281	0.9943890076068174	Shirer_networks
790	0.8596337382885482	0.6376563443588823	0.8717049087862521	0.886153952827925	0.7852833350179721	0.9735561577800115	0.9708067709691621	0.988670949976086	0.9945123253498457	0.9915794343254865	0.9965611017300224	Shirer_networks
791	0.662145138294656	0.734650633423669	0.7512797263737339	0.8814263547595518	0.9194126025362751	0.9768771558564681	0.9718867395000597	0.9913963205621739	0.9748590808652489	0.996664354591206	0.9939201177506225	Shirer_networks
792	0.28117565015202545	0.8493036971672405	0.9034535708330131	0.9085120042553508	0.8677669942956047	0.9316411153047786	0.966733582327762	0.9797626302240415	0.9880598528575422	0.97434494765428	0.9954534284452842	Shirer_networks
793	0.47231666234580555	0.8406850472500514	0.6275344406219229	0.9133839659446175	0.9505166378053119	0.8999793158287334	0.9789380322303665	0.9855869915967014	0.9861577511471169	0.9953147744579797	0.9986946331064124	Shirer_networks
794	0.16950987646315246	0.4003708384879947	0.8661988321079428	0.9416158717118501	0.8645380639205227	0.9686833296353459	0.97480281410648	0.9804140034652093	0.9959110499835145	0.9929553800436535	0.9987188654359014	Shirer_networks
795	0.08027786823430758	0.664534926909661	0.7685796042347631	0.6995415628175377	0.9337184323696561	0.9462886649124298	0.9733056322748974	0.9634700183576705	0.9912501960562472	0.9945267721195004	0.998395017527544	Shirer_networks
796	0.798712181924548	0.48471576276126505	0.5771760701910447	0.8354205012275497	0.900854885989089	0.9601057512940916	0.9388314062680307	0.9863304990600695	0.9889878576894107	0.9920551978095273	0.9978673144124882	Shirer_networks
797	0.3914866281770847	0.6561068984061653	0.9329489615015685	0.7706498676373188	0.9645705410013028	0.9841656463114378	0.9520189559525517	0.9634565628216634	0.9892212705284908	0.992688097705003	0.9937993696642642	Shirer_networks
798	0.49147999425944244	0.7416741780260796	0.5352529502419042	0.8308086224173203	0.8810976828783483	0.9781391861662531	0.9754612850099156	0.9927059057771456	0.9864709365083125	0.9957710757318194	0.9934822430395175	Shirer_networks
799	0.35165218192655	0.8761582072552576	0.6114512540818455	0.8426234808658211	0.9398690041399969	0.9688815489850862	0.9602539380938935	0.9931814317616269	0.9880320805913351	0.9936745094632389	0.9938223399165148	Shirer_networks
800	0.619023766068519	0.8600963068133228	0.8483819741598357	0.9113494737559842	0.9363925272117788	0.9499848464416489	0.9638827754594115	0.9926521787394127	0.9862287735100621	0.9953347654697047	0.9958213039196069	Shirer_networks
801	0.7814436415377157	0.7623229546687454	0.810666056131031	0.7115434131783984	0.9040629480509688	0.9513051247604438	0.9622879867769304	0.9662662203436592	0.9891258458027901	0.9939642025637678	0.997362530407695	Shirer_networks
802	0.7160732938880798	0.8104282076101605	0.6915326640736545	0.7766005825335236	0.8706303505669468	0.971648568638291	0.9585544679963632	0.9921114702156879	0.9894118600958401	0.9947315025920592	0.9962113898169038	Shirer_networks
803	0.19328841641863864	0.8430022830549784	0.3997995150577592	0.8985300055420893	0.9460619910740455	0.9559190524753327	0.9381775788737292	0.9828320498170804	0.9903621401137683	0.9948825116630868	0.997731534685442	Shirer_networks
804	0.5318303850463026	0.7575123477810473	0.5087023138340786	0.9417913293614566	0.8474663407857168	0.9349265614156335	0.974892840798119	0.9851636862502733	0.989201704804904	0.9970589372532858	0.9969909264304686	Shirer_networks
805	0.5243750833420846	0.4629042660738193	0.9333326782658973	0.8862140995826948	0.9341294609840977	0.9721678079013766	0.9696495065697098	0.9918456758285368	0.9711972399870304	0.9931229801720984	0.9961819113902881	Shirer_networks
806	0.2317374013708295	0.7215988364515474	0.804959420751947	0.9521691549293876	0.7992696709646381	0.9121298810777814	0.9943922199049384	0.9861636324747787	0.9954385979067593	0.9907978129107767	0.994123463591766	Shirer_networks
807	0.6671779999464704	0.8300929130343006	0.8548246098974919	0.9141351455101987	0.9397825369496858	0.9520603181108018	0.9044037689501967	0.9831876772418335	0.9835190426543459	0.9925538012655999	0.9953607245911976	Shirer_networks
808	0.6675894698918821	0.653698819225081	0.6860554826917105	0.800045828543074	0.9348109226515919	0.9524526854465069	0.9681071575089324	0.972300977971751	0.9911041014374832	0.9902926256118554	0.9931411110295528	Shirer_networks
809	0.7957219960365353	0.8737676415236731	0.9151249620304907	0.8512061563187764	0.9401322466913618	0.9670196203212342	0.9872837383695605	0.989564134995436	0.988920614173477	0.9915298079077937	0.9932686245069754	Shirer_networks
810	0.6307889938084441	0.045564872562196004	0.826021092954545	0.9348134750448079	0.9045356809171115	0.9517992199557472	0.9625911895839688	0.9890414606183424	0.9706672816297456	0.9923028546593917	0.9922399603895369	Shirer_networks
811	0.6222345436479145	0.624936668521874	0.8403995204458413	0.6891511300484621	0.9334138462615589	0.9573187015651934	0.986607507084444	0.9804098532506805	0.9922429140856578	0.9953315276565297	0.9975787135659577	Shirer_networks
812	0.726231627756105	0.4028289063110044	0.7888687920662352	0.7444268857217899	0.8746695649928156	0.9220076041619214	0.965217297123925	0.9882034232489076	0.9869677707020296	0.9927038251674836	0.9958945187696974	Shirer_networks
813	0.5012982616288066	0.6508535993085435	0.8934661593787181	0.9393476918063813	0.9263333400528833	0.9689396243784533	0.9844863809396072	0.9773619420351021	0.9856636640982688	0.9931606604620881	0.9970471669489728	Shirer_networks
814	0.6118491093968645	0.879324335968281	0.774480761606829	0.9022375436457533	0.973402749455021	0.9166328072637546	0.9798466696251034	0.9511913413249111	0.9936369293590921	0.9912142485813158	0.9980944598121926	Shirer_networks
815	0.6329153420961038	0.8377504120236744	0.8464620401124943	0.8736783036548386	0.920905600975944	0.9428484761587127	0.9797324455241101	0.9732804244572559	0.9824388106383363	0.9928119195697568	0.9934305568898176	Shirer_networks
816	0.5698272831980421	0.7141851216909457	0.838002412017115	0.5948107286347338	0.9693134740210341	0.9218886775356046	0.9807448668478796	0.9849887954699945	0.99106123561537	0.9909126696852126	0.9967052167197428	Shirer_networks
817	0.7271302868334536	0.8791540899513728	0.8951256948776234	0.9100821007721202	0.8941703322429515	0.9601226615206649	0.9785536641870358	0.9867493186452729	0.9847901255743212	0.991849530624944	0.9947384726810982	Shirer_networks
818	0.5453963047248473	0.8799890998844286	0.8990829960494333	0.9366107639192449	0.9105947959154996	0.9229279777065754	0.97666205631003	0.9922604494382754	0.9926392225505571	0.9942022645508843	0.9939672751849432	Shirer_networks
819	0.6643931993208961	0.7643299820234367	0.906991996047664	0.8678327953735843	0.9639881736526746	0.9836493826779186	0.9843230244665043	0.9786212193040009	0.989458285189937	0.9868674085788793	0.9960573947382328	Shirer_networks
820	0.6595272517167801	0.7289068018224191	0.7404386129736424	0.8297852930811475	0.9283393620933471	0.9242565974491522	0.9385463088796229	0.9953182590288228	0.9706702905909377	0.9953501724166268	0.9948103215675086	Shirer_networks
821	0.5868905784367041	0.7319296721338485	0.6204280561676239	0.8266375463981701	0.8941680166395166	0.9505437236285877	0.9691021181975812	0.9660120413360728	0.9934102989186719	0.9954710442538681	0.9970098680620211	Shirer_networks
822	0.24704379942948096	0.7669064809063977	0.8161791213791708	0.8831608496510546	0.9570164078164607	0.9780984654812346	0.9620469698022974	0.9883651150972954	0.9786574299197682	0.9974315570357648	0.9925545217214542	Shirer_networks
823	0.5151778449835545	0.850215789404789	0.6758897368075477	0.9187736572681944	0.9776316485915684	0.9267766414721041	0.9826485211243268	0.9771038949011999	0.9882473845756157	0.9957203565916724	0.9957969347874815	Shirer_networks
824	0.5092329848873081	0.7528481168919877	0.8019969667247787	0.9098512150571847	0.9313154341955694	0.8899892552260292	0.9845628627263141	0.9805749242463655	0.9906861641396363	0.995756760723911	0.997039044850718	Shirer_networks
825	0.5642893400032982	0.6265308504856049	0.6968568278319156	0.8377102197000069	0.8739690958331414	0.9295751802168175	0.9766089604657205	0.9851165482644015	0.9856040012106198	0.9891924145784698	0.9977456769910666	Shirer_networks
826	0.6526844195477141	0.8450144818702519	0.7060337222704638	0.9450886289259962	0.9661064695712303	0.9347286969065279	0.9793088920183763	0.9802082885251524	0.986310763799529	0.9960599602021046	0.9921774890445509	Shirer_networks
827	0.8215926543709012	0.6176165229505841	0.7926602997765727	0.7116714059794569	0.9061404249735102	0.9376507142321235	0.9803807339127816	0.9869990849074883	0.9917088896742842	0.9937560354753656	0.9957720371162999	Shirer_networks
828	0.7381388150378655	0.5367572830721048	0.8378369795753154	0.9146315840840948	0.9449305323651741	0.9465290673393816	0.9736439501021802	0.9826930168865841	0.9934960559268886	0.9899601921518437	0.9973381689870405	Shirer_networks
829	0.4294758948351327	0.6928646115498033	0.7516530626702034	0.927815145630793	0.9598087211360795	0.9503245925381939	0.9748265748093946	0.9856532508276058	0.9933403845990197	0.9883054122692416	0.992724139322231	Shirer_networks
830	0.46650885331521014	0.6468568809227003	0.8108629068224047	0.8721706342459091	0.9587938339645454	0.9569233406260088	0.9004164715983549	0.9783416170060582	0.9864696211478515	0.9954193529227149	0.9909815842009788	Shirer_networks
831	0.501566011656685	0.8513042697548989	0.8291935972816628	0.841586043769868	0.9437495362899041	0.9715078518544433	0.9303690946023313	0.9776156373466169	0.9866422065903167	0.989979000308514	0.9967813208847487	Shirer_networks
832	0.7324654533699733	0.4649104935443453	0.8814223876863546	0.917065231439038	0.7006738417898399	0.9649720186843607	0.9443499280599195	0.9913919461333368	0.9815305611640628	0.9962079342532895	0.9959542268248487	Shirer_networks
833	0.44676430202513107	0.8114084936293079	0.8321715693277776	0.89022693194144	0.9581647600834285	0.9555401836901092	0.9683115259828327	0.9743715060682956	0.9923872972738811	0.9957142539081382	0.9925670672457011	Shirer_networks
834	0.7801135246122912	0.7782944603080256	0.6254188376784919	0.8796467002678023	0.9229656864606565	0.9468056207351254	0.9876144056105816	0.9726132426970426	0.9882110865581455	0.9916706244228339	0.9960140269757402	Shirer_networks
835	0.6711293781439973	0.8816739814554989	0.8876637884033206	0.7709027550055039	0.9411019069187119	0.9554334107694149	0.9590689443833719	0.9869839922609878	0.9930096717662075	0.9925427590419218	0.9946321694198577	Shirer_networks
836	0.6573373983110187	0.7896173887890072	0.7500761292537941	0.9166288945576844	0.9218968112791751	0.9788268107645032	0.9612888067820808	0.9805150007031945	0.9877413479286307	0.9909421900090153	0.997651606658848	Shirer_networks
837	0.44402621259450625	0.9180848435303777	0.7284461228254172	0.9562940772881451	0.9249722679418855	0.9755740461992245	0.939338258804053	0.9882332355447485	0.9868985338069308	0.9934730148210285	0.9950535683188984	Shirer_networks
838	0.523705346895083	0.8204598050737222	0.8077488008716646	0.9151818038453327	0.9504376834727273	0.9398119593053714	0.9768787217289652	0.9554713104042776	0.9890133442029041	0.9929150982924483	0.9961393431039061	Shirer_networks
839	0.553615953382589	0.4534467461114259	0.713312311990447	0.8343204972646886	0.9195033943168569	0.9748614269612806	0.9449439291919893	0.9839714790159159	0.9911021483715408	0.9890670602360553	0.9949096168772178	Shirer_networks
840	0.6673965732735703	0.7552163532744781	0.9092416777278628	0.8000489916915572	0.9530777897941166	0.9564408162844911	0.9597575412737169	0.9912290830342173	0.9790997604664683	0.9961637823514131	0.9960072326722875	Shirer_networks
841	0.49061116729329235	0.4027129627571766	0.8171955780305649	0.9050501743008763	0.9253450067325754	0.9390396379844933	0.9401210726909397	0.9788109353576917	0.9650371799465493	0.9913031239549263	0.9967667549320582	Shirer_networks
842	0.4708617979699328	0.8886331556870835	0.8892622037923644	0.816978475944194	0.9366567164646472	0.9322124518551524	0.9762012543159688	0.9952075499471529	0.9892765270793271	0.9911189797404492	0.9946113833189122	Shirer_networks
843	0.7262609725153447	0.8048450117185195	0.633372404347399	0.8109170539883542	0.903356837338202	0.9674357582682638	0.9491860619316842	0.9660610431349268	0.9920080152609322	0.99864109090703	0.9982948153022141	Shirer_networks
844	0.8284820066613272	0.7758660980172642	0.7652447521606199	0.9326499319125151	0.8827945408917268	0.9193438190135059	0.9576331654674114	0.9735773235328665	0.9953034883077152	0.992993352002969	0.9933828430966575	Shirer_networks
845	0.7064236408448766	0.7904764944477024	0.753576109752105	0.9454137581785939	0.8743808978447548	0.9565018869499265	0.9884780660650266	0.9870763068141681	0.988509051028787	0.9952413068618426	0.9916392109104908	Shirer_networks
846	0.75092355153588	0.7415900864765345	0.7154766677291802	0.8210579752421034	0.9399336417132882	0.9457125345939708	0.9714276654053071	0.9691728652964401	0.9875432520386784	0.9965636321958371	0.9910320774796841	Shirer_networks
847	0.7196735838852644	0.572603382163004	0.9611303794682469	0.8839440815023158	0.943567821407143	0.9603242999378727	0.9394499484896468	0.9879319157672999	0.9816250566588487	0.9942399685696022	0.9979917594093136	Shirer_networks
848	0.7114191609947706	0.6414572309576133	0.7736196244518685	0.8523549365465164	0.9518392954206312	0.97075512918417	0.9701078090290457	0.9613625462005205	0.9832792574016128	0.9918833510096725	0.997308489940024	Shirer_networks
849	0.7571794118132901	0.8433934125755103	0.8439784036626812	0.8751731689842059	0.9105422082406731	0.9283980836690113	0.9338900853934796	0.9930652823262958	0.9865653742834347	0.9891872857306194	0.9986850099382409	Shirer_networks
850	0.6425388947214078	0.4629320491168024	0.9655901532730916	0.9045342926876369	0.9031500899679201	0.973132042372564	0.9630470547210449	0.9698941752487157	0.9902745644006922	0.9884358396341993	0.992738304361611	Shirer_networks
851	0.3982300558109618	0.37787297394500347	0.9298449929270305	0.9417821731676446	0.9465050230458931	0.9248622886179629	0.9438586650487406	0.9786706074544663	0.9937131243951935	0.9883329346919536	0.9979298136784528	Shirer_networks
852	0.5436949445205546	0.7283560883654019	0.7349282896644719	0.8204859003342396	0.9568885537566989	0.9238999624725708	0.9834400969060344	0.9742854786364024	0.989020472311785	0.9943030503060868	0.996977303408188	Shirer_networks
853	0.569202774962711	0.7528165630865182	0.6278854488278016	0.8573737569798969	0.922667142158047	0.9005911796692945	0.9826448208891687	0.9671322669896142	0.9890626544535888	0.9932508246854738	0.9955531127065326	Shirer_networks
854	0.668287441357043	0.781314055053183	0.8267565057660842	0.8995398272216368	0.9515027664537155	0.9381382904925508	0.9771516776265452	0.9689776970235298	0.9889224774692724	0.9889086033003357	0.9962819361219979	Shirer_networks
855	0.725878794435173	0.557248053913199	0.7364109321441584	0.8924904510071092	0.9477666788289256	0.9242605802139956	0.9881016746536373	0.9657186817046663	0.9936132579219725	0.9864940743209347	0.9977721965979366	Shirer_networks
856	0.457424124792912	0.8745319066324494	0.7675673998882786	0.8992027675092256	0.8991179091321001	0.9094632861697007	0.9679955861313818	0.9781694825385576	0.98980853257071	0.9959606571398723	0.9961889474858858	Shirer_networks
857	0.6544471416802622	0.6093186526215355	0.8837118580638061	0.9552248739370708	0.8161058489474298	0.9139261983272529	0.9934337737743149	0.9714084457605112	0.9952810713950244	0.9904666549437573	0.9956200269274522	Shirer_networks
858	0.8295575395526777	0.8585065925573045	0.7530581970626533	0.8023977606654442	0.9313895300817795	0.9527129286260074	0.9628381402137342	0.9541665359128761	0.9952540057549877	0.9900160097884773	0.9965854958271598	Shirer_networks
859	0.9188710605695285	0.7422566535444499	0.760366409696002	0.9403196525068992	0.9282543668258174	0.9444360119857975	0.9682217282983899	0.977224703338891	0.9937609571193422	0.9957221586900264	0.9908955456103556	Shirer_networks
860	0.6165898667106169	0.8200396975174141	0.834545343432102	0.9122102615946793	0.956609122303923	0.973093392688078	0.9698112737204679	0.9873453525170897	0.9843472009185569	0.9801745334360135	0.9975006581849535	Shirer_networks
861	0.731464652859243	0.7922783359760672	0.8796555332683127	0.8979534592095368	0.9205628441116774	0.8644308938587801	0.9705535484133065	0.9692921208915866	0.9857832813519685	0.989713854364684	0.9973586953033978	Shirer_networks
862	0.8893847477598295	0.7767190934808097	0.7894524940473924	0.7903887373663105	0.859893518446528	0.9402575025258044	0.9521349616726362	0.9592137654769127	0.9895319652310128	0.9916838780985505	0.9948051493406623	Shirer_networks
863	0.34561126997492203	0.7804648614863516	0.7482167014437511	0.8331345286590047	0.9278844599633741	0.9652270419692784	0.9839697929859016	0.9744446608213733	0.9836538626855392	0.9948641440965587	0.9961544538254539	Shirer_networks
864	0.34574175246642136	0.8352642381341846	0.7004662877589303	0.8728888117233065	0.9413175045163229	0.9456473223265409	0.9227190860243129	0.978411034591053	0.9694989270201989	0.9972440982667269	0.9964183938009689	Shirer_networks
865	0.28207929850769475	0.7074157253197001	0.870028938742045	0.852588979598863	0.9522977853884673	0.9849424997487465	0.9646737850493924	0.9877311011248422	0.9946461916196389	0.9887924701411696	0.9964602198731843	Shirer_networks
866	0.5151824941689638	0.8500796386076719	0.6033045691445573	0.9046873399450397	0.9370176231196649	0.9552802635622204	0.975097955776516	0.9797210763425501	0.9962227730320252	0.9926673434595503	0.9976547266864437	Shirer_networks
867	0.5875061977938254	0.7862727082985218	0.8357787772501382	0.8488146726911088	0.9657507232323659	0.9262150470284891	0.9706359088195688	0.9886785574356742	0.9968552305506753	0.9914131728078447	0.9966576205832369	Shirer_networks
868	0.5626531028069877	0.8104092724129162	0.8970887319496134	0.8938858868850299	0.9611435207289789	0.97834461917362	0.9825995747957108	0.9804995371475207	0.9938697337991019	0.9961424767221712	0.9963746961560588	Shirer_networks
869	0.29780340725670684	0.8593539045814685	0.7064201821945942	0.8146399730087063	0.9260201492899026	0.903730279658393	0.9470403682444754	0.9722613189912662	0.9921459763789968	0.9937526276529499	0.9972326308649823	Shirer_networks
870	0.6762840694445434	0.6966724218477212	0.8971352699882763	0.8754152324869714	0.9005719812924293	0.9397511792919693	0.9621983496525984	0.9886341772927913	0.9777472508215777	0.9912347006326592	0.9943744102902232	Shirer_networks
871	0.6585944115844782	0.7299321114035752	0.8288623565396894	0.8476400861717628	0.939041823614833	0.9247891186663482	0.9704884864571941	0.9880594653969335	0.9866912099711331	0.9943810414776616	0.9971116035226412	Shirer_networks
872	0.7250721944045173	0.8201223103783419	0.9170714967502133	0.900653119970248	0.9276997223403816	0.9565225718903052	0.991612737430977	0.9842739760253595	0.9910382470418654	0.9929083487768943	0.9960412380785755	Shirer_networks
873	0.3966707705278983	0.5938767397264649	0.8064212449049071	0.9281721156130311	0.9555971079144623	0.9850086640662953	0.9852002363631547	0.9805908957639888	0.9929831905313067	0.9968007601247793	0.9981305286141077	Shirer_networks
874	0.5061655966217966	0.742172298565936	0.859173725388661	0.9228023753560416	0.966647596563093	0.9164526740252398	0.9632239611399638	0.9679239754871709	0.9892866540861206	0.991670039303966	0.9957216858530422	Shirer_networks
875	0.8073474439169717	0.7700448434963791	0.87890550588674	0.9229002561661885	0.9520432549294459	0.937007056117811	0.9846084983416269	0.984626643303935	0.9819059276444129	0.9905077444204258	0.9960591488544922	Shirer_networks
876	0.6146927981945081	0.8521082058334429	0.8280010311773179	0.8878516594258192	0.9237717012993281	0.9683343817665548	0.9755984729196494	0.9786623177503662	0.9943993116964088	0.9956053470094943	0.9964434819594693	Shirer_networks
877	0.7539279621095099	0.5813762184543302	0.8822937933314356	0.8608734190572132	0.9398963302429516	0.9677370970828323	0.970237579141459	0.9718710622311004	0.9893085187725001	0.9903312553238783	0.9953246300739127	Shirer_networks
878	0.2781322608991567	0.7523379520458156	0.8573391499196514	0.8504654801699928	0.8963885526242756	0.9118066688162264	0.9747555125768084	0.9931083531692844	0.9890824871032039	0.9954581767990316	0.9956113049045989	Shirer_networks
879	0.5188457854962368	0.6996563843841439	0.5902779821329522	0.9639403806634881	0.8761740885529022	0.9666877807645698	0.9809660461539651	0.9875793790251063	0.980164146513018	0.9970829493149855	0.996554867285377	Shirer_networks
880	0.8119823977096425	0.584023673399396	0.8367203433268451	0.8868468473942026	0.8631592859584849	0.9642701709426309	0.9676898612185857	0.9844243452672334	0.9973253235038964	0.9949059652822425	0.997447309619405	Shirer_networks
881	0.865539962400192	0.6858919015442626	0.9131967763166442	0.8002038613848315	0.9634742591506371	0.970977143209113	0.9702190112834004	0.9620199439487577	0.9922356539460641	0.9940404482312071	0.9971221357756629	Shirer_networks
882	0.6479905173497507	0.5104669833858819	0.7660979762036458	0.7936905927312532	0.8386778832912403	0.8967598283382187	0.9823139806177568	0.9790877377577024	0.9796451915425042	0.994305285744751	0.992720914245383	Shirer_networks
883	0.8332158640455027	0.4694334426161968	0.7186207752249093	0.8197156442524502	0.856610180933215	0.9606698021839062	0.9705056545554529	0.9752151731612282	0.9915857132123866	0.9902083762328319	0.995656004687662	Shirer_networks
884	0.6400237225407731	0.6888696651669888	0.9023556312357103	0.8743429910234143	0.911441501278193	0.969838539176298	0.9698785003443788	0.9923256938085901	0.9967392452077888	0.9921790712334619	0.998403718754327	Shirer_networks
885	0.24564022583741935	0.7982709649474082	0.8196917895136724	0.7796570478638639	0.9337862340309198	0.9576108273123782	0.9605800569859546	0.9678119240813248	0.9873728877511216	0.995687996493222	0.997873686933377	Shirer_networks
886	0.49500747308328663	0.8467659767601879	0.9089548031979238	0.9640779207867137	0.9456156051090551	0.9680997363880407	0.9671755019042726	0.9853361600587722	0.9815864317896901	0.997266506923711	0.9956253536802683	Shirer_networks
887	0.1880491392479299	0.6070241844794626	0.8520824301251128	0.8592909832392467	0.9296505986191981	0.9309867054797448	0.9220130702095872	0.9536438682813451	0.9815446151532115	0.9973112937679595	0.9984010356540484	Shirer_networks
888	0.6019855217661616	0.7832952066807201	0.8280107045284946	0.8828049242674467	0.9122087642933068	0.9827409437923749	0.974030856008166	0.9796854308226448	0.9884900961234298	0.9950714069521408	0.9962916790546931	Shirer_networks
889	0.502559039607849	0.6730027840914822	0.7054247353080332	0.7968865031795196	0.9398698545434898	0.9385118665727984	0.9636220858799638	0.9901311398100754	0.9870011852962413	0.9942836109480917	0.9964415656423885	Shirer_networks
890	0.8325657094798157	0.783629597631966	0.6195262153482011	0.9634763556537962	0.933945109561046	0.9785749117472793	0.9146092069308496	0.9826732161242773	0.9935842821934014	0.9907516561095484	0.9942699407387579	Shirer_networks
891	0.8379200937385444	0.6133324594499456	0.8855684304280862	0.8673875270523075	0.8305285944179281	0.937441194718044	0.9701039141324177	0.9741889411694759	0.9929718916050582	0.9905494018101433	0.9936772970528044	Shirer_networks
892	0.3322011531596489	0.6884777195339495	0.8990003215407859	0.7886842270154276	0.9708428172078526	0.93568013812447	0.9795079563571073	0.9917630329966575	0.9934949736065479	0.9923679537121151	0.9967613395293855	Shirer_networks
893	0.7246072590707323	0.7498902237352562	0.9322078494021099	0.7511883025888297	0.8544252460290594	0.9694112463570235	0.9874532778999003	0.9632282568162771	0.9892835168059344	0.9899969634943124	0.993728280262094	Shirer_networks
894	0.4078790236459212	0.8497791547858565	0.8221279138722088	0.8974020222911079	0.9606124692189829	0.962913659209046	0.9591231242756741	0.9785313940146254	0.9815209691425679	0.9921553655430356	0.9962710229496057	Shirer_networks
895	0.5915800483293319	0.7337588101022212	0.8633747715622014	0.8018236059431929	0.9531214438293147	0.971270596507355	0.9716156598177906	0.9559309680714706	0.9899552075123478	0.9926555761457765	0.9966796761099377	Shirer_networks
896	0.7783322131866597	0.7339069044849726	0.7470237786170466	0.9075890237209023	0.8895944743293721	0.898344468405651	0.9481167600420786	0.9775095742148598	0.9899059874892946	0.99644441574692	0.9954666426832259	Shirer_networks
897	0.7383194578799157	0.9224412880303424	0.8450311653079761	0.9221113781447705	0.9160117522443039	0.9428023467500232	0.9760980052163732	0.9869760811136661	0.9874141164559926	0.9966090760596863	0.996892243600275	Shirer_networks
898	0.7273686560718692	0.7537030645418173	0.8617871244928752	0.8509865153395296	0.8109060752826409	0.9546364434206358	0.9834753173475019	0.9684005309591612	0.9884640885197166	0.9913184999056983	0.9935081159124017	Shirer_networks
899	0.6945147592213619	0.6918773013829326	0.833900196305893	0.8556300303917561	0.8876122781265918	0.9858260148246848	0.9710942011342492	0.9876637499507742	0.9936826009293249	0.9856592251485677	0.9980243504070604	Shirer_networks
900	0.48834793991867603	0.7096258533740359	0.8602270117875624	0.9008911746202313	0.9008324814460943	0.9428005416923293	0.9464712020717378	0.9816896764964333	0.9814221869726827	0.9946252700090086	0.9949883267975062	Shirer_networks
901	0.9027272271607438	0.3174887575162876	0.8592639996054192	0.9140226836404725	0.8819754566555371	0.9287433505631433	0.9766189264328669	0.980732125645744	0.9896557212842474	0.9897683346690164	0.9994147502137027	Shirer_networks
902	0.6832920528112112	0.9254102510316206	0.9080139652168809	0.9452491855645557	0.966048712564237	0.944436507783178	0.965756189387935	0.9867141922231167	0.9894919867411767	0.9939389123280046	0.9986423579692931	Shirer_networks
903	0.6203057017105111	0.8296498514052606	0.803622144272443	0.8102657585893149	0.8613613431063836	0.9623145687472303	0.9435365948925607	0.9796788988684573	0.980339387974162	0.993417531640552	0.9977796368691815	Shirer_networks
904	0.40793680337962657	0.4149146562047059	0.794601267674991	0.7197313752423398	0.9244719945929858	0.9569873489612605	0.9779739776574111	0.9804358646052499	0.9843536959847252	0.9933898583525119	0.9988618474310585	Shirer_networks
905	0.47664837456219833	0.3360409631744033	0.8325208755473389	0.9476418519220404	0.9099465578064533	0.9712361244898615	0.971941159068751	0.9826513100725294	0.9914963953209966	0.9927974493548489	0.9976782960540417	Shirer_networks
906	0.3580914501045511	0.9375792407403283	0.8665123828210923	0.8268796075084498	0.9613836765958976	0.9379965164248678	0.9585870880381059	0.9942525221600715	0.9943846511726513	0.9927558976287648	0.9983401877391439	Shirer_networks
907	0.3742638161561383	0.8992668753959873	0.8482918727718496	0.8676153472184766	0.9474686743624331	0.9534801238487642	0.984526252156045	0.9749778599333061	0.9906014432554486	0.9898525584198679	0.9982527023275725	Shirer_networks
908	0.7878484259131969	0.5802068405963152	0.8488197324560316	0.8439520256567331	0.9098562308898546	0.9870867772801407	0.9947758109551652	0.9686808347169741	0.9921507847106987	0.9910525322914567	0.9957082358897607	Shirer_networks
909	0.46308293415803203	0.6410783451952686	0.8187890125873118	0.7909731483376086	0.898533986212148	0.8829626083477118	0.9762953849849738	0.9933981716674055	0.9977729577319147	0.9945220742475602	0.9959081778210146	Shirer_networks
910	0.6004874680147094	0.4147819440258562	0.8041852345377383	0.9233758804113381	0.9204090644077496	0.9713319571468224	0.9708435041235284	0.9636319489353861	0.9918868620764344	0.9952852086226907	0.9928955894500482	Shirer_networks
911	0.4779658454752218	0.787554393340986	0.9212030252132717	0.93627981234692	0.8863728983622915	0.9845241913255321	0.9539813395342498	0.9817994419181367	0.9897507800956761	0.9931847700095318	0.9967658213240161	Shirer_networks
912	0.5636370828412806	0.79877512493827	0.8172208132208651	0.8783187460563914	0.9520957796699322	0.8995112249161176	0.9509553953122107	0.9879713059185866	0.9811830421692568	0.9988578645310926	0.9949496757976551	Shirer_networks
913	0.8882793754803484	0.6323946123199384	0.7269957328884067	0.7883325702507844	0.8732184656993602	0.9479023080865749	0.9506185381083079	0.9868057668877903	0.9887495933062638	0.9867594619017289	0.9957336293620332	Shirer_networks
914	0.7029537376515738	0.8163658219235175	0.6744310822939343	0.790876338503575	0.8474253737537892	0.9494068603172234	0.95817810973717	0.9822907114510524	0.9907323915795486	0.9953775692157059	0.9935524797240292	Shirer_networks
915	0.4876021678656135	0.7633490800510402	0.9368750418981749	0.7852915316894848	0.9301430351504492	0.9317941679160211	0.9795682103487255	0.9868087260778577	0.9945794299886288	0.9963629161834764	0.9951449832602222	Shirer_networks
916	0.7571792957361771	0.748319358638067	0.9183239426762079	0.8772542920606635	0.9043106561356336	0.9698076339208894	0.9741415048744594	0.9599111175780797	0.9819214894775034	0.9935911372122075	0.996206074452872	Shirer_networks
917	0.7054364008509881	0.6400320285166963	0.7644271685517164	0.8825408247059618	0.9592806061732787	0.934779735020852	0.9787613218644693	0.9891528339673717	0.9811384784291026	0.9896283265682891	0.9983457916437769	Shirer_networks
918	0.3925530947161156	0.30965320152398706	0.908858484000663	0.9396987168554685	0.9775204268832876	0.9318947545919816	0.9717128725828208	0.9838751294509779	0.9806272014775975	0.9903656822276706	0.9959556128134588	Shirer_networks
919	0.789501912527818	0.7709834324317798	0.815123189755855	0.8447859170738814	0.8805861709507488	0.9379892788580516	0.985673647430595	0.9784321446221397	0.9923436150536752	0.9912897325029153	0.9939089382523171	Shirer_networks
920	0.852817274136497	0.7133142490652433	0.8100258858548142	0.9531343826488351	0.9174499607604938	0.9083897432807414	0.9733899948416678	0.9777062767618703	0.996503548077001	0.9957107554563979	0.9921079264142038	Shirer_networks
921	0.48137242851676126	0.7021188276991877	0.6733494967918437	0.8981049051070831	0.9282994178248695	0.9472506043730482	0.9809049365781557	0.9914422799428737	0.9861400097776625	0.995382997441733	0.9948203094243945	Shirer_networks
922	0.5472311338144923	0.42491228643662066	0.6656465827898156	0.8029754921577739	0.928564592178501	0.9594590204654169	0.9750193664328535	0.9845249850815365	0.9945366106715393	0.9947547048043486	0.9976749283123589	Shirer_networks
923	0.6456175807916105	0.7353691799225006	0.7440245227496936	0.9049977986354658	0.9194282926863736	0.9520248260155901	0.9819383440953859	0.9798601372693984	0.9924700513477194	0.9905606040002078	0.9943719672315283	Shirer_networks
924	0.7306838724222753	0.7395616439484427	0.845770779324094	0.8261675769469424	0.8341697061426587	0.9132286315199919	0.9680787024005166	0.9854833282150728	0.9926074833828835	0.9969205228949658	0.9987989141287037	Shirer_networks
925	0.5446113734202221	0.5941544973726925	0.9233642997987083	0.6711737196820224	0.9422299877964899	0.9565004304300944	0.9728563638773329	0.9923043713436821	0.9859628361707495	0.9929054123643403	0.997910339120504	Shirer_networks
926	0.4943486881836436	0.6005885802211406	0.9126930032338912	0.7861088525062496	0.9159657443632996	0.9551540178705843	0.9583970453911621	0.9592062714009315	0.9910550849834132	0.9917913233380008	0.998332019438036	Shirer_networks
927	0.5597257925097185	0.4889233541719594	0.8156184627996179	0.8755588941366006	0.9461681276611544	0.941747388361317	0.949107124232521	0.9827031159564661	0.9940467884660592	0.9885937815105557	0.994980238477095	Shirer_networks
928	0.36710115961011197	0.76681852296149	0.8733753508801052	0.8527862532232574	0.9491417008334253	0.9605959764036068	0.9623380515703129	0.9832456500124496	0.9788823097410085	0.9892613121804823	0.9981558039364455	Shirer_networks
929	0.3651389774799457	0.6193703782506084	0.5430365396966147	0.9098421301983409	0.9645340206442921	0.9798412590163437	0.960142926575628	0.9839387279316465	0.9922495988282302	0.9956873685393116	0.9938666181775143	Shirer_networks
930	0.5849696056251705	0.5973960515595983	0.9073959297504629	0.7731861914265151	0.9030688857878054	0.9368604080935696	0.9634638687993052	0.9862887553190733	0.9865273151620326	0.9942026882929604	0.9900199034107522	Shirer_networks
931	0.44663942729587885	0.8077652965457086	0.880609874559303	0.8055565121178021	0.8592770566453027	0.8915121805757121	0.9776065980443895	0.98030825694954	0.9873399995808019	0.9963604028737502	0.9935943604114046	Shirer_networks
932	0.7937166759858181	0.4878003651792321	0.8097505547778747	0.908452559682605	0.9047853375334522	0.937484805337643	0.9819181832424252	0.9896291403606884	0.9928743800241944	0.9981735756834498	0.9883850762538022	Shirer_networks
933	0.28689511204562723	0.6611865361795027	0.6649945533155133	0.8471311223456552	0.8918838375176179	0.9484495803576315	0.9627468619275202	0.9866447161614332	0.9805603617871467	0.9947617745918589	0.9988013843978852	Shirer_networks
934	0.7591059585887694	0.8573983920421839	0.8050997799688627	0.7878758872955777	0.8936254591229893	0.884332344079348	0.9852293437780817	0.9800217720837014	0.9837451712917457	0.9906652223222356	0.996801736221256	Shirer_networks
935	0.5825903658110001	0.9211689201702051	0.8474574180040455	0.8973336877028886	0.8361459456267983	0.9555883736988822	0.9639502155185866	0.9858960310425706	0.9910137540446228	0.9923763051013231	0.9947734231498399	Shirer_networks
936	0.7647321576094062	0.6075798328693632	0.9108616812905911	0.86503637299521	0.9415361845166654	0.9794929817660265	0.9590444773702858	0.9860940789366976	0.9867973914610657	0.9923336877631735	0.9966135717698386	Shirer_networks
937	0.7819551306992696	0.7649923756399848	0.733973549273683	0.9595050276341882	0.9534435444936132	0.9393158610032178	0.978141337035668	0.9832545268337791	0.993986793036833	0.989442584997554	0.9991021758570612	Shirer_networks
938	0.7683898325032535	0.8702112650958405	0.8665216161672474	0.9195232426488129	0.9398751031837651	0.9677484114135195	0.9727733446205666	0.9805542598068865	0.9936325956789421	0.9927604546325406	0.9961007419150719	Shirer_networks
939	0.6332505457895121	0.8718893656013547	0.7592258569972463	0.9149986831979795	0.8747925989364184	0.9528533193862991	0.9462244352306626	0.9914948731027545	0.9854095292205081	0.9932632473869385	0.996490141149759	Shirer_networks
940	0.480912036784038	0.5671868630766755	0.8418484323000897	0.8323016080657097	0.9415240230199515	0.927680621999575	0.9763207292584563	0.9845324427143218	0.9843523854777283	0.9973006659668817	0.9948578297223332	Shirer_networks
941	0.6622483736175115	0.8682519690551435	0.8699065048292565	0.7899403717780272	0.8912508767584291	0.9672506295127901	0.9700189934472591	0.9779055463976396	0.991264260264197	0.9972690743965138	0.9972122531306152	Shirer_networks
942	0.5113004472888272	0.9436140915034885	0.836848853514325	0.8726414809476901	0.8959808281977293	0.9836881138976321	0.9733564873715178	0.9916413592464871	0.9935238873803761	0.9958244862854666	0.9951770710436929	Shirer_networks
943	0.8692342241421712	0.8066145727313414	0.7390412818810309	0.9201249844699064	0.9132308014534105	0.9639343892713872	0.9513597319400962	0.9800632255440928	0.9883934093623368	0.9923027207252672	0.9900783563504034	Shirer_networks
944	0.3014335352907784	0.7664941638570995	0.8623824594812018	0.836531087794731	0.9190042148466837	0.9566678174903369	0.9858762357334547	0.9704688559404933	0.9878979973009964	0.9959204256248387	0.9957017465990583	Shirer_networks
945	0.8237588319276608	0.8641988337621282	0.8336400102776709	0.8380508819175739	0.90554288154946	0.9640334082731571	0.9439282014457389	0.9619200787269124	0.9861655715236857	0.9940496035646758	0.9966374874519072	Shirer_networks
946	0.7467826978833529	0.8362363695070693	0.8775692123413845	0.9257190689740745	0.9620094837734873	0.9548594944106079	0.9570644936790265	0.9911214611139656	0.9852263760984226	0.9962161957627602	0.9965990694428785	Shirer_networks
947	0.7107494239406724	0.7917205084767054	0.8617830197845893	0.8979474760308035	0.7959095973651125	0.9074405900136737	0.9792830801166634	0.9849032477787342	0.9840913660118995	0.9894765842534012	0.9958576161984951	Shirer_networks
948	0.2150502269654125	0.8514114683215257	0.9114434533010756	0.8126489128760293	0.9796024428879757	0.9431836815075868	0.9784321743885938	0.9825101469708043	0.9934756394815075	0.9965914920220206	0.9873833491108843	Shirer_networks
949	0.8552626270439293	0.6889652913009311	0.7294552970474937	0.9130213842713171	0.9081048777077734	0.963292545721854	0.9709340501251384	0.9611292029150026	0.9882468084078023	0.994858966201239	0.9982851090199073	Shirer_networks
950	0.3064488276412816	0.5646479467016998	0.8777628110848339	0.8555450139343456	0.9007571578763638	0.9523373617149191	0.9442978116228352	0.9710939236638706	0.9828106982701439	0.9981036355452991	0.9929367471187835	Shirer_networks
951	0.5369834242864368	0.843883303909182	0.902813562403519	0.9566887940160929	0.936705989902727	0.9328352073932706	0.9523833258235297	0.9827025331183816	0.9917347913269124	0.9959787856891475	0.990322712537949	Shirer_networks
952	0.6672356657872707	0.8052421974824628	0.7247829094358745	0.8868298101621078	0.9014444214370414	0.9477094377210051	0.97813794164174	0.9648562616460423	0.992743315628976	0.9911190404113567	0.9929479651005331	Shirer_networks
953	0.947943267622481	0.39335033352848514	0.6501334297642443	0.8263517457193125	0.9734042757689095	0.9484342066939483	0.9443582385948898	0.9886121163706204	0.9889234544710496	0.9946576877386091	0.9928797262021897	Shirer_networks
954	0.6820604129724257	0.8206224682080046	0.740839046740959	0.8522702660985089	0.9489948465677827	0.9548452290269143	0.9744162307686373	0.9798773502961232	0.9915862223881013	0.9961110283017895	0.9978273678013653	Shirer_networks
955	0.829663537512287	0.5414887472393468	0.7411985535924513	0.8999524306745197	0.9130611297672407	0.9662565067530983	0.9750349485082368	0.9746685580186812	0.982588230624191	0.9878020498671716	0.9929734326477818	Shirer_networks
956	0.3161017803809362	0.7162525877902475	0.9285676385170901	0.9171155309409575	0.9502415487617111	0.9444929265688001	0.9786716033409033	0.9861559079475137	0.9873046198733273	0.994267911296054	0.9948624291811901	Shirer_networks
957	0.5177174329445453	0.7288950519975108	0.8776195168181726	0.8490195236026874	0.9385609688538851	0.9386098722179683	0.9458294792384818	0.9741936555531403	0.9885570355850658	0.9891010219516092	0.9967426900687696	Shirer_networks
958	0.6392488806449093	0.5267329704777014	0.8750875316615427	0.7286851244921997	0.9008334505376695	0.9378619870563546	0.9476385631691878	0.9902815001037852	0.9885655187503406	0.9952715238067233	0.9985670109652068	Shirer_networks
959	0.6144661764493108	0.6929486637407312	0.8305595403077413	0.8982995362253093	0.8931416120105165	0.9803249811327686	0.9437339514765555	0.9654762356363544	0.9906450712358347	0.9965486411882707	0.9960233566081335	Shirer_networks
960	0.6407989641982313	0.5884560525081178	0.6665003354068605	0.8524070934577163	0.9448172453203576	0.9759120364243055	0.9745414591295221	0.9747472865668869	0.9830867622724986	0.9876997577253297	0.9957518723726811	Shirer_networks
961	0.7123216748039025	0.7630809242445403	0.9115614128560452	0.8186726300626315	0.9417479956715482	0.9103316510993471	0.9584417109486992	0.9855795928974145	0.9856090891881538	0.995427154927514	0.9961990025671559	Shirer_networks
962	0.8495157897842149	0.8432371722592752	0.7213250199234422	0.8705992633796693	0.9306523738068322	0.9564017498124469	0.9491314926122427	0.9897596179775598	0.981894240623898	0.9898135614238767	0.9978982503654744	Shirer_networks
963	0.6255863568984846	0.8456394611526369	0.8177575317430931	0.9618958108500486	0.8708705615808743	0.9751652292774663	0.9716896870315606	0.9833360752439533	0.9831312080363884	0.9955914017457452	0.9962152554984441	Shirer_networks
964	0.7766755169441388	0.7935880756638541	0.7492995772216183	0.6924005489765888	0.9408454690440369	0.9794153732320715	0.9706117043114977	0.9901156347051543	0.989469855433706	0.9776649516878759	0.9966254878363499	Shirer_networks
965	0.8122047154336828	0.5988572448881634	0.847340170485718	0.9039793341237822	0.9134920978931447	0.9859797241250985	0.9894675509086898	0.981471788297169	0.9895497861771301	0.9966342407121911	0.9967162750191046	Shirer_networks
966	0.5127568161248971	0.7302850304724378	0.8035304357623628	0.8874521659524082	0.8740582024710556	0.957047204908136	0.9768601224290202	0.9796815130993576	0.9806224717136912	0.9937685016551185	0.9911366825962182	Shirer_networks
967	0.5908388615087312	0.5437906925735012	0.40268180141489224	0.8567940495431885	0.899028865273787	0.9482254027702126	0.9725971745500096	0.9785844857639698	0.9903482795294954	0.9942806242911069	0.9981951192950859	Shirer_networks
968	0.6606844877325648	0.7068775555723954	0.7914717390915783	0.8995597760968334	0.9029151491264943	0.9648412547559011	0.9697271427067198	0.9822883087806057	0.9900044282067262	0.9926047278401728	0.9938226979627688	Shirer_networks
969	0.5957140897626666	0.8217434367020113	0.6481085386727881	0.9265758765482668	0.9881605132748073	0.8978782838092291	0.9659015578712082	0.9897852169448311	0.9889469507373174	0.9853643718619294	0.9938227926237055	Shirer_networks
970	0.7634993115138957	0.8413562261424112	0.7525225973494687	0.9303697126849917	0.908714908136507	0.9115213018104765	0.9756486697228482	0.9782084057607483	0.9842387380936506	0.9912656932813962	0.9962779071051666	Shirer_networks
971	0.5098428757300928	0.5705038247494234	0.7100097951736446	0.759109233775085	0.9675444456841371	0.9638890340289828	0.9894989412839381	0.973651217373716	0.9911667034761754	0.9964706809647353	0.9939252250407634	Shirer_networks
972	0.8105643194468282	0.754926603584343	0.6037428249502702	0.8946299380475736	0.8767372885757275	0.9546218048323855	0.9597686827136416	0.9785474022695282	0.9771866933003843	0.9960257223341257	0.9957705146494488	Shirer_networks
973	0.31746463691554405	0.634471709214984	0.9314132205609862	0.9636137655989907	0.9214222389230456	0.9624670583303858	0.9950757797334653	0.9927090466522812	0.9898313129074428	0.9977993518218538	0.9968132665630545	Shirer_networks
974	0.7112571753466066	0.6427459988407485	0.9298386228516028	0.9382930095407738	0.9779301096308831	0.9377718167781927	0.9478326911651319	0.974788350503208	0.9820933086903201	0.9948271354226361	0.997425025513152	Shirer_networks
975	0.6083885590654674	0.6540714549715132	0.7653828017775426	0.8891941681903386	0.8679949573617833	0.9614094105576566	0.9362412446308044	0.9750281495173795	0.9901902043352242	0.9875332503091534	0.9959298250240849	Shirer_networks
976	0.7371762531314224	0.814496114214142	0.861606692992268	0.9234157061712055	0.9517610886036326	0.9472631776345558	0.9808816692550458	0.9879322116159429	0.9884658606582052	0.9899312497909731	0.9967833643101376	Shirer_networks
977	0.7155843226652715	0.7814984396066142	0.8676343017550701	0.9319909391895985	0.9033908879269805	0.970993040538412	0.9742275181290291	0.981402277985922	0.9919463574064863	0.9917134289452924	0.9967801515866526	Shirer_networks
978	0.7581606255315889	0.5094678087304212	0.8740019181644585	0.8890007863281174	0.9009336846001412	0.9381735581419566	0.9771528656376338	0.9899613605699551	0.9888511839105965	0.9943239573791707	0.9953010093873764	Shirer_networks
979	0.35583862641590097	0.6674125077465258	0.7230780715098662	0.866969091330796	0.8468620283658327	0.9210473085849646	0.9759681153486821	0.9937689647341175	0.9931937897902627	0.9939605418307709	0.9953483178697611	Shirer_networks
980	0.682667347830646	0.8147083469890062	0.6455718530416344	0.6443670744247857	0.9541497072157962	0.9186449362891702	0.9564374732901275	0.9766250102739763	0.9828098263796062	0.9929821958540479	0.9953632022637342	Shirer_networks
981	0.7470757326229374	0.774308266765859	0.7800824102182131	0.9572699441024477	0.9509648152393474	0.9506538878949662	0.9710307420889455	0.9795245409448874	0.9895897977980438	0.9933574771673881	0.9984044076235752	Shirer_networks
982	0.7123445566085378	0.5014443574960723	0.7689233631335293	0.9668230995831324	0.9378172515653427	0.9264676055002458	0.9773662616809513	0.9795640705348858	0.9917740507440296	0.9935753678945934	0.9944501995560455	Shirer_networks
983	0.5870056189190158	0.7445127463589284	0.8622482560447309	0.8966076570645582	0.9401884844328495	0.8959062517428947	0.9588967796683998	0.9793201548686623	0.9914907031586222	0.9952907566959784	0.9981254319252582	Shirer_networks
984	0.5744227427822446	0.6218038546693357	0.9414109971524212	0.9593124385710072	0.9444146682531831	0.9689910699767896	0.9757082467555949	0.9842491711105772	0.989817576854576	0.9929866862289771	0.9977748454088925	Shirer_networks
985	0.7181694447312519	0.47728254995263747	0.7291596134163985	0.8504973651850857	0.8892497592190161	0.9473721459999122	0.9513356142215442	0.9827866715338441	0.9735288645259887	0.9906390935530409	0.9982076726375136	Shirer_networks
986	0.7349718082799952	0.8811998115618462	0.7737525729715213	0.8041974045240846	0.9563716679907401	0.9258688300426459	0.9482648780150054	0.9649995430120737	0.9941222688704725	0.9928862141491422	0.9946405733248171	Shirer_networks
987	0.6458821644114261	0.6341570798754229	0.7693524831524765	0.846894808607872	0.9507737047539438	0.9702483161703792	0.958139112448041	0.9884518066545203	0.9890624360493978	0.9961839304777187	0.9958694613631053	Shirer_networks
988	0.6061146415452068	0.5809361902768326	0.7337068060318652	0.8262716033623813	0.9059039544636267	0.9194173634707965	0.9748598095977028	0.9689259475213342	0.9902416422938791	0.9943262169452394	0.9960139879859605	Shirer_networks
989	0.8988258670460934	0.7396581959879059	0.9154490655736092	0.88417050209896	0.9376548676139448	0.9800643592708307	0.9453947105646012	0.9882323757145982	0.988486522461411	0.9928876109155621	0.993211262614299	Shirer_networks
990	0.46793406899176804	0.3903071438701679	0.7329670036990874	0.8945773710072767	0.9456180240411953	0.9738152593956643	0.9796321969539263	0.9883439468230648	0.9745736633637774	0.9911595420476911	0.99624601259019	Shirer_networks
991	0.6625973586541091	0.7714548342343706	0.6838601319048658	0.8522706795678658	0.8375537362611691	0.9336697881271367	0.9683272870476292	0.9790669511528797	0.9915095591855305	0.9974121677435346	0.9916862848951411	Shirer_networks
992	0.7704459518404217	0.7769108273580488	0.5672961757416056	0.9462323046318284	0.9161510450467631	0.9301864553850394	0.9856239697244087	0.9827866432908632	0.9775061821918979	0.9924868097390822	0.9980330541422734	Shirer_networks
993	0.5377087927780438	0.6476287128206997	0.8662170755130363	0.9264355508745286	0.8380394308754539	0.9333026128597334	0.9841726247849771	0.9786838081915452	0.992884727751848	0.9970338546119477	0.996976684539896	Shirer_networks
994	0.7202716815378281	0.6838156548038323	0.8652868939823382	0.8170926741993852	0.9422510143041931	0.9428763926001456	0.9526601288113545	0.9878382430705234	0.981477237234493	0.996171360892347	0.9953193052636232	Shirer_networks
995	0.8943061774866865	0.801758406321843	0.7696254275038926	0.9243545510842746	0.9013453587245641	0.9788168110504615	0.9650522263249743	0.9795684240293334	0.9794268506546688	0.9908507249481995	0.9967797890646514	Shirer_networks
996	0.6066314344447388	0.7873457145960554	0.9243486006986115	0.8005710325128741	0.8647529279412418	0.9335029073691704	0.9876903414156942	0.9788565276565424	0.9864414522076146	0.9955091945934172	0.9938390506032229	Shirer_networks
997	0.7292702299214007	0.7568428728753485	0.9309923986244608	0.9398937829058662	0.9295327316459074	0.9577305785695898	0.995310399407625	0.9912527191574414	0.99155153944517	0.9949722903797721	0.9959229581232973	Shirer_networks
998	0.46262207136207967	0.7310844856608156	0.9210021777117073	0.77179677737105	0.9100048843957913	0.9425744084376237	0.970039690737858	0.9879830797630784	0.9898175144239936	0.9938310862123875	0.9919034093687351	Shirer_networks
999	0.5997809760756072	0.8045438479926196	0.7021170416479916	0.8357889556976257	0.9233647857551316	0.9383680320399512	0.9720971425615026	0.9760154439857376	0.9821728845192199	0.9939225684798229	0.9957057748956325	Shirer_networks
1000	0.21596613595727363	0.7472246818748813	0.8465490142182451	0.8438197358805901	0.92181734525501	0.9800763818548095	0.9301265356844118	0.9888437679726898	0.9911488605556595	0.9932140557506831	0.9924514096297644	Shirer_networks
1001	0.7830927201216394	0.7166759173903623	0.7728177797000735	0.9147066438213438	0.9061690552718444	0.9576389360869787	0.9816698252619063	0.9741079595130817	0.9854691487729641	0.9959336196935858	0.9976698168166724	Shirer_networks
1002	0.6571385073952117	0.873926137461023	0.8217230820958136	0.8371047522253121	0.9461554309107848	0.9726908436906632	0.9641621508836249	0.9758580130278961	0.9858785138238164	0.9943936664220956	0.9953319549222747	Shirer_networks
1003	0.8906742437367707	0.29905019075747524	0.34156982044662215	0.8787149424889316	0.8578426293413086	0.9759348275368354	0.9863041243573692	0.9849085650908871	0.9897525115013728	0.9973568483144923	0.9909916524568428	Shirer_networks
1004	0.5623438757648593	0.6677245137667425	0.8130748889506525	0.6490083284042065	0.8876906168489811	0.94745949984598	0.9754348693747954	0.977861964519337	0.992570232873815	0.9920631402545896	0.9962126737164859	Shirer_networks
1005	0.315053573372308	0.8902999821624842	0.836677841944024	0.8897599646474675	0.9713150170343665	0.9776705673717878	0.9596222300144903	0.9867950354154646	0.9938872733382782	0.9853012685021497	0.9988046343123138	Shirer_networks
1006	0.4138372395855261	0.7216705686226561	0.8422898207668832	0.8709999804822673	0.9565338686906105	0.9470055033237761	0.9740571255342827	0.9849224089844281	0.973717334525938	0.9788092613389219	0.9964757095646966	Shirer_networks
1007	0.7345078236084419	0.8827389399265646	0.8976023765840809	0.9295333072775394	0.9592424222546234	0.9614693412879471	0.9797522926488066	0.9849534014055348	0.9892559680095513	0.9947715857208548	0.9984303520144535	Shirer_networks
1008	0.5342152828089799	0.8252762798071476	0.6384528504841327	0.9430100427552033	0.9040781286775061	0.9614984820311646	0.9878916918894838	0.9794713548773827	0.9819048946952387	0.9971601868801313	0.9967694992780771	Shirer_networks
1009	0.20620619549801117	0.5705422950096886	0.5839247465237075	0.8457440133943862	0.9152168876761222	0.920468675771413	0.962363458803001	0.9883918178159193	0.971718804206203	0.9760394196657103	0.9943705809019024	Shirer_networks
1010	0.32366642057382716	0.4496927958108216	0.7346818000305144	0.8131444976999925	0.9580423007575708	0.9656232295628773	0.9718341217254435	0.9842939814234681	0.9895296103111862	0.9926383733688438	0.997058876918973	Shirer_networks
1011	0.4265463619269128	0.5110833415641048	0.8688820564518374	0.8935943263688995	0.9505462714682673	0.9681434540157237	0.9799808020388168	0.9943847112325886	0.9921964152712359	0.9983164451849865	0.9976894778689722	Shirer_networks
1012	0.5177886881429563	0.8152165216071107	0.8827273215177959	0.914514471643738	0.6426961728810643	0.947433427571193	0.9875339311027584	0.9797233664595592	0.9859520093112686	0.9950392793296344	0.9934660737548351	Shirer_networks
1013	0.6182274437982316	0.8318334518583558	0.8012491553680255	0.7349074682910919	0.9308787379991859	0.926457490441416	0.9923176664726561	0.9806290871887202	0.9967306951977997	0.9924660163788559	0.9944679106275842	Shirer_networks
1014	0.5571218254052839	0.8228269536959802	0.8842195649872059	0.8898832982479975	0.9688028153551123	0.9635306152067605	0.9673816640362218	0.9838958747392146	0.9883743449119005	0.9923040188411177	0.9966754794700632	Shirer_networks
1015	0.757546247368863	0.5769487076994753	0.7030250553294597	0.9095125530511667	0.9290305768965631	0.9802662570300429	0.9722263913942363	0.9618782116849278	0.9806869418804722	0.996666975454362	0.9972148657351386	Shirer_networks
1016	0.6595311862767201	0.23498470137326055	0.9490793161125526	0.9078661264048429	0.9319548386519341	0.982329859972829	0.9698837111521929	0.9813532076138035	0.9889614253222515	0.988531431732754	0.9940244341158255	Shirer_networks
1017	0.8101304741532567	0.7058570671185853	0.8294868812535944	0.8831479637665118	0.8691127950836869	0.9811062144193424	0.9874741201146049	0.9656823106856087	0.9889052133591121	0.9967158210997434	0.996661491734248	Shirer_networks
1018	0.6929042909220913	0.6650195625973792	0.853284915722532	0.9313225732090933	0.8595453437629847	0.9667337243331633	0.9794011283708965	0.9888796376598813	0.9936299451474021	0.9874371787393391	0.9970759336912466	Shirer_networks
1019	0.6276951258504819	0.49565588098193275	0.8174692513303622	0.9057222851486563	0.9413861949270683	0.867539878900211	0.9897028532601719	0.9826794235655194	0.9905183722440867	0.9914194377815906	0.9976220303165311	Shirer_networks
1020	0.4994969947530007	0.7840610959912895	0.8204885840673883	0.9373644475276426	0.92572660867728	0.9586232524361856	0.9781882352000508	0.9759524408897606	0.9881552261560264	0.9933510361672642	0.9954756520987444	Shirer_networks
1021	0.08502705242517877	0.777528060712947	0.9258107502138786	0.743694509496658	0.929399955957827	0.9767486548996063	0.9491302951863744	0.988920528275516	0.9876448606988775	0.9943019153005608	0.9985566084871729	Shirer_networks
1022	0.6001577689081184	0.5575078543862391	0.8178000499958299	0.9221690420045492	0.9150845811803511	0.9269754045256503	0.977940107836692	0.9851754375087362	0.9874480331134114	0.9944228938789188	0.996363544977554	Shirer_networks
1023	0.8276731525826542	0.6810925328298446	0.9020801173394843	0.8867729557271513	0.9407158071505974	0.966038332660766	0.9730234401961034	0.9653583817725699	0.9848960420702965	0.9902401566042851	0.9967374788141949	Shirer_networks
1024	0.8170872012012773	0.8522951970420223	0.9314646966302296	0.7796275546569549	0.935205545617539	0.9536848542964426	0.9801143424715544	0.981436426965086	0.9963205767498239	0.9948230157168866	0.9962085408138446	Shirer_networks
1025	0.7562851059630415	0.7019611785462326	0.8749102190561507	0.9450781009614553	0.8873691509368105	0.9333480351549527	0.9872117439142262	0.9760899513683391	0.9905915435265594	0.994221972672781	0.9972781135881583	Shirer_networks
1026	0.5889657562164533	0.8271925780996578	0.6133671436687143	0.9157882524486036	0.9043942634363195	0.9639888024256503	0.9034583051439568	0.9715909036480607	0.9845011126768031	0.9921047211915811	0.996598646125423	Shirer_networks
1027	0.5581310666344912	0.5929616625550941	0.9094728327998758	0.8313269787634653	0.9481617507651707	0.9495026606600081	0.9868397243480416	0.9896516178118688	0.9945326806801081	0.9947521645969424	0.9944175116500416	Shirer_networks
1028	0.5253031681590584	0.6502673127054942	0.9129324015922119	0.8202441911745599	0.9673762540728813	0.9201503035949455	0.9854224580006817	0.9859229509410632	0.9883721499633373	0.9914329231528728	0.9931301681342651	Shirer_networks
1029	0.6110546996544004	0.6429882063102956	0.839652335143523	0.8990345284944731	0.9103920321320362	0.9685790750099066	0.9812888930380372	0.9809039307829486	0.9748280589018481	0.9936425018262147	0.9939400941473613	Shirer_networks
1030	0.7108768582483403	0.6621894990042847	0.718003938071116	0.9167796558956502	0.9125862409019802	0.9823586091733383	0.9575973806673734	0.9786879702971665	0.994878075630919	0.9970052526654697	0.9964126403662817	Shirer_networks
1031	0.9314054710099968	0.4089170461852878	0.8766490556270304	0.7559969861335534	0.8926688010661843	0.9392287846756489	0.9781237927062334	0.9904915978096691	0.9924760204528564	0.9871105265611068	0.996193982538647	Shirer_networks
1032	0.7419610288266258	0.687723912935273	0.7928990965868201	0.7066448697433653	0.9415794770216548	0.942440480658506	0.9854698837138229	0.9814185044118768	0.9813759961014851	0.9961124212427814	0.9961243352507411	Shirer_networks
1033	0.6086849557751213	0.8167986398136334	0.8773207005999283	0.8913901263836491	0.9008461055501022	0.9466535511043178	0.9292428512576991	0.9836696656252698	0.9961025598392697	0.9974649225605055	0.9890585277975639	Shirer_networks
1034	0.8274464467493362	0.6628247243666547	0.8655758806113032	0.8049931394919292	0.9616691395699465	0.9439205817001747	0.9606940019044243	0.9686362367645458	0.9946720680659007	0.9921509988707217	0.9980178662092154	Shirer_networks
1035	0.609082872999547	0.8433133176029106	0.8347775115253698	0.8854493906317553	0.9129390740291039	0.9719390451172673	0.9695452812477354	0.9846085653302282	0.9911853574365288	0.9966124037440551	0.9957018047630765	Shirer_networks
1036	0.3849724216988554	0.727014060292505	0.8562252280619923	0.76092886371522	0.9541063575843979	0.9553100204482011	0.9541288830962134	0.9759191422035196	0.9847145529701129	0.9964704859051698	0.9987715459516551	Shirer_networks
1037	0.2689823501010666	0.9581289169832558	0.8820794147159727	0.7558985388810926	0.9110930663213577	0.9767536919807357	0.9671257018434607	0.9821066145480939	0.9976503336898507	0.9870325963467856	0.9894526877992698	Shirer_networks
1038	0.7307720232689494	0.8820804177413797	0.6166978117127091	0.9314482379212843	0.9627500410658194	0.942817771267241	0.9737656960336107	0.9951229666041104	0.9910102961127418	0.994449846197688	0.9958282456700683	Shirer_networks
1039	0.4300682324730991	0.31633445216569955	0.7565351007475165	0.8958909346799315	0.9667362127437742	0.9479060611593169	0.9787083856773946	0.9690425161492048	0.9931753838909831	0.9924416107266973	0.9947302331743635	Shirer_networks
1040	0.646342588455842	0.8015220728178698	0.6497831525498134	0.9481125007601513	0.9166185847578254	0.9370199794306648	0.9807188947436623	0.9789886889310734	0.9868735864054476	0.9902058189649627	0.9935188788497658	Shirer_networks
1041	0.4370610039914925	0.8151269556373407	0.9378701216635111	0.8668357542116032	0.8804807459244287	0.9463176281816297	0.9737054599836783	0.9848210693521486	0.979468256669998	0.9969682484884212	0.9942112277563313	Shirer_networks
1042	0.7485787538959585	0.7700705826043528	0.8241524067239852	0.8729386910467528	0.8645047324102131	0.9459406629973561	0.966247546900064	0.9848060103214176	0.9913406785687835	0.98492098813178	0.9893190712572528	Shirer_networks
1043	0.7335422808460574	0.7987612575398222	0.6140528049841956	0.8911230369825204	0.9404652944121986	0.9730718123991524	0.9652834299928504	0.9702509116233526	0.9883718125469244	0.9965461114879209	0.9963991219552586	Shirer_networks
1044	0.618497590168988	0.5933856554228304	0.737058126175773	0.8449920727498778	0.8816241697049303	0.9695254277129131	0.9456962693361783	0.9904160007143366	0.9950767589433644	0.9918363735566027	0.9957884392000886	Shirer_networks
1045	0.489090616488421	0.9158746958547367	0.8777011074703107	0.7802331949524901	0.9469070499669102	0.9458728609985176	0.983017118200564	0.9544237116245415	0.9898862126787098	0.9930354762771306	0.9937270051740235	Shirer_networks
1046	0.7743336576961812	0.7937919900387218	0.7801244948272887	0.8632877620725121	0.98518739501181	0.9633991875592912	0.9699405035707871	0.9906585536883328	0.9945399004763676	0.9918673668978093	0.9976242730499478	Shirer_networks
1047	0.8214706965166653	0.6051708345815099	0.7345317496780357	0.8631237722294622	0.9585615648319918	0.981125901566913	0.9580594036120061	0.9691891731244301	0.9920043396887608	0.9935369734784059	0.9971394780463769	Shirer_networks
1048	0.8215969814291082	0.5197300906441829	0.9116063504747215	0.8287901401057804	0.7684987067976933	0.9702844102880339	0.9624462625302688	0.9761445294770053	0.993540739858066	0.9926309108016531	0.9960055870397104	Shirer_networks
1049	0.39116504943599006	0.5073796486176584	0.9218559813467662	0.7681072207228814	0.895365700470082	0.9812778282449024	0.9654635537306573	0.9722442374245919	0.9924060713971539	0.9926617161093414	0.9982764459447193	Shirer_networks
1050	0.34843257933976335	0.8108021647173367	0.7238248764233848	0.9364596980736921	0.9209627127070854	0.9640863156884096	0.9776132446014437	0.9888846050239755	0.9854830398781783	0.9939594458729576	0.9973295038311951	Shirer_networks
1051	0.6418586830791749	0.5344810012412907	0.8821201148889666	0.9204392576092661	0.9276402531019687	0.9479567873354056	0.9641845404920313	0.9882776018274118	0.9864531022490111	0.9948987698667393	0.9970587952882226	Shirer_networks
1052	0.5426078127965008	0.803114605310173	0.7531738805809527	0.7239876550043092	0.9428051838743526	0.9714063467802907	0.9716330984583057	0.9911865695274313	0.9940302410496907	0.9884567030788298	0.9967326240057561	Shirer_networks
1053	0.3011282099033953	0.7618853660512768	0.8637710034018384	0.912641245710583	0.8601832801445576	0.9780604878372177	0.9708894645157167	0.9810013665047002	0.9846807265966602	0.9964371751755531	0.9943964687173878	Shirer_networks
1054	0.578990096496204	0.6721774347642379	0.6981472893275202	0.7721583493493229	0.9580591556173692	0.9461250445621554	0.9620204291499121	0.9763850384331039	0.9909692829739912	0.9976169180783035	0.998859905566659	Shirer_networks
1055	0.3961367200135803	0.5700310908773227	0.9330392278270268	0.9240041164574835	0.9205135654525342	0.9560186166958774	0.9757660070588686	0.9903700063101366	0.9845576045423934	0.9975340780783944	0.9981969852317685	Shirer_networks
1056	0.7286382648063287	0.6429533093793693	0.8261931171342147	0.8513441222268913	0.8512324646773644	0.9427810036266264	0.9837132091944801	0.9922520478847896	0.9864545278294415	0.9966981267858779	0.9980252158925639	Shirer_networks
1057	0.4444760141231882	0.5361995179335481	0.5609367066835017	0.9355540374570825	0.8857614782092831	0.9684359731575923	0.9447785563765545	0.9932769823598323	0.9921537966792424	0.9928077462466545	0.9984615180123804	Shirer_networks
1058	0.6013776244489217	0.48319380594381256	0.785983016489257	0.7595366152311256	0.9571098780596414	0.9471460838761339	0.9595221941855896	0.9924705623499686	0.9920900310269851	0.9885306302706545	0.9983729052927004	Shirer_networks
1059	0.8373164840707792	0.787636451990911	0.8126154973650641	0.8929356356895118	0.9677218402557614	0.9548007877606677	0.9882854093720052	0.981920092323817	0.9716601937648849	0.9987242387623669	0.9975416582320042	Shirer_networks
1060	0.7438867656957943	0.767540197958966	0.9157898368153234	0.8910010083919484	0.956245492992035	0.946881038075873	0.9857925409163619	0.986349848844119	0.9917652813508814	0.9938758414085385	0.9982464623916325	Shirer_networks
1061	0.7068286694637476	0.7034255182348861	0.8262119417038241	0.9394777783812411	0.9340542402267655	0.954376840377497	0.9845492175054633	0.9861270086340742	0.9885248058646772	0.9925650485668884	0.9989813477150637	Shirer_networks
1062	0.3591648893566468	0.5872481873612256	0.8780200315013011	0.9321649399293699	0.9778464723711146	0.9527257802061234	0.9331423699604462	0.9851345237392393	0.9880922943725441	0.9856285348259115	0.9946741976414228	Shirer_networks
1063	0.6872545300073517	0.7664954873876194	0.9147560203388887	0.8930484656866461	0.8305853938425116	0.9392875178529723	0.9822119917917773	0.9795993629180442	0.9841149680631776	0.9929239162466081	0.996568746024262	Shirer_networks
1064	0.6315636545983558	0.736149970124186	0.8311649765741094	0.9240529288358303	0.8938340743143415	0.9667452785685396	0.9599469059755055	0.987344732975109	0.9912091356609358	0.9924950351720472	0.9961915926616457	Shirer_networks
1065	0.6536002870675551	0.6558551362639391	0.8660543844273081	0.8217226383186442	0.9080086442714752	0.9502945175518719	0.9864953512997505	0.9891940228110552	0.9974624206899505	0.9955742311619529	0.9968039113329548	Shirer_networks
1066	0.39010686066746403	0.42945477967185525	0.8916299734034919	0.9339851078822181	0.9437850889063246	0.9489163180619082	0.9845163270892553	0.98470656941796	0.988261057154628	0.9939708474555948	0.9979636819008808	Shirer_networks
1067	0.44760317550929263	0.6295234139024475	0.8031995067716516	0.916274414821962	0.8840150989081207	0.9643037024719976	0.9688734245939138	0.9845927161537478	0.9879044470472238	0.9939765321945615	0.9977911952734086	Shirer_networks
1068	0.602003698895557	0.38697207643448717	0.6787870824480651	0.871237129615256	0.8891935230474484	0.9775823559969291	0.9862251637394138	0.985841387995926	0.9913670115191503	0.9887981790659937	0.9978986402688913	Shirer_networks
1069	0.512134735327887	0.6272662294125371	0.7131314600814521	0.8430839294057639	0.8154838453954737	0.9633331917635071	0.9811535903782905	0.9895391692701322	0.9812760104255208	0.985010419187341	0.9890373353283256	Shirer_networks
1070	0.545025808451261	0.7419857757385622	0.9051581605224579	0.8850745164680778	0.9458720927594588	0.9152883403857246	0.9764754959602358	0.9602226828453925	0.9916244245470598	0.9895671672476676	0.9973299209438545	Shirer_networks
1071	0.7488392811099239	0.7376780466801971	0.8112712900515107	0.916634363025289	0.9269277219959412	0.9292759443083987	0.953987141035916	0.9907089596674719	0.9884243461270256	0.9925630717539375	0.9976139599277862	Shirer_networks
1072	0.6337234397293835	0.774491928168355	0.8735974650827544	0.9602016793359546	0.9477355447344706	0.9376429199909068	0.976738859167446	0.9667034118418605	0.9762213661557919	0.9837725886970045	0.9953658393047669	Shirer_networks
1073	0.7829862582819411	0.7860939257504544	0.829468413925516	0.9019699958076381	0.8616733434773582	0.9114680860491926	0.9838317729660007	0.9725512539988572	0.9888873187476863	0.9853569250951253	0.9948012102341994	Shirer_networks
1074	0.8496806723176826	0.7115721796857717	0.8730271568602295	0.7560635755795428	0.9123945094680526	0.9730459966819709	0.9229376988480986	0.9852142915508681	0.9869576137148215	0.9867845582196519	0.9961253852602803	Shirer_networks
1075	0.5929659042381776	0.5585379615413855	0.8573261887944632	0.8048242243808781	0.9671725844193638	0.9730016092855283	0.9871019076259563	0.9821502931501475	0.990575996683243	0.9963143334175389	0.9949527178565866	Shirer_networks
1076	0.7482453132362815	0.8376505643814803	0.8398464400187047	0.7764170580536018	0.9299978810517677	0.9537818646007158	0.9539471362957296	0.9751352846348064	0.9910349732888373	0.9851627614200813	0.9921099453229747	Shirer_networks
1077	0.6622559428074858	0.8273359201763889	0.9350362619148833	0.909388911323247	0.893234382564424	0.9475218999592048	0.966396451002295	0.9885582097930321	0.9893793223077989	0.9966407012775164	0.9961718347769852	Shirer_networks
1078	0.8346057052558605	0.7886616310976173	0.6418704848993655	0.6645713120265709	0.9114379330211426	0.9691832206917372	0.9712116766194301	0.9846897550314238	0.9828689874135834	0.9921159539402657	0.9913048328393209	Shirer_networks
1079	0.02039715003603862	0.6420877260535425	0.708923430875259	0.8872163571681538	0.8405771833186534	0.9723671281411714	0.9566823026717655	0.9913424828332382	0.9929236745834411	0.9950671313585444	0.9968147248541617	Shirer_networks
1080	0.7859290304563327	0.6716938281302728	0.8623973309969272	0.8440307322516094	0.9671498467184336	0.9185671641902364	0.9301950260426126	0.9838805382690105	0.9899505745163584	0.9921388857735749	0.9956799141770059	Shirer_networks
1081	0.8174055959053126	0.7887624741249069	0.831375630036507	0.8475410833880451	0.7900520287096289	0.9466490009438935	0.9428969217566866	0.9904925298580868	0.9947482418980027	0.9874693949792112	0.9945521318932362	Shirer_networks
1082	0.7919397283278589	0.34652511514954704	0.9239006286461936	0.8984597146939116	0.8614413496831547	0.9885691735907178	0.9830844076262911	0.9681574230050615	0.9868961094196127	0.9882376651326336	0.9978223317948977	Shirer_networks
1083	0.8091891298831332	0.7920213766729562	0.8271164440135272	0.9036128504736574	0.980713899222119	0.9458330220700361	0.9486733649624411	0.9657176978104848	0.979671954990642	0.996735183872421	0.9931515506296866	Shirer_networks
1084	0.6908667144693895	0.7237575384076443	0.845037525019246	0.8388919170458153	0.9315903002715432	0.9400184194365786	0.9297785445654707	0.979320712511378	0.9812648131710947	0.9908291215551033	0.9956258257485123	Shirer_networks
1085	0.7896279526616479	0.6338781626635976	0.742993432975424	0.9129992504422576	0.9881845270383315	0.9175684701641389	0.9807500286012609	0.982517366315305	0.9946152593059723	0.993981822772807	0.99735747246577	Shirer_networks
1086	0.6926706983862027	0.7652126720538099	0.9157574525827512	0.780656716439446	0.9574003127993602	0.9252773489791684	0.9931032937174336	0.9772789510576076	0.9866267592048393	0.9973303516921259	0.9980171754063774	Shirer_networks
1087	0.886208424356481	0.6249481671679444	0.8951736244165347	0.8798502327922254	0.9493506356388588	0.9074116363862996	0.9668535176935367	0.9914989004709642	0.9886481699802837	0.9980409197719855	0.9966938568304405	Shirer_networks
1088	0.4103619940462304	0.859259935865576	0.7763670186359384	0.8127732964513242	0.8048679123364821	0.9794983484814108	0.9836220537316906	0.9670127638512251	0.9901340970819579	0.9944042810723908	0.9936121792336787	Shirer_networks
1089	0.9165894490555906	0.6355352077132012	0.7674516757967617	0.7957128730004958	0.8683061888086486	0.9631059373501818	0.9684592947482635	0.9788190936683068	0.9819660166612001	0.9927733332284545	0.9964526708103603	Shirer_networks
1090	0.6152189649217198	0.7214955098835755	0.7093296924042966	0.8833655813182701	0.9289733764612818	0.9219681839044127	0.969443748031032	0.9843441596375202	0.9943365632048227	0.9886029210525509	0.9944804891962509	Shirer_networks
1091	0.36449080718585086	0.2143287476154291	0.73736557873778	0.8408866189309558	0.8694921506580939	0.9789206076451327	0.9418122532710096	0.987164309472963	0.9877769465082751	0.9924780808478217	0.996559877404801	Shirer_networks
1092	0.6611806405078962	0.6812343610721676	0.8650115889330048	0.9790071754102471	0.911407798223435	0.9479465320072202	0.9720051930324293	0.9739272634675666	0.9896216675519028	0.9927838742611016	0.9947291554492157	Shirer_networks
1093	0.7518624230270681	0.8389682102124658	0.8910409122617585	0.8956340626273079	0.9538908224655209	0.9812905904117248	0.9749030604205521	0.9676971552448512	0.9943277526918817	0.9932528133555143	0.992700534316648	Shirer_networks
1094	0.5652038984279758	0.5635366982540239	0.8657238448848077	0.8543880311720582	0.9014081996017993	0.959603865526997	0.9742319473267844	0.9848902847918906	0.9918071136737996	0.9928164672821964	0.9966225030631497	Shirer_networks
1095	0.7414522552144964	0.3515203818552483	0.8419105667914312	0.9421773014708479	0.9041854579052337	0.9449849624569723	0.9665850559902458	0.9853655960329785	0.9866190504686912	0.9938818153580373	0.9961391850314492	Shirer_networks
1096	0.7495382349839927	0.8899999884791964	0.8727775315018284	0.9188367287865417	0.8766500699422166	0.9448375894817664	0.946135884679683	0.9846713166480497	0.9943034190499109	0.9953844486146375	0.9969785689234094	Shirer_networks
1097	0.335661385597899	0.7455102050148672	0.9390140856977522	0.7752020697718444	0.7360691222587047	0.9685025137685711	0.9533381102312724	0.991393985823708	0.9795044811744399	0.9971200663278121	0.999038784970715	Shirer_networks
1098	0.6532086952659956	0.36455906111885517	0.9154195889059493	0.954968158590073	0.9367966991024688	0.9357103074581632	0.9902509630001488	0.9876806894485233	0.9905972720518244	0.9902147175687233	0.9907323236891166	Shirer_networks
1099	0.2834783334179952	0.7689032065703004	0.8150697468901131	0.9030508755094231	0.8813933575014091	0.945758264603641	0.9732771803339656	0.9872301108859669	0.9849149196510737	0.9929316283866773	0.998280525900842	Shirer_networks
1100	0.7641071870420597	0.7418700202329678	0.6222981904615905	0.9529984539303848	0.9029770777588171	0.9497366330954944	0.9775559825577635	0.9846489366631626	0.9958506827659199	0.9939759122236878	0.9971374103999309	Shirer_networks
1101	-0.028421265021061848	0.8075271681276763	0.8482723686583946	0.7752777216966367	0.8564344077676296	0.9222938184205921	0.9727814638212974	0.9709780626920779	0.9913401408468284	0.9915042552141757	0.9973491889775025	Shirer_networks
1102	0.6811100846670316	0.6307070424260397	0.8288133028137566	0.8954471021013717	0.9473114936178674	0.9646085444357406	0.9739343023555823	0.9844709346217915	0.9756562022488493	0.992705663212367	0.988261655012034	Shirer_networks
1103	0.7271442756119326	0.7885187296652707	0.738438978399295	0.94313326176629	0.8891964877665688	0.9624423221042359	0.939250784964873	0.9890620409445683	0.994489494021241	0.9904372804570334	0.9979016060612498	Shirer_networks
1104	0.6901496506545477	0.7255528178860549	0.7160786534336192	0.9364947756530396	0.9166322089863186	0.9752548709022111	0.9662173022189955	0.967887526710477	0.9907484880607804	0.9898024007727033	0.9987096882822508	Shirer_networks
1105	0.3904877646212713	0.7538257205455737	0.9033783630835699	0.8176824449940097	0.9135763222451799	0.9563367443411754	0.9591727761268007	0.9803112372998066	0.9788990882762469	0.9932518709336583	0.996774033899688	Shirer_networks
1106	0.6916390138962387	0.7420575583492159	0.8091332631675024	0.9134077028149812	0.9492293179234015	0.920298639156935	0.9515084513343544	0.983935829763426	0.9907080446979353	0.9936127844252094	0.997644407439858	Shirer_networks
1107	0.8491268424604965	0.5642350198739785	0.879536620097167	0.8543187675740463	0.9619778026133614	0.9763088381702143	0.9696280623522623	0.9758811618832072	0.9930810334388189	0.9942923070268639	0.9970469152436581	Shirer_networks
1108	0.4898477332844042	0.682993156683659	0.8401201203804451	0.8485885979041108	0.8808195584660858	0.9433252247527376	0.9757168065486261	0.9727488750016903	0.9898046731922205	0.9947303234167131	0.9964759449979458	Shirer_networks
1109	0.7609707499372609	0.6250124462420107	0.9136576534918293	0.8110939915306825	0.9202747882691243	0.9399934364282653	0.9840437437379783	0.9650021620786813	0.9906284247976422	0.9943859501342533	0.9979345182255752	Shirer_networks
1110	0.6484102977547703	0.8949505743234748	0.766450158328258	0.856672334731128	0.873493706318612	0.9332450823527454	0.9849923417185587	0.9909833039466844	0.9922199856007207	0.9978174175876062	0.9949223724299605	Shirer_networks
1111	0.47707298675417764	0.6704378396973971	0.8126965390380858	0.856443662631352	0.92647937380063	0.8614131046155172	0.9544256169186423	0.986667119561797	0.9892640967586719	0.991603932423072	0.9950854517517909	Shirer_networks
1112	0.8396711417738323	0.7109731888955703	0.8522135458668162	0.8544978247994842	0.9328404171995704	0.9580510793752153	0.9847954055368988	0.9813161796899408	0.9902823553180504	0.9958457836132313	0.9967904280876195	Shirer_networks
1113	0.5670029551677221	0.671394674676485	0.7176665788832255	0.8755254353868801	0.9332188569148618	0.9836707641169935	0.9930479521484838	0.974679170057593	0.9960299913955559	0.9963037288118806	0.997767544599689	Shirer_networks
1114	0.7785783238699127	0.7172662927583289	0.7903149939072849	0.8810655228405062	0.8632280095647727	0.9248674249780375	0.9709459691046014	0.9537222840966268	0.9930735990588141	0.993543875488673	0.9968067536600268	Shirer_networks
1115	0.3877360389058442	0.7970067672051073	0.8201982240834262	0.9377100281361375	0.9372715670841434	0.9682272423393457	0.961039381353664	0.9853089535430062	0.9928356882139868	0.9940055330746967	0.9984076122765981	Shirer_networks
1116	0.4551958720990913	0.8172779093441231	0.8141577121823913	0.8190500690524075	0.9305737231629873	0.9809382341223428	0.9923246739273477	0.9672389302575239	0.994350457721752	0.9971113058245878	0.990696006364786	Shirer_networks
1117	0.4475806199919335	0.8671399028029753	0.849341643709175	0.9080943337951752	0.9441729957581908	0.9002840200814262	0.9721831457725667	0.9894521988743128	0.9954525039503737	0.9962509297727409	0.9962641270325832	Shirer_networks
1118	0.7643637133462879	0.8740247484861189	0.6844066785152509	0.819878614940724	0.7961210714448556	0.967096228011308	0.9814578947307622	0.9661957178800938	0.9860169335024215	0.9937000042059055	0.9928474786676358	Shirer_networks
1119	0.8708978156090514	0.8168936767427661	0.8064407918197144	0.8399504212854445	0.8838225067406341	0.954231776688929	0.9692687192610877	0.9893420903598076	0.9963389956788916	0.9863875811131424	0.995874720274563	Shirer_networks
1120	0.3487748907537886	0.79789520382492	0.5780601672053737	0.9230249792851644	0.8934887691114288	0.96076125642815	0.9752250884428578	0.9805180730729659	0.9902137049009375	0.9938734058363787	0.987659204173446	Shirer_networks
1121	0.47704681163110446	0.7731222440193629	0.6862172253142236	0.9065388181060097	0.8726315351960863	0.9774358344554639	0.9704166648900112	0.9835453490752827	0.9949182697588379	0.9966147988158224	0.9938941664166485	Shirer_networks
1122	0.4226175225711394	0.79415629246501	0.8720102324494339	0.8569706826581721	0.9070447335496183	0.9558051098119241	0.968415672975131	0.9919257303369575	0.9912734719020532	0.9964279993468996	0.9963239234587178	Shirer_networks
1123	0.3508734949362003	0.8871708662273415	0.8608646017739794	0.9188127219188995	0.9560510301045057	0.9386876035514974	0.9568073073686968	0.990175799834417	0.9924799632065938	0.986284805880214	0.9974741348730383	Shirer_networks
1124	0.8474647776796068	0.7517135966410922	0.5521795718943118	0.9326464537100797	0.9178568489362152	0.9355443133423482	0.9730969464729793	0.9870293905842727	0.9847618294646243	0.9958251893504169	0.99708421618523	Shirer_networks
1125	0.8000968440463123	0.9114971004595749	0.8436485820421087	0.935748887579161	0.9580405892003622	0.9516974846363239	0.9878106312996375	0.980134265213566	0.9877317681103791	0.9934224367228388	0.984761239001357	Shirer_networks
1126	0.7176180600337829	0.8840836950839939	0.8126037112656179	0.8964854401023492	0.7464369639850916	0.9683399724753038	0.9868953232642029	0.9542804267115206	0.9744749548654754	0.9933687116981971	0.9954178656875521	Shirer_networks
1127	0.6655357988068542	0.48798460125540566	0.8352024811191692	0.8332550366378999	0.9057813225802751	0.9813845138486539	0.9862904527513291	0.9757031296803613	0.9961066166014939	0.9864433245997104	0.9967504266538166	Shirer_networks
1128	0.4932474927838092	0.6779067747965632	0.8682166519364027	0.728102545768362	0.9595316451678239	0.9710889722458483	0.9472675188382629	0.9783221605687042	0.9851183102963286	0.9888417398120841	0.9964835086488097	Shirer_networks
1129	0.7268021530175743	0.8486646636704156	0.7372550936491735	0.7599046843101712	0.9190649890066993	0.9619438628907082	0.9812632419166389	0.9828769239058308	0.9840497257107539	0.9948815947166697	0.9954767190627529	Shirer_networks
1130	0.7659571207925748	0.8744409409995668	0.8977911725867405	0.9137265422899525	0.9503937554464976	0.9357970506819944	0.9758393803868248	0.9831644434546157	0.988615724558353	0.9904892361008188	0.9956896836614401	Shirer_networks
1131	0.5566417917613742	0.8029257196992521	0.7047883987300934	0.9153518740075594	0.9577555087288611	0.9360752474395312	0.9846696272728801	0.9720832033726591	0.9945577748526997	0.9952292136162963	0.9984527270332297	Shirer_networks
1132	0.7436421288155677	0.43877795569482736	0.839727808086363	0.7427141045294858	0.9534268933212074	0.9666596386178696	0.943062234432178	0.9811503824910861	0.9860352599081235	0.9885770231240538	0.997657698151972	Shirer_networks
1133	0.5539401152001961	0.7486919360400998	0.8711273189164883	0.7292064361447276	0.9735526067341428	0.9717687656007122	0.9830821095117097	0.9822933250198114	0.9854699872050413	0.9941370068020661	0.9977484535248922	Shirer_networks
1134	0.17172288270752328	0.6460176467531885	0.8356162733523612	0.927865534526346	0.9275105319578539	0.9811700264057757	0.9693842627074853	0.9734076002069607	0.997053929674683	0.999083330623191	0.9947439591074578	Shirer_networks
1135	0.572979349331095	0.7718189763953223	0.87122341204576	0.9097878681919104	0.9392112127242255	0.978796394979946	0.9612894924367986	0.9800548181661215	0.9923793646615864	0.9964001068187773	0.9966219232999916	Shirer_networks
1136	0.31903542848176913	0.6857410122832356	0.8561525439368761	0.8502875307445673	0.9519269519842901	0.9405132717039231	0.9613354827052689	0.9824095938196792	0.9930815489419839	0.9898809166450018	0.9939668935947201	Shirer_networks
1137	0.5380721260428553	0.7452642027353059	0.8398889275206088	0.8141567870635567	0.9172155390553476	0.9479729212298449	0.9694465161808132	0.97209953332894	0.9954194977878148	0.9938553682541552	0.9970044718226128	Shirer_networks
1138	0.654170050389913	0.7183848493194351	0.7354219459128688	0.8294394109727448	0.9356741318259721	0.9271241653894051	0.9520140498544025	0.9921047808459577	0.9905532182167279	0.9941315888058534	0.9946236735988541	Shirer_networks
1139	0.8208561645183079	0.8908058036536648	0.8328740507945973	0.8764103095313551	0.906519094779294	0.977162906967923	0.9700368470571168	0.9696884958826483	0.9951590070777452	0.9913134551446259	0.9941797062889406	Shirer_networks
1140	0.508559953243384	0.54469666264221	0.7500470795937357	0.8364069627086084	0.9486453437463981	0.9723507474606725	0.9449894743106537	0.9908840021600367	0.9923395609871147	0.9897613161547718	0.9927336114995007	Shirer_networks
1141	0.869373647047571	0.8842604263743019	0.6855862592085034	0.922522799964783	0.8849109409992748	0.9593074824704305	0.924375485656888	0.9944203160149192	0.9942071652308622	0.9890662944998247	0.9944678202328043	Shirer_networks
1142	0.6063920397642961	0.7062845814771496	0.7722888757175717	0.7481158907375884	0.8838171030870416	0.9409109871374178	0.9696135873286811	0.986691678026253	0.992315029072145	0.994362332328894	0.9940444283255312	Shirer_networks
1143	0.4915044975533325	0.857070926883558	0.8048794311374355	0.8399139491148846	0.9546376996765745	0.8983573186349751	0.9661435259594934	0.9766760964244748	0.9924438068563638	0.9925084671867405	0.9960213090160742	Shirer_networks
1144	0.484316253551605	0.8528866262947276	0.913414064264611	0.8932315486922647	0.9316520599140149	0.9222152252747836	0.979497812956603	0.9934448839561831	0.9979920877193422	0.9898067747520871	0.9966611010399833	Shirer_networks
1145	0.5975085397923129	0.7436219975328516	0.7783256439345265	0.9530834644477049	0.9592196602285581	0.9454501142491043	0.989637478574044	0.9787208525390371	0.9923598411631145	0.992139495047615	0.9973458573868952	Shirer_networks
1146	-0.14024042904364578	0.7090776743325629	0.9006157892872007	0.9280686610880702	0.9503367465843428	0.9850837183877423	0.9715540120840134	0.9645486285739306	0.9942336306633226	0.9912376478424384	0.9935268880052744	Shirer_networks
1147	0.9206861616971093	0.764659913595933	0.8504213000532618	0.9252195077513202	0.8883476972434803	0.9354011626783207	0.9875325785411029	0.983563250077857	0.9928091592521737	0.9975023252894099	0.991234346539629	Shirer_networks
1148	0.5710784330083614	0.7534485435730913	0.8429008956773444	0.851976342251365	0.9421569646719248	0.9361125753746572	0.9776904160638162	0.9767536085800943	0.9710750301744759	0.9943467720467756	0.9876246089749312	Shirer_networks
1149	0.623986177558678	0.8580224641391441	0.9069835501183741	0.9576117058777707	0.9313900755167699	0.9734761705263296	0.9319444893711974	0.9799711811126843	0.987004208190183	0.992358824038985	0.9964531828797611	Shirer_networks
1150	0.4814095991224032	0.704449537807865	0.6235967401272531	0.9039649089340451	0.9250008918418879	0.7669568636727737	0.9698806230862511	0.9861166897121623	0.9966901405688903	0.9919312234561561	0.9958505519532977	Shirer_networks
1151	0.41360307801492047	0.6367874953753098	0.8560418629417359	0.9022183468261638	0.8924233826488848	0.9349449485676169	0.9716790567145434	0.9686078653258217	0.989061809952338	0.9959858806839732	0.9963700538416788	Shirer_networks
1152	0.5491050954330194	0.7047363582724158	0.7843937785805111	0.8202306697328181	0.926268446012544	0.9547328948641994	0.9502575191676725	0.9861229191042886	0.9797847276783309	0.9877392404266676	0.9987343361700742	Shirer_networks
1153	0.7505748281861061	0.2928748665725795	0.9024550789925562	0.8446752106179092	0.9533844213351692	0.960250186649656	0.976289164231116	0.9906653013156685	0.9925631801905714	0.9938588778514128	0.9960265956298456	Shirer_networks
1154	0.5495453422864877	0.7687916460279369	0.8874966658920125	0.735506648290826	0.9661797707492918	0.9452989472777981	0.9860206305997719	0.994261395175983	0.9949823563298994	0.9880950742740886	0.9988105633771176	Shirer_networks
1155	0.239119040662018	0.5026042879072765	0.8927589312815535	0.8704826544404178	0.909635388470649	0.9795426133348933	0.9681830417291145	0.9740661616745164	0.9842056345474199	0.9836203313001759	0.992847945305458	Shirer_networks
1156	0.7328340359126072	0.6095568525070575	0.907759602340581	0.9307083969855865	0.9785614732353521	0.9339155929682905	0.9706887076695956	0.9759902584914105	0.980689846511257	0.9953720802439275	0.9960855598705733	Shirer_networks
1157	0.5922824326902623	0.6205060653134993	0.7985104933217709	0.8944032678911129	0.9626928726066006	0.9420475809850768	0.9568189121720274	0.9964379381603008	0.9956525855092395	0.9964482629186662	0.997565248295307	Shirer_networks
1158	0.12311831726685579	0.6339293319506966	0.7541475432447104	0.8354448641046409	0.9035229319467092	0.9707610891189661	0.9810063768392416	0.9636276226706258	0.9833338138514138	0.9973512776708432	0.9982774752324408	Shirer_networks
1159	0.7905917009138801	0.7860013049632703	0.8246878373042308	0.9146699187716463	0.9260011942194639	0.9577545779382732	0.9347955058248046	0.9737205669144918	0.9876045821661963	0.9920387565902746	0.9976331166347561	Shirer_networks
1160	0.6414323004562464	0.8022296093804969	0.36321550367616817	0.7973127111733872	0.8896396062968674	0.9512235183768711	0.9831120967564289	0.9677267315102168	0.9753606540223192	0.9946436453119166	0.9987274492721749	Shirer_networks
1161	0.7767316172252343	0.8330636069675376	0.44807388063345344	0.9196441161528246	0.8464327603991019	0.9680014767019379	0.9666269622216019	0.9892427240600068	0.9836630897757386	0.9955664376178534	0.9959711503138502	Shirer_networks
1162	0.800099881796894	0.4227667795269288	0.8274410629690638	0.7658006085266895	0.9252837501894218	0.9096458092200486	0.9143865522093386	0.979405691370085	0.9834643748389221	0.9906897728659628	0.9984402454460909	Shirer_networks
1163	0.4297087963741971	0.5899699511346034	0.764721699733756	0.9365478517929142	0.8969199455916524	0.963363598857659	0.9259914983476942	0.9717744619149469	0.9863266486761639	0.9845827759308847	0.9929104705024508	Shirer_networks
1164	0.4910753336626379	0.7962901370355127	0.8530861499326229	0.7992227112325292	0.9639434719757713	0.9114134107619666	0.9522021294035192	0.9735549751805013	0.9906930899114801	0.9883177234822046	0.9895153229763356	Shirer_networks
1165	0.6265225620536459	0.34787776122108965	0.6494861799750851	0.8766227617443718	0.8984156671325917	0.932253353277084	0.9730120368975395	0.9863192436909209	0.9886000423890233	0.9959469321475212	0.9880007343378667	Shirer_networks
1166	0.5320695316596665	0.744053473924386	0.8207430142301246	0.9426668595111307	0.7933650474287206	0.8699309908673893	0.9580592018927663	0.9734166514043657	0.984707357611148	0.9960567471659085	0.9978789968204812	Shirer_networks
1167	0.7887999046970986	0.5862706644312227	0.7676041120762189	0.8739666192434169	0.9484448984294495	0.9289192537156972	0.9830010271544014	0.9795688994452993	0.9906991807432792	0.9961181307140574	0.9973675621422498	Shirer_networks
1168	0.29277462236035623	0.9056516719595419	0.6585175625458016	0.8203400101272299	0.9475686699298868	0.9545717241358542	0.9727363335316109	0.9831202713458883	0.9821495935826843	0.998306993588607	0.9975061703350232	Shirer_networks
1169	0.7996438871113197	0.8390744697490053	0.8719013892205836	0.8725471577716488	0.8975227713986281	0.8994408746625367	0.9832414580714396	0.9756694828539787	0.9954004287270599	0.9967960242120034	0.9954200030688268	Shirer_networks
1170	0.7077036473231477	0.8826959455994641	0.7634480218533891	0.9168546372276912	0.8688827665057185	0.9060122546977547	0.9830399461811585	0.9737696148116843	0.9829606102112549	0.9956496257717562	0.9976674265735428	Shirer_networks
1171	0.5222918775684889	0.894624224494259	0.8505577627743295	0.8416044821816722	0.9086231105499097	0.97368848003728	0.9541578689474387	0.9881323406523645	0.9872389570714547	0.9980515752960644	0.9938900990870929	Shirer_networks
1172	0.526049421762824	0.8465463538588273	0.7934214839369029	0.8978273688365372	0.9492370228187194	0.872766310182592	0.9511674432303966	0.9870161493597619	0.9866035515986313	0.9915784852133547	0.9954884339814658	Shirer_networks
1173	0.6971705716677611	0.6268311449386422	0.7623792341114733	0.8011703966143421	0.9690110650579526	0.9739074231817951	0.9637300393455213	0.9811495026542053	0.9850759634902978	0.9978287064909954	0.990809382593552	Shirer_networks
1174	0.6637296629809473	0.5340406188810829	0.8018427957924126	0.8751901761591172	0.8190580232254139	0.9390753887923596	0.9852816428394086	0.9631082643957265	0.9801359366270876	0.9929118004537688	0.9918758262231225	Shirer_networks
1175	0.7765129977183827	0.8581758896581066	0.8471858457563264	0.837895928864507	0.7723290527304163	0.960199871806569	0.9587526428023714	0.975031561184402	0.988670042497863	0.9929666543615946	0.9974624227501241	Shirer_networks
1176	0.329148219383263	0.8612880673104598	0.7825602107472378	0.8645049072190869	0.932436115248124	0.9476816188472793	0.9772649808965287	0.9939378045342897	0.9923917692372104	0.9916943619409914	0.9963491978842557	Shirer_networks
1177	0.6672185449309866	0.7032312139403927	0.9129948020979199	0.905316527558459	0.8711729941312201	0.9769464428138374	0.9817556482133724	0.9767985669391226	0.9687262387415585	0.9915390764371355	0.9958422985032688	Shirer_networks
1178	0.5141744981882815	0.875718437498956	0.9035101694024492	0.8685598372430583	0.9237409279548637	0.8908624619158306	0.9636386132828257	0.9892031591775716	0.9790913398742732	0.9963207910200688	0.9982160676019864	Shirer_networks
1179	0.2911333461575562	0.8192659379699363	0.9012509756707663	0.9313969045017022	0.9400545547011577	0.942576550822839	0.9671189789262721	0.9698807356219155	0.9852012093835673	0.9895811087250226	0.9952959989044317	Shirer_networks
1180	0.290521399450135	0.8703015766983294	0.6939578797131454	0.9122845150906905	0.8875126160596656	0.9476022441183172	0.9673673669072075	0.9911619600933103	0.9911543601137203	0.9927178136310242	0.9962893618060921	Shirer_networks
1181	0.5802268209481745	0.6960202724951444	0.8752519347693172	0.8434194601663887	0.9247581405467953	0.9131851921043435	0.9895569011281296	0.9723819976901207	0.9953930828864628	0.9952472932813401	0.9962832873286488	Shirer_networks
1182	0.44223193937904104	0.8797716659134193	0.7593550966967915	0.8791894199781976	0.939569163154611	0.9524402508209024	0.9653692224421282	0.985792415016106	0.9945177048837851	0.9903040425113732	0.9954624077127678	Shirer_networks
1183	0.7696235535214808	0.5012232416395596	0.8545874264536059	0.8109182231337251	0.9664333514417889	0.9495170568000413	0.9703150373540874	0.9753602700438144	0.9959520282198779	0.9953632252343381	0.9985643270957891	Shirer_networks
1184	0.8189373934035807	0.4515057532429588	0.7771936114936356	0.8715589018406864	0.960458161639673	0.9636023883094333	0.9790046019771659	0.9455955445042612	0.9954321240967338	0.9816562460256719	0.995984955004515	Shirer_networks
1185	0.6887204629738854	0.9134456321116479	0.7730952387598009	0.819914735270646	0.8977309810853289	0.9753673193600181	0.9736851465736167	0.9684007628864256	0.9873806172744073	0.9962108298303224	0.9973899908614258	Shirer_networks
1186	0.772868344552633	0.6887244860894609	0.7318651225309862	0.9220443095145769	0.8584780402831689	0.9554871610655151	0.9574914865739773	0.9824285307845199	0.9943681233133839	0.9872956821743966	0.9921680404511577	Shirer_networks
1187	0.36590329141103123	0.6826436003849569	0.9265507236736854	0.9043732022641251	0.8688135407276956	0.8902476557768036	0.9878731522173659	0.9872493690485086	0.9787351471110186	0.9968331876745699	0.9968299504208427	Shirer_networks
1188	0.8660350521468044	0.4577707030852296	0.7663962726553927	0.8330883384527598	0.8976385644517573	0.9815058093093822	0.9750534942282435	0.9865635616506069	0.9723749830713257	0.9851087163830692	0.9932801355172056	Shirer_networks
1189	0.7698838544304552	0.8329190166605107	0.7588687428053982	0.8103726155084319	0.878850078121981	0.9473465809980296	0.9735219604321613	0.9886611625893766	0.9850711507139984	0.9956790215703915	0.9957245138646529	Shirer_networks
1190	0.519754100940389	0.6017246338501956	0.8794419382357557	0.9323784903922063	0.9639383517787646	0.9516224383006339	0.9439938913122465	0.9772290569327724	0.9927895196279309	0.9960682891403178	0.9977458923635067	Shirer_networks
1191	0.36834337384351357	0.6714246110201788	0.8798781886574177	0.8072693912043435	0.9398338574239176	0.8937405231391709	0.971921847071815	0.9760288550163678	0.9934746626929416	0.993589469317991	0.997533236952242	Shirer_networks
1192	0.4353105576077347	0.7706737088705081	0.87842996128885	0.7232442615318571	0.955088500952517	0.9274730333077258	0.9522892014844784	0.9883180993084257	0.9885978229658403	0.9946079363009814	0.9978854390700256	Shirer_networks
1193	0.5299308390250956	0.6026546312398282	0.7156760380063398	0.9028976020202526	0.8725792769499496	0.9506135382903654	0.9708749299690951	0.9945741786703304	0.9847190618896272	0.9959848504447169	0.9963122865641459	Shirer_networks
1194	0.8035065366080247	0.6428592573895404	0.7869319952648566	0.868035772549699	0.9457483980734909	0.9386727163026793	0.9486489930190762	0.9896956426322678	0.9872544094340101	0.9958162860171104	0.9956937094476255	Shirer_networks
1195	0.6865823904964667	0.43956327785247784	0.9425829370717944	0.9432455987678022	0.7959151306676839	0.9422332357558916	0.9828974485362444	0.9882803577436158	0.9959361175506418	0.9841552524534883	0.9964304554754113	Shirer_networks
1196	0.5683352002403577	0.7825027315162928	0.9389226915322723	0.8774607183616867	0.8741275130477452	0.9591547443091493	0.9363610850874242	0.980587367240962	0.9831144165651957	0.9962283298049247	0.9958299320323214	Shirer_networks
1197	0.5943156874157164	0.6746280202265753	0.8840351986006019	0.930741734397481	0.9220497009534254	0.9820886457696674	0.9431050424857462	0.9798374859028104	0.9880085942460457	0.9979865502397095	0.9945035956747321	Shirer_networks
1198	0.2948353473245975	0.677832253673565	0.7417140140889409	0.8954897710905718	0.8203944082434838	0.9485687824674545	0.9647413971633488	0.9608379500131797	0.9940160220238332	0.9969762720953335	0.9973649129641066	Shirer_networks
1199	0.7389169139623114	0.8914677046863121	0.8330250252259982	0.8691876527730678	0.8889817277708296	0.9456201584716201	0.9619763447091673	0.9817948797953724	0.9681849010334577	0.9904304524226473	0.9962309200865006	Shirer_networks
1200	0.6512216074515108	0.770549874946604	0.8398903601360181	0.9123368094988749	0.8919703037239077	0.9774046687220665	0.9610704580790714	0.976150560832115	0.9931139324905783	0.9956394255474501	0.9977593915342949	Shirer_networks
1201	0.7994332437804554	0.3408525448332726	0.9219733547131389	0.8787917837161997	0.9348663476228469	0.9534952712536617	0.9659860247647286	0.9907025911540542	0.9891428496156066	0.9969470693108557	0.9957753413069906	Shirer_networks
1202	0.8128147295902384	0.7081470007183935	0.720435731747871	0.897197078656327	0.9494796674039018	0.9424473664327505	0.9399572336675548	0.9800508774294466	0.991972408468963	0.9973706510953052	0.9969163925733472	Shirer_networks
1203	0.7871535955160919	0.7554942374989552	0.9120095679911954	0.7711916915175221	0.9301274731681579	0.9389927161608542	0.9909211077836119	0.9670035104372285	0.990381290455739	0.9972203783352057	0.9976071673775562	Shirer_networks
1204	0.29287400289379006	0.7634783624624143	0.782015732581014	0.8550375004443311	0.8216087950972378	0.9100211306410289	0.9814502566748662	0.9797189186932116	0.9934772795790914	0.9918096307434611	0.9961452336046811	Shirer_networks
1205	0.6089591809635744	0.43481487201252544	0.9213000283620607	0.788291260206952	0.9643519850250486	0.9830449490711382	0.9500032603917627	0.987518427451255	0.9946021601813072	0.9901762798365468	0.9950664581968751	Shirer_networks
1206	0.7263498729126138	0.43629610572071653	0.9156011085808784	0.8981004747692561	0.817454854307954	0.9809587730787448	0.9791013586175963	0.984140270808288	0.9911915547540442	0.9927549625446294	0.9970726217560616	Shirer_networks
1207	0.19246986539964264	0.9075269307773499	0.7533879334223947	0.8989112468200409	0.8667012884343425	0.9588450532501933	0.9707310676944624	0.9795018636054937	0.984116099728918	0.993470305367744	0.9968328947388708	Shirer_networks
1208	0.83649161813579	0.5931354577430956	0.722185110716507	0.8060987137811786	0.8754583872503583	0.9617938210327635	0.9550405397642535	0.9840901887192904	0.9839842772994396	0.9904685912706916	0.9932551375377809	Shirer_networks
1209	0.7404898048638007	0.8352358150717415	0.8481165005468656	0.8114964223284407	0.9370168788046478	0.9522325262951625	0.9651349968648113	0.9805834916433018	0.9887379773838126	0.9897078503047044	0.9964497138463383	Shirer_networks
1210	0.7556861539378722	0.6799264333065662	0.653330088228284	0.7398978996295628	0.9394230497841816	0.9797708468457548	0.9735102405462619	0.98073794828091	0.9896246343248266	0.9943494352551185	0.9973248693232901	Shirer_networks
1211	0.9222017637282063	0.7918045844996204	0.8372060512124302	0.8415651105657285	0.9613925188433075	0.9602167806273245	0.9746101880233977	0.9890598796219218	0.9886632499053962	0.9912543880459974	0.997777300656234	Shirer_networks
1212	0.5138675891753922	0.48134760421457606	0.7819819163965284	0.7387817802503838	0.9003908093540567	0.9559407332886661	0.9735675271635432	0.9919471227244567	0.9873075479195308	0.9962858314286295	0.9966496234835927	Shirer_networks
1213	0.4876104263792046	0.7756361956463207	0.6397195696019964	0.7761081386887495	0.9364563113606853	0.8694523946071517	0.9069296170561312	0.9850755122027187	0.9745787386346327	0.9920050734449943	0.9963041981676393	Shirer_networks
1214	0.6132060553442826	0.7066817915552286	0.6359861343916449	0.9756363334777061	0.841356859806361	0.9298045843469508	0.9365818856508998	0.9824134039887255	0.9793603350178723	0.9940405564393348	0.9960546358837562	Shirer_networks
1215	0.5206605359814238	0.5080787395281754	0.8705430257981794	0.8429886903411504	0.9286826246146893	0.974488019557161	0.9278015249263372	0.9868918719228751	0.9893329044008395	0.9966540671647456	0.9917739134041751	Shirer_networks
1216	0.22621826138372358	0.7289799587384471	0.6603371525072006	0.9411661646604539	0.8831133111574574	0.9710982500280708	0.965552394670983	0.9941336549510997	0.9937441899441547	0.9948099941901123	0.994576978254209	Shirer_networks
1217	0.44847507152433214	0.7205578325811264	0.5527376821798895	0.839821471890425	0.7781999824556445	0.9436931655427673	0.9795183294853846	0.9811814771533525	0.9948456032051851	0.9930908611734584	0.9969593282241244	Shirer_networks
1218	0.5156496295337439	0.8808692618312713	0.592571343402006	0.9152402549688705	0.910264815235757	0.9626438636888279	0.9413653362988477	0.98104246561174	0.9897976510677498	0.9918941640670718	0.993262035869312	Shirer_networks
1219	0.9161342667621492	0.6891819090298825	0.596849364550093	0.8740260605081844	0.8794287403912218	0.9323001369710515	0.9355494153550874	0.9852642371943804	0.992213400444293	0.9924502118028908	0.9978729170961546	Shirer_networks
1220	0.48443888369714416	0.7337387446222811	0.8473542568913098	0.8268224462383209	0.9501686997870007	0.959477105864988	0.9845460489929252	0.9907861858230326	0.9899020566397563	0.9889353686026482	0.9935625130710656	Shirer_networks
1221	0.5102066680764521	0.8347178611812975	0.7124606074349449	0.9010596162193648	0.945158673445682	0.9594833210516284	0.9887756328016548	0.9666058556372086	0.9876200453225725	0.991341897748212	0.9948297765881535	Shirer_networks
1222	0.7811474414855017	0.8537878618517167	0.9002612661445639	0.9236116102929768	0.9185112193072502	0.9671626028918571	0.9487868908326571	0.9835703456838404	0.9934740779857305	0.9964286263975928	0.997159913809966	Shirer_networks
1223	0.7284754997736635	0.4079709361601078	0.699947910895446	0.6925836468092547	0.8785216988951123	0.9116190501763504	0.9692084561413266	0.9456678497065899	0.9860960863866226	0.9951251213943383	0.994392780276871	Shirer_networks
1224	0.6901677365847236	0.811307565625454	0.701382929875684	0.9757447151477987	0.9211959198882991	0.9601539220779631	0.9470398371415908	0.9676748568955769	0.9810787369082772	0.9919189736504698	0.9967533881682376	Shirer_networks
1225	0.22784258734477272	0.8127748015980797	0.862056464773016	0.960617285532882	0.8863110629949638	0.9260634023283787	0.9817784299929385	0.9588355796728945	0.9837193096105954	0.9969010370305251	0.9954954475628682	Shirer_networks
1226	0.6202445599253803	0.6879395124726313	0.7797633774727634	0.9311166216895127	0.7869251832511066	0.9303841430856561	0.9740494035519981	0.9846635988318905	0.9958201979661601	0.9975655480972885	0.9927107253441394	Shirer_networks
1227	0.8366589986004581	0.7574815821492492	0.9001048697975069	0.8335648049327877	0.7745856009867106	0.9774815226836608	0.9093714920439657	0.9754300423796954	0.9926736264320342	0.996162771297513	0.9971674970995131	Shirer_networks
1228	0.7639374066820068	0.6150011745945008	0.8889184773839776	0.8978406450503089	0.9211683785124899	0.9435987835682657	0.9410042404597945	0.9634358448945448	0.9921871019639619	0.9849964452027095	0.9973503527722986	Shirer_networks
1229	0.46996837347797554	0.5763974707718994	0.902108541722274	0.9071614286424929	0.8929823969112378	0.9357198692792108	0.9913335323941497	0.9753997414525005	0.9941565258316708	0.9862640592771026	0.9967943687261541	Shirer_networks
1230	0.7455485466832454	0.6983536177815339	0.8208549177947554	0.8631536350737719	0.9684770243841755	0.9352082902662078	0.969276426643453	0.9421686850931874	0.9953868063935198	0.9936333305378929	0.9943962834255539	Shirer_networks
1231	0.6223950202224061	0.8902149257140504	0.8832478777682081	0.8056435609224116	0.9360042577575513	0.9341211422882072	0.9436287651141679	0.9714394771266868	0.9845301628030628	0.9936915287134298	0.9926989288179805	Shirer_networks
1232	0.7139884385618034	0.6956300953777619	0.7097416005969079	0.9464403430568873	0.8575236527984827	0.9442317705829726	0.9662247258222975	0.9844974002198688	0.995272319588817	0.9950012308488019	0.9975462661652656	Shirer_networks
1233	0.6501442097160909	0.6832612440027297	0.9100065584733391	0.8805820396765621	0.8619581277235355	0.9641087587602883	0.976976402841879	0.9930138769256291	0.9929729947311939	0.991782610771581	0.995579962710232	Shirer_networks
1234	0.9001564837293344	0.7933243279665791	0.824739838075707	0.8612158246477452	0.9240621362902238	0.9568982157997145	0.9288738962518077	0.9650608703127667	0.9879196168853651	0.9875696500417892	0.9973369704723131	Shirer_networks
1235	0.7890095569900011	0.7392820205390354	0.8835174648589517	0.9088922524433747	0.9320691199925009	0.958060681213899	0.9559979470008233	0.9763924727927317	0.9884701149447438	0.987399674470389	0.9983485456776036	Shirer_networks
1236	0.6451024396972442	0.6492251061656409	0.9080726815209403	0.9114262539246503	0.869156076649726	0.9695291839447873	0.9909016924460157	0.9857711551344182	0.9940462035604027	0.9927770036225112	0.9933069533346812	Shirer_networks
1237	0.7782193316917606	0.7773068942424904	0.8835804525492043	0.8811383297939526	0.9450593986153476	0.9628083240680692	0.9455005325198316	0.9888943920662652	0.9898301714615023	0.9946318140586612	0.995926084472208	Shirer_networks
1238	0.6336627313258573	0.4567587715982003	0.6094375886268242	0.9261867627713082	0.9422745719523621	0.9604925188670375	0.9672972495402531	0.9806070424130219	0.994487202504043	0.9916320806245038	0.9927826294295513	Shirer_networks
1239	0.30682341852038175	0.7965259194196876	0.8358763315666509	0.8167717489565904	0.9426362101447016	0.9315964798662413	0.9852509657094203	0.9626059044238533	0.9933682328863727	0.9974646974394346	0.9956249283866319	Shirer_networks
1240	0.7101671091895793	0.466557510731919	0.8662427146279079	0.8980149120494294	0.9287165001223865	0.9484625130011626	0.9668480016617252	0.9900558137328623	0.9946882812219737	0.9931860032554267	0.9983985969219364	Shirer_networks
1241	0.22246697148546857	0.7492326179232067	0.4172526640113842	0.9195382487847781	0.9109418518148354	0.9546646390744342	0.9528750286027615	0.9813561381502334	0.9899686013399247	0.9881892232736088	0.9988222450779075	Shirer_networks
1242	0.4629693626413871	0.7273724308330789	0.7141097946294905	0.869253508311569	0.9536559419161932	0.9649146292381497	0.9686719861499105	0.9890903620758973	0.9781634740814531	0.9937015695888409	0.9989669499746034	Shirer_networks
1243	0.8757926900431129	0.7552460191821497	0.6412888345030678	0.7934563403504937	0.7875510466528854	0.9702103765834775	0.9820056107144728	0.9918905977122394	0.9831988944317203	0.9937066874968141	0.996884203985491	Shirer_networks
1244	0.5741820459382861	0.7466629297494597	0.8261420481063577	0.9529141165173312	0.9122122102444964	0.9522278445523409	0.9610527740858895	0.9768999451925402	0.9940012817127905	0.9917532245840639	0.9963557048421448	Shirer_networks
1245	0.6885551003909858	0.8276492627229564	0.8749367702326143	0.8552865266787792	0.922806702336409	0.9317728150254001	0.9577678732725633	0.9894853550123943	0.9917711029425262	0.9895797366742745	0.9952159419191452	Shirer_networks
1246	0.6137956530684563	0.6835696982016538	0.808487202952088	0.6888563759899575	0.9379764813265914	0.9251370512618504	0.9811715144073345	0.9829740549064446	0.9770931045683499	0.9969581259089677	0.9960568937401592	Shirer_networks
1247	0.4835512411490398	0.7651451445658324	0.673872056525382	0.6087355749897742	0.9357682101949683	0.9838152675013794	0.9591707292395165	0.9785624276028511	0.9748551804081305	0.9930905362216509	0.9981192956931235	Shirer_networks
1248	0.25577361300806234	0.9173664172895533	0.887799815091525	0.8865658993486754	0.9183459957864908	0.9294651621980525	0.9596962505255069	0.9803847106737618	0.9826562916200676	0.9950561839399841	0.993064148745787	Shirer_networks
1249	0.7634686179247177	0.5887155392143028	0.6084082693596399	0.9221749190799737	0.9633344711284573	0.9622567581796049	0.9837118987575784	0.9872213878016928	0.9879593623101219	0.994591925046138	0.9917041883244829	Shirer_networks
1250	0.3279882843653389	0.709371916911075	0.8565924505943083	0.9345615919617556	0.7871157328963322	0.9362662993152588	0.9609621058062552	0.9885551497913286	0.9920226487089572	0.9928711646731799	0.998497798808758	Shirer_networks
1251	0.4682431118998101	0.7061452742777286	0.5444380131642279	0.8483757411040598	0.9548186170575215	0.9016176669136002	0.9742019837342968	0.9891268775541131	0.9947643684435754	0.9918311775480754	0.9960831172378487	Shirer_networks
1252	0.8593833294641604	0.769691668725035	0.8539414910156876	0.9315390638166335	0.8862422443808097	0.953483329877075	0.9851033039848024	0.9769611254045818	0.9904756076776791	0.9928756461240554	0.9977080525982932	Shirer_networks
1253	0.7018118116941638	0.9024406441256401	0.7946192590677393	0.9675405402763936	0.8798778742392532	0.9685882888791207	0.9594989470087294	0.9733187789219556	0.9808130266908996	0.993944739922227	0.9951323712970825	Shirer_networks
1254	0.6946682063962399	0.8703793926257518	0.8526675420275073	0.8094357160124441	0.9103030118407178	0.8717796181218183	0.9759427544492336	0.9867757994585878	0.9907309844137333	0.9929049899662307	0.9973590485525062	Shirer_networks
1255	0.19374015529782085	0.769385906110009	0.8561729108174502	0.9098655097573256	0.9521292477026819	0.9739888369845768	0.96534147355057	0.9839242008189434	0.9855492356334979	0.9938343134094454	0.988024015319173	Shirer_networks
1256	0.8908001730475663	0.7332323113014176	0.8518441817434312	0.8443259359711421	0.842830469612625	0.943845334851338	0.9747686263804634	0.9680256551859892	0.987919703030653	0.9957124388936291	0.9968024012289334	Shirer_networks
1257	0.7567274179352921	0.8115014751879752	0.8133009635704097	0.8037359053521115	0.9250575100537209	0.9459807305285419	0.9569023117906429	0.9952669851242048	0.9864857563387175	0.9930918477309163	0.9963283039548523	Shirer_networks
1258	0.6561337229081822	0.7735137814529119	0.8710416756525383	0.7546725659448043	0.9254120765537283	0.9810772638382312	0.9550190430927538	0.976043099589313	0.9948129562720315	0.9936202399554394	0.9962584973382149	Shirer_networks
1259	0.558722433595405	0.8065960058903991	0.8244533718895052	0.786140479148716	0.964529041563911	0.9000779648124184	0.9652071777206701	0.9919112760148334	0.9860621933805709	0.9936599771764709	0.9940145812875709	Shirer_networks
1260	0.7832683355866137	0.7794591651959848	0.8999569404523668	0.8106371545825559	0.8493429993660523	0.9673927695363916	0.952153092054636	0.9886613979855028	0.991144212994196	0.9935426866192486	0.9976830647631654	Shirer_networks
1261	0.6045246395660149	0.7981226066070826	0.7855342302735553	0.8744677516527009	0.9537418127212588	0.8817047475077843	0.9706762240059083	0.9950221647078722	0.9835324357671732	0.9903963598231118	0.9912958462772096	Shirer_networks
1262	0.9204864279675218	0.686900196282299	0.869983656600018	0.878629247010495	0.9607193934298612	0.9435008843667739	0.9613670090370465	0.9946939535292737	0.9746717960918578	0.9967783173600857	0.9947574356142131	Shirer_networks
1263	0.5809723352082439	0.4622752766126244	0.7570462798176358	0.8491753178118715	0.9364013678357967	0.8612401925268077	0.9362468308218126	0.9744778231431246	0.9786569662322633	0.9916946876800337	0.9902502600198196	Shirer_networks
1264	0.4949932883951979	0.6839502449434083	0.16951094821711446	0.8726660398051207	0.8992388797233096	0.9516569584426203	0.9783655674197196	0.970276718656597	0.9825219299775282	0.9930806261690409	0.9976752536089446	Shirer_networks
1265	0.5263031191522733	0.5273395902517563	0.7737784887188515	0.912212949730127	0.9379080253764747	0.9539503297764176	0.9601882435383292	0.9885123208099362	0.9909945187341259	0.9821199332778181	0.9971485594002689	Shirer_networks
1266	0.7007172433539011	0.6537531747527859	0.7976214264452326	0.7669864248743734	0.8498335349677736	0.9412477813252593	0.9280232031688338	0.9768049767244247	0.9829562005029272	0.9941557073738843	0.9968466877502087	Shirer_networks
1267	0.5070551668922816	0.7006373092949756	0.7529703376108806	0.9551501965720273	0.9292713032419273	0.9629399225087274	0.9653101151191641	0.9804392127714222	0.9907917183738508	0.9949845146138281	0.9974281234337459	Shirer_networks
1268	0.7987082689108644	0.8028977648185384	0.7954226818976882	0.8433167555504772	0.9370753314769689	0.9396103622507446	0.9817631107722755	0.98129464878614	0.992630827325278	0.9867698673742098	0.9982685900428807	Shirer_networks
1269	0.6495915317526085	0.7536646241494602	0.8801158310864028	0.9310450498579048	0.87688833325488	0.949560585790109	0.9610245577105763	0.9686379793667653	0.9944413021780869	0.9878514290164027	0.9975876573013724	Shirer_networks
1270	0.5135641960284133	0.6776110041047375	0.6897642729840249	0.847891565507923	0.9786341870253807	0.9293005826028325	0.9751502520931783	0.9790257505725282	0.9824248009398376	0.9939261465299711	0.9953717111745648	Shirer_networks
1271	0.5807203554115681	0.7990305990470139	0.8204614975588265	0.8849068053671454	0.9354139841868864	0.9533731286367277	0.952248183467721	0.9848946408124154	0.9894197232197055	0.995097898230629	0.9870623246760764	Shirer_networks
1272	0.7009683927038006	0.3239680838043064	0.9175906187413561	0.9620583553137626	0.901347748990539	0.8837417334769022	0.9843376669271345	0.9880357020225055	0.986749653242589	0.9969713261429853	0.9958903433746369	Shirer_networks
1273	0.6266333958797365	0.7152240742863674	0.8711594187115932	0.8961068191217378	0.9489552520923622	0.9689631784359192	0.9618700379215583	0.9825285487490603	0.9922557333842922	0.9930139982893814	0.9948119193124996	Shirer_networks
1274	0.6982851787539536	0.6179026513093262	0.9453780929160214	0.7826953118289948	0.8853478479643595	0.9656625406230176	0.9743660591264751	0.9696973162706385	0.9906473763066699	0.9903751979605597	0.9967113220424285	Shirer_networks
1275	0.82253130589909	0.9149962758748416	0.9285990734470884	0.9069349489430351	0.9244789709193453	0.9679187373230497	0.9875255829103048	0.9764622911660092	0.9900624196665254	0.9858488883305313	0.9968148750567325	Shirer_networks
1276	0.6130238456607224	0.7036544020475419	0.7563369943329954	0.8897687499746604	0.9305283226466269	0.9442337641461607	0.9379306633278284	0.9786836861194748	0.9902335064656429	0.9884498226815128	0.9972606878309964	Shirer_networks
1277	0.8273491192423603	0.7219602885059336	0.8694030211940933	0.8240357660047457	0.901800313103763	0.9771557958421532	0.9753064167452427	0.9817928779188902	0.9922223522034387	0.9902842958079769	0.9958084463141871	Shirer_networks
1278	0.5304827303299093	0.799235896964372	0.7448087202837395	0.8622380614188812	0.9338445213060842	0.9236708016631319	0.9794912401860835	0.9947029728842969	0.9783368977503384	0.9952272216201951	0.9943057518065473	Shirer_networks
1279	0.5905429410690128	0.8100797358559995	0.8403189808224402	0.8730126184562311	0.9575820901977846	0.9222271498938914	0.9476666724386708	0.9630673078322901	0.9911509685344627	0.994228826449246	0.9966382308607756	Shirer_networks
1280	0.580705899710523	0.5084208291085098	0.8031276731482239	0.9202867105420585	0.8968252005834724	0.9252107044293327	0.9676030767106558	0.9908477563719543	0.9856453742221404	0.9969687185215412	0.9949345943436145	Shirer_networks
1281	0.5777485973148248	0.7215404907637546	0.9512357389564924	0.9215355122216807	0.8887807101014086	0.9331187524936536	0.9655287491316228	0.9821849262973568	0.9882105859022615	0.9923711422936543	0.9969780068963927	Shirer_networks
1282	0.6276112340648394	0.8801916154390033	0.6484039872969647	0.9059410889420605	0.9556837275190083	0.9528316845672592	0.9586503720342424	0.9861228790733981	0.9693311938388401	0.9962381104872129	0.9947574240933466	Shirer_networks
1283	0.6416679602998849	0.8962956149077103	0.7043453773096755	0.8551657297563159	0.9515848575646029	0.9813661273265559	0.9594733422316012	0.9932519546293946	0.9882209863020509	0.983534325019686	0.994818370119747	Shirer_networks
1284	0.8053568357466259	0.7238875919052545	0.7596138449340486	0.9311684645150924	0.8296716661283319	0.9569851963716223	0.9873074849357111	0.9927420315558646	0.9823309970226535	0.9942829954278573	0.9962749538250534	Shirer_networks
1285	0.49323986988272034	0.8876981716603924	0.9222924328242104	0.953989040465015	0.8703396688866163	0.9758013139816945	0.9801166955770378	0.9921223345323535	0.9952787303372397	0.9933159360512752	0.9951847959965425	Shirer_networks
1286	0.5776931310495547	0.8281549176425458	0.7493154258705852	0.8278873965267788	0.9611968569465225	0.9620453584934824	0.9856093173124456	0.9783835794642999	0.9596153178967292	0.9965067274570685	0.9950117545365456	Shirer_networks
1287	0.8904100673031766	0.7454401855223785	0.598383400066198	0.849809712555579	0.9328024026664725	0.956581444552937	0.9716491358360679	0.979424533278301	0.9930689365970979	0.9909223150866114	0.9980728454460417	Shirer_networks
1288	0.5353379291053841	0.6699097129061662	0.8276765885495824	0.9597377463174263	0.9141935633018511	0.9562256947365315	0.9554854232707577	0.9891982753074537	0.99206572874041	0.9888408370362085	0.9968604078837571	Shirer_networks
1289	0.6587496731585949	0.6293377446798004	0.8441276323958326	0.8790306590769906	0.9441823346859424	0.9445423137265181	0.9790064822024975	0.9744888897378046	0.9912720299395186	0.9824433116013617	0.9963522558860853	Shirer_networks
1290	0.7045825142302764	0.6992939557776996	0.8146206272434201	0.8165755225288309	0.9500511217562603	0.9469785503332748	0.984622181109748	0.9831784052226655	0.9966496006003533	0.9912580875763148	0.9977246638732409	Shirer_networks
1291	0.5618615819003309	0.7337760574622788	0.7631658027838336	0.8717404362370565	0.9088871450950331	0.9584530140205951	0.9331614180981199	0.9757848762949842	0.9903849171656143	0.9879584693614784	0.9943578931509542	Shirer_networks
1292	0.2793160604855096	0.6531173809564101	0.7057646696624529	0.9295145313321423	0.9297457481929142	0.9607496343918338	0.9657094245844109	0.9670644506846146	0.9856759162581064	0.995860569643111	0.9950441177986389	Shirer_networks
1293	0.6052836347269743	0.7663570351411646	0.8348011948540031	0.905058284999449	0.8943538343019724	0.9486196689490509	0.975648179917425	0.9622896189072843	0.9937575735299793	0.9907095052201228	0.9964962768641289	Shirer_networks
1294	0.43435127714491245	0.4205788922116721	0.8540124967431357	0.9158591230501458	0.8576680960982841	0.968850916262142	0.9844021641202143	0.981952889160804	0.9927874024973123	0.9860591044840439	0.9952176719613273	Shirer_networks
1295	0.6371276062921771	0.6941826989321425	0.6918413251872328	0.8229570257505823	0.9099281682521742	0.9322108216432922	0.9479643994878482	0.9882348654174773	0.9863403933669279	0.9959285270788709	0.9969361836452112	Shirer_networks
1296	0.4061388945865829	0.7929556358716938	0.7740930737133713	0.8386105692240123	0.9491406974832977	0.9478905833733816	0.9788870072011218	0.9863394458204382	0.9893350626643143	0.9894191102234433	0.9970086831763454	Shirer_networks
1297	0.57269394307187	0.8789735621038903	0.8553138255173844	0.7849214216379393	0.9572986118165805	0.986870509951146	0.9612868319371499	0.96447156405812	0.9881574040465808	0.992269794199758	0.9975238369249763	Shirer_networks
1298	0.5435495093664315	0.7621978688617317	0.7550658199514306	0.8581659933029636	0.9088167109914593	0.9747813489802993	0.9858306955083055	0.9809159661348863	0.9811135584376504	0.9945415006693816	0.9975578565382497	Shirer_networks
1299	0.6823053185300589	0.6466266854348122	0.9138431444069822	0.9441266505726759	0.9549654399732233	0.9551926433430322	0.9707401105345688	0.9852856735122504	0.9835437752620415	0.9942101483067606	0.9962397997308409	Shirer_networks
1300	0.4545762463676215	0.7091977287197668	0.8258328912855275	0.8890697315806368	0.8986860025476138	0.9825387588939357	0.9592029091935235	0.9861843004265894	0.9925555763445859	0.9953857531924051	0.9989136200745933	Shirer_networks
1301	0.34864900658096865	0.7081200660417728	0.8961971112506071	0.7989683510167379	0.8858891722930442	0.9687658245919397	0.9558521360263309	0.9801263724902585	0.9959710576803362	0.9959427393536331	0.9937114979647352	Shirer_networks
1302	0.6014002667837622	0.6034252925139711	0.9521335743781778	0.8610547746772201	0.7943471413592638	0.9786747684541949	0.9808960738136893	0.9780886095870417	0.995406201610202	0.9967796069016917	0.9962010285836375	Shirer_networks
1303	0.7019559491611891	0.649443250909595	0.8001071716774208	0.8617868407867069	0.8798573401582451	0.974526222755968	0.9892350686608535	0.9842944818377045	0.9910469039923739	0.9955407736699472	0.99278850895661	Shirer_networks
1304	0.4220593665138726	0.7634834187880635	0.7924567968979994	0.7065517410854326	0.9655140134914317	0.9718456398918216	0.991909270187179	0.9717550962028008	0.9940011434081817	0.9896765260930174	0.9963707687601214	Shirer_networks
1305	0.7585512785466333	0.8271900223471909	0.7374407705449617	0.819236397163438	0.8894365922893568	0.9603513556705807	0.9740976683963971	0.993943724217014	0.9902793734144936	0.9873535846803116	0.9958422282327806	Shirer_networks
1306	0.24110978931926252	0.5111651413949149	0.8709442434014236	0.8843358152122679	0.9037142099262679	0.9538079670608228	0.9642177072765564	0.9921393696069352	0.9935581977577264	0.9951049238359807	0.9935542450448536	Shirer_networks
1307	0.6898910065917819	0.7433111903832489	0.9074796579525638	0.7463573196942052	0.9152841938885713	0.9179295874842849	0.9793155385951873	0.9817705095485926	0.9860998758265712	0.9929835261813826	0.9984896214866632	Shirer_networks
1308	0.4480698725051933	0.672189662463248	0.6216267241406295	0.9005689110488941	0.9409066041697426	0.9662765726052351	0.9802655551394153	0.9722121018173248	0.990831538439096	0.9954915379137712	0.9949130307082021	Shirer_networks
1309	0.7340808184723278	0.5003961470294999	0.7475959175881344	0.8089959489092493	0.9695421549320128	0.9261425182949	0.9441441351954212	0.9878347439102799	0.9881095310603152	0.9927356515513726	0.9935269593740834	Shirer_networks
1310	0.7772135242753488	0.6866772165646506	0.7022682596344172	0.9204395237230302	0.9619042175008155	0.961279155264289	0.9863292345278916	0.9805589100081502	0.9772714316427931	0.9939324029180623	0.9968675171792112	Shirer_networks
1311	0.7847529812528705	0.8713148212792883	0.7059568687769779	0.9785159259894365	0.9325924671139458	0.9686629819141633	0.9665681803991627	0.9899699674229296	0.9897448322010762	0.9883132199221716	0.9959211089147242	Shirer_networks
1312	0.4156885577932965	0.8613198971026895	0.7714938814561746	0.841797236035305	0.936588926459081	0.9504741384328959	0.9503035730338032	0.989756381964599	0.9962960200559776	0.9929988730986998	0.997275626103123	Shirer_networks
1313	0.7685490657246834	0.6365051752534181	0.8244742353901875	0.8657712244794157	0.9335890775007997	0.9736468705355454	0.9579973616121107	0.9891492676307742	0.9920321257630573	0.9939629679806736	0.9976762582981864	Shirer_networks
1314	0.7895035660214529	0.5645793108291334	0.9052211623885453	0.8369141783892691	0.9056811183414616	0.9629632269684614	0.9410515110673644	0.9862798505639028	0.9964768590541547	0.9935220872901002	0.9965673148756671	Shirer_networks
1315	0.49259887704417205	0.4129588731130795	0.720016680590283	0.9171569406248454	0.9227395341632235	0.9699757710069414	0.9697972609191193	0.9847854978060187	0.9895150430879492	0.9948875498884535	0.9948563050935373	Shirer_networks
1316	0.2821812573674065	0.8289020018539494	0.7794569582595045	0.8793680427851658	0.9547574810037753	0.9496423810870588	0.9606024540067257	0.9917170679301761	0.9940054365008312	0.9969639413561246	0.9933178001491064	Shirer_networks
1317	0.7037831060749411	0.7909004666800826	0.48478499934687824	0.8546756684180721	0.8855045905695207	0.9402659231989635	0.9597452932522814	0.98100959376482	0.9872838451081927	0.9828652190516627	0.9939197245516929	Shirer_networks
1318	0.5933770704273129	0.8612509697330051	0.9032045895967614	0.9269627377103018	0.8707584560221854	0.90244245452092	0.9556319112526075	0.9787905629953978	0.9829272347889266	0.9971916014736212	0.9961307903930933	Shirer_networks
1319	0.7018339354083353	0.6621902729271107	0.9553443422935196	0.8867875351578839	0.9453805746284782	0.9587509573518785	0.9801318940406616	0.9828753785373822	0.9928266511177768	0.9898687433229627	0.9979693558335195	Shirer_networks
1320	0.6287824168491672	0.8757103276811062	0.8890031156316969	0.8392641757371336	0.8939439497136693	0.965608857504789	0.970914528656714	0.9862523172385267	0.9765920444007279	0.9955518075038226	0.9917097022418757	Shirer_networks
1321	0.23918792364196279	0.6753543739811488	0.8790225701076121	0.8400380924568229	0.9361275523386685	0.9842266983216422	0.9760010676167905	0.9843248490886888	0.9900359169917642	0.9826470088056529	0.9964478642847738	Shirer_networks
1322	0.4068269510360822	0.7655842127241776	0.6974953775035018	0.7589137973344796	0.9314590123799722	0.9656102212693246	0.9655280285568032	0.9716231395680994	0.9792247249856183	0.9955469570868536	0.9966727413962819	Shirer_networks
1323	0.6311970849904116	0.6214441600214623	0.908073054576154	0.9410319204591392	0.9057845282425299	0.9599535027379184	0.9757542146392534	0.960658077009905	0.9864433797059451	0.9884410176466366	0.9957775902409716	Shirer_networks
1324	0.5115905928350488	0.7864995638535105	0.8802644865619522	0.893562658405687	0.9515336530505174	0.9571862713852505	0.9690415940137811	0.9889187151335846	0.9885741605157442	0.9908864862884936	0.9944255139675244	Shirer_networks
1325	0.6505061636831367	0.8488462935923708	0.8406743635899319	0.8182192214760413	0.9255788790151084	0.9445733370553921	0.9884865976310371	0.9922213325312634	0.9829024895123709	0.990980949519674	0.9978202018206034	Shirer_networks
1326	0.7424541513412498	0.8069518705618631	0.850296180554546	0.8197037922190953	0.9602073289296558	0.9359967728184708	0.9604931438149356	0.9924803890814613	0.9966335790132429	0.9885431645891972	0.994106890993427	Shirer_networks
1327	0.5969137920277401	0.37494067952059834	0.9542171696332765	0.8942458767282138	0.8139764850541462	0.9621284152596459	0.9922206918573302	0.986777626845815	0.9915304479519661	0.9896169719208974	0.995747896495	Shirer_networks
1328	0.6719444178404933	0.8993390144542468	0.8017522787044481	0.6182531687727401	0.9316401570650773	0.9220468522787193	0.9445677010882763	0.9822535424318111	0.9904220631569705	0.9960461084041629	0.9972921467606661	Shirer_networks
1329	0.5175406945614578	0.7870624489349366	0.7554428203735426	0.8909951560488557	0.9104638616337958	0.9513563718905659	0.9540463649741043	0.9893442988113518	0.9889350733511492	0.9951114966301258	0.990551263734317	Shirer_networks
1330	0.7860454955831068	0.7503231641152094	0.7758000941275529	0.960707264738637	0.899081891910893	0.9570235869457763	0.9837292477499059	0.9776781958018466	0.9797343691140157	0.9950212545231476	0.9955246630499872	Shirer_networks
1331	0.8170421885775162	0.36248799751053506	0.8935773861720075	0.8522134199694273	0.9662444834922765	0.9730186770521276	0.9492867365522613	0.9884227584396537	0.9944066933956932	0.990622546892678	0.9962717908675722	Shirer_networks
1332	0.38635768252992353	0.792640164338796	0.7555692677501443	0.4756347522358809	0.8524128042052038	0.9740692627850076	0.9702050794853732	0.9851896346196891	0.9905315376134967	0.9938302961174463	0.99792833471389	Shirer_networks
1333	0.6873293974484017	0.6890460323369519	0.8213285324513616	0.9373307031206476	0.9541737043882442	0.9538672992692375	0.9913899712968877	0.9655622317414023	0.9891246087322639	0.9974026896382431	0.998769625691228	Shirer_networks
1334	0.7657203075781507	0.816429998937087	0.8962718104388985	0.8623551290164648	0.9282887766609444	0.9493436483301299	0.969632935588205	0.9845084886980804	0.9874738598780036	0.9925866740367063	0.9951412287486896	Shirer_networks
1335	0.6230807423444594	0.6585862518603687	0.8217862009703154	0.7705264455133103	0.9296486491585165	0.9643283612645422	0.9778344071183589	0.9869268675736689	0.994758428779333	0.9861950014878489	0.9966252718573063	Shirer_networks
1336	0.72169241141078	0.6819933579935442	0.7899965688598284	0.6621973841743877	0.9614228512375269	0.9372130245883619	0.9657163951425671	0.9795148364944862	0.9936987533280204	0.9796656024555856	0.9950131212095141	Shirer_networks
1337	0.7599237429324504	0.7467284563308582	0.9186304233427861	0.8112857437439084	0.9102304827636919	0.9682976603538413	0.9724899304393599	0.9805019481138607	0.9873780686643199	0.9872670526526091	0.9984795570602252	Shirer_networks
1338	0.5801673995246934	0.4069829308429764	0.8052646524152687	0.8096296347232015	0.906074169971143	0.9461159760119262	0.9684064566876932	0.9747909083610264	0.9809626771467224	0.99293029907419	0.9976537797136692	Shirer_networks
1339	0.6043857096853343	0.5421320789055849	0.8709885171589065	0.9056817318587074	0.9231219109223963	0.9531958171077605	0.9715548048059646	0.9766351426591373	0.9920590348465821	0.9906730492888893	0.9975431676023985	Shirer_networks
1340	0.8053351709846066	0.7242622440886761	0.9406820336732564	0.8893296427259887	0.9406743331653603	0.8989097121891361	0.9694619533104551	0.9653283231277494	0.9976645090704535	0.9937687330360052	0.9966886871622302	Shirer_networks
1341	0.5819909305643528	0.8226267017853178	0.6743684827969586	0.7778791897562988	0.9821435480772431	0.9315134134328773	0.9851326060477948	0.9564850733131589	0.994014864074081	0.9955598184075042	0.9929193013431639	Shirer_networks
1342	0.46216302114758256	0.7295050180733575	0.6985866082497394	0.8919696336502798	0.8972265056091546	0.9608818645596316	0.9666967979664771	0.9864819401949598	0.9889934229619038	0.9968771374767486	0.997224589418708	Shirer_networks
1343	0.5839138837686834	0.29522190080184396	0.959212370531354	0.8624147041631438	0.9660313440827475	0.9665636660199627	0.9798576554920332	0.9852878302756247	0.9932465933234094	0.9948558312904234	0.9973493566090675	Shirer_networks
1344	0.7972212219484348	0.7687404509980736	0.948862759217522	0.6583924192390753	0.8269231249831762	0.9332420850120904	0.9876099843589679	0.9826441789077633	0.993454851191092	0.9924905277341902	0.9922032515897334	Shirer_networks
1345	0.8688818578287205	0.6724039635997014	0.7706167884446988	0.7640907824842761	0.9552041761695332	0.9668947869451818	0.9876706950257064	0.9628663725952276	0.9917044110958122	0.9907527961505458	0.9938618383924074	Shirer_networks
1346	0.7549969213120117	0.8048678642176388	0.8978445860296204	0.7831028709898489	0.8676867480663015	0.9509920291765945	0.9775575812798857	0.9711610258787671	0.9909299318227331	0.9898824156225421	0.9972364400998044	Shirer_networks
1347	0.7939711225307408	0.5325585158008384	0.6942533967515595	0.7759110305173398	0.9182353565713155	0.9416591207479181	0.9861801527787016	0.9825661054667968	0.9712548533712804	0.9946578037557642	0.996615882821469	Shirer_networks
1348	0.2465628741691997	0.5263801196675354	0.7806240947368583	0.8400565261278996	0.9412563119363115	0.9574693356544166	0.9721441005439484	0.983821122020204	0.9884286063144998	0.9967745897381868	0.9959860454042233	Shirer_networks
1349	0.6431730826858119	0.9222289515191955	0.8667151469773589	0.9110705809266262	0.9034946917268887	0.9285503048172501	0.9796637408780142	0.9846429990646317	0.9907926218068017	0.9953413382276471	0.9987375642213645	Shirer_networks
1350	0.43673003659538384	0.7677892057707241	0.788335707703088	0.8769348186066724	0.9618947794547646	0.8086473710802178	0.9585129319363456	0.9666492719517508	0.9873038857119049	0.9968078950070502	0.9959496050548279	Shirer_networks
1351	0.8503496764953041	0.7145307816802676	0.7064170154008492	0.9331740445275498	0.9421653743076968	0.9665059068073475	0.9755874181459003	0.9651544527752747	0.9877243143208718	0.9930953704879882	0.9984741683125424	Shirer_networks
1352	0.5981439389705113	0.3822179247731816	0.8833248190179003	0.802235032348565	0.9645624594705176	0.9582685961631875	0.9593393987847978	0.9848553203558957	0.9941306178719966	0.9973547717044948	0.9977086402761904	Shirer_networks
1353	0.8191403783240727	0.821180917359098	0.8636830829030717	0.846473511747856	0.9277761243824227	0.9252657441506267	0.9275474352962788	0.9703630957304311	0.9876514984916569	0.991835275270907	0.9959555432423832	Shirer_networks
1354	0.6093075411805711	0.7739042075102918	0.8944285273716681	0.8901735449495785	0.906348426286596	0.9417973268769853	0.9705660912092935	0.9683023885198867	0.9802499163062297	0.9945211318619855	0.9958167818003318	Shirer_networks
1355	0.5778847239685438	0.8066212038278269	0.6208772812012374	0.7414863466284297	0.9631947885291906	0.9517669531357436	0.9607687630690642	0.9798473090836377	0.9957057426026781	0.9925997485515599	0.9972636760644491	Shirer_networks
1356	0.7871356464636191	0.7725261580884591	0.8762321582972128	0.8017841929927958	0.945954518440857	0.950871570741185	0.9901265286117724	0.9859029039773569	0.9872982668356238	0.9937225574501651	0.9934797034124565	Shirer_networks
1357	0.6211635816247121	0.6845694567112116	0.44515134983071136	0.9284163244563896	0.9151664194855549	0.9380101214622094	0.975797085806879	0.9948550400330497	0.9888486346686203	0.9967182498860899	0.9902849825729805	Shirer_networks
1358	0.6670155295716305	0.4697343388994194	0.8873125942284767	0.8730281990702995	0.9266078382374965	0.9671474195402545	0.9563297306740836	0.9856125063682025	0.9888449278848611	0.9913656674816181	0.9972783904145178	Shirer_networks
1359	0.6614346689083273	0.7709909520001064	0.9182603883750922	0.8841850886169054	0.9789903300345877	0.9354239907207601	0.971781040900261	0.9726696113458548	0.9846683404677676	0.9927670874723813	0.9960492795162925	Shirer_networks
1360	0.5988300918827113	0.4488418025940464	0.8283853955887117	0.9088433124932751	0.8279748283680267	0.936993362994474	0.9794822491755656	0.985009836963576	0.9845345945490975	0.9921101887712377	0.9947382449836648	Shirer_networks
1361	0.7310417226773472	0.6894952579549635	0.8816793679200317	0.9600200672169639	0.9729704745500855	0.9778714353182548	0.9791400547052116	0.9743037224273713	0.9973563932356759	0.9938902234864022	0.9937072327486534	Shirer_networks
1362	0.4113071644865337	0.6210616637861464	0.6058404806717907	0.9229447663589018	0.9272662304045345	0.9568237914234038	0.9545082072403439	0.9588870038292958	0.9969752235897337	0.9924060657375664	0.99459140925991	Shirer_networks
1363	0.5847240925485583	0.561775557060964	0.7478725701437857	0.9496129773983812	0.9278685691634851	0.9484527693972353	0.980848976515311	0.9734275700197472	0.9785458159398306	0.9884119191825842	0.995648442685835	Shirer_networks
1364	0.628074967138776	0.6607226185493289	0.9103368103895821	0.6970339128243237	0.9013455556058159	0.9221820388964022	0.9676177190856208	0.9555719322360456	0.9942615040914649	0.9984123905702278	0.9975914612402569	Shirer_networks
1365	0.7215927924656197	0.5395396618481589	0.7888461857880484	0.9619667214302738	0.849191945629677	0.9452436204032268	0.9856948657081682	0.9877547989121352	0.996785705531981	0.9838989928784898	0.9951969775840217	Shirer_networks
1366	0.6585242964795415	0.7592219731685623	0.7202809603090041	0.8821769288527294	0.9168526648563144	0.9696754674785558	0.9840219052432608	0.9867044731761168	0.9889589738385176	0.9968554447917033	0.993956580806135	Shirer_networks
1367	0.24318075757286997	0.5027269527765958	0.8461374535940194	0.9156337481024265	0.9556884227997934	0.94591806805979	0.9708305737724612	0.9608870655633862	0.9938121812447941	0.9879717537459012	0.9957177404716175	Shirer_networks
1368	0.7110723696912814	0.6461031686591234	0.6211620891023761	0.8017593083800405	0.9144936059901382	0.9847477494889102	0.9818354825018768	0.9521703854856397	0.9833693914929372	0.9957906168908378	0.9962134950171365	Shirer_networks
1369	0.7345114619007161	0.3884866701213654	0.81351115432186	0.9020431548498143	0.9590990164616409	0.9167417614324392	0.9748235026942462	0.9889643308059459	0.9946431590107396	0.9921680358478313	0.9958834043590319	Shirer_networks
1370	0.1886688145567452	0.8149192079535474	0.75857219553562	0.7360306724586418	0.921092365745601	0.9563735373186169	0.959476001386111	0.9823165421075364	0.9878088572359047	0.9932310660578119	0.9976914628149096	Shirer_networks
1371	0.6018274431730339	0.8294883431374915	0.7709370155123787	0.9261688421856489	0.9221570313612895	0.9366108131667559	0.9578353046211765	0.9624580498739943	0.9939677432671511	0.99002085808644	0.9893847553416784	Shirer_networks
1372	0.3682152508453988	0.48331981151411324	0.8391090284270155	0.8977112658017627	0.9113037882090719	0.9785509722231095	0.9837857921063318	0.9873573309537053	0.9980209720081032	0.9887169887026472	0.9983033222653669	Shirer_networks
1373	0.40644244312808886	0.29360600469546727	0.8632036658698335	0.8715520184457919	0.8862224107687269	0.8641877214418935	0.9659095852188195	0.9746074425616332	0.9809856142329323	0.9905161135455406	0.9958874054123528	Shirer_networks
1374	0.44009769618758704	0.9001494934838037	0.616000178100757	0.8898714487165459	0.9882025825097877	0.9689438045211503	0.9647613933300339	0.9862753553810292	0.988290229337258	0.991288830022306	0.9968373548899467	Shirer_networks
1375	0.4192297576121141	0.9107197385256847	0.7604627109727347	0.9321328890459692	0.9626561935113849	0.979859284237152	0.9447269167973714	0.9871740370858189	0.9930294871326172	0.992572648246494	0.9964880256476478	Shirer_networks
1376	0.4531503459312332	0.41015774407316374	0.7691129757089411	0.8536920123925898	0.946784134622233	0.9137648123493447	0.9178476256104967	0.991712196760439	0.976794923861559	0.9972265906151307	0.9977346442875896	Shirer_networks
1377	0.710686691564449	0.8089436872828781	0.8735659925887829	0.9048533343815122	0.947567136977389	0.9449396220811914	0.9862432993869732	0.974143330754393	0.9953893620500708	0.9938792653424077	0.996893768132904	Shirer_networks
1378	0.6446517970440575	0.6976131979025698	0.877869844345377	0.7689553346950486	0.8826618463862033	0.9316058107284486	0.9669131642796931	0.9751802271407475	0.9888511021759433	0.9911354894161497	0.997413643585394	Shirer_networks
1379	0.7700186212152824	0.9289096567479298	0.8406187227390157	0.9460611899664911	0.9021621961801278	0.9680223146602669	0.9748618540812117	0.9808108607519967	0.9912884397995083	0.9950921476445755	0.9922026712059965	Shirer_networks
1380	0.2308790530489601	0.892161693799248	0.8674155486831567	0.5751931013320837	0.913424924901828	0.9822186111066311	0.9785721620871202	0.975285351056336	0.9878652420166991	0.9895981418861817	0.9939909359561739	Shirer_networks
1381	0.6145369346124987	0.6879440817206937	0.4605309614623653	0.8081907302718081	0.9080030636984462	0.9559587805805221	0.9878374114902972	0.9900689050693738	0.9902324916072018	0.9956666765991233	0.9965455839233328	Shirer_networks
1382	0.2827869621226274	0.3790626654164715	0.8434335572940208	0.8970813709986183	0.8494933460363485	0.9458454288941611	0.9814788762951854	0.9740071075395813	0.994897931241312	0.9917465461385608	0.9921101958784105	Shirer_networks
1383	0.7095911858788702	0.8372749478832139	0.7918267343979478	0.8677867554472801	0.9153289694651982	0.9778508449432392	0.9818253378804918	0.9877395932922044	0.9836145339749394	0.9939486353336545	0.9942504538048875	Shirer_networks
1384	0.4762586129760238	0.7487958573069831	0.8101884510200801	0.9423768965217311	0.9624513480640879	0.9697081874219563	0.9863426010110806	0.9838123325410677	0.9675039858554271	0.9957034881230324	0.9912837237464831	Shirer_networks
1385	0.7470422330570591	0.7616764265923638	0.8835634243977186	0.8219115993637038	0.9731578764517619	0.9483121446443281	0.9866361801408375	0.9838071168438293	0.9968599241760779	0.9925974325411742	0.9953415996487954	Shirer_networks
1386	0.589182350627386	0.9163228646694913	0.8987609829962636	0.8438281510980057	0.9345359483029487	0.9730661273496448	0.9902711023881899	0.9816274192568153	0.9936994750055986	0.9849472171022021	0.9976093755733716	Shirer_networks
1387	0.2994933129436555	0.8166469077581222	0.8517967103429731	0.9333015125693702	0.9133030972012081	0.8715467677132829	0.9558799559011226	0.9635016855898386	0.9885330601876283	0.9957976606686653	0.9980092384125635	Shirer_networks
1388	0.44316485117516236	0.7146634567900956	0.8026815208656655	0.9004822269183806	0.9495627045075606	0.9668707947838655	0.9801339406054959	0.9865836241257744	0.9798655171213669	0.9952270918301069	0.9943181662197638	Shirer_networks
1389	0.42837865313703344	0.7561707044246271	0.8545255451901509	0.9448398163925478	0.9238295650469868	0.9823900609638403	0.9840441023383137	0.9814908719782975	0.9947142590491057	0.9965068969427051	0.9961690636914562	Shirer_networks
1390	0.7634163281929083	0.8563800028324541	0.6958957582678695	0.8353615570489064	0.8644320188752956	0.9323922789448511	0.9791097583319249	0.9843722121893363	0.989083196860536	0.9981281830400718	0.9975715587941021	Shirer_networks
1391	0.7503058510256826	0.8602076899192681	0.9480083803263328	0.8388011687382021	0.9318240121902983	0.969476700766333	0.9781981847275362	0.9748468558473071	0.9907101335588205	0.9852094577700856	0.9960690937658916	Shirer_networks
1392	0.5210375586278893	0.529606325191605	0.6348864542243415	0.937826207413272	0.8401880151015418	0.961049609911296	0.9858711116985177	0.986361038258108	0.98734785239422	0.9953675883218474	0.9954058608509674	Shirer_networks
1393	0.503326331304386	0.49813019131431313	0.6818448064177975	0.8978774148889417	0.9533502926608404	0.9510915267410978	0.9709150415802688	0.9774111908969774	0.9826736343783016	0.9962954087779913	0.9967246095119872	Shirer_networks
1394	0.6850807470570413	0.8877072945065628	0.8684302741962668	0.8761170305318823	0.9061524229090383	0.9668042732554871	0.958253451399587	0.993936789817795	0.9863750922433459	0.9963022335296443	0.992268753754916	Shirer_networks
1395	0.7850251308209257	0.7781224934922393	0.7496272358791454	0.9258030537925814	0.8142919149014882	0.9443894878292275	0.9654645583466995	0.9922833999841465	0.992168360729388	0.9860886734010944	0.993777341688433	Shirer_networks
1396	0.8859408191145988	0.8876742018297838	0.7101437510164803	0.8595044185034263	0.8915453290738505	0.9066316199904015	0.9697455327801462	0.9955004769298776	0.9827680371983954	0.9915550459230357	0.9980389302964976	Shirer_networks
1397	0.8223153759552624	0.880447330505379	0.8605796889244286	0.8781613459646591	0.9667069317585135	0.8981238271152664	0.9706476980107793	0.9669692705879366	0.99243254946538	0.9955392255403002	0.9937832583667381	Shirer_networks
1398	0.8248990613589473	0.5957900093071178	0.4096077275719614	0.8765869283282064	0.9535801678629066	0.881111489970708	0.9720013295949236	0.9834253842175338	0.9712465729851668	0.9957851299115733	0.992271665151678	Shirer_networks
1399	0.7757121129614306	0.9352011247774586	0.6002605055177941	0.7338126401335567	0.9406006569829277	0.9463798352096776	0.9551473441215683	0.9835922731276697	0.9859339592960943	0.9960892456570662	0.9940350936774313	Shirer_networks
1400	0.5604653030124245	0.49215712354144797	0.8985825643966361	0.9294830926970894	0.9731139087383145	0.986606665779791	0.9648418032727399	0.9759591003077361	0.9940807712305603	0.9882003646657826	0.995167191837462	Shirer_networks
1401	0.781089386672781	0.6858654275433758	0.6398417871362403	0.8275464737648158	0.9129998148722112	0.9304705221896611	0.9852130663197577	0.9687100878917816	0.9865115385294763	0.9939450471596323	0.997035208384973	Shirer_networks
1402	0.589764502913593	0.5663322902679533	0.6883219386023116	0.8570066733034569	0.8443262603545194	0.9487009659473437	0.9692652475748454	0.981675794999014	0.9847431968725205	0.9880747388032092	0.986067011105534	Shirer_networks
1403	0.7496369202589035	0.8381075791242067	0.6405692540547172	0.9178945316312166	0.926131560987408	0.9688693844654299	0.9835916773492093	0.9640941113186448	0.9901331715738133	0.9927365253515762	0.9950577530818527	Shirer_networks
1404	0.030496907532166634	0.5496211044163342	0.8732500028764016	0.9328528337115832	0.9050560306955084	0.9489281949917776	0.9718573557120592	0.9890992588945028	0.9924531352255826	0.9918886125252865	0.9936851348265635	Shirer_networks
1405	0.7631161860795945	0.795728728215372	0.8188157359357873	0.6883484946205615	0.9386672851209422	0.9079304609068428	0.9427491089389062	0.9911835919453309	0.9939622512071615	0.9931095086495358	0.9976005518422666	Shirer_networks
1406	0.4773272912367275	0.510905600514856	0.9398506572539925	0.908603862427224	0.883079458249111	0.9627731674871375	0.9770260427994271	0.9685311009002092	0.9897174836164189	0.9892020679583435	0.9955788856805048	Shirer_networks
1407	0.4284358703405582	0.721259912813928	0.8575009005276685	0.8568371666006032	0.9504835625024672	0.9781979452177199	0.9632671328856119	0.9839526110724229	0.9892852313878334	0.9941467804129729	0.9902940907880848	Shirer_networks
1408	0.6851194939300056	0.8155205288879808	0.7508360655551327	0.8816524601921434	0.954805367526023	0.949645420537996	0.9441128988582579	0.9862378725087858	0.9830249123083827	0.9920691157131926	0.998401377388243	Shirer_networks
1409	0.20901734407575984	0.8439158042134758	0.4900632110792143	0.8957083385477824	0.9071062599468581	0.9476973177286553	0.9765370810054501	0.977736952326466	0.9789452270230613	0.9937086097981498	0.9982158255464983	Shirer_networks
1410	0.7227306833257154	0.6941311848241142	0.7527272206041589	0.8247809732486111	0.8847761215750268	0.9396248279069969	0.9723879953123131	0.9836607835556948	0.9918373708496342	0.9914277192482361	0.9970759517079208	Shirer_networks
1411	0.4334012816870557	0.5253379110073714	0.859213788778349	0.9440003418434522	0.903847528140409	0.9276924322213593	0.9738392700957106	0.9722179947322243	0.9880040591841486	0.9981465200240383	0.9963634599845888	Shirer_networks
1412	0.6659299462843125	0.7366103798457713	0.8017049375375929	0.9873710445295432	0.9613075927117195	0.906566171336536	0.9478482753559063	0.9837506752826739	0.9948510371321436	0.9922330535051374	0.9965084153516175	Shirer_networks
1413	0.7040474414458135	0.8040110699824805	0.8611360130615534	0.974769092032242	0.9169297762106883	0.9523914407750143	0.9622715943395208	0.9914047513141752	0.9844882106046238	0.9945529257454192	0.9923164364264832	Shirer_networks
1414	0.47822413368014743	0.6100089199074634	0.7910684043877234	0.8600658519169307	0.6981608207733522	0.9499069335735952	0.9839401494839111	0.9872638422594491	0.9853801719285546	0.9966370668956486	0.99689862640275	Shirer_networks
1415	0.6256712447023898	0.6917718992902677	0.7625520240728253	0.8787704885999073	0.9248928228124472	0.9473129781236901	0.9451075386130787	0.9787171926903835	0.9920295987116867	0.9950969736605082	0.9956574396801181	Shirer_networks
1416	0.5596119878931816	0.6565143771305155	0.7696727304269197	0.8896816876108891	0.9368719972647517	0.930987877520087	0.9661886399629819	0.9852180772123895	0.9954407493459113	0.9973655984553306	0.994180006878279	Shirer_networks
1417	0.6615253680118038	0.8329431341677038	0.8815353406823809	0.8407086239239057	0.8968060888310607	0.9068754757054529	0.937212927291928	0.9697252446998063	0.9826300626706225	0.9916487019166302	0.9907994878909606	Shirer_networks
1418	0.6020734158910956	0.7355246735226948	0.9222570083643278	0.9289277251773032	0.9544915890011092	0.9645301319845925	0.9794961239973138	0.9834619894413513	0.9888568950403873	0.9968513351658452	0.996528813610831	Shirer_networks
1419	0.8049589163545006	0.4981399257725642	0.8444920785962883	0.8739717803489622	0.9133696183702388	0.9770370531425565	0.9817003883454339	0.9868439878873412	0.991955531984773	0.9931051912956944	0.9969269678564541	Shirer_networks
1420	0.512367010843948	0.8370567792485426	0.6359425784317672	0.8668798823138784	0.8665389544037791	0.9282278985756902	0.9767546354228394	0.9640234102650531	0.9935183259304436	0.9838156334825512	0.9940158856672654	Shirer_networks
1421	0.5914911060951148	0.7685770862227105	0.6418116706902898	0.9093535919937303	0.9109216606609092	0.9377576320416392	0.9721842225414624	0.9620861827009921	0.9850413648390997	0.9951471272365372	0.9907274572148055	Shirer_networks
1422	0.3809602683369613	0.8091647283656473	0.7953030243694585	0.8633639164061164	0.9629669563314653	0.9514774207110931	0.9654684458360854	0.9861222256251441	0.9884271685180969	0.9968115432664547	0.9963970833307406	Shirer_networks
1423	0.6475891106134013	0.7360985494878185	0.7855688129150988	0.868244746343495	0.8987140510067808	0.9006863078260263	0.9795026571656392	0.980010937029973	0.9942804746002348	0.9904144047671195	0.9956637407445702	Shirer_networks
1424	0.6666403416066288	0.7534654265808709	0.8751126577689077	0.7728850147114312	0.9647555426774662	0.9376389961868115	0.9457487377384829	0.9785259396768324	0.9909995861284857	0.9936393896983183	0.9946655162576458	Shirer_networks
1425	0.5744818878725855	0.5691366748794071	0.8862218218079043	0.8720388992195292	0.8519792641887578	0.9491709722104515	0.9552714265246884	0.9685558242085677	0.9876842818792679	0.9932219833547243	0.9967699959544478	Shirer_networks
1426	0.5175771847945811	0.4431956252185238	0.8055351573731695	0.7981662593392805	0.9342646047211807	0.9558930567992474	0.9685427251182324	0.9837260905341769	0.9920551760380543	0.9949024502630514	0.9920633845497975	Shirer_networks
1427	0.3363979926154522	0.801360671821792	0.5867752622380178	0.9544325310077589	0.9197154379241677	0.9763364324476917	0.9559088862813074	0.9815741572137134	0.9896537471292572	0.9861269698007896	0.9954765249703853	Shirer_networks
1428	0.8299418695759614	0.8302583729361916	0.87283991643061	0.9573042337103768	0.8975002866180186	0.9247853554832334	0.954363822753231	0.9871519691933852	0.9842530806113681	0.9925366522745502	0.992492225928969	Shirer_networks
1429	0.7052426160039752	0.7494030476025993	0.8015958121590288	0.8666344473337029	0.8945106907692069	0.9279845031045431	0.9549565655813202	0.9884253148388509	0.9927388054866567	0.9967241176266118	0.9964152568864283	Shirer_networks
1430	0.7709149902068263	0.8171029238096214	0.6918959438478689	0.7596245409724662	0.9199780589980303	0.911666794736644	0.9891792472384784	0.9840668716566703	0.9928192857660781	0.9927607817263688	0.9967387323585035	Shirer_networks
1431	0.7281518606390919	0.8400137634868377	0.8235104564334133	0.8299934106988761	0.9377915405667373	0.9257862253629829	0.9597582370984873	0.9761341967247728	0.9849254163286488	0.9863308688873538	0.9890401267497257	Shirer_networks
1432	0.17177692357141483	0.830408891925517	0.953208970682401	0.9143848036534544	0.9629006091365111	0.914468572332813	0.9707808278330324	0.9883634501001309	0.9773356980955183	0.9950123004453666	0.9955276516630086	Shirer_networks
1433	0.7717033484578564	0.8720424249574611	0.7916696301692934	0.9325299233210895	0.8102813179199988	0.9691192286269449	0.9664674760887857	0.9752224116441625	0.9916604411211847	0.9959704759452722	0.9965802604853802	Shirer_networks
1434	0.6289527283846457	0.875022745712481	0.8906326850668462	0.9422151402144452	0.9088917655911936	0.9497345110511413	0.9714308664081585	0.989891365513503	0.9877744192343063	0.9925621077239112	0.9976696343804969	Shirer_networks
1435	0.3805705464750959	0.7100597857586164	0.8418449235404184	0.8347232988794411	0.9171877215655521	0.84695354556022	0.9614478086812245	0.9892410109962279	0.9831945268933237	0.9951901575216338	0.9957606688341912	Shirer_networks
1436	0.5696032654886602	0.8234608901045777	0.7205698649692136	0.9731965150266757	0.8192732683640354	0.9762034582536738	0.9780596982027058	0.9868564154972879	0.993565397396481	0.9947251805396401	0.9974593596846533	Shirer_networks
1437	0.7176098773962216	0.6924388061567682	0.8480278012923836	0.8575836551872192	0.9079792411962713	0.9730871161422916	0.9540161455089378	0.9850413987368931	0.9840074000471074	0.9950426810824062	0.9976675182827806	Shirer_networks
1438	0.5847053078330368	0.6276277848434708	0.8896310012183205	0.8735241455864147	0.9511720343944087	0.9517492831959736	0.9715361124311187	0.9836516944929088	0.9935452402867228	0.998037148361147	0.9935608299044876	Shirer_networks
1439	0.34395006597644096	0.8401884995998147	0.6870714620656544	0.9486477764819969	0.9687783045912262	0.9666613156696842	0.9815286778565824	0.9859446085344601	0.9831404951474056	0.9928830865605731	0.9961375498490191	Shirer_networks
1440	0.6894639598627638	0.4402521940603936	0.603950112810697	0.8856108848096179	0.927708002952805	0.9599884742790281	0.9362199007330421	0.98937995784087	0.9875419821738105	0.9953634155214244	0.9938825993457562	Shirer_networks
1441	0.5348931393299421	0.3863976816793611	0.9742435234504181	0.8456666553076709	0.8474130723992391	0.9511507596229545	0.9747705252008718	0.9858359398176363	0.984530240445359	0.9988872285043333	0.9910368394718344	Shirer_networks
1442	0.48826894273290944	0.7559937215508352	0.8111152313202511	0.9204159730218611	0.9357834940920025	0.9422071965145689	0.9802175164257593	0.9793024261065131	0.9941348579094419	0.9973725092897993	0.9956193002139273	Shirer_networks
1443	0.8534463194041536	0.8638936246954589	0.7127367272744498	0.9498928093653252	0.9005675458827628	0.9365774596370906	0.98447248029776	0.9905108866905341	0.9956360686324272	0.99206543857065	0.9941888049333981	Shirer_networks
1444	0.06830207715232656	0.8100885617902807	0.7369103430803369	0.920782483831786	0.8589144694258828	0.9570340197666263	0.9840426903657121	0.9767229514713923	0.9941907709531188	0.9900140704642063	0.9977413845223916	Shirer_networks
1445	0.6875257433592272	0.8172472703083385	0.8250497573419037	0.8377965851062416	0.9604694561120888	0.9425961364823855	0.9823800996393819	0.9701684701782376	0.9827866402316918	0.991033628546295	0.9948766192366593	Shirer_networks
1446	0.294991582080955	0.6560779931062211	0.8603813983221594	0.9378287207093396	0.9124674229804229	0.9610386824691594	0.980063350245431	0.9693520788360672	0.9859336643861729	0.9947830696852065	0.996598395530204	Shirer_networks
1447	0.5949836009901646	0.641972191111404	0.79727071957162	0.8810303310027161	0.9290308380303975	0.9313678849479404	0.9853784561134467	0.986664528264825	0.9875444671939394	0.9954878672401258	0.9937711739152495	Shirer_networks
1448	0.7015053499638815	0.7697598276032844	0.7401168920791489	0.959617470657729	0.9657508585102977	0.9513090621065269	0.9716385241697605	0.9941850230709891	0.9953215226675867	0.9959762886254483	0.9994016690179328	Shirer_networks
1449	0.3160497018267843	0.891595440680107	0.813154770367559	0.851656669043901	0.9193795799984472	0.9032591290059653	0.9371865024014535	0.9838579525538614	0.990150926724398	0.9968493298971557	0.9904693710919161	Shirer_networks
1450	0.46983407510670916	0.8275246030521429	0.8550505139165673	0.9342787903029112	0.9175554874285432	0.9399917104985175	0.9572726251744439	0.9900167978838985	0.9710087217794477	0.9908965208850709	0.997887852706961	Shirer_networks
1451	0.7115915847302123	0.7187127602414788	0.8986341641512416	0.939178767269686	0.9369987128875741	0.955724671954673	0.9724358379551449	0.9868593248755357	0.9829097705608556	0.9964425148856328	0.9923941827806777	Shirer_networks
1452	0.5043525712639291	0.49762774080808725	0.8339088260343857	0.9281769322381804	0.7542691830747582	0.9728347102719976	0.9669625515808239	0.9819504903223385	0.991529302792557	0.9955263115260258	0.9979372322362634	Shirer_networks
1453	0.7838300672223318	0.7306420766060804	0.9400423338858709	0.6858917319623549	0.7763540478038389	0.9687387621829051	0.9690366360612556	0.990594478897637	0.9872027621982022	0.9804974681905925	0.9966768087420158	Shirer_networks
1454	0.6809228067951889	0.7637144127357707	0.8050822839385847	0.9249581980894064	0.9418089561743326	0.9613394471435013	0.9762285253776973	0.982994697513191	0.9910577229285025	0.9928374368768049	0.9969724760549785	Shirer_networks
1455	0.4528648674908408	0.8828671174026215	0.7201723872189357	0.912729325993649	0.9709186778831966	0.9530855953405406	0.969635908563228	0.993422708120207	0.9883077946420202	0.9918341877763222	0.9970743738765623	Shirer_networks
1456	0.693223535845183	0.7320911555188649	0.7666599695711749	0.9487046353644992	0.9439596723211148	0.9528839472820224	0.9672435153546066	0.9811015873172063	0.9895062052830892	0.986199702560325	0.9982657002072021	Shirer_networks
1457	0.6864387021133072	0.9054969141179121	0.9194583189766836	0.9005107184120809	0.9340132618711501	0.9599269501874247	0.960251234839498	0.9866421871421209	0.9879822236212049	0.9930544200440196	0.992197546291881	Shirer_networks
1458	0.5030153286269091	0.7699572638565426	0.8908977187469749	0.8621822702867044	0.9640194162377735	0.9698944701119359	0.9725336488516555	0.9739450188533119	0.9925870269476644	0.9937296957416644	0.9941229784516149	Shirer_networks
1459	0.4716906582117134	0.7776712853620413	0.8938570788740519	0.9434374220692971	0.9631713149738719	0.9538334075753395	0.9771159203489871	0.9694862924371048	0.9854121030221198	0.9957221527009292	0.9950791716307077	Shirer_networks
1460	0.3743401001183104	0.831309024389338	0.9364542580343183	0.763306378165428	0.9351423935894589	0.9668989447053444	0.9836016748236647	0.9768771941361145	0.9926844235731915	0.9940465950874109	0.9928335972866065	Shirer_networks
1461	0.7816203689264236	0.5297809212953355	0.8546865634279381	0.8218862107732859	0.9375107301540145	0.8961441309410281	0.9245422773473704	0.985572597940652	0.9851115565329083	0.9974718077997123	0.9989430053443777	Shirer_networks
1462	0.7065500020003168	0.6493425715700435	0.8713655268780369	0.7463107657224133	0.8111544421797667	0.9290351765767482	0.9911506184076303	0.9886025767518207	0.9908982368826699	0.9937640901832012	0.9919029926910377	Shirer_networks
1463	0.23513937714844818	0.7398866082798232	0.6786818039166332	0.8370933089153562	0.9186923907096152	0.92110075455927	0.9773362151372446	0.9832971382217425	0.9908552557345132	0.985253787194937	0.9974398848621575	Shirer_networks
1464	0.11088308837080514	0.5754796649601772	0.5911762367763861	0.9367317556369362	0.9796110725479615	0.9493392518672642	0.9624483498724842	0.9809869851483176	0.9916315785979251	0.9962545645121618	0.9985346260000715	Shirer_networks
1465	0.6670720810020495	0.582518058679849	0.8107580722142402	0.9165179673696354	0.9200179422225692	0.9170932734820052	0.9460156666134042	0.9704112781442827	0.9882568535933564	0.9949683279108801	0.9979003087905385	Shirer_networks
1466	0.5722693298116006	0.5619687839805745	0.7516019872901143	0.878752733361619	0.8689992741553193	0.976017525111607	0.9850082562539584	0.9873946880727567	0.9805003915602466	0.9983508819437001	0.9969273245364481	Shirer_networks
1467	0.7482116823998441	0.708384014596215	0.6867562551371094	0.8703915069685741	0.9204459552484792	0.9682303546804795	0.972417794009247	0.9856738019629803	0.9929404442575969	0.9969706189752269	0.9917154059104574	Shirer_networks
1468	0.7266735149040117	0.7217229531834198	0.8118756611424296	0.9045127318510506	0.9438754675903214	0.9451719228596045	0.9650181042699317	0.9836707148930485	0.9870995220922542	0.9935695261392816	0.9908856742468936	Shirer_networks
1469	0.5734245083615465	0.702993244097673	0.8652155435765665	0.8728246656558968	0.8586690370618446	0.92253844012708	0.9346317805621072	0.9775507609964451	0.994430837572289	0.9944947032448344	0.9991670496660028	Shirer_networks
1470	0.5575258410325155	0.8282039544927928	0.6461650958046895	0.8436531870167228	0.8934012990490799	0.926935869285139	0.9699144833287925	0.9660460408128825	0.9913707258970594	0.9931394562243315	0.9941190503285405	Shirer_networks
1471	0.7666092346664906	0.5080896071990793	0.7972512211253424	0.9436367289353227	0.9506594948093583	0.9679956003155872	0.9698868580130646	0.9807360317572108	0.9912327933311927	0.9973693122646816	0.9942856313859187	Shirer_networks
1472	0.6062706877471955	0.9017489905766685	0.8772195937712038	0.9037890449217798	0.9127260260800408	0.8715204283819454	0.9771070142001695	0.9705715568598114	0.9633003457026622	0.9797658700984405	0.9957727590954222	Shirer_networks
1473	0.2951305484983278	0.5300123720630137	0.7759162615369768	0.7825600436498232	0.9067377402904352	0.9325302936864882	0.9803877964547587	0.9781611021326213	0.9842274194679386	0.9955654628827905	0.9931741163919562	Shirer_networks
1474	0.33904531151752415	0.8280268805966533	0.8778565042750797	0.8950838099447231	0.9360994717398501	0.9432322226420826	0.9834685800494964	0.943199906058888	0.9902692766587624	0.9895933733323191	0.9946031965707343	Shirer_networks
1475	0.44113403406499385	0.7569768500320568	0.6800966565807312	0.9048741991653617	0.7638705803841948	0.8741491232654562	0.9746747411799834	0.9478672137676023	0.9859682269094301	0.9927018404762116	0.9958332097825415	Shirer_networks
1476	0.837205829527329	0.7999998058377724	0.9231977717590176	0.9429470713084795	0.8860414774295224	0.9557017551859117	0.9407948567033317	0.9781041510239634	0.991767599815059	0.9856576832809485	0.9966426490828955	Shirer_networks
1477	-0.20512464752274445	0.7564114504284003	0.771629161671816	0.9081607747185825	0.8872392980857386	0.9562728249252581	0.9676579624699506	0.9868092717795685	0.986013144040164	0.9914871403845139	0.9982109255014979	Shirer_networks
1478	0.746658265821465	0.7533720711469187	0.8146035970364792	0.9356150166548138	0.967679492505621	0.9440848968547839	0.9822978592071515	0.9800556725400631	0.9934650584892021	0.9978967355683825	0.9979830071362897	Shirer_networks
1479	0.6087225563458974	0.3672069295972408	0.8057758858618178	0.9330981587039077	0.9491203566536177	0.961220502418315	0.9876423629186375	0.9778609779825105	0.9915174947235006	0.9938349827690003	0.993491493605022	Shirer_networks
1480	0.5159707213162233	0.6270828854339434	0.8568141885501103	0.9383615764436184	0.8604981651051826	0.9359301579972482	0.9528516978693562	0.9812658539641306	0.9773959736463036	0.9947184306538963	0.9895221332980675	Shirer_networks
1481	0.6080322854009366	0.5521716206174966	0.9371166354225898	0.87125036578588	0.9168382271776574	0.9657337848752	0.9852258329984734	0.9843113896491945	0.9908229077681014	0.9942428328055175	0.9957705051052521	Shirer_networks
1482	0.8476903950860982	0.5421822233331755	0.8084250711952636	0.9055383338375381	0.9223104303923071	0.9518215919898386	0.9869409463191148	0.9914224828087943	0.9884880199520101	0.9936296556361919	0.9968477712707072	Shirer_networks
1483	0.4936927828427192	0.7823772387801154	0.8086126919758223	0.8713853461002734	0.9117268490865377	0.9850581795063145	0.959913740893993	0.9497821971265199	0.9953308320614687	0.9893970940483858	0.9966760166951065	Shirer_networks
1484	0.7177379923636827	0.7596892126609414	0.6733403637823543	0.8970940482157638	0.9591517600088895	0.8736880299890273	0.9897292192020164	0.9725053823994654	0.9850281027741297	0.9948808841491136	0.9964555961594289	Shirer_networks
1485	0.6466819928673981	0.6718974598581333	0.9655916501046007	0.9293138364462018	0.9093105727724755	0.9377759739874031	0.9725510559696956	0.9756794876163437	0.9815833349731036	0.9930052023403233	0.9985859582243228	Shirer_networks
1486	0.7746691281611966	0.8392355746019902	0.8722494885583583	0.9269053529712536	0.8910497249358938	0.962694265008988	0.9613664951474693	0.9936788180628446	0.9742054239043862	0.9909941785961378	0.9979535753952402	Shirer_networks
1487	0.2810990695955612	0.3317627398850484	0.8166529139128158	0.8498016863625826	0.9461234609490565	0.961110805749237	0.9848665902205552	0.9797405849261988	0.991925668674769	0.9913073727366546	0.9974111144634836	Shirer_networks
1488	0.6572881089112395	0.3659534650528658	0.8392963492985905	0.9299545301595179	0.9082679276604751	0.892126583967833	0.9619933227126356	0.957282162146731	0.9966336631905256	0.9923840151156608	0.9978697511067438	Shirer_networks
1489	0.8390683381970635	0.7182418408187834	0.8910580677357731	0.7845425759235045	0.8734907521578283	0.9131952748302796	0.962867594517593	0.975127188238086	0.9791093366412449	0.9962091813957864	0.9978826895587825	Shirer_networks
1490	0.4533049332874144	0.6321872697837391	0.652492933549529	0.8837125868121543	0.8822898824873675	0.9501645581913012	0.986274453480986	0.9846011961929781	0.988655769230065	0.9934566808370022	0.9979973722828756	Shirer_networks
1491	-0.12610905069039804	0.7727236830027977	0.82438415941237	0.9301581405493584	0.9821342068099568	0.9006897038114139	0.9431713670992875	0.9880291558377327	0.9926879115158196	0.9927481294346352	0.9913523728902482	Shirer_networks
1492	0.7456250697898963	0.8197999972644262	0.782128685004534	0.7309852727422421	0.8799275848908825	0.9450028063852676	0.9899910192624295	0.9805253850183199	0.9950649051318565	0.9899546093980519	0.9955719193419954	Shirer_networks
1493	0.6334975052999039	0.3246979120912368	0.8854371019675927	0.9048423997675246	0.940359236337063	0.9325321467825023	0.9523305459675532	0.9934356123509517	0.9836909990697003	0.9949971180277819	0.9947316116106207	Shirer_networks
1494	0.714458507008974	0.7833960085795164	0.8349303579494962	0.7088398987022373	0.9500854721258023	0.9819508951388616	0.9273737913397243	0.9828934514584419	0.9904452932130079	0.9886661280736888	0.9946444612800369	Shirer_networks
1495	0.6656675652371087	0.47545914021439395	0.8001119591396095	0.766316337142611	0.9374840001648665	0.9668531771921977	0.974676583288211	0.9915999580267199	0.9909902547186709	0.9953955969990305	0.998289713267708	Shirer_networks
1496	0.6382154626030525	0.7957118447440027	0.5622212787636419	0.8545918902316503	0.9127863546421524	0.976981845772784	0.984407407435302	0.9912734947356507	0.9865219197432329	0.9927541599634528	0.9956783473066417	Shirer_networks
1497	0.7205039856347905	0.3253995506081624	0.8916731252857847	0.9423570277946312	0.9481404074014688	0.9621379304934956	0.9529420375768953	0.9730464658793597	0.982420434036525	0.993525500327725	0.9970363767234159	Shirer_networks
1498	0.6515828605577079	0.6437142290821439	0.6721133676326327	0.943664785312301	0.9848798853366474	0.94391307243882	0.9705551022495484	0.9812013564805026	0.9734514411659035	0.9935813700859633	0.9955771171267391	Shirer_networks
1499	0.5315159346050531	-0.005407727157067839	0.8529489277193942	0.800815068286862	0.9010307555973563	0.9710756904058715	0.9654323441171081	0.984080518805705	0.9909670998317043	0.99134925656575	0.9939849502118152	Shirer_networks
1500	0.74432244560115	0.7524080980273863	0.7128104145381972	0.9217936015186657	0.9259881778215798	0.9415229555075444	0.9848727502501966	0.9881815005077397	0.9892361052233188	0.9930367719165749	0.9940308967756106	Shirer_networks
1501	0.6405590920004904	0.8095262918339128	0.8983277819552626	0.8197420895957208	0.9697290587296357	0.9607806851535737	0.9900971286507054	0.9836669728179888	0.9908812153438762	0.989421572818147	0.9948500475750974	Shirer_networks
1502	0.6771500380742888	0.769113720678039	0.8164464734071983	0.8446120528200074	0.8838743820611001	0.9566956651186346	0.9870561128161905	0.9926848625487388	0.990117438255375	0.994259627032318	0.9987964442749111	Shirer_networks
1503	0.6418379655505705	0.654957918640827	0.8547293239993852	0.8658114439022457	0.919871347775645	0.9699524484252897	0.9936913728774225	0.9670654641062132	0.9940826345607541	0.9953838534594497	0.9934813471895876	Shirer_networks
1504	0.5951105919314891	0.6631777882653391	0.5810583835129388	0.8991689552087223	0.973949292544646	0.941082278690799	0.9399183237776876	0.9781304502432606	0.9888088977953172	0.9981306822284515	0.9977409172930213	Shirer_networks
1505	0.5287278137966542	0.7779974100124388	0.8756312781388934	0.8691307960139554	0.976609751487089	0.9749638661521838	0.9823365376544408	0.9748145989102954	0.9933244331697578	0.9949609168930329	0.9975483228766314	Shirer_networks
1506	0.42787048363189484	0.6959457836525347	0.7970959467851486	0.942515878315785	0.8661151656675763	0.9377266178985755	0.9287826788470052	0.9922493350742293	0.9872600470890049	0.9951588941937358	0.9937865560714269	Shirer_networks
1507	0.6603247312675447	0.6339061891090596	0.6343468227873365	0.9178740218991321	0.9236798592521622	0.9713112764643957	0.9776222569247767	0.9890363565091583	0.9855584076431768	0.9963383770002385	0.9910624278977187	Shirer_networks
1508	0.853273401612112	0.7450905064673241	0.6908639458951735	0.704814539354606	0.94193787794667	0.9289059399232076	0.9738413989464214	0.9888085695056839	0.986137354643025	0.9903792727928871	0.9918803320613618	Shirer_networks
1509	0.7683546638770394	0.7815080958194114	0.8701175251835306	0.9421631821745763	0.8936092837466005	0.9383401084806464	0.9688305121119635	0.9865163706421909	0.9909144299699175	0.9941781615075831	0.9965472744571805	Shirer_networks
1510	0.7752608971250571	0.5304759176035598	0.5083578516454518	0.8983182911518006	0.9042673508997539	0.9841483685485397	0.9754465736681938	0.9903893443837013	0.9901172146876698	0.9910201640874056	0.9850865586569735	Shirer_networks
1511	0.6337299153829958	0.8475474659609021	0.76837547951389	0.852571534021882	0.8972683859918273	0.9147710926075847	0.9675705765679186	0.9367327333957559	0.9929072755870969	0.9981293467362065	0.9951153889465355	Shirer_networks
1512	0.7725944216334865	0.558520273698639	0.856656448091866	0.5629230577974057	0.9481803384512528	0.9761499519534513	0.9784419840159165	0.9871868598242564	0.9909802665225838	0.991979622810754	0.9948698070957973	Shirer_networks
1513	0.6775381468347741	0.7475716754896398	0.8738619155558274	0.6345824828712877	0.9564170407567121	0.9720639578487147	0.9860992619323274	0.9735895453272276	0.9896506793106847	0.9874027943502051	0.9984121885170402	Shirer_networks
1514	0.5369401861808596	0.6027194538507675	0.7332467901682792	0.9598874346055144	0.899899970901473	0.9326534499269039	0.9880685914830567	0.9820705953329905	0.9929706429457152	0.9937260838928181	0.9982660428310031	Shirer_networks
1515	0.666260813063715	0.7971610073102631	0.8064361662217789	0.8145549737728529	0.9158098826564373	0.960154054945507	0.9713419466232618	0.98020080629115	0.980926161497303	0.9883201806267281	0.9958797219253193	Shirer_networks
1516	0.3934410892910764	0.7298627348018366	0.6990523585941353	0.7790530089690586	0.943846330079231	0.9663094135464426	0.984581006571367	0.9732797141234543	0.9929877393821944	0.9861554960746839	0.9948639100720865	Shirer_networks
1517	0.8123561032619104	0.7470702349107843	0.8704698787615733	0.8791670380883414	0.957551719320873	0.9474314603425503	0.950336597959318	0.975686890817706	0.986285222372528	0.9922449574900067	0.9951880239473267	Shirer_networks
1518	0.07879049835524388	0.6413995562680965	0.934578230050847	0.8083999547622215	0.9391801763214597	0.9408328392990063	0.9852713175338669	0.9889540585439548	0.9883844234514347	0.9985231235080347	0.9980636069284088	Shirer_networks
1519	0.40370188783073024	0.6203875477165058	0.9054650778029476	0.91521464750088	0.9722506201906589	0.9689845499382268	0.9745102711298455	0.9854572796614577	0.9847112628219755	0.9862423323672427	0.9945113586705384	Shirer_networks
1520	0.6742193675148791	0.7672391532208813	0.8214467523904833	0.8379633984904266	0.9390621589261795	0.9587261514583956	0.9793126222748554	0.9806241264263132	0.9952193550071357	0.9895030884091139	0.9978307926873338	Shirer_networks
1521	0.18819966898010598	0.8796281619397629	0.8096881969254993	0.8697929366034025	0.8432960967684368	0.9372017364075655	0.951675862960136	0.9811428787218617	0.9781346566581713	0.9913339798764838	0.9978805841600444	Shirer_networks
1522	0.5686714731142484	0.5876436204271596	0.9343258777693706	0.8719333137637666	0.9047284654375459	0.9807670224665286	0.9512428193109206	0.9819016648425269	0.9898727908107847	0.9896101532997934	0.9970909774388574	Shirer_networks
1523	0.6697935004834236	0.5078177846104801	0.9280886195742597	0.9020965935522127	0.9458773249742798	0.9369437872905728	0.9872682643503574	0.9784352509429892	0.983742951691707	0.9948549023933555	0.9977215889001065	Shirer_networks
1524	0.614370845525066	0.6494215571482519	0.8918533836742205	0.9197018842389905	0.9821519440846185	0.9200677007404647	0.9486898099819714	0.9794184748493671	0.9668986972750585	0.9972427122908545	0.9969520012667008	Shirer_networks
1525	0.7940558825831197	0.6300057846751792	0.5265592924496284	0.7364094261779845	0.9620173856947939	0.9537759092184714	0.94194925726264	0.9768186392665641	0.9853927648142089	0.9945581006007326	0.9950215488625147	Shirer_networks
1526	0.5338834188133771	0.8444658126613329	0.5133399583623017	0.9508015800656151	0.8846983241444123	0.9196541303545397	0.9567043004716406	0.9879733328892091	0.9930504828718504	0.9897872233233864	0.9902093212166394	Shirer_networks
1527	0.43333845966125706	0.848559904769286	0.7065688739924014	0.8479125661123301	0.9319630918694852	0.9791839024338027	0.9702731114088359	0.978729413875904	0.994948250402504	0.9929683825454259	0.9889155004662658	Shirer_networks
1528	0.5916585725763022	0.7925463606402713	0.8218268823589422	0.8727129322824954	0.9397908368207304	0.9043641694600841	0.978261790086048	0.9748711392853312	0.9915904061934139	0.9894038387122559	0.9959274864405976	Shirer_networks
1529	0.872544709421716	0.7538074105372743	0.8382154342722881	0.8574035658002962	0.8846273024944975	0.9544311817496767	0.9699621384068307	0.97550050708019	0.9888594343642854	0.9909818945922642	0.9969424955848711	Shirer_networks
1530	0.45469385732690853	0.8627797266811197	0.613717140608198	0.903309226364621	0.8840026669229335	0.9459985973410175	0.9680355778943256	0.9931978953166241	0.9944508614922944	0.9917745233040414	0.996607131584993	Shirer_networks
1531	0.8046846818362821	0.529854698423618	0.7979703839554955	0.9010819017980531	0.9510337217086037	0.975069095110655	0.9409816773096551	0.9587521493189156	0.9907622186400227	0.9885229866075567	0.9949193502074406	Shirer_networks
1532	0.7978875303247183	0.7409057081482842	0.9285859407917857	0.8710009090057926	0.922606332956126	0.9079853094558563	0.9371708420628885	0.9696074062183642	0.9846797836820026	0.9947932858429972	0.996387731650215	Shirer_networks
1533	0.641644414166719	0.6062218244688536	0.5781969908327256	0.7753818995314662	0.9044543711623307	0.9463951381621081	0.9556304329772063	0.971042653665726	0.9929127474603915	0.9914987381483387	0.9945838315041475	Shirer_networks
1534	0.7305723473463348	0.7179339497707464	0.7126958055559937	0.9018071334532273	0.9614088705962722	0.9425736998941884	0.9773943160889829	0.9872715947634101	0.987610685337948	0.9978891889108324	0.9951182925973734	Shirer_networks
1535	0.7066364351592243	0.6442511198435521	0.8027791730763885	0.9287298080107473	0.910727427946869	0.9869753757779421	0.9827519695297271	0.9956530101026768	0.9921497170587384	0.9948965836185522	0.9982371941040394	Shirer_networks
1536	0.7429514768677161	0.7995971479261871	0.5696933780873649	0.9126614364670738	0.9394222436269917	0.9559765682802953	0.951907660033465	0.9707264439415002	0.9918617821485487	0.9961458392565128	0.9955509775166361	Shirer_networks
1537	0.7016242568396912	0.7154769495520303	0.8235157805316013	0.6834000427054557	0.9256286993186839	0.9419801513315391	0.9782569413692325	0.9766387302511733	0.9956701825962437	0.9924850826189823	0.9950304368869114	Shirer_networks
1538	0.7690193921609916	0.9068495205908296	0.7320836353498369	0.8825489947329812	0.9533830008587453	0.975356024973751	0.9422645390627788	0.9781210928839136	0.982286158751638	0.9913062897722004	0.9929679536410083	Shirer_networks
1539	0.9284814569859625	0.7697896510886161	0.8606069066927237	0.7991986955752324	0.7991014014473918	0.9317749528612562	0.9840255508918219	0.9908399037727702	0.9909895378100977	0.9927892373531708	0.9941489852998336	Shirer_networks
1540	0.7519598751905012	0.7880402196254765	0.9269294231263451	0.8765678165851517	0.9033825131022084	0.9815038990563212	0.9752502563218661	0.9584607024913955	0.9872003387736683	0.9845940794708221	0.9975493869255916	Shirer_networks
1541	0.7526475916898098	0.764237213221669	0.6822509786409929	0.8885915816609333	0.8110483602085539	0.9096448493883146	0.9800430774544786	0.9845403639595276	0.9843074579501767	0.9912934415581344	0.9947414968912618	Shirer_networks
1542	0.6324309648975581	0.6967280288045674	0.5152756439297073	0.8978179626760581	0.7102691882654169	0.8997995888042178	0.9594554760535756	0.989905257962581	0.9916016047091095	0.9915310111950489	0.9953845763213465	Shirer_networks
1543	0.41689718170066137	0.8649480245463192	0.852388872871941	0.9186428441395029	0.9418671035728178	0.9523034658394306	0.9668425929088045	0.9844721160113413	0.9915797158130635	0.9957439421216756	0.9964662111093121	Shirer_networks
1544	0.8034240250357336	0.8638648604007502	0.7104683609939112	0.9118428381447792	0.9678873642615127	0.9590498577346885	0.981711755758845	0.9828819133138493	0.993096906284236	0.9951621218434644	0.9936819329031223	Shirer_networks
1545	0.5545447942305075	0.7852822598537011	0.8444641956911181	0.8280908976887884	0.9235935554860106	0.9540692648105786	0.9461541032597165	0.9714235930358022	0.9859807843943131	0.9893332638265989	0.99796075466673	Shirer_networks
1546	0.7350583374484823	0.3315376838294315	0.8729988129077705	0.875116376909258	0.948888121395826	0.9334549505022682	0.9701145127660373	0.9568039872677245	0.9659029944698968	0.9946704000608649	0.99708934421605	Shirer_networks
1547	0.40309217682082865	0.28571714043586827	0.790101889773495	0.8916013514013396	0.9156195548130096	0.9661336043109148	0.9661710718964813	0.9564604216153295	0.9882443795335665	0.9971196897738228	0.997249316493267	Shirer_networks
1548	0.2192218704729282	0.7897656316206629	0.9153970920993466	0.8403928702001244	0.9758136165821073	0.9668541176351885	0.9216017960523369	0.9880077950988353	0.9792765104010828	0.9911500495959007	0.9947432895506693	Shirer_networks
1549	0.46176213217161616	0.8444689316926949	0.9103225358456789	0.9378798603618805	0.8910286609115353	0.9316367379742654	0.9744039264394069	0.9815864999469562	0.9925268229069709	0.9897363066029016	0.9931639248214877	Shirer_networks
1550	0.7716991518271857	0.7797887602869793	0.9155547687486296	0.9697845166010685	0.8726132843075394	0.9581216441689473	0.970102132837839	0.9651976376799217	0.9937192423205288	0.9933097033294407	0.995490487274187	Shirer_networks
1551	0.8251377662640632	0.8467776702136351	0.7371258033537464	0.8743076722447656	0.8856482295988286	0.9637361884582054	0.9056206525085516	0.9661614689621353	0.9922669473613079	0.9909586819521268	0.9975964609387993	Shirer_networks
1552	0.9323711617200787	0.6486428577672203	0.8397708593554276	0.8429687491729623	0.9670355950934306	0.9692732729434279	0.9874772222692292	0.9728383746528749	0.9927618281466006	0.9919594818105405	0.9958045741103921	Shirer_networks
1553	0.7327249292882887	0.6330869514076638	0.954558425269421	0.9080859290183595	0.698863754885079	0.9837677222863543	0.9478593542400053	0.9870581758360402	0.9939107298175669	0.9944506757045684	0.9980028687093423	Shirer_networks
1554	0.6965646930007663	0.7959141501979536	0.7296536872594276	0.9168904868894181	0.9145445500287261	0.967044246975111	0.9618913834391656	0.975290595586773	0.9947003742479886	0.991061762889317	0.9965948362160316	Shirer_networks
1555	0.8169350823710834	0.7216193030365339	0.8326565031978561	0.9233625414734142	0.9399859971251595	0.9509323785951342	0.9687834051483543	0.9756576539897498	0.9961879373733827	0.9930657165612181	0.9911764413479358	Shirer_networks
1556	0.5952576441008962	0.7230963814884439	0.8985091175124138	0.8361446306273235	0.8904817648791516	0.9232143412261159	0.9884730471421941	0.9870052236029148	0.9916822734287976	0.9949433358181985	0.9958948795460292	Shirer_networks
1557	0.7990889080662008	0.7438223748965942	0.6570316498988722	0.9333509112358294	0.9195144774941191	0.9858939119239106	0.9543207948689925	0.9699060467408088	0.9899853757242616	0.9932676182668769	0.9938261333567203	Shirer_networks
1558	0.877195361103124	0.6584024245595992	0.6710755378970054	0.8394394287133236	0.9443426259129696	0.9751181591608912	0.9743861873434598	0.9866068089726008	0.9834933237951794	0.9909546990829982	0.9974889701699121	Shirer_networks
1559	0.574264924951206	0.48634597391927337	0.7826869228192738	0.7371326823162784	0.8912425853811774	0.8801480901998827	0.970800155512597	0.9908300238673605	0.9906723544870739	0.9803396244469234	0.9897082108205245	Shirer_networks
1560	0.6195564708509078	0.7456986237698962	0.767144894434621	0.8156814121587829	0.9551848159387063	0.9514786619686064	0.9700459456326617	0.9820990188263947	0.9902333595365117	0.99758141235611	0.9946019337507392	Shirer_networks
1561	0.821604881438823	0.1771765187272689	0.7612400142050775	0.7692841642452242	0.8916883931901564	0.8908135413665277	0.9762277964504167	0.9833893142661647	0.9956121581967622	0.9946578692548678	0.9948803918180952	Shirer_networks
1562	0.8051844192976221	0.593719951214156	0.8577979206671391	0.9143660323007383	0.9386829952414233	0.9652982838646089	0.9657998791375839	0.9875746715572298	0.9889095435986509	0.9926201041407938	0.9909368572192362	Shirer_networks
1563	0.5003758381634529	0.7713644687027386	0.8255584218243007	0.884076722826672	0.9438407850507157	0.8378128093562511	0.9847134705275286	0.9822558084694127	0.9788555566241088	0.9960374997139276	0.9975632682516877	Shirer_networks
1564	0.5037537813857409	0.8728101729275646	0.8259633813844385	0.9050897181979212	0.7994465071556178	0.9477682146999562	0.972511277635691	0.9839188591208019	0.9895067903393562	0.9938846083693484	0.9936154006228819	Shirer_networks
1565	0.5859018880780693	0.8501270325189045	0.8428948806678708	0.762454887591449	0.9640386695538191	0.9584011874577643	0.9867934698080785	0.9851399151554694	0.9741392786577752	0.990789668210666	0.9967929373104936	Shirer_networks
1566	0.7750037913296836	0.5299697652480142	0.8032586791425912	0.935175459568957	0.9618670494001567	0.9289209334789164	0.9892677922479075	0.9806163446419126	0.9923429798460159	0.993540794700497	0.9910360150212307	Shirer_networks
1567	0.7660551226426913	0.7306819317938764	0.8973800626161414	0.790701629757344	0.9578778947971798	0.9547616293442871	0.9153347177653379	0.9924259813148867	0.9840779310085017	0.9956649077458023	0.9951004372908204	Shirer_networks
1568	0.7466982346268158	0.6436322418911574	0.9258878234673633	0.8843870802768566	0.9293261457202112	0.9583168110927882	0.978167152875719	0.9812528774447078	0.9841154725982877	0.9943912552007492	0.9943564294175998	Shirer_networks
1569	0.642320173243329	0.5463571516231438	0.9171606645458089	0.8708243325441709	0.9402683424536844	0.9362766542469088	0.9886384051669932	0.986138620644823	0.9932956986601722	0.9829523095296446	0.9966468543233237	Shirer_networks
1570	0.7801792804258947	0.784530586566174	0.9068694163798954	0.9470337535443516	0.931459182275993	0.9350454302601564	0.981401697936762	0.9683911770813722	0.9902687058950399	0.9930958706161032	0.9887614275062586	Shirer_networks
1571	0.6386476583160842	0.767718509368996	0.9456842850480088	0.8759452456466497	0.8744511509484292	0.9410027142613083	0.9735128290850141	0.9861105556993687	0.9879967212974039	0.9949108588760441	0.9955372247038604	Shirer_networks
1572	0.7149976430301525	0.8409856477685466	0.8082503942811814	0.7615176172420561	0.9263863685757436	0.9074769385946113	0.9767736622923409	0.9760807552502475	0.9949313502751812	0.9944872985374733	0.9968757284893466	Shirer_networks
1573	0.8016150819405602	0.5547811403082226	0.8784804755230455	0.9083388022904706	0.9333324882039795	0.9387754307839129	0.9701558763339171	0.9745399302179385	0.9887241131561721	0.9915650751054925	0.9971065060839273	Shirer_networks
1574	0.8333500584905511	0.8406585530567675	0.9174723108920867	0.8836590820351202	0.9845768822615648	0.9744662300729295	0.9751426119687547	0.9674605075154428	0.9914868556552714	0.9888481346383147	0.9969179475083536	Shirer_networks
1575	0.3782623914253732	0.7298328207737085	0.6354131146864057	0.7529019119302282	0.9232525720994043	0.9565330550313862	0.9639283976835736	0.9904189022310479	0.977737202377341	0.9837571535622546	0.9973677692321978	Shirer_networks
1576	0.7423281571101957	0.7174442954260506	0.8891287056024377	0.9282450323755748	0.9422160681909791	0.9715266269593381	0.9850573238703222	0.970881160683959	0.9900008435476388	0.9828669212529838	0.9980257283024005	Shirer_networks
1577	0.6590276222345708	0.6975362229873234	0.8228928799238439	0.8302279326861226	0.9618923702019464	0.966048581254509	0.9645759582665352	0.9906359041931897	0.9876368902744289	0.9880956965952699	0.9944278376659303	Shirer_networks
1578	0.7876430062560902	0.8541927771067332	0.7931430950205175	0.8505341343407546	0.8827339972992385	0.9181884191254589	0.9845367681604424	0.9811756650474666	0.9867639835488866	0.9919933274986967	0.9951725173519156	Shirer_networks
1579	0.7030985846314337	0.5054307864496342	0.7873701027007036	0.8124108341152665	0.9193598989533305	0.9550138988475354	0.9933342683951808	0.9514784569561293	0.9890453319579302	0.9930691806625743	0.9951255264135669	Shirer_networks
1580	0.7623815171242992	0.8314111512978939	0.9482611234236508	0.9289178608135633	0.9528838070847357	0.9268526386608591	0.942338073438901	0.9839506254723522	0.9933792264191748	0.9936754053952549	0.9985912678243806	Shirer_networks
1581	0.6128328719995451	0.8730573543517026	0.833134703540203	0.9158333195876245	0.9217896101546927	0.9268936127435914	0.9769384895404138	0.9876283664390435	0.9845163539285061	0.993261485518684	0.9949202570413916	Shirer_networks
1582	0.5042226072831576	0.7412850576472926	0.6944299430180805	0.8615035445361909	0.9028069594996625	0.9805100925967508	0.9496238519331653	0.9928724473277946	0.9929329056230563	0.9974721292407049	0.9938911101948275	Shirer_networks
1583	0.5270330856845418	0.8035788283470306	0.7002088761024099	0.8634850076523157	0.8781693892855842	0.9644550245110122	0.9829450205119598	0.9815517764540049	0.9940386368489591	0.986097305043	0.9956831264214345	Shirer_networks
1584	0.683353597779252	0.8300397434918722	0.7923741587119895	0.8110680493361898	0.8895935304890883	0.9193655959952916	0.9837380983788797	0.9634189307347932	0.9882571307841976	0.9971311566477139	0.9966971501661819	Shirer_networks
1585	0.5486561827559063	0.722244855847834	0.840667213425208	0.8797278055373821	0.894607074952429	0.936851100510376	0.9798153090002927	0.9865292975525698	0.9820007412178675	0.9879491445135251	0.9979273996949294	Shirer_networks
1586	0.5229015452568284	0.6276851854725001	0.8946833485414989	0.8760870846821839	0.9356124068983765	0.9378505661975259	0.9863109197803276	0.9770650978158979	0.9858964438741267	0.9842774335925963	0.9919801901029265	Shirer_networks
1587	0.6998146078252088	0.6863245132544681	0.8875580238015215	0.8762440239433102	0.9288418115429082	0.9271649683412939	0.9665262668175931	0.9903912003978877	0.9894169611837422	0.9900072900319179	0.9921190447773418	Shirer_networks
1588	0.2311156290451282	0.7938823442992005	0.8182662693726461	0.850378804685732	0.792374977525902	0.9575062764986472	0.9494394357083034	0.9819378675575716	0.9895198484702508	0.9942549984809057	0.9976684220056208	Shirer_networks
1589	0.766402146165053	0.5664947582566118	0.9301172037578417	0.9418585492474555	0.9067003258196861	0.8221252749130893	0.9760500237946266	0.9749535553702093	0.9917013754368134	0.9917336572818816	0.9991905099250368	Shirer_networks
1590	0.8358378075195709	0.7992621821344168	0.857884314091095	0.7623544327001022	0.9037283862508597	0.9580551222027069	0.9735755585877104	0.9908260255362231	0.9891063739863926	0.9873462648791482	0.9980752381913308	Shirer_networks
1591	0.671681642430306	0.6402493770857205	0.8949543081580023	0.7986517137852974	0.9203026793837279	0.9474768127753859	0.9727880437394976	0.9896160479751321	0.9787206055282671	0.9890736812529071	0.9947022686907688	Shirer_networks
1592	0.6073659877938077	0.795345906363182	0.9336561952193994	0.8834109932088443	0.837478790403515	0.9681082093232022	0.9822766320668344	0.9936469301168516	0.9786934628003398	0.9912806600512416	0.9930670020794963	Shirer_networks
1593	0.6485698307119153	0.7859561445703867	0.7556229860965755	0.8773193513447455	0.9106879094543889	0.9170348440185754	0.954558318905834	0.9872575733141967	0.9785072791727345	0.9954877365944396	0.9974074554096781	Shirer_networks
1594	0.6693698432282862	0.7102401428591576	0.860087169608859	0.8772288867564167	0.9616467489715652	0.962792029569193	0.9698096821574547	0.983225775168738	0.9900150413221525	0.9964962901502187	0.9974022396859054	Shirer_networks
1595	0.6794738654563945	0.8370544716604209	0.8547505321681106	0.9070517085852676	0.9548927003997635	0.9729324320389615	0.9714417609007975	0.9900764518415518	0.9845252413810539	0.9930993149454368	0.9982629313483276	Shirer_networks
1596	0.7850083689700421	0.7388611030741961	0.8351096651048717	0.5936143023487006	0.9537046613163616	0.9030087786949231	0.991981537759715	0.9824536779373493	0.9906521997806643	0.9978417439031221	0.9931894780404755	Shirer_networks
1597	0.7242772278017932	0.8914947336637102	0.4989622946140602	0.9006402082402882	0.96646776750368	0.9492556980621385	0.9704587671073097	0.9797168827289741	0.9930363314456258	0.9930135520134346	0.9948898132780002	Shirer_networks
1598	0.7834984199260686	0.6879234611317178	0.7193063567076392	0.7094447493237224	0.8499673516218329	0.950265196371278	0.9713074258592458	0.9840593022861645	0.9952218928073108	0.9958300969037109	0.9975377634214434	Shirer_networks
1599	0.855966902685566	0.4859532257726354	0.7243706511799628	0.9353040437958584	0.9629864588759841	0.9775531083881606	0.9586936085600901	0.9880897554920585	0.9934804992742964	0.9938235480044629	0.99736575350443	Shirer_networks
1600	0.7254663706996971	0.8310882316458637	0.7617375976782563	0.955687498264512	0.9482260719419204	0.977852103316605	0.9474938379900603	0.9694099329465966	0.9917463253760016	0.9943094334489873	0.9973603216084587	Shirer_networks
1601	0.5730310814505893	0.5658760133451142	0.860648753938751	0.8513542352092248	0.9200956787529315	0.9264683372044531	0.9804612933064706	0.9802774624100188	0.9905263359965361	0.9931824821436201	0.9983088543134393	Shirer_networks
1602	0.7455235124550577	0.7912707386039459	0.9151122410315904	0.8742640549458307	0.9601946979353428	0.9441768266394329	0.9701236949051799	0.9856453470299059	0.989109461694562	0.9935416796270438	0.9953894528921939	Shirer_networks
1603	0.766423652044478	0.8783008834098367	0.9006076909685112	0.8676550270737138	0.8881334658520971	0.9804018489916086	0.9789308791673439	0.9926787678617764	0.9822054765175505	0.9967461628415837	0.9986521966866746	Shirer_networks
1604	0.6929634532107734	0.8080230778872404	0.8313861612204213	0.8552347890467802	0.9390936274188815	0.9598751812107558	0.9708010033191088	0.9805311351146471	0.9790853433381749	0.991318305015979	0.9958877455404553	Shirer_networks
1605	0.596924689733889	0.6770429471164765	0.8906944256152272	0.8844430283470667	0.9322132149603344	0.9418838824724454	0.9823489296210899	0.983102141321219	0.9885222389341559	0.9900011998944996	0.9958546984755756	Shirer_networks
1606	0.6109762656409908	0.6992269210908866	0.8679157800060735	0.9768010981100771	0.9589897185549807	0.9026994036196991	0.9381592662372917	0.9809437850527546	0.985253047658241	0.9920390381207024	0.9953154701225924	Shirer_networks
1607	0.7303152164103522	0.8073198173886399	0.9164906353388801	0.9368062734221714	0.9661288249568164	0.9828547465911939	0.921401598138162	0.9575837979796292	0.9921921064168597	0.9878677356613385	0.9935829696048688	Shirer_networks
1608	0.6515394337810403	0.8358965602738015	0.8361739325294614	0.8565393207802819	0.9277223015328243	0.8915048259765642	0.955742766346352	0.9852883141918534	0.9834400233439337	0.9940041516583482	0.9934536376472568	Shirer_networks
1609	0.423007155003535	0.7632514140265939	0.8855031727465039	0.9135540764900821	0.9135205399786471	0.8899655843664228	0.9332622219294545	0.9738154401736128	0.9862731343950045	0.991018520012347	0.9977703020491488	Shirer_networks
1610	0.8281916556461897	0.788097652985569	0.7954501656228502	0.8842623972625723	0.916257791349384	0.9363503213251854	0.9528525397995797	0.9860844934100161	0.9860636022862477	0.9918433085490878	0.9976503854213813	Shirer_networks
1611	0.6958590174130488	0.9049133421567512	0.8172129072755516	0.8485402940453752	0.9549909503085079	0.9717021184903171	0.9537522869614936	0.9961592209422359	0.9882914638392489	0.9879107191124008	0.9970030227156679	Shirer_networks
1612	0.24614992755052686	0.8204151450146948	0.57369259865971	0.8547929339201396	0.7980539596171117	0.9253960742291539	0.9530136614613586	0.9892521285527291	0.9746857531961273	0.9907937655347698	0.9964669198588076	Shirer_networks
1613	0.7601753025674762	0.9042996178895266	0.7462688600447922	0.8348984880987934	0.7815400059741295	0.9769832145656168	0.9663992798252883	0.9823612368828679	0.9825130456175403	0.9930249993597456	0.9961764181274876	Shirer_networks
1614	0.5787354756935682	0.7651559009178802	0.9171353263329118	0.8455277755514863	0.9561631202518965	0.9748814833439381	0.9696955998219361	0.9850344915704748	0.9784602472729358	0.9969690767717375	0.9964083813284628	Shirer_networks
1615	0.8279875211354071	0.6511485656993539	0.9486936858177673	0.5500758065417884	0.9470770691923562	0.9657412389580217	0.9620001550078637	0.9812267109320474	0.9857384573466691	0.988095173265988	0.9931801263046595	Shirer_networks
1616	0.40361455589306644	0.6362154306897062	0.7469855165987356	0.7395147731051307	0.9541636074121788	0.9620854374757779	0.8902183218968883	0.9915713253590905	0.9877357380156291	0.9937722466602366	0.9987305881817015	Shirer_networks
1617	0.803293104107707	0.8441564256408663	0.5572905018487757	0.9416632772961769	0.8626503286659517	0.980377221070679	0.9544731874910237	0.9907281641216433	0.9870769266125895	0.9920219023099557	0.9960700255697028	Shirer_networks
1618	0.3890935301372761	0.7918452753975277	0.7936438930587991	0.7262913210658942	0.9024119275560163	0.9150066598107355	0.9827315878949542	0.9896285849597879	0.9836930981064476	0.9955625492605958	0.9955552608032338	Shirer_networks
1619	0.6870495336008714	0.3800848901241971	0.8400862488305888	0.951260706202969	0.9260455091915111	0.9614610409919723	0.9481839576017483	0.977776764619531	0.9929526744660885	0.990695591542098	0.9956385327999219	Shirer_networks
1620	0.8635301010958996	0.8743239274944468	0.84114660359854	0.8587074413109622	0.8535079555409819	0.9722112481654639	0.9877554924237162	0.9707693735427886	0.9930921790947342	0.996704550581267	0.9946461737588993	Shirer_networks
1621	0.7770486365650082	0.8057376208681717	0.8111435958851876	0.8816945483831875	0.853048171832886	0.9461689739806852	0.980108590327559	0.9813133276696377	0.9833030343089301	0.9967989832532788	0.9972883631207403	Shirer_networks
1622	0.758707521179334	0.6975190157210825	0.7130621106190236	0.690294512203517	0.8672074268508073	0.9221819534138025	0.9614117213057591	0.9824899710396593	0.9852930163282161	0.9929210640441887	0.9959442259836178	Shirer_networks
1623	0.5959319046353747	0.6692290454166435	0.8477505177734506	0.8336298190559005	0.89307871129722	0.9877560242784815	0.9830157657856848	0.9722604286947343	0.9901044524344312	0.9942290418041522	0.9970460111301456	Shirer_networks
1624	0.7356046742158391	0.7067414865712114	0.8317141717735433	0.8187411595308464	0.949825749609084	0.9294676715166922	0.985449515089088	0.9769218136284916	0.9879394676300162	0.9773290995544782	0.9898498876864101	Shirer_networks
1625	0.5944392674714102	0.6320766754096735	0.7749262319846278	0.8528466581074334	0.8376431422192085	0.9170861951636089	0.962022301063721	0.9928033228754837	0.9899083045041055	0.996924706222457	0.9948588516357572	Shirer_networks
1626	0.0928863430983102	0.6670500173050881	0.8435338825695629	0.9044737584547888	0.9667115698143689	0.9601820101973747	0.9793344646703442	0.9794620476795223	0.9852617618077373	0.9864090389020814	0.9972947376945985	Shirer_networks
1627	0.5515013032944255	0.7153654750970972	0.8927003042008017	0.9177366190988461	0.9829701496318468	0.9772246418548559	0.9662576862605603	0.9672902984117103	0.9772653836321469	0.9945199947337654	0.9944061494427074	Shirer_networks
1628	0.6157817625213586	0.9178856056232895	0.8644772808164933	0.8635945918536727	0.9189241683953224	0.9208207155972911	0.968768868750748	0.964717197782678	0.9828690239296822	0.9947002832411845	0.9953935041415216	Shirer_networks
1629	0.6924078721212242	0.7343711440905482	0.8461927623275673	0.9118217786644548	0.9309285918196779	0.9609022032903238	0.9650010804624526	0.9715096766008267	0.9920492151604101	0.989156751302394	0.9984822265455439	Shirer_networks
1630	0.6539491249726013	0.7311825364628922	0.6777031445400932	0.950707087103416	0.9541808717323346	0.970565773651524	0.9811265856121295	0.9815792573761881	0.9829789503544768	0.9973051133166606	0.9947259525705789	Shirer_networks
1631	0.7360669100064637	0.8797612832185404	0.7283342798343281	0.9544739862364968	0.9276387053749808	0.9533336737350055	0.9723958024062833	0.9884716810646446	0.9851750039016117	0.995716321217575	0.9950223293849447	Shirer_networks
1632	0.6799412996972511	0.6300757920624488	0.882456046707703	0.9091012357049673	0.9155540424131212	0.9040332977416068	0.9806913027366126	0.9813163138835581	0.9915372994731289	0.9949470066101033	0.9980493115111588	Shirer_networks
1633	0.31887558313232867	0.8616887555436363	0.8062650114568413	0.9280727158893118	0.9448600076793066	0.9597359125944892	0.9551901391560642	0.9750844552548956	0.986806934652956	0.986397597635621	0.9975667081080755	Shirer_networks
1634	0.874380744423903	0.814681329845712	0.7620316697380551	0.8527235339428518	0.8434369589634423	0.9871348698856122	0.9753025192655684	0.9902456899833675	0.9904117517281896	0.994923428280521	0.9987475327082327	Shirer_networks
1635	0.6730492166342713	0.3048263618106142	0.913230289992108	0.8797539688023546	0.9177505538429247	0.9413798143128558	0.9638217892237324	0.9874668126984585	0.9904142257041046	0.9943870175975185	0.9955894164114922	Shirer_networks
1636	0.7125679866711333	0.7119376157362431	0.8100714409791211	0.7485825607025678	0.9311265626250806	0.9587978951977691	0.957345832499671	0.9806927230909166	0.9951498630966057	0.9962689756680745	0.9954382642922477	Shirer_networks
1637	0.7722274341169472	0.8112882956620042	0.8482110450518372	0.9568910975209655	0.8439618214407678	0.9441041937952677	0.9753524532001117	0.9846850135933223	0.9873612616106442	0.9854313155134979	0.9918135183580035	Shirer_networks
1638	0.7367154326589216	0.9330891192989972	0.8875159064377646	0.8249352884318087	0.8671984431837596	0.9387532702378227	0.9695081942589268	0.9889795770297332	0.9881716379478873	0.9926162530956639	0.9975569781890237	Shirer_networks
1639	0.35483177959839207	0.9430257720804367	0.8245101592387862	0.8226139620612999	0.9469067041791545	0.9709558176954651	0.9835756094213803	0.9715345699407224	0.9937236103333151	0.9969952851196913	0.997167994789636	Shirer_networks
1640	0.7542452513664942	0.8946618424269914	0.7302399084465732	0.8362496881218386	0.9448792571952467	0.9511614127573291	0.945965924328273	0.9828676157112339	0.987694929470531	0.9890192500573586	0.995339443345767	Shirer_networks
1641	0.485234568697807	0.585389209648155	0.9398079675566378	0.8807036882441789	0.9139520757400224	0.9279561952698496	0.9725423847346115	0.9867399842812692	0.9929765079117259	0.9977728279730241	0.9953452939479462	Shirer_networks
1642	0.5228218049714731	0.7403122502217674	0.8661459327127916	0.822915609532159	0.875035555552742	0.9484266241426964	0.9890381620903554	0.9816157315047647	0.9956459879235111	0.9949291429428343	0.9967987811414017	Shirer_networks
1643	0.7280631589530182	0.8570636305702936	0.9372402282647576	0.8107297544072091	0.9100590236571908	0.9483922335112664	0.9874834940663294	0.9769861924038767	0.9879963376965851	0.9943810061521595	0.998435886544067	Shirer_networks
1644	0.6636687742098984	0.6952051543207365	0.7656318012537757	0.8857541834633365	0.9038588831323198	0.9475380817434282	0.9257970667669869	0.9679188074230646	0.9934537947460185	0.9948500951399044	0.9962317534782179	Shirer_networks
1645	0.7865124819488827	0.7514206777996081	0.8191513557755259	0.8753830742882112	0.8881705006235309	0.9925467395395748	0.9836276395540248	0.9888084974607987	0.9803131340088027	0.9961239655697668	0.9949282867730669	Shirer_networks
1646	0.1250814278594051	0.8559819110045956	0.7729973200641271	0.9295982837927317	0.940172096280049	0.9693873460037807	0.9878530388244423	0.9752606350228586	0.9952431944325744	0.99681779003817	0.9969591124152963	Shirer_networks
1647	0.32662414747267654	0.6900893519104592	0.8809740987292447	0.9555613270626083	0.8980030355779045	0.918765898365668	0.9684138041374211	0.9871928868920787	0.995603115276348	0.9929891647216651	0.9975881680820379	Shirer_networks
1648	0.612015985392214	0.6461060188482088	0.7364866163031927	0.8684971460758726	0.9507626209106388	0.980936700217188	0.9675542113484287	0.9825468267784906	0.9842934523027955	0.992396140152309	0.9963435714933575	Shirer_networks
1649	0.3383289169869137	0.6915055410847777	0.9159167679828114	0.878362332392286	0.9355121897792853	0.9676783938138027	0.9561564898910033	0.9892741222540409	0.9927957373348393	0.9940055235869264	0.9958347059038969	Shirer_networks
1650	0.47058125543190354	0.7909914904303019	0.7066039017415394	0.9155730230730811	0.8991392117739403	0.9821728454871735	0.9561714110364439	0.9833137589825308	0.9920094393482131	0.98840292506521	0.9942653677766771	Shirer_networks
1651	0.2270308874259382	0.5820380211646485	0.7930280364458085	0.913243154387328	0.9331145750246467	0.979232289832644	0.9663114723427426	0.9932107754294801	0.9918557796164272	0.9943725754494039	0.9977033486270664	Shirer_networks
1652	0.659997916929731	0.8205441579975137	0.8224376441906394	0.7598501539575511	0.9666215507694191	0.952541297087479	0.971434117175489	0.9890747422736916	0.9865727938651678	0.99709386239946	0.9981195251844435	Shirer_networks
1653	0.7453162440652135	0.493035884505714	0.7645227241625391	0.8920466928060886	0.9377664261166524	0.9655083936905742	0.9730643645766694	0.9495405166327084	0.9866597548019408	0.9919887883992096	0.9973833627092631	Shirer_networks
1654	0.7530838835198402	0.6426793053959933	0.7458594594313304	0.8141859184485414	0.947513178410011	0.9767589770189133	0.9834173116693361	0.984393308130361	0.9950207514105747	0.9943636176655875	0.9911693380329083	Shirer_networks
1655	0.8725859327470692	0.8278136901806733	0.5788342404711958	0.7613936938103669	0.8959577420997898	0.934182985076558	0.9681520767664809	0.9820552064463931	0.9798007541434927	0.990963886721666	0.9958989343767181	Shirer_networks
1656	0.6456672180533176	0.09964385282794475	0.7932068461297215	0.94162829770778	0.9194248012412993	0.9695258418088357	0.9616324142712751	0.9929660556340829	0.988266592019702	0.997111065413629	0.9957634077666345	Shirer_networks
1657	0.7097313664075506	0.16045471122333183	0.32663017873097344	0.901361798243796	0.9193691061035134	0.9398130197676782	0.9576504168510496	0.9799202455932039	0.9595405865349086	0.9924431925896116	0.997207574910585	Shirer_networks
1658	0.7274110673370797	0.7486011889907277	0.7071474840187315	0.9150283591823566	0.8909053069625669	0.938182979524453	0.9546780209443808	0.9901097539776447	0.98957494378407	0.9913907195872809	0.9966749799611082	Shirer_networks
1659	0.8944731739399823	0.8826666343877064	0.7968605461309425	0.8554641056446499	0.8851232858241934	0.9505871818847658	0.9809369701623836	0.9729305254233139	0.9763437343470189	0.9921908861856854	0.9969241604621701	Shirer_networks
1660	0.7705627816569446	0.5679627514660439	0.9011446407077635	0.7152072202563878	0.8425601504617908	0.9505406458876287	0.9824452240995741	0.9858814926801663	0.995886613624489	0.9942231717214183	0.9965440119490638	Shirer_networks
1661	0.35663217132495145	0.7373735263548621	0.7771208627402577	0.8756993653054844	0.8740733095014707	0.9618893941325093	0.9817061830026858	0.9893592884309185	0.9935783994591201	0.9957895569363711	0.9984824204787545	Shirer_networks
1662	0.8363789753680674	0.8557412597754603	0.8024884896853509	0.7432975449671182	0.9165026024656692	0.9344036436854435	0.9536178028853493	0.9669098235493525	0.9925526350768266	0.991132692133655	0.9956148644984247	Shirer_networks
1663	0.41456867709108003	0.8160126057412078	0.66451666342554	0.9510867463873429	0.858850675535255	0.9760452802593045	0.9708691797199975	0.9886911832586881	0.9841863448038652	0.9980917227176913	0.9975754506604997	Shirer_networks
1664	0.6661302661904998	0.665995575292458	0.8200093539952469	0.8236519537104567	0.8545828245325366	0.9380626522082169	0.9836742045782532	0.9641384027666663	0.9918998194508779	0.9945124223127418	0.9959089577419428	Shirer_networks
1665	0.692318336474728	0.8610393578059345	0.6605067267400403	0.8943989665750478	0.8793617078146903	0.9494709321699533	0.984051352297631	0.9881642312156043	0.9904665403031236	0.9959879623314105	0.9915449077635636	Shirer_networks
1666	0.7743126409071839	0.7322201004054576	0.6849497143574149	0.9380128200984941	0.9482827312767624	0.9401766350477224	0.9703835849119666	0.9887981151480266	0.9912837186694865	0.9961564400751042	0.9986110873304623	Shirer_networks
1667	0.4963618168769965	0.6659118188783266	0.8262937881345247	0.9357143368403527	0.9367830536589915	0.9464635325570006	0.9708087799801409	0.986004898911682	0.9971155822116234	0.9973596557636069	0.9982488507449071	Shirer_networks
1668	0.7500124881366864	0.832747525214874	0.8477481630985848	0.884319099816695	0.9269275653716674	0.9602366931485262	0.9778802255919012	0.9929530297981084	0.9955998622353563	0.9919859890520761	0.9969956984085175	Shirer_networks
1669	0.752805415254897	0.6817520278420423	0.7460962061157037	0.8678561211828789	0.8786576968530561	0.966577758618101	0.9736342845370802	0.9814875686869975	0.9747205158206004	0.9927382855769026	0.9884627917618711	Shirer_networks
1670	0.7363694895272852	0.7446378188609588	0.5585513238114325	0.8123051874622971	0.8864213578423725	0.9574978186188856	0.97329546625662	0.9830942351301625	0.9762162251303466	0.9906468656355345	0.9921348744406657	Shirer_networks
1671	0.4407405735240193	0.902594809747913	0.9302443643463665	0.8684009279532019	0.8834965872099813	0.9342938112390529	0.9572858428525488	0.990339205372124	0.9939278655445367	0.9975905400860761	0.995111471066046	Shirer_networks
1672	0.6851161166467986	0.6367350493556105	0.8315597457443173	0.8666856712389149	0.9225107329643629	0.9651261359674133	0.9665687232744573	0.979665762810684	0.9926199301453827	0.984880551320119	0.9976457527798444	Shirer_networks
1673	0.5098346764382146	0.8750840358541092	0.7145329046817344	0.7922147629801448	0.9370531113766667	0.934710140554003	0.9789408451182354	0.9658566250847144	0.9935483069902236	0.9950583447844679	0.9965949930485231	Shirer_networks
1674	0.1752214967851125	0.8822741219193291	0.8341934691034691	0.8783721461681318	0.9328041567809043	0.9369413634598132	0.9543050986880194	0.9763126111581487	0.9923086288389501	0.995473169103036	0.9970225133713071	Shirer_networks
1675	0.5198264295704028	0.8448643485303537	0.7550210580427719	0.8470167649289879	0.9270011634793667	0.944175464849186	0.987128136853846	0.9874405065580081	0.9891024866173836	0.9973876445042672	0.9949991951565424	Shirer_networks
1676	0.4615206803411166	0.740430270138104	0.8406057757453544	0.8552757854188264	0.9470271536064548	0.9076153546970122	0.9853183595954504	0.9936841517054047	0.9874410784573914	0.9976085680881387	0.9919233294370808	Shirer_networks
1677	0.8822237074202998	0.8209051159234635	0.8710195849183822	0.7746750874335764	0.9071309825198757	0.9366156495335421	0.9452098599914205	0.9708851516512108	0.986699507826666	0.9927469376989981	0.9989967337388659	Shirer_networks
1678	0.7562549673513582	0.7245026083193624	0.8641056991988526	0.8131951129713362	0.8726927256930967	0.9697500837266392	0.9747044162448538	0.9868491432364039	0.9713599992074531	0.9900906149970389	0.9896538467605677	Shirer_networks
1679	0.9131030995509275	0.6441334205439181	0.788941564859758	0.7081899402324341	0.9552382502377559	0.9692837975638845	0.9798709313349213	0.9929455948950026	0.9852277656863262	0.9956488103637341	0.9919934141550937	Shirer_networks
1680	0.6620678628647635	0.6766351163152429	0.9238977693741366	0.9513659971733264	0.9174198326978309	0.9220662817458289	0.9583118681490774	0.9888464292791425	0.9887623207845122	0.9961686005099656	0.9922749088032363	Shirer_networks
1681	0.42878133981930533	0.46968289768248817	0.885269667076256	0.8906405645817056	0.8324159703241563	0.9667008700125247	0.9506964442579315	0.9910572106597869	0.9791322259515061	0.9965862895825641	0.9941107482459899	Shirer_networks
1682	0.8087027870261593	0.8883978227984699	0.45751746920034264	0.9379014843380205	0.781843948127318	0.9654495300067107	0.9762289066285148	0.9889608261570588	0.9891248025873618	0.9948295247499659	0.9953619545136176	Shirer_networks
1683	0.7622574103277079	0.8546755838704878	0.7723835373327221	0.9202220495023099	0.9255278077572122	0.9823120625219517	0.9681988363364991	0.9827781321356128	0.9810651516261901	0.9943990111740523	0.9953488920700645	Shirer_networks
1684	0.8253797052928471	0.5106345741755103	0.932568905201084	0.7879689773834698	0.8970213611048639	0.9663366580977734	0.9760216477140663	0.9804566040348953	0.9872823411234712	0.9947483009790031	0.9981001379765397	Shirer_networks
1685	0.5383622750141888	0.8383740547524694	0.8473538588964732	0.965332725689022	0.9502839105130428	0.9425288327934993	0.9552850667770858	0.9716721997801332	0.9820236794819042	0.9942041206690108	0.9968928056388252	Shirer_networks
1686	0.5289882915346076	0.7897880864434625	0.599715074152551	0.8192097145675824	0.8999905626612119	0.9569624859994816	0.9780092704136731	0.9776332119297747	0.9923163639173029	0.987378104217356	0.994602800061684	Shirer_networks
1687	0.6534711619575422	0.7343969543445349	0.8208674603010253	0.8189172551785849	0.9237678679363466	0.9598901586823125	0.9655832829612242	0.9871441800578712	0.9882597439437253	0.9961475152594557	0.9992092819046625	Shirer_networks
1688	0.8072362421656554	0.7490211740263784	0.8180612058908167	0.9107648330183648	0.9514103298461546	0.9667948683645682	0.95130232695164	0.9577055766134567	0.9942030595008371	0.9954330300412818	0.997209061506912	Shirer_networks
1689	0.5917803871308748	0.9107514741519863	0.7959451970802564	0.8960630754490002	0.9584443030922348	0.9191466761774685	0.9557967807198661	0.9744833673940764	0.9916716311001021	0.9893131513058264	0.9958203678222656	Shirer_networks
1690	-0.038157847440972906	0.6281100273878553	0.8025656256552397	0.9063342237137841	0.9594528959466037	0.9579793719031693	0.9330183581022898	0.9742749420952885	0.996126337452137	0.9971255338090703	0.9961784268213856	Shirer_networks
1691	0.40304872594850755	0.7948809829579857	0.731675003726455	0.8659481085621654	0.9134734737100152	0.9389599356573407	0.9737777961793112	0.98870565568319	0.9926468641371833	0.9901996984374546	0.9928391022607926	Shirer_networks
1692	0.6716389701806245	0.7899477948395053	0.8096260375128576	0.9077555305844272	0.7919517672769039	0.9816327485705492	0.980373721010691	0.9774720927319643	0.983156412163233	0.995234664074009	0.9955204688923409	Shirer_networks
1693	0.5950013676235149	0.6683857036451213	0.8881159930289391	0.8155710599115682	0.9188410820556387	0.93880502815892	0.9872629606379633	0.9852434371990868	0.9804812766653112	0.9928452258870484	0.9951554275510079	Shirer_networks
1694	0.8040852634236695	0.6364423821018224	0.8335205885808075	0.8721923778670981	0.6851205177394237	0.9619430709963236	0.9741755461856396	0.9741693659361521	0.9874382962069196	0.9952568576900986	0.9955464949775601	Shirer_networks
1695	0.6642504804168601	0.8809387046115549	0.7720170100485806	0.8662544918145468	0.925648844183055	0.9332233080512595	0.9566537823599957	0.988167999217896	0.9900758786392344	0.9938217831963579	0.9976454289809319	Shirer_networks
1696	0.8940645254577773	0.8295369353706268	0.7946434575534893	0.9513193571557953	0.9499246406038016	0.9567835807341172	0.9621289110875588	0.9581572151459876	0.9921375464110622	0.9963746570757319	0.9928929923679175	Shirer_networks
1697	0.651251389697188	0.8568784125712103	0.7101556795424182	0.95533518421841	0.9415321765442589	0.9418427797937031	0.96828699904259	0.982221169816579	0.9917701581538734	0.9930478766925321	0.9975167373428007	Shirer_networks
1698	0.6477392911905484	0.6578882996063891	0.4682640777921389	0.9028136205951318	0.9165622375294344	0.956437259790299	0.948850589419503	0.9883421584720671	0.9930102776029824	0.9969713325783266	0.9919797658348715	Shirer_networks
1699	0.8245087400200711	0.7922661958721764	0.8332040302369834	0.8951099420576637	0.9079099019764003	0.9453582300705097	0.980978879164754	0.9798483804286341	0.9941216408105178	0.9927545848635784	0.9970803716978409	Shirer_networks
1700	0.7542347526365447	0.7907210817626087	0.6978840284857549	0.8541942902322993	0.9059540643215833	0.9674608870749054	0.9497670716232123	0.9710350594039392	0.9832314201201144	0.9959335399780419	0.9977540513091121	Shirer_networks
1701	0.6767313205162244	0.7795160878267238	0.8286939197676846	0.8432325079146846	0.8769552705452626	0.9345193477792021	0.9690676558392728	0.9875927160942286	0.9857197445457	0.9969826624011402	0.9986894326505061	Shirer_networks
1702	0.3206257748744911	0.5481190853404261	0.8258567763688827	0.9520021990505232	0.9250919562171989	0.9627070528977077	0.9680365530409679	0.9595458294878331	0.987474399006415	0.9962907364268678	0.9982065626825126	Shirer_networks
1703	0.8269161136174144	0.5523495593309722	0.8395629657228536	0.890738204959069	0.9319214197212542	0.9544626583803372	0.9532286399029397	0.9875625494777228	0.9933093097394987	0.992197035937128	0.9903496791087454	Shirer_networks
1704	0.6719610410828672	0.902758699911584	0.8331221510377469	0.8355122553645077	0.8946130049588923	0.9536932285180528	0.9738737008099174	0.9770208154021629	0.9856676174242099	0.993213061861517	0.9983350756888368	Shirer_networks
1705	0.5587380181791726	0.7012087537824103	0.7391506247336272	0.9407265813276107	0.9015995781391726	0.9439848924511471	0.9514063600863322	0.983794255600708	0.9794834734400956	0.997695185667687	0.9945698611056552	Shirer_networks
1706	0.73235388111492	0.6216666634134624	0.7936652314230971	0.8643444599067527	0.89025457849906	0.960203865331763	0.9725480214113422	0.9870544772532456	0.9808817224426123	0.9950059508863838	0.996276817378503	Shirer_networks
1707	0.7311377681900474	0.8865154000781313	0.6791024799155656	0.8167961303590985	0.932928975515041	0.9750980524355255	0.9838386450926444	0.986459394492012	0.9914087876824477	0.9869985456659081	0.9968528020129317	Shirer_networks
1708	0.5673596002592212	0.8325568478428944	0.695601520828796	0.7299889113819975	0.9284685219202251	0.9740121962481565	0.9820410800986651	0.9713833412902417	0.9878807120200643	0.9961947508493272	0.9940478628386131	Shirer_networks
1709	0.9362538781687977	0.7167411686628978	0.8334751596824465	0.9100828578706621	0.7134246602215525	0.9726404851657292	0.9652600115482401	0.9669814706980295	0.9921767890892863	0.9952061176294656	0.9955284432019638	Shirer_networks
1710	0.3035377651393125	0.8220380293233269	0.7400962046861012	0.8795113842141494	0.9667933087878912	0.9068817918596661	0.9802428905215002	0.9908693555382075	0.9885702921575987	0.9956817269521254	0.9953564648478899	Shirer_networks
1711	0.49132712950656504	0.5092321946346756	0.8109128917614445	0.9277305231960145	0.9305708172572267	0.9645374171762676	0.9780964317587106	0.9675373307811375	0.9884134395908404	0.9945573945623543	0.9884508993033603	Shirer_networks
1712	0.5805575689876883	0.8913963213146233	0.8436975770945574	0.8703032753720117	0.9102583407079758	0.9508037207880511	0.9479698661990725	0.9916774027817923	0.9855465460779793	0.9915265310264617	0.9968354169090101	Shirer_networks
1713	0.9214407403113002	0.8649952149520358	0.7634172290103132	0.7551709337024314	0.9159716544407688	0.9436117919081692	0.9615590836478354	0.9794214654582962	0.9890942934522546	0.9921679976108049	0.9954680470941821	Shirer_networks
1714	0.26890499057267137	0.5855718288248437	0.808206385960824	0.8679778175057387	0.9177845672203021	0.9565524880952507	0.9798973399405658	0.9856180258780195	0.9942851082191656	0.9925079408651134	0.9963271229655694	Shirer_networks
1715	0.6024610589951591	0.703042213946086	0.8872917453775057	0.9186866843364364	0.9353136576912422	0.9298316649109488	0.9471285044446947	0.9870457807684527	0.9857381163450398	0.9904070235522172	0.9989092142683755	Shirer_networks
1716	0.4189118700255427	0.5676587505365258	0.8274208510319072	0.8931848558756125	0.885725586861666	0.9704331048122801	0.9646782069726838	0.9691834704077168	0.9786948839085069	0.9968837168886779	0.9977868625262518	Shirer_networks
1717	0.515594881211584	0.5774647030318423	0.8826088358909006	0.7327609024273163	0.9212120784370732	0.9771217119701081	0.9795345685651904	0.9835636469183118	0.99419178587155	0.9949170918199417	0.9968528913977976	Shirer_networks
1718	0.7997967529147683	0.824805639473647	0.7821618188795709	0.8448641785346742	0.9211177501907448	0.943084707993564	0.992852267944746	0.979223976701224	0.9952019655469084	0.9972069453718075	0.9904920648511426	Shirer_networks
1719	0.9181943315341163	0.5347359957222098	0.7840462749553098	0.9104170732424159	0.9597758596244497	0.9601469350822164	0.9669732547082478	0.9678126798443432	0.9841700304004541	0.992666030083229	0.9955693762063305	Shirer_networks
1720	0.12069019065679962	0.6359421772036917	0.6696184563828285	0.9349662570559194	0.8911411357531216	0.9812930865711044	0.9751024859061019	0.9823060925774253	0.9858452651335098	0.9956972804150301	0.9975506487999384	Shirer_networks
1721	0.8285198786566652	0.8016443907162281	0.8763448055784213	0.6548157745608068	0.946203672777109	0.8937418452058367	0.9884466233952449	0.9744781270259011	0.9873385999941182	0.9885302465003687	0.9978671308048019	Shirer_networks
1722	0.6697694091460374	0.738508481923667	0.7696452486620727	0.8066911407640296	0.9367122430368868	0.9625878469247626	0.9284317033540984	0.9806941080408293	0.9908491967986226	0.981705817087647	0.9978295373804108	Shirer_networks
1723	0.7006689834682849	0.8808459786142768	0.8062168471234011	0.8169967579432137	0.9365196533334071	0.9225780097807488	0.9635432372727484	0.9769311544709114	0.9949919748123135	0.9923364462929848	0.993333777860275	Shirer_networks
1724	0.5118490796927198	0.6474843636948839	0.9131999455381348	0.9295462770251518	0.9023510772911861	0.9612915456375671	0.9568758872667508	0.9833763178800905	0.9912527099034856	0.9946128599284245	0.995581709185808	Shirer_networks
1725	0.5591307433841916	0.7556405209603594	0.6761394406894088	0.9507236220202541	0.9499985097621051	0.9341886417164482	0.9542857487859406	0.9707839872869801	0.9916244582099838	0.9935067479366326	0.9960845608682258	Shirer_networks
1726	0.7024273123385252	0.3223953768726736	0.8491749407449738	0.8347484427180417	0.9122696422244846	0.9358315475996392	0.9580452176504118	0.9834043799523103	0.9895890691583201	0.9932114899330122	0.9968109076094138	Shirer_networks
1727	0.799296045528925	0.6353016081030777	0.8690926838135034	0.926378796397711	0.9480783889794657	0.9032370525262065	0.957289166158159	0.9759160171681451	0.9898521945286622	0.9871644228843156	0.994913800691764	Shirer_networks
1728	0.8865654866112249	0.8243710578532549	0.7600178789090655	0.926368583623449	0.9401056698370345	0.9256096909399414	0.9734550429813944	0.9873911820524925	0.9791872800605447	0.9930081211913081	0.9956766347767676	Shirer_networks
1729	0.7983147744426039	0.5672715699903634	0.7295954412457717	0.71481407315656	0.9207781869282134	0.8994768063953884	0.9870133589179688	0.9915446831158405	0.9953693665112175	0.9949910399977142	0.9962916812145794	Shirer_networks
1730	0.4308510705096378	0.5995464789029235	0.7830261638750455	0.9142320502807378	0.8875150817372681	0.9686518944026505	0.9583482248651374	0.9315271980394451	0.9947220660491151	0.9913750697463366	0.9966236784190209	Shirer_networks
1731	0.7295268659622406	0.2372782894829323	0.5980671929665446	0.9180132017931476	0.9599905768673385	0.9558070379648658	0.9693502371810537	0.9939709423116421	0.9933549284355524	0.9969744928637493	0.9957375252663254	Shirer_networks
1732	0.6261814360383589	0.830270280270117	0.9517694480586509	0.6861668944135876	0.9308767544074568	0.9252146739759715	0.9840607074162682	0.9808589436867079	0.993833780357071	0.9934727648540327	0.989468184832764	Shirer_networks
1733	0.756826833394328	0.6607272880166047	0.9374283541486571	0.9195314752005193	0.8124273050874081	0.985356933019886	0.9785854675227571	0.9931189008472268	0.9940556901638574	0.9925485265966355	0.9968365669978836	Shirer_networks
[truncated: 48,266 more rows]
