# Supplementary material for: Nonergodicity and Simpson’s paradox in neurocognitive dynamics of cognitive control
Source: Nat Commun. 2026 Apr 27;17:3494. doi: 10.1038/s41467-026-71404-0 (PMC13121725; doi:10.1038/s41467-026-71404-0)
Supplement: Supplementary file 4 — Source Data [file 41467_2026_71404_MOESM4_ESM.zip › Source_data/Fig8/ds_proactive_delaying.csv]

	25	40	70	115	195	320	535	895	1490	2480	4137	roi
0	-0.03200639366459849	-0.5608675043005249	-0.3324100621448406	-0.38023701025575773	-0.6969415391157396	-0.39852525168905084	-0.4473720595123037	-0.4976435019075491	-0.5184546748136355	-0.48231849858175735	-0.4654230739410903	rAI
1	-0.35043235740969114	-0.47911076533360486	-0.27721732983156144	-0.4514160799290465	-0.44583031349760865	-0.342385825583592	-0.4508670218576229	-0.4838848385920736	-0.48858534639879136	-0.46220521125774494	-0.45116339496121466	rAI
2	-0.5420867735055502	-0.5236449417395601	-0.36457938012221525	-0.6181631677267179	-0.504492414972161	-0.4983137795485564	-0.5016944726993234	-0.44833978989304013	-0.457224478143262	-0.5034666493884165	-0.4922349767780502	rAI
3	-0.4534906936707387	-0.5015894644295913	-0.4108192855667095	-0.570299088279603	-0.59404778223816	-0.449987372707086	-0.490493488684668	-0.5293583769959314	-0.4634932808576981	-0.5097519744804698	-0.46720891412598997	rAI
4	-0.9046955866482427	-0.3359770971459512	-0.6037976442687196	-0.4405787607013821	-0.43264867159622894	-0.5253972673218472	-0.5234300731529147	-0.45611697659082434	-0.5130542227048043	-0.46368198782744596	-0.4797788896384564	rAI
5	-0.4338988061358515	-0.5598565271505945	-0.4948526514934774	-0.37376261826892887	-0.4223555451832205	-0.40869734309254235	-0.38575393962322707	-0.4654317595945041	-0.543394891578223	-0.5128248381384103	-0.46547729658894227	rAI
6	-0.7023483286676784	-0.4843960607409384	-0.5695703629861579	-0.4303577570983391	-0.47632325911622697	-0.44805815232708673	-0.4705847313984757	-0.4367858709050646	-0.5021747270684559	-0.5027782588339422	-0.47617694588174897	rAI
7	-0.21803600231617737	-0.6695792274720438	-0.33125698405961224	-0.3788190726861813	-0.43200965571555766	-0.5299988672773985	-0.4872793191598491	-0.4701675272325202	-0.4706185147412613	-0.48360497863980434	-0.4691513536650649	rAI
8	-0.8988769743520123	-0.722942172005212	-0.3936276105955519	-0.5065230024126822	-0.43647662867249537	-0.4267646116218762	-0.48791003547780065	-0.5089451874907287	-0.46959548186962574	-0.4964628958184217	-0.4756974104499109	rAI
9	-0.6433581964002794	-0.24061456545224183	-0.3413876351971913	-0.3280430672375889	-0.574633976575861	-0.4086134237934141	-0.497463248984357	-0.5408369793640142	-0.5143802940160282	-0.5102879247708074	-0.4853586193665145	rAI
10	-0.2817932813374856	-0.4000704067366233	-0.5634984593796016	-0.2713610460147814	-0.4870891123214812	-0.4797138758955781	-0.486138973134721	-0.4760177862956153	-0.48727336951899036	-0.5012849668655676	-0.4813678246053912	rAI
11	-0.46519028531040174	-0.5046036172168649	-0.686399193167301	-0.3898254525483816	-0.3979925223220903	-0.5209001022954854	-0.41838668365588416	-0.5429360944494174	-0.47838375981508247	-0.47516644332026403	-0.4710819614383868	rAI
12	-0.3636877866846483	-0.43493077680684666	-0.5628592958081513	-0.5349104650724945	-0.4970404912870878	-0.4658120960718197	-0.4162982967929388	-0.4965491293202066	-0.4828584692256833	-0.5016629981906597	-0.46370274884845136	rAI
13	-0.5203493326863027	-0.5799743435919541	-0.5103728935859099	-0.4964670153797051	-0.4794449977378603	-0.4779807803075709	-0.46423257754418334	-0.39599988216389576	-0.4770816043331097	-0.47573417248512706	-0.45348846405421606	rAI
14	-0.6814889941908443	-0.37282768900668034	-0.5630263799001447	-0.5069280491195118	-0.5648702250709361	-0.39391898651886104	-0.503743535857049	-0.5422982177723227	-0.4799180900334856	-0.4924527632463614	-0.5076313986144797	rAI
15	-0.5857581063037886	-0.5041201415671608	-0.5160562643121092	-0.3341290301434985	-0.4225901876532376	-0.44873960998802265	-0.5036890830557719	-0.4656684466669435	-0.5225999038773379	-0.5045024653510516	-0.47780330035126767	rAI
16	-0.6944828010504481	-0.2703502569488381	-0.628169739154886	-0.523959866834671	-0.4224565932273322	-0.46725242141284046	-0.48131893568951256	-0.4926206563883443	-0.47201619922554494	-0.48036456558436247	-0.45652241508913943	rAI
17	-0.25743348718689163	-0.0711861927237033	-0.41584618282191094	-0.5126959358620923	-0.4693708609150672	-0.3495249468375399	-0.47553742496611834	-0.5231873713986029	-0.5236637005945787	-0.4660609657304686	-0.5088627961078128	rAI
18	-0.6578667444262475	-0.5517878936736051	-0.46803368798532535	-0.4018752959469461	-0.5501556362165964	-0.5071888390821769	-0.4771042853456364	-0.48602189888275366	-0.5194738101076951	-0.48822231443646974	-0.47828806729955164	rAI
19	-0.749770775738418	-0.48136313254232865	-0.5419688027001699	-0.4166544298737971	-0.4128989193198209	-0.5499181959463321	-0.4868644519532013	-0.49801773848356895	-0.47314438151698335	-0.4797978276988337	-0.5156529920813017	rAI
20	-0.8173689212815716	-0.23938047183247904	-0.5547543102222765	-0.4151649020799454	-0.44441730947238617	-0.5563736264620055	-0.5470835588590174	-0.4879991740198799	-0.4919329090819894	-0.4639356905983675	-0.472889688189725	rAI
21	-0.5461482024701299	-0.41182201161616255	-0.49060488706795036	-0.45214955027429365	-0.40963651033371085	-0.5185140679464632	-0.47439097261422075	-0.45156402286187725	-0.5232379384975552	-0.49840664704567006	-0.48166184243797433	rAI
22	-0.3764715837417123	-0.6364373200435403	-0.4203056869348056	-0.404805171285337	-0.5188044925754759	-0.4436102134905541	-0.45372876874126294	-0.48968848510975416	-0.46380589902372243	-0.48685629771482347	-0.5033376273034059	rAI
23	-0.31233194221099747	-0.5128655615779657	-0.6552084030555141	-0.5557162936939868	-0.5469378916262417	-0.3811511812859378	-0.5374792100274237	-0.47805721003164253	-0.5187207701322752	-0.4780929816009431	-0.4852237185246558	rAI
24	-0.21740225918113512	-0.30880757552282423	-0.29630977576585454	-0.41751433062026655	-0.43902811449509827	-0.4671451151164805	-0.5499358389409778	-0.5012487187418757	-0.49903594754093705	-0.5038001256825714	-0.48844183601952756	rAI
25	-0.5386171218418456	-0.9116816365604068	-0.5284308576755438	-0.48350404766719796	-0.4388630791662944	-0.33471426298082463	-0.5599286489887892	-0.49186752992826854	-0.5007638905425897	-0.45734653972382744	-0.4795561003942758	rAI
26	-0.43729096923869054	-0.6378467833506651	-0.6285393232762653	-0.30860883021962043	-0.41307804688011057	-0.4966679899356058	-0.5796772933770284	-0.5040087934743299	-0.4997469993870995	-0.49058821643187056	-0.4517193476063384	rAI
27	-0.3704506294129287	-1.0855614485002976	-0.42055659071479057	-0.5568094769179505	-0.4989911854979256	-0.40292954562857947	-0.548949394116793	-0.474892585971699	-0.5156046349515602	-0.4898836210429344	-0.46344432650061773	rAI
28	-0.4043052992181659	-0.6899505218760016	-0.4050923486733449	-0.5492299212714025	-0.5464117222630851	-0.5698150055063717	-0.45833474529186063	-0.4891505948411662	-0.44676951705615486	-0.4990266277811761	-0.4892050157137991	rAI
29	-0.5053470073042685	-0.36512937350828045	-0.41502331333444326	-0.5917874925471039	-0.4738682275973428	-0.5453724115655861	-0.4606827036706818	-0.438792750700998	-0.5008824797181823	-0.5034187914230362	-0.48600171193415	rAI
30	-0.44790548563636595	-0.6541437581704155	-0.41621689961098757	-0.45135804104070887	-0.504020621414405	-0.4669525193645799	-0.5085447380191058	-0.4706823323118952	-0.5047403475143142	-0.4667673515273965	-0.49044618918011007	rAI
31	-0.3448223683544143	-0.579398196923591	-0.3927165614232317	-0.4326059405709765	-0.3635723077464622	-0.523292005503537	-0.5629437374459064	-0.439223500315887	-0.5070687801028804	-0.5171188158063018	-0.5234030157463262	rAI
32	-0.23963466997490415	-0.2009861449964283	-0.37131857223351383	-0.49766900726495816	-0.41559652539224345	-0.46314451301699444	-0.5206103912746324	-0.5182805754521616	-0.4992478845089594	-0.47834762327304653	-0.5180953532520753	rAI
33	-0.3165859944412629	-0.4069244233776739	-0.5167020317199725	-0.6235287315511875	-0.4133046644954475	-0.3973035923789231	-0.42429264569743935	-0.45702300137368745	-0.5162449218338101	-0.4921205946460576	-0.45556046969553626	rAI
34	-0.3570289742569185	-0.6750199145793475	-0.5823564983403395	-0.35948223890150144	-0.5921596283816616	-0.4761884614864216	-0.4675489394248662	-0.5266436492058438	-0.48665301518524084	-0.5127127029675299	-0.4858618246733726	rAI
35	-0.7423221573631801	-0.2395451489802493	-0.26179447815921597	-0.5747968801055172	-0.41109935365312317	-0.3497615913558185	-0.5058631410235321	-0.4812946285933228	-0.5075439113436817	-0.45272768254177576	-0.4880310101139068	rAI
36	-0.43898868905364996	-0.36663376600289943	-0.3013102744700423	-0.6052032738663797	-0.4713934907262559	-0.6114416629296133	-0.568219801468552	-0.49439083347307855	-0.49311815590073255	-0.444318571622118	-0.48789026881959524	rAI
37	-0.7172329715884784	-0.1384264811699655	-0.6298105932179442	-0.653342051786221	-0.6062141917502389	-0.49145263649519205	-0.44270382955994525	-0.4737753064465674	-0.48259934464193777	-0.4409062573909287	-0.4872334863338647	rAI
38	-0.671653434255802	-0.9700106599336544	-0.43336683093641815	-0.48281201949494323	-0.509373527486929	-0.5170863431715078	-0.5272650701456217	-0.47413166955059904	-0.4915496946603854	-0.4881507398289077	-0.483839057956093	rAI
39	-0.4649235191314326	-0.5124780392333104	-0.47407471116327654	-0.5464081505498319	-0.5613093303523893	-0.4924880984334722	-0.3845414657986583	-0.47620235160029534	-0.4701552882791457	-0.4973612655910147	-0.4619888303122208	rAI
40	-0.7862284944026874	-0.3986382459859237	-0.5327897132259738	-0.37016381109389723	-0.5132392746379848	-0.5045131755615343	-0.5502538740040337	-0.48867686943987504	-0.4545344565565556	-0.4696523887529704	-0.4598244198857157	rAI
41	-0.1840490644332193	-0.7652138994357965	-0.31513817188586135	-0.49866736469358064	-0.512276263208097	-0.4447610969904564	-0.46682043687983193	-0.460043155407923	-0.4687844711523761	-0.476316744011632	-0.4872029339607942	rAI
42	-0.5060129227611669	-0.6731964255491178	-0.4111989452778381	-0.432374995429125	-0.512169418539645	-0.4779794997598252	-0.46296399060920335	-0.47497867851570513	-0.5037407230887835	-0.4885966444345278	-0.4632503524573272	rAI
43	-0.27849776079203215	-0.5761375082591876	-0.6309181376125026	-0.34113634754093514	-0.5118918604569882	-0.45249985984313007	-0.554873792276091	-0.5014223847863577	-0.46880048658655143	-0.46256493243885066	-0.4860866629807947	rAI
44	-0.4544735343111608	-0.6534741911608827	-0.5297526712414895	-0.5215141513439484	-0.3594077921045556	-0.4876966520236113	-0.520650701680508	-0.5058491230779668	-0.5155353514388158	-0.4841497031862339	-0.4810760445229041	rAI
45	-0.5385578659303333	-0.39245786854232956	-0.39074057125194295	-0.5843550767595421	-0.46965713049675056	-0.4321923396953418	-0.48594910324320395	-0.44126836606364545	-0.48026787093364576	-0.4849120458261275	-0.4718178742102514	rAI
46	-0.17688900722132528	-0.7643559880490526	-0.6740720040445668	-0.5365268571518118	-0.4924534702130794	-0.4114150278295865	-0.5723279622248802	-0.45963174637125426	-0.5302256985585431	-0.49807351140701306	-0.49748216571060466	rAI
47	-0.7383891464000777	-1.009385420475864	-0.4266430450745996	-0.5353510241235052	-0.4930601878837323	-0.6086668758315317	-0.4083860934351277	-0.49759674215233096	-0.4732832252497917	-0.4830492832928987	-0.4805762588361301	rAI
48	-0.40536321290926536	-0.7145698185916196	-0.5547997794693768	-0.3532092276893984	-0.5191232207467125	-0.5358629253558616	-0.4950089830627307	-0.5092191948522921	-0.4753732764186511	-0.47592317754285846	-0.484546721753734	rAI
49	-0.9094121300421256	-0.6874234140168821	-0.5147013638955931	-0.5615035228916989	-0.5705100542471515	-0.5626802420197731	-0.5202598398523871	-0.49646303846715073	-0.5152494521226678	-0.5173604487047663	-0.47052254375294755	rAI
50	-0.3684378275574181	-0.3949519084791877	-0.4366091482547989	-0.4826774063715944	-0.5187244016475585	-0.5051627839252568	-0.5015929962369482	-0.46910533813366956	-0.4952463769477303	-0.5074488027125513	-0.46814501094848054	rAI
51	-0.6745373614068753	-0.7559799379045954	-0.44522357194459716	-0.6660226854392224	-0.46664894012148084	-0.5312058530687576	-0.5724583817293254	-0.511694446554076	-0.4947046470923395	-0.44533474577891063	-0.48260479145130764	rAI
52	-0.6957199374339313	-0.7329576584230981	-0.25721729859900205	-0.5510615420251497	-0.469879959976307	-0.48914894341185877	-0.5288045812479782	-0.47267113108187	-0.45794974092074725	-0.46503442570204667	-0.47098461464074587	rAI
53	-0.6806159097533703	-0.22897842911974373	-0.5537840545834434	-0.7045534084955588	-0.5026186115776582	-0.48356178758346857	-0.5402134471009301	-0.4817072274533075	-0.4829339503094658	-0.4710861617343138	-0.4863823472104032	rAI
54	-0.35650550383867047	-0.2746746255442986	-0.5605420517473457	-0.3629927708533602	-0.48355092483164075	-0.4673551900816606	-0.3984519959396592	-0.49082604996695767	-0.47325806698409334	-0.48697110522429216	-0.4754447613824171	rAI
55	-0.3944575339057606	-0.6462830636810847	-0.5413408762017138	-0.3706603107893317	-0.5696538382935374	-0.5010689421313144	-0.4440050611293873	-0.5372555150125667	-0.4636038213307322	-0.47759506438203736	-0.4978892789320842	rAI
56	-0.29708276673816714	-0.6065047935998998	-0.37559708401225056	-0.4907889046580105	-0.43188067876915737	-0.47105897050657397	-0.406604008949836	-0.40442871068347513	-0.4756730613286704	-0.4889063352694657	-0.4749030598877597	rAI
57	-0.7237368263045333	-0.7073898625479423	-0.5331943148102606	-0.343552240546313	-0.4892897655785521	-0.37432238951268465	-0.43776995040310274	-0.49143512822371094	-0.484947959381705	-0.47713146908421433	-0.4947282869084181	rAI
58	-0.9346705418225377	-0.4046937182414719	-0.6750085849833832	-0.5493635342170516	-0.3953393597907463	-0.5463026426275839	-0.5621887696079554	-0.5549375104471185	-0.4648014556474656	-0.45414366930026034	-0.5014811069383858	rAI
59	-0.5481290265506604	-0.6510350041035466	-0.25482584570642525	-0.5380288474599494	-0.34336985425986327	-0.3975220994862658	-0.4733051340086899	-0.4312266820431288	-0.45729475131921965	-0.47818491624853376	-0.49065037095384084	rAI
60	-0.5382062027553487	-0.738726330691211	-0.44819795521550215	-0.42658229451799584	-0.4110830665381017	-0.37817733692281996	-0.4439001016036165	-0.44201894388668284	-0.4531744110553584	-0.4440251769240201	-0.4626174236068015	rAI
61	-0.3003082732113047	-0.5044137893483644	-0.6654435461719647	-0.4402525432865181	-0.5339838386800696	-0.4850532333568676	-0.4821452154852102	-0.4840426255883737	-0.46404369446729193	-0.48385934502228684	-0.49247185812544625	rAI
62	-0.7163796474649565	-0.44903180001273535	-0.39497181823971295	-0.49546130650916437	-0.4449889551791945	-0.47762155893734215	-0.48982972187787827	-0.4643944127340741	-0.5086639664560677	-0.49832454658900527	-0.45453611810011246	rAI
63	-0.800943755291346	-0.4995704620694255	-0.5854939899867456	-0.4326177995509205	-0.5017021216382019	-0.49366894616763707	-0.43165687929778424	-0.5583065252998995	-0.4953671367444327	-0.4779883625689408	-0.43860014534807584	rAI
64	-0.2793569633878895	-0.3562021110348756	-0.6228844239766962	-0.6610714214461672	-0.4071244122571781	-0.49211581020019246	-0.45309801725700516	-0.4689070283544332	-0.48953716628339883	-0.47318770753285944	-0.4819191581592086	rAI
65	-0.3810748246982568	-0.6267114108749945	-0.4144326729689008	-0.3818711909543194	-0.5331615971116255	-0.527679795334984	-0.5070404918776769	-0.521666712792725	-0.4973621926538457	-0.4597199693183246	-0.47777925995492737	rAI
66	-0.4921246231918374	-0.5330482761379944	-0.441015891093747	-0.5179733993409705	-0.5644656864667655	-0.6383754235900925	-0.5607282101925604	-0.499515704965478	-0.47230541573518353	-0.4727852155562559	-0.5020687256007242	rAI
67	-0.6117577077913985	-0.43748285958398647	-0.23268829555081355	-0.5711607692495176	-0.4958012061540551	-0.5432871464600553	-0.49213136193680085	-0.45836393747535414	-0.4682818055038372	-0.47439812435983025	-0.4885968684083541	rAI
68	-0.4181634566104273	-0.5210088296452381	-0.6073697497169482	-0.3309531566027144	-0.374744113402949	-0.41904486417521364	-0.5176775620578719	-0.5329837261440067	-0.45219901853633526	-0.5102410596162908	-0.4870627702957669	rAI
69	-0.030417055035551473	-0.4271212199809634	-0.3679599166144294	-0.5721642316030368	-0.43514841969422935	-0.5023447194530326	-0.5091807062032437	-0.49047372309006304	-0.43998888514706386	-0.508401461983623	-0.5127028835640219	rAI
70	-0.3144509615229658	-0.2557572929394856	-0.5935389866799422	-0.44310407574317523	-0.5711859352702975	-0.5169596528335791	-0.5053477420126592	-0.5162148549225013	-0.5212405313708109	-0.5322192109101446	-0.4912100694875223	rAI
71	-0.44739808655853963	-0.42600156082246227	-0.3923532571720079	-0.6507182921660731	-0.5294040492096689	-0.4047013176074039	-0.46756260448293485	-0.5088771010500481	-0.5326482972843265	-0.4766999569709642	-0.45441064214543075	rAI
72	-0.5399154448238199	-0.7206331477213773	-0.271546361277002	-0.546694242804436	-0.5009072686106192	-0.5150577361275003	-0.4602276252913802	-0.46938599444664303	-0.4959463371232216	-0.47005774589994964	-0.4776802867058293	rAI
73	-0.5641620413674323	-0.3902492121259965	-0.7556474845049757	-0.4724062339142128	-0.45196698802186647	-0.5573068022794657	-0.41734595914226547	-0.5117944586884283	-0.5179133560046989	-0.5004261129968036	-0.49046168447544214	rAI
74	-0.2512281916096323	-0.5018413868729222	-0.37359930007847275	-0.46804408494727046	-0.44981124056733435	-0.44310442472863276	-0.4917267288196652	-0.49067019566383746	-0.48031949572643373	-0.4764551433600973	-0.4739490220689615	rAI
75	-0.36322067928707785	-0.6101100317978284	-0.45683490731150395	-0.3447882815060189	-0.45529307433476107	-0.47674347404888384	-0.4196476447776637	-0.4709540373821451	-0.475266095731276	-0.4818968819444923	-0.4952938637260123	rAI
76	-0.4939572238726193	-0.21801370858127564	-0.49494140218755345	-0.40491805712835877	-0.38511264232021736	-0.457268569624127	-0.5308351772087254	-0.503925646152177	-0.5147140483256826	-0.4940163293275411	-0.4767827436931823	rAI
77	-0.7037176341844292	-0.20769894818005152	-0.5412062777306416	-0.403504139025309	-0.5923934737181846	-0.5564718806600618	-0.45856291567807	-0.49853825550906566	-0.4951736981476245	-0.49991450697235407	-0.4685677214604892	rAI
78	-0.49791601555323134	-0.5092323763525266	-0.44953792476984383	-0.523462552078037	-0.4779289867242716	-0.5020305253087929	-0.4918218853697307	-0.4670235790761035	-0.43882644122985814	-0.5012220700386015	-0.490872003356133	rAI
79	-0.520472233580483	-0.43641885397472724	-0.24162366507392635	-0.7056696468586967	-0.4900652046417607	-0.42758517321700645	-0.46676920753256007	-0.4821570989003374	-0.5158051805811972	-0.473422683294281	-0.49132962545499037	rAI
80	-0.3412478779299676	-0.4777578431614754	-0.4998523370389543	-0.44441300358184066	-0.6488367113278327	-0.4524601974920357	-0.5616451437452137	-0.4921381691503393	-0.441042548083	-0.46918276400801107	-0.4612644339711475	rAI
81	-0.6194159647586782	-0.5140520504985602	-0.3798920146624229	-0.4132233399840782	-0.3613483458191414	-0.4259054864343618	-0.4672910700006468	-0.4821033181774365	-0.45693474457534616	-0.5083872898025684	-0.48484746767359727	rAI
82	-0.4288934884387759	-0.7333493556554722	-0.36797358631662097	-0.3528943370350991	-0.5464817897876987	-0.4226222903758872	-0.43110900243302736	-0.4798397970739392	-0.48089658270814434	-0.4828355643024862	-0.4989916592139036	rAI
83	-0.6517958433499436	-0.5026472538095667	-0.31574560347644254	-0.5574238792980979	-0.5621571959133965	-0.47872038386218324	-0.5650800902870242	-0.505027585063626	-0.503153990478024	-0.4776244926631741	-0.4863541500020621	rAI
84	-0.668482659307214	-0.5452395908097948	-0.5098021205904905	-0.40091273519249016	-0.5211124853316382	-0.4062772850185642	-0.4353659765894312	-0.5230504887587717	-0.456007409947935	-0.47057330335131103	-0.48212911187579266	rAI
85	-0.6534449531406152	-0.3238747791401483	-0.6161516093289359	-0.6063689910982271	-0.5002342624148781	-0.46953682585136414	-0.5444478856483241	-0.4784420326662654	-0.5081719703021996	-0.45650279389781906	-0.47223269222945496	rAI
86	-0.461716288765499	-0.7198616110829085	-0.4362635945138597	-0.45378801245170336	-0.4868410817781238	-0.5121388533526338	-0.5112553936924444	-0.4985491140743467	-0.5026879300051205	-0.5199806311265053	-0.4925444869544421	rAI
87	-0.5302454953388693	-0.47080961154899303	-0.6193301465908772	-0.5767318625728771	-0.49103708371311716	-0.46464709243678776	-0.4416511782257027	-0.47192267538637	-0.45620079438029554	-0.49010192049224954	-0.48777255979867595	rAI
88	-0.5650526068954285	-0.33214384558897236	-0.6750786821024488	-0.4258897094514274	-0.5208777450577126	-0.5313838414107548	-0.4934220483619901	-0.5828656618017638	-0.46311890425560437	-0.48151162411661563	-0.47886624739085293	rAI
89	-0.6094042322781923	-0.4340245264340984	-0.42608136487198944	-0.5245161692258982	-0.42551808211218184	-0.40295241734170734	-0.4783877824328957	-0.5083561513879029	-0.49156763095368883	-0.4905528237551094	-0.5015002030542244	rAI
90	-0.4835644888640468	-0.5253305541314126	-0.5144188049763937	-0.48754149802702795	-0.5386966027667072	-0.4864662876860998	-0.4514935441352264	-0.4845055109169612	-0.48095962587405205	-0.48749696769619416	-0.5235144342375968	rAI
91	-0.5763371684098552	-0.3932465371559804	-0.3411634753958052	-0.40212029713680314	-0.49645874335038165	-0.5507753380215428	-0.46679151973402855	-0.42523162069235027	-0.49932905453208215	-0.4606404894537964	-0.5033570608793593	rAI
92	-0.3251668817320102	-0.5430464010744909	-0.5061822973515725	-0.32682249371244854	-0.5021390239614032	-0.43892053541617726	-0.5477123297639017	-0.47603380667205425	-0.4695381936718497	-0.5020376457394665	-0.4788980586061254	rAI
93	-0.4917313206883839	-0.5021123844453972	-0.38915500660382585	-0.5561588739512895	-0.3899685013611438	-0.4296758249878247	-0.5128814920886732	-0.4321495538118909	-0.517779848615335	-0.49229082641246197	-0.4626726412387119	rAI
94	-0.3412511576030715	-0.3691892727530716	-0.576385842095115	-0.5920323873659885	-0.5002659867167425	-0.49992541238153315	-0.44511950462201455	-0.5171324525891928	-0.5027857459486527	-0.4931556374995917	-0.49773653940304224	rAI
95	-0.579761767459341	-0.6033902370735167	-0.5814882503043373	-0.5731282845832175	-0.4651236451229099	-0.6468958612817348	-0.5040485938871845	-0.46460856650662313	-0.466643563027715	-0.4956286571445769	-0.4926705476812398	rAI
96	-0.35159173752534656	-0.419185799117593	-0.36456513023371007	-0.4137415071506759	-0.4362237447663689	-0.6127701709370115	-0.4747857414874608	-0.49867739190345844	-0.49484486510466713	-0.5176891605360153	-0.493564685936193	rAI
97	-0.6954169222585624	-0.8469499707113893	-0.23058775610223772	-0.5175810255854228	-0.3856058702162778	-0.5172894689336405	-0.47114140309467467	-0.4816516358817255	-0.5428929850373084	-0.473851388642593	-0.47245716378556835	rAI
98	-0.2046569481144816	-0.34189786149784906	-0.42210722133722406	-0.5534995094190899	-0.4677597076737149	-0.4328656303289365	-0.5211224892422597	-0.5095584323127359	-0.44356510590762105	-0.5004636584819535	-0.49884937170420346	rAI
99	-0.5108614910732255	-0.7217036848656884	-0.4990891595678724	-0.688759033041224	-0.378556818738912	-0.42374724320195806	-0.5401520101827807	-0.5201345273758311	-0.4982410741591924	-0.43990995893471446	-0.4741920612780843	rAI
100	-0.5022645533732779	-0.6722078383992415	-0.5165006131447488	-0.4023458221157058	-0.4104938559668623	-0.5094726938409019	-0.48752195856186675	-0.4744394944428143	-0.48266586676968914	-0.4398156702446537	-0.4986036688269308	rAI
101	-0.540809521159305	-0.8281586967034622	-0.6763915865583584	-0.49180970937933505	-0.5140794079973549	-0.3932435877045234	-0.5107356234905146	-0.5049361785606242	-0.48581454772241256	-0.47188188295990413	-0.4881499749964635	rAI
102	-0.2317119909906554	-0.5343976239360917	-0.5373135521727852	-0.36273949117788556	-0.5908883216129349	-0.4571224512247798	-0.46667040808961885	-0.47775639591042357	-0.45234993098927684	-0.48031446037411346	-0.48742970120798107	rAI
103	-0.645862511054372	-0.46579091870983663	-0.5381861422070305	-0.5874077381389202	-0.34292733823329324	-0.368103979131158	-0.5079400030907912	-0.5556524296697972	-0.45028036353451345	-0.46216651778540574	-0.48468483267525087	rAI
104	-0.7307970786046976	-0.23382770466859276	-0.395093249288281	-0.5445756848434826	-0.4596581165285112	-0.4586577595056462	-0.36576699337973695	-0.4755732968101092	-0.5150888108436061	-0.4571218219733267	-0.4643981458617738	rAI
105	-0.5043243154000967	-0.34398055592127286	-0.3127696784385596	-0.610154452124087	-0.5617567535629626	-0.46993617107962815	-0.43474085002679275	-0.48308338420521135	-0.515180184605513	-0.4875375165409891	-0.5038545595232559	rAI
106	-0.7430347795496773	-0.29971205356078284	-0.5750130228045924	-0.49498950085357946	-0.42031760229449033	-0.4293195689219604	-0.5346311385091937	-0.46399905457088836	-0.5296041812146469	-0.502783885335501	-0.5081683497244476	rAI
107	-0.33700785493291896	-0.17792996754868556	-0.2686999739595432	-0.38919531406378716	-0.4996454092500213	-0.5308966075287824	-0.41652189235746273	-0.49856556638932187	-0.48948040490713257	-0.48979552467813925	-0.4893204648935352	rAI
108	-0.9030874748189184	-0.37868953677897393	-0.6215151614565859	-0.30611042131970023	-0.4607699171764909	-0.36141281280373533	-0.4418750296156537	-0.501057258311886	-0.5058759195385606	-0.4924220190439075	-0.484122351124209	rAI
109	-0.6363159947299173	-0.7355605302337598	-0.6237533192687105	-0.5845224197542588	-0.45584827819147017	-0.47844567342529354	-0.4955803005501695	-0.5424653149057364	-0.461603796322534	-0.4682898171021659	-0.4884117133565631	rAI
110	-0.4826768649682792	-0.3931055788354478	-0.3591421802028946	-0.5613452353952141	-0.5669096518324086	-0.5099383052542399	-0.46096758129474485	-0.521628112138403	-0.4962300671818617	-0.4877984693204395	-0.49643907973029644	rAI
111	-0.3851649091538611	-0.313924578167598	-0.5796417854463556	-0.7238242946392209	-0.6358124664883964	-0.482269863473282	-0.5452900366903162	-0.5059891659837241	-0.45626439833059185	-0.4703085561479741	-0.49544656795199393	rAI
112	-0.4980360535907808	-0.2672048964424891	-0.6216616852608863	-0.3677493307003388	-0.4914431619114	-0.38557681219021883	-0.512859586502141	-0.5366796031161897	-0.4963496781294054	-0.4727859996729304	-0.48152188386305234	rAI
113	-0.5819694673356957	-0.5522022606303179	-0.4703020657961495	-0.3100426160179469	-0.40038881410437743	-0.42585702135182496	-0.4514309235930877	-0.4778999974322691	-0.5271470945095045	-0.46976473535185354	-0.48618642137609835	rAI
114	-0.37941043241221667	-0.3680745028751042	-0.33882602343312707	-0.3817069903659711	-0.3868492202110834	-0.43433144151147574	-0.41320173406948796	-0.48715367413818467	-0.423506333394681	-0.4721852051530592	-0.48879172677389887	rAI
115	-0.7858715727933924	-0.6689843877279011	-0.531214959227457	-0.7297790740177093	-0.5286670531168045	-0.5591681577693848	-0.47024257149339826	-0.45072528945741264	-0.49335985592130505	-0.44245957439160155	-0.5067195461461973	rAI
116	-0.5880895540475377	-0.6468235442632466	-0.48633939196340265	-0.39355950001254525	-0.5660066763525226	-0.5758461924660525	-0.5178029644381477	-0.4999921042593957	-0.4710261186306657	-0.47356109401282703	-0.4694429483337529	rAI
117	-0.40244687055028106	-0.41672926941499694	-0.5576539203596282	-0.3130408669041356	-0.6032514931886986	-0.4027771563256983	-0.4451908782376862	-0.5441296314643669	-0.49761078706365813	-0.47901488242390045	-0.5039395062672173	rAI
118	-0.3837004792174217	-0.4238233961300794	-0.32930474286788874	-0.5270005133602318	-0.48861622922003495	-0.4877968475587004	-0.5518952495989793	-0.5158130043150958	-0.4868563280901801	-0.4830901568510376	-0.5178269850431177	rAI
119	-0.6286473972959276	-0.5766491597285304	-0.7728087586964294	-0.5136171644973175	-0.452261257748445	-0.4684627517118365	-0.48571811330260195	-0.5196904780464897	-0.5043782122080412	-0.4733396360437365	-0.4746483812084959	rAI
120	-0.6407200320123103	-0.5989320965082625	-0.4242108733944893	-0.49848165392631877	-0.41764781944072954	-0.41596007538162144	-0.5544593669729918	-0.5861300603425167	-0.48149581928725094	-0.4797659659128942	-0.48623840775514104	rAI
121	-0.13878128075475119	-0.6463989252707315	-0.5259781698949996	-0.47167449978692755	-0.502340517536219	-0.44904542182156637	-0.5689850200811679	-0.504618236118873	-0.47472895753525074	-0.5017172449315765	-0.4751794209508455	rAI
122	-0.8617668112222142	-0.41438153295210867	-0.6342073870614401	-0.5836749486763328	-0.6040569587845663	-0.4700445160848755	-0.47293341036106046	-0.4648552380937477	-0.47204138512207006	-0.4548578434668879	-0.46123039949350053	rAI
123	-0.9290927330304078	-0.7500398659960467	-0.22254856300568615	-0.48482607967616553	-0.5077641775674613	-0.5697132288842989	-0.5318452869862967	-0.5487924367500672	-0.4665776760563929	-0.4866754657807182	-0.4975971144895402	rAI
124	-0.41655345234162144	-0.4872380264472714	-0.7875978897928745	-0.43190907112717053	-0.470445960369534	-0.5482149057503587	-0.433146137643007	-0.5685989402692685	-0.47889245664828006	-0.5211683475945056	-0.4931024535944805	rAI
125	-0.4418520518540418	-0.6354263445624272	-0.42620651306924184	-0.5271844045546877	-0.38847797136110757	-0.5459154809319309	-0.474971631405414	-0.49637918987385987	-0.46760246682699913	-0.48174801171641096	-0.4836567793446276	rAI
126	-0.370397626396551	-0.4430364402892203	-0.647947538482278	-0.4935422869509846	-0.5409612020985018	-0.5056495721639723	-0.46305828909313534	-0.4685804819640584	-0.4986744285640998	-0.4850269977902772	-0.45502249886999613	rAI
127	-0.9389072114761642	-0.00477515316742609	-0.4616679484900107	-0.5205090717602989	-0.47026593972608494	-0.3688875243065813	-0.49050966529428736	-0.49166400808267113	-0.45859947925684696	-0.48934911531017183	-0.48678651042926135	rAI
128	-0.46032248092227196	-0.5212772278060599	-0.33738165579421847	-0.35620255914976306	-0.43600332331225405	-0.44060742552470444	-0.5396599698762143	-0.4302954999525562	-0.4795225805805478	-0.468565771841597	-0.46200570080630565	rAI
129	-0.4056549065158962	-0.45078574298387675	-0.5194303735808474	-0.4230764177316362	-0.440959343182983	-0.4768367422956088	-0.44231010241712615	-0.417858553118217	-0.48174748377698456	-0.4552012178039362	-0.4777278101265973	rAI
130	-0.4155738215697296	-0.5180086554873843	-0.5361002125561969	-0.593640547644054	-0.6101658392073607	-0.5038558444037663	-0.39457524354907525	-0.47434552689394216	-0.468897447657367	-0.474179598952993	-0.4683426343899033	rAI
131	-0.9179284063184764	-0.14117258721750847	-0.44963865462262087	-0.45650601760930115	-0.5065634669855316	-0.5686024876936948	-0.43486076861746237	-0.5176455177486375	-0.4422129606854518	-0.4934353521495827	-0.4799984962298284	rAI
132	-0.8348509101714086	-0.33915297550623286	-0.47820894290537885	-0.41927535190850507	-0.49750703833590443	-0.38397313214288054	-0.4755809386752614	-0.4597635513378385	-0.48507238807796516	-0.5114432648778141	-0.4847674881506167	rAI
133	-0.41518657033009077	-0.36658024222870467	-0.5083357904778963	-0.5168363332356898	-0.43390420961858517	-0.5999193717940302	-0.5365051377975623	-0.4627295654581911	-0.4844388927895674	-0.4940254503449705	-0.5040201388726073	rAI
134	-0.4086583664713919	-0.6512925698139339	-0.5650925920851031	-0.3937377985135611	-0.46077363214472405	-0.4195382291851847	-0.43719880029442343	-0.5274253009687428	-0.4865895070090727	-0.5040058880897366	-0.4682219325832738	rAI
135	-0.5127753564235046	-0.42065911862645855	-0.532729035150691	-0.4171913027198586	-0.4913514412211578	-0.4887237224233632	-0.519583619516779	-0.47527577091225376	-0.49274086225524305	-0.46203604169360074	-0.49546100906248264	rAI
136	-0.3863964121590663	-0.3955968386544051	-0.8040304921097515	-0.4574410197520788	-0.475852809085663	-0.46940300197044277	-0.44855521616644095	-0.4774582187754426	-0.4169435259951275	-0.48791400413249225	-0.48769817218331246	rAI
137	-0.19059639660876088	-0.38317397969155154	-0.6022615813056025	-0.45816775425239203	-0.6344247010528514	-0.41002310051040874	-0.3317428924213187	-0.48965618339731304	-0.4942869640551633	-0.49398358405974974	-0.48296064848603737	rAI
138	-0.3605632466098375	-0.7504648653417143	-0.4545375049055505	-0.5978039546655362	-0.4648388007989415	-0.5673554272525806	-0.4163560145617788	-0.4531990474103078	-0.46915007765360484	-0.47724190004298794	-0.4451338756629091	rAI
139	-0.3687803388111629	-0.537225830660016	-0.40547277363003	-0.4267978862499318	-0.3801586338322163	-0.4877777102621623	-0.5228910387652276	-0.48982813658422586	-0.44183691003181996	-0.5216099941844838	-0.4638367222316281	rAI
140	-0.7083332969736058	-0.45863596192448225	-0.36989278901743816	-0.47189302876835726	-0.38320756126243705	-0.5212985183270851	-0.6140391888540708	-0.4773655212458518	-0.46929335346491735	-0.4533334431269053	-0.4650662287991657	rAI
141	-0.5415663731558827	-0.4442034106311328	-0.4604849029271577	-0.5676519154639879	-0.5373292540903845	-0.45285608911473996	-0.44319222347591736	-0.5410967269591818	-0.4885746797910401	-0.4835234089039831	-0.49641297750534474	rAI
142	-0.28209332313514157	-0.4309833677120232	-0.6431222732128884	-0.5277938868968586	-0.43046925043681933	-0.4916068539107966	-0.4045871368689337	-0.5133746732033119	-0.48198008597580877	-0.4799394143208784	-0.49124417128549125	rAI
143	-0.5940215999822485	-0.574813309577474	-0.5013911847057448	-0.6855296508974624	-0.47218803292188677	-0.5007315908463071	-0.43847730779590677	-0.4865431436472012	-0.4630449023716564	-0.4867736382461337	-0.4661989879447742	rAI
144	-0.6673762742728968	-0.8285699336812832	-0.37943576728762707	-0.4114152015210242	-0.4976337918657881	-0.4445166856986711	-0.44123245058615906	-0.4714854824563821	-0.47138730788807925	-0.45502454416538346	-0.4744815810835457	rAI
145	-0.35368442765890723	-0.21450948607658002	-0.5054694565131027	-0.5416202078481007	-0.4969503978953221	-0.5254596175533385	-0.5562011112617606	-0.4687410340292401	-0.4982373945606085	-0.4817131380238364	-0.5004156698052845	rAI
146	-0.40805579738099723	-0.31146306801489626	-0.42236712722313907	-0.3598941359746361	-0.58291716163646	-0.5906883465363295	-0.4573156500118171	-0.46892855081900203	-0.44879912010829753	-0.4368549862208689	-0.4785297859369677	rAI
147	-0.6761515874313735	-0.5162366072486035	-0.5061014130971808	-0.5853945583851762	-0.5589727184214627	-0.4032845554687602	-0.5937597752129168	-0.5098186711202544	-0.4721300909510366	-0.48524442204917995	-0.46292505033389314	rAI
148	-0.7019227287272221	-0.2295979205514024	-0.36215337402835834	-0.5391162089272823	-0.5418754481931688	-0.5884437520142645	-0.5467469836498653	-0.5372637859858764	-0.48173749540405814	-0.4886490657155577	-0.476704624228791	rAI
149	-0.23991563164416005	-0.5500631254660777	-0.6556874216223778	-0.5002518182648478	-0.44690733040275143	-0.4769427856889346	-0.497044131869066	-0.478591172184152	-0.4938489800575735	-0.4988542558803147	-0.49132230040576724	rAI
150	-0.7435548438926437	-0.5228216112224205	-0.6767021195670473	-0.3842711298100098	-0.5423915430548085	-0.5361884795712151	-0.45128523510588153	-0.4852616922516081	-0.4921279548624254	-0.521904796366125	-0.5000233172010862	rAI
151	-0.3829685402400262	-0.4519864226866672	-0.6886609874146535	-0.6306750408226095	-0.42770379292190647	-0.5486868646458888	-0.5511733972038332	-0.45994827890754086	-0.47532253044936273	-0.4628426101899239	-0.5193907075990081	rAI
152	-0.2260857239762776	-0.509997441962476	-0.3524355883120501	-0.429317817836194	-0.5251655067657993	-0.5252695897692288	-0.48085029640770877	-0.4985902771395739	-0.4223894496668493	-0.477531518278123	-0.5005806110868611	rAI
153	-0.5992569712815964	-0.30274503450415546	-0.6730163085559576	-0.3497514533129767	-0.6357967760311795	-0.5018828497216169	-0.5173009813936913	-0.5214927229710461	-0.4651495975552882	-0.4678915492443529	-0.5010086387703045	rAI
154	-0.5447534389468167	-0.25004858516771644	-0.6223263877983439	-0.38586896878592924	-0.40972898171550026	-0.43996963592831295	-0.5211264775008521	-0.4111545912437135	-0.44297867382658457	-0.4596900536886974	-0.5042540194456078	rAI
155	-0.319297881697497	-0.5263484664780974	-0.36872054116972697	-0.442247491361827	-0.4712214928377891	-0.5742420810161507	-0.3691065862632082	-0.540141033549965	-0.444960160173722	-0.5017781059545157	-0.5090462755889003	rAI
156	-0.4427959428710618	-0.6344846550979968	-0.504138641511627	-0.4704078566170551	-0.4724295363249453	-0.5337770357572575	-0.5050539081582529	-0.5188347798824425	-0.4426039689635175	-0.5053092284815693	-0.48604160014722836	rAI
157	-0.5473802503539832	-0.5907691807675984	-0.43698262898515455	-0.7117603745650949	-0.519379951592241	-0.5619400601825839	-0.5083606318949745	-0.5054420888111422	-0.4811229729927028	-0.4871964223657323	-0.4726483012564544	rAI
158	-0.3005936002987881	-0.46136681919143513	-0.729138691231034	-0.5752222345247086	-0.5811113158470707	-0.4521732961052023	-0.5490711709912479	-0.5079633253432883	-0.5388052088703922	-0.4794638012404093	-0.48058351116641623	rAI
159	-0.5194856426252158	-0.5709536282140136	-0.4718373229734917	-0.41372539871641734	-0.6454397995523192	-0.5368265655920978	-0.5461832567741148	-0.5276197773377174	-0.5108845112053648	-0.45012600253525187	-0.475733549619225	rAI
160	-0.4369341293419914	-0.5584708368091451	-0.40652927742829575	-0.4569357569387435	-0.42490942994354136	-0.5222429923718891	-0.5685238948414371	-0.5187864060804434	-0.49118048361855987	-0.48682509855762535	-0.47748587247029056	rAI
161	-0.5236718524625207	-0.677446584291467	-0.43169403428562597	-0.4545650899516231	-0.476657602546574	-0.47609419011175674	-0.5044624893370635	-0.4984616360092592	-0.49246780629562553	-0.47316128562102583	-0.46773200091932043	rAI
162	-0.1110626676922604	-0.33135992723802155	-0.49202372397139554	-0.4448596736372814	-0.7529679523130405	-0.3238327224439154	-0.4859920033256677	-0.44929018773804585	-0.49330711537388655	-0.4283223655646312	-0.45876720377243857	rAI
163	-0.3128270112786494	-0.3937650951992064	-0.4535520938588811	-0.4496192110757836	-0.5228519009448453	-0.4945848739886855	-0.470326265353245	-0.4902240509105533	-0.4602658933984633	-0.4870394525961971	-0.4716051592770941	rAI
164	-0.2187385019996326	-0.4702241021471162	-0.6230821154556394	-0.4866780844342677	-0.516246319428808	-0.5451576998816211	-0.4676067418245321	-0.4843092241873236	-0.45051247863463856	-0.539377350808704	-0.4779454360239735	rAI
165	-0.6735156745734563	-0.30233394940951175	-0.7234569002057352	-0.4479413731133754	-0.4126190973615276	-0.49935408906139134	-0.3894547812192149	-0.46423282680064376	-0.4980256152512385	-0.4767295833879737	-0.4738246195482901	rAI
166	-0.24503704350269073	-0.6634748189205594	-0.5149232605775546	-0.39818750645809126	-0.5629257569628133	-0.38185284009471787	-0.42746092211255127	-0.4743445220677052	-0.44736693508427494	-0.4825524986502895	-0.46168322381189847	rAI
167	-0.11539648606022228	-0.49938552345441345	-0.45130787527528954	-0.47438529169629534	-0.5707885824568187	-0.3700473302893612	-0.47645526199631055	-0.5036915179437685	-0.48641935328980324	-0.48432778035046603	-0.48528515221707946	rAI
168	-0.3892870182306432	-0.7391276253834248	-0.41027632816444864	-0.42711522979796057	-0.3989758703003561	-0.5112658364337457	-0.439726165471317	-0.42140618638854965	-0.4725664600922815	-0.4740005821350096	-0.482130571578378	rAI
169	-0.32913175331092615	-0.41304825460562555	-0.3547487815093235	-0.3823424059784758	-0.5385137559461168	-0.40454362113247105	-0.5087998813260025	-0.497162743312768	-0.4510020335821133	-0.40855212758030024	-0.4862656729107963	rAI
170	-0.3450075014288731	-0.6316272301272334	-0.46377090747049665	-0.5139178943976871	-0.524252014148805	-0.4267508463242337	-0.5111537661395587	-0.4924110745928242	-0.5149495023519941	-0.48955888930919733	-0.48461687462183356	rAI
171	-0.7199772896897965	-0.8352454410831859	-0.5446981719077678	-0.4808191392231861	-0.5552520600982503	-0.47937861303546936	-0.45920276232827245	-0.508730346359354	-0.522442345042	-0.46888081888486666	-0.490164947684832	rAI
172	-0.4230379258738176	-0.3564675066299133	-0.4537783353391233	-0.5693115346507022	-0.48066495043230734	-0.4643500570516948	-0.477986969371222	-0.4779728298446205	-0.4650429876516382	-0.4819540043702573	-0.46908202350312117	rAI
173	-0.34246469256976997	-0.41679930415379823	-0.4653032653932786	-0.5340392592934472	-0.49778691159826705	-0.5114422548732913	-0.5687895878126692	-0.4899668944882916	-0.5138966552085454	-0.4706210575764671	-0.4720523473444187	rAI
174	-0.4189881629010827	-0.6113801491288806	-0.280532883916684	-0.6112606152530721	-0.5331599029586686	-0.4557623799318525	-0.5074569643568376	-0.4368084271106622	-0.5488444952653692	-0.4856848665952392	-0.4800927571141705	rAI
175	-0.45234521637171055	-0.4450864050169499	-0.721496556871606	-0.46301299411862584	-0.5238571231494428	-0.46066270490554906	-0.4800475353622587	-0.5075134293897823	-0.4916467412223722	-0.48527668950530495	-0.4756755482022515	rAI
176	-0.7423345484300715	-0.5098567781327986	-0.46064140274602194	-0.47028663090724176	-0.5051190673808224	-0.486753833226259	-0.5394013755566638	-0.4998189663610487	-0.48786280626799	-0.4827456468789976	-0.49113815651351944	rAI
177	-0.3930239750080149	-0.43195865252726	-0.28198048313590746	-0.5254997351711812	-0.5664105613166972	-0.493607627887275	-0.515756111461615	-0.44979711660501753	-0.44500784153996487	-0.4835365537552305	-0.484659463299945	rAI
178	-0.12527921093991382	-0.6843377760478387	-0.459921856586198	-0.603577340305915	-0.5280796100510279	-0.5055346298290182	-0.48558801615839914	-0.504491405235186	-0.46247430305644216	-0.48040792808379196	-0.49637783898670074	rAI
179	-0.6250435881300482	-0.3616356683395131	-0.27857130536079283	-0.48893924644330333	-0.5698530374903837	-0.4689025448249403	-0.49728936796570017	-0.5174156775370888	-0.4570463835965523	-0.498015361600929	-0.4788201797461042	rAI
180	-0.17704291027733138	-0.589904011169935	-0.5426274023959204	-0.42870039109947544	-0.4015724251120037	-0.5796563511191033	-0.6071773165028358	-0.5305186110606395	-0.4226318412854527	-0.5027073462289916	-0.49602972430271475	rAI
181	-0.5345765190805879	-0.26818586700054664	-0.5616638641464117	-0.5267410612281571	-0.42069238512945417	-0.5185218243018901	-0.4775213126624253	-0.42781584926215144	-0.4672485491868764	-0.5071743269663352	-0.45275143068379164	rAI
182	-0.29611117321101804	-0.6651500931076675	-0.43586254478937986	-0.48271974163525566	-0.5503708298743777	-0.4738432023411801	-0.5188624860840668	-0.43911429116451106	-0.450387408080392	-0.45650013249457777	-0.5005531529535873	rAI
183	-0.7424404181939492	-0.5377975453393521	-0.49995053090402364	-0.3900278283021537	-0.4838494209448317	-0.5408647537059657	-0.5052013100331456	-0.4743061121853996	-0.4895708343030303	-0.49924812145869046	-0.47742682222589317	rAI
184	-0.06624570238840198	-0.4337835118827515	-0.3348654914210107	-0.5219314905316412	-0.45042478392045215	-0.5055565429999127	-0.43572306107592307	-0.5232665451761372	-0.490424806451885	-0.47453188547843483	-0.4830399746313225	rAI
185	-0.06523199562808339	-0.5810184370306357	-0.6517902388851223	-0.633544882308467	-0.44715490320454454	-0.4892962710874706	-0.5303307059941023	-0.46121963600779026	-0.48197161667874355	-0.5119727917980593	-0.49763347538110786	rAI
186	-0.19875758547603264	-0.6666550410701559	-0.4627105738178293	-0.4651600940991954	-0.37148364963429925	-0.4488484396483226	-0.4400289858053001	-0.46935182071158804	-0.4939275300671431	-0.47822014807691865	-0.46167910315038846	rAI
187	-0.8193772127751251	-0.7955373587490653	-0.42484220454816046	-0.6158546919963147	-0.597696219529034	-0.421339342861958	-0.4687527149213507	-0.5091130355116583	-0.44343515540960676	-0.4970655806997505	-0.4910532133428553	rAI
188	-0.5626769378629283	-0.5607784929329181	-0.6515511297412223	-0.3784046376820826	-0.5903897552699597	-0.618157975423986	-0.47072847141209934	-0.47396516838545	-0.4917862271388145	-0.4885784263830472	-0.5070596052121359	rAI
189	-0.5117414072532798	-0.21602841007417511	-0.4218689726508814	-0.5474826412118801	-0.39515317305024955	-0.5311316789220799	-0.5223927152943689	-0.4993060774086155	-0.4495167548806113	-0.5058469153048151	-0.524419447507826	rAI
190	-0.48914562062977185	-0.5927526402699559	-0.40317176650561676	-0.5186149161693779	-0.4119301662382434	-0.5862184092411867	-0.5124034210884905	-0.5208863345359784	-0.48169608945285536	-0.4835183615788265	-0.4797353413153228	rAI
191	-0.5646367775349754	-0.7506366876611155	-0.34936967838694244	-0.6121723219334573	-0.5708307731396861	-0.4328822853027243	-0.46848752465589966	-0.49123254554292495	-0.44741506557521327	-0.46291091738466694	-0.503222582992745	rAI
192	-0.46899274959369563	-0.6171289551677509	-0.3791780504591038	-0.4311482088791338	-0.35637454534031016	-0.471424855026689	-0.5364583644817673	-0.5526694160905622	-0.44359914451832566	-0.45884387182381425	-0.4670869774307111	rAI
193	-0.715438702667827	-0.5355264426907668	-0.4716247736124596	-0.47563103730032186	-0.3934906301905383	-0.4591492820632009	-0.4853240727900109	-0.4484726178258884	-0.44994520084515277	-0.49111535205148976	-0.4908230318239614	rAI
194	-0.32259381807279175	-0.41880218627272836	-0.33617347885577614	-0.4535308211940466	-0.4923534339762605	-0.41231740686430307	-0.43830045324292694	-0.5106424436118253	-0.5212053129552414	-0.490069928794905	-0.5012227024771403	rAI
195	-0.3082028341748359	-0.45916438834324397	-0.25408873566568313	-0.4806692740017937	-0.43153912744639633	-0.48229359852876547	-0.5238975148087887	-0.4633145666748836	-0.5385716746453688	-0.4997214658821228	-0.4706680827532027	rAI
196	-0.24445360666581295	-0.39473507362393595	-0.5853537300783715	-0.5071331817325646	-0.5511331973369212	-0.5638538073098217	-0.5398471907993743	-0.47896835323999637	-0.5004869713044429	-0.4894163554839152	-0.4751317566080986	rAI
197	-0.7878865568784129	-0.39687993410786154	-0.49995284121976097	-0.5031770256981191	-0.5176040973077817	-0.42585227854569957	-0.5485264960346242	-0.44507699118537486	-0.4799674928880639	-0.5279793164386894	-0.49410899621594134	rAI
198	-0.4332998458450118	-0.2660480755755895	-0.5155699699163236	-0.5980928261185636	-0.4597645250602043	-0.39864257434344313	-0.48631291912673624	-0.42022598515285975	-0.48531996412918466	-0.4717331127580692	-0.46831240735015356	rAI
199	-0.66564182234803	-0.6037158917988716	-0.738915691574392	-0.39514859714381134	-0.4962208533705027	-0.42594232885222605	-0.4892995974560128	-0.4842403991265646	-0.5032731477367225	-0.5012993969044224	-0.4817417898734598	rAI
200	-0.6411180665270105	-0.7920660652486639	-0.42213315530044737	-0.3739632771883382	-0.4408461996743596	-0.3919389582072624	-0.43581290026608654	-0.4931903302201731	-0.4786552155690519	-0.4829694831045458	-0.5174319327730748	rAI
201	-0.8173117138931426	-0.6341635447372713	-0.45354146562770925	-0.44414706505342544	-0.6238205015267771	-0.5541248423970534	-0.4571849178356556	-0.5064550065673118	-0.42611332761459103	-0.48317444168354634	-0.48123913842910965	rAI
202	-0.28537746255457175	-0.44451685568946	-0.6266630727431924	-0.35737698037778093	-0.5647536067440126	-0.5687646906128295	-0.46961944800641786	-0.42012100724410634	-0.498829831464763	-0.5133717984188991	-0.48408302712456763	rAI
203	-0.17041958089782538	-0.6045163048392643	-0.2644966608889622	-0.36557637789725095	-0.5468038506429848	-0.4985775979220378	-0.44951149996774037	-0.483872347518127	-0.4981109854946021	-0.4540839402073406	-0.4926696424510897	rAI
204	-0.5410759371874203	-0.6467499215053957	-0.6063389389648414	-0.3994006298996421	-0.44492375426363273	-0.6155023589837714	-0.40697848683110827	-0.5129213997913338	-0.44989487792144994	-0.4756876166270393	-0.476955318291196	rAI
205	-0.7945015849313968	-0.23336536364181873	-0.5814523047915426	-0.5267822979149774	-0.5217752820150865	-0.5065361326945634	-0.47611150468559865	-0.4596105975301231	-0.47658948222018777	-0.44871965515048196	-0.4956094427372301	rAI
206	-0.6945905676203016	-0.47304458128535853	-0.607888564868836	-0.23114449033932208	-0.5010821673775976	-0.4461984606500718	-0.46097257535122393	-0.4779130262433338	-0.4761945260333889	-0.4794488832132279	-0.46414791541721817	rAI
207	-0.1230852512851091	-0.10972130795507548	-0.3016917523555189	-0.5771039725277849	-0.5835657492759541	-0.4474463879322183	-0.37343882361160113	-0.526608036935989	-0.47501073954342554	-0.4824284128794254	-0.5034470258467956	rAI
208	-0.43459372389303624	-0.5457397607081468	-0.5292842610646521	-0.4648549718434541	-0.43442447099358766	-0.4725650124625878	-0.49678911986511143	-0.4814981355174439	-0.48619420857453294	-0.4706779162573766	-0.4843113695286773	rAI
209	-0.6063615321704193	-0.5027843289133871	-0.50496327679889	-0.5223543628978865	-0.5731426637630294	-0.539551856167829	-0.4346873689686545	-0.4674203475598252	-0.4732867674316777	-0.4951476342851222	-0.4751062254838125	rAI
210	-0.5237307500221329	-0.26993789713810035	-0.3436427281179926	-0.4958348531557825	-0.5243465412908301	-0.6583495902099662	-0.5195602458488138	-0.4490968883930176	-0.485346612876774	-0.5057625588480303	-0.4760223089012088	rAI
211	-0.4888048272271731	-0.4721633594291511	-0.3919420921389571	-0.581001123774258	-0.49531315956143784	-0.4893250962211239	-0.46941857763305506	-0.4923239284363522	-0.5221920542569821	-0.49023643788457416	-0.4573551064120605	rAI
212	-0.8980601406322479	-0.46924676028770146	-0.41012832561536705	-0.5407918264227926	-0.44979755462646154	-0.5365418129195976	-0.5053405571091986	-0.46590886045008617	-0.5290030801363224	-0.4885491862193734	-0.4865944303460478	rAI
213	-0.6619395616899654	-0.585729606223343	-0.41562946444313326	-0.35789493790165827	-0.6585770122497301	-0.4390118684810799	-0.5051555545247328	-0.4908997719521971	-0.4745045841320533	-0.4593913021961041	-0.4464151434110312	rAI
214	-0.3486744458510239	-0.7812545468060353	-0.4858040463976066	-0.5217411398456643	-0.4077319317430314	-0.4739503543169573	-0.5087525703950357	-0.45385687260908614	-0.5043502757847459	-0.46616525050960145	-0.48582961343940895	rAI
215	-0.36466895560434526	-0.5321956647223959	-0.15960694468677528	-0.5391828814156908	-0.4470497569417888	-0.46202093182033593	-0.5455142260004047	-0.4845058042116384	-0.43274500816984784	-0.5126300668219075	-0.47390296124052	rAI
216	-0.3002458551751954	-0.4697739222989107	-0.667749922388068	-0.4033273375742942	-0.6051783727303018	-0.44792105393541665	-0.4507321945259445	-0.4529592703934274	-0.4834810728782508	-0.535315346267594	-0.4771363986403495	rAI
217	-0.6572037185528996	-0.22280609316463787	-0.628544609266619	-0.45967268475184464	-0.6189714323283367	-0.4565122951070437	-0.48629863018471203	-0.4901618963822531	-0.48987217885943024	-0.4714212046220907	-0.4957686388697359	rAI
218	-0.45318817586683763	-0.44564853184630193	-0.5635132524311487	-0.42832084648369256	-0.5633834211276879	-0.4732413234741077	-0.5017745072930639	-0.44880584017706265	-0.4616320763826785	-0.4987990505152334	-0.4942091093988419	rAI
219	-0.5414558251283683	-0.31010291236859633	-0.37503943243939575	-0.5036167718152268	-0.585044857761537	-0.3689280904235006	-0.5401135641909118	-0.5307898988339991	-0.4869126522461317	-0.48046579437931897	-0.4777475680116926	rAI
220	-0.4652798484493123	-0.8082668292927775	-0.41099877411537794	-0.3804419504371836	-0.5156880390816497	-0.5210749106505931	-0.5478441280469835	-0.4612046003093967	-0.46108915448134835	-0.5189094130692419	-0.4895527918160091	rAI
221	-0.1886076059508879	-0.9890879044998401	-0.3265942908238508	-0.6223253277117223	-0.4423180037694785	-0.493446587107581	-0.39885252392448556	-0.43885480602733723	-0.5473528606406555	-0.5150010303696956	-0.47385840291514536	rAI
222	-0.6622715290065766	-0.5813741034038614	-0.6277279540467539	-0.35019118072235117	-0.5675784899738553	-0.48256776365501713	-0.5669915442496181	-0.4504870387769003	-0.549474670316679	-0.48272987868058614	-0.4836418226749776	rAI
223	-0.48815411004439996	-0.20035907747114895	-0.5611213790799606	-0.3734623231871232	-0.5318863011205729	-0.4721545918420183	-0.4880240804588841	-0.5045516713652656	-0.44924391019902915	-0.49476331439940696	-0.49222310170281514	rAI
224	-0.556640524450699	-0.32657052422111876	-0.5363544620238967	-0.5653179852708481	-0.5273667708122237	-0.5408392465305821	-0.5155072392112404	-0.43144405427731103	-0.5028538637179322	-0.49731572430582816	-0.49487687512934375	rAI
225	-0.35472676001141523	-0.3414155515707338	-0.3411646745255529	-0.5061063665401597	-0.37898289644482575	-0.49220419716513136	-0.4866103564540853	-0.49320119412744773	-0.47413978402524576	-0.4921330953420849	-0.46640115426812434	rAI
226	-0.24195294348745092	-0.3320359936016969	-0.5166192490550265	-0.4103821480159433	-0.4888176694461014	-0.3541398277151719	-0.486186079216374	-0.45419496905136114	-0.4963290316048803	-0.509990337253709	-0.501093013901883	rAI
227	-0.7964063470374424	-0.4148242066349244	-0.3188608129341043	-0.6465035138869887	-0.30266161681853043	-0.4560377595320791	-0.49899337573913993	-0.46889733368892966	-0.49032915579253306	-0.5332515565926931	-0.46197622893242146	rAI
228	-0.6311163279237773	-0.8225006774561441	-0.5237199931362501	-0.5472819131432036	-0.4937858730844585	-0.4481821542808746	-0.4868161282080585	-0.4857874305362418	-0.4213462662698524	-0.5127867400431408	-0.4765335090302987	rAI
229	-0.4832963860910607	-0.6380583837999542	-0.5823228209546031	-0.4339374818065567	-0.47374849402932045	-0.48507156721480155	-0.52060522262067	-0.45152605771739224	-0.5354070411775004	-0.47926660142109095	-0.497890379925146	rAI
230	-0.5623475074343334	-0.21359502524379476	-0.5931982985133641	-0.47741526831417624	-0.4884050975445536	-0.5015525106580908	-0.46763086387331276	-0.5066482370716745	-0.4467467032312089	-0.48697346847875855	-0.49817047913813123	rAI
231	-0.08250909647308521	-0.7474523531774266	-0.4486110646108019	-0.4741816029092533	-0.5301983540476565	-0.4981175706642131	-0.44408053056532665	-0.4632996821889758	-0.5480884072191137	-0.5046712263605861	-0.48535412847987325	rAI
232	-0.3041107801363656	-0.52799191250081	-0.3121780543276896	-0.6168830065775521	-0.5056113348458474	-0.3598384445661653	-0.4083136251403149	-0.521833340539183	-0.5052509602020613	-0.45277660064706543	-0.46193655825183005	rAI
233	-0.3507677551781154	-0.40761933372832715	-0.3817353732265714	-0.6686515944456749	-0.42778374756023085	-0.4644491853925398	-0.47322928996686575	-0.5632302390029794	-0.4959288225381084	-0.45983768371639083	-0.47392422986759286	rAI
234	-0.5343364406405784	-0.36720376671064564	-0.4795305172951302	-0.4456358868179385	-0.5687632730448781	-0.4760111774683615	-0.4477613627515163	-0.4901187270006632	-0.513838050557366	-0.479168225414456	-0.4792167819012327	rAI
235	-0.6932071152334595	-0.7349649824620478	-0.6442337259414437	-0.6609640219318117	-0.3937505263839952	-0.5398176444267205	-0.45382481511144496	-0.5059727225023416	-0.4692868634741765	-0.4592598175995753	-0.4700196608178636	rAI
236	-0.3641078202296671	-0.5104378944284071	-0.4992917094019724	-0.436796365593644	-0.5447738330291789	-0.4947207846124283	-0.38543319924683256	-0.45037472911700227	-0.5067097741367956	-0.5035518155031782	-0.48575982549279	rAI
237	-0.5652915186694628	-0.1577619586833186	-0.4890912014205836	-0.46777683293851047	-0.4261574884246905	-0.48113990054602246	-0.44430399855437447	-0.4639856732212702	-0.4778510075339841	-0.4876529052644956	-0.4790642251358653	rAI
238	-0.44110746476279733	-0.43084540736574034	-0.7132499245672926	-0.4493081095829289	-0.5589463427292106	-0.44827661980607175	-0.46656849277732476	-0.544887734167996	-0.4694993267645915	-0.46060822411903507	-0.4721175650147009	rAI
239	-0.6416767244765947	-0.10275133197246299	-0.6273328697372641	-0.43204930823220444	-0.5836640698287033	-0.4782937683812983	-0.4297207849475801	-0.5260163459584625	-0.5089448306008327	-0.47011707859353724	-0.5016474316210945	rAI
240	-0.463565776668462	-0.6072702161479636	-0.6940383819078886	-0.49576610822000944	-0.6132521046600407	-0.45202949892687905	-0.4703554266263199	-0.4844852659911889	-0.46337312258128055	-0.5086350504941131	-0.48616257551681974	rAI
241	-0.4858897241013512	-0.43357438974073476	-0.5729628647430647	-0.4168479407962435	-0.449180346523682	-0.4025004537802537	-0.4626474304066558	-0.5054189239986475	-0.5111908069555499	-0.4659783448034076	-0.5023878534085411	rAI
242	-0.592579468186379	-0.5899162522635165	-0.4116834125955628	-0.42103021380700273	-0.6032973894426881	-0.47013200786525344	-0.48942424239188637	-0.4980325692649306	-0.4866959094401097	-0.48725515128978103	-0.47781137335312834	rAI
243	-0.36775169701538724	-0.4860328591234725	-0.39661906040166944	-0.3445452789263813	-0.4547967475953739	-0.507972214366738	-0.5181707586535769	-0.483815230672574	-0.5019724858595346	-0.4734388671519026	-0.4882880872712656	rAI
244	-0.19377020191236943	-0.4818259240848956	-0.37136048626042945	-0.48485469612821014	-0.5304080692679239	-0.4578726986855922	-0.5022631992928537	-0.5190627579248109	-0.46490014398991303	-0.5032311426344985	-0.4719758137864152	rAI
245	-0.6064213860293148	-0.2086012092029815	-0.587750924660412	-0.4634650678812953	-0.5510473767108645	-0.46766979955672994	-0.5019387569582913	-0.46697445802666004	-0.49103800246046825	-0.5179948832495244	-0.5031892817370843	rAI
246	-1.0292577223192683	-0.5429101635015627	-0.2860481072591799	-0.3941346677692123	-0.44632184922141316	-0.5238031443010845	-0.4793863824001402	-0.5360603241950211	-0.5281445534519523	-0.4834916672233829	-0.490799797979014	rAI
247	-0.16600728423276298	-0.6075854415909149	-0.4361078796193525	-0.47747824632802555	-0.5001235035553618	-0.4365122926590911	-0.4927146101461257	-0.4913351873120155	-0.514196736150406	-0.477595974398959	-0.49339695801604705	rAI
248	-1.0242346346112683	-0.2852958514883902	-0.44549328434716	-0.5731067600560525	-0.5088169210925724	-0.4504428109751351	-0.5151954046189893	-0.5025269795848626	-0.4661370536244279	-0.46985633789985964	-0.4767747899757743	rAI
249	-0.5331854722203957	-0.42549002939342917	-0.602493536827477	-0.3530712623987563	-0.38480967135954164	-0.5204622294064687	-0.5575447045506008	-0.5092287651896796	-0.49866330528572494	-0.48713115656138284	-0.513852767847121	rAI
250	-0.5186379769136393	-0.4991279355899074	-0.461653936100808	-0.3812940171281387	-0.5833968091687695	-0.48196366128778145	-0.5327956020662646	-0.5090830902947514	-0.5144491882811766	-0.47629966634446447	-0.5083384558966144	rAI
251	-1.0289719759706961	-0.4206965848486297	-0.49579087063069593	-0.44257807858915377	-0.5245282193483836	-0.5072654946042662	-0.3758018788204756	-0.47278061256544224	-0.4570145957510607	-0.491958217279278	-0.4907440885193863	rAI
252	-0.4940338028395471	-0.4390271391905103	-0.5963989539284316	-0.5852084501877386	-0.4620858897680202	-0.5309977357404556	-0.5213703584733846	-0.5286936439615628	-0.4910244177562623	-0.45980200552020967	-0.48348609692212846	rAI
253	-0.866972029982644	-0.6669440832964594	-0.47338253259281454	-0.6018992003933238	-0.41854130999273104	-0.5457201469967994	-0.47514326257136225	-0.47479017508968546	-0.41828537983962916	-0.43243586195294315	-0.46559680181746843	rAI
254	-0.31833067186607955	-0.6212622967888152	-0.4237691804090071	-0.48317839358949705	-0.6120591302818543	-0.3599417286250569	-0.45517514011896554	-0.5228124847896989	-0.5108754380487573	-0.48319787704105105	-0.505286134450677	rAI
255	-0.630602551530147	-0.6177846972014308	-0.4072039602642427	-0.5084303262597993	-0.4665970147060121	-0.493767580876593	-0.5844605646070092	-0.4873229374453543	-0.4867351208662534	-0.48628293979265014	-0.4903457168499675	rAI
256	-0.22281084383830654	-0.3975796305910038	-0.7151326295124425	-0.5193536037406576	-0.638467485946365	-0.5052923862957347	-0.4384859201667733	-0.4416094300028242	-0.47827657081235375	-0.49054678146595104	-0.4884647619673514	rAI
257	-0.6909579693721167	-0.5266540227868433	-0.729294077961689	-0.5795753898953065	-0.4414158768203404	-0.44026612178663843	-0.4237846810598375	-0.49092727900393884	-0.5250282983416907	-0.531202738640231	-0.48601488986813357	rAI
258	-0.540708248558445	-0.2877033307901142	-0.3714058748234423	-0.5312083194934447	-0.4227211248758597	-0.5567717554834001	-0.5004473280189192	-0.4616391854906464	-0.505269626236887	-0.47063241593057237	-0.46881609401681623	rAI
259	-0.36523807757030186	-0.5381206685662155	-0.6132154626810314	-0.4422243395343509	-0.4344770527148557	-0.6241990955676304	-0.4971188593663023	-0.467004509159322	-0.5246011914672264	-0.4429370309086939	-0.4580414542345766	rAI
260	-0.5977250756091979	-0.4638503801511488	-0.5147184525258452	-0.5082040545721068	-0.34079403237830697	-0.563774073532009	-0.554656221157756	-0.4436468369804276	-0.4886031376198036	-0.5092654738199746	-0.48758486225581354	rAI
261	-0.6398605652341034	-0.25535007755834055	-0.4305919665158679	-0.6088356891031773	-0.3671713849944854	-0.4697242179480622	-0.5051789487656474	-0.48340821804435846	-0.4703065596565079	-0.49107610634275967	-0.4690743744386607	rAI
262	-0.22987272653196444	-0.5798373312355622	-0.459852238932872	-0.25169926708682105	-0.4627933115478877	-0.47559891476336075	-0.5054653190732318	-0.4805220894609975	-0.49123355266701063	-0.4985454464722275	-0.5108835464295648	rAI
263	-0.7410579931497768	-0.6314937782436896	-0.6059883018654292	-0.48791332513822977	-0.47744693016258355	-0.5933083634911085	-0.545180708945124	-0.4941414635613872	-0.47598089457526704	-0.4992288826785185	-0.45978790770587974	rAI
264	-0.4893257680805006	-0.645769724352333	-0.5910661275646039	-0.47448221594345164	-0.38075218053781335	-0.5319365197144641	-0.4408050576103974	-0.5557978138130811	-0.48226631284369126	-0.4732708058934492	-0.4741157295426868	rAI
265	-0.21840854074943755	-0.6392810496779389	-0.43935125649842	-0.5476588705819044	-0.425691016627808	-0.5024043258214895	-0.4876832633091149	-0.5135790751465856	-0.5266873102954216	-0.46342817198998265	-0.4802972043854975	rAI
266	-0.0802578446233159	-0.38908661878755474	-0.5333730823491686	-0.5319107574344413	-0.37792917983467395	-0.5084011518674768	-0.5116379370906253	-0.4479238432990881	-0.513761734293752	-0.47988198081813643	-0.513392289191661	rAI
267	-0.25942770741970084	-0.42643514861120313	-0.484890891767003	-0.45389674064587054	-0.5041759821134877	-0.586015692111803	-0.3786966047459601	-0.5298242148922673	-0.506618493431846	-0.4712311505192983	-0.5063820635759447	rAI
268	-0.4639189112072601	-0.5045226002581602	-0.4124642272162468	-0.41209330007863715	-0.5444376917879683	-0.5499795250096833	-0.4099068995861049	-0.5163911423647387	-0.4755891621336555	-0.4828581363789131	-0.45352061010092615	rAI
269	-0.4972189168427926	-0.3952453743882578	-0.46012920676476243	-0.39652470376617754	-0.530113715637921	-0.5075248368831603	-0.4655110286974842	-0.4247081202877458	-0.5110736497755298	-0.4787734700531292	-0.46087909268944094	rAI
270	-0.37842760539590875	-0.6784333830516943	-0.6342914826986658	-0.4301170580110586	-0.49427491915799804	-0.5688087229930298	-0.49783927055248073	-0.511505231674533	-0.4981390915293864	-0.46346875648284197	-0.5052812166357323	rAI
271	-0.5902537788243442	-0.6799189461963083	-0.46800780860702385	-0.5275402397178068	-0.514669062621386	-0.4511687747667949	-0.5075219961745949	-0.4939954531247676	-0.5027808113194321	-0.4851112142915677	-0.4671569277452578	rAI
272	-0.7363372980310099	-0.6006932053316302	-0.4574750321752946	-0.5033694588480598	-0.40567802326223124	-0.44053012842008743	-0.43977230469895645	-0.4983448857475743	-0.5064464936234635	-0.4965140224270416	-0.4886175969101981	rAI
273	-0.5916992000214699	-0.44345413809239614	-0.47672015506097204	-0.41817927662135784	-0.4382616958873181	-0.5125784544948637	-0.4680381473021642	-0.5361492565531766	-0.4968041504528536	-0.4898779510862203	-0.48139084920475184	rAI
274	-0.6245874139964849	-0.5001859115756158	-0.5728248442017247	-0.46591946560585584	-0.42911434123678294	-0.4554495964973262	-0.4848333421355564	-0.4294031288333489	-0.5193701762300177	-0.5028615164151445	-0.4782029263316658	rAI
275	-0.6778213623634529	-0.1752233062386205	-0.6768599711402676	-0.5236554539355059	-0.5340736155785265	-0.3918616620903571	-0.5563841154437374	-0.48551616415510396	-0.487558530820308	-0.48904843837695	-0.490030904828806	rAI
276	-0.541579616515127	-0.6381175946722966	-0.45248253640060904	-0.49209041319993585	-0.46728064123559415	-0.5094901668878788	-0.4308469814403441	-0.4691241004376681	-0.47581642771341737	-0.48584517129284754	-0.47950246055033074	rAI
277	-0.645347965962109	-0.4096760251480239	-0.7240918812037801	-0.526329485047034	-0.4792821086724918	-0.4903283330089364	-0.5268461168322184	-0.43688138035099694	-0.4464080933678033	-0.49780883758789746	-0.47123726797097515	rAI
278	-0.45884904642865376	-0.3238646804705339	-0.34463166771629916	-0.6261875902529197	-0.4712329837942138	-0.4910822218922387	-0.4212812568703933	-0.4879332169583681	-0.5335555479616296	-0.48245249773423365	-0.4686124226881095	rAI
279	-0.46481864505823817	-0.41752055355939494	-0.454241258381703	-0.4968556827489916	-0.49053785270289846	-0.503614993060749	-0.42635897245526855	-0.5088288234750028	-0.48326117730917745	-0.45598351655491	-0.48577332402216644	rAI
280	-0.7481790334958682	-0.4009138567057424	-0.4372483882000608	-0.5659000433789428	-0.5684402431805079	-0.4324149682318384	-0.560826139374469	-0.5211590422570476	-0.4253290639800449	-0.47908376227472516	-0.47013921885751514	rAI
281	-0.8925856496045896	-0.27217494052831737	-0.46481325853795047	-0.4591182057634671	-0.35923842328209277	-0.5477102058482238	-0.4522688474468503	-0.5030064181794663	-0.5022577915858114	-0.4814685200217362	-0.4951824922800299	rAI
282	-0.6017642944582955	-0.8327190312249252	-0.6137272221715433	-0.454474027738459	-0.49779381606901746	-0.4531655861969103	-0.46580824033507773	-0.48761074770718105	-0.43662141360450624	-0.5019313198136403	-0.5004046228673802	rAI
283	-0.7733728563572322	-0.8598928766007063	-0.30320901894942875	-0.4439667237408585	-0.5614765675706755	-0.44495147880223285	-0.5083566680589331	-0.48938946089031093	-0.5491922818105686	-0.46945380599560854	-0.4760623158655689	rAI
284	-0.5046418864905702	-0.735055106358982	-0.47612184436337873	-0.390548270107956	-0.39423273360730987	-0.4358604746184442	-0.4894112414629616	-0.44004906211024747	-0.45500390486071396	-0.48650990398227417	-0.4592418793023792	rAI
285	-0.4821627978795812	-0.6558445942088693	-0.6752283102679932	-0.460097576509038	-0.46867171349983355	-0.3662356451389125	-0.42236112588954716	-0.478156048132747	-0.46024484667533666	-0.4954023326474443	-0.49443299365240717	rAI
286	-0.4863003212895255	-0.15952995251517021	-0.4757465000747601	-0.5162945528436166	-0.3901844908762357	-0.54437750119258	-0.545173458210715	-0.4607141348313188	-0.4756444926620313	-0.48707868211921723	-0.4702403206591295	rAI
287	-0.44498595639582733	-0.8608470660318547	-0.4113586946278481	-0.324938515778319	-0.5555318456937385	-0.514686893995216	-0.4602636227797198	-0.5477042977736682	-0.5224662864979052	-0.48856923265981456	-0.4713990405606854	rAI
288	-0.6054713460914927	-0.4209671164033589	-0.46239053402198077	-0.4453634219622657	-0.49001978921770273	-0.48575914023556305	-0.3798352310478527	-0.4574332808866063	-0.4431679432667425	-0.47813209944863133	-0.4915546578049455	rAI
289	-0.09152834456316088	-0.32383001941772066	-0.6221874534613308	-0.51535753435979	-0.3954462068343709	-0.48917400716918347	-0.5440421445085079	-0.4309088544197543	-0.47283121128752587	-0.4770389821723978	-0.498725171411074	rAI
290	-0.5738179852228061	-0.32379263433964356	-0.5174659869980961	-0.443191319823755	-0.3982881327096868	-0.48168409003965984	-0.4852155077154736	-0.5019152079413584	-0.5058093984737508	-0.47999349971647765	-0.4938446386816562	rAI
291	-0.2741987394630282	-0.4766560807526658	-0.5655474685189494	-0.5369311755131996	-0.49979213591698374	-0.47055490498920943	-0.4593796404614872	-0.47216411604262076	-0.49104517289017907	-0.4480230772263685	-0.5133751274044117	rAI
292	-0.5647156904741937	-0.5577502136370999	-0.2852798744676873	-0.44265288767617905	-0.46858202666563503	-0.49820543684955376	-0.4810107642342246	-0.4601421405447865	-0.5077897073204437	-0.4797385086113196	-0.49834779252028016	rAI
293	-0.5577707342705962	-0.7557591622121413	-0.3899524248849745	-0.46202939060676096	-0.4304688158218483	-0.5440879141507285	-0.4457933573865917	-0.5271613305296107	-0.4838450267946842	-0.48071604010628377	-0.48736119810374406	rAI
294	-0.6704377098076024	-0.7331501616746602	-0.5449429089524821	-0.3856278831147136	-0.6104560009686807	-0.42109691712458025	-0.5122852841093598	-0.488776531276917	-0.5372316687595261	-0.484253203671589	-0.5099620083451991	rAI
295	-0.5346753815845836	-0.4253951005689311	-0.5941130384398945	-0.47200303788046105	-0.4973936127873211	-0.4652124543496132	-0.4834139065919664	-0.454364006294286	-0.48487012963780957	-0.48335424039441305	-0.48244109172507593	rAI
296	-0.6002900062787143	-0.9669232903056486	-0.49203783020925523	-0.45094562814812805	-0.5361970978405148	-0.4305536949673274	-0.5119886482583649	-0.4379318613495392	-0.47583378452022995	-0.4755720440364132	-0.500302166503252	rAI
297	-0.375066879893719	-0.5138028366064094	-0.5914699391641693	-0.5191218101898697	-0.6449781623103378	-0.45311639620863725	-0.48405096186748453	-0.44638485308751674	-0.4666350257595394	-0.42464023270714174	-0.5111993974713215	rAI
298	-0.5670958361348017	-0.5158602065310409	-0.4233082403616375	-0.49157241249997774	-0.6035384609804177	-0.46720957611988995	-0.4508187952454232	-0.5053112270370911	-0.4720810233362789	-0.4939990319861963	-0.4993408736699397	rAI
299	-0.529882689180617	-0.5179514377940625	-0.4113329946978781	-0.6611858299201887	-0.4084489218305268	-0.5330391611788011	-0.44783242995722944	-0.5301488000960471	-0.5145612436509436	-0.46237150423584245	-0.4813050540730853	rAI
300	-0.5393546115075645	-0.15777047931479338	-0.4611549239855865	-0.4618280969772654	-0.4080890866207461	-0.525400429781712	-0.5149036911695047	-0.44281038856894267	-0.46089135987353935	-0.4957376432627718	-0.4931011411135645	rAI
301	-0.6411500025269503	-0.3776015929823	-0.41393130180005894	-0.519163938555881	-0.5417945526714002	-0.5055289426243978	-0.44098082958463275	-0.5492102303525604	-0.48719227175165875	-0.49835190195693657	-0.5036212305714179	rAI
302	-0.5226461018735811	-0.6417509014270989	-0.6405103118202723	-0.4622696998090952	-0.5020453427899327	-0.6040787718930186	-0.5249499426573144	-0.5023076201455404	-0.5050945770297158	-0.5109501842913684	-0.47774630486620984	rAI
303	-0.4412168767043053	-0.7805131784282633	-0.5016811372130524	-0.39809016315041856	-0.5552711089755926	-0.32771337135847656	-0.4467142383242949	-0.470015500811598	-0.4829826143289273	-0.4618225248430739	-0.4803256887863239	rAI
304	-0.44148042724158554	-0.5893939736236926	-0.48653100295843804	-0.3253685649365853	-0.41082701881147765	-0.5670354961694788	-0.5329116630690904	-0.47289574266347256	-0.4946216600044705	-0.458910734782749	-0.48655416008674013	rAI
305	-0.5419380438891451	-0.1959054038022107	-0.5574617252072115	-0.3600247065208008	-0.561770089527243	-0.4494825002587251	-0.5129003135780589	-0.4829116381341086	-0.4876973581818761	-0.46334312982191755	-0.4845333369191311	rAI
306	-0.8017175486042941	-0.5405319777411978	-0.523198405329442	-0.5562167846845717	-0.46917768131760457	-0.5752554124294469	-0.46392861618280845	-0.5270578282843518	-0.5159858406856689	-0.5304944043410283	-0.5061290567866215	rAI
307	-0.48635382824036877	-0.624557164910151	-0.22660550290397913	-0.5790216357892966	-0.5122705501843448	-0.4477822294699222	-0.53694193706368	-0.465810128669734	-0.462970266627844	-0.5091941392265936	-0.4732058326644649	rAI
308	-0.14915432680328622	-0.511195814908345	-0.47741664772835934	-0.4822995529555698	-0.43848239674703227	-0.46383288662275135	-0.47421179977569017	-0.4395380467055797	-0.4648564017231145	-0.4853083068251172	-0.44773385824641393	rAI
309	-0.2533307831271736	-0.41554790156231686	-0.43979098864668176	-0.5087193831070725	-0.514583057423233	-0.474926597749482	-0.48219792968929387	-0.45955669515878406	-0.44487659396334656	-0.49144575922317213	-0.47605404929742623	rAI
310	-0.6707718945780106	-0.6975741066484908	-0.5835316517610822	-0.5298765226911606	-0.5833735075819854	-0.47774490334240616	-0.4304017755524303	-0.4765746226382287	-0.47141908380453307	-0.5050818745299087	-0.5035924997172849	rAI
311	-0.8071569477552131	-0.10335562511082184	-0.5022427899631898	-0.6255251185367466	-0.6186175739486747	-0.441196404371249	-0.47365602268752155	-0.5292935640178548	-0.4644761041295497	-0.5094306396759231	-0.4702539991439273	rAI
312	-0.47564533097102296	-0.5150418740626279	-0.4998710481519465	-0.5606842979736114	-0.6330964032383067	-0.42287016687171824	-0.5007628402045228	-0.4640091263895984	-0.44190290831698315	-0.45524607299430614	-0.48152825653638187	rAI
313	-0.5430389805056774	-0.5210132139070558	-0.5673405166260514	-0.41340110307537115	-0.44166688869834464	-0.42652817879655724	-0.4901808699629923	-0.49573813443479836	-0.4738269067903236	-0.49833869664578573	-0.5032345982858951	rAI
314	-0.570138673969936	-0.5276736470099674	-0.3519816287721375	-0.43888207755111047	-0.5451644226079112	-0.4487811917831216	-0.5225735980043124	-0.491716752254023	-0.49764229284892936	-0.5050600419487932	-0.5139628791940456	rAI
315	-0.5954174018523902	-0.3999954301377453	-0.42982215916484245	-0.5710232790659846	-0.3817563371422865	-0.501550797103267	-0.4477049794683448	-0.5449444885999842	-0.5314664350599092	-0.5094243781943695	-0.4776976419268675	rAI
316	-0.44319080758172347	-0.49877733567372734	-0.7058828599597048	-0.38453839654991423	-0.41611007693810004	-0.5125599031673249	-0.4474207574289712	-0.46746934618490343	-0.5077150354551185	-0.520832077981543	-0.5101276970286851	rAI
317	-0.5576434598790485	-0.8014057448900545	-0.35281248522601244	-0.49724220431367816	-0.4839697665255654	-0.4765933177359332	-0.5287909144265758	-0.46669501907009436	-0.5027591557449475	-0.4716232826317649	-0.5125545437644851	rAI
318	-0.4620224139014191	-0.5264984258371606	-0.4095630164812285	-0.38789933040577107	-0.42889502270845714	-0.46668518920531765	-0.487484567948903	-0.4995522048089081	-0.45684255915617716	-0.4616239858778226	-0.46939836764581533	rAI
319	-0.5434055184127141	-0.7419434880758013	-0.4558108542884075	-0.47058256041472313	-0.4836894460894102	-0.4567268266445292	-0.4727391886986327	-0.4834195320870915	-0.47469345561496806	-0.48550681849548744	-0.483890900961335	rAI
320	-0.4707045835453087	-0.36571743277571583	-0.6459678058943392	-0.41289999480546713	-0.4546514953471739	-0.5167206449225337	-0.49951302646126494	-0.4806551027246568	-0.4301462835374371	-0.5017103216910297	-0.49587863734566723	rAI
321	-0.5699188452083973	-0.6652640024440162	-0.44929610555454014	-0.33604325642519356	-0.48564807245503006	-0.41182139007300567	-0.5121703411392364	-0.5167220957233525	-0.5221565365879034	-0.46301778771215474	-0.4771778735138634	rAI
322	-0.3408472600284439	-0.6060538424945853	-0.38785661542237143	-0.6942422915597527	-0.40957371478756593	-0.4453347504234053	-0.4801732525394244	-0.48325437055619463	-0.42874173190521325	-0.501795394324379	-0.4859641875902733	rAI
323	-0.484137417292921	-0.6091496653504923	-0.7438153956457838	-0.5132654787832996	-0.5288165038123842	-0.48639487167423096	-0.4866652840375943	-0.5068041649757977	-0.44843405287499954	-0.5109674346357599	-0.47495716290318013	rAI
324	-0.14425889737114228	-0.35089689037665694	-0.3821178348198272	-0.5513961965608484	-0.47617026264980544	-0.5807592131114497	-0.4566928030909829	-0.515272263754261	-0.4683660293422593	-0.48408156043838896	-0.5117962038206956	rAI
325	-0.8477533322455132	-0.6172792222260383	-0.46815854125837003	-0.6264741624730465	-0.5198358148493696	-0.5028366210537963	-0.49366404413118264	-0.5067106496131161	-0.4601344540072003	-0.4825286782965867	-0.47528717155662226	rAI
326	-0.3802826026531616	-0.8806535032863309	-0.5318647561874598	-0.375266863601284	-0.519462863128532	-0.41118252579824016	-0.4806144821436441	-0.4882543935091127	-0.4815741272705477	-0.4600321485970431	-0.5143253214628944	rAI
327	-0.5521478506154766	-0.3226376181856057	-0.45244727434985044	-0.39124554467971734	-0.44211232360744673	-0.4446439861152245	-0.44146906314630624	-0.45161993618086377	-0.4554413654923773	-0.5001560668406527	-0.4549097144821035	rAI
328	-0.4588689227327412	-0.5808040893259605	-0.3661158667796848	-0.5234728620814189	-0.4123204491667356	-0.4127183524101969	-0.4475428872102743	-0.4595561852667821	-0.48376758723090957	-0.4811378324647783	-0.443498360511309	rAI
329	-0.8156892128276134	-0.36700349668505217	-0.5573088261520992	-0.5606419519675222	-0.5812034849861627	-0.5012033906416841	-0.5418940321249619	-0.5053159037412813	-0.4722252010260733	-0.4866404012678402	-0.45692038793932993	rAI
330	-0.6189857393190363	-0.49374354518808794	-0.41005459536431044	-0.48397312340214366	-0.4264151842876322	-0.5508912590993335	-0.5904132646226045	-0.5228076002949741	-0.47740562963615757	-0.4585175391594898	-0.5051501695939137	rAI
331	-0.27342710956777133	-0.4517146061026422	-0.5964467805514774	-0.5485192660230804	-0.5229021931032676	-0.39973486601654457	-0.5274857506620813	-0.5681742294275522	-0.4726349790682736	-0.4925544077098041	-0.4671744777586412	rAI
332	-0.2965298438379655	-0.4203450912749834	-0.4880701890794896	-0.5497151203029275	-0.5649129600222574	-0.511097774503997	-0.5329662458729647	-0.5431083745523	-0.5083801592333871	-0.4115977506777873	-0.47177770295605864	rAI
333	-0.41845865286482636	-0.42738965730126444	-0.4307313024054879	-0.43677264155010675	-0.4223181577644682	-0.44336832301734036	-0.5000345153486564	-0.46226383418316375	-0.4925043444373089	-0.4737456888426238	-0.4738336310984315	rAI
334	-0.5634644251712891	-0.3113483692126055	-0.35303792225812497	-0.6268424411566642	-0.44144764364560424	-0.4153035067277608	-0.445517692771717	-0.477013784091048	-0.4493383965287294	-0.4999404293543282	-0.47128876089390237	rAI
335	-0.1678612595958866	-0.6570006341986486	-0.4484631096427802	-0.4347391528307993	-0.5531751964533215	-0.4139369089285241	-0.45656608430282325	-0.45031111034433535	-0.5008816766984984	-0.4944555740016286	-0.4792782888911577	rAI
336	-0.39487734170282063	-0.5557914802603844	-0.4687834142402953	-0.36016214435123045	-0.4713551465967952	-0.5250934137891539	-0.5186856551482802	-0.501450291727634	-0.4874606949201384	-0.5015238338330797	-0.47529170044857827	rAI
337	-0.42787006969138486	-0.3442293645362893	-0.6546742746858366	-0.4491852085769666	-0.49617475666647565	-0.5502075152684861	-0.4577936649645909	-0.4868314623605104	-0.48331518486339964	-0.48761645015091976	-0.4638688951363222	rAI
338	-0.2312078004913255	-0.5458653902057067	-0.5005002812636995	-0.4507806544969722	-0.5008919268060742	-0.42513050645631967	-0.4535692437665375	-0.5234897218361478	-0.5362539348850212	-0.4763335957699592	-0.4778338952102789	rAI
339	-0.5125105537318427	-0.5615622117811188	-0.37420478281630204	-0.6759056989304375	-0.4350876063475222	-0.5328832227649065	-0.5255724672917615	-0.4752561584941513	-0.47874600555883584	-0.50946439522064	-0.5147042880482814	rAI
340	-0.5801422184629387	-0.5059184932454445	-0.8062431872207472	-0.577797243626233	-0.4985682775430077	-0.5840396211267619	-0.47402328057117255	-0.5281271784761185	-0.5136339600619814	-0.5166581409181351	-0.45888669850353475	rAI
341	-0.6511061093285688	-0.4399899573208376	-0.29439658526262763	-0.6581897415693959	-0.4090451396397597	-0.3675274128305972	-0.48820884947370685	-0.522463325055234	-0.5079510480401679	-0.4818929849976968	-0.47203545688663484	rAI
342	-0.5890715517478996	-0.47518413853586244	-0.5456433102953993	-0.23904105938750406	-0.4384367173016025	-0.4148053665191501	-0.5335058436411962	-0.4594696942105717	-0.4189369682367594	-0.48027413686957315	-0.5013580811325372	rAI
343	-0.4697628231410643	-0.34960504076378657	-0.4532558803012764	-0.39642542994488444	-0.4696668299347678	-0.4803517088381525	-0.46008597480815533	-0.48379530038872937	-0.46568299265873436	-0.5025108923921535	-0.488624918341959	rAI
344	-0.42749512905101766	-0.4919307791135054	-0.7439001942734828	-0.536275880163447	-0.5303705635420407	-0.47914419196217667	-0.46033742161447305	-0.5242364148785202	-0.45882918940781714	-0.5187653802915739	-0.5037132736754161	rAI
345	-0.5424110581796878	-0.520836930438979	-0.7085578026619164	-0.5120667136364798	-0.4155579089358951	-0.4402392628523272	-0.4593751723034409	-0.45508934906818416	-0.5314396830596658	-0.46667571696660826	-0.5033513553855646	rAI
346	-0.3094734809524707	-0.46565380498829945	-0.3229008231673192	-0.4227829178251924	-0.35894862292115653	-0.47730504366314863	-0.42015694966843176	-0.47872359971530876	-0.5221800705208248	-0.46892079143220494	-0.4835367836024739	rAI
347	-0.6889216946620762	-0.3732888864309016	-0.49921715826966073	-0.5271637667930222	-0.4766516703465127	-0.4874224008046354	-0.5481421703700647	-0.4576310840188464	-0.4446816518348036	-0.4556940328532717	-0.47458703018048365	rAI
348	-0.4283511345980437	-0.0752315967948193	-0.47131591110555265	-0.31873993308078374	-0.5220350096822322	-0.534685104025065	-0.5585968857059502	-0.43893644392185105	-0.5277501667865466	-0.4860029728633163	-0.4837637977963853	rAI
349	-0.31562723066435283	-0.8283529854996177	-0.44504303298888803	-0.5756584760249771	-0.51181248971032	-0.40275498209921573	-0.46839369328630387	-0.4304514554391949	-0.4982065208490197	-0.4506246007492845	-0.48783116755264244	rAI
350	-0.6668456915013813	-0.5950606300348688	-0.353481576734525	-0.5707825878653845	-0.47154606630571566	-0.41174775150240944	-0.49956702617486265	-0.5216309473882618	-0.45489103140174664	-0.470424614512739	-0.49390975857454616	rAI
351	-0.5113173577728136	-0.20642818898377893	-0.5574932060596554	-0.4891278498328532	-0.5064056116062232	-0.4362003478974221	-0.5117108969236764	-0.5162796481104525	-0.46973033381282997	-0.5129983681783598	-0.4750558788455195	rAI
352	-0.8006760750379498	-0.7338947897909911	-0.4638274761143451	-0.4138967801829768	-0.5081310843379487	-0.4583317026195603	-0.4757195658821354	-0.48277921181611877	-0.512546766360207	-0.49445747620325126	-0.47692953625854556	rAI
353	-0.4913858516239458	-0.37825290685669727	-0.539321878870634	-0.6001700423514774	-0.505205471871413	-0.5343790610207401	-0.4664925792604454	-0.5462428422617979	-0.4562034576167039	-0.4609368889041363	-0.47618924453148853	rAI
354	-0.7292008300079174	-0.562403063332186	-0.7059989501032037	-0.5848370582726504	-0.3609257985646988	-0.617485278241441	-0.48021167286140215	-0.4425280479512652	-0.46077686377872706	-0.4812356600933658	-0.47726343771013297	rAI
355	-0.4981726808282399	-0.5647080321244433	-0.3813270636395999	-0.6842208736520702	-0.499918499218479	-0.460433600166751	-0.4634460642796574	-0.4370675133316009	-0.4583818333746074	-0.4674777124116559	-0.48727059741596396	rAI
356	-0.05046667692422456	-0.38750675326608935	-0.44189591006228385	-0.4768422507102963	-0.48096800428505737	-0.5218653704179212	-0.4668512949937708	-0.4996423062991141	-0.49177614376047796	-0.4962035407369468	-0.4578416040205313	rAI
357	-0.3737101535281146	-0.4667838428165848	-0.6861862339324547	-0.48826564859455074	-0.5466284910402671	-0.40643174081978584	-0.4186026698016596	-0.5609876330407305	-0.4511971480575722	-0.5062056052301022	-0.4771623722774391	rAI
358	-0.5762922527967298	-0.5707898018299892	-0.43587878612786235	-0.5259008499281296	-0.4938298766306481	-0.5629443858314325	-0.4529383792822257	-0.4644137764592411	-0.5137693854681262	-0.4946822979073178	-0.46970139684870643	rAI
359	-0.09992372229332179	-0.17063384174753385	-0.656499197442195	-0.518291056381187	-0.4898934995388484	-0.4351082418034123	-0.46755732150181506	-0.5091502030302029	-0.48743558174201457	-0.5049834817009473	-0.5010169219103231	rAI
360	-0.25027564860719154	-0.5549964596299917	-0.31962301633086615	-0.5098883208793266	-0.46847607080462883	-0.5539392558993849	-0.45354211939646477	-0.5157845455482721	-0.4414273542888398	-0.4553796147326446	-0.483052187607702	rAI
361	-0.012505511575910407	-0.3421934133842427	-0.5294941834272378	-0.5341743328020072	-0.3941466003818391	-0.503311939196088	-0.5072548888677432	-0.5550168987140995	-0.4782117127196752	-0.4529092492719561	-0.5147440605057162	rAI
362	-0.293919946703899	-0.4729312835335648	-0.34097718918511716	-0.6026090004061152	-0.4076785921676447	-0.5224846860922341	-0.5112974760486545	-0.4529565931829809	-0.4772305204272841	-0.47692419686744963	-0.5059808721860459	rAI
363	-0.35778985882124176	-0.5591470103955825	-0.3989747266824323	-0.7095675813665807	-0.501090254294228	-0.4721244898212829	-0.47834109209285613	-0.452248784541778	-0.4826457778227612	-0.48052313311169026	-0.5195557428376311	rAI
364	-0.7042477715984922	-0.4851695274645271	-0.5242589446889425	-0.49381397052262616	-0.4737480051205494	-0.5084780266432871	-0.4792715584936969	-0.5083502672620489	-0.5066346791597438	-0.5185529199837843	-0.499996983716187	rAI
365	-0.6135077385089328	-0.420410019685772	-0.5087178118109906	-0.3360625026296301	-0.3784102626946087	-0.516936157184656	-0.4672282909809223	-0.4817092022362914	-0.5425576436934925	-0.5179336356874081	-0.49488422323053516	rAI
366	-0.48509404059732975	-0.16770113967136427	-0.3313069415763636	-0.5504161864336724	-0.5133771957669849	-0.516010702667206	-0.46236461084960145	-0.48828948108495585	-0.4876425362790488	-0.49463806369999286	-0.5196020671081364	rAI
367	-0.42190571541505345	-0.42392273609627484	-0.7507839073662663	-0.43943079830597914	-0.47326082334434816	-0.47168218127564465	-0.48602533132616377	-0.49887289011273905	-0.4613445291385721	-0.4754446581325278	-0.47436231679692714	rAI
368	-0.08723649415649394	-0.5464561190995637	-0.34729373993457757	-0.4985038336175148	-0.4858604271372999	-0.535568300935616	-0.5120056815355755	-0.4930749063518935	-0.5141889691413665	-0.5083349540738762	-0.46697826696204575	rAI
369	-0.4617082306236246	-0.4031507030043253	-0.47376212181060534	-0.5109857310045949	-0.4101011978337182	-0.5169797520488479	-0.5579923824042708	-0.48732792682907633	-0.49052750299151937	-0.48671596943541506	-0.48201584035402106	rAI
370	-0.4526729524185426	-0.4275406161832625	-0.5543664843992042	-0.46377379756033243	-0.5348154979961344	-0.5225557833479542	-0.5271159460581931	-0.47376634840500176	-0.47954703060216963	-0.4798682511947222	-0.4803640273867898	rAI
371	-0.6644559914905496	-0.29017544424437947	-0.4936359332650393	-0.4110050895738421	-0.45781791269706407	-0.5101359138571233	-0.46515576409758647	-0.5040426219737076	-0.4757543001711091	-0.5235482809553027	-0.5016214301937972	rAI
372	-0.3719542321980319	-0.24223679551099744	-0.41906479231607874	-0.37200097223591116	-0.6658219174578902	-0.5518416140010551	-0.4210675065502661	-0.48545530819676164	-0.46817539548790094	-0.5107563481412299	-0.501150397173355	rAI
373	-0.6856145456368353	-0.6031081713163204	-0.3866208485776483	-0.6693267170638147	-0.48808469616990496	-0.5909814097842182	-0.5004254237876783	-0.5146923845732168	-0.4639297822913883	-0.4785850467314743	-0.45855847862764754	rAI
374	-0.14354349900789493	-0.5291139122212306	-0.5777090469238899	-0.5070246007336456	-0.38752685059782505	-0.39204508571662666	-0.6259150253989905	-0.4865913189843299	-0.49499452884430284	-0.5168119826670897	-0.480709289560887	rAI
375	-0.46643540361891606	-0.6220766741596974	-0.7267359077829897	-0.501320966477502	-0.4181401968980911	-0.46559138142018847	-0.5998790866008974	-0.48601433517048953	-0.5127364194262667	-0.45906260461543186	-0.4939145411587469	rAI
376	-0.39633077535211986	-0.25743097144171445	-0.5277308755612347	-0.44051700922606696	-0.4197806215831953	-0.5203024916828077	-0.45829387183240233	-0.49287370008969034	-0.5028100657154424	-0.48482552460912953	-0.49035932363304635	rAI
377	-0.48204109051252014	-0.3677412693415399	-0.35280665024100605	-0.32979866118028595	-0.5583609625784896	-0.5325515695592707	-0.5404215838770352	-0.4461133185359263	-0.4921656327047353	-0.5017596734140138	-0.48057067722739055	rAI
378	-0.7770594098037537	-0.4682525377023166	-0.647835627934223	-0.4907616149932816	-0.5661480996191577	-0.46568415396379165	-0.4852196460659258	-0.47981803124313815	-0.46623269848985743	-0.4820606451854164	-0.4953672688721293	rAI
379	-0.2367783981190609	-0.3725441106718982	-0.7356317388616617	-0.41324400515867826	-0.48316736751052913	-0.42262536325370503	-0.4411051617368925	-0.502391778310809	-0.4509264376359777	-0.47376695897590987	-0.48551160081021105	rAI
380	-0.3072930719326061	-0.5646391772478259	-0.8023243186457621	-0.5081357563481101	-0.3593451353717856	-0.47136698378428016	-0.5363781594458065	-0.5076082598718643	-0.4523808614578353	-0.4888198902608261	-0.46881919923138654	rAI
381	-0.764718464639555	-0.6325041415479847	-0.6066280027745695	-0.42600981163043855	-0.44720675789836983	-0.573028372136471	-0.5101415572336147	-0.478437195555195	-0.49647470488608597	-0.4955450172252824	-0.4788940393210695	rAI
382	-0.4085200247577902	-0.6651878775533269	-0.35598839908911695	-0.35644134614936	-0.47895029546006795	-0.46993904015901095	-0.38423307340381585	-0.5177647006191192	-0.488004530974199	-0.49814594236689447	-0.45155450035583405	rAI
383	-0.21754371408480017	-0.34170198249533046	-0.5191256634591108	-0.6318675947003444	-0.46734936639789476	-0.5823579750320101	-0.501335404380208	-0.4841057601294256	-0.4921869519441121	-0.4849968026137732	-0.47251992158200984	rAI
384	-0.5244459910871936	-0.6464460299504613	-0.43755874109181836	-0.3666160217060977	-0.45169328086082317	-0.473138544401623	-0.38625656171445494	-0.5085660794781467	-0.5394924844823441	-0.49852618158516965	-0.46703139420323975	rAI
385	-0.504863870214491	-0.45270435159811795	-0.5524354890028567	-0.5142467817991476	-0.4487079264324143	-0.4636340477170251	-0.4951672436851748	-0.503202981264904	-0.5235548598924704	-0.5199289961121212	-0.5075034215933906	rAI
386	-0.3207730451275874	-0.625876521197018	-0.6100410626874303	-0.6265015441918393	-0.5491180137096418	-0.47297890605436393	-0.46584325019182793	-0.5427778535699697	-0.4934528579047953	-0.48343896492939176	-0.48257372652089925	rAI
387	-0.6972631431022118	-0.4772724191636276	-0.7741102231786755	-0.5803412034315938	-0.49666002349053684	-0.46278998065796456	-0.5002341088584061	-0.4750237588842076	-0.5299751749838314	-0.49995248936172804	-0.47180931844992435	rAI
388	-0.41858647616365185	-0.5457180172792168	-0.48943491578520454	-0.5457990661739452	-0.44253916991174574	-0.41105050578983543	-0.3849334739886476	-0.4700943923832303	-0.47854774216073614	-0.504864869085169	-0.4704584121400495	rAI
389	-0.4885504871953853	-0.6613003140411302	-0.5784436253894562	-0.45205525685252707	-0.4708216716340756	-0.4693748018357158	-0.4600532369611503	-0.47917149651834307	-0.506650789014685	-0.47668631094407254	-0.4925991550154416	rAI
390	-0.8313802143827799	-0.19649963270197512	-0.7800774330331192	-0.47484049084253827	-0.5202894224317574	-0.4559698117683845	-0.47023629238280046	-0.5268252690361607	-0.4732051183508709	-0.45262007782882563	-0.5022599540098264	rAI
391	-0.5639651503480763	-0.5927680732968381	-0.4980396478412778	-0.35719629157994154	-0.44388461625244524	-0.4828456837106877	-0.4634325244168895	-0.4610627899555242	-0.442449772369665	-0.48434353239599576	-0.47700100597340467	rAI
392	-0.6783547652487124	-0.5091905383465462	-0.5106565020813073	-0.4768412901432425	-0.5644223730982318	-0.41981183232809793	-0.5007886317787208	-0.46614022215934026	-0.4832991407948391	-0.48132216060265576	-0.46271868545268724	rAI
393	-0.319517630967439	-0.3605263613951532	-0.5500963868693873	-0.4097104826357484	-0.5725035587798554	-0.5569060926696866	-0.40275230090756176	-0.4472064972952429	-0.48352490950519367	-0.4651688041422423	-0.4674200844326491	rAI
394	-0.8043999546250838	-0.48092578845662076	-0.4722694527716512	-0.35178470028128705	-0.4531535457786585	-0.3390842526039699	-0.4732156708142675	-0.5032431857764963	-0.4850801545349882	-0.48567747676433537	-0.493443642012245	rAI
395	-0.30980562878573953	-0.6268076915719972	-0.44445829542577947	-0.6173048378765025	-0.5324367267777157	-0.471222488275064	-0.46449284517113054	-0.49246475782591803	-0.47628317038522766	-0.49034193750429406	-0.45051155341288013	rAI
396	-0.13673845718479685	-0.7943224102345096	-0.4859874334297746	-0.68155036562562	-0.48335843833437037	-0.5575894134399837	-0.4040833507736925	-0.5013704691146517	-0.49060942030114035	-0.4755904460960372	-0.4644100612741136	rAI
397	-0.6264700509119401	-0.5089193890143279	-0.4558733068834362	-0.5757578862735245	-0.4207888346903874	-0.4904445561963543	-0.5218897248334471	-0.4731542477514864	-0.4700767614644918	-0.5130812964204005	-0.4874521614896182	rAI
398	-0.47162741043786593	-0.716780732904042	-0.5091482039729203	-0.4521059587901367	-0.48029745379670774	-0.43283305403006395	-0.48531453126472834	-0.534825551579039	-0.5389126659571402	-0.4842089363956173	-0.47768767807492	rAI
399	-0.31307586611523497	-0.43236233570748966	-0.32364700207873826	-0.4662511097259457	-0.5501289223185839	-0.5100134420215245	-0.44121822702915425	-0.5209642048449161	-0.4579551120743792	-0.5063114847374285	-0.5059382588994455	rAI
400	-0.6358158927313299	-0.5674456530256283	-0.5937606456573256	-0.5200785971456197	-0.47311840826173895	-0.4816704902718425	-0.4874003297689841	-0.43757576804381665	-0.471537684066574	-0.44526590927430365	-0.49620126373632945	rAI
401	-0.5237591403720849	-0.5213969351248623	-0.4684968539866364	-0.44513317173427314	-0.5700186277555317	-0.5213414834859016	-0.46280406081470926	-0.5052192243057293	-0.4711710556574462	-0.4820467778634045	-0.4380452783826673	rAI
402	-0.6183690527711454	-0.5854233706355038	-0.35415729136898894	-0.3960481687510124	-0.5011660112822619	-0.5057390089827346	-0.4120922825556341	-0.445005441776922	-0.4581561113188986	-0.4518135572800069	-0.4873692912499198	rAI
403	-0.1600804538260034	-0.43422851697237314	-0.540027433447352	-0.2806804510413954	-0.4955823972971289	-0.40465019754671383	-0.49437249271624645	-0.49093007957617624	-0.4569876963429417	-0.5372246481307564	-0.5011869389247452	rAI
404	-0.666560442815232	-0.5002326978829934	-0.5125439955760058	-0.4164921419441022	-0.4869488117115932	-0.5141986614275146	-0.5248536346495687	-0.44895928100224664	-0.48746244071382094	-0.45173212430864806	-0.48624498084809875	rAI
405	-0.4574107318134096	-0.5575272947184221	-0.4007855586967873	-0.5096650875431609	-0.35712970628503077	-0.4397257980075521	-0.4999847009738849	-0.47153666879092654	-0.45505345681090903	-0.5080402126007953	-0.48334525148635815	rAI
406	-0.18025238345861397	-0.38724189597544506	-0.36070823940138225	-0.35964973318463705	-0.49176682646357944	-0.5401051193920302	-0.498798559811801	-0.5336033580457605	-0.49133247254406853	-0.47464243410113127	-0.4944466469120064	rAI
407	-0.14524355199005434	-0.28014190744736905	-0.5143139483494389	-0.5325467589646578	-0.5381075867179703	-0.58811664949813	-0.4216970610888545	-0.4341581358147573	-0.4787410689656355	-0.4693641525241502	-0.4904222586249191	rAI
408	-0.8075028284133876	-0.15667002371374483	-0.7401731684309707	-0.6067516156351171	-0.5560209620204115	-0.44335245880757024	-0.48379172108892465	-0.5232059652155773	-0.471273424114068	-0.45717042167938915	-0.4929476201272216	rAI
409	-0.9040737214418997	-1.0076762811959457	-0.5035758435558858	-0.4116543400401635	-0.40250130893556524	-0.541502677911211	-0.5286052108219135	-0.48464290473159877	-0.5032101613252198	-0.47821580623476495	-0.4770427452749016	rAI
410	-0.6109574884835287	-0.5998349552172157	-0.7506681646865297	-0.5341477542100488	-0.3915381477118018	-0.43507177012200726	-0.4663667834577727	-0.489748381244574	-0.5344178449638533	-0.47935177980939814	-0.5021492185206957	rAI
411	-0.44163252497211214	-0.31060476259621633	-0.4112913198717349	-0.6718947653498267	-0.48718697729652566	-0.4693566843214946	-0.46593370607486645	-0.4824585075274206	-0.4762793826913354	-0.49751435436389024	-0.46787319521758264	rAI
412	-1.1070620413799104	-0.4029793807675611	-0.630550161678833	-0.5370806262520306	-0.6470482023928005	-0.6044028440392843	-0.5203732648548093	-0.448058872919842	-0.45872486320434286	-0.5075020256867726	-0.4864788994351276	rAI
413	-0.2093111786362325	-0.18818410753617912	-0.2537849148636535	-0.4174412168308582	-0.6055486260739245	-0.546970378365446	-0.5066383497320351	-0.4697174558498731	-0.48998075955633014	-0.49302053203550467	-0.526311966224987	rAI
414	-0.3560062884564587	-0.8215142078256923	-0.6119524985663035	-0.624116549617715	-0.5350408386853408	-0.44576513532853845	-0.4823483750866868	-0.5433055123770358	-0.4473124703318934	-0.45923040390143255	-0.4895927951542396	rAI
415	-0.8318076722170946	-0.3580850783911317	-0.656592392959855	-0.6585019745091674	-0.48926088530238493	-0.471890284888841	-0.4806161573710315	-0.46561430915802304	-0.4284224714552439	-0.4940473299966339	-0.45690516679993576	rAI
416	-0.4752640224566995	-0.4643481885819822	-0.4273174286714087	-0.20342959291041782	-0.4874926258220718	-0.4661062382982227	-0.4970833822568324	-0.5162466399300173	-0.4295981653477882	-0.46053413325100817	-0.49094432728692367	rAI
417	-0.24323235644873611	-0.21426764086621142	-0.48164470125319997	-0.4574193676410095	-0.39402631209169725	-0.41137532583588754	-0.4858468487597542	-0.5229962128175103	-0.44168127733005147	-0.4712289466973377	-0.48155267525862905	rAI
418	-0.6301499862837628	-0.5066086170690911	-0.4676792011597594	-0.47417816784876443	-0.511990723303967	-0.4693785444500528	-0.4395478355523294	-0.4804796122368994	-0.4870707526811746	-0.5115415559091346	-0.4868422365019415	rAI
419	-0.744652020149634	-0.6007714325497033	-0.46374193379620865	-0.38613514796365367	-0.6229389680253903	-0.4575086794017383	-0.5350612770299679	-0.45105836425092405	-0.5110483352218813	-0.4891864676918206	-0.48538714703859304	rAI
420	-0.43516091669691903	-0.4504352066061978	-0.5184022701047947	-0.35901989855983635	-0.4928000052262927	-0.4770969483967165	-0.5005062688962777	-0.5235173079631896	-0.4871431575957517	-0.5019427430978226	-0.4798949730055593	rAI
421	-0.38939925525584385	-0.4996670242643968	-0.6302498404366432	-0.49203570368717975	-0.5236305875454437	-0.46271870137131976	-0.4674289373934923	-0.4946604558370061	-0.4794364212523061	-0.4680623276684711	-0.4956697155703099	rAI
422	-1.1751929384046578	-0.5210971233220173	-0.6727330871894069	-0.424043407553109	-0.4575160814927919	-0.39346344566541513	-0.4490568825366001	-0.47332015841964076	-0.45144200240725113	-0.483846176865527	-0.4576939678939062	rAI
423	-0.517507489133936	-0.6336288910985287	-0.7336320202153233	-0.4767471689461045	-0.5083862615187579	-0.46677426930656557	-0.5746964709078184	-0.5061522378622345	-0.47137169086525965	-0.4637777744286493	-0.4915467570311713	rAI
424	-0.4975591080160587	-0.20924844940465284	-0.4021232571560244	-0.5400507120124716	-0.6038147216492843	-0.3910855276196111	-0.5496593192309559	-0.4845658027233835	-0.4495622998584104	-0.4952197307546166	-0.5062965612307843	rAI
425	-0.24131141896594333	-0.5224354893573361	-0.1759850716487726	-0.48057544953752307	-0.4954350762999785	-0.48917910362495626	-0.5514848563394795	-0.48103494671699654	-0.5032678823459786	-0.4918327111142477	-0.47596591869037097	rAI
426	-0.5998783943565887	-0.3732763772633371	-0.5362311388121198	-0.4884436159520838	-0.3635773233172301	-0.45478769118676654	-0.4456427839998547	-0.4637411557479548	-0.47270469269524856	-0.4669942022580844	-0.48611416654904277	rAI
427	-0.4031585622766795	-0.5686752143904611	-0.4725024659010873	-0.5292534767163763	-0.47007356965615316	-0.4562481649477668	-0.5054727311964057	-0.5043815991092176	-0.46869759629327157	-0.448650413420825	-0.47578405533759516	rAI
428	0.055142520106992894	-0.48950412905788937	-0.6583150126313801	-0.4162910695238923	-0.37091537033703154	-0.48258633755292785	-0.4487646450857532	-0.5307508152275643	-0.4859184131554268	-0.46146749013696603	-0.5032916249330842	rAI
429	-0.6441679635613574	-0.5944689805271565	-0.5685616196623302	-0.465847967783894	-0.46629198659315624	-0.4611705806500995	-0.5124649379530712	-0.418869596114759	-0.43394720955833477	-0.46298949427502223	-0.4701657858218296	rAI
430	-0.4731262882963244	-0.7277011151735405	-0.5459145691033761	-0.419151190454721	-0.4445651141080059	-0.3126654642246209	-0.4995858021709025	-0.43865598952157286	-0.5008364826237619	-0.4239811813172377	-0.47567100185178235	rAI
431	-0.26771615218681843	-0.6289438031235854	-0.541829931671294	-0.5351243990316179	-0.5619882727077093	-0.5357013615788924	-0.43668491245835883	-0.41385484724817556	-0.4728885173474904	-0.5246927396258161	-0.486154798555986	rAI
432	-0.6438480043749454	-0.5849169501360029	-0.28456974272052865	-0.41643176275569577	-0.5173273365437637	-0.574187468071124	-0.5648165568580451	-0.4556629068131291	-0.4646936732119071	-0.45927021226635256	-0.4861512615735547	rAI
433	-0.642779704034385	-0.5733092433575434	-0.8015140375394202	-0.6198292193967879	-0.4005376585968101	-0.46024537861013826	-0.5365237552593792	-0.43947492424185525	-0.49087117167261185	-0.46146640441490144	-0.4708281534442531	rAI
434	-0.3466575234568379	-0.6241625160183106	-0.4943773236637388	-0.42366860402051987	-0.45417216093191765	-0.5223994461588898	-0.630956990057159	-0.4941861707507102	-0.504592354537068	-0.5150955603496271	-0.47691062440356596	rAI
435	-0.44420317484617505	-0.7590505526354187	-0.5063849605185988	-0.4784202297198304	-0.5721074623770587	-0.4788715428431717	-0.4219345053645826	-0.5128427359950972	-0.47711267614842745	-0.4796333189368233	-0.5226786168987808	rAI
436	-0.49340047206917836	-0.5518925696132561	-0.60941244426864	-0.44191760438526795	-0.5160493506093498	-0.5682258375565172	-0.5126440617568285	-0.5189358683013495	-0.4673560046466362	-0.5103153483671536	-0.4814198744582857	rAI
437	-0.6606802373035933	-0.4544465644338836	-0.41760798182697384	-0.40576215048922676	-0.49817873884271224	-0.46360110511833424	-0.4449843877101021	-0.4739240733857667	-0.4835387162980209	-0.4967749568458721	-0.5085683690630156	rAI
438	-0.21368978762083982	-0.6241364947477511	-0.5155004790381156	-0.48228963152807586	-0.5037291061396353	-0.49994667291207273	-0.4670342241925138	-0.48184104522205695	-0.5089544526723989	-0.4867266109319591	-0.4804315860927069	rAI
439	-0.32285962989273786	-0.33482476695355706	-0.38692653277656525	-0.5609374187206497	-0.5640597925348619	-0.41957861214381015	-0.4782542005196352	-0.5379809553206759	-0.4862615753200167	-0.4880513781868422	-0.49075768826771166	rAI
440	-0.5106123855458553	-0.46739085082934073	-0.41842069430686485	-0.4868180887001777	-0.35849246765067944	-0.518485979347586	-0.49646219420775	-0.47495643050758485	-0.5442758844367184	-0.4845163467688844	-0.489356009980041	rAI
441	-0.5180050055981057	-0.6006457782787226	-0.697005194315116	-0.44355499552827216	-0.4582399198175136	-0.48661582786540186	-0.5002861821502442	-0.471565533272816	-0.4970124229412204	-0.47320582101639913	-0.4919313943555032	rAI
442	-0.37740951877584944	-0.7324342275717738	-0.5161884948679574	-0.4336868827384938	-0.4588960413853412	-0.3785881575062185	-0.44650455978886333	-0.47278880939541146	-0.5153946994963344	-0.4977570876320525	-0.4650981737285179	rAI
443	-0.32068948980939677	-0.363629946915515	-0.48647134247427337	-0.3374945586032434	-0.43834514472363434	-0.5203552115183996	-0.4967175041716634	-0.49040552442413826	-0.4730885628091826	-0.4740047677614922	-0.4715099664614362	rAI
444	-0.795712860654716	-0.6480627807427928	-0.5228478973231051	-0.5396723835544055	-0.4634596836096538	-0.5390554019486968	-0.49117831807979634	-0.4753192456563088	-0.4888062142020205	-0.47271218093933914	-0.48578820185263444	rAI
445	-0.5154559026576763	-0.315573483354475	-0.6165385496924161	-0.4753748618744612	-0.4049223523267426	-0.579439246318208	-0.45988158415077013	-0.47352646754212235	-0.48736238766362583	-0.4770740216155376	-0.5121092625306519	rAI
446	-0.375858941513066	-0.1689812743799183	-0.46740541060847784	-0.5092106455256717	-0.6375161288229574	-0.5120961139431418	-0.4850884759496409	-0.45734854563750377	-0.46845782406723707	-0.4739430802187259	-0.4901762002767509	rAI
447	-0.9211586175308838	-0.4798336235456362	-0.13901249308228433	-0.47872771903492206	-0.5355959894935031	-0.5878529588316219	-0.5284885063859877	-0.5137150861204396	-0.4852103383882946	-0.459238961386996	-0.46293558832946385	rAI
448	-0.61168575280046	-0.4803206772211817	-0.7139161520957671	-0.5941673724153449	-0.4381231287592979	-0.5238672854391397	-0.46898383079726297	-0.4474231653466493	-0.4491307130692135	-0.46419855351724415	-0.4601915962184492	rAI
449	-0.5344223770204891	-0.48620398916297625	-0.6631316654653793	-0.6046453777742539	-0.4140299675438709	-0.3612267205596713	-0.5416836313054115	-0.4955475603914854	-0.45538388664629104	-0.45873859966708025	-0.5105013818246279	rAI
450	-0.21246423250548177	-0.552294343806647	-0.5769495701425276	-0.41961887081009597	-0.46061328376519806	-0.46587269633287	-0.5387339617394423	-0.4695656067476033	-0.4764442424798601	-0.4763602558611	-0.48862285379847087	rAI
451	-0.2979057589771714	-0.3337070954245531	-0.5121743075851571	-0.5290271455471789	-0.5329964264401252	-0.4288208365074471	-0.5018537414491533	-0.4526766764984855	-0.5006368240594236	-0.47673962876527265	-0.47802787307316874	rAI
452	-0.7665441597260353	-0.4589325646382925	-0.6049228881602212	-0.41951296517126996	-0.48329624121955866	-0.46637716928579487	-0.44551226658687976	-0.45194485004631657	-0.47683034209270203	-0.5169371316776913	-0.5075780601018747	rAI
453	-0.6650249898557352	-0.39240192274030045	-0.3240055458304712	-0.5339947631737982	-0.5000513283490364	-0.4870029173262533	-0.5357214224221603	-0.4323511745389701	-0.4522070489012883	-0.4964399841081325	-0.5048618796612828	rAI
454	-0.543869049200589	-0.6852972571547605	-0.3907777868858039	-0.4230266459965292	-0.3883380072488298	-0.42774678106623387	-0.4740300218157954	-0.5252688643290818	-0.46678377065121296	-0.47570508651869514	-0.4815635656852336	rAI
455	-0.4060282480851541	-0.45985304445170294	-0.35117533071341706	-0.5664513373410527	-0.4314626033920671	-0.4987889527028833	-0.4888555494424885	-0.47660559801744357	-0.4971383016973075	-0.4906921336833522	-0.48153922851046616	rAI
456	-0.4187281410533639	-0.589446885014769	-0.5142577181512276	-0.3202564152122265	-0.4846126563561656	-0.5591153677142296	-0.5047289362915257	-0.43732512417047414	-0.49311247559725613	-0.4689604867937055	-0.4897955722932313	rAI
457	-0.6631478254256339	-0.20344747057005227	-0.5800971064696717	-0.6820812533512425	-0.4497482256877605	-0.5024980676329472	-0.46672723784180553	-0.5170719467369255	-0.5159679413233645	-0.45819209885192186	-0.4751239875109917	rAI
458	-0.7336196819557088	-0.5063816862438935	-0.564985134703586	-0.2673734502305114	-0.42671369316555	-0.3446936264408007	-0.5504572798096615	-0.43861660301574745	-0.5466615557917986	-0.5153008559914817	-0.46091019362179764	rAI
459	-1.0341057114732841	-0.3481429190877071	-0.65983704184223	-0.537539415019186	-0.4749941119057762	-0.5096692614702922	-0.45824330832892013	-0.5357360355994955	-0.47094374145068035	-0.5168338171661911	-0.4724159424208062	rAI
460	-0.2963335321484155	-0.3147598479714428	-0.5930805225701757	-0.514391399553702	-0.4879200259504069	-0.5470377471303929	-0.4712049374613221	-0.4729107845211887	-0.4884094621017941	-0.5222889402794154	-0.4832466631724807	rAI
461	-0.43642445022348164	-0.809616686787956	-0.45003378754838347	-0.5035922719382183	-0.5250041344110667	-0.4821954611647547	-0.5183181482007928	-0.45713812137406956	-0.4049305300444073	-0.4851078034043994	-0.4576102183713784	rAI
462	-0.11420194604963393	-0.3598123299434491	-0.6337763191642181	-0.5166413335322635	-0.555804512899698	-0.44712151289236923	-0.49669748637924527	-0.486356717082368	-0.46011633639058336	-0.44880475646905554	-0.47954870454762866	rAI
463	-0.42769851801994746	-0.5212000012689298	-0.41743690975554665	-0.6075595036913507	-0.4903591325969873	-0.41656915547304124	-0.5566579094109319	-0.5022413613268739	-0.5329839117494615	-0.4736509581869236	-0.49527160173808416	rAI
464	-0.5628571298572698	-0.5994456505902699	-0.5511723060304369	-0.480563481991402	-0.46703037981607554	-0.47638628070971434	-0.4734161356739829	-0.4780603195281363	-0.4745329175022444	-0.4978513793675127	-0.4762134824663168	rAI
465	-0.6874307505803869	-0.6577832237890323	-0.6057931366998357	-0.6385106585631632	-0.4337646552968428	-0.5255921256328879	-0.4854440845992173	-0.4881453199014629	-0.47184658022979803	-0.4759641706964775	-0.5021049642675827	rAI
466	-0.3729442020414093	-0.2860839781095707	-0.46272835003388046	-0.588517432022515	-0.6503423176849141	-0.45009860646957806	-0.4860391467951893	-0.5145295934198291	-0.4678402879732966	-0.4654470717819812	-0.4815514276234026	rAI
467	-0.07313168430476419	-0.23420712915438685	-0.48560658027370823	-0.4868318031369638	-0.42569057706427	-0.5473511263120313	-0.5618396218786844	-0.5246620465436556	-0.4931065004530684	-0.46210425915928954	-0.5038759541949023	rAI
468	-0.08577410309615971	-0.8562501059738701	-0.5376741091890626	-0.49350816317920676	-0.6460038893459306	-0.4553117101997865	-0.38228144182175644	-0.4802271447099628	-0.43638859760148485	-0.4780045735574899	-0.45864331587508483	rAI
469	-0.17308794702666153	-0.4597211419275531	-0.3640375707293124	-0.5000764569229195	-0.449750425598712	-0.4382843326733151	-0.4563122747105724	-0.5215006853699905	-0.4772682781360977	-0.4925494759967709	-0.4999306415671691	rAI
470	-0.18687302634085565	-0.32372014747580236	-0.39589802727292395	-0.5154909664158356	-0.4008848260687937	-0.5453878312499273	-0.5359466354163113	-0.4321216530028261	-0.452519909251901	-0.4782876901597501	-0.47319296322061044	rAI
471	-0.24132404813503816	-0.5520195337467338	-0.5426928989595778	-0.5902178484182813	-0.4206204251180269	-0.5659716437173521	-0.562067459302282	-0.5172139765116606	-0.49587653340133836	-0.46742451126625145	-0.4902237667705603	rAI
472	-0.5959550896805526	-0.3573085478056594	-0.6838656079296747	-0.45268418674922	-0.43651738656153044	-0.5150094874923657	-0.46323473141112836	-0.49342341013397323	-0.4380508372761617	-0.5049721184885265	-0.46786919797998033	rAI
473	-0.3197410142814681	-0.9341764481021407	-0.5219387959493018	-0.5171358255818517	-0.5552689055049567	-0.4599376033355172	-0.49384131797371544	-0.49727911805687586	-0.5100119622561584	-0.4519574265772136	-0.4694720193964292	rAI
474	-0.38701270526402753	-0.45568650142373585	-0.3816150772766999	-0.2373793092557027	-0.4995020286414573	-0.4455904044441551	-0.42799255359108335	-0.45983382996804645	-0.4802680868768359	-0.49655835778737767	-0.49075758911791734	rAI
475	-0.5096555007112329	-0.6108891764274238	-0.6523042874869992	-0.4172954211672297	-0.5022890669890883	-0.5655400488148378	-0.5301731374265785	-0.4596066420516379	-0.4810853804367193	-0.4744869688056882	-0.49175280413697436	rAI
476	-0.43086396707212965	-0.2816745594804915	-0.46910233396374046	-0.4231409819924187	-0.4924554970148718	-0.5472137193955829	-0.5178206481006545	-0.48980905099206035	-0.4821003158072318	-0.503711314541915	-0.4943916171564838	rAI
477	-0.11941347883078336	-0.22547511894806058	-0.20862881575791117	-0.3422850589369997	-0.5373952011287115	-0.5096672198237239	-0.5184999656983701	-0.4812510698672962	-0.47685200139094475	-0.4755457546091055	-0.48043795454261906	rAI
478	-0.6917913846882756	-0.17175453855177797	-0.5701464540605897	-0.5621331538276697	-0.4184958018746621	-0.4361723804226049	-0.5024963691231784	-0.47346892684022934	-0.49136480801573046	-0.5002989362222618	-0.5036961878120617	rAI
479	-0.350257122586614	-0.39113943125124645	-0.4832307634966583	-0.5745257094153978	-0.5203455493465783	-0.4358025704248382	-0.5497758663595359	-0.4535197759478069	-0.43407993966596836	-0.4957743335449998	-0.5025920546670056	rAI
480	-0.5745155265406516	-1.0054830765892582	-0.4518619070223536	-0.4430738356887462	-0.4387952301283935	-0.42273609203649865	-0.5569747643133613	-0.4856771102026539	-0.4870983740164564	-0.4970781519978538	-0.4817413057342743	rAI
481	-0.47073594428392385	-0.3192666182017902	-0.6428925901389777	-0.5812079593707239	-0.4798209098779878	-0.348637254243434	-0.5866297808414828	-0.4457329585369429	-0.5522052560733801	-0.4851109592989173	-0.48461938407717275	rAI
482	-0.9531258408677505	-0.38180720745774055	-0.7451169679689515	-0.6550098761773664	-0.458557860180816	-0.5557998833560274	-0.49303691967928354	-0.45340451598523474	-0.5213412338947143	-0.4277835567738312	-0.47084570558759703	rAI
483	-0.8269991815281705	-0.5808291617831399	-0.4186433142461327	-0.5027696749770011	-0.47168139106263696	-0.5153962918504599	-0.4384544363122002	-0.5182777770350047	-0.484556616005835	-0.5053750628143696	-0.48905301851186944	rAI
484	-0.08286247203320553	-0.19400576599016936	-0.45321922854558655	-0.5017137560830908	-0.5109550628502882	-0.4987286610585705	-0.4867379860183722	-0.4640311476595562	-0.5001523981016001	-0.46945746751795747	-0.4800006925572421	rAI
485	-0.4369321786629211	-0.5120460160939004	-0.5801945343227263	-0.5986232159309995	-0.5901875782430008	-0.5542203500390963	-0.46593107715963217	-0.4767375171880394	-0.5127064500430547	-0.4607825167627641	-0.47498635697063224	rAI
486	-0.45177369208139667	-0.6719796691301364	-0.3996419311119635	-0.469193826680292	-0.4621326086528755	-0.439821991557785	-0.47750105177790036	-0.5127153658264598	-0.50938223838298	-0.516856556891011	-0.4777874817981642	rAI
487	-0.5591766170986489	-0.5095467887527023	-0.3626902477909759	-0.48976080015056433	-0.42022504760133106	-0.5122690203241325	-0.5397454271778566	-0.45548457146456955	-0.4691424915312427	-0.5136819782397228	-0.4938782374266571	rAI
488	-0.32551338531483204	-0.37692936553674733	-0.345620829459492	-0.39653077365910566	-0.37402300924443366	-0.5285750312186827	-0.4436848757639683	-0.47426649887712735	-0.4620463026137587	-0.480759850679265	-0.48561777891873503	rAI
489	-0.6268463079594544	-0.3319268803248176	-0.4337110791333147	-0.3494011644391562	-0.5633266705670611	-0.5019499549992048	-0.4635993273543085	-0.49627747327648974	-0.5040874818137399	-0.5060729518394174	-0.46086220357319924	rAI
490	-0.46237293157669146	-0.2819355146245148	-0.20868325270896004	-0.3775247370158532	-0.3599181303488889	-0.4636026838042178	-0.525454451905524	-0.4866902133186791	-0.4780316310451087	-0.4943229824748094	-0.47679998080750585	rAI
491	-0.43139768723181016	-0.32716203947773737	-0.2193133638268151	-0.40533214769006454	-0.45259851832798126	-0.43385992273011703	-0.4006420999537797	-0.4696214889238128	-0.4613810157847128	-0.5041430618076316	-0.47958472378934014	rAI
492	-0.5127529688865434	-0.4734690700982163	-0.694141103893163	-0.558097217391036	-0.5845863700404147	-0.5450620546205943	-0.5128436248391692	-0.48200298370872385	-0.461282264909341	-0.4981694514432554	-0.4568361442269892	rAI
493	-0.24631884627928824	-0.8427863728724658	-0.4360261868427269	-0.4281979150588709	-0.6508885298123256	-0.3903309970491187	-0.4659384765112501	-0.497967196845655	-0.46254461968515875	-0.5171309055394799	-0.4888514579475703	rAI
494	-0.4532276310126869	-0.5418799534408094	-0.6073023083772486	-0.5650719063075261	-0.5816693645413787	-0.48443032906416134	-0.46484850605347133	-0.5174174148904237	-0.5029563833170557	-0.49629814280963636	-0.4752019043739556	rAI
495	-0.1399901256511014	-0.620059058531039	-0.40961060568883717	-0.6122941000085185	-0.5600653042550917	-0.504714545122933	-0.461796916920547	-0.45335003071936214	-0.4454640575288797	-0.4797857682247746	-0.4798487379527401	rAI
496	-0.5774596456044626	-0.33841595862345886	-0.24967432130396483	-0.5685013424281311	-0.5462347403920713	-0.5226094577984085	-0.5366410104635863	-0.5039577732866448	-0.5153694887133845	-0.4732144786918074	-0.4813742703135555	rAI
497	-0.5040068124896796	-0.48451550359850054	-0.3184165088561916	-0.5184649927234459	-0.4950824018114501	-0.6615701514029795	-0.5198356413012423	-0.4805135656626822	-0.4911677177137763	-0.4812553760564191	-0.5115990132145503	rAI
498	-0.26458489865756685	-0.6503956465370254	-0.3680724856451388	-0.4736286141778548	-0.5085004574130377	-0.39531473668797124	-0.5017325479207794	-0.5459210923922823	-0.5384539825193104	-0.45919775697428633	-0.48867431021500246	rAI
499	-1.0397479183169194	-0.44076556208656603	-0.48704600765193456	-0.387418396285719	-0.4839870207773735	-0.4651888046913066	-0.46606317134834835	-0.48463126998871303	-0.45869398030289066	-0.5059564015550189	-0.48359280505806906	rAI
500	-0.5810274066886781	-0.7561029068706021	-0.19251878673040862	-0.4190275140610698	-0.4406177412522354	-0.46234682927381016	-0.4480764228715915	-0.508847155685506	-0.4985115775747886	-0.47088844926365375	-0.48977512095378395	rAI
501	-0.2294239066768571	-0.3935357753147205	-0.6774889934263789	-0.5377591491229652	-0.5031178758548852	-0.5966488608836561	-0.42429320812383775	-0.4854078314021467	-0.5083407448063051	-0.5094794900177294	-0.47433010680393156	rAI
502	-0.6002214931823985	-0.5282195432496651	-0.6745193775780762	-0.5444978876745908	-0.4658016489260309	-0.583352000339913	-0.4653336079539659	-0.47895790722708276	-0.5094613470873206	-0.4936944145417687	-0.510374227079001	rAI
503	-0.04516848496108692	-0.3692026084693787	-0.6638489679692515	-0.5631409160603118	-0.539619243850905	-0.5045282662561454	-0.5375923698626789	-0.5381876524463868	-0.4992090031208868	-0.5049066504811959	-0.4750822550640574	rAI
504	-0.7869926637598912	-0.4341879598052994	-0.5732059783762841	-0.641606066550047	-0.5346588082381375	-0.49332561649605694	-0.46036784148920595	-0.48717043399842525	-0.4517425309795016	-0.45777727942012425	-0.49301284474366497	rAI
505	-0.43945762702819174	-0.47528130725247586	-0.6534641559237919	-0.552254847370773	-0.5799440765039491	-0.522770003741159	-0.4630341275912815	-0.4951869043686543	-0.47732540283627095	-0.48182092953054606	-0.474085952471185	rAI
506	-0.5848940881678071	-0.4535076200205315	-0.31842976246021215	-0.49480272430936284	-0.5223448158261439	-0.5198470608547925	-0.522762949752426	-0.46988255996108874	-0.507538561709172	-0.48506011303082724	-0.4698792074621154	rAI
507	-0.19753260861335836	-0.6532293964179846	-0.4795355052065124	-0.4458245160343828	-0.49056830884448754	-0.5629355298566258	-0.4989663618974421	-0.48647888395587097	-0.4726905334487479	-0.4609722289286261	-0.48564443188632045	rAI
508	-0.8073209640077955	-0.3829057628858225	-0.49357942757342554	-0.6755082551715833	-0.48297952088650065	-0.5951449112672821	-0.5096133119785089	-0.5096538260442388	-0.4668923101557814	-0.4777739867233574	-0.4897903796525302	rAI
509	-0.7580739893305362	-0.49092397971017093	-0.5137616508350946	-0.5383980448878387	-0.4849138897803503	-0.5815053473188042	-0.4216191880977925	-0.4982403614615232	-0.40272487362344767	-0.5171124133961092	-0.4765565301940134	rAI
510	-0.5450669806032115	-0.738258879684765	-0.2741193852572448	-0.6253980428162332	-0.5381983823592268	-0.5101988588501261	-0.43740853500249244	-0.4462530321205004	-0.5111127177170266	-0.5268439367006481	-0.4786626434772682	rAI
511	-0.5903724017559457	-0.41781797272354065	-0.5476316956413081	-0.5809884454480245	-0.6155872678473355	-0.42970431644161616	-0.5405474467032125	-0.48427844291326855	-0.5096708636761487	-0.46764179316994997	-0.4823689714732719	rAI
512	-0.3610693098416519	-0.3862749917346841	-0.34939788388999654	-0.5509766295558213	-0.5651011396468639	-0.5059759201025491	-0.48439741794858937	-0.49836611851353585	-0.48526622684522736	-0.4737350204828148	-0.5084585637472347	rAI
513	-0.2767305914239957	-0.4605513122992989	-0.4885617525767026	-0.5853393132125475	-0.4195325640732519	-0.48436413877100726	-0.4289188685019625	-0.4249630284679127	-0.47473375992156974	-0.49666566612597496	-0.4659573035960045	rAI
514	-0.5220402056802089	-0.6553393191151254	-0.522254269546982	-0.6421649592287519	-0.44989677236696	-0.4345234245958752	-0.5385532881380425	-0.4620419514685074	-0.50132602357167	-0.474516260952351	-0.47948044293366854	rAI
515	-0.5602677061479493	-0.5614134998841106	-0.462894270371755	-0.3649264456228964	-0.6078948325140993	-0.568015485979962	-0.5267700080238252	-0.5289163634744352	-0.4407085897774401	-0.46211921609396517	-0.4869919287206846	rAI
516	-0.33699978203096786	-0.49198227708953135	-0.5719153114944191	-0.4500964867948857	-0.4136140398014291	-0.39652411022927636	-0.43307126791936335	-0.488083091202387	-0.481086911371455	-0.49619087005872015	-0.4774712663239777	rAI
517	-0.1618088280073085	-0.46480708930561215	-0.5102421012959305	-0.5412011285405425	-0.5133076042476313	-0.4996795493142183	-0.5336425033504436	-0.4452276093092108	-0.49224828361388	-0.45920127808452194	-0.4725081031917637	rAI
518	-0.7455291790082423	-0.46543649215742333	-0.48635008609569624	-0.41767743265821883	-0.48834627818709325	-0.5220444493578054	-0.5118013436108805	-0.489181208323398	-0.5020423248211682	-0.49427488758917304	-0.42183292263595495	rAI
519	-0.39984200162526157	-0.5320878669251555	-0.36621846592085083	-0.37167404024568107	-0.37059380196105896	-0.5622248991099271	-0.4968147610546315	-0.5041423704115761	-0.4570108206917568	-0.4606015885030935	-0.4851352233824325	rAI
520	-0.18674802238824684	-0.20821999407325797	-0.40936672253650735	-0.2891064125434722	-0.43328965817970055	-0.45676305013605567	-0.5223777777210988	-0.490675249131598	-0.5078085404097321	-0.4718615361863956	-0.4961243182414665	rAI
521	-0.8064129277837933	-0.35692406124537845	-0.2985608350710461	-0.51721642560539	-0.4577141898784161	-0.49830805198961203	-0.4203060046339366	-0.5333449724457289	-0.522427050353628	-0.5131784801091709	-0.4714095984596906	rAI
522	-0.5848624949024693	-0.4565570781827705	-0.25865651525088706	-0.4165026347054509	-0.5171227627032323	-0.46306025563289943	-0.5162248717083916	-0.5539058874509504	-0.5018281473317209	-0.4819123645205004	-0.48572090135654244	rAI
523	-0.553518794528136	-0.30167393171834583	-0.49535509251633514	-0.45636256885046134	-0.3929990536142673	-0.44240959223077214	-0.48014404113265613	-0.4643276455460164	-0.5101391508269439	-0.4914124084080485	-0.5077424873963072	rAI
524	-0.6720985228637517	-0.282644427852961	-0.6583051275975834	-0.5416017472487333	-0.5000521162404296	-0.489071129677367	-0.5030034083844335	-0.39704814671001526	-0.4370330571285939	-0.4848241414572623	-0.47478155624541135	rAI
525	-0.8902691448396246	-0.8736814353859799	-0.5541013335498969	-0.507889849260769	-0.37619585714605636	-0.46823010345660837	-0.5393865608464098	-0.5183081609521293	-0.5012237275572409	-0.4913619874894569	-0.4938604539016562	rAI
526	-0.3998959615620185	-0.5142329625587381	-0.5143830506738094	-0.6525674943350495	-0.48537313072474797	-0.40056144000118654	-0.4928058234194144	-0.47367990965608636	-0.49636938310041334	-0.46652544005806024	-0.4836023095106687	rAI
527	-0.8533773141925215	-0.4244077666493964	-0.7301614690015966	-0.4505550774701656	-0.5159520777282068	-0.5679918852150735	-0.48691639159998523	-0.48791387587747204	-0.450814778132229	-0.4853732118547272	-0.4763825686707722	rAI
528	-0.5122780310606226	-0.4062392020443563	-0.4374616091638576	-0.46544597173157176	-0.6507991151114154	-0.49683343136810293	-0.5688917024560459	-0.5125268203062904	-0.5029590559670019	-0.485626710793369	-0.5017923414962828	rAI
529	-0.4453737293080817	-0.4029271074575307	-0.5436706683180419	-0.6139817518371687	-0.5576497327145545	-0.5054979654604496	-0.5482139281316618	-0.5320300634212857	-0.5395669359497344	-0.47081254102512204	-0.4887249015562816	rAI
530	0.1149531193585002	-0.6476030647747623	-0.5316438842617224	-0.6070091396923355	-0.3521423868318519	-0.55569674607543	-0.5146950250886603	-0.47492105570786197	-0.4697760944991623	-0.47561494550189387	-0.5267785356311491	rAI
531	-0.3205321372878111	-0.5416788057557967	-0.7002895812416693	-0.5197239364094546	-0.37565749050317626	-0.5359406249439037	-0.48006843809179345	-0.5165187000590742	-0.4467521676949013	-0.4471557832413873	-0.4769105078021303	rAI
532	-0.48038495957184046	-0.7866325201604051	-0.601750532089534	-0.47039421233323353	-0.5309674685454548	-0.4847729980998366	-0.4998454758955441	-0.4729748844875947	-0.4574757371598488	-0.47327374108671433	-0.485065468085494	rAI
533	-0.38520198252411897	-0.7109754575357615	-0.6627448132429851	-0.7543082208097421	-0.4855490528479371	-0.4226939342720018	-0.5854904827444379	-0.477153155036954	-0.494802967276895	-0.48896666233268093	-0.5063421614238478	rAI
534	-0.2233368013332115	-0.4756874104569131	-0.41652288719023595	-0.3791307071409713	-0.49855935424104975	-0.3614130838410466	-0.5645175288793741	-0.45449321344503507	-0.43958310701710585	-0.47993496307497197	-0.5059010071659416	rAI
535	-0.31712907411313673	-0.4469572174444451	-0.44801868426654384	-0.5855458810763353	-0.47595396489229175	-0.46593326922026057	-0.4996489839498184	-0.4577431299104598	-0.47089785710226495	-0.48992164320941234	-0.4775966747776414	rAI
536	-0.457830748831247	-0.1629677718349528	-0.39998927255261113	-0.5382055828524004	-0.505096567004611	-0.427106758836537	-0.46357822944311194	-0.5113200422866777	-0.5095592117275594	-0.5049094774895987	-0.4674683163920152	rAI
537	-0.660656344608897	-0.29300167228801943	-0.49723338375071807	-0.6245641868237409	-0.4409540677433188	-0.4133361393027744	-0.47461975192838474	-0.4368026190560201	-0.4764574681379946	-0.47970488398910943	-0.4811845463046937	rAI
538	-0.5214305668111971	-0.35709504690257765	-0.4990439477550909	-0.5782318155245879	-0.47058819729732837	-0.531393105775403	-0.49588902811443936	-0.4880624365130097	-0.49552277407097617	-0.4775621282064626	-0.4977404900464933	rAI
539	-0.4629248730256312	-0.6990143128811528	-0.5151198252194804	-0.4561213643543855	-0.6258962333053243	-0.5210088086411067	-0.5308517698821998	-0.521745183095288	-0.4732434072146668	-0.4470635103649129	-0.4935201501468787	rAI
540	-0.8092679056447077	-0.4398996401196756	-0.6265147701746221	-0.5048141381008011	-0.5363243216161057	-0.5056117050297858	-0.5169830435882311	-0.4737049441738933	-0.549635809520814	-0.5203531637129201	-0.4751961138686594	rAI
541	-0.8376533501953743	-0.2741999308112041	-0.5582524925896089	-0.5131913541193746	-0.439386272677044	-0.5323795667884739	-0.46127836915199033	-0.4839419611438354	-0.5219007633258403	-0.4958241166811968	-0.4804571673756561	rAI
542	-0.8857292391676559	-0.4989780439449363	-0.63521609472985	-0.3553839426198525	-0.38974550002871083	-0.47734318833626954	-0.5106410782598084	-0.5295746838479608	-0.4615235762202355	-0.4828259343300605	-0.4862894681225776	rAI
543	-0.872001231960362	-0.881057473037553	-0.5776960906828431	-0.5278275280692781	-0.4618766197287671	-0.5884674741221536	-0.46337730961110307	-0.49694042390822724	-0.46448084971298875	-0.5045320503159786	-0.472839688637167	rAI
544	-0.5044868920109735	-0.27944359628841925	-0.48161486382261476	-0.5040705648499765	-0.49006487648652064	-0.5141798871538644	-0.5170366060325644	-0.4938293569268422	-0.4553089250420943	-0.4815989902242156	-0.48457671666821295	rAI
545	-0.5745454780087385	-0.726587100448149	-0.4383812105138663	-0.4959743808919642	-0.4478545201196447	-0.4455156944776699	-0.44574732902027914	-0.4974761237504586	-0.488057280207803	-0.46726695935133655	-0.4981645260225991	rAI
546	-0.6897944022152812	-0.4584118027562169	-0.5627638195092123	-0.29858841785875045	-0.446377649816874	-0.438537809275625	-0.38706702596305553	-0.4404684990291304	-0.4365984561497097	-0.4887386854562465	-0.4991176476691358	rAI
547	-0.5880227863275738	-0.29628212594679826	-0.5796323893389547	-0.49021285155228916	-0.3165762123152262	-0.5233544982458197	-0.4360702060270472	-0.5100629441131908	-0.47388290165351804	-0.46418683849789916	-0.46742460249548246	rAI
548	-0.1305043191155081	-0.29318056182988406	-0.5949587027817337	-0.5042539530817336	-0.48746088957630984	-0.43397000797273094	-0.5181904530944152	-0.4937111332543052	-0.5013894606719954	-0.4705683964824346	-0.5070062513689918	rAI
549	-0.6008131430014662	-0.4528812032275232	-0.30857074073216184	-0.5402657600640686	-0.46528226219249263	-0.5247728783775883	-0.44635974136168177	-0.4704963136597139	-0.4956565323689994	-0.4950461636074715	-0.4997069248417711	rAI
550	-0.4486976183793723	-0.5936124729587788	-0.44953307399227366	-0.4877600178207895	-0.4364555289145006	-0.4794226311776945	-0.4189209934652611	-0.43971765450644584	-0.47850621803787324	-0.4743443637313589	-0.4902356870151303	rAI
551	-0.5153129199695126	-0.7207922480924023	-0.5793897557154121	-0.7408930476433876	-0.47275436102944307	-0.3810708138161272	-0.4575621528310324	-0.4626098892560248	-0.4911773864008819	-0.4572842209296271	-0.462999026355779	rAI
552	-0.6952176663785147	-0.5459207819078077	-0.6387366138054443	-0.5176274013554435	-0.46780089396796565	-0.419040481570139	-0.5006380633234899	-0.46666744662118737	-0.4901240620055787	-0.480654000216397	-0.4765246700337456	rAI
553	-0.30728683053698685	-0.6274698224617277	-0.5131070685597674	-0.42672683817099166	-0.4516723562466411	-0.44887724801533635	-0.44861800770219806	-0.5081350900697961	-0.5152659277358317	-0.5059690898859405	-0.4842308939147543	rAI
554	-0.4351594406531883	-0.6471691255137693	-0.5611987828780723	-0.4940088593112123	-0.6110859907396329	-0.561754799777781	-0.4379068712554322	-0.4272047033197629	-0.47525232228623837	-0.5093835037909602	-0.48161538854725117	rAI
555	-0.6606647530206498	-0.6238869401788725	-0.5245289093089441	-0.5285716192227383	-0.5325941060566585	-0.45797545370328085	-0.45840140663571355	-0.5404675500423726	-0.4455381926107576	-0.5044936310605319	-0.48047907190764105	rAI
556	-0.347375362174386	-0.3017017899546718	-0.5195325779661767	-0.4382233605350148	-0.4748930092113105	-0.5450380020997905	-0.5474294924220696	-0.40432012545591517	-0.45449352027703743	-0.47782935284708017	-0.4888174593224237	rAI
557	-0.6261021610491905	-0.4712115476996205	-0.4773271788574314	-0.3255816603007937	-0.42030732368204227	-0.5535663635877962	-0.537939739176756	-0.47359052987437983	-0.5051370139947314	-0.4786344254969163	-0.466742180612831	rAI
558	-0.2973237581953478	-0.5454886466645034	-0.5847694660884772	-0.4661014833734976	-0.4355251045141167	-0.526815576684341	-0.5276222755679016	-0.4509114784926517	-0.4671932531027028	-0.45671239424705856	-0.4825884275789555	rAI
559	-0.3028790733989863	-0.6054787810350685	-0.44311298251831266	-0.2999718493638301	-0.4400913367053767	-0.5053298106421158	-0.4480199668725903	-0.47722937196702975	-0.5041965401860803	-0.47765334683551325	-0.4873950872611195	rAI
560	-0.562788615308898	-0.5183223670934944	-0.5527897007399382	-0.3083841575862733	-0.4923079785168448	-0.5831001460295073	-0.5217584292696912	-0.517365949174412	-0.5083995297893109	-0.4699830917699279	-0.46977164685502854	rAI
561	-0.3335295537391149	-0.3594308552157413	-0.510391861343271	-0.5397597841829563	-0.4404523906853702	-0.4871168371107011	-0.4663687528290877	-0.4512050449208799	-0.5449737689675482	-0.5181778107804691	-0.47373336312544473	rAI
562	-0.536789219977209	-0.6402176311412707	-0.3653372959065417	-0.5041218200983619	-0.4673660732434422	-0.41301134123690864	-0.45941068349952885	-0.5141952851372665	-0.47326642789775125	-0.4987824137256871	-0.4754383320979366	rAI
563	-0.23416147623956374	-0.21537014623204045	-0.5361061117235177	-0.5358516496196349	-0.7080234798049886	-0.46188093281517284	-0.5556092634958846	-0.46243738480409197	-0.5189507645854147	-0.4480894713981312	-0.5238618262838101	rAI
564	-0.3548840651767703	-0.3929065242861754	-0.49209205445125176	-0.44656007369985323	-0.44628714745630405	-0.5290576079672402	-0.4545360716284402	-0.49035488402439675	-0.5038440289566836	-0.5094573295499631	-0.4741857259274612	rAI
565	-0.33480913237225585	-0.6267710424896719	-0.34250826563502695	-0.6493656611036362	-0.5687288624235912	-0.4024561963739681	-0.45854051223896974	-0.5140810753061553	-0.433627819289046	-0.4380996694971714	-0.4708480163360406	rAI
566	-0.5310732789377736	-0.7136271331062553	-0.6248963627405129	-0.44586677276455206	-0.4597286507983599	-0.4777741026480776	-0.44325337271176907	-0.43645318554413337	-0.4681528402182018	-0.5250379315186613	-0.4597890248628161	rAI
567	-0.35331125154737714	-0.5121273841861641	-0.6408840522989169	-0.5469635147553871	-0.5964484875663503	-0.4043294748266125	-0.4379849312995334	-0.49078991778939934	-0.4328355615382703	-0.4918040845140356	-0.5006523188775773	rAI
568	-0.03393802134244259	-0.6668740498456958	-0.5617653325633062	-0.46542236398468884	-0.4459414141586022	-0.5755970154242713	-0.4781497087611567	-0.4945355392220216	-0.5062070993383737	-0.47941084945464807	-0.45080252588944003	rAI
569	-0.4141586545395793	-0.6648146711717452	-0.3704813438624891	-0.463853364824441	-0.4141281188261452	-0.46422050199175063	-0.5138051662513322	-0.4485044376599518	-0.4940340656287706	-0.5133396921762328	-0.47763220316059457	rAI
570	-0.5688101014008856	-0.3740932368715909	-0.28423933359476083	-0.3823555542854478	-0.4714358564604101	-0.5411735483806771	-0.4527883241415875	-0.5107233960471053	-0.47225801005682655	-0.5250114755425122	-0.4769480026852066	rAI
571	-0.5273079160524532	-0.5756553619910623	-0.5439418870227714	-0.5456919499076596	-0.6085860130526863	-0.5499871177981144	-0.547754563911009	-0.4769149285811491	-0.49141299178134595	-0.4680536556452868	-0.48627569076871024	rAI
572	-0.8988990724095194	-0.7942459151946204	-0.4673000981721663	-0.4954831613210253	-0.4552887341058841	-0.43414346990333313	-0.5342413716621911	-0.45914078031853467	-0.47167776610706863	-0.48180014862178594	-0.4679292838140345	rAI
573	-0.5869859028212825	-0.4621510585540639	-0.5260756227890634	-0.40575641554792813	-0.5182071008738854	-0.47638276847474037	-0.4820687600563607	-0.46799938204363084	-0.4832343051532604	-0.49365579617411515	-0.48252335365430155	rAI
574	-0.9835259607621339	-0.5692318373346261	-0.36871017571339343	-0.4183250697398375	-0.5743698058274437	-0.5779257306262221	-0.4749601902318482	-0.4760051306496213	-0.44313594485511704	-0.4524093747052165	-0.47523455149221566	rAI
575	-0.7168464891450451	-0.5828727358972834	-0.42897086569000775	-0.5326982661367361	-0.5466547569069928	-0.5278103350634866	-0.47626642611686937	-0.48147739442839466	-0.4773396769915742	-0.4914587240722341	-0.48329385158001714	rAI
576	-0.5154276092217851	-0.4417741897961296	-0.39241344571518527	-0.623726135456099	-0.42052250468661945	-0.4550550489760806	-0.4973323525098765	-0.4536302735839856	-0.5549045521647179	-0.44921814078255695	-0.4847412022380503	rAI
577	-0.6949520712884194	-0.5901280063852182	-0.4776918326663123	-0.3305413860441774	-0.5861149049638675	-0.5586766550845121	-0.5147731211150302	-0.4811498694443673	-0.5062325624496222	-0.46704711069680116	-0.48282610202293125	rAI
578	-0.4370480432710032	-0.32062483102787825	-0.4988086887059959	-0.6612688623958374	-0.5241335468163026	-0.5370122967790976	-0.5466179656347453	-0.4577957755868887	-0.5450815045139452	-0.5017712000720883	-0.501100716242425	rAI
579	-0.36403681137312616	-0.7723392020523755	-0.5558376616458724	-0.3687431963993985	-0.510676928616093	-0.6139979137635888	-0.49825875577969	-0.4929412186591605	-0.5038059969228933	-0.4757488090356746	-0.4845909163043497	rAI
580	-0.9198238817148968	-0.7663733163258084	-0.4914312158754582	-0.4325138708804783	-0.4514155455024422	-0.5064997347493997	-0.47471432749624154	-0.445721989805415	-0.48033660652928073	-0.45793506132856254	-0.47769075628735347	rAI
581	-0.3711899022358708	-0.38331623617703053	-0.6261345898469569	-0.40127028409816184	-0.39819060438951703	-0.47078005133237105	-0.4996977881445331	-0.4766675201433523	-0.4613043813417581	-0.48814839957055595	-0.48083454781637924	rAI
582	-0.3912643336970019	-0.6037580961390449	-0.5604319753578894	-0.5000896118364948	-0.35262121525672685	-0.5142005851567797	-0.46003591476444644	-0.4666283171548817	-0.4982650081601194	-0.4950378922274228	-0.4730982071761464	rAI
583	-0.15765716831702595	-0.3489306432444239	-0.3440973562096452	-0.40279974787920475	-0.524599365985719	-0.5269051881168343	-0.46871386887692085	-0.4133904581825447	-0.46168107465187713	-0.4766213655317254	-0.47566298042405264	rAI
584	-0.8178941708724095	-0.5235066826753153	-0.3953309724544527	-0.4122265772734384	-0.4579465051760316	-0.3730312181164884	-0.5290029127534642	-0.44141342868885924	-0.48826376106208286	-0.5010948862845545	-0.4900050790918587	rAI
585	-0.15592352096585607	-0.4872691065692219	-0.5698000218632339	-0.42057977499448146	-0.4846764706334706	-0.641922725047731	-0.438407607665503	-0.4855303686234116	-0.48458377075521614	-0.47385898651325303	-0.47948633198169816	rAI
586	-0.5245392549239865	-0.4756543061396537	-0.3892774297320624	-0.7155339207031913	-0.5242366174576809	-0.46907374502275434	-0.48236930786430404	-0.5053473114645021	-0.46895858577996047	-0.478115058068221	-0.4781104219065178	rAI
587	-0.4079529955737215	-0.05454581066240703	-0.3510735072565922	-0.46169349453619735	-0.46568975056061496	-0.3549724015573629	-0.55416060661925	-0.46470811654151756	-0.4918663449575527	-0.4687210180861013	-0.4792960075807452	rAI
588	-0.366376502053923	-0.30357782702395947	-0.38286951300098454	-0.4717005147122495	-0.6162320634717698	-0.4935238691113779	-0.42096455627117024	-0.5680177416759447	-0.4611807250989447	-0.49080299390718524	-0.4593685618975964	rAI
589	-0.7909061156257986	-0.4427107475087292	-0.7328764757403753	-0.5620449098942781	-0.36300175394025436	-0.506216304980369	-0.4805194307762442	-0.42782020782478747	-0.4963285367620034	-0.4751321316811381	-0.47588992575864636	rAI
590	-0.7593465987987192	-0.5611345487929599	-0.36144607214380653	-0.5212164894262667	-0.5575286356218504	-0.4403372011600545	-0.41051489589390017	-0.44071251593599986	-0.4777762156581409	-0.46998109435774366	-0.4807525391853784	rAI
591	-0.7608223241977384	-0.2661365603365701	-0.5761673566009861	-0.6616553129948186	-0.5256752121700707	-0.47406025788692646	-0.5089516582775774	-0.4859151031928335	-0.435924308415032	-0.48379827514610435	-0.48806694963973385	rAI
592	-0.5424997003674188	-0.4642373874775971	-0.5484699486299042	-0.5269530453094368	-0.49260301474366197	-0.4738935627010031	-0.49966836338591175	-0.48209253754321496	-0.4643357566863093	-0.47249782738211127	-0.4863007233912814	rAI
593	-0.3231622032241671	-0.5321124769009301	-0.48485315755965575	-0.5303690405285305	-0.5096017030741067	-0.41085496737039334	-0.5170597680456387	-0.5131776181903759	-0.5009235893401522	-0.504907681056371	-0.4556254193389531	rAI
594	-0.40296424027935696	-0.4647862337260717	-0.3859204868991971	-0.37975648602704526	-0.5250391001220267	-0.43713028034074547	-0.4616410271734173	-0.535811156135497	-0.49223377580021405	-0.47093926033620404	-0.47617199328503756	rAI
595	-0.5398977160137177	-0.5826075500173518	-0.5669399921734173	-0.566342438201554	-0.5219158138697702	-0.4256308315185474	-0.44154747526038	-0.5226478150538602	-0.4921282947827692	-0.4963626014487446	-0.5011308123801063	rAI
596	-0.5017735906805695	-0.13570870332264595	-0.6630435570971009	-0.34021462719426765	-0.5429376008801183	-0.41541395821552385	-0.4427470525130613	-0.45632229515440736	-0.4722632577356525	-0.5226905664279605	-0.4736782181726241	rAI
597	-0.2934089582952062	-0.46021478105599184	-0.49417173784950175	-0.4030449455702997	-0.5531856692281669	-0.558202562143095	-0.46442943333835907	-0.4742934645213137	-0.39492692618030867	-0.5104355413394173	-0.48994919351687277	rAI
598	-0.39617473189752694	-0.6852086454031382	-0.6358122728021688	-0.2994451422047943	-0.4593352982612334	-0.5087210787830883	-0.547457591317319	-0.5510773001597319	-0.4762324548577327	-0.4842007003033484	-0.5246679231185161	rAI
599	-0.7709873486111022	-0.49473129071992467	-0.5246184044311967	-0.3939205671376957	-0.5594155573686569	-0.4228619209816343	-0.5179590611123261	-0.47466402891680815	-0.4528185266915279	-0.5000985369152885	-0.46404014300076485	rAI
600	-0.5728141104357584	-0.35974036943743265	-0.6989841420185107	-0.6036938957735428	-0.45354293217139224	-0.403113482579533	-0.4052374832280326	-0.41907284327747935	-0.48618297939971195	-0.48420549599080004	-0.4672123933852091	rAI
601	-0.34073479998301937	-0.35836291706336487	-0.5036656611424319	-0.4691252021071844	-0.5219354453903537	-0.47816086006430214	-0.40710551079380364	-0.5258129489022206	-0.448454531037378	-0.502876111006664	-0.4831733031252067	rAI
602	-0.27349466701076863	-0.6445204071465541	-0.43805633483008816	-0.6011801423485325	-0.4875953884950193	-0.46011941889694397	-0.43905264824193957	-0.4888462431537411	-0.46821758393163615	-0.4903282478490309	-0.5052026326611195	rAI
603	-0.7260918171377784	-0.4100100042420759	-0.4626276410858892	-0.5905465243672894	-0.5481551244077144	-0.436668608954566	-0.45039294628985377	-0.4579639155126342	-0.46644971424081544	-0.466562088832321	-0.49079626838136303	rAI
604	-0.560908772880836	-0.6269966316028205	-0.43091254007838486	-0.6236138460792572	-0.48402893796350177	-0.46953227805554765	-0.4960858097852362	-0.4473528800967587	-0.46710024231325337	-0.46921705761100174	-0.48026681334665455	rAI
605	-0.8800449682395851	-0.47530413254500653	-0.4524714061770744	-0.4473466904084637	-0.6593598415501255	-0.6007600192337007	-0.4548079553850257	-0.48035889438130996	-0.4727433241941674	-0.4795724649528376	-0.5179708038168795	rAI
606	-0.42786396822087147	-0.3406334495333403	-0.3222524430615366	-0.457462002143356	-0.5565779550315036	-0.5174655673020773	-0.4981463108658954	-0.4310629797101557	-0.5120915011650293	-0.47947389736450174	-0.4648461023634211	rAI
607	-0.6120620991560085	-0.6352189655877312	-0.5914939010356202	-0.3748607675766116	-0.536580433271705	-0.6241507235434457	-0.4738910978328307	-0.4653117829571662	-0.5005415346886624	-0.48232517704695205	-0.471808249058847	rAI
608	-0.813742033185056	-0.2087413188908901	-0.6766006374736154	-0.26726097155124023	-0.41241221980453124	-0.4839445203636943	-0.4641428783518944	-0.5103538462760027	-0.47885381849482217	-0.5197410156138338	-0.4835915986083451	rAI
609	-0.26782293692607	-0.5209990744201738	-0.42512275420015305	-0.3935140401173161	-0.5418286730239403	-0.49883168114428794	-0.5244903420232202	-0.45085482353683154	-0.4929132565196986	-0.47432731924514365	-0.48636217262922404	rAI
610	-0.7028795050371952	-0.433627140666483	-0.33492048270908137	-0.3652074034365646	-0.5960871875216924	-0.5897390995401948	-0.48827330370621835	-0.48461865846127955	-0.4719094660444218	-0.4750242005989196	-0.47690165180906713	rAI
611	-0.3464231132513289	-0.19523370549925273	-0.45673724956787853	-0.4145007241446462	-0.5874879600453425	-0.4807646089884086	-0.4941768376869096	-0.47988866695873794	-0.5086520943276197	-0.4816384333257996	-0.48536877196918243	rAI
612	-0.44094798853174016	-0.37883025695269384	-0.5730958083088861	-0.47831331620808776	-0.5060077583459958	-0.5141568878741107	-0.4421255487811563	-0.44647078069163204	-0.5521753378496927	-0.48710151228389725	-0.5065473821301105	rAI
613	-0.7285987195934295	-0.30525336134620956	-0.5093868018319032	-0.42450780734584004	-0.5288864327366903	-0.44802342867314277	-0.4157647233925894	-0.48337355596557785	-0.4991659915599541	-0.45998946390606893	-0.4506816575598329	rAI
614	-0.3514976267580951	-0.5998415877764739	-0.47142954521345726	-0.5506984771057603	-0.47452372309129026	-0.5089526563057932	-0.39368662610015087	-0.4792088831181179	-0.45417288581616194	-0.48069763515613223	-0.47234406173671484	rAI
615	-0.5327054574528385	-0.5243622866427666	-0.5812883624282609	-0.591572253467448	-0.505440578727065	-0.5261159104080652	-0.5202282417450892	-0.5464098812779937	-0.5130947245664889	-0.5039435290024306	-0.48252807054096264	rAI
616	-0.6711578383169775	-0.21989780133683232	-0.4241483114933813	-0.5304198191738413	-0.40196599091248764	-0.5431906066191377	-0.45690550136762065	-0.5379603857420195	-0.49241902059035714	-0.4522221172126557	-0.47855086716551765	rAI
617	-0.3800802024676293	-0.6494693035116504	-0.48061133454040167	-0.397987772755067	-0.5108689645492495	-0.48938320842560246	-0.48784630626473624	-0.46381798346592995	-0.47323052132225835	-0.48856522683283304	-0.4863823703690642	rAI
618	-0.8299898682654631	-0.4335450532120456	-0.5406517540202552	-0.4977738285108923	-0.4059338339158085	-0.3591737825648403	-0.43751294941920604	-0.4179809910672981	-0.4914034335604364	-0.4837951236057535	-0.4802497300142894	rAI
619	-0.12469568100824086	-0.230962504699398	-0.44045704000759145	-0.4107616275196364	-0.5695375561631976	-0.4735239186208911	-0.5426608950531182	-0.4540683599112684	-0.5014113217844857	-0.46128922835370073	-0.47817549046933294	rAI
620	-0.3926345638889421	-0.5316701289261863	-0.6162081725556181	-0.3740388055356383	-0.5204749354343003	-0.4424499617235605	-0.4943773805848326	-0.5426749319535271	-0.48789159528856946	-0.49248278209064106	-0.4551649765422708	rAI
621	-0.7537325152270827	-0.5999194578923099	-0.6956806589155287	-0.46579597579550686	-0.49443122157278446	-0.5092585769061431	-0.44375444254927227	-0.4914245499980037	-0.4475409387252434	-0.4702201508767412	-0.472704846203293	rAI
622	-0.5160384033897573	-0.7422157616012192	-0.44988679677957805	-0.26517193999947575	-0.5781912944090787	-0.5756910125588436	-0.5324320706254938	-0.4677374986985315	-0.47746076161843887	-0.4992111298832419	-0.4691143332732636	rAI
623	-0.7737014856005583	-0.2884181610803863	-0.634690479431102	-0.6194772699854675	-0.5201487425417329	-0.530862714790409	-0.49336633956163417	-0.4574663514295891	-0.5042953482350809	-0.5066368392452351	-0.48458664125998124	rAI
624	-0.40418587099562336	-0.5212272407305705	-0.5400406781946262	-0.4796001025665971	-0.4771986667014963	-0.48018656161964585	-0.5025486573695324	-0.48402444622960117	-0.4387859745308621	-0.5179984541321423	-0.4709337154798984	rAI
625	-0.6011946509312478	-0.591173834029751	-0.24173043087862467	-0.5754248038987376	-0.5002312761835126	-0.4625694310520779	-0.4558953307728031	-0.46621520676309197	-0.4471777286164999	-0.47052776896327986	-0.4837038832128548	rAI
626	-1.036475365910871	-0.4170194474456834	-0.541993618823406	-0.5351436508182967	-0.455290560354421	-0.4985000539396215	-0.5204285284550791	-0.45467797950936617	-0.4948578648944643	-0.4833591731977766	-0.4791111629142301	rAI
627	-0.5314884466482447	-0.6026574310647352	-0.24378591101593644	-0.4969012555428797	-0.5423537569257051	-0.488859180640155	-0.45812223236864674	-0.5737380915959027	-0.4653988025996332	-0.4887433895166467	-0.5006253613964285	rAI
628	-0.5193357100754473	-0.31336245503268956	-0.31327030327088323	-0.428637763631665	-0.4034724648925395	-0.5043293337544542	-0.5201866537605566	-0.4365887583134148	-0.5289560280693913	-0.503823571431035	-0.4769250473996727	rAI
629	-0.4445698198898907	-0.5671861111097006	-0.5716342622606553	-0.5868767116902909	-0.30233264144674377	-0.4809943820877641	-0.501795209038577	-0.44911483617802345	-0.48494114088738377	-0.5022042395525647	-0.4844799524966354	rAI
630	-0.6649138867206927	-0.3975594647336741	-0.542653694689207	-0.5330927859092703	-0.37954230381539844	-0.42678687292775147	-0.4599924368936924	-0.5021155056552093	-0.45863268784274464	-0.45957479286285663	-0.4857997964870836	rAI
631	-0.5467474345419531	-0.6483358947104436	-0.7409755557542963	-0.4917765339950227	-0.5060753979283537	-0.4990277698246518	-0.48699692857906246	-0.47624799303138277	-0.4909220328049797	-0.4582943609880468	-0.47508958572270804	rAI
632	-0.5188732211924754	-0.3195161782622706	-0.5275971409726887	-0.444772962933389	-0.4027623953597261	-0.43622563723806435	-0.4693437327084053	-0.4200261520797942	-0.5345582700187459	-0.477147398488736	-0.46784518271393	rAI
633	-0.3719880655411384	-0.4840448448374373	-0.38769932202221297	-0.39453238673204094	-0.34383871844756936	-0.5175399764704093	-0.5531883705489674	-0.4682815150968432	-0.48519484257991735	-0.472482357900676	-0.48328564014302255	rAI
634	-0.508539790185161	-0.6301262795922238	-0.5773034838536489	-0.5208477408804192	-0.4151997975412236	-0.4230758669737332	-0.4742587169391351	-0.4709081560277381	-0.47349763282814006	-0.4920385438420402	-0.466225310818168	rAI
635	-0.24216442885711667	-0.18900512562146696	-0.46369783779054724	-0.6630484619422485	-0.5101030810465985	-0.48048717696514504	-0.5293566093003989	-0.48763513996478414	-0.49280981315344596	-0.5017245808559433	-0.4783147568761076	rAI
636	-0.6631696248840023	-0.9615838083938377	-0.5069771789142774	-0.5559648840248728	-0.5196270952684428	-0.4057072115181655	-0.55623862279333	-0.4696658530479218	-0.49876227771418363	-0.4744138493727387	-0.474835601983628	rAI
637	-0.7342124583862673	-0.7888911174187446	-0.5022246079948234	-0.45672328072097546	-0.39429808746889095	-0.5646288735521837	-0.503697824405478	-0.5348126958479943	-0.5001344373381973	-0.4562548612606697	-0.45846223577994083	rAI
638	-0.6990407919472197	-0.8238947896244592	-0.32412322933122734	-0.5335879359816792	-0.42123161315760593	-0.47511474155254524	-0.462252744505772	-0.4534432920764071	-0.4739005509285063	-0.4938614621406611	-0.5023150983998524	rAI
639	-0.4842539976663281	-0.21219593699117173	-0.623417781714029	-0.4792730713003721	-0.5214251140795279	-0.4083125916653483	-0.4805595650824838	-0.42061959264906484	-0.46993208698222294	-0.4881247968109042	-0.48840941321391346	rAI
640	-0.6718713957646169	-0.7104132608353919	-0.3667559405473612	-0.4249482130263252	-0.4518829471954317	-0.39962971178838214	-0.4703207584079326	-0.43274341840026265	-0.48145958680786455	-0.5063114005074306	-0.4846730084222676	rAI
641	-0.7182947986551655	-0.7029429166866007	-0.46488622256953777	-0.5816549542245691	-0.49883346496072767	-0.5490659126696201	-0.48141711958634464	-0.41958130398300564	-0.471379399499297	-0.49894870242543693	-0.471503708912246	rAI
642	-0.47368504996302135	-0.36871489986100453	-0.7114164994687869	-0.47139314063509424	-0.5130702398015164	-0.6051361407056126	-0.4800433462602858	-0.4746434536061696	-0.4624077280087903	-0.48288877743814557	-0.4778408403343715	rAI
643	-0.6121369405657814	-0.5719880355432351	-0.40954023802203826	-0.4279665152515086	-0.5086900886936331	-0.5436428066234146	-0.47856964427336857	-0.5276401763044264	-0.5105925573338482	-0.4765124925935274	-0.47864128003923473	rAI
644	-0.5187098231429015	-0.44789994052951854	-0.3980931450509548	-0.5780979906095273	-0.5001460091403492	-0.5490220573383674	-0.47402341286141547	-0.5110205948444648	-0.5107690895396315	-0.4760736977062357	-0.4982194738122392	rAI
645	-0.4246365531025927	-0.46488551977700987	-0.38632610202850154	-0.3763479940859178	-0.5819479342469941	-0.5805907916309144	-0.45006601533334406	-0.481574859598306	-0.4925611609058102	-0.49688681950448477	-0.4692961534485164	rAI
646	-0.7862545579102428	-0.439941250842318	-0.41204809175165524	-0.4783752220903986	-0.5209559519614316	-0.5194979057696608	-0.46511969060257435	-0.4794395143262235	-0.4706324839381722	-0.5080150710816121	-0.4721121439522397	rAI
647	-1.018697671081013	-0.3724834198711351	-0.5186331622074306	-0.42359488388232686	-0.46576122940954906	-0.42073200085543455	-0.42731187879677496	-0.5292551034797015	-0.42802911790998305	-0.4736738614012295	-0.4659500294357719	rAI
648	-0.39244131799472515	-0.5340419504212235	-0.4863611973927125	-0.6459956146597354	-0.5671791271292178	-0.5856204693321034	-0.4808018927144219	-0.5366057537743191	-0.4725022744307051	-0.44634520687989154	-0.480210684373608	rAI
649	-0.6963368687982159	-0.573464751038279	-0.4953318192916825	-0.32371222579814435	-0.4853952243798923	-0.49302449585211344	-0.49630849528721965	-0.5009837371743556	-0.4457258400557508	-0.4609364909414276	-0.47115952180672327	rAI
650	-0.4345751295695514	-0.3821944591324882	-0.605167617243166	-0.5166444181649514	-0.5730242370941799	-0.593517259801455	-0.5109401415949841	-0.4930414102557496	-0.5000153417786103	-0.5009620735228777	-0.48530978412818004	rAI
651	-0.9040933673189144	-0.48854399900185813	-0.5920861468834062	-0.23128525703739722	-0.5323005418429214	-0.41595530670382025	-0.5593037226694109	-0.5047774836078727	-0.46045434906917265	-0.4805780095145967	-0.49442704227365275	rAI
652	-0.2731601732578494	-0.8674515326191515	-0.7862138167292992	-0.5988966350301003	-0.5889646351987993	-0.43994399212629015	-0.46207987763820113	-0.5110738701125886	-0.4914683395528082	-0.5203934139669357	-0.5014722001048897	rAI
653	-0.4463606029789394	-0.3219888869809507	-0.5363380055096878	-0.49171449446326493	-0.5512807843995332	-0.506367382298854	-0.4872136759025876	-0.42529846460855564	-0.5195668429501553	-0.4879392827999937	-0.4909454230883294	rAI
654	-0.4778753784282111	-0.20513409076258005	-0.5875084167300154	-0.23458343026507422	-0.4318912200487153	-0.5069896044352851	-0.4954343443863942	-0.4724078592596668	-0.46803813417137324	-0.46106911562194935	-0.4866504175780141	rAI
655	-0.7979551342560715	-0.4983884030396429	-0.4912883752558546	-0.6686071520489807	-0.4670424667588093	-0.47089448953154844	-0.4558024086798835	-0.5309182664337888	-0.4662971890989965	-0.4961538003411635	-0.5120743288392584	rAI
656	-0.7693739197885342	-0.2299321037484594	-0.5952462801941109	-0.5033847375312682	-0.4179506380335773	-0.5403008873338966	-0.5357896946812152	-0.47075117886355966	-0.4902152577348957	-0.5173690743373258	-0.47977923515787324	rAI
657	-0.10044463491730105	-0.5785192419491606	-0.37635333431424306	-0.4005550089593806	-0.5004567049096698	-0.516729525029697	-0.46503813338442257	-0.4850102776182376	-0.4939078800970529	-0.4910852303314173	-0.4918112015728388	rAI
658	-0.550079875472694	-0.564285824099829	-0.512998103583325	-0.6232797977194375	-0.5104692188260604	-0.4601593673289711	-0.47932593981855254	-0.46867205806791873	-0.3898647592939729	-0.5122951763834409	-0.4693894888151862	rAI
659	-0.32058903423088714	-0.5130568435599138	-0.7340151513035846	-0.31068334351975857	-0.4066471894589033	-0.4950666980584278	-0.5149658717427185	-0.4620682166525795	-0.4355868833200833	-0.45797104344193673	-0.48633107677317755	rAI
660	-0.39420261214118274	-0.31932322820289166	-0.6454042091369031	-0.5048718457103273	-0.6774298066250958	-0.3933672005973568	-0.5220235388635888	-0.4919546988153897	-0.46513938727931964	-0.47264171481763867	-0.5239236225660614	rAI
661	-0.2740314260993397	-0.5044848180321205	-0.6171808624995406	-0.4511396598272571	-0.43881008703470376	-0.5072454310902246	-0.4159093068818533	-0.45967678953542296	-0.45081656901989325	-0.4780968157526662	-0.4783254002747308	rAI
662	-0.6923209115135507	-0.2569785063916164	-0.5706305254973856	-0.4509177831788606	-0.48370702821758277	-0.38326136975369046	-0.45373381362645904	-0.4606284786966382	-0.4908841307555117	-0.46529100938225976	-0.4841751251803878	rAI
663	-0.2917225931964915	-0.5947510365475682	-0.30989641838141263	-0.3293519834062908	-0.45933627444637815	-0.5386012212027713	-0.46309313947007735	-0.4430028915371536	-0.4626121384481235	-0.5052658747255293	-0.46769092441315424	rAI
664	-0.6543525801487017	-1.034486129280889	-0.5658378922914972	-0.37630742327621	-0.533564259337695	-0.40769663532480527	-0.4332020212153863	-0.47990684368490305	-0.5120877810270974	-0.4754044366924927	-0.4965741916144923	rAI
665	-0.5043302171770451	-0.28946137706121117	-0.5866520577301971	-0.4523542581412036	-0.46097117707233926	-0.5067470195552835	-0.5177671750588141	-0.5235875662952293	-0.5119237306972055	-0.49199464471969845	-0.48669504860920926	rAI
666	-0.15551019595573612	-0.38657807698055374	-0.5347853130557454	-0.61973183768738	-0.44913518482917086	-0.5254525039176775	-0.5660141136123457	-0.4286598947086529	-0.5067218080772579	-0.4716059485508074	-0.4975276118816583	rAI
667	-0.291809647212013	-0.15870817197382323	-0.5988806894120035	-0.6100382401217525	-0.5101535725359275	-0.46884324741133365	-0.45765635957702905	-0.4777258093445323	-0.48241442756983033	-0.4918281869158378	-0.4776449441369524	rAI
668	-0.35130898393793186	-0.10417929756939738	-0.512258993728326	-0.7302935887714003	-0.43332917603914906	-0.44371185964171683	-0.5206534186337884	-0.4876020574378763	-0.45668262238824675	-0.49140375224387084	-0.5115523310145034	rAI
669	-0.4956042444476436	-0.4025686144002291	-0.37394578780356036	-0.475486334152223	-0.5264163447499373	-0.49932214136883835	-0.4714111615862523	-0.500751443480245	-0.4618140145017632	-0.4760933210084539	-0.4841025335369337	rAI
670	-0.47216877967429605	-0.5323960235458697	-0.5332235437085386	-0.5566162405659593	-0.5117643454286771	-0.5709530837151966	-0.513367797583203	-0.4989888833671552	-0.44557803132474333	-0.4701788132504739	-0.468638435422225	rAI
671	-0.2779636587227485	-0.6470494131609748	-0.4841637558429454	-0.5005068958278712	-0.42185152478074184	-0.4923011728294102	-0.47662596605822033	-0.46269925406936885	-0.5113293940516119	-0.48942623754098347	-0.47116487058010575	rAI
672	-0.7183388638542905	-0.508466575303213	-0.4552126894326233	-0.5423380092016513	-0.38396727475248754	-0.523718686023768	-0.4641175832605573	-0.45044280366058304	-0.5006980603064731	-0.4921718679706587	-0.4839613050922379	rAI
673	-0.25528361248650966	-0.44965452868461425	-0.39902844184062525	-0.5983481654204176	-0.47766072674656734	-0.491375620001297	-0.5214356652836799	-0.4837335053987461	-0.42663283941951524	-0.5030485885254073	-0.4837036990241181	rAI
674	-0.4869284858345006	-0.3316592896833808	-0.27361173829070506	-0.5285781810284915	-0.5230248259763204	-0.5040452708194725	-0.45016296968787994	-0.43913221403487085	-0.4610089352829653	-0.4804641786384916	-0.4783040633147201	rAI
675	-0.5575742257362543	-0.45303875813110706	-0.39589464198050445	-0.4001818678116858	-0.48866551524169943	-0.45682930857990917	-0.47274177178656795	-0.5070655640453711	-0.5061704785305259	-0.46224431457065984	-0.47661519058823193	rAI
676	-0.4658815834568104	-0.38713237623394875	-0.48703147511561434	-0.5392394885260164	-0.48531391908175087	-0.45855517589796735	-0.449780095122188	-0.4982041045566117	-0.4510190389354877	-0.4774982063911598	-0.47597769462521605	rAI
677	-0.40264216154475274	-0.25327186370044885	-0.7475943075834731	-0.5130493947734863	-0.49199824096675077	-0.5146295935485183	-0.43880975023184554	-0.44895748373928185	-0.4836392756278807	-0.46169067193504104	-0.47684934308318105	rAI
678	-0.3681847007610188	-0.5567437120252615	-0.673010080090531	-0.48610892907389935	-0.564690029105131	-0.46877812632988153	-0.48767906586626925	-0.5136960690974983	-0.486897129102967	-0.4974034557565181	-0.46078874954296883	rAI
679	-0.47486163386115804	-0.40436150095777135	-0.5990322275528888	-0.4910597403967166	-0.6041616387764149	-0.4346616550553027	-0.4967953805370681	-0.4940853409609557	-0.4754666833177143	-0.5203025561198397	-0.496763691611689	rAI
680	-0.5216491328672527	-0.6252311124462718	-0.5596294443810932	-0.454586607653079	-0.49977622116533194	-0.5843444244314585	-0.5557027998221539	-0.5416322306464509	-0.49782969401335364	-0.5014929669941608	-0.4643940146428391	rAI
681	-0.33510771695391517	-0.39825002400937115	-0.2994467317421635	-0.5544027200259946	-0.527213938146771	-0.5151040565470664	-0.5051955333746873	-0.42470099119716176	-0.4821166112767016	-0.4497064286668972	-0.5068157124626486	rAI
682	-0.3784648115883288	-0.5244251117071187	-0.27424994801556807	-0.2644470262139227	-0.49241972981839904	-0.45402137796155306	-0.42848104461607506	-0.5220768553568473	-0.4731773325746799	-0.45018222044271017	-0.4819909300192829	rAI
683	-0.6110615787592482	-0.29359657612500106	-0.6048878525210648	-0.5849197709169259	-0.3658831515533705	-0.40353399654868344	-0.5150525404357474	-0.49952860927701465	-0.4939805494897016	-0.5097094194419931	-0.46033547845634026	rAI
684	-0.4914715987037521	-0.2245017232522579	-0.52036757345243	-0.3435568951410968	-0.6059114996296173	-0.44334510576147634	-0.4527077094868301	-0.492186440747979	-0.4524077737832059	-0.4711653837293902	-0.4952294177937083	rAI
685	-0.35216419109592767	-0.3242766546928859	-0.36060537935489917	-0.5531913220726375	-0.627975479449531	-0.48321530471611696	-0.5281212377513365	-0.45916865167413623	-0.48502194453780895	-0.49941836153889835	-0.47649957188336073	rAI
686	-0.547828536363119	-0.2610852679881019	-0.5812036651570207	-0.42394041101045815	-0.3540125994869922	-0.4874948727379029	-0.4915328881376217	-0.4532996407152683	-0.45315321482868154	-0.47921497125991935	-0.4846408333510106	rAI
687	-0.23104368737620826	-0.47551899653071333	-0.6876983168544132	-0.6150428837602752	-0.5140801792723468	-0.48329109051792574	-0.599097655040671	-0.4712322677122936	-0.4469708153223752	-0.4876434065595592	-0.4819591515502729	rAI
688	-0.6390498599483144	-0.05871015225266838	-0.4761062073494516	-0.4735902288359319	-0.33024482804099525	-0.5062719196840632	-0.46227572624576174	-0.47931531480046785	-0.45205853353855485	-0.46361090317845294	-0.48779752649271707	rAI
689	-0.45012908949559516	-0.5735900822535906	-0.5996528153396528	-0.5357073419672199	-0.5597557163905056	-0.48769376523082847	-0.5633050938664041	-0.48056520699596783	-0.45654302967570093	-0.45849533651521374	-0.4650231649053142	rAI
690	-0.49059729123917195	-0.33527885677424624	-0.5161746215642437	-0.4664540148924984	-0.527043568622481	-0.43864670913447984	-0.4613315598221786	-0.5069189126188273	-0.4906934619981249	-0.5059739457433117	-0.47836607304324513	rAI
691	-0.39497248946183444	-0.44264945777655423	-0.44863881397309396	-0.4916749300347689	-0.5219373770062552	-0.5561663609699384	-0.4399557375182253	-0.49082032726130564	-0.46768770364092577	-0.4791700238774262	-0.4907202240531885	rAI
692	-0.4911653724021142	-0.7875360535645929	-0.44807112430417984	-0.652855310914057	-0.44736508375298006	-0.5844661958520897	-0.43451789853222267	-0.4832453317157463	-0.45072318876503165	-0.47001356054310983	-0.46179690049560435	rAI
693	-0.45625127154066836	-0.37065933202823304	-0.32642121692012305	-0.5385082500913035	-0.5578655527586346	-0.6072963016554757	-0.4655205044263536	-0.5007766718992823	-0.477699711413229	-0.49502880504386804	-0.49561516613185735	rAI
694	-0.18693843722418538	-0.8978085228572618	-0.5198084964612364	-0.5870566269976493	-0.3965335580425174	-0.4529489162862886	-0.42955088134274816	-0.5411539695103086	-0.47353992725120797	-0.48234855582209696	-0.46527220211856146	rAI
695	-0.9795961991043682	-0.6177764702386217	-0.641952218606892	-0.44756644363891057	-0.4699768249190945	-0.5198539167462559	-0.4810439865658778	-0.4585141913866275	-0.445701096390856	-0.5326559220111328	-0.4801063226989023	rAI
696	-0.6527273852878297	-0.6265669030224067	-0.5380778719169684	-0.6192627717004009	-0.3591719299850571	-0.4307736595043363	-0.46496243140879306	-0.5019969817248341	-0.5008053005823022	-0.4852250033200244	-0.5084536936706994	rAI
697	-0.6749481951947627	-0.6394401478027019	-0.4833850817817365	-0.40469119296653977	-0.45020016239988603	-0.49435336739172414	-0.5085369006892047	-0.5465267445311885	-0.5443007257181621	-0.4666658901162357	-0.4505976636310684	rAI
698	-0.6774713757429291	-0.4739716364308747	-0.6574235981966422	-0.3976154209405892	-0.4626759119290851	-0.41899771397291574	-0.5309702076558058	-0.4917341217209883	-0.48452089285758776	-0.4993880474344052	-0.474193442132118	rAI
699	-0.2874834805097952	-0.734629598239021	-0.5854846443456835	-0.4130960980197092	-0.4267812958967051	-0.4321299229243621	-0.43049562476525804	-0.4771584573554716	-0.505171501575216	-0.46429393928260804	-0.48761586142195446	rAI
700	-0.602525055451093	-0.47262789416559514	-0.6647209898748012	-0.5331064979968236	-0.5081166726422376	-0.47136802380166365	-0.42028060014353585	-0.4433967452606249	-0.4966015124589091	-0.49883548816403944	-0.5044962352848704	rAI
701	-0.7853401915881826	-0.6161147918277036	-0.528749525982004	-0.4224274147164595	-0.49310318246494256	-0.5079984093486509	-0.5277735683012849	-0.46456337948643567	-0.4866813208989023	-0.5331513329271156	-0.4767960491074688	rAI
702	-0.532378405323093	-0.33315175257914864	-0.5794644343721997	-0.46373635643297345	-0.3908758643238788	-0.44335780991618656	-0.5835202866453645	-0.4374803849853434	-0.49852241428196864	-0.4699306527203306	-0.4944430035877049	rAI
703	-0.5356902195872139	-0.57112025356237	-0.5090989737194691	-0.512627619978118	-0.43493919070018366	-0.46266874061920465	-0.4121569593687069	-0.46979052707972285	-0.5218549316172209	-0.46616652815901866	-0.4875728145944866	rAI
704	-0.5813458045795693	-0.39300503293376704	-0.5224485823882333	-0.5304782772951914	-0.4424447966750893	-0.4195397818267084	-0.411612023351878	-0.49220640436197827	-0.45894194255749615	-0.4501922636247484	-0.4680414120976722	rAI
705	-0.6731535699720925	-0.36995424482585876	-0.5183847562613211	-0.5927707977279605	-0.43879018715785656	-0.44655339158865776	-0.49679875778295923	-0.5227499481852613	-0.46494685935891744	-0.45148279936444613	-0.49271067910691546	rAI
706	-0.2124587091176718	-0.5538045154170946	-0.4044467306241197	-0.5662502528720127	-0.41766578062014287	-0.4479673454836311	-0.5070571186928424	-0.48871327130230213	-0.49054658983295957	-0.4942966910376214	-0.46785296630900225	rAI
707	-0.7626877872280564	-0.5487528668765776	-0.8121292177790297	-0.42140648894792676	-0.4981397718494395	-0.49641483782825097	-0.5092240202618998	-0.45772787817550753	-0.4957406469272822	-0.4722608167858829	-0.5150394956625279	rAI
708	-0.3785763774970578	-0.5554638236900209	-0.3753721317753462	-0.4188718171494184	-0.45743648849168983	-0.5633972298407003	-0.4827056186651791	-0.4100617962993402	-0.4889802243660491	-0.48548375441329267	-0.5092277581799646	rAI
709	-0.5803680287583636	-0.5822140380597003	-0.3843574721274743	-0.4713294611032715	-0.4570606695947083	-0.5653735281008756	-0.5007200435747452	-0.5006537512550675	-0.48814310433091135	-0.4863544861799009	-0.509817093832873	rAI
710	-0.3996181879033648	-0.6005980072324875	-0.34018359474249715	-0.5549106749097305	-0.43816588512069393	-0.558628474572473	-0.4407424422961977	-0.4514028266073319	-0.5203841031832457	-0.4905726247388118	-0.5059624022031168	rAI
711	-0.6455660037155123	-0.5339207423532528	-0.5849579119498003	-0.45917294601144626	-0.5126442214557732	-0.5025045485938149	-0.5266388140888307	-0.41445807115786093	-0.5065464563396452	-0.4670928605517891	-0.496550201565174	rAI
712	-0.7960005594377318	-0.351409693134265	-0.6165567804816806	-0.6310547590634644	-0.4201785675668789	-0.5460210286460089	-0.4673493394200757	-0.5252966924958887	-0.49220467535127566	-0.47154594700539115	-0.4799011492914001	rAI
713	-0.6240638373944986	-0.5872563325558916	-0.6187636105676937	-0.47166976263252974	-0.4635563256656869	-0.5142451015787413	-0.4486894604893349	-0.46721390527864815	-0.5120672118007181	-0.4818532661696463	-0.5027804851891152	rAI
714	-0.4021767663644149	-0.5537107448389135	-0.45519929048449476	-0.5142554322909446	-0.4949572461202687	-0.5022093864054199	-0.48448596742695477	-0.500334053045757	-0.46821953778424946	-0.46480917579252223	-0.4498109205270174	rAI
715	-0.3174992904482723	-0.2896970568334229	-0.5557611390991413	-0.4241729625958752	-0.43219434600971557	-0.47489473357644535	-0.5999854521611898	-0.4845443503764664	-0.4640867445663146	-0.49006065636945917	-0.46917609015807865	rAI
716	-0.5846694151877521	-0.8037603215083245	-0.487999645530618	-0.3813537042508921	-0.33144115244934547	-0.4328952175865344	-0.48742274408458497	-0.4317547940218255	-0.49905765402754826	-0.5025537282912358	-0.49904454393969583	rAI
717	-0.6415339494071479	-0.7203994624151705	-0.47393793812409796	-0.32050111511143803	-0.5211436166512788	-0.5053615326937005	-0.5128665038381472	-0.4650542963399093	-0.46009313507652777	-0.4768797311605796	-0.4741498044218792	rAI
718	-0.5064147080513896	-0.30064833818183134	-0.5741883443284507	-0.53447433403604	-0.4610802339175583	-0.5365217049861979	-0.46009378302530596	-0.4922949710664103	-0.494669367499865	-0.46974066344242305	-0.5106937247677543	rAI
719	-0.45645114468950565	-0.5247298312240675	-0.4313452398528954	-0.3647926507629117	-0.3654196799827324	-0.608355736348524	-0.495530512578115	-0.47819131302093715	-0.4136331073335973	-0.46695968277726646	-0.4835687154043418	rAI
720	-0.3170675966637272	-0.4416111538083865	-0.37854086610970505	-0.38998789059679706	-0.4516541012854261	-0.5521499502035497	-0.5133198367424066	-0.5098780890863104	-0.47844626364523507	-0.5054071180668144	-0.47334526246345066	rAI
721	-0.39103886560708273	-0.5745891489140811	-0.5609997257947389	-0.408682387057952	-0.4768496444561711	-0.4288693691147711	-0.5135175887270348	-0.4925815640444658	-0.48165672389265224	-0.45126323742424845	-0.4768650751810004	rAI
722	-0.7233198570261087	-0.44878831474275055	-0.6347357225443264	-0.2973103402663398	-0.41852042385474103	-0.5134472566859288	-0.48771253315025626	-0.4415168463448124	-0.4965357158306837	-0.5078335180261365	-0.4559016698822936	rAI
723	-0.29416338912748025	-0.7565200543367456	-0.42818638338500337	-0.44025018085102013	-0.5887694051578836	-0.4271724014649264	-0.4889445915652456	-0.5219526612907853	-0.43066404587496276	-0.4523992493575836	-0.5008133456388069	rAI
724	-0.7024338424985817	-0.44119674082361365	-0.2876110680427041	-0.6395579916011938	-0.5279256985769942	-0.5229541962035299	-0.44273078755421136	-0.5300692274188813	-0.47538995786115695	-0.4861162032703997	-0.4927608344825493	rAI
725	-0.34979266682770427	-0.573484328700814	-0.45126576205560615	-0.49658489962866037	-0.39584592895448767	-0.3602573192519003	-0.4970234944185964	-0.48372975555471176	-0.49696172410884587	-0.5270633877158558	-0.4775832206485436	rAI
726	-0.5289589505348998	-0.6734887819617403	-0.7722115931723178	-0.4218240329524657	-0.5156892003292965	-0.5395997636471004	-0.4357775218792811	-0.5010007802664476	-0.5048025305100147	-0.5049120043681873	-0.46109987928106366	rAI
727	-0.5429029086125136	-0.37495019992751727	-0.6659837658500393	-0.5465680362955041	-0.49349810213724404	-0.3603095919223613	-0.48068034097631107	-0.5367679976413202	-0.47876907786394646	-0.4912989756193115	-0.46299239723086777	rAI
728	-0.5050280608648865	-0.3955641718112219	-0.4372679978336324	-0.5965550496899519	-0.42110638946829254	-0.5444392876454807	-0.44088132008943576	-0.4595683626910844	-0.49996591976928256	-0.4633628273695784	-0.4873368950374048	rAI
729	-0.5934295561458488	-0.36040139875657845	-0.7138590101012654	-0.6689802908147782	-0.4350228666690671	-0.4317966800192835	-0.4460928932168155	-0.5119979416894309	-0.4464965181196702	-0.48766124387106446	-0.49324286717811916	rAI
730	-0.5371706366225968	-0.5748458876773612	-0.44200151473646837	-0.5219762417568677	-0.4860843797762464	-0.5224449502334167	-0.4568371139279218	-0.4267692958368554	-0.4518297517264268	-0.4944955385402903	-0.46172584903579167	rAI
731	-0.6622563786130975	-0.4516651976129537	-0.4016015882054074	-0.44107654571739713	-0.42713414454057363	-0.44958062893702294	-0.4675083802586814	-0.4517983492488057	-0.5306298976696143	-0.45667624292112247	-0.47212553626723275	rAI
732	-0.8189905977339494	-0.3578769175237851	-0.34338518850880123	-0.6137041905838674	-0.4935767689057854	-0.5371701355827121	-0.49739105787655863	-0.4728064514872494	-0.49866351050533897	-0.501237309505924	-0.4662963835161647	rAI
733	-0.7236069371073593	-0.6555771460373742	-0.3877731347013581	-0.5985392911761124	-0.48800425524925484	-0.46150929252094985	-0.4181996185949277	-0.49936943402618705	-0.45480980978618196	-0.4984351908361262	-0.48324807471599057	rAI
734	-0.22619982752088652	-0.4991110157998304	-0.33682477273999684	-0.575477733609847	-0.4628814608336598	-0.43619089923387955	-0.5072133200121843	-0.4463721804583598	-0.48901212013346895	-0.44780438874959805	-0.4926532915045757	rAI
735	-0.749721212326414	-0.4254893208816337	-0.45469169985489183	-0.4277223349729761	-0.4982713676414535	-0.4346812407378948	-0.524654053257665	-0.5167435030452737	-0.49628984192061726	-0.4746901523526221	-0.49128357626297975	rAI
736	-0.7005193238935251	-0.30677335345815054	-0.6059340263138953	-0.3849762728987063	-0.44623775638664553	-0.4576487652270599	-0.4694620300370561	-0.505238155261556	-0.46891817868754576	-0.5070637668107418	-0.4843065199737695	rAI
737	-0.2529806157670816	-0.3012223613967894	-0.4394633511221388	-0.3479698333654777	-0.4779678988339642	-0.5746596116181732	-0.5146355999926474	-0.5445872791879178	-0.4957986652560434	-0.4407168057515828	-0.5052196311325902	rAI
738	-0.619784964859596	-0.32889845211086216	-0.4803497466009047	-0.3612511689399182	-0.4983277008033278	-0.4024690606772258	-0.5256596558268651	-0.4565260500069258	-0.4741997826826322	-0.48255480368102416	-0.4841516965218235	rAI
739	-0.7715929635783124	-0.8189440015230983	-0.27194345906132356	-0.619919339103076	-0.5388539533342394	-0.48176995336605266	-0.4888105459886705	-0.4759630588521074	-0.4325452244469837	-0.45380674317193664	-0.48467638205176994	rAI
740	-1.0026012465766494	-0.4341340178685781	-0.5494690548117708	-0.45903988532742407	-0.5724221783719955	-0.5239426169446297	-0.49224913440881546	-0.4706428012737547	-0.48118174274766745	-0.49877724604806356	-0.4608229350212869	rAI
741	-0.7054846666212085	-0.2805423529407246	-0.5404672852051764	-0.42665667295966503	-0.6096369959640187	-0.48176019081267873	-0.41420697116733723	-0.4794491967826397	-0.48645264751765954	-0.47752947696820075	-0.48363065759703233	rAI
742	-0.5744749999850342	-0.3486470788693535	-0.4823164068120887	-0.6969568050326673	-0.38203879271441343	-0.4445944125476255	-0.49668560181969446	-0.5025775774478355	-0.4946089476484504	-0.4775683630039059	-0.5039310026247665	rAI
743	-0.19387683760135593	-0.6064083889921027	-0.5463843486648339	-0.5600802574794526	-0.55458323859738	-0.415687579973849	-0.48881440586965746	-0.48303821423050514	-0.5088167630320504	-0.4892093390410875	-0.4834959129680398	rAI
744	-0.3728602579280335	-0.30611055922421937	-0.6990806441707978	-0.48624262115527345	-0.5416215249434515	-0.5334161271762076	-0.49750895041278836	-0.5449625376859377	-0.4464326549634257	-0.4488426895288836	-0.48348554455624765	rAI
745	-0.32954346775382304	-0.3548146991932218	-0.36988099803440955	-0.5008318662959178	-0.5987809068126857	-0.5371913795627739	-0.5071446161065605	-0.43635762441761966	-0.5059235303757483	-0.4962496389504284	-0.4832526014498891	rAI
746	-0.25058746822055217	-0.627587188404331	-0.5236394216502259	-0.5552016935614376	-0.5057449932920383	-0.4983740529335833	-0.519154797748761	-0.4419944061528965	-0.45869855601598614	-0.49701972581596543	-0.48792330655690064	rAI
747	-0.3192941426749216	-0.4186645487208428	-0.4859576626004849	-0.46483661464282033	-0.5522556562802795	-0.5734473548402893	-0.4063485956919742	-0.5045204178044488	-0.48528455994900993	-0.4838074914398931	-0.47872831303171287	rAI
748	-0.5486781568058046	-0.5819685998322525	-0.5051346277827571	-0.2883643887872901	-0.3141048984070642	-0.5789496922635777	-0.42934681971459515	-0.5199098124600294	-0.47605979083469485	-0.4942119040610544	-0.4672218578717128	rAI
749	-0.5080515624072737	-0.4922313585756581	-0.41379101448580274	-0.4197110616833077	-0.40020509166634505	-0.4842328936655634	-0.4298331363049833	-0.5209663403061493	-0.46677978162650474	-0.5040202741712747	-0.4932567974583304	rAI
750	-0.43459471638458846	-0.21459546848408553	-0.351108109816238	-0.6459048163992565	-0.6207040581150114	-0.5071130133928852	-0.5846070105825201	-0.480365295339052	-0.45312578098029893	-0.49794129623920647	-0.48748909486925074	rAI
751	-0.6480230063128276	-0.8073458356787507	-0.5148458940032465	-0.4750688620827463	-0.48367514738455325	-0.46445918702613126	-0.5128010096358874	-0.5273873111762527	-0.5076304273968514	-0.49207679789135406	-0.45899947946966935	rAI
752	-0.6365230961481205	-0.34964534628204724	-0.5190085837760992	-0.5528497518496418	-0.5638740242581693	-0.5542401991740505	-0.5429807997909619	-0.4795321319131884	-0.4435738120319147	-0.4836317688597174	-0.5038249581496831	rAI
753	-0.6746849834199551	-0.7387226347855882	-0.39824880433722065	-0.4799873788135007	-0.5701535045670307	-0.537322988776807	-0.44096251128535474	-0.5282675731095102	-0.457774819500936	-0.4881824506653173	-0.48611086764801265	rAI
754	-0.6486632040493561	-0.5881734319222406	-0.44705085538049183	-0.5202313887293214	-0.5433012086008939	-0.505082211529903	-0.4753403551749321	-0.5194109026140876	-0.5295237785082293	-0.4774199656534079	-0.4781658428255798	rAI
755	-0.3280349235210416	-0.6345253556746091	-0.7048229475837038	-0.41621565205547567	-0.4006954382774688	-0.45948007559871956	-0.5747435096951081	-0.45979869844888305	-0.516101164002412	-0.4835302472143901	-0.5012448547247262	rAI
756	-0.6552837959716103	-0.3861002264211304	-0.5277395526657427	-0.37518371082466817	-0.4307934452289526	-0.451096255340812	-0.4779569302062969	-0.5199735128847822	-0.4813602028533014	-0.46094525248806606	-0.45941148442019764	rAI
757	-0.8458106392385087	-0.669597050678215	-0.43172335449498345	-0.5153350144620923	-0.5202706418069686	-0.5025910705876853	-0.5725930549727387	-0.4494431099092544	-0.43417266840039	-0.4562506130824575	-0.48741649230943357	rAI
758	-0.5487668100879803	-0.5607504372142403	-0.44477306943655864	-0.5648232192134308	-0.44137460644276344	-0.5043883917340763	-0.4282864668390213	-0.5143584044419081	-0.46932170991300476	-0.5022846592410289	-0.48505062440199737	rAI
759	-0.18479288143701164	-0.35919030357590376	-0.23299642632703624	-0.3971210464422931	-0.42142336141733394	-0.40957708210786614	-0.5207034500295721	-0.5076789267227514	-0.45200840672649817	-0.46808481461732	-0.474072817969463	rAI
760	-0.5559176104423502	-0.540978693448079	-0.32710710283891065	-0.4177328841870976	-0.5197431698856362	-0.5754553944957681	-0.43752217959568607	-0.46232159707835163	-0.4563118784506495	-0.48867739720265313	-0.47624028385429173	rAI
761	-0.6478026332943786	-0.26125248442424964	-0.4443143350164423	-0.45095588935501446	-0.521814125929474	-0.4900880948997593	-0.5523343422184169	-0.4751222845333097	-0.4850919094694656	-0.48486048506973795	-0.4765886603844665	rAI
762	-0.976148833120719	-0.20433145037799072	-0.29953225549631723	-0.5854997487660943	-0.6658330988911075	-0.41506177896105595	-0.49513316948071245	-0.44287741060828667	-0.5078551616916	-0.477709730183435	-0.47389267263907014	rAI
763	-0.5248320964398829	-0.2516437555996448	-0.4749518827475561	-0.5528027667869869	-0.4732492449779524	-0.4372401537222517	-0.5006883788382829	-0.5117808080794252	-0.48095679201239305	-0.5122884271416154	-0.4955028668270706	rAI
764	-0.8990557714687444	-0.5250737795013297	-0.22109672736931477	-0.47914808234140255	-0.5603429373800549	-0.49702528208359426	-0.5352516917494153	-0.4372825246650883	-0.5091755063989158	-0.48037646913110066	-0.47490085011479866	rAI
765	-0.5559900736133391	-0.704196597265612	-0.5746997194332896	-0.47660989568875434	-0.42617478836577316	-0.5167614850009191	-0.46723565602020756	-0.4841713333622546	-0.5451079859541506	-0.49734889683347044	-0.47449680037140873	rAI
766	-0.3261223396419163	-0.414992846293773	-0.6157716884744658	-0.6429096541849755	-0.37547171357849446	-0.4175692230058394	-0.4793842167852442	-0.5261084722571832	-0.45249663078006475	-0.4924927384119685	-0.5012727971358468	rAI
767	-0.3374665517211115	-0.38556909260678657	-0.5945288278189539	-0.5028876333837993	-0.6521834120529832	-0.4973459879678489	-0.5412965353752094	-0.5101394486290993	-0.48330089367592804	-0.46473614333635355	-0.5032268098490544	rAI
768	-0.5325373854163571	-0.777119779176734	-0.6111606253819879	-0.6129367104952378	-0.4815460239959049	-0.5245817821977736	-0.5039683407980742	-0.48841108886809853	-0.4548351428314681	-0.4887516082950989	-0.48663635791843446	rAI
769	-0.7946973514034441	-0.43476546521957293	-0.40614194591557734	-0.3983950438733978	-0.6146518732084769	-0.42714858001617806	-0.4793701371812081	-0.48381608530139275	-0.48189976273116075	-0.4759620858663311	-0.4982372702269577	rAI
770	-0.362865486679193	-0.4514325253304461	-0.5129591642851277	-0.28530480327142715	-0.5130360711520076	-0.5819961993014876	-0.602021576331397	-0.46783800310170803	-0.4427947775657827	-0.45872616233522223	-0.48571231031228945	rAI
771	-0.8056947977730022	-0.5392618648378203	-0.6474416179115515	-0.6143784366918184	-0.46103025268156506	-0.5462719743472744	-0.467311218229746	-0.5105339914526413	-0.47836139224948243	-0.5010398632495742	-0.48186900903493624	rAI
772	-0.8411336715641871	-0.18639074116784715	-0.4650386692933616	-0.49662753180793934	-0.5264622588869555	-0.5586429905100236	-0.5295949163467123	-0.4771231323572689	-0.5336718918741389	-0.46839514491759743	-0.4693239844782521	rAI
773	-0.3122673852484756	-0.63167388809992	-0.38376575932370544	-0.415294984735923	-0.4871349757837293	-0.5343819608542695	-0.4687285795162505	-0.5434860544635242	-0.4713286268699426	-0.4861646164030613	-0.49071352448123107	rAI
774	-0.7198229264172111	-0.37026745877008244	-0.33268721541612495	-0.48893138635383	-0.4446618231011631	-0.3945220473307057	-0.4858340746131155	-0.5306425330855039	-0.4711152740497008	-0.4785284072995217	-0.5035500177267195	rAI
775	-0.6106405798345783	-0.5730590970927781	-0.6808822219618296	-0.3721599640300682	-0.4499120065342895	-0.4606689069050869	-0.5268324022305959	-0.4410725179262137	-0.49384895862918543	-0.4664695740597139	-0.504982450941049	rAI
776	-0.512483247226806	-0.4895703949762932	-0.5205046091629745	-0.3557057110732095	-0.5138126811761163	-0.4814253966822276	-0.44976267328378317	-0.4528073107264601	-0.471068427441379	-0.48097807365872786	-0.5008348832081679	rAI
777	-0.6677385682038322	-0.45099035660937736	-0.327341220680186	-0.5288652105933287	-0.43174870856889425	-0.5016454843233297	-0.5273500246052993	-0.5296337674370089	-0.46118820278202266	-0.48912489742429627	-0.47769608913295175	rAI
778	-0.4553566268020397	-0.34134598920533693	-0.5342314568334853	-0.40458664073385586	-0.5375484548613433	-0.42840686817085866	-0.47142754744164844	-0.4436267305776582	-0.45664001342358124	-0.5012439164042517	-0.47790905022247454	rAI
779	-0.5456256166519147	-0.4679403668479694	-0.4534835137227539	-0.6618287090943773	-0.4255368924929427	-0.3916347063426622	-0.4365253503289003	-0.5097669208837227	-0.5042259849787017	-0.4966362340589176	-0.4930305260443003	rAI
780	-0.294140606836008	-0.5625934706389124	-0.5472205334048666	-0.7607501040389483	-0.4924301040039556	-0.46701078614761754	-0.46233984771888637	-0.47271564901051344	-0.49540821417979786	-0.4777808063681828	-0.4755656580305349	rAI
781	-0.743308327080124	-0.4464645061847237	-0.6528990052002993	-0.5218554190708478	-0.5196327736923829	-0.510662137264868	-0.5095607047804965	-0.5224587403920968	-0.45445169881182085	-0.49677763970078986	-0.4789518937580936	rAI
782	-0.6482004615090153	-0.5252800702243634	-0.4794343877328061	-0.5958178484161247	-0.516960992015273	-0.47607607021625536	-0.52408900941994	-0.4876107601445351	-0.5233806304503991	-0.5059626786570512	-0.492076934916529	rAI
783	-0.42176373422925817	-0.1912420609519685	-0.30756361241442404	-0.4410005949093245	-0.5089518079121889	-0.4849839352228386	-0.5277042483291243	-0.4700096973371997	-0.46503352807632115	-0.47537300002672656	-0.4948233332055159	rAI
784	-0.6885854858290389	-0.381544522001741	-0.5919691261794071	-0.5284753132942148	-0.3775837507160873	-0.4653138842759403	-0.43018853861258805	-0.4428139965385773	-0.4698186997104654	-0.4879046739505216	-0.48902245128839417	rAI
785	-0.544157876698261	-0.5118187090609837	-0.36003050473731046	-0.4259395364258466	-0.45717104824323607	-0.47022027476237743	-0.4877620276082423	-0.5269388658846899	-0.4603923982618198	-0.48459151374780224	-0.4829577738256571	rAI
786	-0.40745077448691797	-0.7239071325625143	-0.49305793431693495	-0.644623782298302	-0.4707309800668127	-0.490891693578041	-0.3707449678328751	-0.4488332114992571	-0.47769537001344514	-0.48759083675150805	-0.4603325261970641	rAI
787	-0.3966743857710728	-0.4448641670497318	-0.4819897891220159	-0.4346538695005308	-0.47190907354010947	-0.48523852422171554	-0.4777719033410736	-0.46409282655960404	-0.46482206320690916	-0.48656251619461655	-0.47259961372526205	rAI
788	-0.5163007447154159	-0.6295333033938866	-0.4721666753645998	-0.4302194948551174	-0.40787456604075134	-0.587645141707694	-0.5158491231964073	-0.47951723929398854	-0.48235979755018804	-0.4824832818404579	-0.516595377423028	rAI
789	-0.764898683707118	-0.363722403822442	-0.5193501577761588	-0.5289765843047056	-0.5014950374571632	-0.5103669609088199	-0.4534234276315335	-0.5366264699886046	-0.4780768909640114	-0.4970593146327201	-0.48844918918034624	rAI
790	-0.4439512512373509	-0.38460292484137515	-0.3720597168493379	-0.6392334715950421	-0.593328343103062	-0.4015216537862555	-0.5015908153187285	-0.479033285873051	-0.5113163533234545	-0.4839939054924342	-0.4704057466284409	rAI
791	-0.7369817112777	-0.5067868491987569	-0.47009152677702676	-0.5794834287263003	-0.3672876091085053	-0.4450781579337509	-0.4566776810685309	-0.5207083216921332	-0.4511943395973461	-0.46191528325331277	-0.4669470746868566	rAI
792	-0.4707701168776024	-0.7335060748179256	-0.6762287661552208	-0.4903080161647201	-0.5106923388349507	-0.5785287913796175	-0.439026070889233	-0.4942016384437051	-0.5117205555006412	-0.49000943650978257	-0.4553510760817926	rAI
793	-0.5187381376292745	-0.31553044975040356	-0.7552016482266749	-0.4370811192851507	-0.35186804495664703	-0.37557308344808504	-0.5416134212077679	-0.5005393619319003	-0.4895010480237933	-0.5046041192293924	-0.48690047081876187	rAI
794	-0.5092362243003153	-0.3620869271418444	-0.25613241283038035	-0.39302387351364454	-0.5147683928409538	-0.5539375899195275	-0.49623702880486686	-0.5250693030220117	-0.5049701000431642	-0.5094187960338434	-0.4896491474492098	rAI
795	-0.3417185078914465	-0.4908752590380628	-0.44869374244592264	-0.5493449824952967	-0.37836779165154677	-0.4231867315393026	-0.5275340852896911	-0.47387515829124605	-0.505938627728045	-0.47308487729114246	-0.489337790341862	rAI
796	-0.07872717447900913	-0.3005158428968022	-0.4208517741238212	-0.6424509730496064	-0.3841495263094965	-0.5469770097474079	-0.4823238867391861	-0.5151414871612682	-0.49211568190743976	-0.488263743169822	-0.4678427856353376	rAI
797	-0.489718503671682	-0.4742227913156553	-0.49931449266441097	-0.6039412970620293	-0.4995196937122451	-0.4864959549682821	-0.4625963706551725	-0.45075246166737	-0.48027995343826857	-0.4616952058507731	-0.47751121360511173	rAI
798	-0.2911569104163852	-0.6754084213574622	-0.6685375116034469	-0.5668884982252377	-0.4740821428831124	-0.5371414535343885	-0.42991195931046816	-0.5253138450314156	-0.4180875265507813	-0.5056523973521551	-0.4749305990202427	rAI
799	-0.5870524197076008	-0.6916871775981276	-0.47620703049535335	-0.37093394854733547	-0.4907013320004401	-0.5728654386284342	-0.4600731612242687	-0.49632009970203994	-0.4940182484794923	-0.47195587461424066	-0.48859551507970755	rAI
800	-0.5605836013036791	-0.6128214761053535	-0.48099331390900385	-0.5895154808925075	-0.5190724190990111	-0.474069261586621	-0.5545869099635476	-0.47515961721724276	-0.43654456569286626	-0.46432543840852974	-0.4580469220570015	rAI
801	-0.7176888290366452	-0.6814139950539874	-0.5365947683387021	-0.5878316154968475	-0.5658582500842184	-0.4994751601043946	-0.48032084211524867	-0.5251037046216169	-0.5034073227750228	-0.5028413745848995	-0.48319201058735395	rAI
802	-0.6141943151462758	-0.5949643594063314	-0.3796920775451219	-0.6659693000116678	-0.5357701381598939	-0.4967957944343505	-0.4794068394090506	-0.45310514954649306	-0.48226787447960145	-0.4655248550361852	-0.46523157545107063	rAI
803	-0.4121125943233409	-0.5192559159270007	-0.46100282208475507	-0.30756926108935256	-0.49533140801034375	-0.46109345640458954	-0.5385774436840949	-0.5636929891655584	-0.51073270912233	-0.4804159184008174	-0.4720799376392984	rAI
804	-0.5429674437971144	-0.455719861613477	-0.5775543742255939	-0.6323638284025154	-0.5253330222996437	-0.4055380969250516	-0.5014581922290334	-0.4985185952577417	-0.5040473667926266	-0.47335463415036183	-0.4901884517059597	rAI
805	-0.36368366090011683	-0.5465285433229363	-0.4039997336139338	-0.6074820115531556	-0.5030653836124598	-0.47042428039149753	-0.48792273370529005	-0.5024607748286903	-0.4855075125794404	-0.48339935112308574	-0.4927105803131282	rAI
806	-0.4710117618726015	-0.39693329597141636	-0.5696199395654717	-0.5465329170545836	-0.37929544054297154	-0.3548954049191943	-0.48577992530629505	-0.48335550237583536	-0.5224573191512486	-0.5021968674289919	-0.48752229356950266	rAI
807	-0.259663787535816	-0.3440937796856597	-0.4513067654643671	-0.48749481608913564	-0.49604779344954486	-0.4551278195294754	-0.4450988631035212	-0.4647415589865962	-0.5144187544160922	-0.49911032454935556	-0.4763570937541287	rAI
808	-0.5727269760525632	-0.7204287318568511	-0.47817613822122695	-0.49264457610791085	-0.39149411823645197	-0.543672390646299	-0.4220500226697434	-0.4973461912422237	-0.4878706476647606	-0.47394980479009036	-0.4808659958780129	rAI
809	-0.3023717035587299	-0.32215598584010313	-0.536276099095393	-0.5669042972931075	-0.4610014327571555	-0.4199459454604038	-0.5131807034484024	-0.468451344791233	-0.4746843974494913	-0.521633970538224	-0.49513339126602524	rAI
810	-0.14163246738876925	-0.3358523324687288	-0.5083650059313214	-0.5327410807207607	-0.5455980361893317	-0.49302316940339413	-0.49861880941096914	-0.4941986828600565	-0.5205733865877636	-0.4780449407637595	-0.45199618241170464	rAI
811	-0.7629832906525958	-0.49691416007527117	-0.6908649326951682	-0.5003477593392469	-0.39225387789299676	-0.46432354179069346	-0.4904039433552604	-0.45674368293765866	-0.5250186215914695	-0.48029000912046843	-0.4769949594870716	rAI
812	-0.3312428991957375	-0.3694625119041448	-0.6115286237491365	-0.47700277457784873	-0.34964931619037587	-0.527145613802419	-0.47573736401013855	-0.4981334071509613	-0.5171534550476838	-0.5031978065765976	-0.4858485210980461	rAI
813	-0.1699921311624828	-0.483018408741322	-0.21036709710782986	-0.4753559430524417	-0.39914422512592757	-0.43207804821858	-0.47651427944695063	-0.470418063280364	-0.4937501305326316	-0.5028988645042773	-0.4821605518488391	rAI
814	-0.9369634587178635	-0.5273390104080282	-0.5055672042519066	-0.4333533383985994	-0.5200738552004527	-0.46684737681165606	-0.43318281014448906	-0.43744232681129086	-0.48155064305481343	-0.5127362267216578	-0.4844237815234016	rAI
815	-0.7142444749382272	-0.3979843180120858	-0.2780214885619207	-0.5256886448430244	-0.5128929872707358	-0.4732894819764144	-0.4703244915340553	-0.4468852623023367	-0.5064980270851582	-0.4693039355771152	-0.48343275040372313	rAI
816	-0.42529014097158535	-0.3345497544721355	-0.511368756960026	-0.4523997897445556	-0.5598561698364132	-0.5778136241314559	-0.4436758143588454	-0.5161554216250138	-0.49220072001440573	-0.46737342620420724	-0.4671462081659911	rAI
817	-0.3246436283116014	-0.6598161429668238	-0.476068396638641	-0.43356530619916417	-0.5223638488243649	-0.46295291008396144	-0.3724345635885094	-0.4797130584829196	-0.5257148059582761	-0.49412307813741346	-0.48253137991426015	rAI
818	-0.038505873420130204	-0.53677501566136	-0.6560452428356109	-0.44431020325839776	-0.577207206077752	-0.5824662004309646	-0.5287290936804375	-0.5484169812608006	-0.5566511530456313	-0.48256338937366283	-0.5039589870587712	rAI
819	-0.5891502040703636	-0.5769452302093497	-0.51953807940534	-0.3944729915085399	-0.5480722096159314	-0.34583308592129564	-0.44371187661685685	-0.5037057610841493	-0.5028961167531658	-0.4747267810312927	-0.47526846000403195	rAI
820	-0.32777496208718643	-0.8803815250292544	-0.35081316044376964	-0.5201978830247284	-0.41783849897261865	-0.49911769268760153	-0.45357614584243716	-0.4506542358211812	-0.488850938928761	-0.5052693288291039	-0.5061787513585597	rAI
821	-0.7805237276487762	-0.7593106580799522	-0.4311465925922564	-0.6128125142174231	-0.44431528434967854	-0.4969498701917179	-0.4898906443018653	-0.45033077738033755	-0.4951459759978951	-0.5010144395297685	-0.5012073653280104	rAI
822	-0.5875264894617728	-0.5259788096967288	-0.3840551998150407	-0.7568764472318917	-0.5555113936591474	-0.4980557426957937	-0.5122675943957473	-0.4811203905594445	-0.49247163256675003	-0.4501154552413942	-0.4710413466696206	rAI
823	-0.6810350066418128	-0.4858317393634344	-0.558262749914229	-0.43061750238881336	-0.5111508707429168	-0.5068479808272465	-0.48944716062239585	-0.5069217000543933	-0.5318075798953438	-0.49927814089222583	-0.46895116319586594	rAI
824	-0.5781415200471561	-0.5716850865940695	-0.29262109566358163	-0.41703184634043855	-0.48958800761699073	-0.5181801095708954	-0.4423780441144038	-0.4761694466314567	-0.5105146744276235	-0.4792755415356238	-0.5081654037025577	rAI
825	-0.24498203495219076	-0.5518102472204103	-0.5417876232050334	-0.4538333453178547	-0.5345263861943446	-0.4481737064570619	-0.5012691698648785	-0.5198301919044392	-0.5138875963185486	-0.4991074193703308	-0.4726031982149789	rAI
826	-0.5714472546341949	-0.5780031766186493	-0.4142090464881745	-0.4993148643837665	-0.41657814327458575	-0.569594648541539	-0.4911832130858849	-0.43825671028135404	-0.4439143515106676	-0.4803606295838655	-0.4635653150872064	rAI
827	0.18069421021907947	-0.46610357430896654	-0.5670471081990448	-0.3974842773557608	-0.3981046689220858	-0.5328314952269323	-0.4250005029917439	-0.4348217891519614	-0.4373204176507741	-0.5138423961766939	-0.5177194278326442	rAI
828	-0.44853464987664365	-0.46707080321326505	-0.5238434547048675	-0.48001238842279415	-0.4603755743627836	-0.6345295566692524	-0.4368988376477447	-0.483613251988914	-0.5083134847936509	-0.5062589416587989	-0.4746137300607753	rAI
829	-0.5956725519538734	-0.6636421401232572	-0.3136856495655469	-0.6112050481413096	-0.5111660875734638	-0.49923422408812806	-0.5068546428486079	-0.4879139351489846	-0.47707979732151745	-0.47633064622799	-0.4965494754819385	rAI
830	-0.762553685332338	-0.6530017225697498	-0.6211454367267922	-0.5412466603966065	-0.46164650163422977	-0.47255109864098677	-0.5316858671781614	-0.44652853460897246	-0.5213284082408123	-0.5067042114961898	-0.4994806289037405	rAI
831	-0.3395357001744624	-0.6409077389945449	-0.30196008712262595	-0.7400332092752931	-0.5483569254799278	-0.54880720636084	-0.48060710088573466	-0.43022167485206214	-0.47053676051895227	-0.49670103493558454	-0.5048550544431435	rAI
832	-0.4659179778357619	-0.5981552906238916	-0.5515705045215253	-0.6297428705049496	-0.4582492376119265	-0.4269214374398524	-0.48513174147122706	-0.46730017472846114	-0.49626621766047785	-0.5043818290463155	-0.49052884062261715	rAI
833	-0.5177221156526239	-0.37287380556370286	-0.517079768402023	-0.44540309499404446	-0.4506002561329031	-0.4962255724537464	-0.4921567357226605	-0.4772390604052353	-0.4716304215986168	-0.4745085776537371	-0.4888226907015438	rAI
834	-0.6754818388113826	-0.5061841621483629	-0.625311123673325	-0.5581770103074615	-0.4710496432586486	-0.42413418585670243	-0.5093938482337073	-0.43820229950762213	-0.5506781170247719	-0.5035849165785257	-0.4817277330442836	rAI
835	-0.6692048592666672	-0.5471642350184209	-0.47801844956460493	-0.36243646531600404	-0.4378432712901088	-0.45760062337826274	-0.4749656768805566	-0.5051584710753126	-0.48516526002692006	-0.4941845863050012	-0.49772293255029537	rAI
836	-0.6819176405805634	-0.4398037332847379	-0.5162021304087065	-0.4333706193269914	-0.5730225974468659	-0.39458894688151575	-0.518573135664859	-0.5240589318803721	-0.46805500226319724	-0.4347608716655258	-0.4774704636074278	rAI
837	-0.5555787612444136	-0.46996810837400294	-0.5181035064237324	-0.6001958557275356	-0.46959000490715036	-0.48810975824787367	-0.506278495220045	-0.46610329524978805	-0.4633354773078082	-0.4690686465048594	-0.5048824874741207	rAI
838	-0.7472408748920624	-0.6245623957376558	-0.6796746049504503	-0.6587061654287543	-0.4341668072295479	-0.6043783727585276	-0.4886838362740962	-0.48784495824357255	-0.44256447208515004	-0.47669480252263413	-0.4711771818344986	rAI
839	-0.6198715545849501	-0.6385719215596228	-0.5768472662567915	-0.4855046849997496	-0.6247138782993908	-0.44356433574118787	-0.5179251216880472	-0.5176667927164001	-0.476080322920435	-0.47538734421734635	-0.5058536617009514	rAI
840	-0.38435443577990874	-0.36240993324144366	-0.47784510694302523	-0.40065545086152676	-0.4685249030016332	-0.4453523555094092	-0.4580626688331232	-0.48991691580912117	-0.5578510368591582	-0.44568078145286505	-0.47358592744099115	rAI
841	-0.6219959231332312	-0.5286689069799488	-0.7406591005459231	-0.4516580357406762	-0.4484254553750398	-0.5084564889498515	-0.4791350079407052	-0.47382032450486433	-0.5376059527675972	-0.49040137773733494	-0.4723726573254564	rAI
842	-0.36035023245041564	-0.5645744960776463	-0.7195327892695288	-0.4855151743925086	-0.5841511367394843	-0.5177134084184984	-0.5459004944768692	-0.4909774500662951	-0.42982015445208954	-0.47168953392831964	-0.48974052990323413	rAI
843	-0.3723330962927193	-0.877790761150566	-0.2339757780568499	-0.5376657618027046	-0.514521125929181	-0.41046159631580137	-0.5152084831277309	-0.44856979316182866	-0.4688584704281127	-0.5144164237734422	-0.4492791686266713	rAI
844	-0.7357525728166641	-0.5503868496797789	-0.3482627892101175	-0.6355663181270516	-0.6454997483191055	-0.6177180663120994	-0.44322093904653237	-0.3952147231974261	-0.46173335964418255	-0.49775067087422686	-0.4927643633043701	rAI
845	-0.2891183103901844	-0.26843436820773103	-0.7488808933937644	-0.44477101982274114	-0.4594797609495977	-0.36973249161108795	-0.4625330647381622	-0.45901375413333023	-0.502491193535827	-0.4966400409803532	-0.49668873192928614	rAI
846	-0.5521600831195171	-0.48471742319141753	-0.7639244376296687	-0.44486518375747797	-0.5003997600527151	-0.44012707218870617	-0.5427500134086086	-0.5342444180192273	-0.45406169908911126	-0.4913744233787821	-0.49941398123541547	rAI
847	-0.5278770266531541	-0.35843226799117583	-0.4354554230179624	-0.5075383830555649	-0.41261809823982976	-0.512947584777721	-0.4660264746335668	-0.44020083086359385	-0.508371170388776	-0.4987462467144367	-0.45670625287126304	rAI
848	-0.8077523474967183	-0.42644035477684716	-0.4995201021721682	-0.3233442235012598	-0.5512221931924898	-0.5866406365935518	-0.43513491101672286	-0.504775892771567	-0.4673170860230355	-0.4794491133931137	-0.49131845323754075	rAI
849	-0.3421825867492147	-0.4382707455965308	-0.6630817990238104	-0.4592438951782097	-0.4608903151171421	-0.3880660042617451	-0.5492277009927592	-0.46705328361218684	-0.46803125293470815	-0.5020384796114498	-0.4611600885472801	rAI
850	-0.5249044674539761	-0.5582968492742978	-0.28593460769394397	-0.28823146810507755	-0.5294151692143397	-0.47092023986495796	-0.5768961011620118	-0.46035655594631114	-0.45548141477485177	-0.4850919982044898	-0.45323478268070694	rAI
851	-0.3418898514361387	-0.3974725288008819	-0.5484826676367333	-0.506814445054122	-0.403621942230902	-0.5326854695663306	-0.5320694832497299	-0.46726111769842754	-0.4763615576678826	-0.46262119319990896	-0.49562827380444413	rAI
852	-0.34703965849233437	-0.43458090892512696	-0.5511963661343793	-0.42226259450163567	-0.44294263897607616	-0.5254779146297623	-0.50087772319113	-0.5241204761829991	-0.5073010706409645	-0.4707966284831272	-0.49916902553679776	rAI
853	-0.801984503138018	-0.5359865105389822	-0.4746990484788682	-0.2852099026179256	-0.5063966910841072	-0.48929267120959474	-0.43371130936163177	-0.4668999636341879	-0.4618576547624323	-0.47653953541579025	-0.4854611866126383	rAI
854	-0.3067908439205365	-0.4240548034784977	-0.5776863643925807	-0.5380530722027733	-0.42094564240333154	-0.5475375717644797	-0.43804447733628205	-0.46768922102339594	-0.44279472792468305	-0.49194142992898093	-0.48164190375144605	rAI
855	-0.7824607670829128	-0.41415316748844866	-0.4444635502274454	-0.4695992541510234	-0.49789697272965644	-0.4011120442319368	-0.48069669665914344	-0.5374180308437472	-0.5204614339778937	-0.5011686132713433	-0.4773413602949999	rAI
856	-0.3941716477953686	-0.6678822999975006	-0.4950976783602281	-0.5550640072019317	-0.5163617673682105	-0.5002146678513966	-0.5050253427556726	-0.4699723100772162	-0.4713779942555793	-0.46736421526269956	-0.48376104136072545	rAI
857	-0.3692659115911719	-0.6465690450645688	-0.8770474008874483	-0.4933653577231315	-0.4760731706474347	-0.46494848782728615	-0.5078946183075727	-0.5093348907867663	-0.4489697434231279	-0.48398040640148343	-0.47831878780231596	rAI
858	-0.2315809134166394	-0.6612391306346675	-0.5308600535739785	-0.4223806306912637	-0.5421011882397938	-0.3915258609678303	-0.5179397801412375	-0.4953019650223172	-0.4546935351030345	-0.48050000473335996	-0.48074197054511675	rAI
859	-0.6044058886151188	-0.6454458310715863	-0.31893320999569397	-0.5036129447926313	-0.44521669060824726	-0.5474966171740234	-0.4710993978535288	-0.435225937208826	-0.4757334954652887	-0.47740854249153575	-0.48167386405756146	rAI
860	-0.21137850305316752	-0.5318667436254824	-0.6216175481418255	-0.5490661241508505	-0.4625042652930393	-0.5523434296018662	-0.47471886817356157	-0.46955064323892626	-0.49855009998999217	-0.46628731810115726	-0.4891653215045499	rAI
861	-0.5738013176876935	-0.5853395104476957	-0.6050744808094557	-0.39752413170832973	-0.6182302199766214	-0.5179537524202148	-0.4690531274591707	-0.5117129134272791	-0.48740387039580774	-0.47877219925325787	-0.46864039621593334	rAI
862	-0.8847594741377143	-0.6963527814821815	-0.75758576911326	-0.46319757576795295	-0.509416248243925	-0.4505837366463811	-0.4663227190082574	-0.5266541123862919	-0.5177120040037582	-0.4618541427964387	-0.48496909457206894	rAI
863	-0.5359838304499553	-0.6513325170762702	-0.3836009359430994	-0.40624391954990613	-0.48426057419112395	-0.4877297515695474	-0.47082473514256534	-0.43937345681835505	-0.46148591301673003	-0.5042849503413664	-0.47840176850100724	rAI
864	-0.369975763014223	-0.6387169049815445	-0.6716852117419422	-0.4119974160511853	-0.49995604210440714	-0.5604417768572972	-0.431764255956185	-0.5032662130495372	-0.4945347937921115	-0.5013394035728996	-0.5016232371894749	rAI
865	-0.6265459335126892	-0.8086961436639666	-0.35794289235591054	-0.5292418227191964	-0.3466081532944386	-0.5041942839324527	-0.43944347509034676	-0.48919072178830714	-0.4645152270595372	-0.47470426575991737	-0.4836117779759771	rAI
866	-0.26410305249720967	-0.4872840585905107	-0.19855160628398902	-0.40236960950077294	-0.46331929237024344	-0.5417899065378133	-0.45688868649282804	-0.5084465421841475	-0.5288535428159801	-0.4938463132018975	-0.46396592023593813	rAI
867	-0.4122200946808414	-0.8043842792122355	-0.6814351796546884	-0.5647787673404628	-0.6272317138695175	-0.40546978583353294	-0.4451622591807644	-0.5058359121222232	-0.45439651675642917	-0.4804824634696706	-0.49673329348968376	rAI
868	-0.3159306456459153	-0.5515955486722588	-0.5890573200425551	-0.6297497507788037	-0.456745745176055	-0.44321554180919626	-0.6096538037209984	-0.46772872788552244	-0.4925778519979628	-0.4670714354312593	-0.4955827440681325	rAI
869	-0.6346719146563231	-0.3784590071308979	-0.4299990926809865	-0.3808424045375451	-0.4991914034682245	-0.45939636472982254	-0.42711703516267274	-0.47368474423907697	-0.47740613123719333	-0.49094030574295505	-0.49698955923982047	rAI
870	-0.43239930616238703	-0.40480278434000894	-0.6807158229775722	-0.47177081032923	-0.6498619263273514	-0.49773961189323823	-0.455321259839391	-0.4754997488707009	-0.45931046920345603	-0.48564579116365053	-0.4721720826023681	rAI
871	-0.43072902707402566	-0.22328300879680577	-0.46898203041014835	-0.3565541905279091	-0.452925028848412	-0.5275545390942489	-0.48773267544814136	-0.5030112771943833	-0.4799945036523349	-0.49914547049245334	-0.48228629899895087	rAI
872	-0.62658124361087	-0.4710496266021731	-0.48973272856093153	-0.5082646823723038	-0.5010319235307188	-0.5032867333680447	-0.5052708665776808	-0.4508576634449919	-0.5157963300284665	-0.46764603124703075	-0.4926934330570621	rAI
873	-0.8813620062754461	-0.5166849390551045	-0.45573098835379655	-0.43713967323983205	-0.4877952855367212	-0.47064589989839906	-0.4886205887866438	-0.4482406863687147	-0.4594827441612011	-0.49577314801987116	-0.4878202892319319	rAI
874	-0.11741278135589057	-0.5022256415127189	-0.39240881886929185	-0.4383114607128242	-0.39348750623417933	-0.5346766850216097	-0.4905964340938842	-0.4503223271017948	-0.5342880202770349	-0.5246084972627516	-0.4731081368440624	rAI
875	-0.7220815359759871	-0.30488890479511543	-0.5000933881349107	-0.5096607113882462	-0.5641302182762115	-0.4372219163972765	-0.4921506341351006	-0.4858698642048124	-0.47729861526376494	-0.47669101850601087	-0.4776834399599069	rAI
876	-0.4437739792983576	-0.8808185851374462	-0.28340256951389864	-0.5037710595681323	-0.5005973001975876	-0.5217900052115537	-0.506687246505765	-0.49623325737527696	-0.4886739441357445	-0.5105068613393687	-0.49204515433672275	rAI
877	-0.6482866006895487	-0.45082316879257933	-0.48020648940637656	-0.5749539768471573	-0.5146735294144847	-0.44200069161729144	-0.4850771574854617	-0.45806647415105356	-0.4881531845292783	-0.4865545710951404	-0.4635650658348052	rAI
878	-0.2456311515258034	-0.5003293919519791	-0.5929153499507541	-0.3928708649002059	-0.5382041954202168	-0.40407295129580234	-0.47042089943205634	-0.4475226760027247	-0.49762250259767093	-0.48073245812857424	-0.4621607862037352	rAI
879	-0.8272063513410571	-0.5569391622568914	-0.5102945852113316	-0.2700932814899654	-0.3833363634937072	-0.3612470479689026	-0.497602177530128	-0.5083477432444972	-0.4865049193677536	-0.4909050905156292	-0.4519288677358066	rAI
880	-0.4211424514522351	-0.718423601371241	-0.509615476908624	-0.5900630393072359	-0.44035782039188603	-0.5283418649535261	-0.5083565499703359	-0.45478473295617844	-0.4719844011240897	-0.4963245791307975	-0.5072524361901798	rAI
881	-0.1856664605902534	-0.23023636992083085	-0.49396126284199743	-0.5068869837274775	-0.38975437881907365	-0.4049467534918383	-0.5382263012409749	-0.522091815973876	-0.44695722976554625	-0.44205845621982365	-0.5026360870820771	rAI
882	-0.39252081668506206	-0.47435153816300396	-0.49351765971427375	-0.4076809510917132	-0.425663436589661	-0.5634531847053732	-0.4735693677576842	-0.5289258074461018	-0.49410325931919014	-0.45644267206803596	-0.4602554519612368	rAI
883	-0.6164354083267505	-0.33452805187438567	-0.6645589582345828	-0.5517889675418797	-0.4588100279678393	-0.3530221640804776	-0.4215471158947653	-0.48794132935484036	-0.4686513234998501	-0.46343499570797003	-0.46033779549638115	rAI
884	-0.8736408626087925	-0.899094771922756	-0.5730554882363428	-0.3628561235045235	-0.3593317233482155	-0.41479881324610973	-0.5069020136709791	-0.5082227068775307	-0.44740987749078887	-0.49045470719118855	-0.49956130677397614	rAI
885	-0.6699671646447701	-0.32617949250472195	-0.5086595679620193	-0.4365687541820624	-0.34323015919894556	-0.38822000312353716	-0.5518860859710888	-0.48491934873999637	-0.5034168245197123	-0.4792932839334354	-0.48130202278199113	rAI
886	-0.567388773456948	-0.45814835093571527	-0.3999587111443082	-0.4696598239449325	-0.5255517804497843	-0.4684419284411705	-0.42754458691272046	-0.48016859399562434	-0.4581430766998237	-0.4888186832081942	-0.5067374058286984	rAI
887	-0.5416194781030158	-0.4230235799444294	-0.4548399171627936	-0.4036635153045265	-0.37550329167679203	-0.5905777317693001	-0.38372496981615767	-0.4968459687784821	-0.4845884004814505	-0.47630795104986695	-0.5039813368560503	rAI
888	-0.4796932504594521	-0.14235210894869296	-0.20130143066815623	-0.6053972863469353	-0.5545865376337398	-0.529679064894049	-0.48243989281366356	-0.510747336607537	-0.46558211081435247	-0.5013923666257326	-0.4685547740259068	rAI
889	-0.4920987063608014	-0.6814404456369332	-0.3845235052885725	-0.5199243178767098	-0.5570374543364569	-0.39289073789369733	-0.46458056623310684	-0.49892378067044296	-0.5058023768929744	-0.5207571539622213	-0.4769116037339097	rAI
890	-0.4529887787433654	-0.3230240586803067	-0.40412701154396496	-0.4472035345759006	-0.5327961339186058	-0.5980104097841831	-0.44801133496889145	-0.461829714395934	-0.4789169594538153	-0.5245567418344387	-0.5002687686476943	rAI
891	-0.8509501562421555	-0.39310521112971375	-0.49423398962918014	-0.5850050488750854	-0.5347530183756509	-0.5504684440155767	-0.4783774702010807	-0.5010386362241146	-0.47313975043785444	-0.4855010506232638	-0.468654859380529	rAI
892	-0.19739671862328478	-0.5021159651045864	-0.5312334734832549	-0.3647786299784888	-0.45372828581207875	-0.4848192201295068	-0.4776861385747857	-0.48370546962539085	-0.49778174569578487	-0.4674913050709853	-0.4810746808718892	rAI
893	-0.1780615008076266	-0.6390609678673524	-0.6574416901632455	-0.5820535997903316	-0.43697625134957263	-0.5223040384039086	-0.4915693754208852	-0.42553949440956196	-0.4647003409112522	-0.48430887226769437	-0.4636534154698375	rAI
894	-0.12621380231608564	-0.5532623248715985	-0.5473140494909288	-0.4102319218044899	-0.5180036047337457	-0.5190175952054922	-0.4618756932251014	-0.4144272529970614	-0.4618920197184226	-0.4841255815400993	-0.48284968415280205	rAI
895	-0.37348363900140863	-0.40457392187227964	-0.5947970717567712	-0.574647434022819	-0.5613900336664808	-0.5219752787471726	-0.4765452169226895	-0.48836178197716007	-0.4574486145114767	-0.5231182557185261	-0.5007466840156714	rAI
896	-0.5970032380801208	-0.4811322430514119	-0.43804536387460025	-0.4527244040900419	-0.448526033801804	-0.4757253199127217	-0.4316673381366188	-0.44058194611148965	-0.4807345102807383	-0.4759446334689023	-0.5012943769924693	rAI
897	-0.35475576943316817	-0.3423112615828747	-0.42352781074912976	-0.6023816391016144	-0.5702509255771295	-0.44342387742449724	-0.5051915371326757	-0.4626727576739026	-0.42932196601545936	-0.5243454909584558	-0.5054583140040947	rAI
898	-0.44132175837033616	-0.6032997062424931	-0.5446843782380061	-0.6477203951955773	-0.593006054117688	-0.5234832041829488	-0.42832949061296943	-0.4765037766037302	-0.49171650943217454	-0.48045831507621245	-0.5031336712498938	rAI
899	-0.4497635647826384	-0.8025530602788948	-0.6171699767766047	-0.4919532856571285	-0.4289577033923119	-0.5095835761036741	-0.5275388504015442	-0.44302007664442794	-0.4783003455929919	-0.4859324346048919	-0.500534990177588	rAI
900	-0.6072218645057796	-0.4331248333119036	-0.5594648154333639	-0.5260872267765663	-0.440899005923229	-0.5195778880198378	-0.5186141382874171	-0.47565079986418185	-0.4784700112953391	-0.4511137958710229	-0.46915155926551017	rAI
901	-0.17966600551274625	-0.6204626827608385	-0.47527589683375326	-0.6427300653665392	-0.44179765185622055	-0.5180561347631426	-0.5277138546568161	-0.45235608891924584	-0.48796186979583744	-0.511987567371265	-0.4921226809392305	rAI
902	-0.44926236835215283	-0.5229018372241918	-0.5000282957269915	-0.4789655220307607	-0.5085136561512188	-0.5533674595355179	-0.46870330881242633	-0.49356494916322874	-0.45084303944497434	-0.4858429216192189	-0.4867698154455667	rAI
903	-0.8571346937726062	-0.5999443056157988	-0.6304639790843682	-0.5333119720784273	-0.5359340836841827	-0.47516262091766676	-0.4524103455228734	-0.5154507840537048	-0.4404455916432605	-0.4884133204453631	-0.4495244420916643	rAI
904	-0.7816409884494738	-0.35975648642442415	-0.5308560182977754	-0.4749764139076856	-0.40639120744759816	-0.4800816931265499	-0.5161108693914407	-0.5039455950601672	-0.4875083118507981	-0.4868199701318336	-0.4955478132257126	rAI
905	-0.6163797486855952	-0.39262125158992517	-0.5562060973741793	-0.5077023285484836	-0.45806500146452256	-0.4883138837825764	-0.4414207215808495	-0.4801065894145688	-0.4811130283646542	-0.47962320257638574	-0.481650342874854	rAI
906	-0.780247509820908	-0.30899550491445876	-0.45734010000152603	-0.3270504405637833	-0.45268554019156404	-0.6248265750017491	-0.47431028369077155	-0.5323862783753541	-0.528101708489524	-0.499384147403705	-0.46653827314604807	rAI
907	-0.56422372584188	-0.07836874168641618	-0.4994105573609017	-0.4527660179161364	-0.4768106925251141	-0.6031979610339913	-0.5240011085256503	-0.5064504331484629	-0.48510676372118594	-0.4769507308880103	-0.4612804508364806	rAI
908	-0.9201287206139784	-0.607425816767714	-0.4715820786424011	-0.5462523830692446	-0.5062577588758056	-0.5744227864900159	-0.47120966656874524	-0.42099269062002004	-0.4496535406049461	-0.49588523946929686	-0.4743989064765311	rAI
909	-0.523638794848243	-0.956604416562106	-0.31935514439464113	-0.6494428795563775	-0.3867644204157542	-0.546206033967691	-0.44026193055618235	-0.5013815896155812	-0.4703050987028254	-0.478082960806628	-0.4573022474153363	rAI
910	-0.5987691232424283	-0.5805470305918813	-0.29195989476470824	-0.4190217314461753	-0.5727463624610932	-0.3764881832325602	-0.4829010823666529	-0.4585203398258344	-0.5295077390463846	-0.4891087449263278	-0.4706347429385573	rAI
911	-0.7591272657727965	-0.6902653787594359	-0.42610965175925053	-0.4431149938354115	-0.42993000430116984	-0.5493402997590692	-0.48352184176100915	-0.5746090864527706	-0.43197826784910964	-0.47363582388212966	-0.47822885497175993	rAI
912	-0.5053105064047924	-1.032835753627725	-0.3501577669001063	-0.5845037949400474	-0.4045779751865609	-0.48966821706895397	-0.4948666069749962	-0.42789611868239313	-0.4665328234824349	-0.5177779552797068	-0.47105929305602606	rAI
913	-0.6943966624360164	-0.16448214522535698	-0.5321149757908106	-0.5105672319095677	-0.44454097437974255	-0.5340420420569533	-0.42937839387526333	-0.4858394113757901	-0.47980496986918675	-0.48169143439030837	-0.5116993459624739	rAI
914	-0.732797687099311	-0.9120152376943282	-0.5702234281692921	-0.42395442495620506	-0.3825246146570836	-0.4665393975611192	-0.5374449138938838	-0.5317107527122574	-0.498943131639576	-0.49326125364094336	-0.5135528358580888	rAI
915	-0.625466551462528	-0.08353802618759334	-0.41924970785060767	-0.4202921234151007	-0.5000259848997116	-0.41243035254410576	-0.5678326826041347	-0.4915787058283756	-0.5300837134013567	-0.4673439722341421	-0.4797423162568904	rAI
916	-1.029815213234439	-0.3095895117982133	-0.4778647411001414	-0.2937617664650069	-0.508854443507165	-0.5266563068586533	-0.47808514829646925	-0.4461161907172989	-0.45544443464980944	-0.47675996342878835	-0.5009577283145101	rAI
917	-0.6354783460815132	-0.5898773314191208	-0.47231798442378425	-0.4143248414629907	-0.5396138432139226	-0.48108892252243984	-0.474995982905698	-0.4683939708589905	-0.45028247157889995	-0.45417172746171586	-0.5392758994027623	rAI
918	-0.11365112679664416	-0.24172583261469546	-0.2643192220618999	-0.3762758067892018	-0.5065940409173615	-0.6241589609959339	-0.5707927935736975	-0.4572738112502085	-0.4771072770693751	-0.4822018868918346	-0.4936609665590977	rAI
919	-0.5246079000835172	-0.6209786655121237	-0.27148564680194004	-0.49650619282442593	-0.6502028324047688	-0.5206960644766129	-0.44364258436037346	-0.46218004448869593	-0.507400833002076	-0.47016984459257155	-0.4873692947911273	rAI
920	-0.4603078115353535	-0.5674482055516216	-0.36300683889923774	-0.5162113855182987	-0.468086480813625	-0.45122653595329537	-0.4557288675350546	-0.48595217664892915	-0.46276345268851055	-0.47163552433591294	-0.4827939907098446	rAI
921	-0.21488993551905045	-0.6110198402046005	-0.43869115545398335	-0.7017972148596909	-0.6690617081881224	-0.4951996059940833	-0.5032392019551527	-0.5531991889611949	-0.476062149370462	-0.45774999483864803	-0.4686355116620839	rAI
922	-0.6609272207559345	-0.6702145978680277	-0.34505923460226806	-0.3012100167649132	-0.4692032833786876	-0.4849019909768275	-0.5006582099542135	-0.5242104289068996	-0.5134591808516519	-0.4939823386463301	-0.45649425149766454	rAI
923	-0.6670646333304647	-0.6571465306506082	-0.41094440931087967	-0.49058347587500173	-0.6000365311373799	-0.4670384239706969	-0.4424768474017775	-0.48214305003050034	-0.44726700905893907	-0.4789634763922346	-0.4943446872692092	rAI
924	-0.41309721740185285	-0.5328906641004992	-0.32782460397720087	-0.5483337110190396	-0.5287996968103661	-0.4848958758790708	-0.50169548219406	-0.4853561116459139	-0.4731289252985181	-0.5095345447730524	-0.5065747588273141	rAI
925	-0.9086057646417046	-0.7630028361730549	-0.6690707066687468	-0.42701454738249217	-0.47709967145058224	-0.5169220792697391	-0.5405596204333366	-0.4846388388866792	-0.4622223022668709	-0.4978489769506726	-0.4746950837113973	rAI
926	-0.20107223330798682	-0.45778663732495634	-0.4735272260030903	-0.4057728890938625	-0.5817773900464868	-0.5115576740327628	-0.5025078414127014	-0.5007626260771736	-0.5250010320368692	-0.4801370595683921	-0.4938954590964444	rAI
927	-0.6730795092250866	-0.2921119843695733	-0.40262906848516106	-0.6297254330755295	-0.5228829671782442	-0.502856242147475	-0.5457967395083293	-0.4562926040088748	-0.4754573146777847	-0.4804314189535047	-0.4807937965986195	rAI
928	-0.515274162331528	-0.6102184355361951	-0.5440890966735102	-0.4433835153958572	-0.47910883066674315	-0.47785030181766674	-0.5232328247170356	-0.5117846823203244	-0.4665297187207246	-0.49993990390993365	-0.47843873666511805	rAI
929	-0.09185811602668284	-0.2984208084779061	-0.4094894711897284	-0.40301664818097954	-0.42221444160055777	-0.5069012537740863	-0.46231445003608906	-0.5081592895439976	-0.5017365620960701	-0.47135152790188606	-0.4882353827328388	rAI
930	-0.6149300711067553	-0.2964208541432155	-0.4638945410868557	-0.5425801153930498	-0.6010236283119132	-0.6498094949810372	-0.5292106144943998	-0.4799748812133192	-0.5213906449662726	-0.4589556515652037	-0.4482563184776562	rAI
931	-0.377140446141707	-0.6417207268447189	-0.5553306853757757	-0.7351375842698858	-0.3786821955117532	-0.5313145232777122	-0.4726963510657633	-0.4929501636443838	-0.4785260500562763	-0.5101423351457007	-0.5021038132782497	rAI
932	-0.4373407928881736	-0.770616178828542	-0.5608225276460982	-0.6227655037310809	-0.45671885902402165	-0.42825867184915456	-0.5956148358712613	-0.5425273454886126	-0.5134898548960757	-0.4851540881058776	-0.4792866522055965	rAI
933	-0.6837716533111623	-0.2853625444806122	-0.7344621080852334	-0.3962644070728687	-0.6414240829271346	-0.5947720276228231	-0.5240362796545072	-0.5263730851022342	-0.5211445369434308	-0.4851782185716017	-0.48932588907198843	rAI
934	-0.662823869868163	-0.45721566537882563	-0.4966384256412941	-0.5597236325599932	-0.48422083210943667	-0.44784316296709187	-0.5447623625170602	-0.497791045741101	-0.4923664033721183	-0.4863879962602958	-0.47623588900215247	rAI
935	-0.5313595933883709	-0.33533987049643316	-0.6077517563011259	-0.49988345695370495	-0.46821581746434465	-0.4748041732849208	-0.5187614797269242	-0.5396806533486914	-0.4422982959753564	-0.49336879719742127	-0.4769591604898293	rAI
936	-0.5480985555553838	-0.5290826811817664	-0.2743042904243095	-0.5216656500743572	-0.5356836583392695	-0.595855920325199	-0.4647790012798265	-0.5126466495778388	-0.46103294384769117	-0.45883701924882286	-0.5020081447917605	rAI
937	-0.46749703442958895	-0.4653230943100309	-0.4447343413206918	-0.6585151838260779	-0.34584467072258446	-0.44589429773800104	-0.38315228028075593	-0.4953292798735194	-0.5011716545855841	-0.4693943605210447	-0.5011772314419864	rAI
938	-0.6103262746587438	-0.5196361200388747	-0.6704664424334407	-0.496796573421461	-0.612474933632385	-0.5370373280277195	-0.5898863332022312	-0.4536586271886692	-0.5106895447337215	-0.45887003949640465	-0.5096472335602449	rAI
939	-0.6251728900463335	-0.6862241923139304	-0.5587949814702207	-0.6358702111832992	-0.6398883131889419	-0.39284254513108385	-0.5290043746814754	-0.40700291286442325	-0.4909303109780993	-0.5120022778456763	-0.4736788041678429	rAI
940	-0.4453853193191211	-0.6051629845306901	-0.43529590100165466	-0.6037150986893243	-0.6474908554222198	-0.4602738087703309	-0.4987213566661619	-0.4678110738545752	-0.46915928985813105	-0.5106246865154164	-0.47364343252654917	rAI
941	-0.3701695856036039	-0.43532275514274216	-0.4418697929050961	-0.6102121924282462	-0.5165483998323034	-0.5362431097271281	-0.515524518632041	-0.495869072892934	-0.454528135762152	-0.4795848172779366	-0.4666438527259251	rAI
942	-0.46436998315568956	-0.6314428585057652	-0.4342056517197176	-0.4916596620124491	-0.4780457099118868	-0.4847687897116932	-0.4662684825954257	-0.47910728579916356	-0.48435773930904663	-0.49315651057456833	-0.4729376929484643	rAI
943	-0.3066742115504881	-0.43761213259689297	-0.23571196560877036	-0.48949278992073947	-0.45080398295169194	-0.5928204386316401	-0.4422019289124658	-0.4296321782637495	-0.4990057999729872	-0.4723397592677411	-0.4665625667480558	rAI
944	-0.44153201732038394	-0.48559151244233695	-0.46863903859776623	-0.5188984924494858	-0.5437748336848247	-0.5512419042170292	-0.5038970652254698	-0.5126629621406917	-0.46008691913728994	-0.4956237144654991	-0.4967364467491572	rAI
945	-0.10351141518090874	-0.29420447254733373	-0.23574363884958832	-0.5831491629447043	-0.418204555065706	-0.4309637751256741	-0.55414957534553	-0.49512149150853996	-0.49171827553004205	-0.5105270781305482	-0.4779990061703479	rAI
946	-0.15167554407675254	-0.7328999837452925	-0.5951975543962568	-0.5225500842649213	-0.45502247090280645	-0.4686605322809092	-0.4844526184162935	-0.5057521539926607	-0.4653863782915034	-0.46957087978941375	-0.4963034032993931	rAI
947	-0.28682757192657293	-0.32538924908722205	-0.46774446875911896	-0.4503296372665652	-0.587511807060923	-0.547678955365791	-0.41214187622987286	-0.5197856324280056	-0.46552889070025544	-0.4407102442421911	-0.49717212585545806	rAI
948	-0.6833923736433123	-0.26215239415669445	-0.5600609109824161	-0.5117024121060614	-0.46725988602573537	-0.3999906703612955	-0.5053827188522413	-0.5107439831657942	-0.5333194088607794	-0.48766767787924037	-0.498733197218867	rAI
949	-0.7880063903792889	-0.34609127640581544	-0.640751399842446	-0.48514006380889846	-0.5264047113420566	-0.45284779806850983	-0.4462440389940131	-0.48594304545329065	-0.44847234340216935	-0.48797285485839664	-0.4855899490571287	rAI
950	-0.6676190968156948	-0.4143190448834456	-0.4158570144195288	-0.42287019949460075	-0.40037117421605506	-0.5222909350478554	-0.4644909536352249	-0.5229054970687552	-0.5177108899261692	-0.4841001384369797	-0.49733535157918185	rAI
951	-0.5816088656564083	-0.3696683313669131	-0.4318500067662145	-0.3539068171329816	-0.5302347190969635	-0.49494832376231473	-0.513169461477767	-0.5124130517987374	-0.4784460217537939	-0.4902406654453091	-0.5114658222557558	rAI
952	-0.606168705752718	-0.4861986772576826	-0.5936483460005216	-0.5502399810594002	-0.42424322269084574	-0.4589580713703303	-0.44943827263134684	-0.45564362190578817	-0.46211762930933054	-0.45957558726686637	-0.4768146727278463	rAI
953	-0.43152038175997803	-0.13062681406699075	-0.34900681109995313	-0.5677356516873028	-0.3236609841589233	-0.5103510700388953	-0.5311291584394833	-0.569505914174224	-0.4766556894654185	-0.472086510061013	-0.5023751410769872	rAI
954	-0.5513862821162554	-0.4922206922285063	-0.48329602365174934	-0.35650284251056963	-0.41935217182438306	-0.5126341368499473	-0.43355638446005035	-0.5225771271534899	-0.5233267704611366	-0.4844873904493242	-0.49799756687651975	rAI
955	-0.4593156819254201	-0.7147636778621208	-0.4316760065542477	-0.6112471249234386	-0.5517260271434271	-0.5356059723181517	-0.47101798561962294	-0.4947166883508602	-0.4665072086710156	-0.5078152515252653	-0.4795869882904576	rAI
956	-0.65391105529721	-0.69711412162141	-0.6239798223013479	-0.5732241169101882	-0.4996035363972766	-0.43370368238992085	-0.3524948994836966	-0.4905701176528154	-0.502565392567796	-0.514710539059536	-0.4820327946090582	rAI
957	-0.72380582574421	-0.8052435750852986	-0.5453216594768424	-0.3633094046837408	-0.48568216606617093	-0.48084046268793257	-0.46674822113187747	-0.4513109980471068	-0.5070413788959827	-0.4776621020913584	-0.47790960934013965	rAI
958	-0.7542338970428412	-0.3723810952126634	-0.17912726394040687	-0.40661205120810856	-0.544672885919919	-0.4169831600710133	-0.5007269342493181	-0.4939097681006026	-0.47750977694387775	-0.4603410580710211	-0.49335615367637464	rAI
959	-0.4749127164277273	-0.406262313665901	-0.2866238833578332	-0.7134870253378001	-0.5113645042384387	-0.5384595289835131	-0.46304212107361	-0.4849622065589506	-0.4640910879966073	-0.47362531394400115	-0.4649828123503835	rAI
960	-0.451932350696185	-0.37791394866280575	-0.6592446000418565	-0.4926648465945001	-0.5255652115549124	-0.41220061066569547	-0.41760689166263726	-0.4920999289474912	-0.5040175357822037	-0.5290111594855894	-0.5293515268246317	rAI
961	-0.7893902246473974	-0.49419179145014963	-0.3845307582838776	-0.5136037677045536	-0.41083116553179994	-0.46657466820707755	-0.5852422553540568	-0.4580920853831426	-0.4430666918124433	-0.4941702003791599	-0.4986511138807988	rAI
962	-0.08880421994848674	-0.8013848406211739	-0.5384712079751831	-0.42801044197873495	-0.5261814848783233	-0.575712088403818	-0.5023165105644098	-0.4840998656191135	-0.5434617577456509	-0.5185967853435698	-0.46894659678822337	rAI
963	-0.45406342801562916	-0.5200449541804507	-0.5507869917272714	-0.6220927151305282	-0.5047110109183058	-0.5481848254342392	-0.5401306619861795	-0.49738834338202315	-0.47288465530301804	-0.46533631681712384	-0.49619369671851044	rAI
964	-0.4141302552962989	-0.4364616566358413	-0.6048360698035341	-0.6157593470405953	-0.5171613725832044	-0.5104999334416612	-0.48458537071002156	-0.5330792705725389	-0.5003949948996245	-0.4702819329045169	-0.48941983702939146	rAI
965	-0.6682568513396794	-0.6834501100985388	-0.49746225634295343	-0.42053466884022905	-0.5144599156039389	-0.5650140410091662	-0.3909006408325423	-0.5567278638843541	-0.4889940407490596	-0.46880873697585757	-0.4924062837442262	rAI
966	-0.32136148830704736	-0.6195096357894183	-0.5141495423572394	-0.5386781874981053	-0.4856467618159381	-0.5403010570466535	-0.4741598550100259	-0.4020558761358333	-0.4641380440433121	-0.46325640632156495	-0.47313025232034517	rAI
967	-0.4447323856810705	-0.738714960922672	-0.4722929092790471	-0.42144520207537456	-0.484142424025488	-0.549533910628132	-0.4230065267385387	-0.4672748249977693	-0.4759384903969119	-0.4826013040545994	-0.4842170748491584	rAI
968	-0.27719763877437004	-0.2901278676162311	-0.3337556522528157	-0.5370176827617131	-0.4433851877265042	-0.47973330062365943	-0.5621549210624914	-0.5321044005045097	-0.4874896206698278	-0.4822395159297688	-0.47936145648231293	rAI
969	-0.8079212657344653	-0.5341759493411138	-0.48260796947955004	-0.5326458202673887	-0.4041699138715057	-0.5470172693253735	-0.5675750970892995	-0.5168692303086787	-0.40880335364449916	-0.47045649761882474	-0.48727682343905343	rAI
970	-0.6325790651441263	-0.33889369443539774	-0.5082529379623486	-0.46132687680859374	-0.4814054028093429	-0.46740621352273193	-0.5192785275516139	-0.5003544224008879	-0.47658855928080884	-0.48832774839599663	-0.49383332945256825	rAI
971	-0.6105279578974504	-0.4001426360113076	-0.42894360240640833	-0.3392024019535989	-0.6618577051816871	-0.42829343085537325	-0.49393592960521043	-0.4979640927169763	-0.4632609867510108	-0.44151947507540973	-0.4886384809762688	rAI
972	-0.3467661019970705	-0.3630245534087423	-0.24497401997791335	-0.45642549026139845	-0.5207701376620143	-0.39947948330562516	-0.4994170238795581	-0.5086282766882407	-0.4738157514144862	-0.4798180873456998	-0.47108976103831723	rAI
973	-0.321745342221399	-0.5036359124212869	-0.5049253665770557	-0.4971087246315523	-0.5139482282316598	-0.4959035703241373	-0.5078793300802741	-0.4907850028598638	-0.4450028693150065	-0.48730170259206684	-0.4863744979891633	rAI
974	-0.7072863309892851	-0.3922495358805333	-0.4582751401514842	-0.474094054013427	-0.34752530533835196	-0.5556337017958676	-0.4727962401273924	-0.4765756899536986	-0.4656577648503597	-0.4818112455677239	-0.4999971676793586	rAI
975	-0.4686884707458825	-0.5247556678737547	-0.37693554727512474	-0.26268875949165904	-0.5671813473851671	-0.451590922208748	-0.5356653578355802	-0.4989013691853731	-0.4691083573810789	-0.4939655115355557	-0.4673062889003863	rAI
976	-0.767110705241336	-0.2988081023709891	-0.5319092790297907	-0.37495763260506454	-0.3941961491692383	-0.4828171030150356	-0.47439088907960886	-0.46041046081912756	-0.4707650795603838	-0.4655840741395185	-0.4656559849075713	rAI
977	-0.45836438902202437	-0.3192035786990518	-0.6603091653893531	-0.4447936441449982	-0.5149098613125159	-0.41506149306357903	-0.48937498279711455	-0.44291603248317174	-0.44607922589228444	-0.455097585792833	-0.4778626935092773	rAI
978	-0.8215276006054254	-0.21464880891004492	-0.33801665462475255	-0.4482927588876864	-0.4471255112913889	-0.45192683766122904	-0.5442433607893752	-0.4525526045225651	-0.4643701009499037	-0.4280998157279721	-0.49706240507952076	rAI
979	-0.35453718781675947	-0.512901207419148	-0.4803773603269835	-0.5792637240501124	-0.3947615141226104	-0.40029028359777424	-0.5403475699321262	-0.5321038747379294	-0.4968923567046548	-0.4869862345002575	-0.47708178023950437	rAI
980	-0.74624151697198	-0.6682482442672635	-0.6548522409451614	-0.5664956215006354	-0.5446572452108069	-0.6223631431833854	-0.5172379982412203	-0.4544761474925006	-0.47274174637456123	-0.46574279279822856	-0.472817155912566	rAI
981	-0.2232359684987708	-0.7287786392264998	-0.5936994717424618	-0.5058766415073682	-0.48379948094785946	-0.5242619172022877	-0.5503427441244446	-0.48607934322228985	-0.47444686492598015	-0.44014048589871574	-0.4505723900352771	rAI
982	-0.5689166930825731	-0.4297959966683361	-0.4815616380181093	-0.49514339468392965	-0.5726052641358278	-0.39178590606847774	-0.4155991839422972	-0.49038743120093725	-0.4953029100407261	-0.5279675511317069	-0.49242849778220255	rAI
983	-0.5104936190862602	-0.6659646898170674	-0.492851921812224	-0.2867684971404353	-0.4917402346640114	-0.5272520364870067	-0.46939559233494454	-0.5041284586378058	-0.47018810308783326	-0.5004928393120706	-0.4853647971986489	rAI
984	-0.4523958254379972	-0.6083189071317788	-0.6076815386647575	-0.46055274247800404	-0.5127585480598192	-0.43141587200720277	-0.4597549129508923	-0.46972843090526434	-0.4792877731847764	-0.4974951418675153	-0.46524977756549857	rAI
985	-1.164354162006717	-0.6322437096968208	-0.6717005928687916	-0.522533781623753	-0.5517802554936964	-0.4757703812144525	-0.4398730540731131	-0.4673154292842554	-0.490452952250809	-0.49409970280577425	-0.4581441774779941	rAI
986	-0.5531517693272744	-0.40711313990701276	-0.4628669398261638	-0.40698996795197795	-0.5354933362961621	-0.5448423619849839	-0.49110172696605114	-0.5349009017795705	-0.47573974526465246	-0.46508773171901296	-0.5121243769266624	rAI
987	-0.745340814542302	-0.41848061580195856	-0.4845478831597178	-0.5753052564712591	-0.4903740798274596	-0.4801567107943688	-0.4060829441876664	-0.5363734303284353	-0.4871685746099552	-0.47651987365139814	-0.4830379843640143	rAI
988	-0.3169882381445846	-0.5710286030745353	-0.49177702764769854	-0.44763663462613595	-0.3324482792269016	-0.4981903939633309	-0.5445901747898192	-0.44524468935381856	-0.47473667778036344	-0.5092273479677043	-0.48521289787981575	rAI
989	-0.5912987411448071	-0.44019197802356863	-0.6781914739108854	-0.36600150451005664	-0.5602868905041991	-0.48269316087477543	-0.457645337984631	-0.49461438258253104	-0.45100133628569977	-0.4526468342628367	-0.4730638877073584	rAI
990	-0.8994443245517264	-0.5886251731754613	-0.4115923316022861	-0.5330801516604494	-0.4515827461596524	-0.49934910027835516	-0.49233467827945565	-0.5083712083519678	-0.5069735051670219	-0.4919529694099162	-0.5063609098609647	rAI
991	-0.5019086974872355	-0.5300874695901997	-0.4523949356567143	-0.4761237732269348	-0.39724332033152115	-0.4847541814592278	-0.4298796081126293	-0.4933968807560107	-0.46662700418427727	-0.4555356553061148	-0.5155084109947882	rAI
992	-0.7126120859879206	-0.6237277302409444	-0.5409693358417302	-0.4524401366172523	-0.41335474174045805	-0.4857361447984695	-0.6018630716983635	-0.4378872994511605	-0.5446101604588655	-0.44277283225514025	-0.5087379397862746	rAI
993	-0.42216757927091997	-0.5259961131127889	-0.3574957861724923	-0.6633897293098403	-0.5131296877676368	-0.4821849998291507	-0.5166700672292909	-0.5050654782666939	-0.4584986167375547	-0.48075272696832216	-0.4950723673370974	rAI
994	-0.6680138845821307	-0.5680940829089639	-0.3472442485971185	-0.4254377240293967	-0.6621210561860728	-0.46327849379812663	-0.48423886132887634	-0.43157979277252034	-0.41507691174208017	-0.4963937089433015	-0.4842801828520618	rAI
995	0.06777283347238433	-0.8507861469805154	-0.6640417662340133	-0.46733157244881685	-0.5312624991809811	-0.5236718878233747	-0.4890944327240349	-0.4421166728570615	-0.5199948817302616	-0.48516234207567493	-0.47654665406506025	rAI
996	-0.6346654382808297	-0.20079436415724422	-0.6420280463270768	-0.4024390117601558	-0.5780682269700252	-0.4208666013844774	-0.5328977912895332	-0.48649420649726244	-0.475715801973853	-0.49328287737641435	-0.4822279809309772	rAI
997	-0.3389352935694445	-0.41653265840607245	-0.81062973330128	-0.5803984599560534	-0.41001517523694203	-0.4503311394521608	-0.4271593892690145	-0.5130760599114834	-0.5381059607295018	-0.5161891387691726	-0.4910077745031976	rAI
998	-0.4629795515014704	-0.22090627284847256	-0.21847223126789544	-0.3308724054597723	-0.4575147364506052	-0.5538446372446961	-0.43326333235831416	-0.4551755536009451	-0.5178027170076731	-0.4795659981652172	-0.4701686271056018	rAI
999	-0.6821687506846422	-0.21359098597054388	-0.5130607423159731	-0.6173547398183357	-0.4980857583209824	-0.4920675151024577	-0.47890594105962814	-0.4653390129156385	-0.5063425321352218	-0.49942601043977036	-0.5156577814744853	rAI
1000	-0.2580912549941407	-0.48263268221270494	-0.602389834640626	-0.48311489196249063	-0.5606828613284477	-0.551585394449965	-0.47018421068861505	-0.4263729508100634	-0.45368762126489137	-0.4866156103822408	-0.4671552010499999	rAI
1001	-0.8899394890135004	-0.6801219031075553	-0.619472660203339	-0.45322065126250305	-0.4866760366586793	-0.49781122129248095	-0.4081721053828851	-0.47289692456740623	-0.47268173251081896	-0.4936203584168718	-0.4831167231230649	rAI
1002	-0.7241568090701639	-0.5921757765804831	-0.30997538618468495	-0.3745178230778736	-0.5157651083773364	-0.481471281411993	-0.3955015692453795	-0.46418558331460147	-0.514186212905607	-0.4995271852485625	-0.48932896885366023	rAI
1003	-0.4451826847568941	-0.5460768022445356	-0.41686547172120797	-0.5167208472054741	-0.4708799750555816	-0.4920051280960185	-0.5084153303599965	-0.5150160010071211	-0.486375412853566	-0.475809361574154	-0.4849525651414406	rAI
1004	-0.7635044145647364	-0.8863749508788786	-0.30907737953141873	-0.3220407526961767	-0.5851236666354299	-0.6965760822089359	-0.5028134854244912	-0.5007049836123766	-0.5016319388567143	-0.4946320727695645	-0.4846599724876845	rAI
1005	-0.40168306097257955	-0.38802261291798545	-0.4364432001547093	-0.5800261554037348	-0.6489276223268055	-0.5263932872501813	-0.3680114427019245	-0.45130275443138496	-0.4136235711765429	-0.4432388733854786	-0.4813192993128696	rAI
1006	-0.7177255202514163	-0.5631079869390848	-0.36829406115216884	-0.6359608554432147	-0.44400103770405897	-0.47020863754722353	-0.5605075229175881	-0.4827709687682215	-0.5036740561753006	-0.4929979402995245	-0.47926642373491807	rAI
1007	-0.5262415255814838	-0.6895372593606776	-0.5250554006682567	-0.5958113187654912	-0.516051144534004	-0.4932598218537351	-0.5238113603511424	-0.43941223958309755	-0.45376121425135957	-0.5109217348608923	-0.46121840392724567	rAI
1008	-0.5025641863235872	-0.6626607366920549	-0.391842974915196	-0.358788161006221	-0.535590137881972	-0.5094113527162054	-0.4797585667529936	-0.41527760824645144	-0.46677861763684547	-0.4972552449146184	-0.47771165840290175	rAI
1009	-0.9995474013870854	-0.6871381286301133	-0.4579653334033315	-0.496301749986661	-0.5866014572118586	-0.4485601978720469	-0.4582780681333443	-0.4970592177545421	-0.5230229724255562	-0.5097580998247503	-0.4710251451473849	rAI
1010	-0.4665915093984203	-0.4464528023749955	-0.2880269168537318	-0.48998739598393476	-0.6528049321872822	-0.4352177776026259	-0.4397818592413099	-0.4230812919701579	-0.4547168294408589	-0.5085237318573548	-0.49878719127746285	rAI
1011	-0.4044550269081959	-0.7504944216170466	-0.3805053206902008	-0.5893470761259654	-0.42527747453261067	-0.5404385385639867	-0.39167478646560017	-0.5206972002724398	-0.4879981974692624	-0.49394367111055915	-0.4789346560560324	rAI
1012	-0.7680006341491117	-0.6539858171766304	-0.5469386439620684	-0.6501183614920968	-0.5155273264951512	-0.4501984640104378	-0.4839355179511229	-0.4549913056054911	-0.4695939502482852	-0.48251156996935846	-0.47420775931857356	rAI
1013	-0.7346733525362974	-0.5988574151624161	-0.46972245056402184	-0.4870189250065216	-0.43674367004399717	-0.43013479642469404	-0.46324400152724904	-0.4758978863219166	-0.46100735148881905	-0.47420247814742916	-0.4729763921760379	rAI
1014	-0.33110182058564436	-0.6562619572444873	-0.4908696892004688	-0.5181428905158405	-0.4578142811926748	-0.49798634094716976	-0.47804768225361877	-0.44702303045973485	-0.4353720278793059	-0.4556790017885664	-0.45501431334786585	rAI
1015	-0.5351760462327515	-0.4977801444154281	-0.505570650946547	-0.5939711126817803	-0.4022271274945806	-0.5092041940863482	-0.43520859441119947	-0.4853418220295389	-0.5150058452862988	-0.48740869571103257	-0.47401860435310406	rAI
1016	-0.4826148752217519	-0.6805047728879768	-0.41994652019070045	-0.28465680215385053	-0.4705516412526555	-0.4834895073688972	-0.49622497491131373	-0.5312335386956152	-0.46623507963967764	-0.4639860258845409	-0.476621683225908	rAI
1017	-0.4406366201313782	-0.5492142938228947	-0.6341985294143828	-0.4990945124016159	-0.4809720649012837	-0.44010745400868245	-0.4730869236715637	-0.49407772990243687	-0.47779594326153696	-0.4689912933771689	-0.48620308726401285	rAI
1018	-0.6194532811050161	-0.5718734976231581	-0.5941246683125253	-0.5634773772005851	-0.4899545370432264	-0.501777037215011	-0.49856424507270836	-0.4243962472918878	-0.48180425392873305	-0.5330071416053891	-0.45752097112409146	rAI
1019	-0.6770659096947417	-0.29437743245551795	-0.345390374658178	-0.4408241787135965	-0.47379378215632123	-0.4658887364472958	-0.42895859415820126	-0.4858395383597871	-0.5278672285345507	-0.5153341828371953	-0.4762219480323866	rAI
1020	-0.1533278182333744	-0.6407566988927735	-0.4768897308964296	-0.4330349356539393	-0.5053345670538816	-0.5530154246711724	-0.45419625831961735	-0.44868354798603916	-0.49944850666765134	-0.5167906166991417	-0.4587174336686	rAI
1021	-0.5829976041393364	-0.4475223860161123	-0.3926873034064583	-0.5236781090590448	-0.4375997405019646	-0.4522592288577627	-0.5598589190868035	-0.5128312339827609	-0.46291181936556985	-0.48339662801655914	-0.471965889603894	rAI
1022	0.10533496977697392	-0.5327273106604676	-0.537983265504363	-0.521512823474394	-0.495618202423329	-0.5003077238380123	-0.5100686199353132	-0.5151199716494032	-0.4720622366712261	-0.47381849227312844	-0.5150257030344596	rAI
1023	-0.26666812161036957	-0.5232080958545304	-0.5981638684876736	-0.4149626352292216	-0.44994026117469066	-0.4591599908627412	-0.4837630544685441	-0.5119666667399764	-0.5029805319233899	-0.47280385891014126	-0.5085753872764008	rAI
1024	-0.7419347632689363	-0.39601155763447454	-0.3573606203190143	-0.4682775640041957	-0.6280367960039037	-0.4310113539789743	-0.5442337709558901	-0.4208462835565206	-0.43013191349751684	-0.5103280284637843	-0.48219255414082407	rAI
1025	-0.28286836296718476	-0.48326172020524083	-0.25655759065782874	-0.38038945370251004	-0.5051630646632195	-0.5395633494772282	-0.4572209414984735	-0.5175810124197562	-0.4638488920470176	-0.47523089269516555	-0.49749343994531164	rAI
1026	-0.209986016688807	-0.3957486184906572	-0.5059995705560616	-0.43702142015687534	-0.6433399174916059	-0.5001008040232593	-0.46062385340053563	-0.4375517459143301	-0.4403101127566862	-0.4913087270009743	-0.46430059732442286	rAI
1027	-0.6641808243285765	-0.5864347822670316	-0.5304142791730405	-0.5190369937097392	-0.5444407952264759	-0.5437053938037512	-0.529369677847218	-0.5066390390259756	-0.45954464605833734	-0.4745088674304749	-0.4954839113736951	rAI
1028	-0.0869854051453017	-0.3301739209699518	-0.26606085369153504	-0.5487158124386251	-0.5258972369499219	-0.4178674985997233	-0.5049375534435261	-0.4348487733837699	-0.48863032988434396	-0.5072964586568741	-0.47412508930179426	rAI
1029	-0.24831141679198152	-0.35424140316744124	-0.5219315728375981	-0.45053522894670556	-0.45155622046736354	-0.5394728774560105	-0.5172558880040301	-0.4625060786028622	-0.4900159250023184	-0.4735830436878849	-0.4958763986128217	rAI
1030	-0.32799333127778935	-0.8055132299181971	-0.430978469934927	-0.4251991102346664	-0.5451179403065141	-0.5490678708436001	-0.41796081268261576	-0.5113021235092117	-0.4799463425633726	-0.5063485982019771	-0.47790232770612545	rAI
1031	-0.4494988344578943	-0.42726345034805285	-0.6227753704695707	-0.44379860869167775	-0.5206422492713677	-0.5383345315681447	-0.5268962281881481	-0.46062529646675127	-0.4965359646019957	-0.49805422718526465	-0.4723466574951788	rAI
1032	-0.5057128030535716	-0.9383672347303151	-0.6793469322469969	-0.47669723507367506	-0.4757915992461298	-0.5292582176078998	-0.48019901076137445	-0.47502125223600067	-0.49936202343185526	-0.4600497238911391	-0.5011466541282906	rAI
1033	-0.0957333315609022	-0.4089271518271163	-0.5157333102707916	-0.37184498877031547	-0.6335997520616032	-0.5066163470736798	-0.5437619623353686	-0.4797477880125295	-0.471750904064668	-0.46532701377010877	-0.4571989873898691	rAI
1034	-0.5367541446658775	-0.6442865413000399	-0.4962690675015593	-0.45680824881793086	-0.465830219834333	-0.49917768352900205	-0.5269642944466341	-0.4878434623292787	-0.4722973101472675	-0.500595808893587	-0.5051680591436354	rAI
1035	-0.344237375748849	-0.46492392506115104	-0.4576901166087612	-0.3958646882439289	-0.4525310680320848	-0.4419427716986878	-0.5008393804481248	-0.5465770446278432	-0.5021672444822088	-0.4610051592401636	-0.48002898792021026	rAI
1036	-0.4864566521863759	-0.38165027055833306	-0.2960127155731579	-0.5755089072216205	-0.3165092433756263	-0.38045366360160804	-0.5066671467051648	-0.4833176917046834	-0.4840353651564847	-0.4732004762960235	-0.4765960016287001	rAI
1037	-0.8436549771437336	-0.5396950461499942	-0.3388591256868101	-0.5924569150700902	-0.5888393576717317	-0.49651009918602307	-0.43181114243183344	-0.4547028575954247	-0.5058310182355263	-0.5248682925692648	-0.4685163288510863	rAI
1038	-0.6076281659817712	-0.22207195159293555	-0.4132345538389019	-0.5101430587741167	-0.4556278359178986	-0.5268745466751481	-0.5562884872741393	-0.44277109703881495	-0.4539280736590236	-0.48372585397311546	-0.47436817531996484	rAI
1039	-0.4026507701771579	-0.6709035959103414	-0.44109367793240034	-0.6079055301237036	-0.42051078622257565	-0.5278308782400744	-0.47418371817700555	-0.5008966927728407	-0.5002221595977858	-0.512361022170066	-0.5077968902358402	rAI
1040	-0.2899738227386708	-0.9095332543888937	-0.6671921017683958	-0.4397015479228566	-0.4018411762990541	-0.4139370248242194	-0.44957346367307227	-0.5002995899058447	-0.46820862390956375	-0.4849521051907507	-0.48554489148058355	rAI
1041	-0.6723833363570366	-0.5245135575147776	-0.5620965387473944	-0.6265098572015024	-0.5267646601802679	-0.5640116539050876	-0.45378509242435777	-0.5044044437229404	-0.46017784732713835	-0.4517324032222511	-0.48840863817509705	rAI
1042	-0.6859888713446752	-1.0353770374775542	-0.39494282290957133	-0.38787583115392155	-0.3996771691391068	-0.5168280562487886	-0.42895127807983097	-0.4923219348606365	-0.4402052585454763	-0.5096481160217137	-0.4825713591354133	rAI
1043	-0.48876828515962273	-0.6317618639511415	-0.2620188892793521	-0.4578449569306838	-0.5310361227087154	-0.42512541032751455	-0.480216399735859	-0.4538629501651747	-0.505486061276919	-0.47863490268993963	-0.4889260684369411	rAI
1044	-0.5080505589150481	-0.5832250985188615	-0.5305720732141481	-0.5071392137417269	-0.4732481457723383	-0.4744588733130988	-0.4897005305852012	-0.5048934338415364	-0.5429538935875421	-0.5012067771203467	-0.47701966634992193	rAI
1045	-0.844638342434689	-0.7024012625453259	-0.4098765171042015	-0.5168965488285412	-0.4789261046569178	-0.48728141488064824	-0.5031614045901422	-0.5311270959071644	-0.5074849594906174	-0.4391289943327891	-0.4651903745909367	rAI
1046	-0.5330268820989098	-0.4542362337932313	-0.5650749830254075	-0.3218353968095498	-0.4902627019920144	-0.4238648388895283	-0.4506898030193391	-0.4888253317308058	-0.5000803988370973	-0.49755246243968126	-0.47771443422187865	rAI
1047	-0.35408264553008906	-0.4495949180678265	-0.4285691744447137	-0.44906761463829475	-0.4665225986842772	-0.565040234395171	-0.5057914702887012	-0.5208704283410136	-0.49263060159719546	-0.4751204597297851	-0.4692850375392113	rAI
1048	-0.5822492707452471	-0.8381262258805318	-0.54277019219091	-0.3931384930704198	-0.6600863238989181	-0.5355892155171472	-0.5377813153572869	-0.4970915363375583	-0.5042676868050491	-0.47341086007005234	-0.4942262034619697	rAI
1049	-0.7679316846843139	-0.4504381909969175	-0.5472362134438079	-0.621419908415797	-0.5647496851983088	-0.5246524931701877	-0.4341007941455044	-0.47474879788722746	-0.47025930479559463	-0.46525597272540986	-0.506887920722253	rAI
1050	-0.6791395074227138	-0.6368195171727834	-0.40225319396073667	-0.5350847431754299	-0.532441866989232	-0.5167308893931192	-0.48897495737389735	-0.4777270650648531	-0.43278742841907103	-0.4857043972707435	-0.49529895870609075	rAI
1051	-0.2813389929272687	-0.38084878756125473	-0.365213850596573	-0.39375948311446635	-0.5564193198037546	-0.5156915284693429	-0.4759392248320053	-0.5181535188866762	-0.509960977343532	-0.49109202889591197	-0.4797403503239794	rAI
1052	-0.4107689141245478	-0.6613163034970436	-0.5016571909975617	-0.5709774020369204	-0.3487881994593102	-0.5015914406027041	-0.6127853616352148	-0.4794008335173955	-0.4604561245578284	-0.5185281222527718	-0.5045441203509883	rAI
1053	-0.49325199146380133	-0.33949284021259946	-0.6580880255032665	-0.5255556119727658	-0.4857192022514375	-0.36206063321952164	-0.5073252394091566	-0.5486959416964102	-0.47112778690730817	-0.5065685744058301	-0.4847063517209281	rAI
1054	-0.6184675111343255	-0.5087594923006411	-0.42344301880347257	-0.23910365684446305	-0.6270410850809472	-0.3959329740934474	-0.5591908359314675	-0.48958944455134323	-0.4719466777393178	-0.5095021966432118	-0.47687624153392993	rAI
1055	-0.30497128131172735	-0.26328915796117286	-0.4474423760796017	-0.5371374978763371	-0.4273958216587607	-0.4945551877498343	-0.5037078278249727	-0.42966821179976394	-0.4869536578710869	-0.47641126195722405	-0.4895861665431942	rAI
1056	-1.0650532480654364	-0.7455439365255158	-0.48538647073622276	-0.40278650370204766	-0.4149279162488047	-0.4422386365971544	-0.4893251059668035	-0.5356899092091993	-0.4846860383109873	-0.4855897623569925	-0.47276695400083696	rAI
1057	-0.5911771820825326	-0.7078263209868723	-0.42130899534547334	-0.5235662078802955	-0.4159244496198041	-0.47863076604480614	-0.5028695768904077	-0.48578299778249784	-0.4716951829750438	-0.46973764211011415	-0.48904791987281243	rAI
1058	-0.8446400007494447	-0.5102581286364679	-0.44934467653137977	-0.40198799406835234	-0.41860922925711175	-0.5075769248576767	-0.3922651739990728	-0.46281382206772564	-0.49933077715295743	-0.44374663786072327	-0.4939066339102649	rAI
1059	-0.4245538683635063	-0.3379616767483649	-0.48399258287441516	-0.44643173758736715	-0.44359538026106726	-0.4178228552682711	-0.48507670030723127	-0.4875847358456256	-0.5301621003902841	-0.5259001195413762	-0.48942252470198916	rAI
1060	-0.4738572492254929	-0.5741479547288956	-0.5566709199328782	-0.5952969395722436	-0.48110207687534223	-0.5035107072381829	-0.4575312573670249	-0.5165576452080411	-0.5085581404234454	-0.49975346625522793	-0.5019679709369054	rAI
1061	-0.4581477595717608	-0.6201389502808308	-0.7690782666574181	-0.6691805806376269	-0.47897696156970937	-0.45725650849634547	-0.5271589232503237	-0.40131590765401237	-0.4814171817737984	-0.5368064336897819	-0.4836761155785672	rAI
1062	-0.6906532235217486	-0.3853790565706745	-0.45364114453053117	-0.6091140336814111	-0.49802325933064695	-0.4327702724902191	-0.4551507389750401	-0.4825744442089201	-0.4528651944498546	-0.45139160989173216	-0.47532849558502593	rAI
1063	-0.45866717832830456	-0.38870279163378163	-0.4025506210267067	-0.4570030037478189	-0.4569973922377802	-0.42289220730117305	-0.46821644822638175	-0.501452534881879	-0.4494196428113189	-0.4466522033552828	-0.4725631499346749	rAI
1064	-0.27886028304323185	-0.4204420605047103	-0.6380143975684387	-0.44480373423402714	-0.39347586828919007	-0.6034235456792657	-0.44324523892191225	-0.4832411094041328	-0.4757387542936609	-0.49484107108403597	-0.4737117550204465	rAI
1065	-0.36718703764318233	-0.3776462266275501	-0.6622996650807701	-0.6374532121180511	-0.5286257879183252	-0.46016928744557645	-0.5955403532997416	-0.5051390905096381	-0.47375531874123455	-0.5065342682189551	-0.48218589003265877	rAI
1066	-0.8320331354414827	-0.4534560054635711	-0.321283362972615	-0.5067322832701029	-0.5942958279999974	-0.4465490089051478	-0.5391332869010885	-0.42947403404269324	-0.5351141481782316	-0.5063972622487593	-0.4736560827365676	rAI
1067	-0.3879304147015459	-0.1626815508739555	-0.30968066579470305	-0.419250487661999	-0.6075234172506669	-0.5423343209804302	-0.4073552604043721	-0.5241197888737701	-0.4434452145596061	-0.47007340708008244	-0.5018277209161986	rAI
1068	-0.5151996689239466	-0.8818460413198022	-0.41537244554844754	-0.4378224705281192	-0.44759125093329066	-0.5101633149505304	-0.4570259277272126	-0.5372106252099671	-0.4861843547489179	-0.4861847584964565	-0.47579455656906067	rAI
1069	-0.566285832485304	-0.5564882316230083	-0.4259697079828127	-0.6672033307228215	-0.528543466733139	-0.5699854129846481	-0.4844779528546828	-0.5003159426425059	-0.5290810571078046	-0.4509487040897822	-0.4319695726863311	rAI
1070	-0.3243558491164154	-0.8107428918747941	-0.5175473407147407	-0.3949194467257608	-0.449382341794035	-0.5279091639908735	-0.48615204905828835	-0.4962529665793152	-0.4455318464999054	-0.4570900159091877	-0.4899385150478216	rAI
1071	-0.9841489959011354	-0.650778064872868	-0.6233770825879177	-0.6668769393543608	-0.3673016297241501	-0.4457791578798671	-0.39466962025603014	-0.5224601009723372	-0.4680213286142024	-0.4564968137750995	-0.504588445166807	rAI
1072	-0.5904892628677655	-0.4336068822470066	-0.47607270429373366	-0.4890200109615556	-0.5428545261018686	-0.5684239738076401	-0.43988861143150165	-0.48093181580153216	-0.5059461393092234	-0.5006852376381747	-0.47537785185773396	rAI
1073	-0.7902034967260448	-0.47283177317817643	-0.252901108920571	-0.37776143891140807	-0.5154536432820879	-0.4305258736379549	-0.5021231228082486	-0.5200356873834957	-0.491418903641222	-0.48723850932199814	-0.4714555769896499	rAI
1074	-0.6171085775946902	-0.6839891530084923	-0.45977545045413803	-0.5481057053713423	-0.5405965775322786	-0.47173748295749	-0.4634875690972308	-0.491242160831059	-0.5193958322069844	-0.44767550673430884	-0.4589509732280456	rAI
1075	-0.5144353275683008	-0.5905284924732704	-0.6171106352292158	-0.411752134269634	-0.4230677303183387	-0.4698393457678526	-0.4925548006140118	-0.46256084658028185	-0.5285346114450548	-0.4792492601166875	-0.5056213078129184	rAI
1076	-0.49013169462900447	-0.5510586950898052	-0.5304152156855785	-0.6485693395491479	-0.48825469661847815	-0.4855457893034104	-0.44195367945132524	-0.5060111835939473	-0.47386183833388895	-0.5266792718593145	-0.4829076900256717	rAI
1077	-0.642836288683946	-0.565428844535857	-0.537897319364944	-0.5975913483283009	-0.5754435789273298	-0.5123686360521683	-0.5101526189886877	-0.4742442520651955	-0.5499964969019705	-0.4944099563878216	-0.4929589088824447	rAI
1078	-0.46887703789192037	-0.39496339307809997	-0.5840788551030139	-0.4502510533946968	-0.4713532920478367	-0.5547071645048058	-0.5626793123950701	-0.481712336313783	-0.46448369092517	-0.4741901505398679	-0.45995479490836677	rAI
1079	-0.0093914472976075	-0.648815630306209	-0.5627022062614441	-0.4349901438760819	-0.3887396922583803	-0.5289901345276077	-0.42043076751609315	-0.5032707910344232	-0.49737548710646007	-0.505684499815964	-0.4833493928571018	rAI
1080	-0.6295028340270644	-0.7351513624672246	-0.44333260437979416	-0.3943191447347683	-0.6411848710773015	-0.5399190976509901	-0.5150714647219768	-0.42719812238678817	-0.5077965994627471	-0.5163563182195587	-0.4723666826980194	rAI
1081	-0.33360112493458727	-0.5165827467547248	-0.5084839392464123	-0.5256613095834216	-0.48539721745134706	-0.44040575498749923	-0.48007055266052373	-0.5336778764560247	-0.5006391727172655	-0.49131351429620057	-0.475507256531349	rAI
1082	-1.0021017085414101	-0.581652163672452	-0.45686215679443354	-0.48155178706237034	-0.4556063756316685	-0.4533241747088156	-0.5134552139544588	-0.5272357849979595	-0.4677448046431649	-0.48689280830395615	-0.44267520285184964	rAI
1083	-0.5651593416968035	-0.43641671901840395	-0.40446407875220824	-0.5606054658651426	-0.5077908741780817	-0.53537337004476	-0.5547202381994015	-0.5142928113734613	-0.5129445139836563	-0.4742680900510275	-0.473478633088696	rAI
1084	-0.2967818916100718	-0.57468253142022	-0.41010224793457045	-0.508998905278947	-0.5297106175461912	-0.5236247962549345	-0.5105344569870055	-0.41065016347811795	-0.5105755345397861	-0.47565639764441425	-0.49668788587011037	rAI
1085	-0.5331717099710973	-0.6899863544746919	-0.6510934830486976	-0.4458440836685003	-0.5836597071601305	-0.35987772433954457	-0.4368805566788199	-0.5124280720881708	-0.4504928631748362	-0.45024089921587146	-0.4630856357865416	rAI
1086	-0.5205002621883441	-0.5802089018405141	-0.6549282291570715	-0.4943868935002155	-0.5426322627994123	-0.5177338284008691	-0.48508358524223383	-0.5276301501325593	-0.4838461926848204	-0.5080727853051946	-0.49799713255793593	rAI
1087	-0.6555866040347356	-0.601363240631472	-0.39311647767069097	-0.595977681388793	-0.5706372655185823	-0.474439007759017	-0.5138939207749049	-0.5002939009477934	-0.492095493682436	-0.471806857385815	-0.4872334576212744	rAI
1088	-0.5448597961964307	-0.5778333727510316	-0.49350748885848145	-0.5111389969513274	-0.5847518843816066	-0.40687078542287924	-0.5078890397174325	-0.5535300981027259	-0.4987596802562529	-0.46435169324662595	-0.483615160622701	rAI
1089	-0.8096480360808811	-0.7079685527264754	-0.6288211456571315	-0.5863491287532728	-0.4779924983461594	-0.5318281022004235	-0.43173957028812865	-0.4547595911957484	-0.43032737668605336	-0.49540260639413425	-0.444715707935096	rAI
1090	-0.575131684722814	-0.7003553606126769	-0.5839600171829562	-0.5200124196990511	-0.4301862129239897	-0.5229489983882522	-0.49341609426570193	-0.4686096250012821	-0.4696988777235081	-0.5137549108647332	-0.48923080008999065	rAI
1091	-0.3950607455974082	-0.7080886189256584	-0.42874884126001256	-0.5909697385051333	-0.55175223000915	-0.36298623545405045	-0.5144495888919702	-0.503971686910033	-0.5154436619025533	-0.46929521431126076	-0.4750239337499391	rAI
1092	-0.22510851251229963	-0.660438455954032	-0.4983984260100495	-0.5211198748013957	-0.4411500153253311	-0.4341831811252885	-0.4849267889671398	-0.45007143474010997	-0.4774822144453323	-0.5239257942898484	-0.49687700276961744	rAI
1093	-0.5052319385790249	-0.5515060879010834	-0.5980062530175495	-0.45225322915480637	-0.464049953639553	-0.42190188282864416	-0.48500984039421224	-0.397515873545748	-0.4661933657754925	-0.5080725859359291	-0.4690830440703649	rAI
1094	-0.5923764950202826	-0.4831356671081794	-0.6275368966178863	-0.47533165865009697	-0.5315301426217404	-0.539211809568912	-0.5134457057248092	-0.4636385257366221	-0.4970139953526938	-0.49288547254242954	-0.48071060805119403	rAI
1095	-0.6154396316287366	-0.3801310581987414	-0.4798432163934833	-0.3407397791229692	-0.518597629450387	-0.42652469419802597	-0.5090597096581009	-0.5573897451432784	-0.4863460855355315	-0.4649472034133245	-0.4570197576330136	rAI
1096	-0.5531791476076259	-0.3853079939310007	-0.5364868983212792	-0.49167258765011385	-0.523138743737721	-0.47393210610523157	-0.552656236790998	-0.451506122221599	-0.45038496044562487	-0.4573634594414377	-0.48342857251289156	rAI
1097	-0.2754285440797123	-0.20179651192149378	-0.5584992796189191	-0.45705646767026664	-0.6647187686999312	-0.5080321362802486	-0.4830646347754981	-0.5409153225966981	-0.4624509420747431	-0.45073877462138473	-0.4844488539432018	rAI
1098	0.02071416479223289	-0.4268049984874805	-0.5492459524268943	-0.7943559794701271	-0.5101282425840324	-0.5011437324716486	-0.469622956383445	-0.48070179217568304	-0.5131206110994364	-0.4909880979940536	-0.4688861848699489	rAI
1099	-0.6561888622760931	-0.4347970633280568	-0.4874312873906873	-0.572205948844471	-0.3605555495061761	-0.4922689932404052	-0.5365975037162853	-0.5034820470365354	-0.48692550698115156	-0.4794707756814567	-0.523935278249813	rAI
1100	-0.31651550255452715	-0.7370481591582586	-0.4740120947141029	-0.2897268264949254	-0.5520707555698464	-0.4395131200790206	-0.47135029313683474	-0.5417161810596223	-0.4412385959761935	-0.47035561700918493	-0.47753979808027397	rAI
1101	-0.4465475201956123	-0.5551061159164319	-0.48197427682460825	-0.4813971040603075	-0.47399346901260725	-0.4589171497379292	-0.5473111287037817	-0.4585449113568618	-0.49468895047832434	-0.5105166370455273	-0.4973414548864079	rAI
1102	-0.4581148400747841	-0.41668338682940725	-0.3462394040219286	-0.5187377634736855	-0.47247637331809184	-0.5352899348788067	-0.4951726625450455	-0.504184222256427	-0.47055833509680856	-0.4674542425286374	-0.48968256348222744	rAI
1103	-0.20570346393586392	-0.525380110973578	-0.3910534807342636	-0.5536442781434875	-0.4216877359886325	-0.5294513674919908	-0.5352689911991575	-0.48695131631263755	-0.46166156586697815	-0.46688910408970286	-0.463959497940187	rAI
1104	-0.35574848725332603	-0.49815495736979115	-0.5564334098124977	-0.5869969995721012	-0.42755955104145116	-0.4992660304223454	-0.4732423563558349	-0.5126890088684497	-0.49054490039724896	-0.49165752653562234	-0.49352292556547755	rAI
1105	-0.701411694490518	-0.6240594761184275	-0.348824011607525	-0.5690641682661087	-0.4806326969611977	-0.49734947183925654	-0.4385620244071148	-0.4837963169689934	-0.4558936345042641	-0.4664971967650065	-0.4553076259720402	rAI
1106	-0.3435698223539678	-0.46285037259381456	-0.4153897268042549	-0.4777225731460876	-0.5295077831779593	-0.426263789774441	-0.4961640479277721	-0.49328292524552436	-0.5172142802083503	-0.4872390485182152	-0.5081283229147068	rAI
1107	-0.9218336936476332	-0.4994824462163605	-0.6854354546113458	-0.4623583702779411	-0.6063809148751732	-0.5015536313586034	-0.47910504145206656	-0.45249649787579943	-0.46774762145998744	-0.49283135154780416	-0.4891907410700279	rAI
1108	-0.4988703040698249	-0.3944989205130394	-0.5108325131561137	-0.573541510573877	-0.5303159500525044	-0.4246064025902376	-0.4422728396354876	-0.4940229998150771	-0.42949479218843295	-0.5046538060271559	-0.4710547776852201	rAI
1109	-0.7531439007795726	-0.32408619477491135	-0.4783516254328856	-0.43828629286045645	-0.3811659081388554	-0.4661008105468301	-0.4416660927449952	-0.5012355109742375	-0.45961471940260284	-0.49248219413902183	-0.4896833158481238	rAI
1110	-0.7053976390019884	-0.30660244008286164	-0.3530656503881522	-0.4530169025680791	-0.48916299401769886	-0.49936696703004957	-0.5718550913537602	-0.45306137411083053	-0.4907549559398938	-0.459368982704986	-0.48367370976720864	rAI
1111	-0.6829955816685362	-0.4791025802792575	-0.30107372702582585	-0.42369894417969217	-0.4926383414790681	-0.48198127767370347	-0.5031932699817694	-0.451900210854575	-0.44352472529713755	-0.5079398278882904	-0.49639504607845963	rAI
1112	-0.6528885854279203	-0.4098544027093876	-0.5874169891174779	-0.4357657053680521	-0.5548317658372341	-0.44305185853294216	-0.5394304640514833	-0.47405664118800206	-0.5145952793364231	-0.4839149821454085	-0.4514519980155361	rAI
1113	-0.564750713247888	-0.5081787277027637	-0.4356710944913298	-0.623415520041908	-0.4348398506164641	-0.4385016422011228	-0.47586231105690996	-0.3716296735790012	-0.4806457413753695	-0.4560050851909731	-0.5101267645661779	rAI
1114	-0.4142170899966273	-0.436542762827002	-0.3143555435412276	-0.38996081532507515	-0.4624945039441083	-0.43792415789084455	-0.5470415973517436	-0.4844915104383354	-0.49170259043987014	-0.4794864227355798	-0.5012321557164942	rAI
1115	-0.25716888373319546	-0.5458149924912564	-0.7206983571261214	-0.6263318213961516	-0.5876093474955211	-0.5333392448687773	-0.5353235433680088	-0.48040450200896756	-0.45943299534334464	-0.48305380357152305	-0.4941300903011962	rAI
1116	-0.4702225522452806	-0.3104086951489732	-0.33616561603726175	-0.3908646445284302	-0.5376396363775308	-0.4678360356636828	-0.4583828985886648	-0.47398857730218247	-0.4570322737012888	-0.4610182041212513	-0.5151977860261908	rAI
1117	-0.20927984142472503	-0.5811514126588885	-0.41672428536494327	-0.5145653955116131	-0.3529986202566449	-0.45536058875322766	-0.4227308076708094	-0.5340519129583592	-0.47565621913892125	-0.5010088919143209	-0.46825599559728553	rAI
1118	-0.6445148040396328	-0.7104629443352019	-0.4271587959156584	-0.37685298419730984	-0.4793441358613882	-0.39178268323614224	-0.47152473920778787	-0.5001805507361872	-0.47004758465998386	-0.5028846001346966	-0.4922937912590445	rAI
1119	-0.838546121226876	-0.3350042679515514	-0.41187098524943555	-0.6284089425690548	-0.4564038822463956	-0.41853369100115445	-0.5210809105910742	-0.5188542346413892	-0.495761752702007	-0.4783743865271241	-0.483228622591298	rAI
1120	-0.6451551371942856	-0.739410401719398	-0.6808468561535372	-0.5562720016720496	-0.5404078034660854	-0.46247987723226747	-0.5022712113766546	-0.4348475067409096	-0.4950918073444862	-0.5400178944690195	-0.4708616026769018	rAI
1121	-0.40495079985256693	-0.4893225774964689	-0.4799022674005935	-0.605248606554537	-0.572266087943888	-0.4195720090068051	-0.4427886412780162	-0.45168914695545787	-0.4396877086141324	-0.4927424729638337	-0.47167665979132933	rAI
1122	-0.5140771263543177	-0.5849503241835534	-0.44951366537426846	-0.48830235918489834	-0.5317912978690762	-0.40724054593076137	-0.4898493249345913	-0.5183363511123075	-0.4420622689550515	-0.48210221761080735	-0.45571161490961076	rAI
1123	-0.2796211811085631	-0.3336996987321269	-0.4137156613412502	-0.546247829870222	-0.6320290983315394	-0.4884205972234137	-0.4928040254050578	-0.516016415923925	-0.48419113106359896	-0.455811712055953	-0.4846002205043997	rAI
1124	-0.41923272665380285	-0.5258562235061057	-0.4090436888895387	-0.35561520328826296	-0.5147231086254924	-0.5800417160846367	-0.45641510639728106	-0.4830725573345202	-0.4768961588064119	-0.5289668200626657	-0.4822404465557973	rAI
1125	-0.38717861707217033	-0.48003888965522973	-0.6256114780335291	-0.596572581698501	-0.42423257596733693	-0.5447159079325226	-0.5309887492921687	-0.4656860390778512	-0.5345869568899572	-0.4640498913150945	-0.46463177674408784	rAI
1126	-0.38318340565176306	-0.5697472964079375	-0.4302657319177688	-0.4144179463165317	-0.6746919860343489	-0.46699433162726334	-0.44795815315178067	-0.5185934157760768	-0.5193837289471988	-0.45774451236944036	-0.4706156369204742	rAI
1127	-0.8117091714616544	-0.4319555148329933	-0.5169411201960755	-0.3413605092116418	-0.521931955343786	-0.5504367052976018	-0.46957640889790153	-0.49419428566226065	-0.4713876295881055	-0.4698564277139887	-0.5167812585289304	rAI
1128	-0.3691844585296939	-0.33274910877707287	-0.5276987209175422	-0.4980461507149174	-0.47292321407856974	-0.47758311750461396	-0.4979763506151898	-0.4602152139371753	-0.47808655226252056	-0.47923863148111445	-0.5002736553226097	rAI
1129	-0.42484171322744774	-0.5807913258142055	-0.3682816435006519	-0.3958794091000831	-0.5249041123977589	-0.42657391930885785	-0.47838508550712894	-0.495045059511073	-0.5049471929371929	-0.48448092493370465	-0.48718370603412864	rAI
1130	-0.6090271973700419	-0.5421691607608067	-0.5612542151448661	-0.5740655295152389	-0.41570012568030434	-0.5677637947882105	-0.49314516160228	-0.48270540944356294	-0.4747746738646377	-0.4823726458714125	-0.48767781591086995	rAI
1131	-0.4466461199345383	-0.397827552336058	-0.6681444228621387	-0.5337009143979246	-0.4530899230998801	-0.45019241689920436	-0.5016855837480476	-0.4360149419340372	-0.46528440234545665	-0.5053844333168914	-0.49093867536418445	rAI
1132	-0.5158442486979173	-0.6312224507245195	-0.6044961050790695	-0.4163897486744625	-0.43104765530524164	-0.4625124728995401	-0.45522119702862485	-0.4673380977380829	-0.4838311980991073	-0.4734968652454287	-0.5090524400442684	rAI
1133	-0.3380858967247684	-0.2799970952874149	-0.43366732989171036	-0.6194920513051843	-0.5453732526355825	-0.4219684044745739	-0.48053578326025104	-0.47632325230775296	-0.47886490050643843	-0.5006874728526793	-0.45503477739597425	rAI
1134	-0.5423993790646319	-0.7196922549327524	-0.5264354093274121	-0.38547426626789005	-0.626479468801962	-0.42455888520307594	-0.4864116460312221	-0.48248591562376975	-0.505139372185685	-0.4894123110105204	-0.4737247344732554	rAI
1135	-0.543707808424571	-0.5245562425471234	-0.35977088055324075	-0.5040272383820178	-0.43436037985195014	-0.4521183410821852	-0.49196292907929684	-0.5095431583854285	-0.49949717703697527	-0.5086588883985681	-0.47079618737863016	rAI
1136	-0.43519473978517925	-0.3691078966536819	-0.7129395236732629	-0.4176946504337215	-0.36452851170373163	-0.48378984434254674	-0.4961259858034101	-0.40236443593650256	-0.4994256333504484	-0.5058836520119924	-0.5006040303066475	rAI
1137	-0.5682921655741606	-0.24119390113914616	-0.6779400513565403	-0.6432793214320889	-0.6238567206235144	-0.5576744012949119	-0.40334709154657183	-0.4191117034375992	-0.43546392511514415	-0.48570040500148565	-0.4853241328154456	rAI
1138	-0.3447694056677976	-0.5444716184528603	-0.4078228599548501	-0.42563432227621983	-0.5385347437018436	-0.5297854579867847	-0.5612335823450901	-0.4764060504484326	-0.48703363449197007	-0.5341854800816661	-0.4777779040011286	rAI
1139	-0.6837053843140499	-0.26964262427954805	-0.5257986648725866	-0.4757725733508924	-0.5758069909353996	-0.46152674702582663	-0.5749148831086247	-0.48534342821870974	-0.47025086904820507	-0.4740012353601998	-0.5133901487199958	rAI
1140	-0.4953221204133338	-0.5791180874824309	-0.49146711484504346	-0.5254559023437915	-0.47039434265556973	-0.4433247954413432	-0.5430092418767434	-0.5060349508385074	-0.501740417438919	-0.4761736345214437	-0.49985855825183545	rAI
1141	-0.5185659468818934	-0.39501549140302283	-0.4153134627920276	-0.5441188383674935	-0.47312402428460165	-0.46612302865313776	-0.4544573189303366	-0.5109259859651982	-0.5555747249364699	-0.49518199789154277	-0.4768698532656125	rAI
1142	-0.3175784391312499	-0.6449199962968263	-0.3922308284718873	-0.44643162270047665	-0.5346669569353782	-0.49021771181434637	-0.5191918563287784	-0.46907142782828715	-0.5025517161321142	-0.4814906042708625	-0.47724724651998834	rAI
1143	-0.7369326165201469	-0.5621357776637617	-0.4946831451530048	-0.47566654113183365	-0.452973136368162	-0.5467458569270496	-0.4544356847606382	-0.4646867161846227	-0.4765597414933248	-0.5102050084066554	-0.477050143282434	rAI
1144	-0.6689471657442618	-0.5295382700843347	-0.49816502297832804	-0.44282307567104384	-0.38852957255782095	-0.5355905621966045	-0.47707793963654366	-0.46953856663529253	-0.4566427060596185	-0.4927817848476175	-0.4949111617199399	rAI
1145	-0.47778822678311866	-0.7680946618454413	-0.5144265244733286	-0.39317640647660673	-0.542765706042984	-0.4907696939585986	-0.48991424998822636	-0.5012477946703341	-0.5094681020385967	-0.485058392769213	-0.4720397231007922	rAI
1146	-0.21544020250880527	-0.47047378857606476	-0.5348617193439129	-0.37081858290042463	-0.42455091625368746	-0.41964683314991447	-0.5221856195947695	-0.4914463076811673	-0.5382524186560802	-0.4316076186376753	-0.46721673527771623	rAI
1147	-0.7696600157793274	-0.21639473922489255	-0.5051441063938629	-0.5753503405011823	-0.4412326070389765	-0.4517401451753661	-0.453480839360894	-0.4773802895911692	-0.49539312800778945	-0.5127961245497238	-0.48996565232974143	rAI
1148	-0.11043268950407692	-0.5951226139979962	-0.4348531129208203	-0.42431054066582696	-0.565907016892185	-0.4595134584292921	-0.451452509456558	-0.4969159902746161	-0.5071947738078331	-0.49065548952690496	-0.4369019250751889	rAI
1149	-0.28798255335024997	-0.40545916099461093	-0.38596599583991953	-0.5001650705410777	-0.34387310995195763	-0.6337369307915888	-0.4685447093915363	-0.5070404324278971	-0.4670016844982922	-0.4393171649180524	-0.4951605660401773	rAI
1150	-1.0009894848581207	-0.35965041121492486	-0.49979494908078376	-0.34490103186745985	-0.544788349194918	-0.4780852417464377	-0.41038689675240414	-0.5107038279599484	-0.4848199425137005	-0.45562646671969936	-0.4937207062754689	rAI
1151	-0.5531149055728182	-0.25886227979712684	-0.5708518667530763	-0.4019681170438846	-0.4349825224025152	-0.522522161837349	-0.5108132674706001	-0.5112427438234809	-0.49100333214980246	-0.46715596223656014	-0.48960336766015805	rAI
1152	-0.4525032964232316	-0.3849120587416094	-0.5545749832599397	-0.6089607688336609	-0.43988301662391166	-0.45933055200478756	-0.4913730625227877	-0.4600694819352253	-0.4973020429426381	-0.4855920654234731	-0.46696521496017585	rAI
1153	-0.6742414445862465	-0.4690038625413038	-0.49690130423054946	-0.7016437836137269	-0.5201018023017101	-0.465366319682874	-0.38798311935373336	-0.4428275175194185	-0.45679751357611653	-0.5041925725377279	-0.48418881551448334	rAI
1154	-0.5817195690983067	-0.5913385219894247	-0.5708303514652577	-0.352735124209547	-0.6083767839340108	-0.3684402753183321	-0.48675828962707757	-0.4475912240134005	-0.5071825824659685	-0.4976245449100636	-0.4723741461841793	rAI
1155	-0.2074576528520534	-0.5199559685579436	-0.4643494611462815	-0.5436604784119848	-0.5277338654934367	-0.42414539441580773	-0.5691954523856154	-0.5176108609404679	-0.46371075703572523	-0.5088597713103554	-0.4763138846323736	rAI
1156	-1.0686734819345434	-0.5619000603129943	-0.29721362345241015	-0.3527693467483868	-0.6257818434883903	-0.5212004113416481	-0.4981307301109602	-0.4871298288766584	-0.48393381413763664	-0.4988609022997202	-0.49805653407189066	rAI
1157	-0.6357901951595305	-0.8886364306430141	-0.4095501131102066	-0.4942586975530292	-0.4529311745803487	-0.4310284058626535	-0.4716316561713313	-0.49735527694983633	-0.496019176531721	-0.48745429519157407	-0.4681252689886965	rAI
1158	-0.3047850358239394	-0.7258540235133621	-0.6943529837671725	-0.5695420574546595	-0.3545553220546856	-0.5084277716063103	-0.3888294735698402	-0.4908014286937901	-0.4954401452045146	-0.48572490852225864	-0.4779825354189135	rAI
1159	-0.3858037389896501	-0.431777664418134	-0.41247202174563186	-0.5820013976530011	-0.5335594859378402	-0.52599864576291	-0.5411991471607537	-0.4823295242734185	-0.5021663730162416	-0.4809047112399461	-0.4645771496236836	rAI
1160	-0.61174863259356	-0.4744179273532015	-0.2935075059389926	-0.5970825045814543	-0.4850810051942504	-0.48449866981335316	-0.42693335428695706	-0.48172771513157014	-0.5489141375298066	-0.5087181150858211	-0.48606117257372133	rAI
1161	-0.771506047515341	-0.48318313754466663	-0.4647416490957333	-0.6970980751811535	-0.4309929581532281	-0.5343922645064171	-0.4591689061284252	-0.5416462846448047	-0.4976622220023727	-0.47436288368043894	-0.4929943096802016	rAI
1162	-0.7494720242132363	-0.46246236767133997	-0.52786266235375	-0.5612702493300109	-0.4592163721826195	-0.583798627535296	-0.5107753054819089	-0.5265272872577613	-0.4963995861475503	-0.4679989962420531	-0.5005589190489914	rAI
1163	-0.3413586791037124	-0.507147023424058	-0.25342995885937725	-0.47140833383125935	-0.5000261063413071	-0.5003664912531341	-0.4664397639339611	-0.538212656233749	-0.4572028849776417	-0.4974264883661188	-0.46438288260366767	rAI
1164	-0.18892867874445707	-0.3660721161134172	-0.5671403857799265	-0.39935175151494584	-0.47577729274071656	-0.6305929665927845	-0.5556208515822738	-0.47491236108567464	-0.4736359646577445	-0.46941443242456377	-0.5172044995423316	rAI
1165	-0.57175652016384	-0.14894771223554956	-0.6349389678254761	-0.5241409851129019	-0.558321285249294	-0.4170158854383487	-0.49480464126404183	-0.4686468995618285	-0.45071467874947263	-0.4804793555859946	-0.4812688231118203	rAI
1166	-0.5042155501602921	-0.4523396931040067	-0.6456141962478483	-0.4867775929026918	-0.5649794513409739	-0.49880017228170215	-0.48456504681465784	-0.5043999690653509	-0.5303921094444213	-0.4856110635420433	-0.4866263636476223	rAI
1167	-0.4891861643698573	-0.42040084464229294	-0.42213013835973523	-0.4825155855052358	-0.4625475145088665	-0.5132962395587461	-0.469144698391472	-0.42534774693653693	-0.46203015666842967	-0.4865664893987307	-0.4502001324592505	rAI
1168	-0.5545257587020501	-0.8861889305278663	-0.27562357988675107	-0.31101508558653373	-0.47139085764670474	-0.5640427064986459	-0.44272688958510215	-0.4685987836398685	-0.4931697745504006	-0.4983488938075147	-0.47503433577321524	rAI
1169	-0.3611595665047073	-0.428269071345917	-0.2605750615066945	-0.4685428927416281	-0.42063811426471825	-0.46378508798041973	-0.5453503077460039	-0.4786527523690654	-0.4866650267489643	-0.46669423547213124	-0.4567131340224896	rAI
1170	-0.39565101384421214	-0.48963114294956295	-0.4698138733228634	-0.3764033040760874	-0.4972567916568371	-0.5029343484169229	-0.5076544671875596	-0.4980538615905049	-0.5287394759772627	-0.4490056812929981	-0.5078039766947242	rAI
1171	-0.5104710922227034	-0.7172424520513011	-0.44798952190484037	-0.42639519268813125	-0.4887812462301753	-0.4847767484936413	-0.39730318176358836	-0.4419632263009185	-0.5431363580368436	-0.5152045357431155	-0.5022160862845391	rAI
1172	-0.23156980371338912	-0.42731271608890764	-0.3765100239538192	-0.5074033824213774	-0.6254432105379558	-0.5454332997445414	-0.5171716878774151	-0.4455189757260528	-0.47547513288721843	-0.4780058462363674	-0.4821739553870697	rAI
1173	-0.4335313569251412	-0.36720397977149416	-0.35031192006707135	-0.6226097614975608	-0.5646251232018119	-0.4484779346672227	-0.4857787609067333	-0.4911191940242002	-0.45755450670158343	-0.5132074294930847	-0.4612127184703028	rAI
1174	-0.5828207431217527	-0.33658298122230945	-0.6824783150129295	-0.5308894018792918	-0.6222253146507386	-0.46281505870305384	-0.5289015630112297	-0.5539969830933089	-0.49370294740467763	-0.46189742985422827	-0.47935602696249696	rAI
1175	-0.25901167202431963	-0.5257612020577108	-0.46618816329226087	-0.5731408511187309	-0.4700933613461061	-0.49693462734750116	-0.4407879246383284	-0.4743545894358962	-0.4976307357866167	-0.4691225660994514	-0.45731687432655105	rAI
1176	-0.6666419819685636	-0.6129291989116615	-0.47910986400627936	-0.4684482793373907	-0.4295907213410101	-0.48553623874441143	-0.45540255692434256	-0.509168384775542	-0.47914943852239417	-0.49174512189190894	-0.5018224081140027	rAI
1177	-0.31937469945377406	-0.39938432295592696	-0.5348107849705733	-0.5256762495026096	-0.4816053607707731	-0.46898283704971433	-0.4254912384890313	-0.5021864460811533	-0.4758829591562731	-0.49182085180019575	-0.4592937162253542	rAI
1178	-0.48109347755037896	-0.4904515310832208	-0.5292577617021682	-0.44051676859082817	-0.42587700406286755	-0.5213450544188905	-0.47249805483916796	-0.4161769310403093	-0.48584911474264386	-0.5092494995553694	-0.4923387990746251	rAI
1179	-0.43235570776693055	-0.5056262541124726	-0.4247474915557202	-0.45291294575953306	-0.42874674542966784	-0.45977678276118794	-0.47493482782125274	-0.39333047804924315	-0.48599839375449994	-0.5344923893344985	-0.5003690845843266	rAI
1180	-0.36603991778010087	-0.7661553473853021	-0.48041964549817034	-0.42898471226519796	-0.4953803983018464	-0.5873412411410911	-0.48264635874908585	-0.49577942978348266	-0.47657896373656694	-0.46595395398571055	-0.48503954165668245	rAI
1181	-0.38647580053778663	-0.7877273936775376	-0.42365457837870896	-0.5028542741754435	-0.4244451026192147	-0.4892969658590179	-0.4849096458348956	-0.46763834585724534	-0.5407454554403058	-0.49100454921572595	-0.46333980858068524	rAI
1182	-0.36065062895649325	-0.3709629937488219	-0.43224565323465003	-0.6029293076234749	-0.4330812784381013	-0.496826230080225	-0.46630081439908266	-0.49669611019032484	-0.47925223664998673	-0.49024247179492597	-0.4829348917452949	rAI
1183	-0.5765530403665108	-0.45585527295899564	-0.2086293318580437	-0.5106665057589089	-0.5579755599190699	-0.3887719119062385	-0.5238052681087157	-0.5395823940405573	-0.48540517339464584	-0.4816544261679052	-0.4879684665758743	rAI
1184	-0.5729165888900073	-0.711477377861796	-0.5563910830558799	-0.3738963546114699	-0.467845742768729	-0.5312656229463069	-0.5063100060597518	-0.5044067575852872	-0.4561043236238712	-0.4945532846995509	-0.5065459861465491	rAI
1185	-0.3125325400186075	-0.43111490825640875	-0.5112709858991189	-0.46404859453210423	-0.5038340235561637	-0.42672074010856437	-0.5494902804692349	-0.4456377236064204	-0.46567379538522563	-0.4868503328716838	-0.47155789364797807	rAI
1186	-0.7501687439148954	-0.35389557820106016	-0.4352717696656054	-0.4601373465024628	-0.4244604147529222	-0.48940982014626067	-0.44996748694307453	-0.4390624985352865	-0.46019854797433907	-0.4703362197353042	-0.4892440726453778	rAI
1187	-0.3935939078014156	-0.5070951126677302	-0.5171163296927779	-0.5128803480458131	-0.5405362234294594	-0.4703714205228333	-0.46753573709900353	-0.5233019644330582	-0.5230285657447231	-0.5151020861195728	-0.4756189167822605	rAI
1188	-0.5056159950161695	-0.25974893791509573	-0.5359251852199225	-0.33122226129161614	-0.4915563399085693	-0.49760171848804935	-0.4867358519426077	-0.45433885527292583	-0.4452697316038967	-0.4890817624414757	-0.46880973381555013	rAI
1189	-0.21181510912161478	-0.5726465324251896	-0.4567918568797979	-0.5047039134190534	-0.5567054184366367	-0.48534966025840265	-0.4763728302371871	-0.45092355401571294	-0.4936074668287837	-0.5054418693876026	-0.48338237153781305	rAI
1190	-0.49707453905705046	-0.2989176037958824	-0.5246474531269075	-0.38974129868512836	-0.4654088279018042	-0.3568373654856783	-0.5425113353859534	-0.4758488590407126	-0.47965049948420935	-0.5061061534696953	-0.5022607523828588	rAI
1191	-0.1522710579009276	-0.14367503425531367	-0.4405899529281411	-0.5618390411157811	-0.3658840191800508	-0.500092132538196	-0.5213697822541756	-0.4426523715734793	-0.4333398368863439	-0.46213073057533094	-0.5086431950770598	rAI
1192	-0.4529357675916544	-0.3727538894331837	-0.5206083470772328	-0.2580837526859248	-0.48556503759920294	-0.4634857568147277	-0.4755434022125475	-0.4385448392217707	-0.4536601263405409	-0.4907973247571596	-0.49481682214016814	rAI
1193	-0.5656451623413004	-0.4527519844656134	-0.262584380630431	-0.5102166893078194	-0.4280217361004791	-0.450026312369153	-0.5450115182920503	-0.4694428285509261	-0.4940963418210129	-0.46259419532260054	-0.5060619838156994	rAI
1194	-0.541857909920612	-0.39226616012990445	-0.4964054929328162	-0.39146918226401806	-0.4542285253500152	-0.5069088905357648	-0.47222332155728386	-0.5102579515676876	-0.46150930888307995	-0.4992708839371181	-0.5069435101829403	rAI
1195	-0.45590768824009015	-0.25280535292029266	-0.3802856801724156	-0.47821917337165964	-0.43303736201520987	-0.4233193968688268	-0.4890308409249774	-0.4707109695911613	-0.4605038307231012	-0.5076152981846773	-0.5126254275573662	rAI
1196	-0.334861773045084	-0.07024678824888188	-0.45272787812713705	-0.4864487113974827	-0.523559573061847	-0.4194223640155125	-0.5610355498048145	-0.5064808002424904	-0.4867453544222068	-0.4842386857590712	-0.48692301428559026	rAI
1197	-0.4959439972077716	-0.5757270135495896	-0.502836897693336	-0.4075756143487873	-0.4779125078277984	-0.4940024366906484	-0.5424630892086914	-0.5375958785648117	-0.4581401317871547	-0.5148144451882208	-0.4845910724918892	rAI
1198	-0.5057220493234067	-0.7596376805752697	-0.4781832491942671	-0.5012534908476259	-0.5332264854034442	-0.5730632334260899	-0.4404565578673141	-0.5320945420462859	-0.4992916675958698	-0.46502264011028793	-0.4784037027623855	rAI
1199	-0.7076409258341818	-0.5755659021867041	-0.7088082315164541	-0.3882504738931747	-0.5826947527169063	-0.536977644672945	-0.5499443140589553	-0.5375003035018631	-0.5190728134349812	-0.5194302591950898	-0.4908277551784811	rAI
1200	-0.43319704402505216	-0.5158617418830245	-0.42964130165306796	-0.42200687748904087	-0.5129490926074661	-0.4524596593843658	-0.5541146347811299	-0.4522273487326902	-0.4766561616007548	-0.4960394078068944	-0.4739785691301383	rAI
1201	-0.865815868561795	-0.7213511997934456	-0.5377964304866848	-0.5214682531700062	-0.4025026148975231	-0.4856690896090566	-0.43662117565364716	-0.4313070715120687	-0.4568181408070637	-0.4600389179554301	-0.47869043981909476	rAI
1202	-0.9977243070902422	-0.5161236711335717	-0.4782019304379269	-0.3744700104948377	-0.4205588765383283	-0.5042539537865529	-0.46488816876931066	-0.4373021291746619	-0.4787039046579054	-0.5236433140134553	-0.4958209663870994	rAI
1203	-0.6291026178458786	-0.4046534614385092	-0.3346716107056826	-0.541668510440151	-0.3916970565266009	-0.5327241695752415	-0.5733862335850528	-0.47129798651176213	-0.4819062323371139	-0.4989964264632474	-0.4934787213104294	rAI
1204	-0.4107920720368844	-0.3692521536509406	-0.5611056828176025	-0.6216329885711008	-0.4758569288621504	-0.45811818232530144	-0.4424959835886007	-0.47358901357171646	-0.458129021038654	-0.4874318016624737	-0.48435455428317226	rAI
1205	-0.27229998266871136	-0.37438421285434376	-0.7443497779085574	-0.6344654535173448	-0.5429640999942765	-0.469206935001261	-0.4830607171812124	-0.46843492418553573	-0.44652877149083803	-0.4838203567159156	-0.46341601234526353	rAI
1206	0.0335897813688319	-0.35254590988577256	-0.6519037421559334	-0.49853117304068256	-0.543326361993444	-0.49094016707652616	-0.4905829134956706	-0.5097383991899935	-0.460463624899396	-0.4820931722359536	-0.4922493746216069	rAI
1207	-0.5461063061627439	-0.29381349266994017	-0.5545855972637347	-0.5168330103034743	-0.5164377618756084	-0.5960696223054119	-0.4089233014305279	-0.489109962877598	-0.484804330877391	-0.5207384486848285	-0.4710693836049185	rAI
1208	-0.536190015159006	-0.4118663980311952	-0.29498425228300157	-0.5854586426699262	-0.5204184905501533	-0.5291637112202142	-0.47319741199128595	-0.5513108284417554	-0.4842139661757392	-0.5152610821654008	-0.4805291243061777	rAI
1209	-0.35199789085638483	-0.18055809263314576	-0.451387856026644	-0.48820349638709787	-0.41746794149572747	-0.513415507172185	-0.4763660400726364	-0.49378406457484314	-0.4802473426165333	-0.4892243764114801	-0.4759377591598635	rAI
1210	-0.24477094673335023	-0.2117961453103099	-0.3334037057135935	-0.47507664288622836	-0.4190289749046385	-0.4743043829879824	-0.5435628334763006	-0.46410598190578434	-0.4999873818242433	-0.4633858093023186	-0.48457254165270214	rAI
1211	-0.3105796362991574	-0.9101465841299464	-0.3048431770439529	-0.8648546906529423	-0.517990278169029	-0.3879266418049009	-0.4835134447133288	-0.5220668824204422	-0.4863279899509462	-0.49183035352173904	-0.5020066855910381	rAI
1212	-0.3796956042734405	-0.8803304250424199	-0.3936006123622081	-0.6097054657814264	-0.48677835738843417	-0.4334965679792821	-0.490924191020994	-0.45996733418041325	-0.45541685190427755	-0.4485754011082585	-0.5060898401017312	rAI
1213	-0.5736002680615022	-0.389725560670686	-0.5487467982088304	-0.5656148874924334	-0.5332563393901167	-0.49295452971487064	-0.5104047824155398	-0.4864893877596763	-0.4818526379539603	-0.48221724645066255	-0.4722109131087238	rAI
1214	-0.6694717960819341	-0.374302155857117	-0.39552614936884123	-0.6939559534364569	-0.5683269254410165	-0.45704476682173023	-0.4792597434005546	-0.48292338657261064	-0.42431809770691836	-0.48469242853215316	-0.46093831676383473	rAI
1215	-0.46443582177078263	-0.3672704193546667	-0.6060791389085642	-0.5288389395172315	-0.4496244940507401	-0.4268899699746708	-0.47044677022803383	-0.49266135334327993	-0.4654924190529472	-0.5125485065111743	-0.4700657412752864	rAI
1216	-0.4466943413473214	-0.3366112957303503	-0.6306221032763298	-0.31784763689696965	-0.5187639679557137	-0.6231690214512362	-0.3972994426879816	-0.4696927949654986	-0.49755057533069735	-0.47537024784804127	-0.4938579540089483	rAI
1217	-0.458786841551993	-0.796286958403118	-0.5575840114291426	-0.4629813033619427	-0.5812193695340341	-0.46137456376601044	-0.5106669694443496	-0.44725335618349527	-0.4465274951252177	-0.4625990777914878	-0.5009771091344755	rAI
1218	-0.4599091690486887	-0.4555339408109569	-0.45698735023080894	-0.5435197680302213	-0.48619665230409853	-0.5214292835469844	-0.4070747221887151	-0.48702144769571676	-0.4766380135245756	-0.4964255405134964	-0.4868002252957343	rAI
1219	-0.692733584700233	-0.63216770272545	-0.6075459580569684	-0.5839690963752333	-0.43602937888823284	-0.41788268749824947	-0.5573604818512655	-0.48864037135327143	-0.49417822272399786	-0.46252363195359036	-0.46652667840513695	rAI
1220	-0.23353178338535224	-0.6406218905345181	-0.5096760319991019	-0.6792076792683265	-0.4001878962529346	-0.47811485190728326	-0.5304674710373445	-0.5027216940238664	-0.45055548158007025	-0.4812090222880001	-0.47899421401020387	rAI
1221	-0.6760391396602282	-0.1536690011849565	-0.31660358034837377	-0.4939419880346206	-0.5290237227034185	-0.42364535724639696	-0.49961794924101105	-0.521241402825029	-0.47806862013766127	-0.4808814024012459	-0.48158643406749335	rAI
1222	-0.4257426101463042	-0.6730821119742745	-0.30903378803000175	-0.5017672075773795	-0.47961477484039294	-0.3385280741578015	-0.4574479356005856	-0.4777468909688942	-0.48920274408294284	-0.502587210111017	-0.5107604757375751	rAI
1223	-0.3966746094937733	-0.792711742120629	-0.42703032355534337	-0.49940290150173905	-0.4485867094758988	-0.4779510574606691	-0.5336624443118848	-0.4647524570406983	-0.4770294426972619	-0.4918838600418166	-0.49156661506443644	rAI
1224	-0.4484184906006969	-0.2386487029683969	-0.5418757704875825	-0.43660676851707847	-0.6735230635653496	-0.43251343399249165	-0.46337507132504413	-0.5779135076533141	-0.4475334532575349	-0.4861667303748745	-0.44841015899956715	rAI
1225	-0.18547703171103427	-0.31923270898108824	-0.5650788633143413	-0.42296668657055697	-0.4577350021920903	-0.5590449576778596	-0.518710814784928	-0.4600986942351705	-0.5351604442817787	-0.47109452417341346	-0.46231840621186576	rAI
1226	-0.33437896633250686	-0.5120304886438684	-0.6040600750043695	-0.5586528347123295	-0.5376375777188367	-0.6204422788583006	-0.5707765190101616	-0.4680617425351843	-0.5327074697080013	-0.47883194985557614	-0.44480821088654104	rAI
1227	-0.44581220156949947	-0.8256574518203581	-0.48659591139476904	-0.39295595219837975	-0.4745441619858691	-0.4598123494564668	-0.49693658115980255	-0.4943400376778157	-0.48063478378094293	-0.47580594498483136	-0.5022080026525839	rAI
1228	-0.773097495073258	-0.6261287840903723	-0.45476017152644777	-0.5314891400628557	-0.4257771894824306	-0.41998223824168107	-0.4959431518625735	-0.48861123409700785	-0.496104080270487	-0.46469762129455877	-0.5092448185113843	rAI
1229	-0.20595669302963696	-0.29274371603930505	-0.5200694820182642	-0.47823360149690436	-0.5149522945369652	-0.5228203430727938	-0.43242983196877804	-0.47462651169533654	-0.43504705944310507	-0.4922765309672526	-0.5129480080381346	rAI
1230	-0.5242669322856409	-0.37088918171462115	-0.43835833871210145	-0.5421357135288186	-0.6112792825241781	-0.46133828277598565	-0.4625112827662705	-0.4783137586634345	-0.4683260804465495	-0.47513098649773056	-0.48242332189740667	rAI
1231	-0.6995925404553635	-0.8042266029205548	-0.43399567835120906	-0.44051894771946437	-0.6287817796719315	-0.5152902119409662	-0.45442404092817207	-0.523974582807165	-0.49723944946681325	-0.5043591497106458	-0.4752223630041172	rAI
1232	-0.6652211585009764	-0.6888922481537031	-0.5526925225768168	-0.6728227661205902	-0.5473590622649859	-0.5644500189834516	-0.46893916732805613	-0.5017311960216982	-0.4688723534845316	-0.47981563215600637	-0.4640244686482137	rAI
1233	-0.5818762964424146	-0.5404659443725477	-0.2352365819609862	-0.5344118740131765	-0.5382947901148797	-0.4814305160180123	-0.49140679856685304	-0.4966497469299011	-0.47190042687475564	-0.4767737195867445	-0.4775944591980689	rAI
1234	-0.46652762329469605	-0.3661114696503283	-0.5424758508944801	-0.4431510493010473	-0.540224727168731	-0.39272403357142815	-0.5393927704954969	-0.4535058251230437	-0.4898689660464716	-0.4849274727555211	-0.4652114013364858	rAI
1235	-0.7295829059995977	-0.6837436885598698	-0.4418164115998733	-0.35302825484455724	-0.5233555817541724	-0.5168621743382794	-0.43600171673455446	-0.4855978375502839	-0.47907861244047273	-0.4792829149594843	-0.515663471364192	rAI
1236	-0.55320668206098	-0.5566213118948241	-0.3574492891854694	-0.6427002386958168	-0.5216710998900667	-0.39868668798259227	-0.5009769892109817	-0.456993098030845	-0.4768492140130642	-0.5012254045338675	-0.49646888456391575	rAI
1237	-0.5636476372714143	-0.45462096010603853	-0.43455787066930024	-0.41009292704791483	-0.5745073918994046	-0.6084562924033792	-0.46574977791346656	-0.4817810031081868	-0.4768183832034704	-0.48876210092243494	-0.4805535665249463	rAI
1238	-0.4994342949223666	-0.45203512428229997	-0.4380561415702598	-0.6222674038228728	-0.5810629929495815	-0.4430742053932109	-0.48184995245130446	-0.5300898475893648	-0.4678807186528476	-0.5186472653695039	-0.48611972342222937	rAI
1239	-0.6233538750928683	-0.37437409854363385	-0.6050479918018724	-0.5677279563591753	-0.502639200997696	-0.466025963378945	-0.4776416746593831	-0.5122584884332992	-0.4750127738562322	-0.47741132665158365	-0.49263662043516776	rAI
1240	-0.41465431170979494	-0.5909325084061178	-0.48920689689659214	-0.5615163961940983	-0.4164540386628899	-0.45965607885626747	-0.563786883480606	-0.5154011852191577	-0.49374440731047936	-0.4524336235215646	-0.4805206958290509	rAI
1241	-0.32411579469638124	-0.2320578085821343	-0.405671814480826	-0.49481430888447	-0.42351747731169603	-0.5397798902088983	-0.5756697238418793	-0.4631848178839674	-0.48415046687971747	-0.4866161375851102	-0.474756285967368	rAI
1242	-0.5469608164018106	-0.35120891299076623	-0.291076240052994	-0.6425126078107607	-0.7033294234018165	-0.4304366763382415	-0.46923633662652997	-0.4443509137814012	-0.4826640589839729	-0.48100504165073354	-0.4984145408297786	rAI
1243	-0.5334484031606324	-0.40027769586729833	-0.5175136236363127	-0.5946868559238538	-0.5709798108655996	-0.4647061895296859	-0.43419469105033	-0.5039492900302308	-0.4934255602278304	-0.4849899868426272	-0.4934900525343126	rAI
1244	-0.6149819295468607	-0.5172023365466253	-0.37765080262866035	-0.47388100545375295	-0.44952508975844613	-0.491675264945424	-0.43396079463384113	-0.4927598660332245	-0.5106735935551896	-0.49553202193988766	-0.49481469224463637	rAI
1245	-0.6948127658932048	-0.621878123862868	-0.594890249055411	-0.4864714508882347	-0.39244666033059405	-0.46398221267753637	-0.4327556158141674	-0.5427987208579063	-0.5150541167074127	-0.4862695518787449	-0.48964115208609776	rAI
1246	-0.578874246515902	-0.3450674633521663	-0.5864289322959944	-0.26057554117697107	-0.43074246990530873	-0.4374149235333702	-0.4257680861239593	-0.5050785060709532	-0.5016110636481527	-0.506793606680408	-0.49610172891827226	rAI
1247	-0.7279922176080126	-0.46394474003516945	-0.4747228934945814	-0.25664641862478826	-0.4809194269270971	-0.4830623815954664	-0.496629475082645	-0.5289781261807555	-0.501194656810281	-0.4869616780372185	-0.4991352431119207	rAI
1248	-0.28635923106915073	-0.5905356165114036	-0.5323410491416705	-0.6160173039242073	-0.5019681474719822	-0.3879937470960493	-0.4921927590968252	-0.4680727263391387	-0.510178995719123	-0.5002207820689726	-0.487499256933561	rAI
1249	-0.5883555867171244	-0.5487601760144123	-0.2639064017720149	-0.5034744066399875	-0.46377212877316887	-0.559365591015401	-0.4113176300660311	-0.44360108334246723	-0.4823373164994801	-0.49688781868638915	-0.4685107009681292	rAI
1250	-0.4524823921816684	-0.4958380284809451	-0.341727833375462	-0.42267025270560143	-0.4632205239966655	-0.4574866519319092	-0.4959959966801822	-0.4591982671166428	-0.4662836342649834	-0.48400151902950755	-0.4652839052673982	rAI
1251	-0.40853263104415166	-0.6067783519948345	-0.4064122171267382	-0.4135622490224252	-0.4557045700509749	-0.47848105712055966	-0.5076428293432471	-0.5577286635368912	-0.49567259833528304	-0.49103199257160757	-0.4906203280554909	rAI
1252	-0.2771103885889871	-0.5334407412854142	-0.24016069699021628	-0.456468557203945	-0.468555538496628	-0.4576495335597834	-0.461518483315797	-0.47521226912614106	-0.5284241912969916	-0.49246539845020654	-0.49736300772840636	rAI
1253	-0.31625486433760974	-0.5698252569776966	-0.5333399745070746	-0.3941760698306211	-0.5735904445368147	-0.543136001671691	-0.5682179822571016	-0.44277874482517676	-0.4804819961707122	-0.5035882367932476	-0.47720498116625837	rAI
1254	-0.9933940028742507	-0.0011935209991812332	-0.573806260493646	-0.4679916402229359	-0.3882756483516714	-0.5494473961983561	-0.517742028933515	-0.48123356989579513	-0.4581732383701028	-0.4764563743413539	-0.48409100293148266	rAI
1255	-0.5598163517630199	-0.44129548490041337	-0.6946506679477227	-0.5112851249143864	-0.5987021066462557	-0.5552971733735493	-0.5370764970636863	-0.46489560494748855	-0.49061313314986316	-0.5107891359903397	-0.47146916973130376	rAI
1256	-0.38964087305478295	-0.336044404152821	-0.38796807958974006	-0.4572246122813535	-0.6709885097211425	-0.46888370990290956	-0.48823177248554134	-0.5134110737992842	-0.4946094864841798	-0.4803576221273026	-0.46075236098500705	rAI
1257	-0.36509508539171975	-0.5133196827734476	-0.6311836497243093	-0.38238121476475506	-0.718291172610559	-0.4524405630927535	-0.5111881197666165	-0.49778414319742653	-0.4507293821418499	-0.48910112739247635	-0.4740366791137252	rAI
1258	-0.4591649825256661	-0.18640866978082313	-0.6202061991034639	-0.41268383309770656	-0.38794495227960263	-0.4970633683170656	-0.43999574566326394	-0.5156803726460097	-0.48244561852000245	-0.4641494566755458	-0.47988217385014753	rAI
1259	-0.34711156770472024	-0.36111816257958623	-0.5041982744881983	-0.38642099591555074	-0.561891778482272	-0.49735288197094585	-0.5483739078061638	-0.5175873456574247	-0.46941251654110067	-0.4800411620811118	-0.47650506518572855	rAI
1260	-0.39273161083486685	-0.2833504260142279	-0.635834295739061	-0.5358512664025972	-0.3148402982523793	-0.46302152256921353	-0.48648326673786874	-0.4935901683577994	-0.5758613243355091	-0.4867672625792131	-0.49576628316556115	rAI
1261	-0.3495491126304584	-0.493700937698246	-0.42585446804581456	-0.3918632976318262	-0.44690060797063597	-0.48253512651214703	-0.43854706289228557	-0.4440988406914298	-0.49468460478829696	-0.521368796360282	-0.47427288114560484	rAI
1262	-0.5318215923081657	-0.6005846612266629	-0.6005498744998589	-0.5716937114127569	-0.4399144097079792	-0.37887095315787694	-0.5833047440454043	-0.4385840581514743	-0.46660236684128575	-0.4712689463366559	-0.45687182577261864	rAI
1263	-0.41787190936624513	-0.45174261020135414	-0.8154037817103104	-0.6553744530270696	-0.41025110274012083	-0.49606777122452117	-0.479799420903387	-0.48184392832970474	-0.4618114078231311	-0.46580412837053425	-0.45145545723556524	rAI
1264	-0.3694407708769184	-0.4805600680894745	-0.39159877914317603	-0.44627491447474316	-0.39138229043736666	-0.5574701783357825	-0.44390220165666483	-0.4841272308566898	-0.5085308449868268	-0.46832924706610113	-0.48657845067788685	rAI
1265	-0.7410895965811642	-0.5837137912538035	-0.5610810577758827	-0.5651552326348459	-0.5090165826646894	-0.4786545989890806	-0.5474666835973936	-0.456032863615182	-0.4913039367135775	-0.5055454825077075	-0.4997244915949704	rAI
1266	-0.5148591547501326	-0.5768211220400516	-0.6071518853608653	-0.5423861043460947	-0.46381410697004116	-0.45550158892799686	-0.47336587298546157	-0.48529215758235067	-0.4749971221018328	-0.4794757471042166	-0.47363550210717786	rAI
1267	-0.31750008601334195	-0.4410570315230975	-0.6827625814912321	-0.33177609906044897	-0.4433512105478723	-0.46204405073549576	-0.5321546081706051	-0.5443852981899483	-0.4547151644769706	-0.4745980777404864	-0.48327875610581494	rAI
1268	-0.5315046703798626	-0.4103722219259693	-0.2509308145627885	-0.43817915709738203	-0.47094959889481514	-0.455545159984059	-0.4978327397140734	-0.4748075914194785	-0.4383787396451949	-0.5051101635759178	-0.4789933065405343	rAI
1269	-0.33769694490897006	-0.4242137635666281	-0.41301378535708744	-0.5783802982293762	-0.44663349383064244	-0.5585504821954559	-0.4845969835181453	-0.4755237968339732	-0.48709275282267894	-0.48794931966832816	-0.4751227923640502	rAI
1270	-0.7858567397453192	-0.336365539212003	-0.45960185661841374	-0.32649906323187944	-0.41313676824373025	-0.41136227545315424	-0.48045951053704816	-0.46711740460104567	-0.4576724485800833	-0.48546291129338837	-0.4655364114495224	rAI
1271	-0.33940932698396203	-0.6033521047563418	-0.465036166941876	-0.5102920132640728	-0.5263967256936111	-0.50964579483625	-0.6112516089557375	-0.4405402008633013	-0.5045124953899227	-0.5120348660660023	-0.4666984122935517	rAI
1272	-0.7939820081030581	-0.5792116705353263	-0.5326644728657597	-0.48621450393322246	-0.5969414533450849	-0.4435215261802125	-0.5358273311901491	-0.4737905622467165	-0.4757967404374607	-0.49991213641464344	-0.4782265950354583	rAI
1273	-0.5791325328491794	-0.49149757634865154	-0.3340627264480905	-0.5236778146621148	-0.5835513658542797	-0.5149776107791413	-0.515992551046572	-0.4838366243817104	-0.49295167742145896	-0.4632024130750499	-0.5240334242135086	rAI
1274	-0.4171151510081412	-0.5801633385324629	-0.2987489104547198	-0.42622316130959853	-0.4466927867698187	-0.5199160111520869	-0.4702275550993077	-0.5373768059279008	-0.4855317008086838	-0.49053418080221706	-0.46982378318162	rAI
1275	-0.3138331343698491	-0.277773058063433	-0.456787979813718	-0.5959014731596428	-0.49233575538158725	-0.4716697264408788	-0.4826211227027419	-0.5054251041002288	-0.47389006846417814	-0.4737310559817884	-0.489223634244598	rAI
1276	-0.24722561528532386	-0.23981930768145346	-0.44605498539593746	-0.5171932426040158	-0.47925020710445526	-0.4905679030636424	-0.5131277160558335	-0.4122688158875855	-0.4920743760521634	-0.49658107394922857	-0.497733757806187	rAI
1277	-0.8026900151878797	-0.41916030092029916	-0.5755827726990513	-0.4051154661600532	-0.3186969358820069	-0.4782474761966326	-0.6014210424844569	-0.4875678273688401	-0.5246584669911399	-0.4674129702569823	-0.48029088266503256	rAI
1278	-0.4203234961781335	-0.43016137945413846	-0.4039889397857285	-0.5763763151404702	-0.5325227734919722	-0.4393926787117141	-0.5156955062370869	-0.49579364892392513	-0.5242142701960995	-0.4849622222059644	-0.462851855936466	rAI
1279	-0.3333383530452236	-0.35897042818421027	-0.41475181880114914	-0.4454175166982576	-0.5109166931315947	-0.4942153300479372	-0.428762309589231	-0.4863038737595383	-0.4834541067598442	-0.4661199011359199	-0.4950075191772644	rAI
1280	-0.5487979885035859	-0.5771067514229129	-0.3894392331951376	-0.6955007839639861	-0.4601414577533887	-0.5069471380696183	-0.5529761740104766	-0.49255210599352856	-0.49496063025721404	-0.46735021538023047	-0.4445657704930444	rAI
1281	-0.13812135822773544	-0.4429317450706677	-0.6762142573247876	-0.4880582027128831	-0.6321242777720096	-0.5482354910675848	-0.4605619330976	-0.4669828832745389	-0.5004221906551494	-0.5127582219110551	-0.501518828014254	rAI
1282	-0.7447490898260127	-0.31236589360139216	-0.2825083542854745	-0.43779904567890815	-0.3829373783546519	-0.5023613960901627	-0.5379288006200553	-0.516577013812247	-0.4443414338994808	-0.4933827786516973	-0.46995091279250367	rAI
1283	-0.7260217298095831	-0.47927515195690024	-0.2969821734202534	-0.6537180160514721	-0.4527579944507705	-0.48240580136296274	-0.5591515763910436	-0.48607900830279044	-0.4514926045738341	-0.48471879496208636	-0.44881004413027026	rAI
1284	-0.5717073487639737	-0.5857047029858249	-0.43755259133059426	-0.6059777522589654	-0.6048405887985827	-0.5001577703900647	-0.4462968123708549	-0.4624621021258582	-0.47599654081874215	-0.48728435742575327	-0.4927335420632583	rAI
1285	-0.7472647217727799	-0.32487923216000736	-0.48673932356862354	-0.5826477179221059	-0.45362681923278914	-0.4253597665833741	-0.45897618380107785	-0.4304259704432327	-0.4788756735006128	-0.5109288852235578	-0.4779867350824072	rAI
1286	-0.2600782171616359	-0.5011189341972306	-0.3538215210798417	-0.4555900021990067	-0.4721579776018646	-0.4685904538918948	-0.4508806423320757	-0.4820186474606305	-0.48931488195209344	-0.4694340251778356	-0.4750211084603093	rAI
1287	-0.23335141806792128	-0.6021304534167014	-0.5870922709038237	-0.47298889221155294	-0.498801699203715	-0.5003042577087473	-0.45914371661996517	-0.5509223998971856	-0.4695072693107893	-0.4728148834083166	-0.47178084392829817	rAI
1288	-0.8425900110105341	-0.41137372896365026	-0.5586459086466824	-0.6316786219251446	-0.46570423219807605	-0.44751863887153226	-0.4355680832850368	-0.4863482926281313	-0.48894402406348914	-0.49676697215885823	-0.48777363644598437	rAI
1289	-0.22783674033301327	-0.6521817636213878	-0.3776031650896862	-0.5389286279115726	-0.6550855486637112	-0.4722497251571422	-0.45657396605931766	-0.5089102952467138	-0.45325680477925473	-0.482530535941548	-0.4872725126680421	rAI
1290	-0.1971723758865978	-0.56453853479564	-0.5888334804737698	-0.5833321461314028	-0.47704109180299564	-0.6063239440440931	-0.44634722858297393	-0.5257890392731878	-0.47952684971887494	-0.4815994753994771	-0.4927799797565265	rAI
1291	-0.5895273799688427	-0.5968125671849362	-0.407638247774857	-0.4240050555892955	-0.4472437872231665	-0.4662853997683975	-0.517355738276782	-0.42800698238251356	-0.47779809641096344	-0.4655732152865802	-0.48879717236941184	rAI
1292	-0.3443728841343702	-0.871730535766729	-0.533766215196693	-0.5079550195456879	-0.4710209478223178	-0.5716880331937422	-0.522379506355624	-0.49068788186509127	-0.5429308802705104	-0.49969222695944626	-0.47628122585069	rAI
1293	-0.34656129958059706	-0.6975367065206304	-0.6313544073665502	-0.5499537079377481	-0.5985114183884717	-0.6111827829034094	-0.4713025732160991	-0.42235629596686314	-0.5436574694538461	-0.47989263114541614	-0.46602142332386065	rAI
1294	-0.5949843179351344	-0.5327937662227133	-0.5865564183714959	-0.475141882480569	-0.2975084196634494	-0.3522075572213901	-0.46306965147077	-0.4985708601030354	-0.4500399332139664	-0.4597858310089038	-0.4794094319286002	rAI
1295	-0.23552540258297358	-0.7519757126139055	-0.563577390702302	-0.5446266476074029	-0.37362589734837043	-0.52000236254474	-0.472826601416632	-0.49575540778062016	-0.4828347825673616	-0.5032860626798847	-0.4746173828495618	rAI
1296	-0.22661573379258446	-0.5716949015930441	-0.4504400421831901	-0.49797359998159474	-0.6411352930356957	-0.6072316301033326	-0.507441565668661	-0.5168357885832633	-0.48926519023860054	-0.5014238214667479	-0.44873840936961884	rAI
1297	-0.7736061054877404	-0.4909638981318624	-0.439768538268457	-0.345267535361908	-0.5086741189295152	-0.5144750575238547	-0.5140681760686256	-0.5114769317012122	-0.5213158553925845	-0.4845706492766817	-0.4968281540142789	rAI
1298	-0.6437131873275173	-0.5323463146840837	-0.5756189622013371	-0.4559983492167265	-0.5802905128016042	-0.5720711827871304	-0.5198793393655575	-0.4156091813596014	-0.5183350663410917	-0.49204528412666104	-0.47632724640859786	rAI
1299	-0.17533755941249454	-0.1975195757623609	-0.37622523710430866	-0.6179693862227648	-0.541248708544837	-0.4410989959345013	-0.4953315974303306	-0.5401438919215181	-0.44732573560751054	-0.5293948862734466	-0.4835483964865496	rAI
1300	-0.0015829572040617624	-0.3963659602082232	-0.35303760151991026	-0.5054051215000156	-0.4558685196396227	-0.4125628751565036	-0.45452909581843604	-0.4844230610059406	-0.4609682147191075	-0.47698409287716315	-0.4868635343729169	rAI
1301	-0.2808176473745111	-0.2825107257404997	-0.36769375590697273	-0.5186640603862019	-0.454847566311662	-0.4403729159747079	-0.4903471418627816	-0.47898478041189846	-0.4722357561964581	-0.46241484863765775	-0.4638878934117749	rAI
1302	-0.5072673117042361	-0.4826691634634538	-0.6527119869335505	-0.44166729156040324	-0.4958929544603542	-0.6041469077937529	-0.43299612827546197	-0.4851786010297897	-0.47687333359129247	-0.4563396512821816	-0.4701169761919638	rAI
1303	-0.6140270810189685	-0.5470770809697271	-0.3314959930510101	-0.41170317372958026	-0.5461782693419669	-0.521903057841346	-0.5204513778441772	-0.5768967196767905	-0.4812499375754667	-0.43328447525609187	-0.4818340289783694	rAI
1304	-0.2684104868223056	-0.7311765165098877	-0.3993854491527834	-0.32502189375742657	-0.49991106889393766	-0.4430467453085678	-0.4738139014122639	-0.51238500349773	-0.4599020543097564	-0.45145810435369665	-0.5131890274801749	rAI
1305	-0.7316160102879378	-0.5158368978852224	-0.4554061820860962	-0.5449893613584301	-0.5858195480352225	-0.4424166426828449	-0.48506989554060465	-0.5472548131528834	-0.46571798656811875	-0.4918491056779161	-0.4738764447473999	rAI
1306	-0.3679476457259437	-0.587403222448402	-0.3454371565350271	-0.5202999383267309	-0.5270445211555764	-0.5152715742374419	-0.484565981574213	-0.5209432313836158	-0.4860282957163172	-0.48136110512345187	-0.4837039681849353	rAI
1307	-0.8266627325482581	-0.3770592191363171	-0.5306523133344218	-0.6877617361938138	-0.5175632248360027	-0.4873768729159049	-0.4916252776583099	-0.49307039307338096	-0.4997639660422434	-0.5057762796886034	-0.4565876265722847	rAI
1308	-0.5244098294803288	-0.5166918250814702	-0.5460091201533751	-0.4397976155598595	-0.38779820502094825	-0.5241574355573776	-0.487147884948163	-0.46628884308691154	-0.5134464471316743	-0.5214666694394925	-0.47352263215827894	rAI
1309	-0.44676964512952516	-0.6012048046946588	-0.6524656653422621	-0.5878489290934811	-0.5543804140110257	-0.3923144394800994	-0.529816075080459	-0.43161928966794855	-0.4933979582638329	-0.48916795237127125	-0.4823344208549188	rAI
1310	-0.4784356125465617	-0.31902303471151494	-0.7102217490552499	-0.27947300991570184	-0.39569172510739886	-0.45694480322183934	-0.4792807689240577	-0.4648813250410575	-0.46768670011027047	-0.5093490378237138	-0.4968918458808157	rAI
1311	-0.263770931673889	-0.5925552958504148	-0.3892187719617942	-0.3077781284385939	-0.3597605671762573	-0.4760581333887361	-0.4782425802716921	-0.43659579526147807	-0.45055067094614737	-0.5194843663573119	-0.45982459247541363	rAI
1312	-0.503939415575768	-0.5794467556445191	-0.42068175602168784	-0.4446793301849155	-0.4773143501919146	-0.46333503658498165	-0.5385143542739759	-0.48781145465862613	-0.4440135877894235	-0.4623252247500553	-0.45813338670776527	rAI
1313	-1.0823167348457559	-0.7806112419856694	-0.4284867148584966	-0.6142110176100403	-0.4740319507818081	-0.5040894766606281	-0.49504040412854927	-0.47369104479493657	-0.46879399373402664	-0.46408859062817726	-0.4761468873029546	rAI
1314	-0.40224980344500744	-0.5613963275830467	-0.5575390468457855	-0.555974427998698	-0.515813962280431	-0.4170524049063425	-0.4985498881896707	-0.4654185712035512	-0.4826784880730917	-0.44837572819302113	-0.44998387419572944	rAI
1315	-0.8065845685308004	-0.6350023610072828	-0.557854722322005	-0.5109011819722742	-0.4810982980135191	-0.564147364925994	-0.44318976102088453	-0.40338866596366585	-0.4887130549937106	-0.47628315663148535	-0.48508496579435856	rAI
1316	-0.4072273216282032	-0.361457397099446	-0.5438208716525518	-0.7118881221878586	-0.5312779231835499	-0.4219022764062284	-0.4725876071430493	-0.4301380996760066	-0.4681150540069913	-0.4437890229777477	-0.4573330727490051	rAI
1317	-0.5076285655071407	-0.33491664563053963	-0.5109366705005273	-0.3683680514995204	-0.5374859662591259	-0.5183999355128756	-0.46432926803145425	-0.46679760766182266	-0.4767352919742601	-0.4971002616696824	-0.4649463455328527	rAI
1318	-0.8575143151706613	-0.11167661238864304	-0.5009675004602729	-0.6375862561159312	-0.5563638457514161	-0.49051871428172555	-0.4789857771790829	-0.5145710501638373	-0.5297919524493538	-0.46600963040837295	-0.5122182057115423	rAI
1319	-0.4226016416052273	-0.2680462690398961	-0.463011914067236	-0.34599915928403024	-0.4000899800204727	-0.49899431710971853	-0.4603168686922827	-0.4498000252185645	-0.4872269052958201	-0.5091997996060703	-0.4940937658614832	rAI
1320	-0.5793372370395095	-0.48584931243123514	-0.5509996716521763	-0.5175188663307793	-0.5243920023485895	-0.5379868396309884	-0.48483861002126855	-0.49018484800155615	-0.4909443763578073	-0.492580568943928	-0.5030805373599464	rAI
1321	-0.3736728459182663	-0.41577482984027614	-0.4598544968094644	-0.6420573777497024	-0.4889307691201453	-0.46241007151662095	-0.4677358678744498	-0.4801888928144973	-0.4841102637344248	-0.48245550188802616	-0.5006926486730341	rAI
1322	-0.40061625461252887	-0.38144590715463195	-0.30793903469880135	-0.47149969584885704	-0.6047142205450966	-0.4868531428072973	-0.5179901445633392	-0.49476861576091574	-0.47689209582507286	-0.4734105195326766	-0.4868359779684281	rAI
1323	-0.7137961377952606	-0.5953661036659799	-0.44590489980321985	-0.4544448856319648	-0.5458443030824679	-0.5420079892402874	-0.5627983672759359	-0.4737567606877216	-0.48449368595792036	-0.452113558442361	-0.4834691691176479	rAI
1324	-0.4389829947561553	-0.505671616151313	-0.40202826340756187	-0.49503017074240313	-0.53655220297384	-0.4628242494650448	-0.48317519210774446	-0.43713123306805307	-0.5044054510033034	-0.4518356340186794	-0.4896832027098694	rAI
1325	-0.17532806765397072	-0.5304329601177116	-0.629167944610016	-0.42601813919444786	-0.6546486750389052	-0.5061524505718485	-0.4942318253096824	-0.4603744138506653	-0.45751894569259977	-0.46186300347701825	-0.5110539113359515	rAI
1326	-0.3623770987353241	-0.449003856050968	-0.7539150205059543	-0.3568257672376563	-0.44247430374354524	-0.5070664649021365	-0.5215908718620483	-0.5276526997278179	-0.4291457022405185	-0.43651450691567745	-0.4940261661597738	rAI
1327	-0.8536723756757093	-0.41468563292404365	-0.5130335425175802	-0.5434505960481751	-0.5761709061820944	-0.4639420889166821	-0.46049776521408364	-0.4902686582329445	-0.48749264562836464	-0.47634231746901995	-0.46436423640966024	rAI
1328	-0.308554655705449	-0.6353139836848121	-0.660185975222902	-0.5135059233068351	-0.46438482891687427	-0.49388578010367734	-0.4660918238395358	-0.47991303624502857	-0.4656398717653986	-0.5122704669401711	-0.49145706550816404	rAI
1329	-0.43124799215271836	-0.4090436391700154	-0.23589032359900464	-0.40517015946162616	-0.5013169182513701	-0.5016545530689658	-0.5249888904532708	-0.5196452483946604	-0.46384005191495503	-0.4859284927984698	-0.4841596743461869	rAI
1330	-0.37891562215106067	-0.4363371966588887	-0.6222860109279483	-0.4474789750957152	-0.4630717952465258	-0.5401905640212911	-0.5617966412715681	-0.4638704214890474	-0.44586537509681995	-0.5064250192721514	-0.4799532933759622	rAI
1331	-0.5721843303658251	-0.3277574368353447	-0.36127695176562763	-0.4440898322948366	-0.4297154437595544	-0.5310122102241978	-0.4755504580200672	-0.4723933164121969	-0.5015875164082391	-0.47447815275097455	-0.4951963039729515	rAI
1332	-1.0007522105491375	-0.3101026515923072	-0.5582100209683524	-0.44376197558481917	-0.4054634637148458	-0.5127286640045644	-0.5072527879685699	-0.5187947257045905	-0.4639554756828548	-0.4702227252968136	-0.47646616695901356	rAI
1333	-0.09690339647985236	-0.3139117493286551	-0.5437219042727809	-0.5570010552060783	-0.5543389387935407	-0.5758145813154489	-0.4764429273319121	-0.48019645411581324	-0.4572553282400864	-0.46918999885605034	-0.49827258573988203	rAI
1334	-0.01050790550018901	-0.6924025374892147	-0.32181815438995476	-0.5283641446899406	-0.4037196270515567	-0.5078294284078402	-0.47403476424360963	-0.4314733741397193	-0.46701679974310345	-0.4635743491941109	-0.4741858499236301	rAI
1335	-0.3445842387845671	-0.568697729667808	-0.35205018419175804	-0.4760301572478422	-0.5617490931878619	-0.4811736908582892	-0.48755890358870546	-0.5315637473282422	-0.5111329167830811	-0.46975555688644066	-0.48403510016924706	rAI
1336	-0.022807378473244332	-0.4731782816326687	-0.5114942299086775	-0.4742053996301604	-0.4513240872531689	-0.5041101024828659	-0.4535711554272107	-0.4669113741041835	-0.4984924705682647	-0.5273393127433824	-0.5014866271557433	rAI
1337	-0.5147653906160614	-0.5988420328404364	-0.43817821549743813	-0.3986936459578696	-0.5252325720382778	-0.46871993854954364	-0.4704695287716313	-0.40157288690261633	-0.4382531127423814	-0.4695042873250803	-0.4601219305476316	rAI
1338	-0.1705560247326459	-0.722342844711193	-0.5150185296780035	-0.35805385845338084	-0.6396124927677274	-0.48973260025837306	-0.4716245133771777	-0.48426833682880566	-0.4778847970133223	-0.4747024911563158	-0.5146515740987031	rAI
1339	-0.6545216935277898	-0.7921577475030487	-0.549820185177903	-0.4238949422788408	-0.5225949336803345	-0.55768870739845	-0.46785221850831427	-0.4769512600173378	-0.45800515668757713	-0.48540791457357607	-0.5055150725394357	rAI
1340	-0.6325493970451112	-0.548487488171115	-0.4559569588753819	-0.6864555837891602	-0.4630075697772354	-0.5723321087050509	-0.444497993857352	-0.4472275783361372	-0.5368322300425296	-0.46352337080205114	-0.4870973113458707	rAI
1341	-0.8530416715685953	-0.6094847723025167	-0.44499316270185973	-0.4092567774695483	-0.5372798055840622	-0.4434473834864665	-0.41942133982098917	-0.4958441691838238	-0.518838677671385	-0.4606825923012125	-0.49903929743979064	rAI
1342	-0.45755413929160205	-0.2775048368308336	-0.6046449358775952	-0.42842296885731945	-0.6697477947496326	-0.5577580515372806	-0.4737640971895197	-0.5008033679864475	-0.45887675770036357	-0.4455500519408443	-0.4649814185652527	rAI
1343	-0.6173184196889743	-0.4198804847995365	-0.5184020779354995	-0.348522999243896	-0.43965885068531324	-0.4289701128287953	-0.5105936018058448	-0.4533651985825308	-0.4669363980205913	-0.505840786432868	-0.4491621078554132	rAI
1344	-0.4515704401612521	-0.35660417947072315	-0.46353519103297414	-0.5429830923842522	-0.42386656145070833	-0.5314527866951428	-0.45779614333923574	-0.49230014660408966	-0.4549011429684564	-0.5107998747594013	-0.4926474993702732	rAI
1345	-0.6402295543408499	-0.6631214909385609	-0.3852695418617532	-0.6038759832663952	-0.5281647637897876	-0.4579969338425542	-0.4487386117206211	-0.4818538931234356	-0.48061297605968384	-0.5060776550702076	-0.49517698495766416	rAI
1346	-0.8434131664074525	-0.15129360848472043	-0.39232576179359835	-0.5656995537750146	-0.5156948948181248	-0.46997897596875243	-0.47102574845564554	-0.48059005041337244	-0.5061601375439368	-0.45345361247083715	-0.49697444685674463	rAI
1347	-0.29706330103176537	-0.7342940124538818	-0.3132808857303724	-0.4754763950440987	-0.4589195810339703	-0.4612878031909364	-0.48443866933686547	-0.4435159483129707	-0.5036011000811839	-0.4988570158216931	-0.5006534577057923	rAI
1348	-0.30923436310203145	-0.7471525619764098	-0.5605025882450073	-0.6080718084400185	-0.4614878114053647	-0.45317200944627206	-0.38102135479055155	-0.4645368376374608	-0.5075548317311084	-0.5134411364624494	-0.503250056306928	rAI
1349	-0.7128438783284277	-0.5295382247907129	-0.5018391427340436	-0.48733466766109534	-0.45358192519181667	-0.5219174508614113	-0.4469153950120318	-0.4801019595143004	-0.4957272862526454	-0.5022851942862773	-0.4666719098906688	rAI
1350	-0.38661089258504083	-0.3978730835672007	-0.6102725767882349	-0.5422749262518348	-0.5354819909454452	-0.3900994250828156	-0.49075274778113087	-0.48883572695370486	-0.5113756304639825	-0.531437940652525	-0.48723319861798414	rAI
1351	-0.7138563540071254	-0.40652194033274003	-0.550802322541874	-0.3727525568088088	-0.45529937170148416	-0.49467260891689935	-0.4583890022608684	-0.4615371928544803	-0.43583931706381707	-0.45716208035272715	-0.5050867200899285	rAI
1352	-0.6953835690552013	-0.4543943379969414	-0.3806813924255835	-0.4265406066052646	-0.5666613109617256	-0.47520859090651585	-0.49087509420556047	-0.4962969295685457	-0.4949293681749465	-0.4653461187972431	-0.46889876008034853	rAI
1353	-0.697944817649453	-0.4153354348205934	-0.5360287310065135	-0.3881596129825071	-0.4064357083676351	-0.501165030116231	-0.4712029231835597	-0.4453232810192981	-0.44783430846561073	-0.48091732086251054	-0.5088430192406206	rAI
1354	-0.4256160025926332	-0.5831225395236597	-0.6927060573622288	-0.4215885380815936	-0.4526422647072207	-0.46336819713816735	-0.4779653144079819	-0.5128675732520179	-0.49445732138337506	-0.4892784781528157	-0.46227082254298557	rAI
1355	-0.644534064221841	-0.8058340813283895	-0.45738227597235426	-0.5175461951802968	-0.4619890949748869	-0.5473497054439426	-0.41170781209230567	-0.46698576800733804	-0.4364864166123432	-0.4710085937405028	-0.49213287840655273	rAI
1356	0.034780582077883974	-0.7046195025538392	-0.6060784372283733	-0.44989771940479456	-0.5580633263204778	-0.40592100181578256	-0.48028473934764576	-0.47618119872092385	-0.44090300610784927	-0.4808817366685482	-0.479626394726373	rAI
1357	-0.6575021394089887	-0.4220631449064975	-0.7200652771200265	-0.6215151091376233	-0.41744260802026784	-0.46372076097201653	-0.5352203929967878	-0.4800212616368609	-0.4820449085832489	-0.48288927293107414	-0.4599248426231081	rAI
1358	-0.7779794708809734	-0.3270014479275812	-0.5286362060600827	-0.49049756136360856	-0.5365498750700364	-0.5776611776955851	-0.5029009908676878	-0.48893357731661136	-0.5111249340030546	-0.5004453266003371	-0.4746021821457219	rAI
1359	-0.5389009816416637	-0.7060062249740029	-0.378037516439527	-0.4576847127730385	-0.42871572186466744	-0.4278908799367324	-0.5653321467917982	-0.49193772611527486	-0.4693307361304142	-0.42161133643401577	-0.4936146810954935	rAI
1360	-0.453056386354909	-0.3400946426448024	-0.6044658778337455	-0.31621240269367595	-0.56724438058263	-0.4919632954593156	-0.5197408449640337	-0.5246386108597182	-0.46111251734141895	-0.49949386500813014	-0.4970085157062887	rAI
1361	-0.6794015770864302	-0.46586774048189933	-0.46419132122033746	-0.4737908939855415	-0.47306321133879414	-0.5892709863047122	-0.4964662798584444	-0.5038765515708349	-0.49499176811207707	-0.46185981988090524	-0.49663748885707554	rAI
1362	-0.15040490559819428	-0.59038514969365	-0.6303129140978919	-0.5767396091931095	-0.5330711773078672	-0.5611648097362131	-0.5080039110432649	-0.547267334727085	-0.47497950771476943	-0.5024419359952864	-0.4667548903556994	rAI
1363	-0.27077337353368885	-0.4552722519261939	-0.5155031197970297	-0.5073906534896908	-0.4484317583098347	-0.3599387154188532	-0.44753216929697376	-0.4722195087211976	-0.4889367006315212	-0.4684828227948003	-0.4907687489291792	rAI
1364	-0.4807412244886276	-0.3551619700642934	-0.6586060622677709	-0.6587071321686562	-0.3844237984907819	-0.49450820358948994	-0.5436289399843539	-0.48114107465825473	-0.45073609009201354	-0.4968236817213511	-0.4644596731092088	rAI
1365	-0.38018818506477225	-0.4856748813992216	-0.6464708253651114	-0.549182905066732	-0.4513959063482416	-0.5129727963441889	-0.4779696877242763	-0.4602194116728356	-0.48519647796171694	-0.4956950674616255	-0.4964128290678328	rAI
1366	-0.6860301453308405	-0.4763734586802017	-0.6377677152817155	-0.42359973355706504	-0.38478175720702096	-0.43922736316792815	-0.46637981752169616	-0.47771846537062795	-0.46141043924307995	-0.48966945575276555	-0.4663781619735356	rAI
1367	-0.2170865470216674	-0.3475692629422994	-0.5746372771908305	-0.42649818944271484	-0.576414280445597	-0.44293134736521184	-0.47399575979974395	-0.5002303757724689	-0.537221302145904	-0.46231802651600623	-0.4655866287216518	rAI
1368	-0.22146795908404	-0.753348809021122	-0.4858054549558972	-0.6093871341349055	-0.48547753558496254	-0.4907861929792497	-0.48654266076133496	-0.504175580943546	-0.4376033801956662	-0.4815415840930323	-0.4977558474768228	rAI
1369	-0.28201889470870223	-0.3715790334805642	-0.6132692777544284	-0.5019546259603372	-0.5158892382770184	-0.5544170148411935	-0.5054783195293149	-0.48053594943498407	-0.4504891147433773	-0.4608768741469032	-0.4903970970162556	rAI
1370	-0.5851076824308081	-0.7725960819408938	-0.5838200361595903	-0.41521072810995086	-0.5826079990317719	-0.5391939214137961	-0.461483894262837	-0.5305415340264997	-0.5242986527108486	-0.5395238037325681	-0.47541079582095674	rAI
1371	-0.5868532288546132	-0.5499513714105072	-0.30223451390297823	-0.4116684544777574	-0.4990305802504535	-0.4868622285223129	-0.43468159463770695	-0.5500309790003874	-0.5122327999680255	-0.4465144182875558	-0.5035920908213491	rAI
1372	-0.20813898690245144	-0.4910313991696503	-0.5071668178157058	-0.5224689850613352	-0.43910196671308455	-0.5256541600636093	-0.5261932817578043	-0.45464482840731124	-0.4744007504489089	-0.4928005305943479	-0.45973496681027964	rAI
1373	-0.6366371528785777	-0.6945788237011771	-0.4897561509930982	-0.6475760369873946	-0.5550451414063533	-0.4546508022336978	-0.43230802647756406	-0.4816265102464186	-0.4518639006843139	-0.4604482269876399	-0.47093488371396564	rAI
1374	-0.3161317708290424	-0.17235957214408293	-0.5951877357022601	-0.3629642843087233	-0.3798421590214509	-0.5623489329127707	-0.45023903788080355	-0.5131770369506217	-0.4710838986987784	-0.45715506883573875	-0.474897335870755	rAI
1375	-0.13030659063441685	-0.451027799340738	-0.5086361124791545	-0.6416677153846341	-0.5322782735757995	-0.5060800394806971	-0.5070531082684064	-0.48511996948851455	-0.4696152525898767	-0.4618926502816087	-0.459860727735778	rAI
1376	-0.7408784277314722	-0.47749167908339	-0.2898872324160528	-0.46450412437284483	-0.5474641139357738	-0.47766335999150134	-0.5051980985152044	-0.48769739621685576	-0.5061416928898748	-0.48534972474631116	-0.4728177241341005	rAI
1377	-0.5331340313568996	-0.5485422035341594	-0.43170234574978744	-0.4784385476847718	-0.5090054375155486	-0.46328850397428917	-0.49303690277528517	-0.48191084762859693	-0.5111605042812315	-0.4467840472124713	-0.4780613035701265	rAI
1378	-0.4210364171639218	-0.18267576738324956	-0.3042007094733896	-0.6322996002577366	-0.48739988215544033	-0.3769524204404505	-0.46104630902564286	-0.4854519624740208	-0.4937771784450722	-0.454089684695826	-0.5065462227352591	rAI
1379	-0.46727285750126146	-0.657211493506287	-0.5395858652461518	-0.6088870235798804	-0.41230062818040625	-0.4130099430224506	-0.5687794252063618	-0.46173355163255375	-0.5347697638053338	-0.5007080041702787	-0.47646625692198463	rAI
1380	-0.8188438283757077	-0.7051066371257445	-0.6524379949615625	-0.3620800700250757	-0.48638915981357195	-0.48760640248012793	-0.4775831848797904	-0.46432605425009993	-0.4919089135339726	-0.4716475323671057	-0.48477033549950127	rAI
1381	-0.7748272151350909	-0.2536404341608821	-0.755652940635755	-0.6067422754921397	-0.47436612674719625	-0.41212697494352374	-0.4435233471277217	-0.4933189581066468	-0.4978619857529502	-0.4767358921286287	-0.4629756161626772	rAI
1382	-0.20280925685187381	-0.05987341573510143	-0.8624151774768772	-0.4840189578585245	-0.5419836925645948	-0.5015507169146454	-0.4934321353365924	-0.5023607759868114	-0.45478989214334464	-0.47093673718564527	-0.5068408210691178	rAI
1383	-0.3044407398371507	-0.4489168787356311	-0.44303971685419147	-0.5285963314078128	-0.4901565332195538	-0.5442597841848719	-0.41307746199578355	-0.4496723812797843	-0.44893443769109254	-0.47268999797201106	-0.4865810975995163	rAI
1384	-0.6449539717651454	-0.49744392597995396	-0.7148074498880662	-0.5201699378214194	-0.5494271449089446	-0.5394486906620987	-0.5071300214813822	-0.47740594426963995	-0.48622134350863633	-0.47779614522391095	-0.47250583709740024	rAI
1385	-0.5463196152615909	-0.7597276901346943	-0.4202697943826499	-0.43810284631537605	-0.43394999996881056	-0.4879104183311704	-0.3921652109269999	-0.5120393023873067	-0.515245420341804	-0.48773200556997254	-0.48500199369622893	rAI
1386	-0.44208722530066236	-0.43651781589521776	-0.3964186842685119	-0.551541402580253	-0.3802461739014409	-0.6064433591135964	-0.49454919034350037	-0.4798880783926545	-0.505022950959038	-0.4941638541332109	-0.4848081624172363	rAI
1387	-0.5386617408303216	-0.473999164986341	-0.43587016022722785	-0.4653759056037545	-0.4499737345457597	-0.5723022014898073	-0.5095504837992862	-0.49879852563795885	-0.46406542359524644	-0.4709932570027648	-0.4702179867664826	rAI
1388	-0.5867782389974643	-0.6967527375318401	-0.6226102073901351	-0.6611360476789107	-0.4885857595167897	-0.3699267944579114	-0.40539342770408204	-0.4701063510975385	-0.48693412732577135	-0.4659143024441398	-0.49538805808176434	rAI
1389	-0.520639996872105	-0.3866237563816652	-0.4184668807892309	-0.5386467913262099	-0.48948573599321293	-0.5722434881988033	-0.4753808450281355	-0.5036295277287071	-0.4778213022907918	-0.5051804446411956	-0.5170319878030005	rAI
1390	-0.6956231941088428	-0.6957336557630529	-0.442257779650832	-0.34544818032506786	-0.5256463124923625	-0.5799343378893203	-0.5051097780801409	-0.4791298723525506	-0.4880783821616148	-0.5005068537701916	-0.46472527868908287	rAI
1391	-0.6400424430730656	-0.4591800418680672	-0.36895786939342023	-0.5804271563951922	-0.5094835691017544	-0.5466278671627639	-0.47266353446066656	-0.4992758419958582	-0.45574559367667244	-0.4888450560180438	-0.49650602424969736	rAI
1392	-0.4063244978405931	-0.035589086753364224	-0.19629388825168229	-0.26783443057872114	-0.5449240171792167	-0.4963706850703471	-0.555544344523473	-0.47997235715169345	-0.4797953839329209	-0.4921197788129333	-0.4830919165884166	rAI
1393	-0.19003345521001924	-0.5353765941609164	-0.5062441192222114	-0.6044306518388654	-0.47872475866865005	-0.5772739333152287	-0.34358490399685326	-0.5043833948054612	-0.5399315194081581	-0.5037570177506422	-0.4929196629018769	rAI
1394	-0.5782190384481524	-0.3605523654388466	-0.5310691754197086	-0.5891784304731251	-0.4738168015600176	-0.440420503288037	-0.4899153684153867	-0.40663370981275915	-0.46449819926784425	-0.47714301724697755	-0.49014363121781457	rAI
1395	-0.3017317181236823	-0.4550195965908847	-0.477630451340092	-0.4411186565788948	-0.42349382754944853	-0.42512849916340384	-0.47793541619874513	-0.4484004514444173	-0.49950184997270386	-0.4954934847452328	-0.4823254794834897	rAI
1396	-0.3629147842635797	-0.3652337221846446	-0.6568401593843585	-0.5727512501941786	-0.38871069612249387	-0.5598251965675063	-0.510786741789179	-0.5039377204329542	-0.49355944360741993	-0.494035142440558	-0.48418900800839193	rAI
1397	-0.37674718076798547	-0.4908109433827337	-0.5089372305140437	-0.3874164475883344	-0.6016835433905243	-0.5360640148402969	-0.5276678855673494	-0.44045952230072166	-0.48612888126246695	-0.4838353088348443	-0.47735445167433577	rAI
1398	-0.17011855391114117	-0.3117718306563201	-0.5768602105554144	-0.48558546575175027	-0.4254984260770103	-0.4583898545295473	-0.48182904846799085	-0.5147896889530943	-0.4787738257284575	-0.46651785593086764	-0.4753676928320222	rAI
1399	-0.5510070948036785	-0.6783835452189241	-0.3796359824154601	-0.3841139674686847	-0.5320368001954909	-0.42115363653357973	-0.5375459561575134	-0.38209106951153854	-0.49051878565284107	-0.44783698919196274	-0.4965744284224575	rAI
1400	-0.8257862887434301	-0.43013330526180904	-0.5289086030561104	-0.523335062221399	-0.5635955248928721	-0.46588816979437503	-0.5165619333845622	-0.4778351867965223	-0.5262147178607511	-0.4868636473317279	-0.4796100296584547	rAI
1401	-0.5750772467077253	-0.7157632125030106	-0.35576042548899106	-0.4314517183200932	-0.5458664125198338	-0.4520296722988587	-0.48926567715617936	-0.4635194189629244	-0.5115193021367823	-0.48019706696255704	-0.4802884876843654	rAI
1402	-0.8617943923453774	-0.5242812161829584	-0.6218988791564081	-0.568687980120451	-0.5501697861254208	-0.5203314287122591	-0.4851629118980634	-0.4830002598145616	-0.4558319304863397	-0.5148895694985212	-0.49602799947967413	rAI
1403	-0.4716219879503032	-0.8536815954845585	-0.44937772299755857	-0.5610180703383882	-0.5050937809422815	-0.4832889773805402	-0.5517145703300257	-0.4820087538496475	-0.44386883383928954	-0.4605937525310061	-0.48744732937712465	rAI
1404	-0.22711833795885913	-0.45579652117555197	-0.4857400752801783	-0.39443260591763635	-0.41635163607736325	-0.4443470485017844	-0.4982473187174143	-0.5102513335001618	-0.5076276056953949	-0.5046196258665226	-0.476531571656633	rAI
1405	-0.3376895426157788	-0.4843814471622849	-0.4893746234113567	-0.34351930280000575	-0.5475304076637012	-0.5337697540167206	-0.4415301906459332	-0.4697308433017236	-0.5391732931882735	-0.46640333367395437	-0.4796505961415162	rAI
1406	-0.22733755257046648	-0.3941843622645225	-0.2921319246305866	-0.5688295612032803	-0.46856405118105254	-0.378821677408734	-0.5335621057361993	-0.4962608613421449	-0.4529404941010842	-0.49537954269650303	-0.5057441813067836	rAI
1407	-0.5190090647626645	-0.826104291903135	-0.5848948371237644	-0.3294736303318619	-0.6419013825310487	-0.48566209631216417	-0.5626620856446122	-0.4255048385234976	-0.4960988017409113	-0.48281553809498745	-0.4684382551866761	rAI
1408	-0.4387919954582168	-0.4313400782640836	-0.5388407656175974	-0.47819044718781106	-0.4933126108429514	-0.46095991602137826	-0.505877303913849	-0.4991297054777601	-0.5277118525112123	-0.4656961845576418	-0.4779911223677766	rAI
1409	-0.27939157937160247	-0.5461968570851117	-0.6669634785867739	-0.5989123113803118	-0.5454925977496246	-0.44317584717690384	-0.5130808764493743	-0.5030303310420532	-0.4915692433778792	-0.4818987358760197	-0.487878513447126	rAI
1410	-0.7860975919137441	-0.48299186917354137	-0.4352795231246354	-0.5718737692009394	-0.453917996138783	-0.59956340359595	-0.4567104134904187	-0.5701585878133183	-0.4857349012596088	-0.49883533252917034	-0.46232101596804104	rAI
1411	-0.5096869952180391	-0.5014549754955873	-0.7034414919740687	-0.4316045094522811	-0.5379060555276889	-0.5339418242765809	-0.4089147898864434	-0.4693067650974914	-0.47725367298721333	-0.4896331457456376	-0.4866859993953904	rAI
1412	-0.2572083906643268	-0.5048573951048	-0.4776165459466784	-0.44808675599768094	-0.4994038385811863	-0.5195826249503439	-0.4941159701658649	-0.5278900233489567	-0.48724410988342876	-0.5045370889258481	-0.4906203489420305	rAI
1413	-0.4210222421949329	-0.4483633661899134	-0.39112294449677676	-0.3749476768851312	-0.417537387076169	-0.49042452825489913	-0.4361889321823664	-0.46764489959796035	-0.5520571405268502	-0.47590230749959544	-0.473624606197404	rAI
1414	-0.41578837252765993	-0.5345756529366053	-0.32614295490368866	-0.505109941106118	-0.4739523130011085	-0.44124866857820766	-0.4402074440478553	-0.5148001446718471	-0.44240038727580344	-0.5071752866920791	-0.49098952104349086	rAI
1415	-0.3225488347928564	-0.46140687089488924	-0.6102208046842822	-0.5075224742584854	-0.4301367328216031	-0.5287103278129981	-0.5161255420417912	-0.49054477604652863	-0.44886919850356993	-0.4990928571690674	-0.4753552122988446	rAI
1416	-0.3918915584604516	-0.5552984533989997	-0.5530566524781233	-0.4544773440646668	-0.5402117317216605	-0.5072995905402788	-0.47677967408000627	-0.4834606331843134	-0.4347361137303844	-0.47546697066097526	-0.5243878754906738	rAI
1417	-0.49596593922079835	-0.37269394059606675	-0.5259847804595486	-0.39069499020724463	-0.551786702991111	-0.5492412160170611	-0.5375527275380003	-0.5272664804359113	-0.49108222682202274	-0.5123252977492717	-0.5127492286243468	rAI
1418	-0.5585057742577154	-0.5539796680646627	-0.6401042998779488	-0.48164666767631925	-0.35604432744124337	-0.5915870355803586	-0.4354752550217304	-0.4681465161413279	-0.4746868521313189	-0.49790406458994846	-0.48791094939003943	rAI
1419	-0.4190389204901435	-0.6370866617824236	-0.4944650153804619	-0.5092295138860435	-0.460154900150614	-0.47955240135805205	-0.4455681866545896	-0.5159350330825908	-0.4681811557476244	-0.4912620072376236	-0.5013139048857886	rAI
1420	-0.5736864369585236	-0.5455719434894432	-0.2196935722199277	-0.6332495298560047	-0.6248191751865494	-0.5151791425816991	-0.4484589048555492	-0.4347351204192905	-0.4644805358998078	-0.5010440022953672	-0.47656112794894984	rAI
1421	-0.2942441514776286	-0.3240566433610442	-0.4559375318302006	-0.4437598299130076	-0.4622511971238778	-0.4480789896180823	-0.45776037688023835	-0.3941220914006137	-0.4964419553756839	-0.47455367203978405	-0.4669285690665558	rAI
1422	-0.226348180285938	-0.2740112796746321	-0.6034295992557457	-0.40334552618381037	-0.5022660584399705	-0.5110574867020823	-0.4946022386696962	-0.4581061525576282	-0.4968665079663009	-0.49963905940606007	-0.4824005439489813	rAI
1423	-0.3212306780778073	-0.47520866785519583	-0.3704489737582111	-0.5296635998170167	-0.3636125852805903	-0.5009879157709352	-0.5362272314286511	-0.4201132819998151	-0.5060415748537453	-0.48588807311395155	-0.4893869929557452	rAI
1424	-0.548895434976157	-0.3975978884442888	-0.5184237620699995	-0.4163451361532358	-0.5824072034248284	-0.48643896545030796	-0.42934716561487185	-0.44037693843368647	-0.49575669355506824	-0.4472547636709583	-0.46923866430453204	rAI
1425	-0.4219588497196273	-0.48304928403510006	-0.6573746074311453	-0.46663132084133685	-0.4976868667489979	-0.522289047283493	-0.5319038597024008	-0.4381329751554721	-0.5038959902576612	-0.46592030261671796	-0.48077337525393987	rAI
1426	-0.5347679153458711	-0.44750659235318624	-0.4840999643740737	-0.4090041261996666	-0.5022520077047079	-0.4845784757585912	-0.4974898704719627	-0.5565332821812804	-0.5067911152208328	-0.5155811287848387	-0.4458599222414053	rAI
1427	-0.2134830827894515	-0.396715764496455	-0.5470551684938737	-0.45774164291006153	-0.5041126431744252	-0.42279154515115436	-0.40404999691756255	-0.4462008035692609	-0.49121322978856885	-0.4932735278274381	-0.47712052709559527	rAI
1428	-0.23370997683390654	-0.6887742459588616	-0.4100397983858787	-0.4560846894719186	-0.45350178088318605	-0.42891105517409583	-0.4967561493026857	-0.4801452151176479	-0.43843926462328214	-0.48803402795461887	-0.47428513905181335	rAI
1429	-0.7707066378467656	-0.46146188990295384	-0.5001288843093571	-0.5847809571642744	-0.3755408446463759	-0.3703344389743716	-0.44259698261421376	-0.5139849189091952	-0.4971146186407806	-0.4755269082603643	-0.5043293178965937	rAI
1430	-0.3191437682803977	-0.5039836218476199	-0.3461425085211132	-0.3527461199092986	-0.5299039564823793	-0.4403118332960534	-0.4838573699142696	-0.5399484340335906	-0.5250188344284165	-0.487380638779532	-0.46889031372328044	rAI
1431	-0.11564739637094604	-0.6467482636310491	-0.5302164644117295	-0.5775303981942	-0.5755538743313637	-0.5230581931691805	-0.45613235807431474	-0.5416702696545701	-0.4870750419066239	-0.47005371596633133	-0.5065716043621566	rAI
1432	-0.6863977341599289	-0.636960964168448	-0.5317456566533634	-0.4635573969218393	-0.37527764896504145	-0.4786405280020265	-0.5057490827954557	-0.4630571638150342	-0.5064133638603656	-0.46816451928451536	-0.47942597573145407	rAI
1433	-0.6318573567357431	-0.5549770469438865	-0.5198242785540456	-0.35571672056792486	-0.594610960964531	-0.4946707932129185	-0.467080759921724	-0.4872585078352902	-0.471214821183742	-0.5001186453289808	-0.4642714786532035	rAI
1434	-0.36610018475095946	-0.5823396789098012	-0.732274496733396	-0.4450748406183163	-0.4103598666218835	-0.47466534973544455	-0.4727735434683453	-0.4571940316646787	-0.4829961851016383	-0.45930131002048136	-0.49328804348266186	rAI
1435	-0.5217852142584909	-0.6313110097053666	-0.436632779195654	-0.5273118144817043	-0.3652294962641282	-0.4884772695018927	-0.5191107000843049	-0.4842604824765054	-0.47358538134303896	-0.4923773311384461	-0.475023275447594	rAI
1436	-0.5498061802755952	-0.4972984645483182	-0.5655435593236433	-0.5056481064361942	-0.4503568220002781	-0.5262258159524131	-0.47220375348656196	-0.4685052197113878	-0.5058862190225801	-0.49618339847639054	-0.5005702752664011	rAI
1437	-0.3413782769036635	-0.550686848858982	-0.7179170743911394	-0.3800784010994768	-0.6375343632168755	-0.5165298358085704	-0.4718768896900768	-0.45907644281694304	-0.4855722860577792	-0.49196453146505065	-0.4902051666454964	rAI
1438	-0.5465395705089925	-0.45352991081630917	-0.7664826775569852	-0.5095808913487766	-0.5671578920591899	-0.547853497612223	-0.4839334779343286	-0.533730140380324	-0.4903193917421263	-0.4527454935082964	-0.4741210282921474	rAI
1439	-0.24598231506098292	-0.4011097673802867	-0.5410439805964411	-0.5100230536959508	-0.4051691089096234	-0.5562693509566633	-0.4008406749756224	-0.5253645800473318	-0.46121955955762256	-0.4996821501695031	-0.509096214491798	rAI
1440	-0.5379836961485824	-0.5390091416013209	-0.5115969809512796	-0.4701341590731833	-0.5000736172302027	-0.48943546047474407	-0.4383820124912735	-0.4675487368807747	-0.5112543393189157	-0.43746970778875155	-0.4605224382935714	rAI
1441	-0.6286760559150313	-0.6220830725259363	-0.49384302692280296	-0.6033048113462227	-0.4234339736604104	-0.35289497504249173	-0.5111197744660314	-0.46413414303713074	-0.5222776606089767	-0.4689517896866544	-0.499763249350384	rAI
1442	-0.7782369396570581	-0.34930415546206944	-0.5372643827051244	-0.5282674326918527	-0.42476508529135043	-0.49875308747204283	-0.4903166274400245	-0.500895787324664	-0.4280102463017015	-0.4502991976849413	-0.4963823263264693	rAI
1443	-0.2776945402090375	-0.33840930620005444	-0.6107782383485497	-0.49450336383576166	-0.39169496147454647	-0.5221565472867001	-0.5617273855146325	-0.5016239507322486	-0.4558196111435156	-0.49870206557875846	-0.45349754328085035	rAI
1444	-0.3499732661912683	-0.6452714588374107	-0.6815508256782155	-0.49583782008797916	-0.49020794470626466	-0.5198423459317072	-0.5803064271756756	-0.47631191725931327	-0.504898976404185	-0.47017202772156125	-0.5123763415462123	rAI
1445	-0.5286072053660785	-0.37128213528493875	-0.653284401576465	-0.5433873562842723	-0.43992709391351215	-0.4374850084289734	-0.49348929511769035	-0.508022787883618	-0.48551985990891977	-0.4805759496484516	-0.48695009167303976	rAI
1446	-0.2774710484902064	-0.788205366256209	-0.8026758947202846	-0.41861451801890553	-0.37074875053067047	-0.4397125854829614	-0.5106018302849321	-0.41726103829556066	-0.47724603991035686	-0.46732116317831096	-0.49834342464435716	rAI
1447	-0.8376246571886995	-0.4997172540869577	-0.6847717100220075	-0.4646567907819222	-0.5372183901619416	-0.5819767723222269	-0.4781585322543512	-0.47818181841330726	-0.5309211696612254	-0.5069738866620731	-0.4761984476729479	rAI
1448	-0.5155127359676226	-0.47519978780545463	-0.6317329172371202	-0.3566893384872644	-0.4297098342582239	-0.43788119102987594	-0.5434598714855874	-0.5326486596623288	-0.46192384554151555	-0.4755521855644228	-0.47734139041772383	rAI
1449	-0.18612079422576275	-0.6239530436557914	-0.4442790303081768	-0.36851741626310885	-0.5566902447992571	-0.5079540979470999	-0.43774519306307985	-0.49019275555730824	-0.4649374675788962	-0.47485418609013763	-0.4628446760531743	rAI
1450	-0.8728059117815347	-0.5896288507015853	-0.3402075904226453	-0.7729009016827431	-0.5386152721764781	-0.46823492476159123	-0.4561740781397765	-0.5328479200821843	-0.47683076253144013	-0.5060632505602414	-0.4491607219182761	rAI
1451	-0.14991243986154454	-0.5820111319304575	-0.5682088125810172	-0.47108168202048967	-0.3626064709381553	-0.3656744823963066	-0.5522219126251793	-0.530942153169402	-0.5009089663413137	-0.4939319034055999	-0.48167777425742375	rAI
1452	-0.7863120054909204	-0.574919602727232	-0.5603312296385174	-0.4585464477698777	-0.4456564912310315	-0.4444766854370574	-0.44310795708791834	-0.46289640625507356	-0.4673317929548245	-0.4836656302042298	-0.4758330310833529	rAI
1453	-0.5859259938272995	-0.19483953613637373	-0.34363758352896184	-0.47449702608528577	-0.4655371064191103	-0.5491789860319458	-0.4623823770872431	-0.4637316784675784	-0.4717144560920438	-0.4622302861605415	-0.4657666609279812	rAI
1454	-1.059890049593383	-0.4773807029131459	-0.4987249780637833	-0.49243412080668436	-0.6516922521198321	-0.47706901146862857	-0.5692855699061685	-0.4672328359993253	-0.4627510766428396	-0.47366736735436704	-0.4670987515790595	rAI
1455	-0.4813507688764381	-0.421634211213019	-0.5162387009228437	-0.4483273249648716	-0.4048553907141441	-0.48225489302676916	-0.5244401513515822	-0.5546403193782736	-0.49780785841722464	-0.4779499699565077	-0.4805260045183344	rAI
1456	-0.6961500613470258	-0.8264105018675543	-0.5087817626531033	-0.46559898513737563	-0.4872154082016365	-0.4562087690497304	-0.49055251105862197	-0.4743333864413451	-0.491654329873163	-0.4657622640636605	-0.46866796914411935	rAI
1457	-0.3093414196435117	-0.44815854314772535	-0.5018988183369876	-0.5144534754080287	-0.45768329450065803	-0.4584285710378964	-0.463731725774501	-0.4880663459517114	-0.4766952914643132	-0.46580830951743635	-0.4706678186382535	rAI
1458	-0.5835113057098508	-0.12130015161331997	-0.5235749622198244	-0.6058047917923125	-0.5307103310295196	-0.4643431300003841	-0.5538576175276586	-0.48860130065346363	-0.5224911211564695	-0.4617987759570534	-0.4836711293402803	rAI
1459	0.04855357542076199	-0.2919106620227166	-0.4477747359147988	-0.49150701204047326	-0.3998088068347173	-0.4699176286407514	-0.5338769633877174	-0.5579558964853744	-0.44990230981757945	-0.46405381482455216	-0.4657413856449304	rAI
1460	-0.4011178809138528	-0.4826094071874645	-0.592657893142006	-0.43571244489161276	-0.5449434379688672	-0.5514969442158081	-0.5406905561296036	-0.44493060859070677	-0.5132140161515315	-0.4854952999404276	-0.4782887773944084	rAI
1461	-0.46793022585556293	-0.495605442083014	-0.49353861937155014	-0.4861263273423533	-0.5135043411798642	-0.5659461385652371	-0.5461479718238089	-0.4487641112464145	-0.507768622209468	-0.4856782294122493	-0.478445678611673	rAI
1462	-0.7173961521131662	-0.7495493124798136	-0.4965480416454112	-0.3655674797943857	-0.4925290189833401	-0.43693082686897794	-0.4336232984036841	-0.5213527856362264	-0.49141899079744417	-0.5003094011386869	-0.4991656904085547	rAI
1463	-0.5648818109515406	-0.7089524303208715	-0.44250468847919155	-0.36111757121927507	-0.523340297316037	-0.4995141044782782	-0.4675350634521612	-0.5209466954453846	-0.4618969782801774	-0.49274267836723235	-0.4544950536465668	rAI
1464	-0.6109533836064923	-0.07634623015530648	-0.5814941854864123	-0.35342714307599793	-0.4224912028928426	-0.4445938899418071	-0.46548087558286527	-0.498696935501977	-0.458697305089712	-0.4695371753823007	-0.49300422167271557	rAI
1465	-0.514375032943287	-0.49311854880516626	-0.51794440336908	-0.3361655373929858	-0.4295694721163955	-0.4999485169683543	-0.5404780697946026	-0.4177867054674281	-0.45268221786438767	-0.5108146871112812	-0.5049482847088563	rAI
1466	-0.5775125744982075	-0.42066144295104324	-0.5804571152170475	-0.39631029161664855	-0.49437623577301726	-0.43872657017384314	-0.5053243799334859	-0.5206620923395819	-0.4947498353146866	-0.5131221457754773	-0.4816969949223809	rAI
1467	-0.5022288187730439	-0.3376929986385795	-0.4623609960207634	-0.42959306751360665	-0.5318796282734224	-0.45849107490535546	-0.5182966556891132	-0.4887587700005529	-0.5082326791895451	-0.4952957044156581	-0.478873401233179	rAI
1468	-0.5915138729651538	-0.5116879801256458	-0.4028383854828733	-0.5255071254734166	-0.4199249191911559	-0.4094896776304605	-0.5154958602543352	-0.45558859320381906	-0.4520165474440924	-0.4870008020351597	-0.48857783024236057	rAI
1469	-0.5050346700234333	-0.9062994344179073	-0.33740335061375487	-0.589529116306434	-0.4368996645939052	-0.4897995895295352	-0.4483215591905867	-0.44784342522539655	-0.49421993249001006	-0.48582804095730797	-0.4982121096066484	rAI
1470	-0.6154927154208082	-0.30925837237121534	-0.40379505035753177	-0.5239849231429997	-0.4664006070156047	-0.44252838661269134	-0.5022294098189605	-0.4930403074088444	-0.41048319964170044	-0.4882317855043648	-0.519888582326464	rAI
1471	-0.9163105959982687	-0.4366327907541474	-0.5558556533376233	-0.43217058482155973	-0.4892027242813928	-0.4143013745183309	-0.5012826342409726	-0.5412107156044618	-0.46736106467128125	-0.4686363803323622	-0.4687456531852555	rAI
1472	-0.3867617971941298	-0.3650657673649115	-0.5232267514445532	-0.3463806815056031	-0.559642862669005	-0.5261537617281737	-0.4474366985987052	-0.5331910853641512	-0.5155543925679968	-0.500925282156685	-0.5033830929524465	rAI
1473	-0.34750811220791084	-0.6249224533659825	-0.514589770787804	-0.6111315242579198	-0.4437405969470034	-0.4479993929153908	-0.5051243644541054	-0.4465226084030619	-0.49529471200725245	-0.4838230660022864	-0.4579760565041878	rAI
1474	-0.33726746404866986	-0.7286591820785014	-0.5274620050139569	-0.34915005126864485	-0.5749332734247243	-0.5221562010038994	-0.45904016212053766	-0.44669265474937536	-0.503214575042049	-0.5041743934347181	-0.5220721466901639	rAI
1475	-0.7558050588422838	-0.7008473026208416	-0.7458306406949378	-0.5985769497664878	-0.45710337025836995	-0.39293645471302124	-0.49773672404495023	-0.5016481145615159	-0.46245291699519353	-0.5008040474542759	-0.4649845636902463	rAI
1476	-0.5647623807079986	-0.4690047313627064	-0.5269849715906003	-0.5042361539313525	-0.5000422531327184	-0.4546724710646508	-0.4918468907219071	-0.4820915427625845	-0.4568888478742127	-0.5296556759290754	-0.5191652938303157	rAI
1477	-0.40377176940231246	-0.605504153756557	-0.5414803868575858	-0.3733919057744176	-0.5581598289608598	-0.4793791132373521	-0.5178628940345881	-0.4794109471456824	-0.5242092573442272	-0.4664136487924393	-0.4786645111565427	rAI
1478	-0.2534603557723409	-0.5214125502295928	-0.5168815768972683	-0.5953372228300647	-0.6049306873425231	-0.46334201062048436	-0.4660466734642849	-0.48334611189218757	-0.4907900014094911	-0.4773990643631288	-0.489648814531553	rAI
1479	-0.28839577148793855	-0.3831496698958253	-0.38566938458582717	-0.72656648797334	-0.41595500479116937	-0.5522999374373294	-0.5307254809080779	-0.473716541135895	-0.4854927747282654	-0.47401760465682125	-0.47547798623055054	rAI
1480	-0.504533933378522	-0.5572437926959011	-0.37305152926236484	-0.38894549391081745	-0.529662477303192	-0.5107120194132488	-0.43401526038610727	-0.3987088416317773	-0.498847347514365	-0.45491322746570145	-0.48095178394895205	rAI
1481	-0.4028743484131695	-0.46451718779913026	-0.5034728490930769	-0.4703622058039815	-0.526972370060357	-0.48352527908552523	-0.45911551550664187	-0.47809255494305464	-0.4908773163457451	-0.4470903426615137	-0.48626821599926934	rAI
1482	-0.5882418940829404	-0.530930140399857	-0.4190811659050439	-0.5281704153541215	-0.4578426219418955	-0.4825784206505236	-0.4903146544635183	-0.5392145092501363	-0.49840670720162134	-0.49811137682095213	-0.46901699757957227	rAI
1483	-0.3912983936528556	-0.4779973494964138	-0.41483127474757925	-0.48407587586162415	-0.4812559886375651	-0.4110015340135162	-0.398701267780256	-0.5250630208290092	-0.4908084756978898	-0.47367233940367537	-0.4677711226708871	rAI
1484	-0.7517263182769577	-0.5592526962024112	-0.42758327609830105	-0.5004143537067554	-0.5123420097792325	-0.5699517878280439	-0.5463930563767555	-0.5142969784403983	-0.505460983715188	-0.46405488096709285	-0.44925524925007776	rAI
1485	-0.9104773291783501	-0.635073856287483	-0.38273814446671345	-0.5114025913028433	-0.5376822226634078	-0.43587495952245625	-0.4022363006586155	-0.46509997339781145	-0.4584545910853657	-0.5005316062331552	-0.5002233109660034	rAI
1486	-0.37803563754324176	-0.26277468620265093	-0.7183320893466577	-0.5714974477867831	-0.375953524328815	-0.49051763951873756	-0.5285096239727948	-0.45250339521379257	-0.4755889490467101	-0.5024102745457875	-0.49178384741403147	rAI
1487	-0.46158160246133856	-0.6401907572473925	-0.5336345483566092	-0.35762635729940545	-0.5652138212223736	-0.4849819689567461	-0.48186896407193924	-0.4928760824231815	-0.4794564737512535	-0.4455679670567692	-0.5205716756812852	rAI
1488	-0.5448357992212921	-0.9124245414102526	-0.6356578840860082	-0.34124559826239864	-0.5918396471053295	-0.3990830682736414	-0.514585283659314	-0.5135855496356077	-0.5083897821885233	-0.4680948394882395	-0.4934052668640036	rAI
1489	-0.3138814468907218	-0.7775521807033081	-0.5555150639980848	-0.424064596261474	-0.46178058728024113	-0.5580819152422546	-0.48749260937007133	-0.5555170399708198	-0.45921972622883933	-0.4620581504373421	-0.46610727077148545	rAI
1490	-0.3765097106917156	-0.37838090892368714	-0.6646961872822453	-0.4212786432073751	-0.4233411591359246	-0.5116834059927711	-0.41147242998937916	-0.45473601454918755	-0.5264906610910531	-0.5029973088877547	-0.47506141126182205	rAI
1491	-0.5093221268702336	-0.3508413273960565	-0.4738935870705576	-0.6242188085936001	-0.49740730592157306	-0.4219932201053855	-0.4812420016474969	-0.5197165332749287	-0.4553834021414294	-0.48173400710852926	-0.48693945828809704	rAI
1492	-0.7134808652650796	-0.33505423888524727	-0.5646490828954633	-0.23899054228773936	-0.5718938161788687	-0.38056544927733116	-0.5290042560633965	-0.45293463841767345	-0.46788310258175303	-0.5000654396024429	-0.48799288718649586	rAI
1493	-1.0297716525813259	-0.5384635220777224	-0.5804985433566949	-0.4267782070349257	-0.5150497191643435	-0.547094832011666	-0.4483112895295824	-0.45875440217844204	-0.5251357919379968	-0.5082195903849234	-0.4989814432809033	rAI
1494	-0.4228734441860735	-0.45062319427665626	-0.3734934786801112	-0.3482492153077952	-0.43965599043048303	-0.414759628558059	-0.4429113001931785	-0.4276743849468778	-0.5045221640083138	-0.4700823179871014	-0.47793263446314205	rAI
1495	-0.4151846603448423	-0.4557494503072282	-0.5394373034743987	-0.46320702735886204	-0.44559177513856507	-0.5411400528653019	-0.4992841643157717	-0.4844195089785224	-0.5036519356020863	-0.44325026163882925	-0.4827784073411546	rAI
1496	-0.9413443468228354	-0.54701908697373	-0.4625443619218341	-0.4276453618280966	-0.5136615071071438	-0.46585155493871633	-0.4628029826574568	-0.4921926828838448	-0.4848035841763881	-0.49781766957826395	-0.4941009687862742	rAI
1497	-0.3156204852287414	-0.5163474032784057	-0.576214293766883	-0.2881532650150763	-0.4580256755981468	-0.5502823113875209	-0.4595780871590937	-0.4392092529752562	-0.47348840486622956	-0.4343927243399935	-0.4714841911316123	rAI
1498	-0.6900230845754128	-0.6033153186478944	-0.6030655252222387	-0.3566048173089906	-0.479486690693279	-0.47813552122954067	-0.4787132801358901	-0.46852804592232217	-0.4668871070673109	-0.49499824147186566	-0.4596657183025972	rAI
1499	-0.8040438433058521	-0.3625888351038712	-0.58113699294822	-0.41807702838755684	-0.5665291452494945	-0.6222469306749923	-0.48099038365702534	-0.49406050065234974	-0.4723117054448717	-0.483279096773415	-0.47964577167759137	rAI
1500	-0.5908845166373068	-0.5127830098709873	-0.4376606431713068	-0.46754164144208993	-0.43202498170009673	-0.4315577059531977	-0.4857030623118918	-0.5097028621486431	-0.48112536820299523	-0.4991743614797776	-0.4882707911938607	rAI
1501	-0.7335702192721058	-0.5303037801997622	-0.47826982774159815	-0.46044482895853345	-0.4503646173605167	-0.490293560526127	-0.52849804141725	-0.42561154455030314	-0.4891290797330613	-0.4952770121789937	-0.4569556201704676	rAI
1502	-0.4182147599673012	-0.29357959396511835	-0.6554872976341286	-0.4613963535199937	-0.4788878829369145	-0.4777034429261069	-0.4304349518094123	-0.47417795486662573	-0.5053811047204085	-0.5143517700036997	-0.47002004748291193	rAI
1503	-0.9072778901323277	-0.21742016670665626	-0.4558709067919571	-0.4598175594133199	-0.4151831727411792	-0.5039385785726687	-0.4634580285296641	-0.5261783243328894	-0.5114723976347997	-0.485840724507605	-0.47838959622202143	rAI
1504	-0.8147880414154162	-0.39358748582361974	-0.7410457577834928	-0.3646106492331499	-0.4964094224892393	-0.5642134352417242	-0.44187210977328034	-0.4940733585149035	-0.4675544909269481	-0.49754286702902933	-0.47382491038264973	rAI
1505	-0.26989103698871736	-0.8037273011854578	-0.35696326418858243	-0.6382684160143463	-0.46276328852142185	-0.48928211318274706	-0.43888426606974124	-0.5158578546612143	-0.5310707822689474	-0.4884824683695881	-0.486434048114641	rAI
1506	-0.6009108636439267	-0.4971029949834528	-0.5619432288019526	-0.6081713623451764	-0.5630658666872637	-0.50252969035084	-0.4588806910570306	-0.48288513866908145	-0.523481586739511	-0.4772273725284846	-0.5084382058608038	rAI
1507	-0.2544805105933423	-0.5038980959357799	-0.6971136303035141	-0.5080850192850097	-0.3511249794953489	-0.41428762739401115	-0.5053231116365465	-0.5512775941291771	-0.49235827475752864	-0.5107779492546205	-0.5189888411569712	rAI
1508	-0.6204682619516398	-0.5785922752127479	-0.2944122841143615	-0.48954383292726955	-0.4642090324680377	-0.48274024290400186	-0.4590545666259997	-0.4200789726187492	-0.5070279330916653	-0.4927902676465418	-0.476347523412832	rAI
1509	-0.5146639593139914	-0.5123942857851052	-0.4116325305604774	-0.4706586178054824	-0.47081505536156176	-0.4369750090702117	-0.4439778921589893	-0.5181534378922695	-0.47297536042707605	-0.5128997528885837	-0.5045920196775404	rAI
1510	-0.428103526670326	-0.5199181849650859	-0.33072316335253843	-0.48716917040662194	-0.342108641002301	-0.43054709347755366	-0.42520368895474164	-0.4677629129065702	-0.46875706151305296	-0.4661231377762189	-0.5019648094130579	rAI
1511	-0.8831634060681128	-0.7117783683514758	-0.38000069925011826	-0.31485123330383763	-0.31745207987703744	-0.5222276026113725	-0.4955799758441951	-0.4906948401721786	-0.47895551719733237	-0.483167364975701	-0.48478883043115234	rAI
1512	-0.18909337048404662	-0.38461949696607073	-0.4370028101403586	-0.5995135674509215	-0.5141675335813939	-0.5234409388124741	-0.5357830407552443	-0.4370260946104652	-0.4447400280022699	-0.4421321228461504	-0.49008474620684944	rAI
1513	-0.7636408184114112	-0.83742249840697	-0.3989992603635893	-0.4975804066474937	-0.5001401876713616	-0.48751710493180483	-0.5733168912215828	-0.5007319056877594	-0.4710935740039393	-0.48917303265862594	-0.472848830960368	rAI
1514	-0.5102229650729767	-0.7863384664502867	-0.33715727726535866	-0.4110385739837143	-0.501729190614306	-0.4862715021511081	-0.5168356431955697	-0.517314550883433	-0.46113109460348767	-0.470971064589823	-0.4641184533307355	rAI
1515	-0.679771883644045	-0.5405846539661516	-0.6280404735225509	-0.6674256662214295	-0.41811971961694794	-0.5894131270120984	-0.49919023357986886	-0.4472952632664221	-0.46073445152039894	-0.5029100757473141	-0.4647785376648428	rAI
1516	-0.5021035132938018	-0.35200982692956756	-0.41396379619380785	-0.6744077282554364	-0.6021246372529562	-0.45291818650005694	-0.5168106000777767	-0.5240751174983497	-0.5120724001638602	-0.5090883399742683	-0.5107038010580749	rAI
1517	-0.5331036269666968	-0.26398118021953987	-0.5037553530548883	-0.4641845793916947	-0.46702771677706967	-0.40330381684126154	-0.4431512084875363	-0.47094887638040533	-0.4624987506833812	-0.5051491083383906	-0.49780609504368306	rAI
1518	-0.7282461973790307	-0.29055140831138654	-0.5217583054872805	-0.36223722399612485	-0.5465210077438468	-0.49292114245162383	-0.40722359332548336	-0.4736145948968851	-0.4875018658143611	-0.4647048510780814	-0.4835218826254499	rAI
1519	-0.3685940838360165	-0.7423409892291832	-0.584807919199777	-0.5410824447877405	-0.5748922695524574	-0.4692126415872026	-0.45542668157329225	-0.5121704564469788	-0.4703015542451771	-0.5098633797073028	-0.48303514615946286	rAI
1520	-0.6890740186051404	-0.5012120454012025	-0.6520403028933799	-0.35003705905536786	-0.5206816388160377	-0.4815882801762585	-0.5651170083648629	-0.45273886224244275	-0.5128418847930667	-0.5032312616804776	-0.44803815613307807	rAI
1521	-0.4940956656973029	-0.5696714904421367	-0.42372558740095684	-0.5118021050131186	-0.4234815203290373	-0.4972949188943943	-0.5519686147427953	-0.5325831450829818	-0.46365158481673924	-0.48209182620445334	-0.5036262622235577	rAI
1522	-0.6605325412347531	-0.8420807825089565	-0.5113113951339815	-0.3134484533466086	-0.5148831470938618	-0.45457027313518683	-0.5105487047165388	-0.5420974976778641	-0.4587283740960792	-0.5087978540183508	-0.48935469916927393	rAI
1523	-0.643597593210093	-0.3385747710834086	-0.46338956723474445	-0.3727486765778851	-0.43526639200151657	-0.4570534921468561	-0.5123390870086924	-0.4969346826581975	-0.4973368237807388	-0.47456194878456076	-0.4782374194882118	rAI
1524	-0.3007465792428164	-0.36944034708950285	-0.4390308464214469	-0.4518980399864449	-0.4854330763864475	-0.42782128301144606	-0.5725616757745577	-0.4899490686259284	-0.4796998674748295	-0.48098935886030963	-0.4801315242460691	rAI
1525	-0.7234380341380212	-0.4923718661124133	-0.6162570215710137	-0.5437636624644638	-0.5474612077719214	-0.5248124374106863	-0.4876997053127629	-0.5015617140442241	-0.45749366086055815	-0.47403001140996265	-0.48747456075486767	rAI
1526	-0.1774865560898127	-0.5223421256350151	-0.3857773485695504	-0.5168357020220001	-0.548323412588397	-0.5245981491756323	-0.4721338731473302	-0.5530735270428384	-0.4879218301539085	-0.4830789227913578	-0.49646101267770404	rAI
1527	-0.5178174772518365	-0.4149451233549148	-0.3515807644231863	-0.3902694630334532	-0.34688062367321726	-0.45877350632751884	-0.50518613197194	-0.49083096839369306	-0.44635574175576626	-0.5085135015511821	-0.47354534219541977	rAI
1528	-0.032217618033098125	-0.42149610318783676	-0.4793402740436333	-0.34601444442339624	-0.40665706004023283	-0.5102706287444201	-0.44522207110454076	-0.48534366082301494	-0.43544435096915707	-0.4608910484237763	-0.4962858203364056	rAI
1529	-0.5430924972176603	-0.5368683298774579	-0.3197988715840525	-0.7059018200108856	-0.4922518545526873	-0.4308812391494731	-0.47287771848870497	-0.4932930427040072	-0.491569011742726	-0.5251872675850151	-0.4856589096954076	rAI
1530	-0.1482111423228487	-0.3091952062404884	-0.5078956652848214	-0.554170959724984	-0.5090609581751543	-0.499522803598192	-0.4856520581734273	-0.4556823141430245	-0.47494082242873004	-0.46082376642695416	-0.5030482765956613	rAI
1531	-0.17128050551653057	-0.388560896788854	-0.446198032137382	-0.6366966520977728	-0.4356829166084939	-0.5104208680320557	-0.4340723694536199	-0.4717582487951263	-0.5079561309905052	-0.49234267912427204	-0.4814826048054761	rAI
1532	-0.7787325817576206	-0.5395666186252802	-0.33392054783335906	-0.3817538801002421	-0.37299697248781927	-0.5063009026170714	-0.483393554476803	-0.47147340219968586	-0.4502291377239642	-0.5000034383076077	-0.4497907730465181	rAI
1533	-0.3089055965165287	-0.617573166567101	-0.33961704095278616	-0.5971383125676245	-0.49800894311206334	-0.5354157089458181	-0.4307413296037726	-0.4484828820545573	-0.46882619738638964	-0.5016955634504374	-0.5051345148286938	rAI
1534	-1.1462512620785712	-0.121768335025123	-0.6493009373166602	-0.4760990239466055	-0.36831154733437704	-0.49630214889536456	-0.5378123670516851	-0.50170186581012	-0.4940455749113992	-0.4748692291186717	-0.5318894224793573	rAI
1535	-0.3311249209292512	-0.4814184292822369	-0.4848428071623948	-0.49970766264977806	-0.570608489266568	-0.48899086174423784	-0.39184966504095803	-0.44014825545680814	-0.4620649818213487	-0.4908503160974835	-0.5021041581229116	rAI
1536	-0.9886910873285959	-0.43086333465256677	-0.5910044858472567	-0.39901270297567976	-0.6153265529059009	-0.4180971031510513	-0.47529351528949276	-0.41649266033163534	-0.49980416045839166	-0.4990442971403927	-0.4410755666416853	rAI
1537	-0.36934062224024666	-0.40627204325378813	-0.4890271698110641	-0.5933653241996758	-0.48256326604789906	-0.38340672645644314	-0.447935737444252	-0.5296314622838628	-0.4351268519536755	-0.470840569478886	-0.49504353450141325	rAI
1538	-0.5681781039536102	-0.43175095027861365	-0.483298387759116	-0.5726225671228535	-0.36703588747528143	-0.5313296109198127	-0.5382234909491261	-0.4871296374206742	-0.43173928923662125	-0.49506627227410793	-0.4751489047684566	rAI
1539	-0.38316643703644543	-0.3100228070769761	-0.455876809711142	-0.44424676031620813	-0.41211761529222013	-0.5091930745010556	-0.5542158389353521	-0.477342096925927	-0.4818133418506699	-0.49803201514150597	-0.48540463481455426	rAI
1540	-0.501448954721601	-0.5599730447295628	-0.4976442975562381	-0.607449475709115	-0.3166565745121679	-0.4730283498242436	-0.4024840231808409	-0.496585075679074	-0.48881917733171215	-0.5476762971626992	-0.48409278904966063	rAI
1541	-0.4198134026145735	-0.3106146789989619	-0.4812524792727797	-0.5030514613081737	-0.4614881102021832	-0.5211639572612837	-0.47468074806046756	-0.4894508276852484	-0.5000458302322001	-0.5069470587018935	-0.4566586376965595	rAI
1542	-0.4445114587632655	-0.42146617886600796	-0.5324321786387355	-0.41816186693194424	-0.5379858062648747	-0.4630564025733798	-0.46722624177292155	-0.48115795400774997	-0.5284109264925329	-0.48616585568846504	-0.49732221252004516	rAI
1543	-0.47668526196705063	-0.5311148965179706	-0.32902892802999323	-0.6157541266637164	-0.4258521987494099	-0.4816883775350906	-0.5370571893831906	-0.4469228491352293	-0.46855828770005864	-0.48143495725479574	-0.4992488292586718	rAI
1544	-0.4804465551548891	-0.6324548598063914	-0.419017252333102	-0.5228643852167734	-0.49127414757548354	-0.5691508618614565	-0.45898709936430937	-0.5260024219686756	-0.49473317649895504	-0.46243412792464145	-0.48851744082828913	rAI
1545	-0.6180345378327707	-0.30738132579075556	-0.5278083393388104	-0.6094606996081423	-0.4910004675001659	-0.5570632735971334	-0.5191154380281174	-0.4728929273157864	-0.4558078968040169	-0.5245751983752069	-0.48961164193970624	rAI
1546	-0.6142130363171989	-0.5963917119574144	-0.3865010817041546	-0.4417391532114363	-0.43135033385510546	-0.461587358346502	-0.4746360977393799	-0.5278575728358376	-0.48229769349876683	-0.4985117426826266	-0.4742210861904584	rAI
1547	-0.5831680240374763	-0.39082823677057876	-0.548485197246856	-0.5353589510928363	-0.5836705160538006	-0.3843417520112849	-0.47214609198628804	-0.4468402548903021	-0.5081969281255788	-0.48182737977662476	-0.4491181290165875	rAI
1548	-0.5316565328577251	-0.2739040820500956	-0.5553548148693276	-0.45454211584511006	-0.47030077057683006	-0.530479050977721	-0.4633995061893653	-0.5353960661107423	-0.4986449671947955	-0.48743396694791136	-0.5060766146256801	rAI
1549	-1.095892012131995	-0.7092034210658894	-0.43680394236918585	-0.629232772381142	-0.42143683173465313	-0.6007993339666564	-0.42793146004293275	-0.5104952239045184	-0.5021760508769317	-0.48937397404206473	-0.47781056262653115	rAI
1550	-0.2718106195511326	-0.5281663023211014	-0.38523725038727247	-0.557046261581932	-0.35182377414667054	-0.4312697846529763	-0.4488602507566398	-0.46990550815027843	-0.44646829708533853	-0.49692798274884126	-0.4846631224384646	rAI
1551	-0.5133076040403249	-0.4063606842329596	-0.4189290774262328	-0.6123717340182878	-0.3775831036003896	-0.4821077881376137	-0.5421694635926255	-0.47458713192332935	-0.47099932899159536	-0.48308648131037074	-0.4808978158308515	rAI
1552	-0.8180129716422226	-0.4608075991230566	-0.5038688197653655	-0.5341855907675492	-0.45010224576417046	-0.45216554189401226	-0.4954758184634906	-0.4632919574740585	-0.44157469432297203	-0.4523224156003525	-0.4912516716620274	rAI
1553	-0.5867657710476009	-0.4262347371814772	-0.510690327816009	-0.5493661286470062	-0.31355279591657215	-0.4510979885022787	-0.5101924740161242	-0.47070316367674075	-0.48137501699005775	-0.5056226647210257	-0.4835995659478273	rAI
1554	-0.37054155233666186	-0.6317904996989674	-0.2792027549407065	-0.5264446161761432	-0.4268059279563521	-0.37490410614566444	-0.44980686442721574	-0.5322788955372393	-0.5254830644643289	-0.46284666166157584	-0.48683064588375463	rAI
1555	-0.8813553083457921	-0.08025820303933101	-0.426480367192907	-0.4958905447821699	-0.5560801591831798	-0.5089147744029173	-0.4214130330913601	-0.4498967965075792	-0.5436796079586239	-0.5089220072985302	-0.4871732915506057	rAI
1556	-0.46227296833363074	-0.4908003430176048	-0.6898173080763041	-0.37494298201384474	-0.5356447171267591	-0.48236984779927283	-0.5122859000191241	-0.49393103070392547	-0.47840450960292974	-0.4861610635472682	-0.49861486319818676	rAI
1557	-0.6622699942645537	-0.23289065665060832	-0.6148190827392155	-0.4473804452485171	-0.5479325542607444	-0.4196471572241582	-0.514012482312226	-0.4671927929352022	-0.5133165097348792	-0.5126737819773323	-0.48891680175564645	rAI
1558	-0.423341848331525	-0.4957602096504085	-0.425850250950218	-0.4919658011177089	-0.5676769936769444	-0.340360371594115	-0.4997709240666946	-0.4573004316952257	-0.43353418929269133	-0.4960851396169157	-0.4872677616401038	rAI
1559	-0.15937724146439605	-0.5253017845899516	-0.6055884836205309	-0.4411136216660474	-0.47470622434543736	-0.4739937091034346	-0.5170984295576029	-0.45889717208534386	-0.4791102665749513	-0.5074756756847314	-0.47407664397800225	rAI
1560	-0.5183196810188497	-0.5155161075480317	-0.5017423135194519	-0.6022839423671783	-0.5766119911095627	-0.4694670843031442	-0.4857212858621177	-0.47224617329387214	-0.4487574667894431	-0.46597068073804543	-0.4929000834921202	rAI
1561	-0.44334603702191117	-0.44331807577639154	-0.38543177930613787	-0.5539549134735144	-0.4340122671111654	-0.5853990965874591	-0.4574800682004214	-0.4875777393007318	-0.45085893075763867	-0.49499561585927987	-0.49394027602436813	rAI
1562	-0.22893506410987705	-0.9753505801943241	-0.4444375638552496	-0.4571631313947176	-0.4564410238314504	-0.6260414626903735	-0.45783007404757736	-0.48823499351387006	-0.4724354853996762	-0.5041945303541066	-0.5074622016291084	rAI
1563	-0.30953527774478	-0.3959544882429826	-0.3764649391146838	-0.5148728573367153	-0.41569405667238984	-0.4832820775283586	-0.48160000776289513	-0.4808037689494367	-0.4809176032785594	-0.48285241729543044	-0.49787701436451665	rAI
1564	-0.4789032967341851	-0.667457108970079	-0.41064198587937784	-0.5533440546571448	-0.5602533852986163	-0.4315151249372137	-0.4638685511465155	-0.4437478764816778	-0.47517061082385875	-0.45892215402878256	-0.4867839319125208	rAI
1565	-0.4621352494792978	-0.3307266126222513	-0.5037764146847907	-0.7103309422757412	-0.4954384871018724	-0.4588383847325673	-0.4910483514857692	-0.46000470812098526	-0.4691706275897948	-0.49967937866211726	-0.46694133302279467	rAI
1566	-0.8156640253710551	-0.4956550544277668	-0.4314059778231887	-0.5155795064132098	-0.44617463305558164	-0.41502561269687005	-0.5219419547061197	-0.43540765131199216	-0.4750652625147713	-0.4870580653322849	-0.521971426234027	rAI
1567	-0.10152444221845011	-0.4161616280651164	-0.4923932563024709	-0.5810044707588848	-0.46033417232567425	-0.5465043016506038	-0.45793142014299887	-0.5035421107066138	-0.4593494603471848	-0.4370418698488642	-0.5127718112810922	rAI
1568	-0.9397506500132198	-0.281443098556199	-0.6586213625402585	-0.33143272491968195	-0.2998183158570329	-0.5132851936414797	-0.41094674995447383	-0.49417170682081657	-0.5378868917922114	-0.4595233770422647	-0.5220459956761768	rAI
1569	-0.5099686741563725	-0.39467167623258426	-0.5179900598013712	-0.5063092587262515	-0.5886271857050489	-0.4059567295332036	-0.5623854740272988	-0.4452355083830485	-0.5010779467984168	-0.4898423480612081	-0.49515737769272644	rAI
1570	-0.7498336548717438	-0.6303931992171018	-0.32779429315041325	-0.5603879289437029	-0.4991342043204134	-0.5674427597115389	-0.486281574731544	-0.5087358248847336	-0.44099926759389235	-0.4795010146963912	-0.48770715301621875	rAI
1571	-0.40388654092241894	-0.5690354884412988	-0.324802763728561	-0.459387428630458	-0.6111724930581279	-0.422175718129488	-0.508726096665024	-0.49093693254374793	-0.4607464178838618	-0.5239320372472818	-0.4984590049122525	rAI
1572	-0.5656538584259942	-0.6214555333710635	-0.24620546195162618	-0.553543275872054	-0.4108984887443533	-0.5570968785901027	-0.5294888227616877	-0.4648865237007979	-0.47218876558480716	-0.5217141884581256	-0.4757305298731775	rAI
1573	-0.2795855761710953	-0.6190899790045015	-0.6012212056855063	-0.33399830237804295	-0.424811699643356	-0.47871997807344935	-0.4360076007584658	-0.5096147249147616	-0.47728380120305913	-0.49499725966614444	-0.48542398486943567	rAI
1574	-0.27866731142518164	-0.6808816353728985	-0.6165615310788317	-0.5535771248934506	-0.4366834186130284	-0.5311811530761164	-0.47130440315226824	-0.45126260850753636	-0.45909227682401643	-0.43232450493794256	-0.48658577900650096	rAI
1575	-0.8451228214240597	-0.2538545617882116	-0.5196584676746172	-0.5930472177819708	-0.46220478862042436	-0.494265855908244	-0.4597303860129491	-0.4640746067733517	-0.49710625125299224	-0.44155135108275423	-0.4976768347802543	rAI
1576	-0.5319063702954457	-0.44670662220004886	-0.3096734635552713	-0.48393088800619655	-0.43953668998971224	-0.562333421338023	-0.4877129427535088	-0.4548127512731194	-0.5046716880502806	-0.4964545475487361	-0.4637762453851558	rAI
1577	-0.6790251128846172	-0.2247094647498685	-0.5824905907636666	-0.5062647199001543	-0.5626544492113288	-0.5664642827001045	-0.4332030687922678	-0.47191423212381695	-0.510310361970569	-0.46772963889287233	-0.4822367445828768	rAI
1578	-0.10836153504400937	-0.8474812493301002	-0.5327474795129358	-0.5153103599722327	-0.33959616445433555	-0.3825734184933007	-0.4735159016980752	-0.5004045353303068	-0.5037904978433039	-0.5136485281969028	-0.49789207749445175	rAI
1579	-0.4088001918200922	-0.3775932385503966	-0.34691880465146074	-0.5487291471418575	-0.4822875307634294	-0.44119732283661905	-0.5894491348458641	-0.4664504182284361	-0.4870376476771039	-0.5048884360384956	-0.4869446132085748	rAI
1580	-0.6501606494089994	-0.39764597970402593	-0.3962453536956805	-0.6790656505908298	-0.40263349700378576	-0.47616198902118384	-0.48379302476306013	-0.47324666377018487	-0.453326313270938	-0.48984759457482935	-0.44239101847097134	rAI
1581	-0.8384797714468134	-0.4754505988983548	-0.6955861984523293	-0.4921095319730075	-0.5532411331534288	-0.5232311254638827	-0.49090373076850735	-0.5334964868211586	-0.46012996954973545	-0.4822590087027982	-0.48747070394310055	rAI
1582	-0.6244534121295982	-0.5268791311563715	-0.4305976431518566	-0.4527156540870744	-0.40857347025166163	-0.5208300730907627	-0.4720721752774008	-0.5042634340260551	-0.4417202744693425	-0.48115977004343247	-0.5185193680109689	rAI
1583	-0.6424705538881044	-0.8061910579373517	-0.4269953754283133	-0.4650284669829129	-0.5356575748124289	-0.461240592965803	-0.4495838615423746	-0.42891132366615436	-0.4612045940441138	-0.5169445927498743	-0.456529148853523	rAI
1584	-0.5587488294922429	-0.7231973142727429	-0.48151269150367865	-0.4336757050976676	-0.43942714928293225	-0.36984350478862	-0.46873544783707305	-0.49654559572067297	-0.5198685930059781	-0.5176758340048717	-0.4903748504456947	rAI
1585	-0.5892071627154832	-0.5945606623708095	-0.6399347358187875	-0.4865802039239963	-0.5027307756029002	-0.5127415682317683	-0.40523398881056094	-0.4879839604415255	-0.5190142682603011	-0.46904316071844315	-0.5018892921159038	rAI
1586	-0.6679905456026431	-0.4978472629408881	-0.3919946222900807	-0.6756872828433426	-0.456360407057048	-0.4343089628069105	-0.5047226793062984	-0.4798401989812855	-0.5131232234344046	-0.4685593208756631	-0.4694713983573439	rAI
1587	-0.6748481992161447	-0.412359047136397	-0.38642167589916504	-0.5311782523786027	-0.564438524860189	-0.530396213722596	-0.5450534193010167	-0.487537662201419	-0.4687527108745214	-0.46706466700733845	-0.5088980078340984	rAI
1588	-0.3347471934877944	-0.3252939208475504	-0.3935953121034013	-0.4363634364092345	-0.4295521370201869	-0.41934514808164153	-0.4317000851370446	-0.4412438539709844	-0.46135759042874425	-0.4786068221725589	-0.47221210707956907	rAI
1589	-0.8089842111796735	-0.3854937068262083	-0.4786403510933098	-0.5168518278687242	-0.4456515936238757	-0.5766571955427905	-0.5121622021328539	-0.49633671690557557	-0.5170121165048417	-0.511974938291882	-0.4658713760213453	rAI
1590	-0.7739796212523298	-0.626779984625863	-0.5215716801388817	-0.34438190049289064	-0.6178325298490758	-0.4433728908989837	-0.44008363303515485	-0.5558047262639744	-0.46453570671051575	-0.4592788820037175	-0.48369215492506895	rAI
1591	-0.5677761238055353	-0.16649495099954145	-0.39327013988552306	-0.5489486398860662	-0.573381474842332	-0.45616425677014816	-0.5128093394318616	-0.46108299875164743	-0.4416807346155033	-0.4541932806160363	-0.4519507206523989	rAI
1592	-0.16097325606205745	-0.5580668362674895	-0.5039922058383071	-0.5217540058119371	-0.48275324205659226	-0.4784355037268903	-0.5066706726379172	-0.4530756635338996	-0.47755414623938414	-0.4928022039178603	-0.4645836711478219	rAI
1593	-0.6024360109033949	-0.564905986417098	-0.47230900096360573	-0.3671844385032313	-0.5392627056151218	-0.4226182496598193	-0.43040995996727544	-0.5517056017433727	-0.4384443075091206	-0.47990173133491365	-0.48663753963724676	rAI
1594	-0.5451664398356869	-0.614010960944639	-0.5353668917076688	-0.5795853067282736	-0.4783525440160129	-0.32941662279363576	-0.48645187313444843	-0.43969372484023733	-0.5038541477082954	-0.4795744482197606	-0.46007807053449384	rAI
1595	-0.6181586804711238	-0.31024055625322106	-0.5741093003055869	-0.6125599678084563	-0.5411714815921105	-0.38624704106026553	-0.5105943545546104	-0.43893928136808963	-0.4848829236403998	-0.4711504083195713	-0.4792553862034112	rAI
1596	-0.3322621419248658	-0.41005615952718016	-0.6197233331288854	-0.5063508873568676	-0.4914877303877241	-0.41921821055062425	-0.5166139915877912	-0.44025921092783826	-0.4832831789703814	-0.4752102504185286	-0.47349382487765984	rAI
1597	-0.32806422637509797	-0.3723484865540595	-0.5798539974938703	-0.5671436950594928	-0.6193360081737308	-0.4538275340190826	-0.4984256007777047	-0.45326908118253356	-0.5503171063043227	-0.5022234259462328	-0.49541576981108654	rAI
1598	-0.43998241123785115	-0.07412441055796369	-0.48565805952994895	-0.7105640391265422	-0.394247436082333	-0.5694714055394569	-0.59531456476655	-0.4666160262535996	-0.5195828904566325	-0.5341266890000689	-0.4888036352280524	rAI
1599	-0.6200444841216483	-0.4971029805828222	-0.6577148194363228	-0.4863445183779065	-0.4466222998187456	-0.4862437680013622	-0.47007680342711416	-0.4763835028878993	-0.4858281922246807	-0.4994973371766324	-0.5031110330743009	rAI
1600	-0.4149264518469785	-0.4364178790668104	-0.443403915352928	-0.48740587001627617	-0.5693418109024836	-0.44849596144193576	-0.44461444458114147	-0.5124334916861275	-0.4629208700948278	-0.4737886181419316	-0.47583108629610665	rAI
1601	-0.5860160085702322	-0.523210252233888	-0.5501548447812307	-0.4271048654856988	-0.5152508552076273	-0.447034541571902	-0.4269012523837485	-0.4112562968052457	-0.5031250078225298	-0.4628476092189403	-0.45798512648049583	rAI
1602	-0.2572911750307015	-0.5867984643394017	-0.3096770095084068	-0.5097638690195468	-0.4905788277978823	-0.5037973920456145	-0.46240622160106654	-0.49944491055822404	-0.4658660930883163	-0.46839244722414314	-0.48373628591368967	rAI
1603	-0.7079034642004767	-0.6122176660314721	-0.6244117190184175	-0.45483429680837945	-0.45962757862687487	-0.4761476339856533	-0.5207146079771521	-0.4643959869782824	-0.4632474149536313	-0.5224793529638511	-0.4732010607645121	rAI
1604	-0.5030317058740019	-0.6633542008696909	-0.4021483676662437	-0.5551741240840203	-0.3967668150651118	-0.395886625145391	-0.5308709723969505	-0.5077923040440236	-0.47541094478939105	-0.484124576328334	-0.46700489301450476	rAI
1605	-0.7810832642138377	-0.4162942383049465	-0.41397289770017065	-0.5765342034313414	-0.5544550391046251	-0.4882031326685665	-0.537612873211304	-0.4663415878843919	-0.48279003917234453	-0.48657674631524905	-0.504954973051527	rAI
1606	-0.5798858643626441	-0.5989635606060197	-0.6145548588120173	-0.505948142914517	-0.4379959984080668	-0.48854391709972583	-0.5259440383499936	-0.5219604902824534	-0.4505687679367754	-0.48609056031656156	-0.4763828747290429	rAI
1607	-0.4878848190489348	-0.6719233895551704	-0.5658842296508825	-0.7097767763610705	-0.5122661474422042	-0.5334784809653347	-0.5353468982045795	-0.5203741369577212	-0.49823602293846964	-0.48083378744699357	-0.49466525805847383	rAI
1608	-0.5520761768912059	-0.178304539171093	-0.5434261552143247	-0.5025444443919661	-0.48387894831858047	-0.49377149069556475	-0.48336002934455286	-0.5192872594595063	-0.45005562930389315	-0.4709755124372323	-0.47165166275264536	rAI
1609	-0.8714973602371321	-0.431863222391528	-0.448583018955287	-0.6271131324671781	-0.42696673037306615	-0.5944025970613303	-0.4885442779919641	-0.45100513849984974	-0.462997569026867	-0.5147568049501728	-0.5014745853970753	rAI
1610	-0.8646053714760406	-0.5231815541402902	-0.5803856991003111	-0.4157614304222271	-0.5628534441830307	-0.5653354494622358	-0.43696295320144907	-0.4791822562333008	-0.4767560199787496	-0.4531249783796047	-0.4884786456165338	rAI
1611	-0.42167385638776494	-0.4646069857977508	-0.4165159717273978	-0.5951319508999003	-0.4266366292663433	-0.5098812309795159	-0.5355558306499387	-0.5156598846202208	-0.5214805512760702	-0.47152492002503765	-0.4859878723795915	rAI
1612	-0.28622719770393956	-0.44220369896483835	-0.5725712278187999	-0.5043194692849893	-0.5905804058091572	-0.5046403621914473	-0.5215377541094813	-0.49544111673841823	-0.5012585649383092	-0.5065080080696741	-0.46323713511297787	rAI
1613	-0.34228276924086554	-0.3603331859299103	-0.5535567138609157	-0.6656522556957754	-0.3442764998086228	-0.43438788290269204	-0.5723735978963641	-0.4766085881845715	-0.46372167483425625	-0.4800393738178036	-0.5032431760834928	rAI
1614	-0.28923731258379093	-0.13616368923424674	-0.6017870384892853	-0.45200461457635616	-0.39607483618892836	-0.5061554075542859	-0.47554958773568085	-0.4547414229180694	-0.4945044947697339	-0.5145494606017722	-0.505051071375546	rAI
1615	-0.298584728354042	-0.41014877442023506	-0.6007137750123904	-0.5371631828955616	-0.5517992511758886	-0.6241333397188666	-0.46232596239977486	-0.46500711761123326	-0.45172316941908136	-0.443451720416255	-0.5004461690475633	rAI
1616	-0.751802469647554	-0.4240358305162296	-0.4372454795083966	-0.4432478130811457	-0.5686485202339391	-0.4658289789576055	-0.4703811285253942	-0.4820768437107354	-0.46801543024888215	-0.47922444658272595	-0.45537368800301914	rAI
1617	-0.35925939567861503	-0.675399898782073	-0.39978272731794434	-0.48823857609855675	-0.5322002356948969	-0.46160025460830084	-0.5579271862770623	-0.443838419858884	-0.5041500201273756	-0.48111521976418725	-0.48238243758895616	rAI
1618	-0.5345444575621755	-0.7014044805035423	-0.4771833018333528	-0.5787966258266178	-0.42450524454797933	-0.5755485288064801	-0.4418637562333732	-0.45352292795979987	-0.47431741460638066	-0.47199076725817496	-0.46876241204637337	rAI
1619	-0.3431572338263865	-0.7727363384771389	-0.45797942600823216	-0.3870613652902477	-0.555709950172143	-0.5020186696481103	-0.49969108325784434	-0.5403588566497958	-0.4783563237403786	-0.5293774177546439	-0.4736074019500374	rAI
1620	-0.12360709687719237	-0.37459751338536423	-0.5251901195433664	-0.49909852815673633	-0.4849886383839735	-0.5376748262412331	-0.5803302741286184	-0.47755610685914235	-0.483034800866722	-0.5081206178766843	-0.5200481439539975	rAI
1621	-0.24041466937692868	-0.5018683371400223	-0.19888416080016957	-0.5856368008066097	-0.536871639871786	-0.5797190235594274	-0.5110657572430108	-0.48268662256015055	-0.49717016367029115	-0.5291236002827204	-0.4714853612585924	rAI
1622	-0.33253777722563455	-0.6344198625321639	-0.5197533965375775	-0.3402598664237817	-0.45879152741005924	-0.5350044427311023	-0.5147409536696617	-0.515954901526034	-0.4200921192575126	-0.46433656720192945	-0.5148294141697123	rAI
1623	-0.6616967331253628	-0.631896570153637	-0.40759671439462974	-0.39503654838033825	-0.44779126353371357	-0.5078887919190325	-0.46116007617139204	-0.4997216142535228	-0.49278399069731343	-0.49624975747589684	-0.4808258073014499	rAI
1624	-1.0021209597917442	-0.47872379592095604	-0.5932683846044315	-0.5656615964890352	-0.5004174796092417	-0.3524141990777013	-0.4722645883303126	-0.5176150972508479	-0.5125583224821082	-0.448933768423452	-0.4892098936447961	rAI
1625	-0.44261950116740595	-0.4788103074378858	-0.5433755000315394	-0.4616559189503037	-0.6020223547619191	-0.4895915405318117	-0.4874081847004711	-0.4456538793235822	-0.5035015788144489	-0.49367280346725	-0.5062334947743853	rAI
1626	-0.7336540557252671	-0.5605685190313359	-0.647087473294575	-0.47174156530162226	-0.46844991176504736	-0.44151376553733696	-0.5117239047143377	-0.47374646743904203	-0.4749423976907794	-0.5026486988794844	-0.4851554445273049	rAI
1627	-0.6937521855917992	-0.708339068669996	-0.5405426775643206	-0.39186799771045555	-0.5089861067955314	-0.38155496434085595	-0.5367757443365554	-0.47611563203224305	-0.4805630633393794	-0.47722130946537966	-0.48907695896397646	rAI
1628	-0.4479987054454875	-0.24032396318477803	-0.6514009956592922	-0.4384180360674909	-0.5217747540007788	-0.5221037523979748	-0.4776715075307335	-0.5167152026004664	-0.4748592678378208	-0.485316864134132	-0.49089014171308454	rAI
1629	-0.4494882580796136	-0.6910808536719665	-0.7150299941931285	-0.42987662336890986	-0.550111023956456	-0.5254842711190236	-0.5022964234654317	-0.5244752868488994	-0.5246017092440974	-0.4861243978054279	-0.4953020574346445	rAI
1630	-0.8709457040150728	-0.23625908101778456	-0.43454646059170776	-0.5270407319973366	-0.38285497261239043	-0.4898136822084407	-0.48913709225359936	-0.48677782366628336	-0.5052359171651588	-0.4839544417077921	-0.48571666864288443	rAI
1631	-0.5655453869502219	-0.4567973983947337	-0.5390104832796557	-0.503232999678215	-0.4863071871365987	-0.5105834627121975	-0.4864451420981071	-0.48155941132745617	-0.46062422621004434	-0.5006810710043641	-0.49330647684626466	rAI
1632	-0.42675294269131053	-0.8108515397251471	-0.3946667875755639	-0.39139658130847	-0.4252730737981235	-0.45502544814922224	-0.4486484875160588	-0.5666497827745925	-0.449596571337781	-0.5048174390508124	-0.5104125193798492	rAI
1633	-0.27861354340965944	-0.4105619972022829	-0.353056477543202	-0.4701634895338932	-0.5129692335926191	-0.5176717826552891	-0.5565439953335191	-0.444759012642109	-0.5093922446432354	-0.489722441146832	-0.4669129513859857	rAI
1634	-0.5944596036335508	-0.6268477874966778	-0.20663088580668632	-0.3809356831263811	-0.6863858881743391	-0.4885070569989681	-0.44987734233806626	-0.5104692866189312	-0.454587649975653	-0.48557077851618846	-0.46296266858043567	rAI
1635	-0.7172537077912905	-0.4676116542959871	-0.5569648447169838	-0.4957212604013544	-0.5363706245038251	-0.42276725979067503	-0.5298969812027312	-0.4568403440836799	-0.4981180684376974	-0.4885173045033437	-0.48739099343357495	rAI
1636	-0.7516903150271024	-0.6303797143027984	-0.4311399568448288	-0.36085747698616905	-0.4594505761027097	-0.3888389263020549	-0.5511802698006071	-0.5780582085575221	-0.45854931066195315	-0.5236766284022913	-0.475864189835606	rAI
1637	-0.32613792414632276	-0.5011524492029583	-0.3949099486107093	-0.43458038361774637	-0.6427630293921225	-0.48635877285929374	-0.5235282382412155	-0.45649435358680873	-0.4903325946177865	-0.4743389312579764	-0.4530442635029888	rAI
1638	-0.5991842387269128	-0.43141997194501425	-0.3916539776604891	-0.3958012295737713	-0.416932608043337	-0.5157038841882957	-0.4361024097164654	-0.4421015711774005	-0.4675751730319041	-0.4774929457731161	-0.4801852066081568	rAI
1639	-0.812077314119936	-0.5382408976130739	-0.508817803717633	-0.336999469470711	-0.40590391097676015	-0.46213066333201275	-0.5341926593026909	-0.41409976203558513	-0.5236073772469988	-0.5016856006257581	-0.484963203261681	rAI
1640	-0.5628952129907908	-0.8390947486503972	-0.8168316497293516	-0.4665119346718693	-0.4246293998034625	-0.49116422612090593	-0.44140651784915985	-0.4690059087413297	-0.46322740524375056	-0.47393824388173994	-0.4694915704176443	rAI
1641	-0.34303003854296155	-0.40918383501279076	-0.45249288232125917	-0.3652071158222167	-0.46901441087054024	-0.4328811007735457	-0.5780522618113525	-0.4896056315625839	-0.441251886349115	-0.45538242442659504	-0.4782523118687539	rAI
1642	-0.3341998655053641	-0.48507887986511233	-0.6274010416751407	-0.5595150382337791	-0.4779082918079448	-0.4586753548829989	-0.45122658937757343	-0.5127183798980844	-0.4850195298798745	-0.49844211056549037	-0.4744540744360927	rAI
1643	-0.5861748415391459	-0.4181248692200882	-0.71782497611748	-0.5313489181277761	-0.6076829806573675	-0.5054707563536227	-0.49576754037684045	-0.5059906540022053	-0.45749149335711176	-0.4805173252856794	-0.500106395262842	rAI
1644	-0.6191759570068344	-0.45450820401850217	-0.38293161296991124	-0.48381854496481724	-0.4573090184011243	-0.47821905946183024	-0.5096190625608408	-0.5194698510863334	-0.49779182081748496	-0.48041781772296543	-0.5039288188670998	rAI
1645	-0.4463146709606577	-0.5764032233901195	-0.47619070126024793	-0.3700097428471774	-0.49413095470860746	-0.43339492656548495	-0.4386332038502426	-0.4198204627301831	-0.5087185458931737	-0.540821558639905	-0.5061900718607091	rAI
1646	-0.6327015057482281	-0.39377407279070553	-0.5761063025941232	-0.47727718381710854	-0.4448110977221269	-0.44369474099774686	-0.43764540413913977	-0.509720697515116	-0.5244329469962031	-0.513592823009874	-0.48353345719767554	rAI
1647	-0.6232742533355955	-0.6978005897383136	-0.6244331841491435	-0.3833038943807391	-0.49037078738890727	-0.5267806169964893	-0.4984253445296366	-0.48832702266947275	-0.5249095195688763	-0.46437777595732044	-0.4913410868695221	rAI
1648	-0.4257091109188388	-0.5178587316745807	-0.5783113879909554	-0.50947707914457	-0.5213052155787521	-0.45165757951786895	-0.49654522861401673	-0.4869738858245399	-0.48461927798468896	-0.47677316922842283	-0.49849346026335944	rAI
1649	-0.42764206247888087	-0.6077174755073341	-0.5866475254825413	-0.4537427889334429	-0.4866190827549197	-0.4477228238589906	-0.48419334528009395	-0.5206597662177841	-0.5049110984033607	-0.45766849474165433	-0.5258684414571653	rAI
1650	-0.26417610419501786	-0.38753651737897604	-0.3190649632024707	-0.6473310303848042	-0.47309647144064493	-0.5436081138080263	-0.5255328620189598	-0.47207258734552604	-0.5060104291514985	-0.5073252205512322	-0.4659927796291138	rAI
1651	-0.24482511976318042	-0.5744340533464872	-0.306814839018625	-0.32797999558803237	-0.4431805518003945	-0.47536040104013944	-0.5223245288052688	-0.4367697097270963	-0.4802446762881062	-0.4884420327581457	-0.47100588374545016	rAI
1652	-0.7257308009047626	-0.5374197429361107	-0.4427132541651071	-0.4010179749890625	-0.4353235162689147	-0.41972303062667854	-0.4756412708123173	-0.5073299401561773	-0.4877950176506618	-0.4717107440223279	-0.474375916512163	rAI
1653	-0.5137504653741154	-0.6523216844847242	-0.5617229564464407	-0.42923782741141614	-0.45497013191667435	-0.568962155879181	-0.49162567400305035	-0.5289529676100193	-0.44959598249025445	-0.45569515678042993	-0.49531454028841665	rAI
1654	-0.15648428159422703	-0.12970437467937967	-0.3716592500678986	-0.5159526115002259	-0.5445829890965821	-0.5209845682075691	-0.49491333486906297	-0.5297193386202961	-0.5057958763977559	-0.45397152167000004	-0.4840880008207672	rAI
1655	-0.44619356246502434	-0.16847311180837624	-0.5152057375430233	-0.42853790296892486	-0.4429602651725408	-0.4453561160186129	-0.457591800634081	-0.4556707273226588	-0.46533284087949783	-0.4807322630807769	-0.4935452213855827	rAI
1656	-0.4642245529376229	-0.3707130184744682	-0.5221724093758485	-0.44051048999994513	-0.5248527000085453	-0.46770782591589793	-0.5014186979339398	-0.4821431456739905	-0.5183894224917241	-0.48149275215782145	-0.47805283118487707	rAI
1657	-0.3256720519998441	-0.6216377799384383	-0.6960626878940955	-0.58005095188628	-0.38156254462871064	-0.39332631302400883	-0.5737873005995532	-0.46634205475180623	-0.4962383350218782	-0.45220164955547887	-0.4755645875131422	rAI
1658	-0.5454662318759036	-0.4645123013636098	-0.3921509786294482	-0.42136616673463717	-0.46472405702297054	-0.42730724012811167	-0.4416030494618636	-0.48547827834237706	-0.5020315684941429	-0.5007071708005262	-0.49167812711237324	rAI
1659	-0.5423597527369258	-0.32516184085153055	-0.3555679337864443	-0.4650429771190996	-0.3843457200374187	-0.4011712730930027	-0.491370982671125	-0.5095947444034082	-0.5083560078021351	-0.465110869601582	-0.45922829711673885	rAI
1660	-0.7215065688379825	-0.5333865043912938	-0.5528611199454335	-0.705207093482085	-0.48691541932310173	-0.5193011265119054	-0.4733171906734869	-0.4732699301745175	-0.45324428402249584	-0.48351338802601285	-0.48307626763913497	rAI
1661	-0.47312906050442194	-0.4043141373246418	-0.29780222612089247	-0.6354503964156759	-0.5262352976500789	-0.5785000389928449	-0.46090693238876856	-0.41981183827196644	-0.4742000203862382	-0.5066436266960315	-0.4949693380978936	rAI
1662	-0.5197468440831632	-0.38631972210283816	-0.6070858928433603	-0.3923730657946874	-0.4561648948621393	-0.527446595526624	-0.5225017474612033	-0.49227152802452373	-0.5006859092009206	-0.4846247619390875	-0.4717078954489171	rAI
1663	-0.5956681249936204	-0.5198560953596189	-0.5290900401867451	-0.3762294942378753	-0.47160547699170613	-0.4857163414025116	-0.4956474200464125	-0.49481232574137723	-0.48739968618733304	-0.4737944007732698	-0.4731428766156302	rAI
1664	-0.3282813280600293	-0.9429562381040568	-0.4331109705884467	-0.5752819786713509	-0.4655982140718461	-0.5041410946813372	-0.524176341181986	-0.5222161103680525	-0.4526867007315558	-0.477027544896296	-0.4739235974148474	rAI
1665	-0.6659448694305876	-0.5065930289941597	-0.6374082363374906	-0.490129540618373	-0.5203903067492515	-0.5450437293487705	-0.5279116184992966	-0.5238982121214216	-0.45697078213326175	-0.4977832280682186	-0.4990554364205814	rAI
1666	-0.32552302208447537	-0.4340761074559821	-0.6172938741590852	-0.5572815187862216	-0.5207047662843439	-0.42615384150126007	-0.37695911975855595	-0.4387311182459699	-0.4805242776492474	-0.4519743507858683	-0.4754663012466086	rAI
1667	-0.5483327890861788	-0.30111912132943963	-0.5126108727512386	-0.6205521214605602	-0.362337409273994	-0.47075480343199766	-0.47147004652136837	-0.41475614402369915	-0.44896660114377407	-0.48099187231574436	-0.49324380277996294	rAI
1668	-0.5860100403359725	-0.618374888406896	-0.28549203435012976	-0.43145612294641866	-0.5386973829525223	-0.5365653207645186	-0.49063631193660007	-0.4841377140434372	-0.47853573917787456	-0.47798741059688804	-0.5027209739341957	rAI
1669	-0.5468202618064623	-0.48257123089688575	-0.5386709347489141	-0.33721686568420084	-0.4666117313066805	-0.5036674957115679	-0.5336835307700724	-0.5290013703919018	-0.4511387052378781	-0.48333983900386485	-0.46753067432326323	rAI
1670	-0.5339516252374972	-0.35519408109321754	-0.5537359240303478	-0.44239036957712696	-0.3832765819646546	-0.5130549453479586	-0.48111212358645294	-0.5054778173955636	-0.5409283336282111	-0.47811565110038345	-0.5218424866234168	rAI
1671	-0.44859189620631157	-0.7765031770160951	-0.3180708553585106	-0.4870042937104183	-0.5259143816248905	-0.4416100031401888	-0.4920053191778977	-0.47179491078032026	-0.4746006798225117	-0.5313467414799503	-0.4643465829818693	rAI
1672	-0.3261600402733561	-0.9903253125201857	-0.5324888035460678	-0.6522856399778749	-0.4339724554698045	-0.5044208168723128	-0.4838104219529638	-0.473950222211514	-0.4774367130549817	-0.47133841076533795	-0.49230024792083416	rAI
1673	-0.19718832300539468	-0.352949144667237	-0.46838351371613296	-0.5628729923058221	-0.5901168637706115	-0.45119194143228736	-0.5134082765729909	-0.4934100789893914	-0.5507238544162409	-0.49259661282836353	-0.4992937449311383	rAI
1674	-0.8286135251958432	-0.5777112165492225	-0.5616526634435463	-0.5183646089707193	-0.480076759563934	-0.5493131398417392	-0.4759365792346495	-0.4672004209525161	-0.5177172304705344	-0.5182053140449148	-0.51221301172316	rAI
1675	-0.43170477101373333	-0.35137345273758974	-0.5986169841494571	-0.7248574464794927	-0.4237070996555	-0.47060710192371	-0.4307945306588597	-0.5027322138117969	-0.4692079958254655	-0.49289452001859757	-0.48509134950954413	rAI
1676	-0.3006851312274171	-0.5786904695093129	-0.17119946364977587	-0.5041005574576155	-0.3258941665453346	-0.5092599917009102	-0.49138188318593146	-0.5197138695156178	-0.4988698016590662	-0.539520435975662	-0.47636934625117644	rAI
1677	-0.4107989781087286	-0.4405194123178819	-0.7034062721028538	-0.5467930459388297	-0.3504914362923764	-0.5555400654987969	-0.4921469252076382	-0.4716970755664923	-0.445321439472064	-0.5062743857348347	-0.4765515009933381	rAI
1678	-0.9273811098740169	-0.1275004505239415	-0.5618398756996211	-0.6382898330247403	-0.5113074378567154	-0.4800506349403258	-0.502195901789658	-0.49193901526856587	-0.5123820828886166	-0.45708260361728076	-0.48335431743738094	rAI
1679	-0.6612090198402545	-0.3564273743094821	-0.536488070068182	-0.7045298590222401	-0.5266960835368779	-0.5175030483658606	-0.44382129167189976	-0.46959174610781385	-0.5125470588310658	-0.440909396379549	-0.5143591616349241	rAI
1680	-0.5240226980405012	-0.6379583838503394	-0.30945917759767044	-0.42251503270791324	-0.5540776727499562	-0.4909276985998545	-0.4597308145237843	-0.4907207521390899	-0.5404372623220786	-0.47868088895502886	-0.4860071619504838	rAI
1681	-0.5950011421146372	-0.4195174390884432	-0.3766272824022142	-0.5762481096061111	-0.41676907017777987	-0.4458966898866192	-0.49471285368082457	-0.48928760002498056	-0.4773206611554711	-0.46747442311690784	-0.48937090367668346	rAI
1682	-0.8434090733585511	-0.5364526257041016	-0.5172219850746023	-0.439066930169084	-0.4953200684982019	-0.465807726730844	-0.4626583195425184	-0.45401983264121865	-0.4871508114521153	-0.48303072100817634	-0.5000274392949245	rAI
1683	-0.5409384070967226	-0.5896232410725685	-0.4175606712991178	-0.37207027472432747	-0.4436547784460121	-0.5412055331236865	-0.5052435769999352	-0.5170871702190092	-0.4942359574813022	-0.500814158867822	-0.4915640532626434	rAI
1684	-0.7027224115875039	-0.37099902283359043	-0.4057009201577553	-0.4197064280602745	-0.5256622019436525	-0.5168250764385566	-0.5192285851167475	-0.4637492357247418	-0.487416846980815	-0.46946523492714565	-0.4965773837292025	rAI
1685	-0.45514612611354915	-0.6045362071608078	-0.46126263995117567	-0.5167560496653067	-0.5950500148902693	-0.6510050719820912	-0.47663038560221	-0.48300339323927466	-0.427122767004917	-0.5305844543170207	-0.5046486968420254	rAI
1686	-0.3596072121168024	-0.5008815261826796	-0.5498897844045665	-0.5974325339594588	-0.5040794429411345	-0.5433044552562243	-0.531595559554954	-0.5228114865246285	-0.5341416183789766	-0.5077321387940896	-0.48179063049827625	rAI
1687	-0.11003967410571396	-0.2773283524608638	-0.8111509774194982	-0.4222074034879146	-0.4661352092918824	-0.5259502166341169	-0.4521720268604257	-0.5002136988267077	-0.48037905605284253	-0.4912611187238801	-0.46089935285552724	rAI
1688	-0.15244668518195517	-0.31527666617991407	-0.7303000255611827	-0.505166328051593	-0.4214442161632273	-0.5202903727464938	-0.4469626441557952	-0.5066708209879164	-0.5310323988660385	-0.4840031646275809	-0.4806835713481168	rAI
1689	-0.6214078127722527	-0.34607813339689686	-0.21056710393095626	-0.4780950473082288	-0.4032379071521148	-0.5728912255986497	-0.41737204358032354	-0.5280414858357383	-0.47774322031542066	-0.5006480300210863	-0.5268742272127164	rAI
1690	-0.38997407992941513	-0.4272363227257569	-0.3990453711652318	-0.41056451986100584	-0.44060378904356057	-0.5105793139800314	-0.5852434189724047	-0.48963396143261806	-0.4802165521088742	-0.4953028596723214	-0.4902518842945852	rAI
1691	-0.5692210330071383	-0.5772741953842854	-0.19617171674853157	-0.5998983567500047	-0.5304365801468064	-0.4115845690764445	-0.4209069882186363	-0.5285327309882709	-0.5153594108117951	-0.46903539588920784	-0.520373260698536	rAI
1692	-0.49883371161180956	-0.4462405756541197	-0.6300375856921926	-0.4198661076044461	-0.5286317774182384	-0.45552411048616664	-0.4894481556928552	-0.4928076823673996	-0.47198547394890317	-0.4873072362473052	-0.4921485814218177	rAI
1693	-0.6057855196460379	-0.5186235949374189	-0.764579406847661	-0.4283703381058419	-0.5020190803909895	-0.41346599543401125	-0.48880587973608225	-0.5200519096253082	-0.4805205180840116	-0.47470909233179376	-0.5028901466666197	rAI
1694	-0.5019491190724488	-0.5717207514209949	-0.5565255491020124	-0.6311205025677511	-0.5448541180914226	-0.5608077727535178	-0.48587712390238225	-0.49489468495992006	-0.4625879199487746	-0.5209266401353442	-0.4909484317878633	rAI
1695	-0.5459460186654511	-0.2006508860125926	-0.46381993733204385	-0.32646526209028015	-0.5025396201734958	-0.5375905950170633	-0.5301548302328739	-0.4617012223645066	-0.47897514645483324	-0.4612870158640734	-0.5153193764266127	rAI
1696	-0.5327746858443351	-0.8781303900013346	-0.40787668156910384	-0.482514324827142	-0.6206315446330767	-0.4826862662511791	-0.5170500903961888	-0.5179102721661215	-0.47831929020268266	-0.48845334509085897	-0.483625214063864	rAI
1697	-0.6429374062697376	-0.36817839912836103	-0.32384300632799107	-0.3166477291851914	-0.542402722658113	-0.4390097083518988	-0.44638632015864466	-0.5055480893534908	-0.4778464175173968	-0.49727381145421584	-0.49877254189485476	rAI
1698	-0.30987331364528536	-0.40144941819555113	-0.6532895606262028	-0.4414854428945818	-0.3775404725073499	-0.5670277984647147	-0.466862102928221	-0.44678372277844247	-0.5167501403509877	-0.4950882108652935	-0.469067541693293	rAI
1699	-0.5826549446202116	-0.23132940760410892	-0.45863486572496626	-0.5382284348383806	-0.5904014101146036	-0.5731470977097276	-0.49639255822776973	-0.455442959153761	-0.47677363323962485	-0.513354555981681	-0.48283520222470905	rAI
1700	-0.33154161118144115	-0.5310632916813676	-0.6308366097365319	-0.3777775263352151	-0.566353944006706	-0.6022101219910355	-0.4851393480183422	-0.5239761270102417	-0.5067392499132571	-0.48472280246954347	-0.49726389649902936	rAI
1701	-0.6428373355538398	-0.3689352708661117	-0.4363489213579787	-0.3595751382563372	-0.49186384600633715	-0.48610206768155656	-0.4792907567171207	-0.524772568554446	-0.46711994093449555	-0.49690208047761886	-0.44832500420217014	rAI
1702	-0.6525304767672396	-0.45334661529810005	-0.5440443492803543	-0.5426895155800046	-0.5638927526829545	-0.42865905949512084	-0.4681981091907885	-0.5169830647689668	-0.4694268980040044	-0.4730061631181853	-0.4941030808034405	rAI
1703	-0.7353553740957424	-0.42897578244285495	-0.3870987055333604	-0.5419200832074569	-0.32823370012791453	-0.5555056568473998	-0.543636990388687	-0.49245219835019116	-0.44256072099844834	-0.513685955485343	-0.49288250488942204	rAI
1704	-0.8146376851700252	-0.3498211093148313	-0.7535238424792867	-0.5406719613990918	-0.3560024591559743	-0.5364701598246041	-0.5997257556168377	-0.5386921076456068	-0.5011639230659755	-0.4858496241033553	-0.4925403415693969	rAI
1705	-0.4839095259223153	-0.5457746340549262	-0.5142766371049201	-0.4216721232183789	-0.5230625387168898	-0.4025715449895421	-0.4738300670032436	-0.4841939352418251	-0.4467609811601452	-0.4864252732814889	-0.46086620305913945	rAI
1706	-0.6638926938030215	-0.4807971256437522	-0.5881294001438462	-0.41734232541385435	-0.4167129993285477	-0.5536573704388814	-0.5148096927819071	-0.4722437330101201	-0.5156757098316607	-0.47551079213000996	-0.527030679727214	rAI
1707	-0.11238267567459363	-0.5033233520728039	-0.653675886126359	-0.47189489509662036	-0.4447808388528682	-0.4200059102772262	-0.4757733295951567	-0.5009922029869117	-0.45355370391275757	-0.5322235976975421	-0.5172613188535882	rAI
1708	-0.4032102403749956	-0.7639468412235576	-0.5134150390244944	-0.37053894479227645	-0.3401956259891783	-0.5560726908804553	-0.49604355057968885	-0.48734385410275105	-0.48531019856626423	-0.5006576691172797	-0.4979551369266719	rAI
1709	-0.45935127045149543	-0.8601135715802878	-0.4521727624955735	-0.4694091375865381	-0.4122910120160166	-0.5225540259122744	-0.46136329413346594	-0.5364989981883342	-0.5040392366441158	-0.4948555042178267	-0.48608850223054334	rAI
1710	-0.12246180557151728	-0.25843953490296584	-0.5624640850805723	-0.26961462747129117	-0.5234041226275904	-0.5565661521443558	-0.4979717108921348	-0.4741897020757202	-0.4919644825907238	-0.5038563814012293	-0.4726830692042394	rAI
1711	-0.34585455346149563	-0.5013738830218707	-0.4116348294464526	-0.28373549599832343	-0.4204829754725038	-0.5482820131556768	-0.48239957856416626	-0.42712831013268965	-0.4864999261100922	-0.5133577182511504	-0.47126165928419744	rAI
1712	-0.637471587043566	-0.3974425251418315	-0.35578035658162505	-0.568815059609002	-0.5385612940133788	-0.5628195685907061	-0.5594097091656822	-0.4488932606298518	-0.5035140883819202	-0.4670093658471736	-0.4968820362130209	rAI
1713	-0.7069306626631875	-0.3237502707512961	-0.4140381416442035	-0.6604701018603978	-0.46192571567431495	-0.44825593604302366	-0.5572607795696617	-0.5045043120842337	-0.4350729481093863	-0.47668016922240125	-0.49074206860165903	rAI
1714	-0.33827549511227306	-0.8866328290233967	-0.4170352176773094	-0.38540424278887747	-0.47348538008248225	-0.5064666515849637	-0.5432030587886351	-0.4507639701456472	-0.5035874361567549	-0.48118945693634235	-0.45974849090574943	rAI
1715	-0.6371329874220113	-0.37121544767846265	-0.6034116447423135	-0.5264793494071208	-0.5980695030370761	-0.46320624404997174	-0.46058443169889174	-0.47208240169691285	-0.5396871329609512	-0.47536238749896825	-0.4851951764720202	rAI
[truncated: 48,284 more rows]
