# Supplementary material for: Nonergodicity and Simpson’s paradox in neurocognitive dynamics of cognitive control
Source: Nat Commun. 2026 Apr 27;17:3494. doi: 10.1038/s41467-026-71404-0 (PMC13121725; doi:10.1038/s41467-026-71404-0)
Supplement: Supplementary file 4 — Source Data [file 41467_2026_71404_MOESM4_ESM.zip › Source_data/Fig8/ds_ssrt.csv]

	25	40	70	120	200	335	560	935	1570	2635	4423	roi
0	0.19540351306757472	0.18980193748110402	0.0007042927794049683	0.17570554079519435	0.012647725444300277	0.16958550629624508	0.11829083895841061	0.08600824955907059	0.09189573351594958	0.13140222032217222	0.09757986640919841	rAI
1	-0.1249399652160943	0.02376716482068364	0.2670274081897023	-0.025272340721516427	0.21137747853072436	0.06397921138256729	0.11993207508569206	0.13519433712958395	0.13619637245738103	0.1158040829313059	0.11928330504210657	rAI
2	0.2719436267900777	0.03072164799696481	-0.05364147238772119	0.20763210864161472	0.08705800270145697	0.09411703879105257	0.10968988946808794	0.15441855012743055	0.05377458342797988	0.09931399412740702	0.10154034164124132	rAI
3	0.25182306822900435	0.30607180857527966	0.040936655412110966	0.04624210267439615	0.10462881064121851	0.10542547930144919	0.10812062211502557	0.11607587621834693	0.10928358823631612	0.13570217450550356	0.09588741466713137	rAI
4	0.10979307648642321	0.2719444270134587	0.2583130834943189	0.18385767608528583	0.09364620359956867	0.15414774312603277	0.1466293628908105	0.15701338309878124	0.07437134910722926	0.09784062929009472	0.13731492900525252	rAI
5	0.05867994484957778	0.12025636370160803	0.2629231916892558	0.3580600998744871	0.090725868141837	0.10419287212973757	0.06847901478881271	0.09322205110409569	0.11759321313882373	0.08559347774951694	0.10993242618514659	rAI
6	-0.11632617186922994	0.04058977787227599	0.13858220321980086	0.14761564145420963	0.1423164303870714	0.1299140809018599	0.13098760240754032	0.13794363240688015	0.08619365565204469	0.0948633764709968	0.10222128539480894	rAI
7	0.18698321689064107	0.4661991788119368	0.10184543046238742	0.11326164771579196	0.11368967096309172	0.12549423557411157	0.09033527422097364	0.10761703681935862	0.10053429860117477	0.08612350392286937	0.12164612478925345	rAI
8	0.1186237486801594	-0.055593099085249946	0.04157419611940375	0.2526493481076836	-6.488815857796969e-05	0.20208251864934704	0.10460138849195791	0.09906228014957291	0.09084699274509223	0.10198814748987542	0.08886552358904182	rAI
9	0.6632576539987761	0.06609834366636126	-0.02593345418190527	0.03524954206370274	0.03918574037311652	0.12622622102044584	0.1375150740515809	0.09171772411543205	0.10161342962630371	0.11429460577924336	0.11936412351321513	rAI
10	-0.29229019829413627	0.32637145318076166	0.17134460861917675	0.11714056075547913	0.18560981700334073	0.11716191080949545	0.14865599334869817	0.04878851700559712	0.13008061627916087	0.12447486432889089	0.10995816842859932	rAI
11	0.21136316152111873	0.07379061365824267	0.1947604330222709	0.08957785477777734	0.13188686834716057	0.09791139201049916	0.12306163072201394	0.08387959554229789	0.07704199217821735	0.1051518512707145	0.0774974991205924	rAI
12	0.2417822849256003	-0.025625037261634568	0.16677486751540205	0.16921364509693157	0.0798697080652693	0.040390462650067065	0.08383193950213394	0.1038492547243079	0.0633105699604628	0.14889717168088784	0.11805833560222134	rAI
13	0.28434910704913413	0.023131953150010674	-0.058481321939715086	-0.023297145041618828	0.07166343264908545	0.10530350777947285	0.06324208858563603	0.1085439917694124	0.06139120702966524	0.1125549318293626	0.1120938795867712	rAI
14	0.04713045079529108	-0.08442536302855214	0.08638785464880785	0.04891451150136797	0.09019178108306261	0.1501618392857401	0.1700375058092157	0.15286368240841816	0.07690202452046312	0.1632065480098638	0.09092301656996506	rAI
15	0.08974511228787531	-0.02260934864673573	-0.005666833731058536	0.13585476764841628	0.05616779681861238	0.01902514679813683	0.09270728508711142	0.10360649734857148	0.09042245974211485	0.11659542427093042	0.12404678492865742	rAI
16	-0.1938050792525143	-0.06433930174313106	0.28438636021920655	0.11205906840451145	0.13518627607163847	0.12933429452666376	0.07596850851276951	0.12989192740321445	0.13118001866224233	0.11392800160450105	0.09244262730544693	rAI
17	0.05156903707259373	0.04498007427175344	0.11006026668610897	0.07028898590590943	0.1923175184491368	0.08309529405563845	0.17044375433837336	0.07189414858888356	0.10504961298140195	0.0901610364169602	0.09260333997725884	rAI
18	0.44304551431655276	0.2273333334296751	0.04563821789133521	0.129109064202782	0.049933874050437865	0.08344093118494325	0.07862805614740528	0.12913674737766662	0.08842894574006158	0.1125342347956446	0.08835457326593818	rAI
19	0.06128745420344309	-0.22606585485333286	0.028139036487612276	0.12518757576366052	0.10924272884623837	0.040043003804799596	0.10627437248053463	0.10818970205677231	0.10472266725016695	0.10928060793707634	0.09884615833128492	rAI
20	0.31218092501061284	0.03887524462194909	0.06694647272821341	0.2029408656312215	0.030135179125174757	0.08999811866527006	0.0554682470615399	0.10476068560393581	0.0939351616267793	0.07622667927824416	0.09146440459353522	rAI
21	0.026317981277513437	0.15949554177157935	-0.022682393336181852	0.23147421975709556	0.03599628165553554	0.08635316767258197	0.11995662234455272	0.12196266678148095	0.10109399060692563	0.10405878329502627	0.11858437376873537	rAI
22	0.11286788362472522	-0.022990241577396042	0.006558018586420536	0.04242172887073717	-0.007921531447477058	0.07737489255010202	0.08207219101199166	0.06723520994766916	0.08278687161041057	0.11262689269546593	0.09647209825165365	rAI
23	0.20429557822482655	0.32644106241281473	-0.030442103118160632	0.0029945219911010085	-0.03945973115821075	0.08113947687708446	0.07768665479443787	0.1057714971431388	0.08307705117792918	0.039763700525532894	0.14080873666244773	rAI
24	0.093620105482511	0.4754757213875718	-0.08040588311941207	0.0493553005007896	0.11713152025833357	0.10843904296333576	0.11364635138086825	0.09838727219236425	0.13363213150153058	0.08959438023287715	0.10023917963641912	rAI
25	0.21907872006559487	0.05862150596145314	0.0787816665223621	0.1815130108580157	0.16547438531774805	0.012188854510368944	0.07404667224835038	0.09697654577992146	0.10191361474045108	0.11510097573720665	0.11894660917231809	rAI
26	-0.016118297420230757	0.23400386949001004	0.2360662399349896	0.15669286201089644	0.1709067762317171	0.07879379244456164	0.1358503881801275	0.10133395160401161	0.10261044908237509	0.10512507500923436	0.08815161470368221	rAI
27	0.05294570025915509	-0.07373484381709305	-0.0449127539460336	0.14365400615571042	0.22350442219291813	0.0994358273750869	0.09767234715062771	0.1447188522865063	0.11395403374909777	0.1350498093441141	0.1025675022071756	rAI
28	0.0018571592208202223	0.4469048468401953	0.1433121625648893	0.1173969141004648	0.19502969111146026	0.08774702644302192	0.09769703875637525	0.1515760456822466	0.07254651101316419	0.08393744972174029	0.11380967142570413	rAI
29	0.2908669047810078	0.15210996510540956	-0.02990122804597821	0.06891309319575065	0.10916341741518296	0.1692356348852872	0.08923837105514214	0.13962461758883657	0.07357797560422343	0.12571000172861096	0.10424622218988767	rAI
30	0.2771933256295194	0.11844730962671314	0.20739769576218633	0.09614491639649125	0.030880734587438764	0.1582335265080153	0.06354164451397668	0.07988524866663375	0.12953992278521767	0.11710052511508491	0.10879449697736875	rAI
31	-0.2943612459302043	0.3352552004385714	-0.010349618867784132	0.22369866845497297	0.05732351436575639	0.12836153304987438	0.18379303853356016	0.10488594035967176	0.10716220393699832	0.08399745393188869	0.12666272345275112	rAI
32	-0.14349614789474072	0.18555327656192586	-0.0653061116570526	0.09178882352813568	0.05366037423923897	0.09550077477396708	0.12157581706235542	0.14232458620832397	0.13915972341124871	0.13080162509381238	0.11268550316323811	rAI
33	0.15195173883885757	-0.12447542755955916	-0.19100416714473506	0.1789985181120286	0.2210233006831259	0.13181399068256286	0.10707888751075177	0.10827491387304831	0.07336473435867917	0.09229097509807149	0.10403538274532668	rAI
34	-0.1536198789985767	0.41546430717108723	0.16610793302131405	0.0003113021785362985	0.07876119517449612	0.04274817481043302	0.15483670185940515	0.11141514046411465	0.14732469349778202	0.10029946585285168	0.11080690724925972	rAI
35	0.03953214169801331	-0.3519570054967908	0.00934804136273746	0.17439798636634107	0.20348181279494787	0.2555197651661486	0.07760505293604274	0.08519946520932503	0.11130859496169586	0.14238387237122066	0.07818506596289637	rAI
36	-0.2335904915751683	-0.03754978099173046	0.2322224882461923	0.13750924932994973	0.021227865782879395	0.18460296938359605	0.16413557971753556	0.13187340103118406	0.11480717085940033	0.09133670664395128	0.09610106884462308	rAI
37	0.45381467988698787	-0.018348179470719334	0.1026057895150433	0.06589672441060417	0.14784986876042244	-0.09181070526950041	0.1789313179141386	0.0932388703741496	0.11224654612428607	0.10625343262365843	0.11079318420154041	rAI
38	0.10078534319599576	-0.02023852869928988	0.23981540251779063	0.09863543889284843	-0.01779788128177938	0.1917987198265995	0.14006338735208426	0.09530637970314386	0.12998010343729294	0.11873518443793916	0.10319864249637893	rAI
39	-0.12769412902869692	0.3567751452769479	0.15316907457066425	0.04740995535048136	0.16097073944115628	-0.009809164759584217	0.051867198365967704	0.09770765274067915	0.10975754622168288	0.11548376815627456	0.10499335689200863	rAI
40	0.0867241825825801	0.18757102229796013	0.22074388533023848	0.09212730286282705	0.10745125193679043	0.17795307689199266	0.10846855501630463	0.16606275381279903	0.10071756857154623	0.13072512642944112	0.12392389654741044	rAI
41	0.07498162139689679	-0.15249447269256666	-0.032785699097386885	-0.0854330855636855	0.01375508350792721	0.06348133838004708	0.10724091404563646	0.11916419839537495	0.07087886049424723	0.09660419662167712	0.0941540583769674	rAI
42	0.12075529007772243	0.08192410300755243	0.15404025931163084	0.05741578940008137	0.1422889944234438	0.09539917618399991	0.15215107576667536	0.10930570127140185	0.07843197052785819	0.10538392208022086	0.1047884118316569	rAI
43	0.28255766538979027	0.054560083666150914	-0.0033099159564248365	0.08241436950290264	0.0868291851762069	0.03921475123359028	0.0984266115428511	0.07920531863567386	0.11382458775836223	0.10791388335511273	0.12448632474745452	rAI
44	0.3118312352097178	0.31972216552437155	-0.011905242443015971	0.10102356043539386	0.1348571957061901	0.15379840907172654	0.048301122770719525	0.09480465003728115	0.10174460302863458	0.09802393887949833	0.11231517581775878	rAI
45	0.3108168719794392	0.31081402992051455	-0.006109512638898859	0.04377989545723666	0.23139329992564292	0.07604680858858358	0.03210098884771456	0.11562200530159643	0.18147575873506228	0.10033824619644849	0.09685998858017662	rAI
46	-0.03903197561413955	0.10412841401568154	0.4320173881464576	0.2100621296379814	0.10420301130820946	-0.004506473511253144	0.16760074014457987	0.18708789429780984	0.11299201695812844	0.13016146617256324	0.08133142941994531	rAI
47	0.23218348923815993	0.14528835216834068	0.013380323703952004	-0.04939387263910313	0.09224607535469147	0.08524122554884837	0.16649101982609152	0.06227667493065245	0.09185099078428535	0.13680085246427068	0.08439899686908213	rAI
48	0.017168171730780928	0.23088027115729667	0.05687978477969174	0.10057990912488937	0.27124196460175043	0.06505564927607972	0.15243355487665772	0.11380794551134608	0.10272381507050583	0.1485138247973833	0.09316566059870456	rAI
49	0.09586187311374683	0.031318556490956655	0.10467049453316353	0.14836858588804916	0.17553289029955899	0.10341463165281045	0.08740126865746062	0.15792002758923157	0.09516956128145375	0.07836666408108323	0.07871047203390483	rAI
50	0.24123391493849808	0.08596968193590257	0.026317888539625103	0.12558829742983132	0.08535794590975014	0.035269421314324687	0.09682211528726554	0.09649232615571211	0.10835485776952326	0.10783327432146202	0.1289314035114358	rAI
51	-0.003279979514432403	-0.02048318211958872	0.4157926784458798	0.05381888662313993	0.12462325410868007	0.09651443573866392	0.12011533840007053	0.09358313369172026	0.06876404610666638	0.1186936239546923	0.10578735010092621	rAI
52	0.14733043641829285	-0.002552646656526152	-0.05955371743357861	-0.011982759806094189	0.09426506509613594	0.05064210310268662	0.0170982530903936	0.15987829802221917	0.14078667932831623	0.1160050114800661	0.09952837019558257	rAI
53	0.0648217657994529	0.036623554776221666	0.10136751148406578	0.09811280790912333	0.18693988291626443	0.03080273696216846	0.09203032217823694	0.13021196605512725	0.1178588091495663	0.09782497110421998	0.12714661442524175	rAI
54	0.04404738101238638	0.12587651429457133	0.24573093767192916	0.009197378157023857	0.0951397216274904	0.17209414925937114	0.18451895843196847	0.12552854354427748	0.06254221774329378	0.07869824036350032	0.11812164709537296	rAI
55	-0.23617798286995442	0.4158949955517422	-0.03510586185696557	0.04460890805089691	0.1505966601890807	0.08434590353363965	0.16689433809470042	0.09095400193626216	0.0694612278541783	0.11111359500629335	0.09521334412385506	rAI
56	0.12562106570730155	0.4516491143579855	-0.057202404951793163	0.2880499172584608	0.11988283447351025	0.05176718218917545	0.08071472574743678	0.09403288950017868	0.07697088776391853	0.07879884448818314	0.11310628897084264	rAI
57	0.2331710316058668	0.08858369209932285	0.10557835099853986	0.0021793360304825605	0.08880384754748157	6.2974075505752155e-06	0.13675265840600762	0.07396821340872169	0.16855086877689396	0.10090479667595155	0.11730967597801045	rAI
58	1.0251886093293452	0.4171728418297983	0.2572668013973437	0.18459973811376795	0.09476526402094591	0.10468504506906183	0.012119416436987981	0.11856570171129976	0.06576376758946194	0.10912361761437205	0.10605890750518823	rAI
59	0.13186450463823282	0.08234558508636379	0.18713643315334214	0.1320527721641564	0.07614466884577721	-0.026333537512440088	0.041701256102832485	0.09123516288867028	0.09849107384885655	0.08756648103596754	0.07744875900036398	rAI
60	0.09621771255363841	0.10471001719870825	0.07345976057664441	0.06602170632978616	0.17710099038925742	0.07556807037645781	0.07932179486216771	0.08050061952440118	0.1501083486058625	0.1071386118018041	0.1094568407614073	rAI
61	-0.07417834377745537	0.01202641271353681	0.1409704216137429	0.23981927185553897	0.08640167420279518	0.08209205575645741	0.15049412332215892	0.13369987236745218	0.12276443201361337	0.09407822623770658	0.08610007888982651	rAI
62	0.11414556335476929	0.04816791677292675	0.20440040266916354	-0.10027199044466281	0.15115765729143843	0.12334935661701926	0.06405389331222774	0.09040773311689894	0.10796817988509859	0.09672912760506944	0.11444576596470721	rAI
63	-0.10317359404307705	-0.0402081148151758	0.04677694963870402	0.14413014867068608	0.06193959606236052	0.06003758422741874	0.1252558400699496	0.06751841271998155	0.10863155089187472	0.09049505044106759	0.09664539695631076	rAI
64	0.3383950012997741	-0.0920624414016356	-0.04718768419516309	0.025405142171936634	0.08415450325430776	0.07704675475094412	0.1343779954745758	0.100038814727709	0.1409911598194823	0.13147442833499914	0.09566805703296073	rAI
65	-0.06243726188371388	0.35059994486962315	0.087591709773148	0.10434548956572905	0.12326941212251387	0.12757726371646352	0.17012983647941912	0.09443503011103241	0.10286611478564066	0.12395592831033889	0.1095107131290941	rAI
66	0.11128309657499193	0.02628263552309225	0.10419021913484242	0.08288400314414976	0.06985979628523019	0.09719026175270137	0.15821156065450698	0.09487899913249441	0.13547191258834995	0.1278678485764143	0.10458401636851637	rAI
67	-0.13033236423188246	0.08057814504961386	0.05795597353001326	-0.01745650129596172	0.16360691877398933	0.06747630352638703	0.10421585821171137	0.09881176174432277	0.06776733034459231	0.10948565880833844	0.0872325129750251	rAI
68	0.10505605924761956	0.050626930246713345	0.029500040123290088	0.19541329389362722	0.09389308986339413	0.09598830596487855	0.14938377803303715	0.09044917699858028	0.055792722249239	0.127912483930165	0.11743453152944189	rAI
69	0.22905980011086893	-0.03469221784225467	0.24579516117072478	0.021954303104156886	0.08664580537730288	0.027971474661091653	0.12743760160754752	0.11438124036188868	0.09170619312618239	0.11181622243276591	0.08967385809768011	rAI
70	-0.2124640002561275	0.16519722025679004	0.050801639116205374	0.10165691548529761	0.11251820854725665	0.20760294991615114	0.18850166866486096	0.06761738143535918	0.07660563542646338	0.10936303596892241	0.1202365593823703	rAI
71	0.10892338959958749	0.15273214062329943	0.04397280446720268	0.33188127444678434	0.07625231733334077	0.06955630838005797	0.14633007598278222	0.09635712611449103	0.15797324758354894	0.09809367383658602	0.07138026202755987	rAI
72	-0.10340230351471923	0.1390945879450477	0.18049937763702542	0.05395190463563846	0.14988376122485708	0.07209493172053548	0.1358036143164614	0.10565986720036584	0.0902018894828213	0.12138921364416033	0.09746935215553611	rAI
73	0.15791453506246766	0.01946838389167	0.30804928560096145	-0.021918397912009314	0.1577396521238474	0.0068842331594994016	0.09273963316694214	0.06339517369434469	0.11370434876366467	0.09722267865755445	0.07366173609115238	rAI
74	0.20639750425375483	0.20968129875021438	0.2249043291191408	0.15645937785911973	0.12485347803226714	0.0981110824487277	0.17895274094486358	0.118122092421498	0.10879461397567511	0.11199478771152584	0.0874531198058348	rAI
75	-0.047862330871618286	-0.10659724340795326	0.2298445225087107	-0.02558529861970744	0.1351233363100447	0.12370914060022549	0.05994220257075076	0.15500519647247787	0.12304968232602567	0.08846569384604482	0.1062160658600703	rAI
76	0.40756729872770414	0.13077148392317367	-0.008352663418090975	0.015059256816308177	0.0996426087012561	0.03443891080492813	0.07532794298382349	0.11294914039216801	0.048516008455451766	0.10553548911794407	0.1038273564676176	rAI
77	0.13273155541386225	-0.09146037697994867	-0.0857340209334848	0.06736924497785926	0.12292652096873057	0.05848583059374876	0.12129107002127108	0.13722700594372994	0.11697291433034308	0.09324086935012642	0.1255100562720258	rAI
78	-0.059610264645213525	0.05769402989525805	0.10967182658826798	0.09364676379350911	0.21225968004559143	0.1103017211692944	0.05031978187330174	0.11288313405817192	0.10730420932768013	0.12731989686608858	0.1315893848481108	rAI
79	0.20743038633249364	0.06276657208318329	0.246613324268048	0.0735218438665327	0.12874895546956938	0.0667271036798736	0.08719642129576322	0.03710638401633565	0.17124259639808384	0.10327487919985173	0.09776183341384043	rAI
80	0.2692532867103583	0.19409709785990664	0.04364831829688463	0.16850881553450814	0.06982786372579514	0.08670028102884637	0.07881988085546764	0.08654262659553762	0.08623501023299038	0.09917683653557792	0.09701756142285668	rAI
81	0.06266655724661545	0.09957943537867862	0.040423836937342104	0.0745564627992121	0.17003237214989156	-0.0037984596392065762	0.13135498965189626	0.11160566212048738	0.08583335188792078	0.12788135628312677	0.13432815181786725	rAI
82	0.3859719264388982	0.2225150100294339	0.1687077192685079	0.1985827488119574	0.18787018064981853	0.15290490684356522	0.09752712880954356	0.15270836799549997	0.11232346168443627	0.11955941339982068	0.13037990374627742	rAI
83	-0.10659566774009505	-0.019484728682969566	0.2128817249191946	-0.11805580426178545	0.17402724014298152	0.11444958331190487	0.0933267534034943	0.08543670012647793	0.132077490509645	0.10731486361225333	0.11516807650222174	rAI
84	0.2591089311138955	-0.08982981669428867	0.06726824879805918	0.1155790960388564	0.08505523449196256	0.0862914364015677	0.13354050860782496	0.09913125199912573	0.08206618679098693	0.09042885551652147	0.11110492251969686	rAI
85	0.35989674923237874	-0.1664265296199064	-0.10214170351767798	0.12485148600909318	0.06455104440601361	0.08675275806415864	0.09560508405662414	0.11022097440544505	0.10134981916048055	0.11954783938930372	0.08239066193919085	rAI
86	0.028800156398673404	0.3767622492866506	0.06088929826016607	0.2656354992279997	0.1108630214518161	0.014216050396137402	0.0806339953312024	0.12932972498212567	0.08842702974213351	0.12044006493809777	0.08810868741123154	rAI
87	0.10020285756804977	0.18443019054875048	0.13110871646244848	0.275965538042272	0.1993139810528923	0.1644235216547128	0.09714662961667449	0.15779304359122387	0.09392739689047903	0.12809147683782637	0.09409169271774856	rAI
88	0.3871943347837463	-0.11583792905361234	0.1916280727854996	0.16342196963722874	0.008340349169049186	0.15845772280340065	0.07000611012299147	0.08234965483904111	0.08982730899953631	0.07559127021995002	0.11760073859379165	rAI
89	-0.055714473058132895	0.30369752290168806	-0.0708016377254996	-0.0016005644939291815	0.17242142261520896	0.04482951327142338	0.10634950358672701	0.08408908813212504	0.09720613983568374	0.07349848178096305	0.06739040519850847	rAI
90	0.0951051532565908	0.4354739453730669	0.23394279073287144	0.18347826814535634	0.09842561157256682	0.06039675845736373	0.07744810622160242	0.12855869367014974	0.0808464182038277	0.09689459526057138	0.09961791997814905	rAI
91	0.09320883927730471	0.11424371293075089	-0.013711895935536102	0.13314327731262315	0.11971316191901318	0.07189313627793663	0.10058353195347701	0.10460950716741983	0.12250463599063972	0.11055574830354316	0.10333500513464809	rAI
92	0.20948104172843762	0.04341545079012177	-0.22528684809739563	0.1899403344158946	0.1501144975678103	0.09052460329580372	0.12876465285826544	0.07667502057698712	0.08735507932662866	0.11715598800156336	0.11167558075663035	rAI
93	0.10694099715902065	-0.022096142599625886	0.05368982430622404	0.07031799465691693	0.10704768014488822	0.06167920672896716	0.036240911986778965	0.13024473482936746	0.07413663334948584	0.08514348160168907	0.0925900835934328	rAI
94	0.2903523746042513	0.15524598964908665	-0.13178971601426623	0.044388915353380264	0.10020656244889285	0.05270733668344442	0.12289458513552513	0.10858967950862537	0.08890032051700117	0.12718184750144088	0.09626984570269792	rAI
95	0.11253100783710014	-0.3371592983471475	-0.004534331414168658	-0.0533336772191082	0.09416307559851271	0.11672437679957494	0.06579067162213799	0.08573945557429447	0.12512833367613288	0.0744618507123124	0.09815144725778831	rAI
96	0.22886963849381473	0.23857172232648347	0.007449134312623484	0.34210406766793294	0.041298522111754395	0.20094658805860163	0.0846656303843728	0.06430065611646574	0.14119546540342084	0.09780584132498095	0.10457965895509898	rAI
97	0.5956262915545404	-0.22582437170067812	0.10184730910353165	0.10759537741701011	0.0498499054281003	0.16733492371245207	0.10528237584880108	0.0816547766307064	0.10717745815235616	0.13889868885912227	0.10059792736175323	rAI
98	0.06473364298128714	0.41226975321247084	0.19106811908882565	0.04757028133167919	-0.05210501483409462	0.10888141003740003	0.07977708344064247	0.16936624598744396	0.10971105263390853	0.1649764140865807	0.10930520680352084	rAI
99	-0.015769343449254125	0.3871951625769428	0.23169500752110903	0.1253447162258653	0.14476267736542392	0.05394302773445283	0.19158147606493708	0.11636072179486819	0.11256367871621399	0.11914114593002506	0.10011094110710334	rAI
100	-0.11525325367597153	0.25101071091978977	0.015808112591428145	0.15087780520924354	0.11750141255068026	-0.04553330034712942	0.12635379614353232	0.10713258671398009	0.12797381558507104	0.0733967515857876	0.09801843752349236	rAI
101	-0.18671806027387214	0.0687602442867394	0.10034968446901954	0.12113631419144912	0.09847856043671611	0.09604478187170529	0.09888976896168664	0.11823818432183084	0.12616942873948067	0.10538167598341612	0.09788009589235731	rAI
102	0.19048146594862042	0.053440896140811676	0.26358267434554444	0.052130270788664494	-0.025739915855354307	0.06572053856212458	0.1809424782320813	0.11311657786999388	0.1577814650000748	0.08781049958808844	0.12736680603393927	rAI
103	0.004444682534814555	-0.03921237647308696	0.1796332873369811	0.3553434330986968	0.0650723449144974	0.18587068705828882	0.1491889677531078	0.10525219055213557	0.07299106448580693	0.10230231242757536	0.13210650441081936	rAI
104	0.02974530217748677	0.03823841900475577	0.21227185106985802	0.18807174208525862	0.10357254890079869	0.07431588689421069	0.009765516452462706	0.11892567054324876	0.0878638796433751	0.12909004758618378	0.10928454328523712	rAI
105	0.19424395284142762	0.030836544799208034	0.34044426301946984	0.2708767438775797	0.07352855118112593	0.14548248157478702	0.07864076782853362	0.11830736936547537	0.1240862468717489	0.10682304813424237	0.08047161665979514	rAI
106	0.09446636483988076	-0.0031149427197859634	0.15225859940300057	0.07933116368805582	0.08648151560629926	0.05740619016074293	0.09867374797182761	0.06639144151469752	0.10141200069581742	0.13260280336200456	0.1127402561016347	rAI
107	0.07409049071653159	0.281871071558127	0.04472316461598762	-0.05730627065324018	0.125532114797782	0.08263375025004675	0.15457432090956696	0.14325403340338036	0.12430520305959564	0.10101326417408123	0.10244326244735653	rAI
108	0.12282655693277995	0.16888025714129298	0.06447048156500845	0.11876086710265676	0.12998266817507803	0.27015159490630003	0.15493913844933027	0.18989878733168852	0.1179911164069305	0.09301974238133157	0.11333285575499909	rAI
109	0.4050557849870923	-0.07747570806095559	0.0652614223817624	-0.010971906158059512	0.15301924303559314	0.10016056566898611	0.1245468052486846	0.11560384580313628	0.1418039840443373	0.08896913080869095	0.110348922321842	rAI
110	-0.032970964154087665	0.024452125910777573	0.042460836792588566	0.207148791328924	0.1897552434303283	0.14829523057241598	0.19877676159720337	0.12784377721217727	0.0976596184754168	0.13381257203735997	0.10994952602546587	rAI
111	0.33882909424654534	-0.01701565222116345	0.06727084824260648	0.060904194801917215	0.06155593038740593	0.17662934752179743	0.0549207662831857	0.10683709681554436	0.11840938565196285	0.083242695488799	0.11797265676883881	rAI
112	0.25622656159216844	0.1116148529492199	0.20252395281026908	0.1326174565055892	0.1527692597919695	0.16581584354835077	0.1580692695853237	0.12144198049342272	0.1187152132426121	0.09302492385234772	0.08922474171616922	rAI
113	0.10388252126690031	0.002785668328187922	0.323475820203411	0.05012661983719659	-0.0470611488290439	0.0410396434813964	0.1176092220735127	0.07053542141067601	0.1006176164986458	0.10082654074435411	0.10480578866493619	rAI
114	0.30342551569085785	0.0016351159113864836	-0.04841585643000224	0.061704326739153596	0.010672724362635513	0.05904997012649818	0.17052667342134112	0.08648846008763543	0.14316920631697258	0.13548703512271673	0.10994279899130405	rAI
115	0.34757040864921385	-0.006317164895172004	0.20119149042653936	0.06349816476965417	0.07474566927560497	0.08611896613461965	0.09936644089212247	0.10842734999136869	0.09798622286764809	0.14140193234426382	0.12046350577189929	rAI
116	0.3475454089937054	0.10982266563414325	0.23111580948996074	0.12474788488080994	0.021898586943464828	0.09414317745457246	0.06964256064241063	0.14561881673433455	0.12835625563349898	0.0673618920441009	0.10962303358119811	rAI
117	-0.07494317896248899	-0.04399389738414964	0.23398532940907443	0.20100317125693212	0.0776546189012637	0.09397462242476477	0.15454432199834256	0.08830543583295102	0.16567061213865888	0.11929829927218114	0.12426907821533296	rAI
118	0.16986228120929064	0.2262032847383083	0.015357698582447067	-0.015241888836951623	0.06845419590793166	0.08819205269305459	0.13372055459012636	0.051820882968076486	0.09281927028626176	0.12769299339034557	0.09836375310746089	rAI
119	0.11604046589002819	0.021078514622608593	-0.10129163038917437	0.2070861657480309	0.1603892747216118	0.1731003261186352	0.10701021805216761	0.12876463579809336	0.02283888653535946	0.10857989874718242	0.1065803807980598	rAI
120	0.08363275043454527	0.46495980877638415	0.25724687955824826	0.17857128793631327	0.14809804176575128	0.10641410749503297	0.11330248889433038	0.060418182851251744	0.09497517252655997	0.11858507890944434	0.08972053122857611	rAI
121	0.06948185215937258	0.012180858376410144	0.1311787088193087	0.22908371201860908	0.11463834181717913	0.12107508054832358	0.07142601572885675	0.1008576277587085	0.09358577551413497	0.09806285970743782	0.0834323269129278	rAI
122	-0.14169570129054876	0.252498468648157	0.037012384438200256	0.003963793760921124	0.08342690826907707	0.11324623234594801	0.12439134170574298	0.11601903823966332	0.1587359127637385	0.07295125376833822	0.1176553815738608	rAI
123	0.11477277433108032	-0.060324235671845666	-0.11503402341184119	0.14085867159801793	0.1048242654643289	0.12204964769589505	0.0019392216096264891	0.03959270690377697	0.0834137279311025	0.10211190164076106	0.10231313865989024	rAI
124	0.25884220190443785	0.14935637804290539	0.24656490668368913	0.10273762543038761	0.058838330150456586	0.1940099452256712	0.08680007559225386	0.17477878768687433	0.18043230625609052	0.08376131924385152	0.10861631653590822	rAI
125	0.06162187256909533	0.21765742337657748	0.07997397018975037	0.12452344172626613	0.04302659735868096	0.18224942794428933	0.1755001728785442	0.12921705435733577	0.07063930178828587	0.11800178757763388	0.12254642565356032	rAI
126	-0.030495008483011423	-0.012141251063217189	-0.07054675506144105	0.09322802057910076	0.03301015331457466	0.15005569701133153	0.07777627319856714	0.05235641768731572	0.10296756585514888	0.10317485766112687	0.11047234908614902	rAI
127	0.3265707528926715	-0.27632526707966465	0.13624379982730375	0.08258618601552467	0.15322337629910499	0.08495418267263975	0.14989956898811696	0.15457880218382342	0.09206972400092131	0.11837334151627985	0.09195219103821982	rAI
128	-0.030483327835852368	0.188284732455192	0.06529338102897905	0.20541696344093882	-0.016288051636910002	0.1382277780080409	0.03360804335939162	0.14092801465879634	0.12413482513714043	0.09773785904974593	0.10571010258506758	rAI
129	-0.02797845021693083	0.23948315126930847	0.11579242915186386	0.03899600181022665	0.005559816797254588	0.16691853440686286	0.10246108453317004	0.05410670335467995	0.0808140229506317	0.10671245371601429	0.10419044454935698	rAI
130	-0.027706018757030073	0.09113465889795024	0.025529335752271485	0.1398544409315325	0.24711206894516521	0.17809135861788108	0.08287357430181194	0.07415712016302345	0.07684586358392759	0.09680261693482467	0.10062835994119157	rAI
131	-0.08229529439970731	0.2784400121601248	-0.11281574981543634	0.15380175844654706	0.13578378335137486	0.06750357856891899	0.013665007716276493	0.08010047498583728	0.0782209202223423	0.10331358350240946	0.11603152062015873	rAI
132	-0.10195470816482148	0.22150548654814592	0.2643178765140175	0.18407475907041412	0.22545908113987714	0.10336131908287792	0.17315858755354863	0.05095586688890791	0.10190968274069588	0.08929259410389312	0.07794221778518216	rAI
133	0.0019090778575944125	-0.06652421922750956	-0.05181252837028908	0.17667159841704375	0.1647526865206881	-0.008630406342793695	0.09604303176510376	0.09808360076885703	0.11136019026278962	0.09620520798326274	0.11566109595118713	rAI
134	-0.24994822996013097	0.1015605414790936	0.11269425875117516	0.16823403855798705	0.11554263952424322	0.057145848063656975	0.038675552358405585	0.07576966591520706	0.1260878191323944	0.08020437722568198	0.11797521579498196	rAI
135	0.03394839434333925	0.29279613931466847	0.02555943897217945	0.12178283789834074	0.15723287000216432	0.1183687165503614	0.029499687780690665	0.07680520685817727	0.09810325208610574	0.11270375513998956	0.09867333406298569	rAI
136	0.36142977329777465	-0.0695608308453034	0.1295046682045899	0.13618809415899782	0.0925095284272098	0.056461947876338084	0.1518704613619737	0.11651668471215891	0.111740644448855	0.10973046176919733	0.06708407023950565	rAI
137	-0.0970006738727144	0.06943053346147696	0.033574387142811815	0.17143651125855267	0.035290668605360044	0.15234582557317258	0.14860442210770858	0.09899836041909908	0.0919620220322376	0.13321579430884753	0.11758164768314407	rAI
138	0.09925144122320491	0.05331911131488168	0.37817199205448976	0.12381255944157321	0.2693377303740989	0.11123240144119616	0.0747009531896226	0.1668429871075319	0.10120471897542203	0.11698425141092374	0.11766151015975568	rAI
139	-0.08591494275301718	0.216086460901125	0.03823233909221582	-0.016395372181337044	0.1435540461510671	0.1124721484024217	0.17667835869404389	0.1617762103895922	0.14819945828182027	0.10832057150009317	0.09632789706856061	rAI
140	0.4229450490316571	0.15676587093928593	0.15930016494395327	0.1261539902114225	0.024245984384019578	0.08315585587424738	0.09320396647944536	0.06007171464857616	0.13627411736607542	0.10683320260726359	0.13105173766134257	rAI
141	0.1642938694114375	0.3378930773367432	0.11821473514773186	0.026742637149388786	0.1170446544665404	0.20038228221679713	0.0811464541971094	0.14297794226286525	0.08471509898986414	0.10991484826728924	0.11441022949878407	rAI
142	0.1405782447658092	0.10726031255864565	0.10832271057487751	0.1589944764374151	0.130809455838285	0.15045928437106468	0.06064528468435592	0.12803672849741451	0.12167089691313823	0.09075237516520172	0.08846760345262161	rAI
143	-0.10024388384176174	0.0359435818980396	0.23465537932364705	0.10016982471882671	0.06271600804746563	-0.04820034303281826	0.06863025850626925	0.08653247637155859	0.11157843293309996	0.11678562755160342	0.11454623775949863	rAI
144	0.20307511910018547	0.27044349455711886	0.10179857289770974	-0.05361695200647796	0.15749276598239068	0.13473983143728407	0.08180090581546899	0.11509792903747293	0.13252711693448407	0.09870913239565099	0.10609527462072638	rAI
145	-0.038849379658677345	0.02260104696881669	0.14276534865545146	-0.11278597523889533	0.14896494505432473	0.21157122335348558	0.13401777121232233	0.17635081444882827	0.08526957780579013	0.11288289228896241	0.06282819350002816	rAI
146	-0.10859318087203722	-0.02985281958444766	0.3084331647640933	0.08909685505435036	0.16246904839378407	0.11272059257362652	0.09134819380305255	0.11542544148512492	0.0602647941310259	0.09902388529047489	0.09540979715258281	rAI
147	-0.05746838181165474	0.03123946164097889	0.2472091974847364	-0.042130557010252784	0.2890828287519906	0.10145441633404034	0.057868378289805594	0.08830044848492356	0.07528056990949306	0.11221617390481547	0.11826289237154618	rAI
148	-0.12920359688544722	-0.0630787279720201	0.1510580965462382	0.028566498608623057	0.1377994544703712	0.09137005380388322	0.0497704140272454	0.1805054436995579	0.11976401682238466	0.12504350760895422	0.11178679569883737	rAI
149	-0.07247040543660052	0.07380661212775298	0.1637762314012449	0.22183923390501606	0.14165398223470949	0.1438482354057795	0.14439425958040505	0.07867283355172287	0.09066030250210834	0.11578314236941925	0.11093027560547844	rAI
150	0.47532363542751527	0.20712505083794153	0.025386705726963905	0.07616143967800357	0.13703479151662368	0.08826279986904852	0.14437701658367155	0.15373696166471298	0.09745847815939088	0.09513970925492768	0.09786265334842707	rAI
151	0.15546941225186614	0.38369738682193993	0.261370538518071	0.06070070597788226	0.18873113699811467	0.13604921494399147	0.12259104781938304	0.06425968656502687	0.09834046765375862	0.13088961158026965	0.10449221102216842	rAI
152	0.14040834621470086	0.05934337190520017	0.036937547908068843	-0.1418987219252877	0.1633995385366841	0.08075652544854811	0.06851315350113682	0.10044709359552348	0.11517251882274844	0.08084892581639185	0.11472747806877791	rAI
153	0.7017970620189591	0.026258531909574463	0.3895692847203985	0.11305056368494447	-0.026170533889814995	0.18711046845752607	0.07507703980934888	0.0740149653311051	0.09098326546666421	0.09551382132400318	0.08666910241060188	rAI
154	0.176757726670445	0.41791638001546333	-0.04420609782249801	0.027206312920850836	0.18660702337838847	0.11688165352839616	0.046661972427442605	0.09301361747044083	0.07184747069178206	0.07301228241643531	0.08602216062691541	rAI
155	0.16133144267026447	0.22436327839576262	0.12751366936346722	0.1800360344771181	0.08913517002815104	0.12724403947656385	0.1247556717847936	0.09348403352130866	0.086353966756911	0.04156298509061324	0.10387482609842018	rAI
156	-0.14081765550110523	0.3328004917652959	-0.19703073535012458	0.2522208102540494	0.22649937831545627	0.10908835819686205	0.1224622485717176	0.06320379596179235	0.11749209223606212	0.09163867271701887	0.09908743280284953	rAI
157	0.2119375275710583	0.1893430894268125	0.19911352710658906	0.10530088739885507	0.12037421881460564	0.19965398348614988	0.1339132414005974	0.11056963581849949	0.08538569624150927	0.05459323740812216	0.11277050435357573	rAI
158	0.05489016292163303	-0.13602498235192823	0.25155367068306117	0.010699014683943029	0.1588446360379677	0.10109339289569112	0.13616068725204425	0.11203200306703243	0.15542198291231518	0.10603241278446641	0.07543586388340133	rAI
159	0.03085134982903913	-0.012900685084001565	-0.1324201379620717	0.03833274324067632	0.13425125895931	0.09720500569744822	0.0269333046284261	0.0859079238483324	0.08887199564851107	0.12212368188743852	0.0829068658737279	rAI
160	0.12409284946399894	0.13550507110907384	0.0226305459870093	0.06950316125732028	0.058878754354409875	0.12082354968984069	0.061469127612595265	0.1043096979529153	0.056379837929763914	0.1010469698432362	0.10094203401185617	rAI
161	0.23214258798606804	-0.06391055569242939	0.24052929754802163	0.046866971683451025	0.13672992070881942	0.04098027395521582	0.24582708719978671	0.05602115467905093	0.07762741238086455	0.08830945843463023	0.11433646631283625	rAI
162	-0.4189154251982334	0.3071829234681948	0.03332947865778064	0.04779753267187831	0.1258029841248314	0.03027499790468414	0.0571595486151174	0.09489868343637003	0.0812519265147052	0.11962772360059962	0.10810259105060642	rAI
163	0.2611034872925906	-0.1599237024364594	0.026396238790441888	0.12759576997180713	0.2714630443739522	0.0515755822479816	0.12869019684512353	0.09837497933899454	0.1133515165881644	0.08803936180630013	0.11887387993601851	rAI
164	-0.019249768022569953	0.17143579043102533	-0.07699640169867754	0.1854184546925644	0.08025030311456875	0.14493968757737935	0.05823298416616991	0.11582708272442899	0.09793867921642542	0.1158422117408415	0.10241137426572018	rAI
165	0.03537654146387529	0.05390456399002272	0.1276719076738451	0.09733698944775386	0.10621991508585052	0.15274874100546615	0.07866531839828068	0.10229860739145377	0.07731800264056084	0.08297789543614223	0.10514927543185021	rAI
166	0.6646300996478248	0.30541994702779107	0.43947246990337385	-0.05040783705128886	0.13464874029616294	0.06191700499156804	0.0982776130135849	0.13528244193483618	0.03155085928308215	0.11717696933059864	0.11325912567706535	rAI
167	0.29133925174134334	0.22942558904697388	0.07978689519019326	0.2893723022429922	0.1345501193824525	0.05776815877970517	0.140608417335423	0.0887237853711327	0.12892553654516636	0.11092484399676211	0.1047031049686828	rAI
168	-0.0007888490995849683	0.06434398637035074	0.17115766520881262	0.289186490766421	0.048319346795919225	0.06409241757481082	0.038874535437910654	0.13579248815036296	0.1410329733951466	0.1034912676222116	0.09428095420463085	rAI
169	0.17824394529264811	-0.0850327086580577	0.006288821033606354	0.06049894609200921	0.06673648844642617	0.08966655416937142	0.11754734021518921	0.02618667368530687	0.07967367722463349	0.08159416329670297	0.1016916051475086	rAI
170	0.21391081199920378	0.40442481449579604	-0.055780360170967304	0.0780675736660724	0.168919813056447	0.14370524061823828	0.089413067144767	0.06994469211227806	0.12123469869178476	0.10348537719728393	0.09965064772479665	rAI
171	0.024983098040736503	0.21612361489080956	0.2566945244874924	-0.0018308322270135478	0.19570738689507894	0.03640561200284605	0.0358377910865456	0.1165888597811983	0.14001797646839637	0.11728262733727224	0.12748627780384592	rAI
172	0.16506298510429337	0.2563262137445758	0.07733328275773106	0.16533879622639766	0.14653324688629624	0.031135928714824665	0.10017991594956782	0.07248703032496796	0.1058232753681362	0.05819866453864935	0.10060087981901217	rAI
173	-0.02442370676288862	0.06941469228515046	0.07347179903027905	0.2550110365240973	0.13866549186993987	0.15006007200511962	0.11606848371935635	0.11285370235714057	0.11268944793885616	0.13506374102553195	0.09915603153159433	rAI
174	0.25882954334950675	0.17581237389871	0.18891133192084383	0.12408308661992093	0.16246272005166343	0.058839072199256735	0.0969400911678478	0.14835109688735332	0.11116217473559004	0.09276510693677392	0.11795589077280526	rAI
175	0.4659828679549472	0.08639550938638534	0.1692220768406767	0.15872108224076742	0.1961920380192101	0.06750734051791994	0.1140399699763582	0.08327129383131948	0.09788043897968762	0.11442888236372173	0.10732266506709384	rAI
176	-0.05908772333510157	0.08804475191711043	0.199291107612627	0.14370554835838723	0.13801173335270409	0.20336665496662928	0.10141095085897843	0.08871911518709559	0.15186505629029626	0.08163463020576464	0.12211283356976357	rAI
177	0.2507093260794758	-0.18564355936838017	0.38250216359533157	0.018694476056479486	0.164033910164352	0.10177713657622932	0.0859603860842932	0.09062134937907165	0.14983778321672006	0.05935492009182319	0.10651355722535207	rAI
178	-0.02565513090900011	-0.08531741814837296	0.27210405788996367	0.16344636850860245	0.18283779993675053	0.03386297742748463	0.05545909569183697	0.07099269708704621	0.09261061819791991	0.10476456972717	0.12146595119781785	rAI
179	0.04735678093894785	0.08153778577257635	-0.028783209316710304	-0.0017924338508965617	0.15905717441852774	0.15851148892395356	0.1675889128424156	0.09780264143375009	0.12780390265599656	0.10332820830058656	0.11063308617859167	rAI
180	0.007062114516215131	0.03531305574578399	0.056908509099983635	0.04121374908766412	0.16002621767027791	0.20631253949830008	0.10159438500401384	0.13062989936505595	0.08637549545088061	0.1432575422192836	0.14626955258392424	rAI
181	-0.04433040966352722	0.15557708099910916	0.011122944833167836	0.017988560824560178	0.2009234813591156	0.09679212490593812	0.032531578876625715	0.054469084093486615	0.07687753110212424	0.09731753381719221	0.1326442395368611	rAI
182	-0.00437211007969967	0.022280456627541353	0.13104884191616417	0.3829448237342032	0.10184300154317828	0.07898279179649809	0.1252396319882104	0.18619711401871375	0.07419881794799951	0.09893814525183149	0.11401173732130933	rAI
183	0.22599816391230104	-0.20763491921993346	0.3140193701005644	0.2241762830320393	0.16783161356505846	0.24289003820470514	0.1355001004655682	0.10497063952489996	0.06898761934126686	0.11721198431398636	0.10699770677311062	rAI
184	0.615879004733768	0.29969907819724767	0.13355795617004243	0.03633166267155643	0.13523663001442424	0.08208295794726013	0.11911414670258226	0.09377998827811716	0.08856366969082716	0.12751148047369984	0.09833389245230673	rAI
185	-0.21034757553043681	0.10848014041112511	0.15751959944408284	0.13469881822464835	0.05372239274063326	0.15285894313274098	0.15372853157367397	0.0642572997888974	0.13288964772489903	0.0857404027923335	0.08776689707771416	rAI
186	0.41067129858373286	0.30317360681815075	-0.0679456449399033	0.035430817140676814	0.16469665880760634	0.06648701677983875	0.11271434207049946	0.1632674248230407	0.12429200413476174	0.11275902741537633	0.11927677993162417	rAI
187	0.14381335491195688	0.06068443456909467	0.202318476280411	0.15683580078093168	0.1447258173342229	0.057690086836767636	0.09822994079384798	0.08712953879447892	0.12164243147552568	0.0816940026296409	0.08238796916559099	rAI
188	-0.021866052515510673	0.3303071848974575	0.05960999282205835	0.05381926681909468	-0.03297875775400219	0.146142685949428	0.0313307991848553	0.14310022765799843	0.09493875529074777	0.12040759579950712	0.12028274051685896	rAI
189	0.5909698800321355	0.3049489889824663	0.4055994412370215	0.03555637319791908	0.09464366825905329	0.06446551452738485	0.13113058181947201	0.2008824952834972	0.10702305810321588	0.05320256614052279	0.08575965763241507	rAI
190	0.12734145220878185	-0.03146957890729421	0.4319888627705387	0.045201861071536203	0.08367423118413586	0.07610897055038403	0.06817330857694905	0.1031763956160994	0.12193392818336074	0.13272628351771032	0.11020817197551389	rAI
191	-0.07812669330079994	0.03601494718583583	0.03801700271736738	0.28188815167510817	-0.0008400589491117015	0.14433378199748903	0.14627908483421126	0.10297640932735995	0.07874698707724456	0.1161582642329176	0.12136870348783212	rAI
192	-0.19908842072405927	0.03117442161736791	0.3000017867299169	0.00807477352129866	0.1492056911135343	0.09114367572311355	0.16325990263941695	0.10959653724673668	0.12310057091045862	0.0835583474287129	0.12545478679266306	rAI
193	0.47389485575159673	-0.18584596489266453	-0.12120662337407449	0.16950142913075258	0.11788031643966614	0.11186324286094794	0.0379698943725901	0.11899402518930187	0.13501951827732922	0.09389243240152904	0.11423027067316174	rAI
194	0.17119758179811537	-0.08582557594888714	-0.045474173173047715	0.17547289690193976	0.12548679177524227	0.15813638720936407	0.21679826227745547	0.11342015215563243	0.1071476329538302	0.09463824305972604	0.11473307156776803	rAI
195	0.08804045244155799	0.2955873825835709	0.13309462428688332	-0.015881428437653347	0.16423986385623235	0.10221413437996646	0.09191025692091147	0.07613360654271763	0.11203200953767198	0.0766158738057338	0.09903398822457746	rAI
196	0.2531510171903888	-0.20634139938739576	0.0915429465369988	0.16523741971797581	0.11987109989157944	0.13726286697605322	0.1420706169202175	0.1694691148336912	0.09857170577558322	0.08955634244915059	0.11183154997846942	rAI
197	0.0006886462682545007	0.10924520297652107	0.17167891240300756	0.1838479755444941	0.10196397308368152	0.05085488042465017	0.09852469909789165	0.10895239940050279	0.11853218963878301	0.1228279712027937	0.1026408057390523	rAI
198	0.23021611963191602	0.2829518621265513	0.038833698508099	0.18214725161774692	0.05296005166825587	0.11579300932919773	0.1210595803799253	0.09478810073874375	0.07225187888705514	0.11244524919632903	0.11049449619335437	rAI
199	0.2215958518950205	0.2834418074363827	0.23013230308634752	-0.029621059057282677	0.0816623370073326	0.11717030297742308	0.1100521850569536	0.0828595696143244	0.12331739750592624	0.12074340196130241	0.11550749760292169	rAI
200	0.18446641421061308	-0.21823794111140665	0.07220243882221829	-0.027784040897421723	0.06856474837890947	0.0562130349717752	0.07863750790502455	0.14109654122283055	0.14617395639696293	0.08782342129044907	0.09940765413947034	rAI
201	0.26265590938693706	0.08130878998161173	0.035711350241586205	0.17039702937869577	0.15479501784952424	0.08850963173530113	0.028181775241474034	0.04903062367474376	0.11739702383516937	0.0638334822349871	0.1169065887341527	rAI
202	0.2125008227685869	0.1793451800970316	0.14657652176029437	0.10858318487328561	0.13346146210744197	0.013993221126780014	0.2055069109485567	0.14172335615006207	0.12560877562492953	0.09770810976484796	0.09077679578585839	rAI
203	0.48596353780209545	0.19187982355812297	-0.024847861813124372	0.09997465710535411	0.11114225131794775	0.07052061516324001	0.12722972081479478	0.10204311197644275	0.09527437360170432	0.09006948287127538	0.12637692889726435	rAI
204	0.025108944678653416	0.17016310671330379	0.17911652001782422	0.25379249277514604	0.08858625349078836	0.07418032550467198	0.11816513736778352	0.0624865644296595	0.15164017608428856	0.11396239143665292	0.10259455111026736	rAI
205	0.11406402538913102	0.31744002907379554	0.26936843271995914	0.19789823615753793	0.09112559205090885	0.13124280979748829	0.18079926038715985	0.058641308571824924	0.1028251642751534	0.07036553073852658	0.12581994777950842	rAI
206	-0.13907419274221153	0.2391239857565648	0.12281414203566633	0.11177369877945047	0.17643638314259713	0.005672080280901958	0.14776959637360598	0.07629798051650483	0.14432104172517185	0.10404605433878363	0.07486786532305274	rAI
207	0.04611863338495334	-0.17829098057696688	0.2615140436310463	0.21233399178082138	0.14015733055526242	0.10985968494455717	0.10212104993018228	0.12209875694265936	0.113713548829231	0.12515873226127464	0.10033898596925474	rAI
208	0.1743100469252475	0.08131403401077737	0.23737460130790503	0.08441835151622287	0.14041542966528622	0.01572411164465234	0.08076916389668197	0.09403694338986703	0.14535271876095593	0.06194001524729125	0.11317473062060822	rAI
209	0.30117275771816215	0.2923640637588285	0.20757824285629764	0.07069840620421886	0.16955488121882253	0.11322082870607403	0.11865572847271094	0.12108569725840285	0.0809538930252727	0.11549271804587223	0.11238146626317144	rAI
210	-0.2876779589334597	-0.020771348668201375	0.016793402623976217	0.23764350300814424	0.09492247648300348	0.14649302012263418	0.08249704155511774	0.06962569118821928	0.08552074953996255	0.10867715432336729	0.10378541225439937	rAI
211	-0.28584430272538536	-0.04558871309678172	0.035029813612861276	0.23110456628816453	0.16962869403619005	0.043916528470432155	0.11400748246481837	0.17070069933276294	0.1178638542058572	0.06975006553162308	0.10408217630737915	rAI
212	-0.14992712533559033	-0.13567646075638917	0.2690492901061492	0.054236130421270554	0.1553935652354105	0.06791144060419818	0.12237659351900713	0.09868035837781501	0.1012099709980788	0.13969410905919927	0.10476444278543588	rAI
213	0.3748789452833473	0.0004875131588692549	0.2527150743037877	0.019271005778526737	0.0788099351801123	0.05634687957347561	0.12584617140584578	0.06139063246233365	0.09126633266183211	0.10930103325443732	0.11378101736164092	rAI
214	-0.056968391167725535	-0.06456399129769153	0.09936525080827577	0.13022422397540004	0.1539172392475156	0.04385371758046245	0.17638599301997962	0.09339621237536201	0.07317978762521313	0.12300524981071745	0.10998871814541887	rAI
215	-0.017306372322725222	-0.12951704672857056	0.06554009267422378	0.11831537241036078	0.005576101370490498	0.08345199829256807	0.13576944738463756	0.11163843711309857	0.08824530652021968	0.07798118842193856	0.11049833307461356	rAI
216	-0.003732014657395677	0.07172815038587402	-0.1596595330004276	0.13621791975311215	0.10825648407993393	0.17591257887396336	0.1197841444130575	0.11430996708846537	0.08386537804574815	0.08576690260676231	0.0878280534433912	rAI
217	-0.11906594388164399	0.21250806810027686	-0.04654794421855066	0.060627891045787724	0.0023612689636115063	0.14296095691636376	0.1127039276589302	0.11913554597822053	0.13440496181684805	0.08869417270090305	0.12300430159251677	rAI
218	-0.20735214492436166	-0.02625194656295805	0.11985122407440751	0.09263349543463788	0.23347136911419675	0.07207059838708496	0.12642027492300806	0.06561666730811624	0.13373192226775374	0.10476519854081566	0.10210922999384835	rAI
219	0.052085830021202977	0.34520519257158394	-0.025359202426250903	0.15086159239136715	0.06778897898939869	0.03687213898325132	0.08649576856028926	0.06403866455144001	0.11684307256182132	0.12737616751969852	0.09909531417864983	rAI
220	0.14299913766452477	0.13932312459253718	0.24279918996507688	-0.028098599625931867	0.0354424331415655	0.038974832984133	0.10030454526285483	0.11488995097393338	0.10682152086699977	0.12711014502342174	0.13774269259532848	rAI
221	-0.044152872243677796	-0.0016922377624540757	0.05110407246976746	0.09514757647263267	0.03324009712507243	0.09518173522647522	0.07357276229407586	0.08705591099999084	0.11565501074847301	0.0908212439236247	0.10743859147602551	rAI
222	0.38168883819313615	0.5308061792496516	0.25436193755109676	0.0931247832880614	0.06500434203808474	0.11867900985133412	0.08439874782759843	0.025665331491766308	0.07606262918335688	0.11000827683680632	0.10975103354412939	rAI
223	0.02027513894482861	0.08121167000399189	0.29752150157901974	0.09315810163547505	0.20131601006431488	0.13177700276798127	0.097698250348459	0.1478960584724004	0.0972530594853659	0.11905305913841262	0.09198456318349969	rAI
224	0.485799312431967	-0.029096499148308863	0.10633183625660868	0.13411132780964788	0.07478086829844449	0.05302194874099795	0.0910259349514705	0.1977966225770549	0.09812369434361796	0.0940583648602947	0.0967730385061191	rAI
225	-0.06037586762237562	0.1900464547246025	0.31788530313108826	0.10273763525857983	0.08713981849019331	0.09636590512026093	0.10798493264628144	0.12201501761461456	0.12361043805756412	0.10956018254256535	0.09712207349211373	rAI
226	0.058971466690029735	-0.050392763878559524	0.03206611788682516	-0.03977024710900941	0.17544849648926095	0.08159430499595509	0.05001023922024795	0.10544496201327859	0.09990140594998663	0.10703133562351944	0.13307101976354288	rAI
227	-0.22525829178027879	0.1661020309654341	0.16038326169105424	0.07263680562016032	0.11954409625727574	0.08435235985003664	0.09956038875017836	0.12861986485863172	0.1548699596235757	0.11372271045271971	0.0966122908240764	rAI
228	0.20781045907803242	-0.008879865168493583	0.052596703725072254	0.07662965845076393	0.17853789625722974	0.12277199703574139	0.07127771758148073	0.07710606725338699	0.10326269798876317	0.12891981469569283	0.07793185009046548	rAI
229	0.3341962498808744	-0.09878678739957646	0.030243781441834667	0.06333527969625032	0.2087160740599652	0.11521058750885062	0.08824530440475097	0.12792567051492187	0.04854296060844165	0.08011903270778148	0.12216647040460273	rAI
230	0.19523256088070265	0.13065816230330324	0.19615438086311987	0.25228051073744345	0.1631573538016742	0.15274169444306132	0.14470654294973226	0.07087368454483997	0.1354196270046242	0.1057200774413484	0.1152927452163368	rAI
231	0.10839757886599401	0.32876587446507877	0.15125479059245242	-0.01526319430042167	0.13222204398374204	0.0810111178133715	-0.017126287119631257	0.1100731591705464	0.11898811306885747	0.12955076510844699	0.10275350866306998	rAI
232	-0.00607726602459914	0.14949373050450426	0.27626373497886253	0.06176480156814148	0.11953389231577258	0.11492635461148039	0.10352445917860544	0.0715789319722699	0.15783509776911583	0.09093306912957912	0.10046307964200492	rAI
233	0.14458427126669882	0.22678367476694086	0.26149795293899963	0.0452309406845534	0.15515005917704625	0.20661965718035408	0.018864810664307338	0.024389885959270326	0.11896787696877295	0.13099495914562384	0.10465904004928912	rAI
234	0.07576994959465706	0.09523312993990364	-0.01686038202262652	0.131441319657173	0.1650168877570014	0.008364770298336623	0.041890376406874	0.12684986933594392	0.1345331593631832	0.11784916091183889	0.11758990122332508	rAI
235	0.17417045471063758	0.2960021560381766	-0.03108585017710248	-0.0652645012958881	0.09873046799565433	0.0999455870347146	0.1136803027897191	0.12795573042464897	0.09530064646334137	0.14578331414264725	0.10689958886568607	rAI
236	0.10809709082650623	-0.2746714911125596	0.020686378880117495	-0.015657304194669947	0.15483678546528104	-0.03146212405798232	0.019659056342315784	0.06646394009963333	0.16900111165480675	0.11031821798484184	0.09065516265056835	rAI
237	0.2542707941107289	0.45039006533950554	0.1489055979405507	0.1755640809137489	0.2149863130874747	0.03087772727378008	0.14523816954007698	0.10999289491441878	0.13039449990654886	0.1462856145643597	0.09757111349163859	rAI
238	0.30050577232363995	0.2637952043086837	0.511243805881663	-0.09246379083272743	0.06749799407655373	0.13398294645299585	0.04481414231260295	0.09700461063254041	0.057592753775563874	0.06078260796556346	0.11419532083500265	rAI
239	0.29086953058258297	0.06381175645133413	0.3141508534486808	0.06534241568949138	0.005434052087906783	0.13643734376396954	0.0830852689284405	0.025910147214710903	0.1261336522618365	0.103099828105501	0.11017301827147677	rAI
240	0.07854662312223282	-0.1786801522040403	-0.07274771615325616	-0.06487462357731419	0.09444425647860018	0.15098660654350796	0.06672404834484874	0.16386684812395044	0.08602636978429865	0.10534634463625424	0.0956861626408792	rAI
241	0.04557483285368628	0.11306124152780579	0.021083060048449155	0.29259847271230854	0.19072540338634414	-0.012746611922747779	0.08760386361468149	0.10107655213316555	0.11523008570128424	0.09545251549579517	0.10362307312319761	rAI
242	0.1805318557765285	0.07589987289405442	0.23776502323179882	0.15855379370277528	-0.013091480318125584	0.18282793465807975	0.11316362519079096	0.09001294354282603	0.11809663208367038	0.10844178919665454	0.0982031091001822	rAI
243	0.04898502301677072	0.07421575637494568	0.1761409584270509	-0.0073619560404898435	0.08931727543526373	0.006702671446202389	0.11736879469763617	0.08256874823789961	0.09340021591095074	0.0825203583593693	0.08341676665329782	rAI
244	-0.22186906812499219	0.3551777072794957	0.2352473690144571	0.29030267591561554	0.033196935338708954	0.15556346850758845	0.12937632622334103	0.02019019274176847	0.06137671725438977	0.1248451592787387	0.09821057182201363	rAI
245	-0.022876918022963412	0.11690095534346737	0.09348784862186486	0.20986327426996682	0.08631008199684574	0.07662147946178256	0.09511547114353215	0.14219504030245747	0.12589475038481493	0.09583915656847158	0.09057034200042272	rAI
246	0.3612351828913568	0.08955150731018202	-0.06868955140111699	0.05415426222482113	0.04464972162790787	0.13233679728300873	0.15850050211714278	0.15233420378432513	0.10796612338880852	0.11939536951079582	0.09674982673036203	rAI
247	0.2644146852711277	0.012354536434870852	0.21989090942697317	0.07849838506475024	0.044013733823137356	0.2143072150826005	0.08986075703821855	0.10079889931257904	0.15425410628404948	0.10423195651734185	0.08891171650744455	rAI
248	-0.06880290572396545	-0.10725173510233914	0.23447812315663905	0.07156780405445445	0.18605154413318434	0.09715019147039194	0.11260015183579686	0.1212335829162946	0.09192163043137315	0.11115245410989906	0.0909092243712769	rAI
249	0.012031916705794976	0.18458949953792525	0.06606152017895972	-0.013009561380729324	0.12659422556532823	0.06948457270240922	0.14706688633936446	0.09396295291422187	0.12846946636842388	0.09088273937920506	0.11935550322179016	rAI
250	0.08809970956954787	-0.062014794790318066	0.05690234957395685	-0.0005024442362147766	0.08401722391795428	0.047435601590542394	0.10069629687668834	0.09633830857370836	0.11413119032385238	0.124991348349257	0.09236358511911291	rAI
251	0.2530773982675706	0.20709859969827984	0.08393437789002822	0.14684050939364404	-0.014860879060515293	0.1428044492680979	0.09977074673632352	0.10419337905354524	0.08030056761648559	0.12235469401480979	0.11426568269674975	rAI
252	-0.052024910350420527	0.02483119177282629	0.10128288558593769	-0.06840150813239532	0.15790321261334003	0.1685034053671749	0.11365357146742909	0.07762257388210657	0.09046070646313857	0.12214764002305852	0.10212025017672706	rAI
253	-0.19929796370588387	0.12045406860070162	0.19876607811723054	-0.07951834152338264	0.09662431581817578	0.014638106599625349	0.09419445733312869	0.08338113440499201	0.1120648267586876	0.1250491744380906	0.10108470810904431	rAI
254	-0.17151447040324014	0.13677965608457926	-0.16123269952351757	0.18887179048593833	0.1544469715426403	0.094492809401755	0.04101403954191352	0.0910873596513532	0.15992737616800298	0.1360627572528906	0.11769853216961292	rAI
255	0.0298220773590597	-0.03902709444660656	0.24258320693703878	-0.08858490126211796	0.0814670493903355	0.05586907190931705	0.12349497190074891	0.13413133322576334	0.06811626741829035	0.08260986107059891	0.09429347910561235	rAI
256	-0.03871164670345766	0.1980851443230689	0.1506040262166362	-0.0054473131365111475	0.08691049795749493	0.11432476532166391	0.14084576615815325	0.09173003900578794	0.10892757305281192	0.08204972613472793	0.10321311927892717	rAI
257	-0.13517387208742196	-0.0874187190565923	0.1989977270992854	0.1772951638230684	0.1467604629616028	-0.01896886112106644	0.08334587392849738	0.07430318551662086	0.08607517323822246	0.10976341615331751	0.09778259805012005	rAI
258	0.24934691077049376	0.05111488294781677	0.06739959190464921	0.22915141372179568	-0.0054595709265968075	0.11760126940593503	0.14324393301772567	0.10804044399063763	0.11384136956810995	0.09488612215150624	0.0947923152607691	rAI
259	0.669334228185114	0.24314631726612493	0.17284169384642983	0.1570919725950994	0.17068926276016683	0.12634400068394736	0.046754582595051136	0.08646153916548052	0.11507800657543046	0.09059849287699935	0.1129008531089112	rAI
260	0.04318063686908612	0.04162707507224028	-0.13310574069093664	0.07535496411508799	0.23492518187548725	0.07737047602881943	0.132723138470969	0.0779083374887712	0.09004382272324633	0.09010469489393491	0.1126262977667116	rAI
261	-0.11621954845480682	-0.19293067886227058	0.0712255426770864	0.19585749198375865	0.11125472853730481	-0.0009720200049618226	0.12261490186989316	0.045280281254675855	0.1305381851635999	0.11432964360601718	0.10420599954409618	rAI
262	0.16794904339384317	0.09554107929185503	-0.11444769940304177	0.264500037148571	-0.001545659991904075	-0.01396618940871646	0.09085511474519875	0.08648869342441569	0.09914860440521903	0.16364268081421807	0.09871793656379949	rAI
263	0.12724350877151205	0.2856878387452239	0.11737964890431492	0.15952462498937056	0.0913835690707689	0.11325294472121118	0.12232845612210795	0.1040194691033968	0.11052829648492611	0.10227486130985332	0.11340594987697758	rAI
264	0.12976685851008038	0.12125817020267961	0.05692538622881459	0.23700387829521613	0.03786125005351684	0.25023386817596927	0.08104763956950455	0.09250573937774909	0.13992427332426322	0.07302772436532025	0.11999933026161297	rAI
265	0.22480996154381733	0.040943418392479634	0.15621545902095035	0.09865763037253134	0.0335858410169042	0.10258939589445615	0.11691967679089724	0.025345941422694675	0.09742525658925659	0.11741866448547622	0.12201462415325964	rAI
266	0.46397642284523916	-0.1988360776366945	0.034079960174796406	0.1443556776526434	0.1395310910616609	0.15794129532252196	0.09810024990129815	0.1180292250408946	0.09166464831977951	0.11850610615428664	0.13336494327753115	rAI
267	0.17270310713503442	0.21068965938337716	-0.025073075322596408	0.11680960955738239	0.20497487144193502	-0.004022543844581663	0.051396807352374764	0.10102127755169461	0.0878450869871623	0.10904617669341324	0.09392315456298941	rAI
268	0.2639878806714555	0.2645532716833258	0.0856438183924079	0.11426905941281028	0.12375608359915961	0.15584189708567933	0.13840965926630716	0.13058930071580738	0.10306033120498301	0.05867423963375025	0.08577728964294563	rAI
269	0.23733818533159073	0.5532464495436533	0.17888255401699235	0.24595706703993497	-0.005763138807369482	0.21001424118849973	0.09417070947492134	0.04971188406824215	0.07701709425154071	0.13596519145537195	0.10544504907429306	rAI
270	0.05491107676877768	0.05572367399142311	0.013629275489173937	0.04387722357451623	0.07770137215739137	0.10271647892406716	0.1348570653755199	0.07336181627823322	0.11305706768349554	0.11570536476218835	0.10747357039286265	rAI
271	-0.08004816571739902	0.26720667202253195	0.11080165953255343	-0.011051666644222708	0.0384439670442604	0.0548674823838484	0.12111671454758403	0.10366995506787138	0.12050731409740478	0.09987019224161335	0.10611151095473098	rAI
272	0.16186079608308593	0.09428004301895307	0.13735718477679001	0.11857253578698843	0.10033846290761281	0.13355140315796532	0.10481979519113342	0.10492729169813081	0.10177434003381917	0.11141389017102817	0.10524018858271345	rAI
273	0.0010126816448387374	0.15390436255878884	0.14858022627350284	-0.02374216568689068	0.186353870179629	0.17357660010682918	0.0844848348504635	0.11790792780408536	0.14425546347150817	0.08762952231179871	0.10943759765611583	rAI
274	-0.07448575143651752	0.02641812301761063	0.042482256007335274	0.0046577755792550106	0.04520116123066535	0.03584134544575835	0.05299203046547511	0.11804227276974869	0.0747230440985606	0.09411282574929883	0.08108299562013363	rAI
275	0.02880720092577428	0.0699914702157324	0.16942342250525563	0.11814305436395861	0.0885500131948495	0.05586127811443149	0.09308466754342119	0.11864637812408922	0.0977389432414175	0.10288797019377473	0.10250696787859138	rAI
276	0.961936103779579	0.18136309294562514	0.1303213938259085	0.22092264186533014	0.1731414756592727	0.07709507756551717	0.10783139456022617	0.07286146468587283	0.09849086683732935	0.11901771688324947	0.12613219002714254	rAI
277	-0.17988240000643185	0.12248443125191877	0.018574366827682695	0.1665194335314926	0.10231352920607059	0.09783637751929737	0.09747893205940711	0.10085679357576033	0.12138370983495006	0.13402904566802756	0.08397067640579214	rAI
278	0.3305871170721075	0.13505939072813913	0.12843824543175728	0.06924001507721156	0.05373944168317622	0.153744278782331	0.06688175777720151	0.08472461424105468	0.0496712690908681	0.12246586702812029	0.13048259428444636	rAI
279	0.13156533744091906	0.24569081954036695	-0.015457078276886202	-0.01802032337281262	-0.15558719830508225	0.1300582111053009	0.1328036974112077	0.12105725199661749	0.0761477576158331	0.09793295797655086	0.11063053343163301	rAI
280	0.044042958368737166	0.06726703211751231	0.09586328351642376	0.08638323133795302	0.08026925117352773	0.08689250973008596	0.16964074646800056	0.10712370822479915	0.12473380413248406	0.09676459952599818	0.12315384881109576	rAI
281	0.08046450761526233	0.3267177689797207	-0.012140475425922222	0.10620717980775288	0.025851302671397264	0.11548801837794348	0.16733048999164662	0.10813003776434776	0.1024959669429191	0.09999393653842346	0.099485730698698	rAI
282	-0.06721988865284151	0.0840738039281911	-0.13867927514897835	0.14615408536947389	0.05911758582117236	0.04186772138403282	0.11178337817631738	0.09352906888972276	0.09251838720804247	0.08075863960135812	0.10912789898344367	rAI
283	0.31207879510777614	0.2964198648820168	0.1764563664589415	0.051846013196554006	0.11581242284286225	0.14312058036079803	0.031144167494569285	0.06506056837497337	0.10062777941171507	0.10905532076349207	0.08992384205781939	rAI
284	0.16269340468577312	-0.0693293802248323	-0.21372377528070272	0.23492898203458826	0.10580190784659535	0.20360332614234317	0.1291718356865983	0.07226034492290886	0.0991084278960891	0.12495919366434158	0.11389772582159033	rAI
285	0.19690420192611574	0.17599189146972954	0.06681648225968606	0.024621179871945655	0.10914696979022444	0.13712551732904857	0.044028977266813325	0.13765884204185377	0.14346940213647127	0.07403812876210031	0.09124906273896373	rAI
286	0.39464219531051153	-0.006282830767444441	0.16672038262664646	0.117323042897983	0.07999871208205178	0.13952862466222654	0.11961911816759607	0.09322637576943371	0.10047322079447146	0.08138283296877503	0.1315526091069463	rAI
287	-0.050510916336676835	0.025717279421702717	-0.17361214107937892	0.21407884241685843	-0.04915949782108975	0.08051944768108839	0.1713759807937843	0.08484416405927739	0.10573523784901169	0.10104790716382618	0.09773255864813865	rAI
288	0.39949241638074673	0.18383697538601362	0.12421455804623922	0.2735854915977608	0.23379296366274732	0.1777123038420934	0.0887640268109684	0.13102922000170755	0.09461741818791711	0.12532377718766977	0.1228921786068471	rAI
289	0.2144009428016285	0.04544409827110278	0.27624997372101584	0.027355090414975504	0.1252576827469457	0.14308439530098074	0.09669011705778009	0.13759902502590624	0.13927103346079872	0.08927132029753822	0.1380456294624558	rAI
290	-0.03430086134849185	0.3046906343370567	0.13919675424012362	-0.010266699257089036	0.13539898369330938	-0.06360318082990019	0.09008064791995388	0.14387895968299838	0.06323704270062908	0.10279348402094655	0.0756056549170523	rAI
291	0.12904758057198015	0.1638531876243909	0.12385186939038034	0.13153820812767078	0.19461715537294622	0.1062812201413028	0.08498324611489316	0.1463722716345382	0.1220096375661703	0.07075536468944826	0.0960915621059508	rAI
292	-0.16330456168213728	0.04964833060788337	0.1362731433345333	0.05039575564937781	0.01706263730298636	0.14602581236284842	0.1559223970316742	0.13873400709113168	0.10321465198489103	0.12230884396202053	0.08410984420091962	rAI
293	-0.1740493638030946	-0.08704282785185759	0.25158344240586555	0.2382467559599437	0.1985622073002178	0.03550660508595921	0.1176749600058199	0.10061696124644975	0.09195638472903717	0.09940152769156103	0.1189873468488377	rAI
294	-0.08642361979921111	0.29802693419948173	0.1619950072140058	0.08095420657941818	0.05701871856657603	0.12379931808558776	0.06657798728390903	0.11149197559386079	0.07119821127570058	0.10880642248404641	0.11372898299592547	rAI
295	0.3456146599888319	0.2519115570927076	0.19412357902033348	0.11887587239524387	0.1701642800644641	0.1450665593979503	0.18550393381649566	0.0862990498708393	0.08612447441221001	0.11272167414632094	0.11130063696945262	rAI
296	0.2215987598606692	0.1022500557197223	0.13630918777502551	0.10566638209099735	0.18010972990788765	0.15493421106521935	0.152358758922663	0.12190051637903793	0.14238872332119087	0.1126957141473752	0.09872930250085687	rAI
297	0.438659097256041	0.0029080257229500933	0.0886439784085034	-0.016119690949600276	0.10432444604407537	0.16794375904723244	0.08943802301055828	0.11665232067311082	0.1441244868647983	0.141776754775057	0.11274897062847516	rAI
298	0.3746185285269443	0.04170818973237261	-0.05213014734685538	0.1663110762916758	0.15175475991432116	0.21111185767153018	0.13056594468680036	0.11037560813774372	0.13820187376370285	0.13097885596911915	0.1059492104417762	rAI
299	0.036188222146826404	0.29891591749907853	0.10229112925529532	0.052010869036485705	0.11902415439768099	0.10360874725341526	0.061039202118898066	0.13678702960307923	0.12296808127478105	0.11888379482921076	0.11830372579456157	rAI
300	-0.1972408806895743	0.2756272963846678	-0.050246422031270284	0.09094058589073933	0.1031843641142587	0.1265716509257182	0.2042884543068048	0.10996583017250518	0.1479351440728325	0.06704571415104335	0.09119608770755576	rAI
301	-0.2863923875781731	0.15908243037884506	0.11310185119195898	-0.02676377573723118	0.08798963911102654	0.08821087118121675	0.0713825594453616	0.09020612909509787	0.13283064521767826	0.058545002241015484	0.10264051114809726	rAI
302	0.25103561604148344	-0.06677022908017895	0.17963985099894622	0.1582267262904045	0.06693929395110354	0.08654619980253268	0.06237417961264539	0.1318377931523095	0.104799529519458	0.09733278606083184	0.08763979545632651	rAI
303	0.033982144421562804	0.24722249943164545	0.24430190225669868	0.02105507934423651	0.07949853100888428	0.11405067910454211	0.09625808922948906	0.14794564738337485	0.10785899474971387	0.08773914360312413	0.1072708630434466	rAI
304	0.33403251682600743	0.07541742892084087	0.051979352922622235	0.3305721021431853	0.2647834898392431	0.06975598215146103	0.12109185582956992	0.12090848381363489	0.11612871604775941	0.08383538352333592	0.1341227953625302	rAI
305	0.10899272757273386	-0.1912910676600498	-0.033139713847515906	0.06733438322588407	0.2902009586958856	-0.003813683225409706	0.12390219733242237	0.05190676484102851	0.09662515725563488	0.09157311868204575	0.0753501902569394	rAI
306	0.16381253488505082	0.06461828618946122	0.17782182083422296	0.1325140673097955	0.20509731598083394	0.17050030825459048	0.06611882689328895	0.15232849233157844	0.1239769599516963	0.10633707920684492	0.1274827341081177	rAI
307	0.310692008302993	0.2032632835872453	0.1638153801409674	0.11489215375335854	0.09962242357492597	0.06781776147784424	0.11948943724996312	0.19192484499049345	0.08748440567514866	0.14103462869012362	0.10704576364246471	rAI
308	0.09582141140176322	0.05162507219463931	0.17919783987784127	-0.06855880676459408	0.18297603554264424	0.04977037616278719	0.05532129246568127	0.12882912725942888	0.10161201138449191	0.1137502324336775	0.10764613264446495	rAI
309	0.22752274905194383	0.17019582281485876	0.30873612199871264	0.08349098129263073	0.054640433813083	0.23840034410691416	0.08129080016603099	0.1358728678769074	0.11875742633217329	0.10600663011289675	0.11779404218859027	rAI
310	-0.007764806498684737	0.1758763305541776	0.36083263943218147	0.2591387652240428	0.042674714065908094	0.0581479106625303	0.12000288077413726	0.1007065169532876	0.08269600172891708	0.10676937291275061	0.08033050137079822	rAI
311	-0.3206775860293463	0.09690577865283678	0.03852955208297007	-0.04164548599096936	0.1279402542973939	0.13823566681412838	0.0872621991808113	0.12587558222234554	0.09306898033239012	0.10858004644742325	0.1156165874509442	rAI
312	0.15102754020163947	0.2379878650804114	0.049703776868834815	0.1116971456463135	0.1624735497513322	0.17958463047412568	0.06438646851198151	0.07957429567323868	0.10321100055574178	0.1123178416266226	0.08616511751830686	rAI
313	0.425587793351528	0.02603627008168331	0.1615784013943686	0.12374160070676021	0.08998293503659069	0.08563313791831187	0.14323304181062876	0.09193563341844228	0.09055477949542326	0.12206810682541253	0.117905248969506	rAI
314	0.3340670231987929	0.07177728177082636	0.1788395578004321	-0.013135211996825331	0.1302999087403623	0.11776772229848657	0.06272746625237327	0.06767511719010522	0.10722498342187642	0.08974057989506486	0.11649952543506932	rAI
315	0.18559741552623069	0.13113147066334155	0.05055461076671883	0.07644069237310303	0.20094840193629143	0.1794866362569433	0.03624062658588809	0.0913297260136394	0.1291442103468583	0.11100730912681792	0.10192082673932136	rAI
316	0.0017255809490097718	0.20947155828285471	0.12298697908765169	-0.02277091098189122	0.2557656348032712	0.11819154803691669	0.081763288828896	0.11125689679504365	0.0836102152832805	0.12282052357289669	0.1264115124756517	rAI
317	0.3336383232628966	-0.17482560050632343	0.13065161230117278	-0.0222954596132412	0.12570410015954145	0.11128040472604013	0.11559148445934274	0.09198679303295139	0.05334395044837162	0.10689877003160872	0.13176969120781493	rAI
318	0.3811935051138689	0.07515059355076176	0.11306863438446907	0.07791257096455985	0.032205129765521694	0.04917253902567324	0.14044916843426175	0.07615827657223069	0.14231397497204143	0.11423508850702752	0.11573760503720928	rAI
319	0.3700773388091327	0.14609833330493616	0.1306977255230875	0.022514358776399544	0.21836489621050134	0.02844555458060816	0.08471118947933448	0.16600461918412446	0.14510492157941351	0.09885589496426736	0.11062021258970714	rAI
320	0.06883975585374978	0.1908162964501955	0.07786061850310565	0.17275596498970627	0.08057752620559197	0.029232858978296583	0.05002428651380335	0.13001508623093747	0.08718709187456533	0.1168122286031663	0.11326300726442715	rAI
321	-0.016203282388087378	0.24322108212559057	0.05574188249705914	0.15714173618015526	0.0841074840905492	0.15540871708946943	0.0842972289668545	0.12565653416282654	0.1068571938301014	0.10282047391552797	0.08395931180295162	rAI
322	0.19676421280925874	0.37115809406183276	0.2172676188347534	0.058872488674881894	0.1337459968262236	0.17074211588983876	0.0745431318617896	0.09955160680362828	0.13995335035986645	0.1001348439971026	0.10947744759769228	rAI
323	0.17386183317091997	0.2055665541469274	0.3053390601873398	0.30139578673045164	0.2213917518355187	0.09814352443452858	0.11285176808157725	0.08033511213259292	0.12360121731822367	0.1292940910228912	0.07174035385495728	rAI
324	0.08851391133408906	0.2639267181622056	0.1776340988190405	0.08435345003821537	0.22053786180889196	0.12066144158934396	0.0778900293896864	0.10035021792988626	0.10936188267341175	0.09541196202067959	0.10544795170582313	rAI
325	0.1695975782668123	0.07736162000599901	0.2392990028726852	0.0513003212288441	0.18350549788798537	0.12138727048417722	0.07508030508840513	0.034490485244785735	0.08855365236512915	0.12519436145311186	0.09998641247680763	rAI
326	-0.1254346420548124	0.05034022279835764	0.2498562980958891	0.11389376039479329	0.10834437552597269	0.11295757005439751	0.16917251453348361	0.09946825565209035	0.08516388730099346	0.09654570230276534	0.11994279183283549	rAI
327	0.12419935697747672	0.15288102955631533	-0.09279877786432333	0.1206466417751916	0.055328564333718286	0.15377961178479863	0.15161970718056036	0.1505204658392885	0.12195654715721883	0.10811641761930295	0.09960763888756945	rAI
328	0.20429339433693486	0.20880959020824702	0.2910038518038817	0.0398621194787432	0.04218667855630844	0.029468283744457625	0.09523504713989757	0.07998550660987094	0.07700638466683708	0.1085229662649899	0.09163679876936788	rAI
329	-0.095786144981016	0.15741519952123223	0.17045504924244462	0.00756503867776168	-0.016770318276030368	0.06999925009540409	0.16844414779645545	0.08590072018254526	0.13209003286264165	0.09707914754093089	0.09078947920086933	rAI
330	0.11106899763858158	0.1054520013030145	0.11300970947164878	0.11936895004608981	0.07402351411089404	0.15695511265660395	0.0745447086705883	0.11291691389452176	0.07610129687867377	0.12257772931987429	0.08825768498941777	rAI
331	0.3204744955065967	0.056702832441080375	0.10608439961789373	0.2282183114056346	0.16668302080360986	0.1655302135178109	0.04939221080098432	0.09404666906852477	0.08308870314192937	0.12814433878070144	0.08662496281722556	rAI
332	-0.04881509630916539	0.1255342615874119	0.04741943028139609	0.08327913278979661	0.10106144882570882	0.1023458133217074	0.13873706099455324	0.09802022175780349	0.11391397485618909	0.12929817965407595	0.11471222996686885	rAI
333	0.3514856366093879	0.04384560041137366	0.16709127214876446	0.15055087136119544	0.11774343586655697	0.056005421236203466	0.052399869417555235	0.07806883554123392	0.09125510583726845	0.12985067123101604	0.11114744044196193	rAI
334	-0.16492237101108043	-0.018126835688740583	0.3240951902984018	0.13576890034306086	0.048175165290617515	0.12441013329994044	0.057964810534318255	0.14467918963491133	0.14456893209085775	0.1312536626295533	0.11069545314672265	rAI
335	0.4039691991752281	0.26085837432842596	0.03955093137134858	0.015352924297278428	0.08626874804090798	0.09127620402646136	0.10218746123431208	0.11477867959403017	0.10396108664905875	0.11700479374993546	0.1233386987582547	rAI
336	0.23367265855489847	0.06707139798333933	0.14360541489919124	0.08974803880453096	0.19381468163555063	0.10664357926193735	0.08773863779262756	0.11218466847437471	0.0870849951205564	0.11062043243306698	0.10269181062265209	rAI
337	-0.01898873302469606	0.2118098369050974	0.1094837654986978	0.1374520850798501	0.06704293431312132	0.14825265134751983	0.10850912495886723	0.16282210391395682	0.10065567805569751	0.10225078791504204	0.08330886902031048	rAI
338	0.35365604498856135	0.24495106305945	0.017827452045107446	0.18954940307146106	0.05697358935969535	0.12451021902376655	0.109112576734258	0.11169211640701036	0.11770136420989245	0.13347856854182863	0.11032608819409814	rAI
339	0.23900841050356955	0.17708528336554338	0.09183911518571733	0.10233545389757956	0.12345972377721057	0.16305330760247108	0.08554357884250204	0.1072797048339172	0.12520376792678015	0.10045961070151638	0.08387190596712546	rAI
340	0.28291701008323833	0.2336403758106047	0.04802234309473468	0.23469930643241996	-0.01855562984481492	0.1725175186587184	0.11473706365292613	0.04239569401549746	0.08559206720859197	0.11215290311120192	0.12334069170994771	rAI
341	0.13598187472140252	0.17878978586324712	0.16221453885354845	-0.08606736540213814	0.18457327774407756	0.19067516072585924	0.15160242263982993	0.1600627456353083	0.13487301960208284	0.10133925226006095	0.11809372678289516	rAI
342	0.20308784719813944	0.371587394414379	0.28404471787304825	0.0731496294063309	0.22729568905306807	0.14043314706255874	0.0885020620940347	0.0639450697164689	0.05742649243759534	0.11443961361270832	0.12160287448751451	rAI
343	0.374789521211373	0.20310311752730803	0.1416993597756608	0.13032902068162316	0.047782793150475046	0.06694094081054944	0.0751355304544848	0.11958915945139952	0.1027045476584143	0.13966451204954933	0.10423515841755358	rAI
344	0.088175923689999	-0.10558526264269257	0.12701295040204705	0.242715657867682	0.09250803533857811	0.05587417822402515	0.04495234265038603	0.05815538090882328	0.1260951909203496	0.14804626629789722	0.1293402787191528	rAI
345	0.05458406814108319	0.09871170492802198	0.26771638094286626	0.1910536572036907	0.08001201060779731	0.14060131292807967	0.06879519702958617	0.10227445022813789	0.07219635421911219	0.13957396338867098	0.12984109143422776	rAI
346	0.034720909251490656	0.22514129983354614	0.24809224398883978	0.13950841068894324	0.13027043450834294	0.1435909806398805	0.15282287983332882	0.1540594008144024	0.07626058138339978	0.09640684876381014	0.09437597023509617	rAI
347	-0.001484047970337128	0.11494341560631169	0.05290522163379094	-0.023663034248005598	0.13353664698537704	-0.0370027352721251	0.038578075370539915	0.09741259465788583	0.07510207681024167	0.14084874497872124	0.10168826032589542	rAI
348	0.4331544407247107	0.22059565692919866	0.10224508445270403	0.1612624289853672	-0.0015227634103007028	0.016189086776925862	0.16492285773241144	0.10847384555365641	0.10437075135744761	0.09579793039246287	0.0948915322901872	rAI
349	0.301275919295891	0.25753403655489654	-0.10153559063407566	0.18200982089645112	0.21689615718491986	0.09863490205809494	0.1279174403276324	0.10336156039816907	0.056973279364575316	0.10934310135540178	0.12028242881562527	rAI
350	0.17135591448989362	0.05570264528066977	-0.03350798143197071	-0.03644417535695072	0.15665414962507804	0.05457890479459311	0.21739296600308852	0.07003778392303306	0.1403589091536171	0.09196535162792317	0.10486150973128337	rAI
351	0.18301127203044812	0.24387519952389553	-0.05663153076316954	0.1772613320941517	0.15954748998449397	0.015595130490619934	0.11101807525901504	0.15455185813378355	0.09141673853815187	0.08264385698157446	0.0926144815980835	rAI
352	0.3355953599614067	-0.0291272505185929	-0.11022442274946571	-0.03612182631273762	0.06489305237987772	0.07953485532476842	0.06960451821411655	0.13476756176687785	0.1035858765896018	0.09399989308515845	0.0766594369942697	rAI
353	0.38230409867094806	-0.020418247280615042	-0.2836802335297217	-0.02015896956582165	0.10619887446234391	0.10711537790830701	0.13844559089149885	0.10166787062229403	0.10226188654364024	0.09765777653196908	0.08454801573420204	rAI
354	0.4506292095442958	0.12234592736984497	0.05253563723953312	0.011864839406089442	0.05337884657315995	0.02048927598243459	0.09257140600237605	0.061395319987367664	0.08615619139277708	0.11867419749215641	0.09065086586320657	rAI
355	-0.5020329140284927	0.1340378346615606	-0.04579091207779009	0.0012119953656122623	0.043263448450950356	0.12282512746164215	0.08027078871302809	0.09204131923142315	0.0987624958531057	0.09316175696430551	0.13501072306315434	rAI
356	-0.16647221330513115	-0.3614563405762159	0.18653053139541623	0.0801862031613945	-0.022812533401884275	0.14060972512191483	0.1640634183171601	0.1683378759610306	0.07706115937347882	0.09507454975631428	0.09337962976021214	rAI
357	0.17233790575083113	-0.11048744028970389	-0.07924140606251061	-0.008329555709146952	0.03388593664957026	0.07466766789594356	0.0945101177422055	0.19402617850807463	0.0697661825640411	0.098557629646178	0.1025928730065892	rAI
358	0.0020538057359057696	-0.0025469591437209567	0.16853181947558782	0.13298180201430343	0.14824861051190322	0.042615386679180564	0.16090465994336903	0.16757066068852067	0.0701060665972093	0.09842579324714026	0.1151804415533055	rAI
359	-0.2233376463649939	0.09673329470980396	0.2393242988189943	0.14955337505375768	0.13260767018803643	0.07227023014056627	0.0897962850805846	0.07195376036957749	0.07836458220509387	0.1205934813225424	0.09518345072042515	rAI
360	0.2493483921532631	0.04569942212197708	0.11393533847611595	0.2589486198544927	0.054155975062242165	0.08844469567944845	0.10149441934073271	0.06669471142158916	0.12948947845489367	0.08247448804437232	0.09848617167633514	rAI
361	0.008517930561993787	-0.300911742666734	0.033392135466393615	0.10254349016473069	0.11905106374876633	0.1211846355630351	0.18948595494981751	0.047160107269676746	0.1260075216375424	0.07028895678338787	0.1065642052768248	rAI
362	-0.0018750972537974143	0.3294104667998273	-0.01860825749079629	0.11339754702711675	0.08239861780730415	0.19427950380935763	0.1674224763730843	0.13282123468877058	0.12567801070773035	0.1093112945227346	0.10703735450005239	rAI
363	0.047281616311879555	0.17788649911854024	0.1468037908300777	0.2273353578731735	0.19741999944015048	0.09170195937900288	0.09625210933923606	0.10671124264925538	0.12440680484696433	0.11925000929235374	0.09867247127936173	rAI
364	0.0014072781813429841	0.09995800251078224	0.21463004707666447	0.15926593310641013	0.013073578294852136	0.12152336347861595	0.11859230537950514	0.0403907664439842	0.08867993561273144	0.13417211562338854	0.12331533525287178	rAI
365	0.2443539852996332	0.2404189424502433	0.21801641494190915	0.14723044436809093	0.16430857925778597	0.13629011957528178	0.050801274987813505	0.11725402867985668	0.08455581429689725	0.11440759083101353	0.11985251102386313	rAI
366	0.15506339310150513	0.08959384934971083	0.12903011798365246	0.16365183208059586	0.08963473788527833	0.1258694015565036	0.1983685854500198	0.15802304513531687	0.11386329159737411	0.09648969000912597	0.12124178133081795	rAI
367	0.16264422302286016	0.047074571045163834	0.07665798768878704	0.06056974154756414	0.06022361883043689	0.11469713678682768	0.13494914323608223	0.14949260456253846	0.08781647621819513	0.1020590540092308	0.12559714781774006	rAI
368	0.1497107030550776	0.06731372614049078	0.08626910579039306	0.10669717551404828	0.04375981780225975	0.09217929515970352	0.11135388679701283	0.08939669049893123	0.08385013454919302	0.06839122809975093	0.09512328552794647	rAI
369	0.19052597761593348	0.4002333741185773	0.2801356024976866	-0.01160949787933584	0.16739632621213618	0.12379437436525195	0.14042413198947726	0.09518398317296307	0.07505430488838603	0.10324530378850867	0.09421003839676036	rAI
370	0.43648381057718055	0.1903492146296603	0.38627237417518157	0.13480780560321604	0.13591849290397356	0.004500761928620084	0.1637741417840119	0.11311483321990175	0.05087025582767454	0.11610497429201419	0.10547396762801103	rAI
371	0.16214347043349564	0.12812724057031816	0.09445683406192926	0.05140066156772203	0.11463873593316726	-0.04138808844305212	0.16428717874201343	0.1461004218577285	0.12697392463901835	0.10797092377698404	0.09725639771114175	rAI
372	0.06498600043367984	0.4258059976738433	-0.05431871661219305	0.06309661219834585	-0.030783029314496536	0.11391279891441597	0.06397676068568388	0.14079084091901126	0.06152464605107415	0.1050519186199145	0.09374271320968457	rAI
373	-0.09959972142882371	0.1891517316913008	-0.041806673036013056	0.3324500421517316	0.2354849090359228	0.001688410898334739	0.09536801487678018	0.11024979679404895	0.13649037875332665	0.1270162483935754	0.09850620592824068	rAI
374	0.2750693988481172	0.11261785287182537	-0.0067699973362282	-0.07986647546461723	0.22048452612596273	0.1231257147889155	0.12033064314902214	0.15060383120764642	0.11775243316763086	0.12384848445549089	0.09523791644069905	rAI
375	-0.03775401477219374	0.04506267518429304	0.32727011849317705	0.40370077881512706	0.2583545660441676	0.034107770336934164	0.15969214492428657	0.1017684111631036	0.131662067373249	0.14628368852940696	0.09657784726272893	rAI
376	0.16213108618765892	0.2203605626809635	-0.04380316489501044	0.03728522774602169	0.047631739166064294	0.039103889619478034	0.11745462810041171	0.1149922086373526	0.11218993661210554	0.0713984435839303	0.11378659495267243	rAI
377	-0.041424109502493985	-0.07842005491233707	-0.04151539480934896	0.1945224184933664	0.033899001195577406	0.08411961681469987	0.10129381275668427	0.15528314191683887	0.07421456092990049	0.1119811483712974	0.09551255555756069	rAI
378	0.3456166615859832	-0.22291265620796868	0.23628250771678205	-0.07776820658959205	0.16122131765878903	0.07563390505551348	0.13810590594483094	0.08984044210203238	0.129644911773987	0.09405358294697598	0.1139275154338184	rAI
379	0.09075090142458286	0.03123049612051651	0.2446889341734546	0.27957551889539567	0.07202793993387985	0.11407946494631215	0.07500882492636494	0.08512006087724937	0.07456518513343718	0.11122039657649892	0.1191515756834493	rAI
380	0.11856406188423867	0.08014168783168561	0.3857996105503043	0.10123467943005605	0.14379571239961397	0.1971946433107934	0.058602662584969836	0.10424816527374722	0.08681066118541785	0.08743033149951082	0.08809507673557664	rAI
381	-0.13177078285743143	0.19640271757413594	0.10566962136406514	0.3154206185057629	0.05601887842392788	0.16180145098995857	0.1479583156915824	0.13125496069215276	0.1415690731785851	0.0891459205707714	0.11325833467469368	rAI
382	0.19678150990675888	0.0612041962729769	-0.19685442710310375	0.16038079921309734	0.16316593769501672	0.16676950727506992	0.16648008244880827	0.056308972238443465	0.07679816287278235	0.1435311106222089	0.11110305114113332	rAI
383	-0.22767684046050343	0.27405494874902736	0.017348036925638657	0.25068144203943643	0.08125739933714024	0.14872956591607822	0.11078122772152553	0.07627008008227298	0.10894714321571139	0.1142326322308111	0.13114384238148985	rAI
384	0.10345491837634425	0.11500934422073754	0.23032089137899892	-0.08295042494034886	0.0163151479852782	0.16969979670819194	0.08554898452744353	0.1240318868916185	0.12840288637104857	0.11376650346568976	0.12152891131010211	rAI
385	0.24145624876758492	-0.1007021975120656	0.25048800392748677	-0.05554994114542923	0.2177863794217101	0.1874791318580405	0.07998563141224581	0.11400319489813604	0.12506317547469187	0.10860394501559818	0.11191744055011625	rAI
386	-0.014584324564783561	0.20436868875706055	0.10431911464525923	0.1717875602438053	0.09297415744080191	0.1501488449646012	0.060937809206616574	0.12232102423698339	0.07410678626738407	0.05448651479395171	0.09693884809331907	rAI
387	0.6655958621300393	0.15384066687704573	0.12747282808010563	0.20552918169639503	0.11502677318966391	0.12343023794125073	0.1529136005825437	0.10917631773052626	0.06764458134705892	0.07321133936885604	0.10679491495008653	rAI
388	0.25936575730283323	-0.1412419601337288	0.11093925777043917	0.19767575313546973	0.13727840948068445	0.06488620149800052	0.08189849919186208	0.13427536436755566	0.1305283317634301	0.08146699369259888	0.10427400198752383	rAI
389	-0.18160906176511224	-0.025727853655360892	-0.11348719510485217	0.08987327067998022	0.11181567457237862	0.14187859005673656	0.12527742354304733	0.09664907677307681	0.09750215608991633	0.13625301132554166	0.10684651657465298	rAI
390	0.4198316761740164	0.24463698667102535	0.2495356361015626	0.0751834040037046	0.14005702745237494	0.04558008773976013	0.08777017096500601	0.14443624491344145	0.09090526165767568	0.10368644900321107	0.0925919694649606	rAI
391	-0.17264891283585496	0.21082891350069513	0.047316564131095605	0.14273466261154172	0.21507720546579326	0.10284030341972188	0.13901038967826349	0.0911226202811504	0.10291381383895175	0.0980785867038692	0.10465540512834104	rAI
392	0.010415190485983843	0.14282968083861955	0.1855370939520264	-0.11439197081006044	0.27447638126594687	0.0987887861940679	0.10740932145191374	0.1082091599059717	0.09091872121193839	0.10252499682708589	0.1037924027611637	rAI
393	0.12219266533569416	0.282082274661357	0.21287054486268103	0.01991612888060963	0.18715698662875388	0.1348357768259284	0.17989799843964044	0.09545609020106052	0.11426563686031911	0.08534826898239982	0.09447890267296487	rAI
394	0.24737605326027248	-0.00843102563531879	0.07135620820889202	0.17172432505774218	0.11572641023028578	0.1519346850614509	0.10526390340348626	0.16151352278221154	0.08127830979398257	0.08661249574541958	0.11641681126306488	rAI
395	0.006987587750879563	0.5464994212680665	-0.09476233212759932	0.2212269963043607	0.06040338679175475	0.08699968658460681	0.10638388500885217	0.1197290509895775	0.11793792024368215	0.10645003425335661	0.1274720577702817	rAI
396	0.03648412907527263	0.348757732405295	0.0773381217908772	-0.023593258788123975	0.0989817107562114	0.08062654720097229	0.06475439800132393	0.1673092772924062	0.13357153222947554	0.09181732066496022	0.09245149307494387	rAI
397	0.08714706463117632	0.16275377769757174	-0.07493534397229751	0.014293458057102127	0.16226224179645024	0.14231701067245758	0.05068440214700686	0.06611547683202602	0.10795862839736392	0.09823299200213324	0.087577055464997	rAI
398	0.14831167055541972	0.06193779890911375	0.19221318801720022	0.11838983396409815	0.21615357606416324	0.0761023223223882	0.17187973790801445	0.05724491737769605	0.14469807277400407	0.1042849811248898	0.1015493826583202	rAI
399	-0.2316070820321065	0.11800427500091486	0.14074112643528358	0.2985227102670095	0.11087662274338758	0.1451973902985999	0.0895110615922015	0.09086355142677922	0.06975427047405586	0.0998890808130315	0.0891041944820339	rAI
400	-0.1447006173132311	0.19674455987877476	0.06670762148586969	0.22401813913399132	0.11558146653998985	0.1105506607320746	0.15944389117672386	0.07424416369326393	0.1367240910723659	0.10638999752288593	0.1185063798225967	rAI
401	0.05667976066469636	0.06633998177109163	0.18232514934288072	0.06181256855185028	0.140535833039383	0.05738542397632496	0.12884414014001092	0.08775081154083318	0.08649259383423308	0.11000702417974494	0.10777231351346268	rAI
402	0.5189665624694628	0.19832132838316124	0.06576951820553484	0.15670042027672793	0.1071785769523255	0.1383981561581978	0.15549215787711446	0.042424997395531724	0.12994210018218355	0.10647763966263815	0.11318347145260174	rAI
403	0.2615001353253493	0.10923912803391293	-0.057083641407282934	0.10748133648201325	0.0690796828788938	0.10606015691665198	0.20058456218947443	0.08202967962427965	0.11480981253163905	0.092630533098976	0.10615001877289067	rAI
404	0.2218152120558646	-0.03682220373053883	0.004445129333243587	0.06060502126774388	0.054946980317979593	0.11189436005479667	0.14364280935893484	0.10113471680760365	0.11445454950911121	0.12229066086488857	0.10258526741200283	rAI
405	0.3122832908769957	-0.07363598920216527	0.13497743180846758	0.03615455820042819	0.16210160715892152	0.1595195994299155	0.11341790805744234	0.17433035676259492	0.11619358117184451	0.11929999670950711	0.10155396986508372	rAI
406	0.4193761724181584	-0.04573318245747674	0.06173909630971102	0.11626671186009101	-0.08214873564868531	0.11591078974874401	0.12450443704791392	0.09878939432823067	0.08983480175832745	0.11250619530545491	0.1001042905674586	rAI
407	0.15773399215660083	0.33193294004028057	0.09914838785370574	0.14885099318042233	0.1544244161276006	0.20891198467432728	0.13701508281534794	0.1247410853507815	0.09526798351221975	0.1154307183603627	0.11752682989158163	rAI
408	0.0013351580174593778	-0.2177337793124374	0.07674187312202252	0.15670334215410958	0.1004949198384191	0.007228766340304144	0.09828938605896295	0.07408628822681723	0.04929070715117893	0.11807858628418831	0.10079551544859734	rAI
409	-0.18058590768137725	0.22568662154304783	-0.035656045674093764	0.21233717297023944	0.033431495804936366	0.23067201263989584	0.09201926235874376	0.12553730201950186	0.0901383138988862	0.10169315022568234	0.0792781055460367	rAI
410	0.116685271746872	0.1567532320420262	0.12579626179129405	0.15111758489879393	0.0990526709817469	0.15332515415292783	0.05771980183184744	0.04842724304577124	0.09029440911567077	0.0990733295098871	0.08308698256872826	rAI
411	-0.17202650579244894	0.14322205171624558	0.04213026544556678	0.29167826741711894	0.047032340855248496	0.11305090363954669	0.11649855398486895	0.09705820095691467	0.09715260586380099	0.1211657830017382	0.10487282880530355	rAI
412	0.3010999976667303	0.006651099318226153	0.2463899802091686	0.057321616542405855	0.15784662514832423	0.13099250281017077	0.06953652285921634	0.1539174153547978	0.11101344199028759	0.07141299316365993	0.1140660353246302	rAI
413	0.011673438358934007	0.08812331812258642	0.0017457860074134143	-0.036137043202748784	0.09965929380693536	0.05973404403139714	0.15646747586065637	0.10936390232953824	0.0749843529576988	0.09640415709409365	0.13159132717551114	rAI
414	0.15209942839041693	-0.057949499819151554	-0.06658110563695699	0.057661685989248646	0.18703868669374654	0.14646515543100982	0.07183395488793134	0.12475015964411511	0.11269049494230186	0.10387971093690902	0.0965180191982381	rAI
415	0.09166087876879905	0.0767078737484047	0.3464451301981494	0.4037133760788015	0.1100313077077825	0.01340510891954078	0.04448760965473055	0.13817234353585647	0.09719371798310629	0.11464195411894201	0.11768676408037647	rAI
416	-0.038724915956282226	0.008150686170635187	-0.00483930896397576	0.006475944962596096	0.04855330269661513	0.11521817670367118	0.11083035148161416	0.08929985050568093	0.1086993620060347	0.10582028956195878	0.09837748056238699	rAI
417	0.1396996888863447	0.12466107061071556	0.2760184224135718	0.03410381438747325	0.12420390178425343	0.11369815454224909	0.14953768370469797	0.07102763732981962	0.11290797602594946	0.11258157429784021	0.10119968197723808	rAI
418	0.6071836003710247	0.008513108962712878	0.20908498057391908	0.08094128568795082	0.1328001865926044	0.05804419104295241	0.14538597462875524	0.16268185464919688	0.07195232418700137	0.08341887596813542	0.14003595018780696	rAI
419	0.059645477049428686	-0.07976134677169294	0.03485405570633555	0.047486778934432136	0.08386426372974753	0.02651785031611534	0.04017967275714109	0.12045903226211857	0.10998803939095303	0.14167295530097399	0.10619149175323153	rAI
420	-0.11420666648651348	-0.008550621584445259	-0.11508453674768995	0.10844624917372268	0.14633200961022044	0.16496205036088968	0.1304114317328678	0.0800110244575681	0.12874459182819437	0.1139250289055379	0.07619682618040224	rAI
421	0.3651791948953187	0.1860074386271282	0.13977878507108646	0.16074483612805657	0.11320880850020301	0.1253204141249005	0.057453601733991735	0.10764210256818459	0.12305932928871974	0.09912521877810485	0.08806719300190512	rAI
422	0.0052566445601989285	-0.004910848503705806	0.1482572030883814	0.19229989490213323	0.04632725065661258	0.028996874107375194	0.1464605828655051	0.10064844924964679	0.0825994792136901	0.10804341584831098	0.12419653687718822	rAI
423	0.33539849930964943	0.04968591409535687	0.1799878513036034	0.09115213361445383	0.12840544256040182	0.1626005064445435	0.12662781276558413	0.11118279695562845	0.16263827137419698	0.1285092474900458	0.08934708656346324	rAI
424	0.18379445805762168	-0.037941452030758584	0.10796219976430949	0.3436051617459646	0.05624216495446259	0.06105661544152584	0.12901532414924932	0.12418605687954544	0.12131969043812364	0.08507486935954893	0.1264691794496846	rAI
425	0.13603900997571491	0.16112632072258057	0.2177307515960912	0.1505302982535609	0.19989538672295584	0.10304019595202306	0.1666491569691593	0.1444568928480094	0.11037306675628802	0.14324380971736872	0.10906386197814548	rAI
426	0.3154397107025251	0.006857332239416797	0.17542041801300468	0.19189538801734754	0.0790151857829784	0.07318544669808481	0.04230729743039199	0.0607292461109771	0.06799473608725567	0.14251145159388626	0.09668078845352444	rAI
427	0.23867348951072823	-0.11859196691550133	-0.025676200043411042	0.020300819967052075	0.12497691841031479	0.15187099270308166	0.14450583142079448	0.07369880495464969	0.1145333290198808	0.06587322176815194	0.09743228574099301	rAI
428	0.41825664298171994	-0.1079287045863512	0.18309184576957838	0.12486812127411195	0.045872588466035646	0.0889344087902244	0.049868128582257906	0.12971359827250972	0.059924959019882575	0.08427991266375993	0.11039467380736113	rAI
429	0.3768485636403779	-0.08386342453366848	0.18157099231737564	-0.02145314930900447	0.056425248222711374	0.024919086950358667	0.11671754195858365	0.09149033043524248	0.10473658327103479	0.0918391738443531	0.11609824597491808	rAI
430	-0.01066370721512913	-0.06074953844327835	-0.22736985250712188	0.051156216830914536	0.03153826325416852	0.14453112042042854	0.08354312700263652	0.08078686292251884	0.10298458498546834	0.11522130379030529	0.09488334387254264	rAI
431	-0.10217222679694554	0.004485865398486481	-0.08353884266234335	0.03291995556350843	0.047505360305150166	0.10909269166389866	0.14570970501805483	0.12588979022737942	0.13052981881203055	0.11662349002912424	0.08111933075538637	rAI
432	0.23848786946544456	0.41766404095566706	-0.06522862410454307	0.01033385476668457	0.12234467385745107	0.10149191347820377	0.08168926190657207	0.13802860190763025	0.07977553456031905	0.10202270069203098	0.10657476970329009	rAI
433	0.13142600775606014	-0.060524454141693544	0.11429848113429697	0.11946391704233417	0.09948819660668563	0.1038070598917535	0.17220941606179463	0.07453898217274955	0.10532851383534975	0.09041316055025378	0.13819226249473643	rAI
434	-0.09887007041482454	0.03170071946636618	0.08163443137460202	0.14882109024442203	0.057590587819727444	0.10946189813168183	0.15867831624543174	0.12393874271559327	0.09143287081731008	0.08484573275116615	0.10964016668716035	rAI
435	0.510725785647859	0.13940968274952814	0.06383259800095746	0.15973834719559002	-0.008260488759390701	0.062246310655230896	0.08563158214649434	0.08960488975495938	0.10269632963345059	0.089730538529144	0.11615619385339097	rAI
436	-0.06739944081315191	0.06599573533608018	-0.04050992784778745	0.06943021783696919	0.10009994799945203	0.04039672705194167	0.13043607208855226	0.11959388441902932	0.08488186891846375	0.10725552017841922	0.1146661608882746	rAI
437	0.30986439719698133	0.33583719860101635	0.1613473144923466	0.0771407640027131	0.1268735482297589	-0.020455099318110778	0.15831005748814797	0.15064718147952336	0.11201653487614041	0.16448675549724415	0.10346146583132335	rAI
438	0.05867182716244643	-0.07695699549885458	-0.01899208820731373	0.2016728656090822	0.13052041134231668	0.1457062442320819	0.13461802858418878	0.07357675911054777	0.0883066752004938	0.10358828746093361	0.1415294994309003	rAI
439	-0.20073853790481816	0.042757587586289274	0.28845172590561047	0.12085797042194123	0.023435636532742662	0.13792614429550729	0.08412915036759569	0.08447911059739488	0.04132023717199182	0.09130954597511459	0.10743601683428562	rAI
440	0.014955878669726334	0.04476462297707496	0.040891982156138464	0.3171349260738747	0.06918433365158486	0.12542274510980453	0.1182817485517669	0.06389202194344218	0.08666602005553505	0.12347867390903576	0.11891197314270564	rAI
441	-0.02305027021978911	0.17522913237130855	0.2050857493935408	0.11572578875721642	0.033401503449667386	0.10310609695230291	0.13375461560564023	0.045434848118346464	0.13570276396491585	0.10696850076416078	0.08846955764050769	rAI
442	-0.19489649730867306	-0.00015473613352158365	0.27563649768327775	0.09799418702907152	0.0714322745099949	0.15371337945602898	0.0807849534549771	0.11060133548139489	0.12433764446261714	0.07225468062352601	0.09934821703859413	rAI
443	-0.0016684018281450518	0.0673893619779612	0.04815884726040164	0.14821317562325412	0.03855791142497124	-0.025019391714514044	0.10502322140066199	0.11442694065671091	0.08224860787832376	0.09461204867340105	0.10130450015412767	rAI
444	0.06463626875231325	0.0775579957174576	0.13070658374638067	0.10125388406451932	0.09145071046167963	0.10645978428150714	0.09964891115221129	0.13134782610953316	0.06662844687999571	0.08199269993611431	0.1296418375977389	rAI
445	0.034956734386841715	0.41386968954139997	0.0820313649240682	0.026605269056839825	0.11456986656215876	0.09610773121943458	0.156005805461833	0.1352578916489109	0.14192437381904044	0.10921305879340001	0.10668619825819485	rAI
446	0.11442762746584953	0.11755915954960508	0.2289483497354142	0.15814675587626437	0.047126138489457334	0.0862629945568686	0.1328064765282892	0.12767335934396165	0.06724027777246903	0.09974519101982066	0.10919633146349997	rAI
447	0.2736513000347864	0.17263480488821872	0.15583210635537204	0.010749726261954468	0.1754865381705967	0.08821721552606719	0.14267907204632624	0.12227681634992077	0.06935152305464017	0.09979402337733115	0.08916596955466041	rAI
448	0.21461829395351475	-0.002273889344455377	-0.10642580118143778	0.05337706056012473	0.3067214426707023	0.1662601708649113	0.1588676265297982	0.11148599842998344	0.10473049231557564	0.09427550007711884	0.09620145198631455	rAI
449	-0.06504269034425206	0.31766559114498205	0.07830056907207193	0.0895213813024642	0.008160480258244627	0.0752949364827433	0.09478466607972935	0.09982274618842298	0.10003654875502545	0.13172111275561293	0.11197630112077256	rAI
450	0.1056048006056632	0.24065837556332653	0.17362048240760086	0.19772964693668557	0.07719493625837427	0.08174181361037242	0.06934983077507005	0.09859060011495037	0.1266639152335265	0.07818106597677428	0.08628269610695197	rAI
451	0.302695319994119	0.3050750461749143	0.09002760650144669	0.19174418138663282	0.14365520106603	0.05996141778476841	0.1410837511619247	0.0995001377456944	0.11885827091968086	0.0971663525670572	0.0838731164183589	rAI
452	-0.3005995754200263	-0.3170346863571936	0.062436330461738916	0.09884414615015717	0.20852966416734955	-0.004357653239986342	0.12675250869019083	0.11838215616486833	0.10666405369252703	0.10872211683291483	0.09671279807780762	rAI
453	-0.0950985244216622	0.020360307488674564	-0.0410272835226298	0.08031969346195912	0.06243934931981222	0.09378470751179183	0.08378063890344373	0.14666733926147535	0.10789599775242646	0.09145917068040109	0.07901524428904927	rAI
454	-0.08018629220983872	-0.04292547713681449	-0.07790148521347304	0.17660515004524488	0.08156286462270064	0.09317479966205469	0.1383004526081428	0.11289474652352617	0.10176527829859694	0.10855581149917673	0.11446568059334708	rAI
455	0.287470269024798	0.07825183121970129	0.14595597196294363	0.01658680800379255	0.04223103724915263	0.1700238680930241	0.04899332997105492	0.062445416677136496	0.08294766404710312	0.09652332003676926	0.11682400153149823	rAI
456	0.5277799699548549	0.18324535109902937	0.0012497088668623833	0.04231832691192269	0.12313808100074282	0.0972952240800958	0.10490797902782327	0.11045991623342359	0.12353981546927803	0.09518599129927652	0.1144051486475904	rAI
457	-0.035623666339575165	0.23712040486080208	0.09040153307439694	-0.04136659175590114	0.11147522703088404	0.10209155752865182	0.02418071064509717	0.1493728480649759	0.10741098921961821	0.11358802528285025	0.07661770060596396	rAI
458	-0.4325457416523798	0.21179768901057455	0.3725459212224988	0.28110501825218254	0.18802809107209154	0.1173396227859213	0.07949492975805955	0.15160472807053507	0.13325017265183817	0.11779753411947307	0.0850671593142955	rAI
459	-0.18424235125776287	0.31403815579982897	0.13802917730295788	0.1566722831856611	0.171417518056627	0.09722818342950311	0.06004614621230568	0.06297309857333894	0.12895746779445103	0.10244884175349453	0.09816276342261797	rAI
460	0.07523368446209393	0.2941095925126523	0.07220874504844887	0.045170599406305155	0.057125737722937116	0.15725130411052635	0.10553732892683251	0.1076758402485397	0.14786425668067918	0.05589387050781747	0.10057208751179818	rAI
461	0.13307142692060933	0.28912133533991063	-0.014302841834590336	0.16372466555936394	0.21437115774409835	0.08300608094996793	0.1807635458949881	0.10121841103065998	0.15090151961005363	0.09546637994507025	0.1051497063241295	rAI
462	0.14907611105750718	-0.060221790431962456	-0.0003296378870319497	0.11509739922204573	0.1663316774925433	0.0209067196754311	0.07294578144492089	0.10959997301665095	0.11463760530076583	0.10332692833438886	0.09339965331523592	rAI
463	0.18433540341327972	0.09042347343277451	0.2308914990490674	-0.021971652714200925	0.058905559227214396	0.10927958439667063	0.10690966759641195	0.11103076574857011	0.08250789715638014	0.09484943585497618	0.10318151469186611	rAI
464	-0.13054875997643603	0.2648166773049919	0.09283250795829033	0.0192231679455951	0.09584441225845484	0.1441239346573433	0.08440645469156378	0.05037847856905677	0.14707599849293648	0.12707704457486768	0.10376240967752488	rAI
465	0.15382537992493955	0.15799751740326098	0.24780391553144657	0.04820212849502422	0.024713675894218395	0.0829518218192544	0.07377063569625475	0.08802614986828641	0.09525500196470577	0.11053177951682162	0.10448229678316955	rAI
466	0.1340269653955851	0.06873409040497669	0.022088157939352718	0.2460988559291482	0.11396114842703282	0.2261338506984194	0.06548787181639676	0.0896919513064567	0.07797374819081604	0.11299884499200756	0.0864655135134699	rAI
467	-0.009149200697455747	0.0769342983397677	-0.033658021007844555	0.13228566299878897	-0.08150167124221246	0.09269672214478863	0.042810605420274386	0.04445650051065798	0.0892644844786662	0.10115638264285146	0.09454571469282194	rAI
468	-0.19503185247175955	0.012164355327100725	-0.0238153141226661	0.02360279121569856	0.025622809181511906	0.17026357110097254	0.008936453275299412	0.1340863725508255	0.11263351444217548	0.09776678175396653	0.11144448923610172	rAI
469	0.3136839909165663	0.11040205752322103	0.049307069752263746	0.13481503021636362	0.20305664485606195	0.09940236951275645	0.11809744934831308	0.1340212334613255	0.07489599844504943	0.11451486580176286	0.09746324363917074	rAI
470	0.4428665205728995	0.5428211711498891	0.03721874792007735	-0.061598115512757415	0.03815135445963354	0.15118691899398418	0.10216581807168798	0.09243050538378719	0.13099298760311123	0.08318507913464847	0.10255213240151431	rAI
471	-0.0866778193534436	0.1822748680760265	0.1568712970220712	0.18933669321519267	0.22013190076628517	0.08199437171141545	0.13903327895086512	0.0994104073549975	0.09878164674450582	0.13557399834483072	0.10636947280451076	rAI
472	-0.3072559536248501	-0.10823134119818023	0.026412434009379746	0.10204732811417658	0.165852429726587	0.09901020656319803	0.09478907646472409	0.11727772653540956	0.11335309557853887	0.08190145035256423	0.11412332086553022	rAI
473	0.337806630621996	0.3235769146638292	0.11826540749001703	0.08714825159290542	0.18915136551423667	0.20938363139084024	0.09361425420587345	0.06107112252075753	0.0657020959437287	0.10254752351800571	0.09913251180417612	rAI
474	0.1311874375963382	0.20924796981625807	0.3915852122371107	0.11876799269919708	0.08556036259426496	0.059442565220983075	0.1289195419936294	0.12284438294238043	0.06792246190492814	0.10491466413665748	0.10230389897289942	rAI
475	-0.036523230797502575	0.11916357694278973	-0.00993546156314778	0.017381758826299786	0.11642110329614112	0.18678308041385433	0.0806076036519122	0.19047759477372037	0.11779201103622927	0.14336727234298077	0.12494133133541435	rAI
476	0.009681069690787384	0.035463025991576386	0.1838087705167809	0.16235112010325908	0.15771835695611217	0.14911779259711463	0.01215433953956474	0.07743464134354228	0.131701873576103	0.09066934902723961	0.10318666893387608	rAI
477	0.22022048036770178	0.1925687583842388	-0.03985700589785339	0.16137147708440971	0.08668630776096893	-0.012135579955808844	0.08387369797383809	0.1604693835232141	0.10915872412768102	0.09221263191012563	0.11766291585277265	rAI
478	0.06872709030946118	-0.05597886811163045	0.2139656199404294	-0.060603265754533196	0.09497669070978702	0.026050873060336332	0.11156515675217472	0.1103670335980703	0.06954661119988	0.09362322982440581	0.10942245329052802	rAI
479	-0.11235343614332498	0.3936270637816863	0.23496345298578944	0.1505097542852729	0.0363225543942196	0.06719969647882805	0.09076218579527268	0.07313398912441219	0.14555245423408755	0.07716963330151962	0.0790555979331494	rAI
480	-0.014916047541566493	-0.022471149923072916	-0.0881673644676252	0.21618904782561715	0.16837396968447088	0.1816151258080878	0.05388996303540953	0.10556754237247941	0.09292170787857348	0.10658525197874183	0.08426816658595812	rAI
481	0.43502308255642436	-0.07299224110995617	0.16695393040301612	0.31899943557860705	0.050360314030122165	0.15760509835798875	0.127552587442411	0.09815900611585404	0.14488180088582622	0.09295240967593733	0.09530823869895898	rAI
482	0.25210231252902066	0.03206359462862599	0.2906205673867423	0.023505103689095967	0.08501042265579296	0.06602743354707395	0.08461142873838555	0.15239408908836516	0.09662918529039986	0.12756163501165452	0.09260663744632083	rAI
483	-0.12051933214795355	0.38082676455680586	-0.03703656244513128	-0.024128999960403404	0.08406609922024016	0.062757460663653	0.019858698446104002	0.13696020781267038	0.07992556824670981	0.08939368866958568	0.12185220740108886	rAI
484	0.20018514920611832	-0.17463872516389184	0.07993070427382891	-0.062087486174977856	0.14012725439427667	0.08740690747439864	0.11895920172534952	0.13599917775071457	0.10722541373198323	0.10604874324924522	0.11442941027179476	rAI
485	0.02077641287366264	0.32080959264785014	0.12043119927064565	-0.044939838668437024	0.15293655945736429	0.06043640266784935	0.20827576198708433	0.1427319267356009	0.07520102453626859	0.12874590990554183	0.07631134468581806	rAI
486	0.1406543740125612	0.1290677507518086	0.14317270817779845	0.10697679022610211	0.16803772444844883	0.13479620942775505	0.14207396727774885	0.14821413233459704	0.08659661467411907	0.09619867915366788	0.09760663594453965	rAI
487	-0.10129909375535823	0.16996043504754527	-0.015997410637292417	0.10246630471681756	0.14973716752578553	0.09487267148769915	0.11691512572482682	0.06449950944840292	0.0968088816117755	0.09455707267146608	0.10166072382452813	rAI
488	0.22378350145995676	0.1589591890998508	0.013121775468558871	0.09433666886068057	0.03913150753360049	0.16033844783809192	0.177493721677936	0.09282210392408198	0.10955093061418428	0.09015182045538095	0.14048257207505854	rAI
489	0.1111629429790333	0.3677548094353267	0.05286584445739725	0.0548135512087328	0.23559482156269626	0.07418860389342398	0.10519573590566576	0.082366058887029	0.10648078204300064	0.0958945029930686	0.10152694111440769	rAI
490	0.10433158497757318	-0.1290651513704302	-0.01269612852279616	0.18048647783874813	0.13962199214242102	0.14614915743003595	0.046267259652597516	0.11887741503324589	0.09082819370327115	0.06254788757559984	0.1167834897801511	rAI
491	0.2017283156784141	0.10991950544336833	-0.15807022873717277	0.08677549031193454	-0.00410701064142162	0.18925131010124835	0.07961227423817542	0.12828269729059918	0.10515843220542957	0.12282462836570915	0.13309492625244204	rAI
492	-0.08152694893542294	-0.016825670565236248	0.03498068989812724	0.09943927595065453	-0.0414518165356829	0.05975849554639027	0.09051884344597626	0.11002592774096945	0.07694834348584147	0.10447107010398417	0.09858146054748514	rAI
493	0.4701314257685039	0.20314731389410745	0.07895733228268065	0.24271804618863063	0.14221630929850212	0.03368072300694608	0.11961133502008618	0.06113493616316654	0.0982630203158839	0.10917191204233669	0.08906911800971928	rAI
494	0.29056251931295096	0.33611891193615034	0.14806039626876938	-0.07646675549401752	0.06241488646301373	0.10442598143373925	0.08601825776828963	0.1267825377219772	0.10540365127736866	0.08942508446352497	0.11337485965486259	rAI
495	0.37802067329797256	0.13055708364963722	0.074615886423034	0.20747769899599	0.13848394942700826	0.03457080859125182	0.026143180565970425	0.04829958487456722	0.11237081153609547	0.12551224402178346	0.1074043720811935	rAI
496	0.31693546465993516	0.1059536895022636	0.0992342412537215	0.1439485812243409	-0.02810008802650181	0.07013055703956164	0.07362575453424304	0.14414354505439309	0.10614795304052976	0.10915546281925725	0.0992243111029869	rAI
497	0.04824223603083742	0.17067673714488474	0.14418283163198187	0.054628401133115956	0.02153045649246214	0.0749620318242957	0.10669032060494198	0.07096006292844663	0.08274798874512333	0.09953945563382839	0.10728545002282786	rAI
498	0.11117649322872247	-0.07117321377656108	0.08436029901574539	-0.0930133694366823	0.07336520179089136	0.057216876792329195	0.16134544507990525	0.10975274017444392	0.09372533216466312	0.15518391427406433	0.11111293112278356	rAI
499	0.453022061994802	0.003168691882621743	0.16566651137100133	0.16517689584259268	0.07410625886411575	0.08339101572273787	0.05280559902899695	0.030847001084757082	0.12642209411335556	0.110987939060008	0.11301146621418046	rAI
500	-0.11815136756946647	0.26508344962162744	0.23114059326259598	-0.018232773070236956	0.13448746663572247	0.1063091547072269	0.06640449463965009	0.13165074935727594	0.13085123930087234	0.08267963427652786	0.10345112199309896	rAI
501	0.16458943062022338	0.19548552399218425	0.29302513694385734	0.05585924585365107	0.12960674783850842	0.13942255016003877	0.13826260394490852	0.09246150944059502	0.11425345968797607	0.10192921827058654	0.11559541686144152	rAI
502	-0.07237631648354113	0.2725185266063173	0.10819083507814241	0.04444490093908662	0.04824556559309057	0.07454891272443585	0.09579325900293734	0.11187752372499236	0.11046376624394413	0.10881569376912736	0.11131968783403524	rAI
503	0.04710227377728587	0.30678899388297126	0.19909937887413923	0.010698987767093845	0.07668331193173729	0.10560543944083452	0.07223228100741028	0.1041758735780422	0.07342008478633437	0.08415381212829508	0.10633426680286004	rAI
504	0.09675504786617889	-0.017648290224001526	0.019124974425855847	0.1611546850591768	0.11299285790637115	0.04909940168840109	0.07579627400185283	0.07668925368518081	0.050647143992999986	0.1056969821178675	0.11866808860758402	rAI
505	-0.1605964335276847	0.054881579217926746	-0.15535449747373392	0.0860890397696383	0.09383392191965205	0.16902786105587586	0.09506519678769595	0.0949836160116825	0.10999235155265215	0.11577374724771873	0.08770204723298344	rAI
506	0.1395789382228844	-0.04391362669290994	0.027899299052446987	-0.07357621009608002	0.17706199663661368	0.08097099605836915	0.09756158909674004	0.1274701568146841	0.07771202725860049	0.12588333622588227	0.07443932767955724	rAI
507	-0.17070312916097724	-0.010587933182305906	0.17551441108676066	0.265269049102712	0.14813038655097358	0.12156161331496931	0.048240495428077006	0.06093607110910718	0.09815996248698798	0.10664246941278241	0.14135536087068745	rAI
508	-0.04016144300086217	-0.06099151461733657	0.1792205481970563	0.20503488912843626	0.12828902101616743	0.11671348832692878	0.19690407176761993	0.14436828293458	0.13132846832777212	0.06504729068398296	0.10294562550920312	rAI
509	0.20362644206622996	0.05854065146804711	-0.1681359453264894	-0.022187392531263412	0.10023407361697428	0.17354570687499	0.18809173020458525	0.04156700156330243	0.08605608186743428	0.06038745533869473	0.09342031491509019	rAI
510	-0.2000344191416506	0.06417162654910204	-0.12952103124012973	-0.1307282745583273	0.12358477809070302	0.054133756545604865	0.13683841754302686	0.1582321177188105	0.05542302110251949	0.11748977436209705	0.09091698914734228	rAI
511	-0.029275441754949536	0.348624915233698	0.10386697754338252	-0.028564743822224244	0.18832752948051637	0.13513735353990697	0.1080336527019734	0.13813783107370375	0.12761272967564227	0.10801808811454941	0.10637706238033023	rAI
512	0.14539162361419355	0.4437925019051031	0.15680490342823833	0.15542675198018843	0.09278712711256251	0.2203101242404056	0.04379225965417004	0.15422494873025877	0.09295174550094538	0.11678495011283929	0.07010970834893362	rAI
513	-0.020835935214700937	-0.04325276985363009	-0.009399254584420676	0.06363047550620478	0.19201876363188325	0.09633681753377787	0.10898010939935979	0.10834841798093482	0.10216958516240404	0.13239535044168615	0.10673541972325257	rAI
514	-0.06189460721942559	-0.08365789439150324	0.04345229445874567	-0.01091855849727118	0.23190070236127525	0.13422532933356793	0.16055262845790477	0.08119253409706316	0.07755836811113109	0.11989559837206797	0.09975543577658856	rAI
515	0.26331334686192165	0.09787043345900971	-0.08527042864967876	0.23358759931452117	0.12061001132423284	0.21873355241478315	0.1679197266628698	0.09463825644308048	0.09895272413770727	0.12266242313754383	0.10886023375680166	rAI
516	0.13798735020297626	0.30235173444461116	0.18175904169679125	0.030285693188034153	0.0918456879409824	0.14310270713066678	0.0909244820993338	0.10836935521641801	0.09175581690155059	0.11244959167267096	0.10102007791478582	rAI
517	0.036538817493246646	-0.044540555729192646	-0.0012266511932016012	0.03646483410094052	0.0023343699393114227	0.1544458849647946	0.09585965430079221	0.07198602205900842	0.0801425124219046	0.11091032879991188	0.10556000123002393	rAI
518	0.534385906057676	0.17230492575884046	0.22947706264571757	0.08477731252442267	0.0847571778595962	-0.009527270774605915	0.07325712859691362	0.05686064705152451	0.07484480261146818	0.11026363402399529	0.09844818681974579	rAI
519	0.13798067765378555	0.10000891090414951	-0.07251027158796866	0.06325550477310808	0.10152610995381692	0.13357060906431364	0.10513501175604875	0.0771865288741195	0.09393703553530035	0.10739179050177632	0.10720731517401358	rAI
520	-0.08747768966720795	0.1274232627588222	0.18915977782355484	0.05093619872538682	0.07900299513970113	0.022867698302314617	0.17652341915373182	0.10654024285715225	0.04650505847457938	0.08281844712026074	0.0901859545550383	rAI
521	0.16830097734597413	0.14389727045416947	0.10944376449835096	0.1543551781403357	0.07710446745909923	0.043801798364379425	0.08580708454734501	0.1715535006197347	0.09998530365756093	0.09381945395837687	0.09430445278683748	rAI
522	0.15225979202296464	0.20869084565612026	0.32105667804405735	0.10586000749928971	0.17398513605809404	0.11943015079945099	0.09781716990572809	0.14566659058843512	0.07737760225355764	0.08289643225079821	0.09894125738985152	rAI
523	-0.15159097396483706	0.14862328251954682	0.05462960686974874	0.0953838933698265	0.1894937926182132	0.07259831314071452	0.033018324930313356	0.12207193129271272	0.18691539210192834	0.09494517885700329	0.11293020226523867	rAI
524	-0.08241461710703933	0.18138506556345946	0.1103472165611798	-0.02193130033255825	0.026852841085823243	0.0730902334427846	0.09792053166297902	0.0987552466361712	0.09113127162370617	0.1019402498746526	0.11629527135161931	rAI
525	-0.06474586756912917	0.2500256748336137	0.07833069571724385	0.03164410000484797	0.11885635767502407	0.014853367807450269	0.14151731078497032	0.06076247047826996	0.14060379238747828	0.08491528177899792	0.10623224347307687	rAI
526	0.2950496444590939	0.3658962255474007	0.1052159924152349	0.18570663728544545	0.16106216886632888	0.09396598341320374	0.08353823901010535	0.1026423365672062	0.09081535621639396	0.1092203208597801	0.0964971445593228	rAI
527	0.11716803868073183	0.22140632299491195	0.22387151374898862	0.0849305478403925	0.12771825505050677	0.10482057113570316	0.08268231246083187	0.10832948341808034	0.10907888303273415	0.11007994833493825	0.11783763278265934	rAI
528	-0.24974676194341566	-0.09144554995444569	-0.07571394633246957	-0.05374739596446381	0.07020416374163163	0.11330395597781479	0.03360305776065256	0.0736766713466341	0.11201590767147335	0.10221589598463882	0.10211968162873938	rAI
529	0.2376160191690993	0.24647982055810516	0.1280275853755056	0.1826854912933483	0.046474694380212775	0.17024050417655595	0.18419684801600456	0.1139468155986768	0.1376219327755664	0.06833273182917149	0.0958617018893817	rAI
530	0.13827078597536696	0.08335629030290058	0.20451313440212487	0.11463022616738042	0.23488162838337626	0.09943849657786863	0.16051201899416967	0.1645882741823417	0.15886850632441699	0.06935942866533344	0.10827716318864823	rAI
531	-0.08367042120902599	-0.10709346189016121	0.011539849402506155	0.15990444819583152	0.17314438987678132	0.08265963982314255	0.18013935069051482	0.1942221497263777	0.10426713152400997	0.12000544197357352	0.10308821452170006	rAI
532	0.10226176207856986	0.1097162707449464	0.2574030365486236	0.18155928887909328	0.12521772754983698	0.14266122312558596	0.22325398891073714	0.1532548892031844	0.13925532512948416	0.06288127157727744	0.09362164663287123	rAI
533	0.36991941494180836	-0.004494684482610279	0.09227712545668092	0.1439150713546728	-0.003359761932762153	0.1005606730401756	0.058331626410072425	0.12732727828363893	0.11209152236419981	0.08238280568259594	0.12132675279210324	rAI
534	0.2071909211842066	0.36693095750858395	0.29880925681014786	0.10348851298983565	0.06465840420801325	0.03231660863933915	0.09490471993203821	0.11685815973436209	0.12853343111752538	0.09477112755597002	0.10922006358490084	rAI
535	0.3454806158831583	0.02603613164987675	0.17529189526178302	0.022210257056375443	0.15169449844152336	0.06714414642161601	0.09041699831551896	0.09264976795671159	0.08865348195949085	0.12557018993423594	0.11465567344563925	rAI
536	0.27134339522122736	0.10947811118381556	0.2944365306325223	0.27278282186496206	0.10372282372798833	0.07623255839927065	0.15131817473520928	0.12331791643489842	0.1307393528317825	0.11411705289805005	0.1350611292756772	rAI
537	0.19324907143033632	-0.15992984859816683	0.14980015151662252	0.08461323603501408	0.05407354329637802	0.040673129196346997	0.20697850961372785	0.1130899005194909	0.13117348472342888	0.11243860624483304	0.09119261137293733	rAI
538	-0.1429682909894579	0.13746749213726175	0.32866410978181004	0.2783422595224984	0.21478111164568717	0.14356764370671765	0.12449285398417018	0.05213161179856047	0.12556186528035487	0.12696910279655085	0.12012202886643909	rAI
539	0.26610724957194354	0.12112339428778873	0.03826653960179672	0.07651197975626924	0.13439779168942775	0.04709397332007084	0.08103879178380459	0.05940391463006043	0.09782899875462145	0.09473738659668196	0.0713488956477907	rAI
540	0.05118001220099128	0.12426715354094117	-0.10892971615580439	0.1436728883722564	-0.0403642875962217	0.14666954672607266	0.09355257559442488	0.10033038500014482	0.08351539736891748	0.12065988443793044	0.09279970184257413	rAI
541	-0.05420435883784685	0.20960937754244754	0.09048730199288152	0.023011331156296742	0.014164826311228559	0.10913480367895273	0.055279672142999906	0.08754424295139597	0.12467905157050772	0.07432872954640218	0.10473218344578074	rAI
542	0.07495214128468325	0.18054507231740216	0.27590512746081575	0.10236396089514777	0.12848278254192308	0.1399457404993072	0.11717494858357376	0.08803926077061129	0.11854019126137832	0.12851710150746873	0.08195371940986895	rAI
543	0.20887830721852355	-0.13816716176416455	0.23246154345685457	0.08214288451861153	0.05388913119123384	0.1755430940150633	0.06000695894316168	0.09585856576645892	0.10936602117722595	0.09279788276793652	0.09241002992496912	rAI
544	0.14300753977747627	0.19675608557706106	-0.0061629155549029315	0.22460050315720725	0.21514840345444755	0.06365000893989446	0.04946897048307733	0.12424564020442685	0.1124018320910243	0.13412408156326394	0.07115193441407258	rAI
545	0.29894687804089237	0.03469418383030045	0.011043214510336012	0.06550983385696445	0.11447537287331973	0.20738490421549852	0.05014783664432186	0.1554255699343469	0.15274986233369764	0.117854182717389	0.09791754539838271	rAI
546	0.07221090407976302	0.07430088188583288	0.07836483188938427	0.16173145555642277	0.03233255826652483	0.09820322373179742	0.1389978120393003	0.1161250056864782	0.11767811995431025	0.08215174260033692	0.1276389865206717	rAI
547	0.23632603949718184	-0.011478358493633264	0.08389209386734309	0.10490304947667936	0.09590139129136617	0.09624591321963025	0.09286244224317093	0.12202749555553984	0.11242869980434748	0.11341351011189471	0.10867303039684405	rAI
548	0.020154755917869634	0.05675022649992056	0.21866790769171704	0.11803318248595565	0.10965859329397003	0.15645773776521055	0.18792571991311793	0.08742531060489146	0.13896577450961967	0.08900772037369419	0.0902183665216107	rAI
549	0.07168909637027383	-0.013687566565859734	-0.044934517150316655	0.3444624600342644	0.13156805006355668	0.05646795206679559	0.04817777865141837	0.0859935987820112	0.0851190954874141	0.08114142530318055	0.13130547318086808	rAI
550	0.12306358390749132	0.2370676998057247	-0.005729168185364589	0.13293759656116602	0.22636923601415673	0.09843080306378107	0.09256028662180496	0.12374403143596126	0.08107629067955655	0.13483445305297778	0.1120199376461532	rAI
551	0.011787122795942477	0.3342024378112524	0.4055934736801762	0.0068944881096308554	0.2107168381664883	0.0872149751562647	0.09823519291559543	0.15199244553841354	0.10809939268270982	0.07309400676382813	0.10579406364825222	rAI
552	0.37948665489170275	0.4874018954931685	-0.20991713746266918	0.11552706187536939	0.17141340019597318	0.07030152568858819	0.16682946525069717	0.05470759772664075	0.13445904863322752	0.09259058644296789	0.09950485217178616	rAI
553	0.3173628929261461	0.18590706734392615	0.2949171413939101	0.24530034587768929	0.06395680255887938	0.17932682696133798	0.08692353834475865	0.10761791063296512	0.07489798163961801	0.14735345096754474	0.0928451094652897	rAI
554	0.5391985824924398	-0.28712686339372806	0.04682605747037715	0.04671109512653656	0.09556548204940712	0.060114409135986605	0.02247277899271815	0.07722136484528463	0.09849822171071061	0.10090427797891291	0.09872596536744317	rAI
555	-0.6243377151303373	0.24945409198247015	0.038983074566575064	0.13202408719048092	-0.01605070663253407	0.12139875570216616	0.15792360077963294	0.09956389360244244	0.09238309556164945	0.05361765663721538	0.11726200975846332	rAI
556	0.44262875998902673	0.1877625351374868	0.19765155891323066	0.25728920712695064	0.09136007524578828	0.1816153924813959	0.19420751764807698	0.18192803905170024	0.08650946926773491	0.1227661618155352	0.09701718462263205	rAI
557	0.5621631399304631	-0.07388335547097169	0.3347376786016174	0.08170682368367915	0.1194066572819956	0.11518895948210832	0.09321285748198052	0.10006401572917907	0.10066565544016062	0.045771506442995616	0.09676133145732718	rAI
558	0.05421370976877867	0.3276533594641322	0.1809667733485377	0.09064661635881947	0.0077622759543587725	-0.019302170450984042	0.1390919557781156	0.09189282799940443	0.07950989515775474	0.09403034802864361	0.10305218538789533	rAI
559	0.17367351175634269	0.1743835149007756	0.22637983858796873	0.07431012370264359	0.12557745577602394	0.06744207296719891	0.19022750106506114	0.1443249122173133	0.1716752074590193	0.10961916258040413	0.10146870971115197	rAI
560	0.3702895918227273	0.06465786702762484	0.10506551597331573	0.13671177685150887	0.18838536097406094	0.19633739745836498	0.08006608173948518	0.08641273538199845	0.08758439690757416	0.08567520858003574	0.09617255290609088	rAI
561	0.36152840410448794	0.06741027776973016	0.15460192768239453	-0.01679981403868304	0.0428290982179192	0.06478984252008974	0.03677909852639007	0.0679956389822397	0.08737832027686857	0.0914024034204495	0.09408989677628037	rAI
562	0.184269555029533	0.21624249907954554	-0.05887686853905424	0.1196401313259086	0.1649211051697129	0.0981445607712112	0.1064839258532406	0.15529515112408449	0.10420997662007951	0.07699535547706594	0.08990293327817528	rAI
563	0.0794413147584578	0.10893158611582988	-0.18581977633563976	0.1908958843242002	0.037947759737665364	0.08761536263754456	0.0775360764702565	0.08305019903735351	0.10763509695161678	0.11382421313994387	0.11960609602966052	rAI
564	0.32864375431579956	0.08195925235265863	0.01727180059855081	0.12634748181721708	0.09837315166796001	0.04676079120637488	0.14142945446105157	0.10529680146047503	0.10205432185928123	0.055040610463390024	0.12055362032920079	rAI
565	0.2481838233572533	0.11002266019494274	0.1351295717760411	0.0988091135185186	-0.07200746481038914	0.19743956104431953	0.12615392195597058	0.07892522533611361	0.10727516513604964	0.08705233578351823	0.08148297650195149	rAI
566	0.07626821353502532	0.08614391164425152	0.20392857857329846	0.03958951651018386	0.007882931480912231	0.09658983363854144	0.08388502321690287	0.03924493271628193	0.08434664668091896	0.10438943115075466	0.12330837668291003	rAI
567	0.371921950541104	-0.13009794499422028	0.1230665859134971	0.15351503264515823	0.09009507017490642	0.13336860877151566	0.06021732066650756	0.11540093283486214	0.1104672567792463	0.1333777136159511	0.109144869206331	rAI
568	0.013924203617383613	-0.07498049097843812	0.09313110580822093	0.06887011934400174	0.11241986915193641	0.10354830766816864	0.07422453247226697	0.13671682845973693	0.11373081627192129	0.14471941343780914	0.11539499227613906	rAI
569	0.21716312264986476	0.23502864007961727	0.3980472200389859	0.08497026077440344	0.1548738244318172	0.09957457867255352	0.11228945940140198	0.04840479631494568	0.11954933377035747	0.10040308945377266	0.12035277376482616	rAI
570	0.08263768326559379	-0.020729581898188423	0.11250902544563836	0.08222503395513929	0.18579633115912672	0.046072034140371976	0.09925148773164569	0.09921800197009643	0.10054570398343639	0.10019047318435792	0.08243715646445009	rAI
571	-0.2086112317248022	0.1963002055742126	0.061691965604139164	-0.022361760030319214	0.1847624052243685	0.0973254384777762	0.09706489365290269	0.10901474427401862	0.11472106398243156	0.08170802181935129	0.0895708057000499	rAI
572	0.059377377242635566	0.23639866830714057	0.3905167536561949	0.15119085148783207	0.13282310753242904	0.13565264809277802	0.11329054337799738	0.1310957709709193	0.11561161364084895	0.10626048753204441	0.11293957276109066	rAI
573	0.18952568221122995	0.06750331612944621	0.03649457400046608	0.1340423210029072	0.21787593978930905	0.10706884909712763	0.11229684485393487	0.08888380581901754	0.11230565404715033	0.07953806655205163	0.115033695611194	rAI
574	-0.31330068545436096	0.14976561041887115	0.17870212975207714	0.07542716591632659	0.1726425421631677	0.09606416904588305	0.013197937240716445	0.11200291737649876	0.09668337996552459	0.11234864545299279	0.09359523763862099	rAI
575	0.18144373346736198	0.11350470987449847	0.38889224700098607	0.29267463828310064	-0.02988454683970441	0.05320677220603967	0.15574359590398368	0.12622033480950462	0.0963165710013468	0.10426461260765009	0.09560784530702814	rAI
576	0.09068422234496741	0.1386214337871199	-0.0034321914582742578	0.022644420857418402	0.10941088884884397	0.034957304486571084	0.09811609587698666	0.13415012477608076	0.1532065092750518	0.10019762917474699	0.10173997273432148	rAI
577	-0.08097901193567379	0.10952347592952671	0.08018866830787555	0.15861313764642548	0.19195801638075707	0.08538983292942513	0.09075470141109819	0.08645520932902231	0.10397258103432064	0.07925358170251602	0.10491218158472262	rAI
578	0.35823484285357426	0.15980051478193175	0.14524501535876602	0.19985173975630743	0.12990607424273296	0.1261973815617829	0.07862257466654476	0.14021427463058145	0.109824500039799	0.08315867065382797	0.11141930008594282	rAI
579	0.07541283440643676	0.11364690231482791	0.3056838062535833	0.08328461619713212	0.1755930379449504	-0.021057236417503115	0.14297665178625088	0.17728186930263923	0.10806552930234914	0.15890355794252503	0.1194858024678449	rAI
580	-0.14784352665587286	0.32115000521662546	0.32559330556805055	0.05869210536932505	0.16965954899033994	0.1634277254640761	0.0694839625190619	0.09658154140203419	0.10979352412074835	0.11258043537609633	0.09529104421075894	rAI
581	0.33162424165822524	-0.0899084115920876	0.044190130382859516	0.19529371244862634	0.13770805593651175	0.08254335713962763	0.09550789263750425	0.10542155915826545	0.12132911519171916	0.10141323375616848	0.11987341051009433	rAI
582	0.09155183421732248	0.13148355008073095	0.04986689783772087	0.2739440124430322	0.047677024272176405	0.14660012777947398	0.1523187389538468	0.12222919916631014	0.08982731427586015	0.0665199317423051	0.09705677349399824	rAI
583	0.05603940545936668	0.30041347750173114	0.09226626407961988	0.14500723204431742	0.08112077592930673	0.06344807270000155	0.12500038822521323	0.10881574568636986	0.12740868976191702	0.08631703652059187	0.09189099036630129	rAI
584	0.2003146647909901	-0.08480399877676673	0.11176893962667062	-0.003173357849235871	0.27149740408589557	0.1867084423588026	0.11873873493577948	0.07599587492383088	0.061706566833751385	0.1121963971424729	0.1269994934638846	rAI
585	-0.08670347811645945	-0.03585625444414916	0.15763911690110813	0.13765118547162447	0.0555427726962917	0.13006077531082488	0.1240015889763979	0.06231417916217574	0.13894461128650254	0.10758896654760379	0.11305493830246968	rAI
586	-0.053344432354258585	0.40953294841779114	0.07033743370063723	0.09445551100280951	0.26148074550556694	0.07707749701341425	0.11837474364750226	0.13511783092754712	0.11378692942148794	0.13578217009737578	0.09709429589162095	rAI
587	-0.2830617868945169	0.08276084754150495	0.19969415504847984	0.019281570110266488	0.10470731187891022	0.13411327848057525	0.1579763556803499	0.12052351440018319	0.14498622142508946	0.09033820524416313	0.1367350983838841	rAI
588	0.5044367077886286	0.2389308671917485	-0.004383936487181573	0.05054066090700188	0.06295296022506308	0.18252433219486203	0.08411978523824773	0.16621634571406504	0.0812680522926698	0.10317613927256909	0.08395300916768984	rAI
589	0.26975042715440245	-0.023044681097470956	0.06668127610779827	0.19215982822601443	-0.011552323464620496	0.09302606539436424	0.09184341094635602	0.13460973845425417	0.14762727084682106	0.09118317942428911	0.11975565095281936	rAI
590	0.24745680606581297	0.03780155236418127	0.24769283522644606	0.315876612482016	0.15912471449433183	0.058697996335247915	0.011703717226856918	0.11015459918841673	0.18025468616065848	0.09962894930717447	0.10705536944702197	rAI
591	0.16711716797142606	0.009090793858401175	0.11987590248985193	0.07952030172271558	0.0976178777873905	0.12474075373239676	0.14434477042212812	0.10220613659075878	0.08873956405375888	0.06304076785244059	0.10381399517516703	rAI
592	0.15701806892609127	0.1533982095949681	0.0645145602474819	0.0863791970801771	0.19962418613130747	0.006258586727249338	0.0727238798083861	0.16414489418550068	0.09578240794261529	0.08350525220089501	0.11895532485140169	rAI
593	0.2374861206094917	0.12202578852705417	0.04536905997784129	0.26418324670973714	0.0651358727095529	0.10735469295215534	0.10767452011473391	0.04822145003591927	0.13547412824440772	0.08581975220267335	0.09791580330594671	rAI
594	0.1740749639117262	0.19638387425811046	0.017699626092662617	0.08377598338171503	0.032456845242206156	0.01748695893033502	0.008744089929923602	0.12315586742777937	0.09548508360981423	0.11710428100854886	0.10557710979788107	rAI
595	0.12096282773108936	-0.08400643319872157	0.07016652104045093	0.12907882318363495	0.07974423807367921	0.18352287556043118	0.15881185582186969	0.1220826926052512	0.0888344917278276	0.10919867870384431	0.09061130253634915	rAI
596	0.3529899852466736	0.06324823548039919	0.2324968647777027	0.23024417723342291	0.11499985655740465	0.10189825922158798	0.07835571792268022	0.13942199679615896	0.0878572443115822	0.10995480862954578	0.10094422648913913	rAI
597	0.6669348876639929	0.12523239737423625	0.2590541475447743	0.024470120804088835	-0.05606399548959017	0.16883378829811257	0.09730063497075735	0.12628324152060352	0.12388820343680525	0.08006131682400126	0.09289542694119965	rAI
598	-0.2249260337088256	-0.06073362310883758	-0.04007512242111038	-0.08215396286773355	0.18763202272346594	0.04933611762772635	0.14527879880610733	0.057549346916177496	0.09790780570383253	0.10859694876989996	0.11554049461074768	rAI
599	-0.01809447032999502	0.26482572430631046	0.05529873622353066	0.08991799258428358	0.009575645383654827	0.19332329388019234	0.042923620637781774	0.11014980935055552	0.12005529767616299	0.13564778612919795	0.11093770490370172	rAI
600	-0.011793759506036462	0.2285561012799258	-0.0023359591625836153	0.008686051879291164	-0.017274036757722454	0.10957985284324999	0.04084283711922845	0.061533002478243594	0.12690183221070286	0.1709095214682405	0.1314555766745064	rAI
601	0.12348608196676363	0.02177619755726867	0.12748642765752688	0.06256888316620453	0.06267182584071015	0.11217795878949151	0.02077286932123294	0.12460969972558832	0.10391016511754123	0.13012739728516018	0.08835615515214269	rAI
602	0.1333566906055901	0.31960274291056245	0.18899216412208028	0.12241187460523803	0.164245671769131	0.10897332974431923	0.10405978100783285	0.12007368053730683	0.13083664993191985	0.1194461933135844	0.10276670625982712	rAI
603	0.08790143099969841	0.1532631405689821	0.34482766693615036	0.1512161265303308	0.17828728712075842	0.05714197703731636	0.1472883713207915	0.08434627143065387	0.1132851879030182	0.10568146323198237	0.07228640757546018	rAI
604	-0.06414703807941156	0.06329269454905201	0.21955160783125008	0.17111966955262503	0.12573901818168748	0.15061675725877186	0.2532297658951427	0.10195920956769501	0.10942726464586133	0.15824186916396213	0.10282224919296541	rAI
605	0.3855039580062045	0.03202452972510806	-0.14529318448661413	-0.03187964076754088	0.044663188415379626	0.11977468380916087	0.14050023847168264	0.14777925012749935	0.12025763507145429	0.0624030416643071	0.09363268625976157	rAI
606	0.1452421097822452	0.10892637617140177	-0.08125228564738791	0.2008480014600352	0.0076511469041513295	0.14628799524172462	0.038318126733960345	0.08181250265358962	0.07686553195382331	0.11232965715752687	0.10604412298818476	rAI
607	0.034930058266227686	0.1924519696704635	0.24838449221498585	-0.005732027005064756	0.0632086953289023	0.029241563906806024	0.00615828121430156	0.10976896838240456	0.12075118030447185	0.12561717596811725	0.09682108564535227	rAI
608	-0.2790836314371743	-0.03491290944589282	0.024346303039387538	0.14005239130366895	-0.0764867394273287	0.08781658850191654	0.09184541095390977	0.019007638291649698	0.12211997535438614	0.13913628360150712	0.08844490288862669	rAI
609	0.18326461121397455	0.45440156822057515	0.2768646617542078	0.251314541637698	0.0062701297698201765	0.07616434458103614	0.0448935708401851	0.08948117009402161	0.09661266584917803	0.1108065340375798	0.10632218366793922	rAI
610	-0.05374606075246568	0.3758036978724918	0.027740388583661377	0.26513019959504086	-0.06381697509094554	0.07378870943639258	0.06287322838572905	0.10642365227909734	0.10723387553626275	0.1200654200657712	0.08546235235810058	rAI
611	0.2757497291316314	0.1551687449780443	0.01451269866214997	0.18667716501792295	0.10507861194178264	0.0441573038427263	0.10353062077341582	0.15057612792774383	0.042835530222076465	0.11888315193939711	0.12248993714072617	rAI
612	-0.08825704975128491	0.17483037656600595	0.1454536773300773	0.08421107217427158	0.05512533721083086	0.07100715732147661	0.08820098572609333	0.1400480463620504	0.11521182184399195	0.06761571546879125	0.09694217061210106	rAI
613	0.29333750885601173	0.020490300634537134	0.33069205413662395	0.0024325880290947915	0.02835786778953655	0.0879740744531329	0.1304401233135946	0.1112442969366036	0.07130169064828282	0.12026943456281292	0.09331224209192644	rAI
614	0.04381148309231985	0.4688888814268877	0.0606258747762709	0.04729135149945139	0.07579291873466554	0.1187966838582624	0.15284212168848643	0.09636414037776055	0.12295680182199915	0.10803834076538425	0.09723519154268577	rAI
615	-0.263363344412056	-0.05664941726663114	0.24454487755569745	0.05752653576026802	-0.08599591410341706	0.008860023516232694	0.1461787165449456	0.11024823071541666	0.07411018213409179	0.1172135349688465	0.09072640077651851	rAI
616	-0.15175814008859406	0.38371081227259873	0.28304558185846573	0.16418283411939147	0.16649230226036912	0.11075842097082385	0.16015749085628525	0.15943499454984894	0.10749575967589785	0.09183377821682218	0.11372943622840519	rAI
617	0.1570778033872908	0.0918169362964815	0.11558643344012103	0.05338574424141287	0.0797412876290451	0.057652878735057596	0.1002646958171116	0.0934203611848452	0.11541690260404856	0.11838801326342333	0.11895866932690967	rAI
618	0.1512939042628823	-0.03664346112721423	0.1903286131550082	-0.042316281001320996	0.06951977005347836	0.06438472209044416	0.07216590712665602	0.1283771226222301	0.11794505165921748	0.10331850711526361	0.11759159185981939	rAI
619	0.2866712708903966	0.05342767860710652	0.025709547023443018	0.004372612238650888	0.18754065393249575	0.12063288980313948	0.16578113044930035	0.10822448603625322	0.10146440534510949	0.10992587710897807	0.10235976530028511	rAI
620	0.05752170246331201	0.15038206688388334	0.24437950980069714	0.15852181091951875	0.10766828842356217	0.06953759217402689	0.10486208762382518	0.08654315890895176	0.12372586404211428	0.11209677836664848	0.11560219672080416	rAI
621	0.05517582923505914	0.2721882893285963	-0.05680423523176442	0.09619923600271796	0.07278198070247714	0.1307632175861413	0.10352090367865846	0.11235666782812613	0.11899076549435492	0.07948997282453243	0.1266448586597808	rAI
622	0.4289052885505642	0.06594722954158118	0.2483494956420423	0.11713100132938728	0.18469114531581246	0.20149024440391228	0.18713276109344598	0.13418296713323355	0.08421797915752723	0.09009989919014776	0.07815420327532907	rAI
623	0.2704874838712841	0.1975951124387334	0.15455736523357708	0.22678522695541314	0.07926835896213966	0.0903831551542864	0.11781463871618829	0.05272050969570796	0.12405152410186036	0.11466657107785487	0.11789268895447698	rAI
624	0.14430174443543856	-0.07111759076562899	0.02341364238312067	0.1637886761293167	0.11632256077153635	0.10461546333303624	0.19101800761380872	0.06621493449009644	0.08219948750803198	0.1304627965926013	0.11096953323536587	rAI
625	-0.24287744803236724	0.1304176856119118	0.4057459070488925	0.06695513990575816	0.10644934177763074	0.03600520683802801	0.1388356741706298	0.05772169941367121	0.14492910333935058	0.07665471807199559	0.08849120639156736	rAI
626	0.45881349744352184	0.09966802246575027	0.05001157247725775	-0.13686825365108057	0.04835621187692286	0.0504811764116016	0.15733341058824446	0.11527116870051073	0.07775522075023711	0.06829071925257181	0.09397239818687202	rAI
627	0.12942570518696367	0.03361920436904829	0.24322950815446348	0.07101877311655723	0.26530031109588764	0.03857795183961912	0.05458996049710763	0.16679541116921023	0.09380589668180313	0.10820942269591788	0.12655928339078298	rAI
628	0.10945294747659891	-0.10335028594746894	0.12885818806247312	0.11246642479126283	0.15610844466957513	0.18572483805890427	0.09609699492388324	0.0892490012197221	0.07636075490047547	0.12172123181522551	0.09198919627344919	rAI
629	0.38179626356582164	0.06173787312213478	0.19894693738722533	-0.043646260450188545	0.1719251845717749	0.08315971621070113	0.08508596455207088	0.13802963603698382	0.12585445012048177	0.07317471830456909	0.09248167408399129	rAI
630	-0.28714601440591064	-0.10263383273673879	-0.040024647057449764	0.19362456744998605	0.022853087661798437	0.21032231761699793	0.17633878170513204	0.10655507750344761	0.10994174821091977	0.09619060732314641	0.09945743718345021	rAI
631	0.2966656392605359	0.05270594448572276	0.006189184736265331	0.08343089197661684	0.03562200847657697	0.13388902366323113	0.07107798430207231	0.13818281194704893	0.11410231954765507	0.09561971101707507	0.12218413910325256	rAI
632	0.21538453219681866	-0.040506443545707704	0.023709989831455253	0.2839208309972812	0.23038995683113495	0.1680123172947276	0.13986500502985463	0.07519189234113842	0.12657034344847898	0.10388545783240662	0.118501245173297	rAI
633	0.08841564840709369	0.32548076236835144	0.08728249513503558	0.21043277240996688	0.09042753107338376	0.06363319611774554	0.0969711932814721	0.077974948365795	0.11212020730513117	0.1158353244496297	0.12011927328799024	rAI
634	0.39164010999080406	-0.03393807270248941	0.16120830135385172	0.18061032796653045	0.23491963504341168	0.12779493124302727	0.06412121811213707	0.0753024685804877	0.124906341709055	0.11050416180633792	0.11825743013073826	rAI
635	0.033950065349209815	0.11342690497593355	0.016155952794991213	0.029239489958789333	0.10546937178111576	0.1593583315949836	0.11880313145945785	0.05604192599707757	0.053105985613883445	0.09505793016939508	0.10552887055181202	rAI
636	0.29350055531918046	0.20895070050330822	-0.031753152610599585	0.18821777477645485	0.007611750715475506	0.16586043339275613	0.13364071197506852	0.16797043150986385	0.09916127509448273	0.12869536423041725	0.10904106692964005	rAI
637	-0.014786270635107996	0.010545561298221677	0.13023538734093226	0.01888360264300639	0.13304375752200842	0.08592325095399415	0.1464877729997243	0.11576160879578849	0.06860904457383887	0.06888155923875361	0.1008768906106952	rAI
638	0.2606463932904954	0.23716397731997974	0.14846505121215087	-0.002460505952057182	0.12094984570447229	0.030312986598653235	0.08181474582625461	0.11334881536504934	0.0936198343835509	0.12269024945984557	0.10930378927597688	rAI
639	-0.03398313298547487	0.1408965867358131	-0.024899424052711092	0.18033772894476918	0.026500545282186393	0.07499046633645402	0.13233179567799583	0.07829725631814813	0.131370793798124	0.1183118521273237	0.10327038263181545	rAI
640	0.356420859999445	0.28335963082834453	-0.01682279944298359	0.17859740771003632	0.05190670184822785	0.12136858946110594	0.14027437764230022	-0.009259244265149139	0.10670058289113013	0.10059076987723027	0.08515430083960611	rAI
641	0.25357152057472726	-0.08756296056839834	0.2206620261968387	0.23559371873178456	0.14450074018502068	0.016992388654666502	0.07570676343917557	0.13390699648570312	0.08898417133053575	0.10271146205914027	0.09554238630512982	rAI
642	0.5067396026647415	-0.00242865864852953	0.3269324748529069	0.2230248473944085	0.056243425966588725	0.22446380149176448	0.06013577086658315	0.11930662931101232	0.1003584310296972	0.1149147790190836	0.09083700119245443	rAI
643	0.40488961957877617	0.13963407641894326	0.19623205442142302	0.10365573886345184	-0.0012224246706265662	0.09860170765460251	0.0342087991847961	0.11789990174761444	0.0846758825927009	0.10447406147802332	0.09631937160655782	rAI
644	0.23204522877135664	0.3387199842526361	-0.010943877536772718	0.1902919901447681	-0.059435816451475894	0.1232102941140745	0.1210630313056408	0.07530425007652779	0.10932558869504941	0.06405680764594422	0.11122583149918712	rAI
645	-0.0313041435990408	0.14323313636926596	-0.025962963015125077	0.03791458958034488	0.14098971712947472	0.04923661311313019	0.12093047169655068	0.11045275872985941	0.1262023916235789	0.108492691451615	0.10014311080321568	rAI
646	0.21506813511566372	0.3783580826388318	0.23143130484145105	-0.08651708318946079	0.11900566589157721	0.16503860752955868	0.10322783222765103	0.09683742824342796	0.06679482750000029	0.10697894930245891	0.10741307730006243	rAI
647	0.15519854510627956	0.21371781879583734	0.12676023317840604	0.243184089976551	0.1140536055801067	0.09574556054517284	0.08468021459432006	0.142281703241934	0.11469145795964178	0.10853154219534233	0.11137766050338288	rAI
648	0.31692607276532153	0.3669975482701897	-0.10013274906780883	0.03708683534847061	0.20959867852175743	0.22072288122617978	0.13638040313555716	0.1174866377374325	0.09248740768691419	0.12081801752383935	0.11193874415840499	rAI
649	0.20787493784971978	0.05219904232857193	0.02894691601534866	0.1068172153003749	0.02539718779899581	0.07849231410645224	0.08137329940366503	0.07719402807891607	0.08925664926627791	0.10408628915214477	0.09494903210099406	rAI
650	0.3520961026521269	0.26872675601468204	-0.12606403371363104	0.06645959809700275	0.07906931482434788	0.1451833957051151	0.0464787071338636	0.16638715665200662	0.10005693731887809	0.11514867634920972	0.08954883474551745	rAI
651	-0.1703119279743418	0.07650912237134597	0.3192210359770814	0.005912166254294386	0.044980917214033814	0.138476232432478	0.13457731360131173	0.1384471373330845	0.07808272522134699	0.07096331318255346	0.102905731724404	rAI
652	0.3222576382227367	0.15248031588559863	0.10086798873429993	0.12523713131326686	0.08675206921693869	0.11571924232138445	0.16251587728308706	0.07425350656458293	0.1232039758467977	0.12058248169228243	0.1001610729306555	rAI
653	0.30409097873475077	0.31251245190256066	0.21008302006176577	0.0963697970985845	0.1599460764309328	0.0919089092058548	0.059542314178191405	0.12271845065904724	0.12777434893947165	0.14549889904610977	0.10311693628475026	rAI
654	0.3289594416230912	0.025350920765376914	0.027707230082861887	0.07917014197113625	0.16677388076668467	0.08151850595399594	0.16003835071928413	0.12006538833838921	0.12007031552805142	0.14401478495831402	0.10117670177904176	rAI
655	-0.153988927588553	0.1306021662513941	0.08372324032899349	0.12515273943464064	0.07405805812602281	0.10285672662691407	0.12078921530025152	0.16667065994488373	0.11579209889297243	0.11304486644377049	0.11747826388025963	rAI
656	0.5090204212369276	0.2445905761838735	0.189276644589299	0.03384623407949967	0.13544891853147176	0.10069822974760526	0.13643070931098567	0.06810032213796736	0.09460986299103416	0.10410413236780416	0.11625880873934892	rAI
657	-0.02776279919052178	-0.12711580988877086	-0.10915035981147586	0.06552491123487975	0.15373904628883286	0.07590076751078437	0.17537408641530375	0.0733690826586882	0.08835445518326146	0.0771489801856035	0.09160137300086238	rAI
658	0.0648592427101669	0.13801644156035733	-0.18235707495439868	0.08214253695240617	0.019503261738547557	0.08195952359446314	0.0958668341210404	0.10342300375510788	0.09471879748609421	0.11388435599895448	0.09380184979887352	rAI
659	0.021056030270921535	0.24253996471154202	0.005420730465747758	0.17536992443041408	0.1448802982641691	0.19026284803218002	0.13783197588363286	0.09377372927571151	0.058140973037866424	0.11458107432939645	0.08028180896225177	rAI
660	0.06699613618026419	0.32906649102693547	0.04877730463899381	0.4460000240919688	0.10089864352233588	0.07106286096615963	0.13398812240063146	0.1235353600014005	0.09952185604980776	0.11610969984337764	0.11581092079209783	rAI
661	0.08911279703511406	0.02062867965712741	0.20528260519048694	0.004539909958376557	0.1049690110819546	0.03668578529505272	0.0933810760553175	0.08948672858076666	0.14902194383288597	0.1262752645168491	0.1223500492888159	rAI
662	0.1903484669230936	0.1899422242976883	0.06659487918669182	-0.0057502889081446915	0.06416169041227861	0.0970957134009783	0.12629636610226	0.11611192838514985	0.10484879675166792	0.112950267281197	0.09425154412294824	rAI
663	0.35129297582834096	0.07260147469012271	0.11288131673656492	0.07963161352940504	0.09349994233088929	0.12061201335076424	0.04786379622712286	0.08067699686307256	0.058135037550155616	0.09892358706624763	0.09366270071769112	rAI
664	-0.23476181492301063	0.18189403859347084	0.19630391407122214	0.0805047550311464	0.030786682792505814	0.09734090342407331	0.13193989084217259	0.14484307458767262	0.15406565581469955	0.12933848782663432	0.14108157609805247	rAI
665	-0.28737674446357786	0.3337876159623855	0.1736965861615882	0.027151780541387272	0.07993179418333367	0.01832727311389981	0.10951546587486041	0.0906244430562614	0.09157294783537406	0.10641799001413423	0.12908982412185407	rAI
666	0.10979965722027231	0.07070835970381922	0.2717165617435102	0.018083781850996437	0.022507428095021972	0.08964594974823832	0.08440015180148874	0.07822482554160133	0.10388024443240101	0.10803151381509926	0.09577054140701263	rAI
667	0.10219028709345704	-0.04406826528720091	0.031690254317606074	0.1218691540598913	0.03627013463325606	0.12285768268961171	0.13623063776224298	0.1039153954100616	0.10863649799562103	0.11908874028101973	0.12186646620282143	rAI
668	0.36370218713345376	-0.05351911201754737	0.12603218585332554	0.06608703110882781	0.1153095167459208	0.151430133669319	0.11051961975919554	0.10500609625115027	0.09376816624820188	0.12452886934695073	0.09079985783603094	rAI
669	-0.11424822085360721	0.1543426207002285	0.10441042730578852	0.21240314226733562	0.11492711207865844	0.158774860749067	0.14487036835342396	0.09390055856825029	0.0787229488661837	0.13137689702014335	0.09979093542637436	rAI
670	-0.05191123778233429	0.022004417338446977	0.11063382283184499	0.1628406125855205	0.2577248261428703	0.09787434315899182	0.10099265340689599	0.08538162395783389	0.0902857971712488	0.10387430645721256	0.10348616891989602	rAI
671	0.17505928947334892	-0.10015733336566333	0.16690281673921964	0.04635648268482238	0.13449497099945235	0.10727100095770836	0.14423966710292635	0.14539372425510141	0.09779755946636227	0.1278659217325028	0.0903753245562893	rAI
672	0.19768461117683797	0.1621658823194165	-0.13128019293520413	0.029565140206359322	0.09803252908146365	0.14337533000626126	0.08703888110428226	0.08798831139598813	0.11468780488125577	0.10865931388660927	0.0993822928452433	rAI
673	0.2651452276320584	0.17308803496512087	0.05001137104628198	0.08736525967926943	0.10031877710112228	0.09047360575021139	0.05444928506501858	0.18100227565769103	0.08646251204800806	0.11037340136348532	0.13260785258923988	rAI
674	0.1633716896021152	0.07779315943224076	0.06436073869533973	0.008595445735131269	0.11591676857833866	0.18387751583872478	0.12310595358791228	0.13466446644393507	0.09993170300102631	0.11125973532236282	0.13264858892819018	rAI
675	0.24492934905034988	-0.2335829103358147	-0.07488614695223063	0.1621327915375803	0.008448333456673231	0.09930000465829013	0.1839796751514697	0.18362344443621773	0.06572784716675069	0.09451780122339849	0.09468348132937796	rAI
676	-0.18311402151972409	-0.00019065780192725824	0.03368392989548937	0.05031869488146465	0.15088137786088074	0.13311870747182275	0.16436580066648046	0.14763890980688776	0.08569742365668953	0.13268333854347414	0.09717836359590575	rAI
677	0.05168603835242771	0.287723744786543	0.20148912033461983	0.07111732831589077	0.1163427589522218	0.14225904622431018	0.08874836291635839	0.08229220666272938	0.08955431611974003	0.10041402910560425	0.11347276447605788	rAI
678	0.17916909312756202	-0.021504983937754733	0.05613186230020925	0.12664633502279174	0.058798098687023986	0.16961916873133712	0.08351647467357678	0.12232808176872742	0.12978485479927418	0.1399082717609312	0.09407666719586456	rAI
679	-0.2704167094151166	0.30546239565589334	0.03656834238071215	-0.05629451476111531	0.17767422318662962	0.08621884986110036	0.13878648402475668	0.11001357763162008	0.1441807451580599	0.13913981499063646	0.08289605522692965	rAI
680	0.04029588799031721	0.07888556171291837	0.11103275315059527	0.14060046970383563	0.030431848484068724	0.12201889769730921	0.18936270292064147	0.11893574196796781	0.12021537801490427	0.13421259916412756	0.10384642766576153	rAI
681	0.0944173104302751	0.1376615066448435	-0.05865451679046884	0.11799085219928131	0.09153721393594426	0.10423093618871528	0.10339575091856827	0.14161020813343705	0.0909845899591974	0.1102281488280202	0.09841715977705154	rAI
682	0.0189216151866687	-0.12587618564285546	0.273588255631907	0.011295836943100854	0.18401218781180953	0.14303426346337259	0.1347353749476564	0.08093942134395621	0.09760845524909499	0.09065275345568992	0.1154031291856325	rAI
683	-0.07912610068349359	0.252969770078399	0.22802060726514567	-0.09367719456795869	0.03987706785086364	0.08970540005314248	0.10173172835011364	0.16216613686832365	0.08781177125701352	0.09618127388543596	0.13290977282901628	rAI
684	0.2590925051911609	0.2952257674124918	0.37481517753753596	-0.11701449936294087	0.1719607554062538	0.1718714205655794	0.12144248820300732	0.16235668715730336	0.13659423213768496	0.11265606788511513	0.09354349752524381	rAI
685	0.18457481299810025	-0.07721096157726447	0.23380244818154725	-0.04653300429819781	0.07424636758838492	0.09577065522000351	0.15527308127429507	0.10083975603746638	0.13361044425898944	0.12037078225797536	0.1327025556918384	rAI
686	-0.04135480150364105	0.02622655355986116	0.12741946648874142	0.1910340520561668	0.05173493606892737	0.20579315135028098	0.10779230997977872	0.03882911722370142	0.09947362572590712	0.05218732046142354	0.13241921671675116	rAI
687	0.1314775742325109	-0.05423647342331998	-0.06512746497137126	0.03013841764708532	0.1610521700385163	0.1568997821303031	0.16651196203260638	0.12234594369805024	0.1266682931479287	0.10521391752355387	0.07771900293669842	rAI
688	0.28765154309143315	-0.1205719265890337	-0.04691901735680981	0.02673904912336761	0.18128657443613883	0.12369362930108839	0.04412257456414271	0.09624261939941367	0.0710730919681506	0.0988771551546443	0.09383859356261932	rAI
689	-0.17488858060657614	0.24264506888324797	0.29070895964423543	-0.08789012505659302	0.2167700136173045	0.12560489627315122	0.10211019974240432	0.07657677670333453	0.07406663373406565	0.10524904415178468	0.09474699429419546	rAI
690	0.174105258185547	0.1231234968436319	0.06228055754209759	0.21785671507166582	0.1342188686527708	0.11620432532782789	0.1889023115076427	0.13139403366642816	0.14315243952911044	0.0900215290215118	0.11504820955801116	rAI
691	-0.04721401945594392	-0.047813672253145784	0.16300533709943602	0.06410805283610563	0.04976390870798122	0.1642150935672456	0.11193531859073695	0.07546307612070674	0.12209069813651702	0.08710991028083817	0.10286979020494486	rAI
692	-0.060293641160549846	-0.11464803880840957	0.013117268675342278	-0.03902625651512522	0.061203261390385726	0.14815035847293848	0.07590548937071621	0.13560143512945733	0.14975518073325364	0.1220412884689203	0.07665062156533645	rAI
693	0.0653546870938895	0.06959406301626728	0.13013273266781655	0.02485371170795877	0.06752048935157089	0.11352384099284146	0.12159415195390746	0.10541253785834007	0.06820097130959583	0.09967696434952189	0.09824336765734418	rAI
694	0.13006006263798228	0.2175567059592244	0.09330539237997847	0.12882781962434142	0.05933687323545701	0.14642891106954128	0.07529601693260383	0.12579239003412862	0.14010371897435717	0.0879271976343479	0.09300311070038812	rAI
695	0.3137985006385646	-0.08488281446467459	0.25590247074034933	0.04503493857420363	0.15708812197698893	0.18709576446048215	0.10150970248292658	0.08626761930796784	0.1271743844189834	0.10139444472364836	0.11629414224913186	rAI
696	0.43889785903364786	0.1746521558242215	0.03146669207240787	0.19450449082192017	0.11297700475551567	0.14866257742658925	0.10479991103083175	0.07937847631874578	0.07005569430362588	0.06893091731902024	0.11934590492984444	rAI
697	-0.15342522929517505	0.24381608260307416	-0.050042984018646125	0.17528601695070786	0.028824916964845036	0.12337827024710239	0.12867112069803585	0.10771343961137256	0.10954165769654707	0.1342788546987259	0.1068159894987362	rAI
698	0.19186284613272314	0.12455394096223624	0.12236869236095416	-0.003504884906745551	0.08464146490235291	0.19208023572162952	0.06258347540138175	0.13438386632550228	0.11730049304482888	0.14152187792064444	0.08402441176941722	rAI
699	0.04971097977656636	0.2188369246541252	0.12557742035956454	-0.03173189692558532	0.0861480839589452	0.09905688576313021	0.14130493004348166	0.1460834824707465	0.0838298166551619	0.10196500878519106	0.08916554277848522	rAI
700	0.07523692067973661	0.17820116979041917	0.06182756564055975	0.24108719878836002	0.1789121642449191	0.05131845356103551	0.09847886384788866	0.12396066635183947	0.053586501115039285	0.09313267779092967	0.11630280390791171	rAI
701	-0.07222315645151212	0.762103138515599	0.18034883806544239	0.2963776580011764	0.0706465321972175	0.06782374144578099	0.04148430796079148	0.08540601459011475	0.09386492976246227	0.10892857489792783	0.0965426102446404	rAI
702	0.3914154370720169	0.11339021525715799	0.19482121135580047	0.08155292470751975	0.14495448862267157	0.035493627136568597	0.07774317772334745	0.12955642686670352	0.12066855850191507	0.10840837575431873	0.08745419948116326	rAI
703	-0.2700613119972133	0.1810035471977018	0.1560072606359501	0.16223745827041605	0.14177960883090307	0.15637601815997362	0.036082051529547084	0.0928873994888376	0.08811892490118145	0.1203410284377386	0.09908705315555219	rAI
704	-0.010804130135550464	-0.04858735810173303	0.11756506269346503	0.07544458395661746	-0.02145769729822504	0.12101709996396896	0.02024179136110067	0.11878813384896214	0.06379780700663547	0.1154704715672208	0.11099144548452948	rAI
705	-0.015799998074374044	-0.03797054544286387	0.27486365167954524	0.00022153526587033738	0.02739945437499994	0.13430469008287155	0.19381195257048434	0.10163243114056217	0.09467627147742706	0.07132384618758102	0.07608703151651053	rAI
706	-0.18339338762869486	0.24043478770168464	0.008726976581096824	0.16665195658451842	0.15537570300628653	0.10687511413180736	0.004682833098722419	0.14223607806677405	0.10964560529273076	0.09185833979572407	0.08325962378128894	rAI
707	0.27860635883799556	0.1391367606512777	0.13651627360330343	0.08538571763004366	0.03493067027225444	0.24987281610577206	0.12082891900525272	0.1533647644052647	0.11756502793686019	0.12539820608036065	0.07551745936388815	rAI
708	0.22244996170403042	0.04457067122693146	-0.06448152254827476	0.09780428210914993	-0.02990108734986769	0.14016490473606316	0.09234933025082595	0.10661474840994056	0.061084878798611845	0.1096166055063068	0.11268255309541984	rAI
709	0.010827216432228424	0.34845013277562087	0.08835520741854298	0.3039064716883475	0.12325865646180251	0.10588916510850754	0.09290428288207635	0.14193916509917898	0.11923504051456513	0.12083638660202499	0.10342699321883554	rAI
710	0.0752877493199363	-0.015633685278999686	0.11273352827059743	0.041756808789723716	0.0074830892867674935	0.09296476992100383	0.09286537907435637	0.10823023747487936	0.10695787783655425	0.08155582851072929	0.09158972926757608	rAI
711	0.10557014538321646	0.27976971827714453	0.12049364596825363	0.03786385898993636	0.0895380528361764	0.04717281934775999	0.1576009207012271	0.09591406156550379	0.13370089259738188	0.11724129422134297	0.12450881749828906	rAI
712	-0.07446183001941654	0.10200667592566512	0.07332691940823158	0.039391065456839444	0.16690739314363945	0.08116472505516933	0.07549398254679995	0.06287857780858855	0.10002065542037979	0.0875219479417156	0.10451695806473163	rAI
713	-0.05335003820286842	0.10484525847347256	-0.0006202591950749938	-0.07081243543794048	-0.016643772456736712	0.09608644506770146	0.14124288645437105	0.10917860367368895	0.1476605487664061	0.0785740567417273	0.07491614836194743	rAI
714	0.2943135031795453	0.10956141501457552	0.21363678260233324	0.04904572288172646	0.06768109708917985	0.044567819524850324	0.08744664619534427	0.12754488338087663	0.08068918205282552	0.08869428113486642	0.0997765174489915	rAI
715	0.20465863313649788	0.24196588227450028	0.0512453947978028	0.13208363129927733	0.026668509314167255	0.2645758673537806	0.12857471091757067	0.07193571070871953	0.11684281244771567	0.09832475275116578	0.10477296579595259	rAI
716	0.19039688098830176	0.124437987858823	0.2305694350074545	0.028244451922482174	0.05315000526134426	0.10498979858024116	0.08035731667056106	0.11207943549644321	0.14134658663149458	0.10075826301114096	0.10758095018192336	rAI
717	0.06593401383248024	0.2369698597646742	0.08751837032696305	-0.004885721991849863	0.030250991990186216	0.20435648537974385	0.14766697917553676	0.09941588097860037	0.05128912583876706	0.12054891096441214	0.10910356222331377	rAI
718	0.009766090878573545	-0.07284629677719877	0.05850033758406442	-0.002997277224559582	0.06975435298622382	0.07829122008905003	0.12243440323188129	0.10110412240720536	0.10922281402717968	0.08715185963286537	0.11321772760378762	rAI
719	0.03935596006043238	0.0638752330073414	0.16453503364810293	0.0925346161374849	0.16134399083230233	0.12438763280479043	0.0882247129106838	0.09841628760475098	0.1196631838021705	0.10468097419853828	0.11902712274445008	rAI
720	0.4649767936042565	0.1662554199458928	0.13728071748439835	0.08341665247332349	0.01585317795301731	0.10593323781072833	0.07929047609229678	0.16030130661793904	0.11321814368249829	0.10740006525999096	0.08565765931277541	rAI
721	-0.01212110498060521	0.08652180060173785	0.06467880932313565	0.09827639182703095	0.11807203703005847	0.1302036440311761	0.08105352910651535	0.13524860861729937	0.12667859028186407	0.1201461695310799	0.09971304834508977	rAI
722	0.17587591470641048	0.018699199982285954	0.23587426171763334	-0.04638225738814277	0.12243639346676584	0.06698458764794307	0.04238026839302225	0.13981106806578708	0.08649903372196348	0.09215997544444181	0.1291001095193722	rAI
723	-0.2803961819073295	0.10449578392550557	0.06420365241308114	0.1841431887790596	0.008278234598044075	0.2513574974703581	0.13851328956222397	0.1434492201418813	0.14053706004199729	0.11889468972176827	0.09217295704974526	rAI
724	-0.05719914987939786	-0.12457907743551042	0.18991068018098228	0.16711301659713546	0.04185175315605549	0.14306009381289167	0.12257228198208407	0.1075101176091253	0.09336041146934387	0.11859019173456435	0.11422489505257268	rAI
725	0.02773883881105644	-0.09617294749513543	0.01406837914846338	0.29307789397166956	0.10090486263893617	0.151395139255489	0.11195139070903101	0.0932840139972504	0.16088488038106996	0.12276663887285862	0.09800175474232478	rAI
726	0.28271466322580835	-0.18896299349418855	0.1145216864605256	0.055361841083729456	0.07378431226713222	0.13041702079078174	0.06344645343377925	0.1009185548654393	0.11083452527898002	0.11408736824437685	0.0877626965361354	rAI
727	-0.02972311258513573	0.171607631537883	0.20312091128477505	-0.031719999162436105	0.14287114309675006	0.026985570756298826	0.07023674047073307	0.07686702218249337	0.09002804773016218	0.1137857043891166	0.10226299559046367	rAI
728	0.14658334924822233	0.2956483668833485	0.16353732523827014	0.23838699991115667	0.09883826314844828	0.09519609026654063	0.08174939914408082	0.08271341202541181	0.12274434675908866	0.06837499796091796	0.11527257748248443	rAI
729	-0.06306846113377677	0.2207370439926994	0.12652706348556783	0.021267995370637664	0.0455563897242496	0.078639138866617	0.1294878255725455	0.16084664719704553	0.12447435921702868	0.1307725252334745	0.0895997498841494	rAI
730	0.20841406633844659	0.10503614848610746	0.23742712253568207	0.06063449697230331	0.04099065321594965	0.09929082475648429	0.10580511652571586	0.07930488875426235	0.12436099689591787	0.11235942228426515	0.11802160657147316	rAI
731	0.19402050289061543	0.2660153372388935	0.13304777392487444	0.07008781291694752	0.24402734931289682	0.11724313956751758	0.09297898707251179	0.0916914163983122	0.1459796410566271	0.12441445416113721	0.11847440735712393	rAI
732	0.12064287091154513	-0.26486027991468786	0.027923932755559815	0.1271251499674084	0.1739737426964512	0.12380612328918744	0.09871689051808638	0.13953631329764649	0.09316863698454991	0.08100531155668413	0.11584809938955523	rAI
733	0.38070757331851446	-0.10148568982699191	0.08515545537843552	0.07275492619668594	-0.0914554661012274	0.10904114922289913	0.027044588164098642	0.08447254507295789	0.1350247508090095	0.07423882480845066	0.10173768009248567	rAI
734	0.3957292984004605	0.27950691451125537	0.05238282134900837	0.13176013122555008	0.19055956281511466	0.006104144337987901	0.13953949380441183	0.12386697101819016	0.13595995744171877	0.09129036456422272	0.10993318726926606	rAI
735	0.04988352469612941	0.21506631257982034	0.16984781907318075	0.2127889301123306	0.10029554454702164	0.3035184766239383	0.14325234846947046	0.09371204697038676	0.11935249235587263	0.13350988517198284	0.10089927622785833	rAI
736	0.050318161321833345	-0.13644526730381973	0.0023393134494691476	0.05228931201466104	0.1610389182898038	0.14378177684318014	0.15473565146052104	0.0854880633557441	0.12244806228296068	0.09697692836743325	0.11187704568112515	rAI
737	0.06720314461018151	0.014389245116271095	0.08899721652114542	0.08207792534188145	0.22588098758264133	0.15943711086064635	0.10337312783143845	0.1108347467177253	0.09693815590555128	0.12551233030309808	0.10292796942027034	rAI
738	0.02795225027840622	-0.009241698530518806	0.04408867345983319	0.28639403973316324	0.10816788487019013	0.1174141843506752	0.08885255507267423	0.19353089280272795	0.10555347801054418	0.08488921924379775	0.09606976775569998	rAI
739	0.1052710219453761	0.1750759909871957	0.173760970657572	0.15071825476199713	0.01271532786151612	0.04196947871899272	0.1088773910345185	0.07331893305029191	0.10101732230288918	0.10551313984124724	0.10782509556878471	rAI
740	0.3683661813645218	0.08155339341435933	0.12864510627402223	-0.07972513910761402	0.1401155100154461	0.1492056258787874	0.10377101668592754	0.09868081081793344	0.10301242952233376	0.10142015787665908	0.07620254223119073	rAI
741	-0.24297523922193318	0.047963250879369916	0.09582296149733514	0.26726708091523493	-0.001896516525870158	0.18792384138157142	0.10907134711455077	0.08427707190197671	0.11422667871579457	0.08138220939805296	0.0852668272304454	rAI
742	0.049670707262352974	0.28716409856324704	0.15296818474620336	-0.008238723895525374	0.05607274369030608	0.048420977733510936	0.035674228896219094	0.1851743586682511	0.11597098647291731	0.09632598105340537	0.1102541552591596	rAI
743	-0.4176255992019507	0.06616176397234917	-0.0014255585071623659	0.0962587008353812	0.02346350953010782	0.07383833417167462	0.17320883966811879	0.1430674795375921	0.12594234079948866	0.10466109748848211	0.13128151499553242	rAI
744	0.21993485836104334	0.253654717058415	0.03911814299814224	0.20298434126217216	0.18798447676301117	0.11066986905833305	0.06576876635890411	0.07585328308751962	0.0920436676696401	0.07181109659453892	0.11652270706796532	rAI
745	-0.13632332403844147	0.30969852859453445	0.16307894819841232	0.09332608272026054	0.06934742256268926	0.1837062191180276	0.09327937436570563	0.10578651189092099	0.07427008397007377	0.13502698730715865	0.14432686875119624	rAI
746	-0.0033065043355681775	-0.0016886956040439837	0.14324211187572852	0.2834973772893398	0.03231363784595898	0.14783636202874137	0.03594620062467785	0.21915388782983725	0.10047893014880548	0.11088904931637089	0.10719688137892187	rAI
747	0.019836014495010903	-0.06856984765763406	0.16315386012274893	0.18829122749452798	0.19006787679743584	0.16045241768237445	0.16687858307139858	0.12144576981107158	0.1162852185914295	0.12222278900877952	0.09968721227893787	rAI
748	0.017970726166539327	0.1981260150788977	0.12342720509874001	0.17408239880903104	0.10624884632344449	0.013573781742832311	0.15231273450320398	0.11015722392808626	0.10316175603147239	0.1178273020185968	0.13477529114270204	rAI
749	-0.0825371070367332	0.13478674964235332	0.20490082724384767	0.015416087695306759	0.12085821899133567	0.14003209364908872	0.07483913582249042	0.0833920805962177	0.1031718587937904	0.08067778721665032	0.11004293912715155	rAI
750	0.08808822663268578	0.06476303603708346	0.007950075750979708	0.22403313351515708	0.06115552832190823	0.1135895392071696	0.1251003710472145	0.14996594313373374	0.09278820447341007	0.10824787698515595	0.11950298515222732	rAI
751	0.12464380714029534	0.0690581339349382	-0.09109122698897194	0.14439956373031373	0.18491502271607552	0.15778919525933502	0.05025118779667396	0.08666892544455251	0.12653125800877682	0.09382215347480087	0.13328886690476316	rAI
752	0.16950689711055597	0.20005725556664258	0.05400867535796545	-0.014714303941388588	0.19321583075522908	-0.0320745348731085	0.13003310590799638	0.09048143334261667	0.09969419236226675	0.06940468533917903	0.09833750998534746	rAI
753	0.3174562625674514	0.09646013623323607	0.2172565273465192	-0.10577628335747732	0.11050647306050475	0.06891048131018643	0.12998921628943524	0.12512485093318632	0.06579284389567149	0.10776052316196902	0.10468211215985714	rAI
754	0.2678623473373402	0.06191334527434984	0.11635591234203901	0.02478559794841489	0.2683979790905303	0.17661019460983896	0.11836453276370286	0.1377378222041367	0.10189154486299562	0.10506428916819915	0.09572411496990993	rAI
755	-0.06923924509818881	0.34197929719840103	0.41146402382723385	0.1874123266815414	0.08772605313217148	0.10953780315012597	0.1188899671079908	0.11326376486122483	0.13957422343428807	0.10729892492262051	0.10096409691890532	rAI
756	0.1455823910828568	-0.0024618297111156386	0.11701309136624911	0.1894952192399779	0.04776558129923589	0.06345385251855803	0.0832454530519442	0.11036425658531371	0.06892897266923313	0.09857500487242521	0.11951969722071376	rAI
757	-0.4014465675744317	0.001501955155992089	-0.0719808591129031	0.14025218116746413	0.03450879231120676	0.1238650636026059	0.08129734625018366	0.07727925554148918	0.053065057866556534	0.10175664443160261	0.10919171668878612	rAI
758	-0.27385584746266334	0.20676131136520326	0.09926637735165457	-0.0041459626907608205	0.08044773973786458	0.015748172752380888	0.05962290582429684	0.12605068379675735	0.08930052205378483	0.0803905285477762	0.10562944514305558	rAI
759	0.05517612066084765	0.3598331120728474	0.10676154575166695	0.25779576624335304	0.13645511900416446	0.08988423103952624	0.12404950905760577	0.170958011222928	0.09185818287496277	0.15410462695305802	0.09473547019680183	rAI
760	0.19871627686578458	0.34645830169578756	0.19025431079394248	0.12266615055832598	0.05846270194646137	0.14203867116550314	0.1860849176437199	0.14128061667342523	0.10292230246503191	0.14635760043336016	0.1284064575585712	rAI
761	-0.15133347863608454	0.09831252493651026	0.3452811957322235	-0.0069690498287905914	0.16671470097249488	0.08191033613089857	0.13344494853256933	0.13874213890299092	0.12794391677798578	0.11658268544757164	0.07869303873774285	rAI
762	0.13122734022524626	-0.0662149295005885	0.08150921914342461	-0.03907907950559572	0.08071016242844227	0.11184486544918608	0.08791883167162237	0.07876187973271724	0.07942614606165632	0.08927911489099492	0.10942130372001663	rAI
763	0.12204410424039282	0.06428214529870105	0.170344083590566	0.17838239670389303	-0.028789544152762428	0.009584620987444023	0.09703708642517861	0.12056022325250856	0.08486416453574201	0.15870226239950525	0.12720062751739247	rAI
764	0.12516817959710327	-0.05596542597999976	-0.018520635193511898	0.12207585882201025	0.0804656203234792	0.11064008232357432	0.1225433950293573	0.14419357763480542	0.10305757633155807	0.12206442077964148	0.11572060938894162	rAI
765	0.14986892985510233	0.3218075877319327	0.21475286363365526	0.20242086247782085	-0.030500592063852194	0.11320355357688537	0.12792194233821663	0.11271384304774551	0.12141129405989647	0.1210900035864099	0.11755698623201102	rAI
766	0.12607866371866402	0.21915573693436163	0.1474599087154326	0.027425502069190935	0.02945224799119903	-0.02785376643836012	0.01383839521627197	0.08218198214795518	0.08418191105786768	0.08485792061399251	0.0917189569798153	rAI
767	0.1330810490628027	-0.0885659312104256	0.2553330756669265	0.08352979973778028	0.04947610348393011	0.05381287508664965	0.08302283152646435	0.08945735025869549	0.073175274896366	0.07237186622456576	0.09801567067281051	rAI
768	0.23117064284901237	0.10362173741416765	-0.057831628139010646	-0.04883237394483528	0.24306311798482325	0.12525404577764787	0.1914928960046888	0.05669179362072905	0.12985073137490516	0.10736946144994157	0.11118621315957608	rAI
769	0.2472556536866207	-0.009596965722076302	-0.014367565574903618	0.07672272283422127	0.06296650724432644	0.023442612382312985	0.1305084685839746	0.023121096385052258	0.10130776408182235	0.10023675621478982	0.10567404226215128	rAI
770	0.18027394725006948	0.03496505994993125	0.19211927957306296	0.34065176368204925	0.0257903405368515	0.09996365527705388	0.1469434222483612	0.07711668685394706	0.11481366902633232	0.1038063002026112	0.10961625450401404	rAI
771	0.22552541704921572	0.04033687759535109	-0.009368844589013456	0.15778198129344878	0.09153228756344065	0.07535002065300364	0.09498918334326581	0.1184102599387987	0.0636144703898201	0.10358017919600941	0.10867308652633695	rAI
772	0.4237679144868022	0.1916068207648042	0.18774895021916885	0.06720018609532635	0.07991520907241781	0.21560381254260305	0.08746901348650662	0.12608965467000166	0.13144374060178365	0.12379395645159302	0.10788880219870739	rAI
773	0.020199209188028137	0.1716707846467657	0.25248182013031917	0.1956100187276127	0.06766694371755193	0.07255355473489014	0.11350671670668888	0.1242602849902712	0.09297634681856766	0.09285570367361586	0.11886080267487083	rAI
774	0.26908726325801474	0.3098838130747597	0.154414090257705	-0.014099008781282393	0.033410868807153944	0.1412937430307833	0.19968967206945373	0.10200292742449991	0.060860548695147565	0.10835292919256281	0.09734057023524029	rAI
775	0.28957098118240265	0.12344350730399628	0.04342293366960944	0.05923244221186119	0.14880440542557616	0.1025926211132246	0.1521366278767124	0.08288592969538168	0.11649567713084434	0.1152353105578283	0.11131400535552034	rAI
776	0.07087716371791555	0.32328315243802636	0.23758595947494945	-0.006434157193692506	0.007137092541648986	0.1075160596111464	0.10164313477761394	0.061053002180053266	0.1250102159659334	0.08166112885797701	0.11732249625703747	rAI
777	0.0887946854864724	-0.011635672860157936	0.14344367295059138	0.07419757745347454	0.09727952967923843	0.01262764969820063	0.15169428303639013	0.08987419061404063	0.10732783112426136	0.10323032407912856	0.09747070593030949	rAI
778	-0.23192283053163498	0.002751477852651621	0.3769849513492538	0.19339608221549595	0.17447635263339623	0.09232097814427295	0.024551127795036043	0.07089455753920233	0.048683862546917894	0.16063810843578066	0.1270029071911314	rAI
779	0.22600986538849077	0.13419157803359735	-0.014379056257415762	-0.0005381765044750483	0.09276469685781649	0.08045373157130373	0.13284384805935193	0.06841639396715335	0.12673066053550922	0.0829478519519108	0.10774760949733134	rAI
780	0.08486847190104518	0.1082357950736271	0.17975933760288276	0.07029935917093806	0.08935722907854324	0.11793709276480328	0.14339917365229626	0.16575445590346366	0.11154098625001867	0.1255927253343206	0.11542026463250597	rAI
781	0.11467386074154261	0.34634496995588226	0.03917335545074451	0.04611645621395173	0.07086437041062787	0.15437252151328623	0.1023831720479891	0.12811487963871318	0.10892338771645041	0.11897612493602178	0.10845868697497116	rAI
782	0.15105237712907196	0.10169154517060557	0.14236061714367507	-0.015659953341310578	0.15266275305771795	0.09729995212784094	0.12214740003825586	0.10489890934472529	0.13165446128780445	0.10222987939230505	0.09002534748276929	rAI
783	0.04917470823000466	0.058937450715281434	0.26867605345410905	0.20544346589561635	0.17515393402516594	0.19400418825821805	0.22271475407721736	0.12922781509458003	0.10615175770360778	0.09628751967962715	0.1287467078172296	rAI
784	0.2261190569540297	-0.11258203305473269	0.052862744397937186	0.18413207553404332	0.24446654137223425	0.03380480617064844	0.07791846483618355	0.11426499585180705	0.11313806257148476	0.09884201904228176	0.10596766950306644	rAI
785	0.3726408343697406	0.15640956526381802	-0.10674890096283642	-0.021457095124394605	0.16054116579572603	0.18129932985360803	0.10170980696176839	0.11879446408878187	0.09957526333846789	0.13363318696513107	0.10068063612103137	rAI
786	0.18330080991262948	0.12289281077391857	0.14279536744175025	-0.10505633418044745	0.19871085708037836	0.1303243460692141	0.07697274819261646	0.10904218319502704	0.10009705765503986	0.11034269668674342	0.07177951876646968	rAI
787	-0.047877091718198386	-0.07287390363077025	0.24248017068494748	0.008943772295852094	0.17659621049791308	0.18990072585352127	0.06786661731766098	0.08627289166264686	0.08679991265247598	0.08479506939105962	0.13130960874939568	rAI
788	0.306226977952247	0.25243905592548527	0.32206570207402363	-0.11341762074406336	0.06434117113944474	0.06516271792346784	0.1591568505240304	0.12315881488835437	0.09393673911887432	0.14584079239469327	0.07079818534773599	rAI
789	0.20991149646080773	-0.022868174902951264	0.35563879577616214	0.06714636830292196	0.22842453150305128	0.13350382648610773	0.07877028511372071	0.09510618535229068	0.048620563012735936	0.09719254213064288	0.15311300178804377	rAI
790	0.16505116417131563	-0.020237837184453857	0.012893432506481513	0.07971229742857307	0.13348490851943362	0.18346173406326885	0.13295206610796498	0.1383679166122344	0.09821878692594944	0.1047183123583526	0.13251725124072294	rAI
791	0.24102650014641855	0.05818863927008651	0.16474890325042552	0.15798856290183375	0.051449079515020965	0.03685555422043454	0.12064894664910446	0.1702087997473381	0.0943339801106457	0.10385546983689403	0.11658909117210246	rAI
792	0.13336526018489273	-0.0723151760405006	0.10474609907833266	0.06048526958996725	0.13853277622642887	0.10880607589357082	0.13955636862482002	0.05986976483550521	0.09339160438713624	0.12018339594748477	0.10807645853994864	rAI
793	0.5030555523233146	0.02914276415372218	0.1003264827167458	0.12343581915996356	0.15018125550628958	0.11193116548867375	0.05091957793595178	0.0641910393789549	0.11070743926797126	0.15038152421622936	0.11648220949703107	rAI
794	-0.0506521892475578	-0.07796925196598124	0.012370676225623156	0.22318637912755368	0.030495273130004646	0.060501302952161475	0.09084780906825202	0.127755140836787	0.08186471089066345	0.14020052028635993	0.12545634209700382	rAI
795	0.31581759912271395	0.42970381860120316	-0.06593368247772534	-0.005045133276281543	0.1800160059414092	0.02893136370147585	0.05277539454383404	0.11432178745969367	0.12103091897470038	0.08862074165071471	0.09742863798661859	rAI
796	-0.14542374536265576	0.43162339431503427	0.17747158870058996	0.15029564375666424	0.22125436740294174	0.09718860204854529	0.17335103702897717	0.09643070454483565	0.09545190390332521	0.10908286383503693	0.09970474825699668	rAI
797	0.19948595017717222	0.06315750456692543	0.12717461464741678	0.031509021560730335	0.046772356953215105	0.0740196055486123	0.07782885303093139	0.06408255042022906	0.13263569112846904	0.12848868798699853	0.08062373951026269	rAI
798	-0.02249159163093058	-0.05044436853218317	0.08580120395771788	0.09813955315923957	0.09598128417320118	0.09182393379776048	0.07822541216142356	0.12149391190671441	0.08310028498749863	0.10675403858456364	0.07961900886879623	rAI
799	-0.020400210383165356	0.06288292517291699	-0.03778740603583071	0.19344075004071287	0.10644714179573544	0.1710750600712633	0.11946985590839045	0.1700488612527817	0.15110675643294694	0.10679591556703866	0.10812514925334836	rAI
800	0.1268490810837195	0.01232773052558514	0.18148472608123653	0.27587872481770814	0.19488539237731475	0.06421160607243111	0.11451855087604769	0.04061136821834223	0.09514207430404818	0.12819710436056303	0.10427150546507932	rAI
801	-0.10650535053039795	0.19217973732076965	0.07028273968886035	-0.12285521189064122	0.09777531428559924	0.13536027743634782	0.1363936125843772	0.13241099013515656	0.15929616604539562	0.12912707724600572	0.08267369953226078	rAI
802	0.3309384054873229	0.2563058118879093	-0.11178631960710468	0.19239886448823287	0.16118713021192754	0.12112587992054752	0.0850327497549187	0.13538030553356115	0.10153772868170402	0.13014921076452715	0.09427482423327961	rAI
803	0.4972301324336037	0.023829861259948532	0.4070308282625354	0.18897608051344342	0.16061763826822106	0.11635717276362298	0.03197580687096097	0.07108748493439335	0.0753163583713649	0.09299414734640635	0.10323635518880024	rAI
804	0.28743236451358584	-0.0015284732599394673	0.12402887275028592	0.09952792415483101	0.04131318276615471	0.18505843565540414	0.0064693012955177685	0.07113797106679226	0.09024784530809511	0.1162749151903093	0.10454927791113458	rAI
805	0.4314836695203792	-0.014751598358752437	0.015624708439337005	-0.042735580383968116	0.0572260285252063	0.2034944048300731	0.13008077828528358	0.09160995324361554	0.11167588301101321	0.10147279510942625	0.09954867191499803	rAI
806	0.08543724644870106	0.35920645643301596	0.13798088729647381	0.05121947016491409	0.24971346010743686	0.05981250651540964	0.05196993716235731	0.14817556644105254	0.0600960189850354	0.11333094473425785	0.13716389394710335	rAI
807	-0.014728207039671752	0.2708671920171606	0.04728990240396425	0.04388353570708301	0.182891517042416	0.08728343095382118	0.12724061041458942	0.06682251001525398	0.1040423450499518	0.13640064008729003	0.10690643062155943	rAI
808	0.2213646251195663	0.0896036753651965	0.08676718035023852	0.035986980439895046	0.14772750026600026	0.08362058331201293	0.1057599149408661	0.10187744798288553	0.11793569502951018	0.1272862851046911	0.08106754444801688	rAI
809	0.1331609187976439	0.4364770644971956	0.153466521301634	0.15552008743282922	0.08542065332006529	0.1495262481217342	-0.005727916532066683	0.13452905974867063	0.0644969024697337	0.10141736227389107	0.09818073075610716	rAI
810	0.23147076568002847	0.4834454777913665	0.20392292254926112	0.037065935465726674	0.07447006149809005	0.11168724518433441	0.04848953421244047	0.1518062110209755	0.09786946350089766	0.0848933343741262	0.09658955849260843	rAI
811	0.16906782233975942	0.1460962430957674	0.05535074953990163	0.04484666351041874	-0.007693692717640551	0.18992923623682156	0.09709927054665503	0.06990635650843798	0.10268932848096328	0.12463300207162409	0.1004602843848078	rAI
812	0.15183913559472262	0.3348152586540199	-0.01981752612181317	0.05862395387394764	0.01533554177351902	0.039927830565306625	0.11396962308289216	0.11970480969844662	0.10207291785379355	0.11362381586893486	0.09758206407964468	rAI
813	-0.13866707333007489	0.07532061379215764	0.051430529527062084	0.20208099655372577	0.12179203946282666	-0.016437378912509373	0.12759873448773976	0.08754239821468364	0.05080322477204178	0.09303774144158121	0.08367975277356335	rAI
814	0.08783944539884228	0.2466206190751205	0.18413177168450126	0.15682043658045472	0.03925737305941895	0.11881647734550133	0.09861617134265101	0.10693988953672535	0.1126997742847096	0.08803487046360157	0.12123201411435199	rAI
815	0.03895893687448401	0.07315076603055225	0.21908155095129986	0.20492389204715092	0.20706509699656497	0.047774362012181965	0.1409447374766644	0.08528170954802822	0.08310604572717102	0.09053405669866835	0.10994152329275486	rAI
816	0.003640324239668015	0.39397700919957995	-0.021739113417817497	0.20191990635672702	0.15362937728792317	0.10890897852310776	0.11241645086827162	0.11106002249628141	0.08138876242750687	0.0928895284638574	0.10723304372915296	rAI
817	0.018161490773666192	-0.04098142665343022	-0.028474822611254225	-0.02146528492452981	0.12385967445055517	0.0801142222575284	0.09117972249801808	0.09668348980311268	0.08298753761832488	0.08910310500007419	0.09975907126671925	rAI
818	0.12054683742187647	0.1799467549788829	0.07855361565031481	0.10771830711866696	0.11574134960645133	0.154808751241802	0.08317127643711213	0.06437102836268978	0.10555233066032925	0.11140845566672114	0.10801931557926203	rAI
819	0.23493311946485093	0.3596707608546574	0.15174280386936143	-0.030539625292756282	0.06836719671973357	0.061441514094515266	0.10800721440020689	0.12051999099459314	0.10976014441532116	0.10149383949746388	0.10433985902449117	rAI
820	0.05666662100362071	-0.07192225991986953	0.30988737046504644	-0.10821924721799604	0.031268786643217444	0.06160656096514349	0.0962869721990038	0.08909337507139052	0.09917561887170764	0.08890480030526324	0.13154261574169585	rAI
821	0.10858290778888653	0.23738628089515199	0.24686459068119684	0.25248180486265015	0.12273979457968011	0.06282106851611492	0.052173561843746684	0.08989234330180318	0.08356732932532547	0.09640685693141611	0.1222437305143247	rAI
822	0.061452836789988495	0.22065181606283502	-0.09762290652858222	0.11998809295485348	0.0956566404289457	0.03089497646875592	0.036097994122925206	0.056975520883862055	0.14826794535585383	0.06411676508689812	0.09906790437024701	rAI
823	-0.16005745973035002	0.005577666364852459	0.24400739901510973	0.14678783144017843	0.030731307453763713	0.02011647321126097	0.14986829688315803	0.03737972306501579	0.09032267889478457	0.12241564303093294	0.12479048474384127	rAI
824	0.05178043032314539	-0.029220513050121837	0.00721534031585474	0.23610596062186653	0.1949998374739815	0.13655692015282833	0.07496127554246411	0.1366690411901407	0.1175780601986427	0.08266398914927803	0.0982483501825233	rAI
825	0.2343680278340048	0.3740213929790859	0.07266554398081966	0.22947582386670276	-0.0029156851490543026	0.18603247756192148	0.10448735283567243	0.061689170540653517	0.077597934093115	0.10155068903098433	0.10952682444076885	rAI
826	-0.15332670928996203	0.3084753615658983	0.16134835976457695	0.2693172957608224	0.08503462855499413	0.04789856699269648	0.0360047650653041	0.04757707741172285	0.09548202723893907	0.08591389951763212	0.12329054073825663	rAI
827	0.30024582013210027	0.007219782743477946	0.32809140053337577	0.11227009181617975	0.1390971200480452	0.11346302564337894	0.08833729078901899	0.0569251760606581	0.10173609901685907	0.11875710067765945	0.09431632593415028	rAI
828	0.5115334002284493	0.4494209116036203	0.14399130453585454	0.09226695756102543	0.19443061346639331	0.13503676195131215	0.046540898247665205	0.105588833186462	0.14589796791812235	0.1019369306146705	0.09400223430019629	rAI
829	-0.2446840536642606	0.2894983596078588	0.0637638077448577	0.07253645416848274	0.1029490155562415	0.0951142901047481	0.16021405086089843	0.09603851672195274	0.11681693124098597	0.09254974779632234	0.11547363486616177	rAI
830	0.24674667063499156	0.3147003542510806	0.08479705285433871	0.05087546047426806	0.12566284161186153	0.15799082737406617	0.05956956230232604	0.08991209347727565	0.09361315890793853	0.10706260249737912	0.09196142238697906	rAI
831	0.1301233523485816	-0.06305014018643453	0.023748283305449314	-0.01750357001805259	0.07195331756684437	0.08258726701076556	0.1271893343621183	0.1352321305436156	0.11489839054392188	0.10877468725935549	0.08011886167009506	rAI
832	0.09586711249762286	0.29357059577323374	0.0694137607002654	0.04998668365980509	0.012999559100248111	0.18304825826973653	0.19812017400719686	0.1228014614058929	0.13376255663513306	0.10493582081014431	0.09388528754350763	rAI
833	-0.09609697269535881	0.2582805178513737	0.05519390235770805	0.03389290810176852	-0.008814321363193066	0.12929438134727506	0.13451640109325608	0.11481798393238347	0.09882765685695867	0.07658697735360702	0.08870990163541995	rAI
834	0.4082760086540263	0.04845190456827431	-0.03021357216805105	0.11343745405046289	0.134943737917562	0.1669668998409121	0.004344835170256984	0.10108509105630553	0.07407660801768032	0.09019363228604256	0.08751668888392529	rAI
835	0.34229139705524014	0.11370274356091185	0.05010636632177167	0.11707774651728345	0.1551114092035097	0.10567481752413545	0.12697138920415904	0.04537564016948772	0.07269435932868377	0.08222126497358818	0.10215777702652576	rAI
836	-0.04991834645035366	-0.08246058549460937	0.01481263498500036	0.11679192223596871	0.1470065350222721	0.1109142950883853	0.09175732898770984	0.0902336624609046	0.14148686390823137	0.12078974554346741	0.0725310356018716	rAI
837	-0.16316391738579963	0.2831550731123614	0.24294854212700323	0.04749279987906456	0.1482764901279445	0.15812976524104444	0.14546530933589796	0.0688757825569628	0.0923218747072624	0.17164913135698384	0.08233697466093247	rAI
838	-0.027349973726997667	0.13481757689596677	0.37598965621568403	0.03132009771342626	0.16631371925672503	0.16189655613953213	0.13065805942804537	0.13846507959498747	0.0847430798646846	0.08523065535087707	0.10710011018573964	rAI
839	0.5016255132765784	0.5892782706505412	0.17777825740890424	0.14331615108564932	0.12745846818368994	0.10626227071083844	0.1533341286255527	0.12992573302178276	0.116793056872701	0.10545216776822876	0.11382257102705286	rAI
840	-0.09824451127051112	-0.08286341044784964	0.2269986447926944	0.21308486947497104	0.21471407307500368	0.1766678488328663	0.12609523461331343	0.10877722994467895	0.06579671368524345	0.09539091950338267	0.10752912583854168	rAI
841	-0.028973751730743246	-0.1659766952076909	0.06746626540848925	0.09304299315572905	0.2145106996736441	0.05364457996728528	0.08439993882042493	0.048644271422850105	0.10242803361280123	0.09897304346332848	0.11572372241187703	rAI
842	-0.04146100381342019	-0.033543464651615784	0.29131990075092007	0.20638965405822676	0.19471788482731017	0.1299481938573105	0.06462239222962811	0.1365869936011969	0.1074076679253167	0.11290731687719505	0.11249944174347128	rAI
843	0.10390567770409148	0.08325454285529796	0.04015799309013558	-0.02046427921613966	0.13130847844075164	0.14452745517789303	0.014059415793576972	0.09651006466884508	0.16405717779913914	0.12541904641412732	0.06826344997696551	rAI
844	0.1293163951099004	-0.09093981421697156	0.11555003440033525	0.012081238825422887	-0.0012755853643877837	0.0890440021926387	0.08529916121686879	0.06215425877438258	0.14702994826640936	0.08892341303699738	0.11478804747542601	rAI
845	0.08390301790583515	0.3257124231048417	0.002957595378548086	-0.032634733409234146	0.05748971138541353	0.10195908387119969	0.12512601320051533	0.12093288642504775	0.08066415002670727	0.1166447844206785	0.1017119548989626	rAI
846	0.01777539320112947	0.2694242541505001	0.1337637596612396	-0.048735123356490995	0.1336202420854801	0.15291105990233816	0.0778254102901276	0.16962580603778105	0.1383278370557144	0.14558473708077171	0.10563652180095923	rAI
847	0.10518097862994485	-0.015617184856581328	0.06256671774528624	0.110809977152757	0.13775306324645306	0.13518213466228884	0.08971843025590086	0.12371968875010529	0.08914716636676304	0.10375794206160231	0.11042227142321542	rAI
848	0.3895795905031193	0.21776296211925006	0.023308113703187954	0.12294714291419295	0.2181421804170375	0.13167933981918586	0.08344987280059434	0.08782427713876238	0.09439628292344128	0.13443764316243864	0.1222597318799664	rAI
849	0.4998878597184776	-0.013353411926073153	0.16491635168620872	0.1116695553516339	0.05706385625548816	0.10244161856273588	0.09279029378689609	0.053129737311711105	0.10501519488191959	0.09074914684066414	0.09836583533008539	rAI
850	0.03227320113120214	-0.06855949563541702	0.11869962102762507	-0.0031969496394428348	0.005343560083348981	0.159077020024401	0.13168384108035197	0.12027992805737119	0.09119137522716075	0.09752968095920737	0.08857661751938471	rAI
851	0.15917555970742497	-0.05100925918237117	0.1723627182874251	0.08918742860951873	-0.01887897214224721	0.08930708492449593	0.08984375054413989	0.13431991059879217	0.10609443101465621	0.0717403551369957	0.11032440794370586	rAI
852	0.005761775949050038	0.20423463766398567	0.12561537873430415	0.021723967397033403	0.0013042772815472397	0.04877636766394125	0.0784785994311658	0.07771924341825762	0.09282658948281296	0.10473064956651039	0.11819542369401645	rAI
853	0.5919793782120716	-0.17234071268439502	0.16538476143730918	0.0712085568642903	0.20665524729097198	0.0487555235076229	0.09950538448213962	0.11047135626517077	0.13380026966831124	0.08393418679356497	0.13312883987981122	rAI
854	0.30929264229425574	-0.15745496283881016	0.1941894768903702	-0.038448874483797746	0.12911350199861682	0.10237184326350579	0.12433470989384256	0.12798307703302308	0.0888262746717175	0.0805478325249812	0.09569033476609201	rAI
855	0.3167271243071296	0.1567441762340678	0.21136717794352453	0.21665300307992616	-0.030444906366482928	-0.014178561696123387	0.11817181986612674	0.10183287709642588	0.10173798700512221	0.050294653745844124	0.11434572228664577	rAI
856	-0.08707901638023731	0.04810220021597255	0.01766331964110892	0.22994852858430181	0.142146075870818	0.1463426994430571	0.15284315069951562	0.09559223087794184	0.09350048291468592	0.14314596762959528	0.10264604934334896	rAI
857	-0.30987858700615734	0.3920097969786997	0.32773622343954284	0.16627444648455625	0.1516191650290756	0.11076495116319518	0.11932074668413258	0.10272612392945936	0.05791499528024755	0.12761652523723685	0.09968246634155509	rAI
858	-0.13465857154944505	0.017122287688768976	0.051026918686612785	0.23752636545108052	0.1486973712235943	0.05765891955905641	0.17271175891651017	0.10657665614527578	0.08723645637418827	0.09610812403459429	0.12551853205129446	rAI
859	-0.06586355633251444	0.0063850309818794665	0.05906770166522031	0.09603882937387108	0.17630579088865808	0.21933337499643882	0.1845363627400448	0.1442892111536557	0.10161026715028627	0.12840305398760427	0.13349642398921888	rAI
860	0.1640098610163981	0.12537019806025257	0.05800299331693015	0.1817543073506223	0.16803616521159057	0.218980542882322	0.0753850318635376	0.17505698573075676	0.11514661390683482	0.11495630219850839	0.0954207275497352	rAI
861	-0.20955463812539005	0.19325834831426403	0.2999908398529679	0.055931572509837386	0.06678200364387166	0.11499414183240632	0.1106273582350355	0.10686066779369137	0.08476012277427641	0.10529218416821162	0.10216037774219885	rAI
862	0.2520559653021935	0.0975266081919899	0.2510574555918282	0.13239431457562106	0.03280360884459162	0.12848308891341134	0.1800817851563696	0.06294164498926198	0.11957806097949752	0.14162133870698904	0.12784032633600934	rAI
863	0.2559040758521022	0.4656500753426767	0.024346303205504807	-0.061480971452610195	0.17997028442636936	0.0909776048886164	0.11881689604285761	0.07276813308015971	0.09356775380452562	0.10364441551649242	0.1293275344666332	rAI
864	-0.028559848687854193	0.03314577794134147	0.1337967467656432	0.15288174972888502	0.10874802358658829	0.15485093125348448	0.0015405713533359604	0.0842921302015376	0.042697054706785635	0.1241738238549346	0.12258229838113384	rAI
865	-0.11051402927183833	0.2352289231965794	0.3394318645994583	0.11374984900992058	0.30810266412528536	0.1637594074202104	0.12486187259013892	0.13587059528135884	0.12937637652749231	0.11942160155232419	0.10787222049541985	rAI
866	0.19427634144238418	-0.10598448279766133	0.06334229954657088	0.13780809966658186	-0.007500055079696362	0.13407687004166202	0.07510107165309694	0.12021820160668845	0.10531376130402466	0.10213216103030014	0.0864889845406193	rAI
867	0.03750422947926553	0.18839688018063377	-0.09945494654193673	0.1574679365934031	0.09636830187788549	0.13846404225665299	0.09780105374829957	0.11798173520253481	0.13018303857470356	0.08337446501122245	0.08406954187671323	rAI
868	0.176940061292014	-0.08595440780393433	0.27524038040450954	0.21911159701920582	0.2126715578432611	0.06055575755972268	0.08500730211212548	0.11175585138724649	0.09456857709723102	0.09138274468589601	0.08910881101303153	rAI
869	-0.055036880889634314	0.006778392106014322	0.11564863779565054	0.25572800330277795	0.07671031013767386	0.08582114734537759	0.0792166235271619	0.04429296521986611	0.1272303405125907	0.07848390258316425	0.09633227042401195	rAI
870	0.20533053623928063	0.01118870753298858	0.12306899315911166	-0.023328560430243943	0.12441053284715299	0.08436850858024958	0.12046815388925117	0.09265024297809486	0.1588159177614829	0.12933224763369608	0.08646390969846746	rAI
871	0.16169887646153092	0.2414052427879177	0.1536265808270269	0.14314722667750493	0.07246046523131508	0.146339984778571	0.09779391761982512	0.11774543619820665	0.0942928909540546	0.09037720013916327	0.09294317445730596	rAI
872	-0.30682469006705715	0.03825685604070809	0.061311204818618036	0.0752267607362368	0.16234962964772773	0.09483942500529487	0.043272065684396406	0.14293817147996996	0.1156117003049406	0.10790626444387344	0.09874675944737533	rAI
873	0.13878100035147806	0.18728574795751665	0.04424250299448418	0.026126076201229184	0.06269862753850956	0.16147142993696637	0.08958158516599891	0.07170253517308926	0.05738910668910362	0.13397074253501903	0.11396792370669949	rAI
874	0.02880173418970728	-0.04971103564761903	-0.04979530538366122	0.04001243598164123	0.040607364072946676	0.05163102670954077	0.07215376135135708	0.08590991971513967	0.13077506727487087	0.09900020174866216	0.13007717905140204	rAI
875	-0.14885688997809152	-0.007175078575431314	0.2774182859787261	0.10628630390416206	0.1530683625090624	0.11583822053520702	0.08519837133725364	0.17354379366918854	0.0828577207754841	0.10154138830173665	0.10283700833340906	rAI
876	0.2765773722482475	-0.06273719667677062	0.011346893591108735	0.1606753358209804	0.16785335723750938	-0.01607470069188762	0.16910113641407107	0.11096164923326604	0.1460762158972791	0.12289254765815963	0.09728862887891693	rAI
877	-0.034712378111347135	0.0967218646088932	0.09043457604207747	0.05140000175322612	0.12017876523344415	0.14422356773192654	0.0906334427823836	0.04613070296163673	0.12100562109565428	0.100663540552628	0.11669212825165363	rAI
878	-0.08672706351906959	0.050749243763461814	-0.007412818283850658	0.098823429882697	0.02351013657364002	0.16635693031139345	0.09988202789125078	0.11534935390681907	0.12505043567970314	0.12598182298088287	0.12760171714895924	rAI
879	-0.08254758432583813	-0.04008489976587557	0.3185820711463056	0.07131532613712986	0.17098632748163564	0.08898676150296939	0.16636198514335968	0.11984961560380694	0.1239695373402456	0.06967333705782552	0.08707266567245035	rAI
880	0.03243763363332614	0.10920391967007247	-0.05755408989946245	0.002945766595296686	0.1298887797257716	0.089758831604609	0.10917959054485586	0.1321075203498543	0.12779377728524907	0.09782915796789086	0.10720497079873642	rAI
881	-0.01990260473241973	0.15698806514340918	0.19976924062926393	0.12084148763208362	0.1892806957461987	0.046860285066436656	0.16903790649200115	0.09936894436753681	0.1201454355280994	0.07910346084070173	0.09632940429719675	rAI
882	0.016988798456130043	0.3506052526835554	0.19605202437094457	0.3110205169484414	0.0286261252572516	0.1374842238720869	0.12543579281800038	0.12958917628812905	0.13733465956108837	0.05326064238229014	0.08572187751291224	rAI
883	0.20242615828271782	0.2640902287567707	0.008106972072292275	0.07130187457029244	0.0583628132170869	0.06702911092404137	0.15826325280450362	0.11159111325940313	0.11787508373355764	0.0721182355589861	0.11653618357759334	rAI
884	-0.1190663885650322	0.13163634494688817	0.17190737937450823	0.1673243917523696	0.26161628600543335	0.15154941207157074	0.06524591212361577	0.12760012535181728	0.10152082798675992	0.07022561514808824	0.08935668984668804	rAI
885	0.2156473626707276	0.2860630257306137	0.1304291048170039	0.18659501302425163	0.1243642156823413	0.08953254279007798	0.04124110130730271	0.15605802558630258	0.09915063097056313	0.10145811264479894	0.07571137184402277	rAI
886	0.1428050474398125	0.15973221806929838	0.31523705762227344	0.18982076518612326	0.12711355675610675	0.22215966616018515	0.0944062279717461	0.091819780683153	0.07844183004492576	0.10483190155070522	0.09037877245815945	rAI
887	0.35040566590113426	0.04514353643734021	0.33833974550739765	0.029018098968002712	0.08515366209769047	0.0710723767517777	0.12855582670749907	0.13874176191649915	0.12926788758612534	0.09043988017454196	0.09496786981880762	rAI
888	0.10210191040638884	0.20962341363620973	0.03844456228903985	0.10979424343548072	0.11876569148284524	0.09216372940178606	-0.014689569323220259	0.08046083989907292	0.1179267560315553	0.08541607303937102	0.09988664812820515	rAI
889	0.5172767661217001	0.05674314447937935	0.058054817402861766	0.13795097612751203	0.04835430630526625	0.16312469085782247	0.16343856933549286	0.14445390794835458	0.10975475274173542	0.10744306318974157	0.12498730865492282	rAI
890	0.1330708595972968	-0.3138298743144841	0.14168291951203613	0.26102139072212016	0.09882255902307385	0.0818843369218438	0.10644209346572395	0.06516107061392722	0.12292439637261351	0.1314417311424988	0.10848205155066931	rAI
891	0.15068353569619386	0.16112565172579696	0.05138565545854905	0.3269886146225081	0.046245968837128525	0.11076965060272656	0.1011937735018723	0.17846181535508127	0.137304704820314	0.11817454224595515	0.12055259526172345	rAI
892	0.24883883388281972	0.24797283586242336	0.055816540438169415	0.019129602898020116	0.19635441423644368	0.049820520659232516	0.05515417262515683	0.07521811991998911	0.1117628109088722	0.11718992101537055	0.09797997605817692	rAI
893	-0.2756576423217846	0.19457346924310964	-0.09327338762448166	0.19368292563116915	0.1064884641194549	0.12336110426927693	0.0851473664974557	0.08479519075768097	0.07397796159706548	0.12336232541825802	0.10094685419054376	rAI
894	0.2723388130407518	0.08471687890766168	-0.11920104908995018	0.17532186281347076	0.31059245224987697	0.08741783506473352	0.14905980552596765	0.12574118660910613	0.14394288437199354	0.11106204436765976	0.1072907713300658	rAI
895	0.3126868560839275	0.02592562609172351	0.1437839034099544	0.0008669220773685467	-0.01960773237819358	0.04465749780055754	0.15045852523260764	0.09151364244754842	0.09297959268938213	0.08744353859222885	0.09384022578090027	rAI
896	0.1760458858994719	0.1579308625351493	0.1049540177476015	0.07318620332150164	0.03660567301751457	0.033715023721304443	0.04780165130785712	0.04779830897441152	0.09970193729049369	0.0832482670067855	0.12561261140528895	rAI
897	0.017576675320807672	-0.03209382928365566	0.19129768258777635	0.04881306824297201	0.022320872859948913	0.12855797094941634	0.1457979328502901	0.10505983217176647	0.14470928669413852	0.13195643516777308	0.09140072676058583	rAI
898	-0.2893148898097342	0.10415065611460395	0.07007113701067999	0.1270670492693481	0.23126784855517218	0.09264768744719643	0.07837473678677713	0.1495734699437954	0.11197217163780605	0.11283914102314899	0.13623834771349863	rAI
899	0.15697547658143884	0.18220276681323289	-0.11371661462154016	0.16220076778475895	0.053786733625932455	0.10508234050677781	0.04852233873895943	0.06905810235815948	0.09339620299443609	0.10958230683846643	0.10117836240368785	rAI
900	0.3585178344355322	0.11310235627357076	-0.163636628983362	0.11678795214903497	0.16465961726704573	0.062178511427028106	0.1709859206922066	0.09117255733199102	0.09459997888810585	0.060821160525620484	0.11561056828967939	rAI
901	0.11735317038638111	0.3266907812814444	0.1356198698359831	0.19274332225873192	0.11225101775332211	0.06218342417445542	0.09780946313254878	0.08486682562075706	0.10802423728928459	0.07518499972903382	0.12328747992159085	rAI
902	0.41705705794786274	0.14347739572476848	0.10844993921924749	0.14297115032800323	0.1785613937628302	0.18402237113149103	0.10474762376840263	0.1050721163439706	0.1009086087090667	0.10003340783084912	0.1293616296136531	rAI
903	0.258650560347122	0.21693028222004468	-0.164869367412042	0.21364894098895718	0.13652369497424838	0.11591435283059966	0.0948343355412032	0.09834505113244188	0.07650309880581722	0.12526740717973558	0.08209819476168305	rAI
904	0.013104183659136603	0.347882957697535	0.1333005292931065	0.11910102688334138	0.2074605862949661	0.09578529031865686	0.06895760960903705	0.1129749358655008	0.11663188104189301	0.09922137890127936	0.11276685936050168	rAI
905	0.05456254562136447	0.08076865152410669	0.042617115496776777	0.020706103268360466	0.21492169264659916	0.1361847807553207	0.1521595786291195	0.0966827680141839	0.09359250758386349	0.11604031034867907	0.0783750987076969	rAI
906	-0.14446986883654317	0.4083225719324285	-0.1500715724135177	-0.04184470776467474	0.12686518158727608	0.05058331714695265	0.10978472395444003	0.07888822161283016	0.09968241538324106	0.09887898510833946	0.09829550311855399	rAI
907	0.34497176930196927	-0.10047984080416075	0.1927126494899859	-0.010801156266500472	0.1284751960497275	0.13055003832991843	0.08365219751713948	0.08652825830505897	0.11380347809194749	0.11729430708255528	0.14304675760121824	rAI
908	0.24763966113067873	-0.04214779407330983	-0.005386252028447391	0.1339092862757233	0.15672154306212283	0.14589108622212132	0.1956323772660746	0.13724806196617906	0.1563738713356027	0.10031022490589418	0.11713672801008232	rAI
909	-0.10363062670511122	0.2430154806214424	0.01149001658579486	0.24933026540783287	0.13788923031253963	0.05345884631769184	0.08276859774566421	0.11460463694222281	0.08827759165819746	0.13144212019694568	0.0764656866241423	rAI
910	0.04851374018927782	0.3449098310762459	0.10704091916129824	0.09199842498999769	0.23427900807020044	0.1444750788532231	0.07660750125541205	0.08144661277977727	0.07152884801575726	0.12554618092538752	0.10216980669574713	rAI
911	-0.14628850752066375	0.028417071917725766	0.20630404105947026	0.3830303968302373	-0.00644697661840036	0.15289512253355694	0.05280322328048966	0.06825537097441031	0.07956588032553868	0.10983177479264941	0.12016973296283241	rAI
912	-0.03541649496662975	0.2318551062364683	0.1676477319744218	0.12127134371573073	0.18195177189884448	0.14056691437085853	0.0008133800592206981	0.08254633214960573	0.08368507830758933	0.08233335414616495	0.12046085000632627	rAI
913	-0.15527547241279924	-0.019733382039424957	-0.007706971935781235	0.20616873936223917	0.07731671823093082	0.08984443906582036	0.16095770836180306	0.08962614652619547	0.10591387765731193	0.09689367094747862	0.1165874888828442	rAI
914	0.0940812203399092	0.3283779681943216	-0.07667647794355835	0.28911928724560915	-0.034620930433486144	0.10786859991984879	0.07548626550644331	0.10920785433303327	0.12112066561900102	0.0988477135099438	0.12724580707479863	rAI
915	0.04083490941274257	0.022542880979651736	0.11189912921190999	0.14737221758088953	0.09195766621684062	0.20603761751669472	0.060694102547828754	0.08806516202432342	0.13401468119830867	0.08874778826738201	0.11679163873286344	rAI
916	0.279545064688778	0.12270032111445481	-0.02154708948926905	0.14151083906687428	0.11531057724785006	0.1535692291716182	0.13110394449456256	0.07956385146304841	0.0792324663553715	0.11240943855186987	0.09032215219832786	rAI
917	0.17908374291057932	0.24491819603193302	0.15241739526112147	0.12425526622942826	0.011211061257584485	0.13306691333009005	0.13387448688239062	0.06345473961911087	0.09934000411228998	0.10658134595729674	0.09318045767456765	rAI
918	0.125719342122015	0.3573675125664466	0.3261675580517273	0.15012773893206754	0.1927239920309265	0.1027178330945912	0.09970688484423598	0.13218271172382987	0.0799509840975799	0.10302861279476319	0.1003350568528939	rAI
919	0.18280253710237274	0.04039733756927875	0.08042966201000558	0.3618695848535985	0.07202307505163973	0.09996505150100846	0.12965150702374814	0.10199174219693567	0.08552610290194596	0.0749189461564646	0.09275506654675295	rAI
920	-0.13137325151938342	-0.19091971133553298	0.2012768472615212	0.1408550355938645	-0.03465454248273475	0.1412199652807071	0.08507854245934462	0.15210846595531272	0.12712019063889757	0.10165593583477206	0.07571263790582036	rAI
921	0.43846261366036854	0.16796608278026237	0.40283067055071786	0.007513879220518865	0.24114069905949498	0.11869186852927452	0.12613268780130427	0.09350849632551018	0.13735520324262518	0.09061638028952636	0.09971729491545374	rAI
922	0.11617059711402562	0.24353991763003696	0.21469846510746218	0.13307773027935693	0.04622525406603058	0.07499037951964897	0.053263181868875395	0.08884977395473824	0.09442759635957675	0.13520227184979197	0.11120314255278897	rAI
923	-0.08655012708744811	-0.04994580322974601	-0.05115200533567348	0.005315279098810854	-0.08317605322999932	0.033256639128815144	0.04843132150249705	0.08891649254542154	0.10948414125527399	0.11942926991484185	0.10833963420268188	rAI
924	0.2220206667691521	0.1790418234160837	0.37034020417178487	0.21296265081141677	0.04599780088500615	0.09580568892679998	0.12334455682587728	0.14674812266557463	0.06814403846929362	0.1228200758561869	0.09534710692570823	rAI
925	-0.11930942492324911	0.16809531195410027	0.1789516877618065	0.12342918140902272	0.3394888595762355	0.21859474708611112	0.09201774032052679	0.05750155412668039	0.1414016725293453	0.10821856240354252	0.12281715609965284	rAI
926	0.0039041939928293693	-0.01946172782695925	0.16975907867365603	0.07231649560903465	0.11137955997829646	0.07805833838083336	0.1148252417667696	0.0751284251931686	0.10956071744983914	0.09971936729807741	0.10425421397137616	rAI
927	-0.3363489146455664	0.14702076226941166	0.0670224216043083	0.1366309605972856	0.21359793084119502	0.1415540784884243	0.1127128764948868	0.10206173860161824	0.08908813612684317	0.10125943910797534	0.107204881296823	rAI
928	0.11449673479701426	0.27446100156094705	0.11491118804208181	0.16977345239067662	0.10796099049886611	0.012900239616800396	0.11809782950528304	0.10409045629473078	0.110676960807267	0.12095485560739622	0.0962986241907847	rAI
929	-0.013507262306174626	0.42532342097446635	0.19845327871722468	0.01780946910674508	0.06909219790397754	0.02261910727274356	0.1810951348291879	0.04358915271409422	0.07464294310455138	0.13994819235448702	0.08101467359661492	rAI
930	0.3174820692268283	0.18731189608570542	0.27705436391854366	-0.0007943008782015608	0.1948182857751835	0.13538642642658302	0.04629140359839639	0.12228605549174451	0.16641970072908835	0.09156246393105288	0.10034861735299014	rAI
931	0.1707392804286784	0.08535220133727688	0.29093372202766005	0.1005244286997986	0.2436982219558866	0.11685616676378073	0.15480212174363397	0.1145718667698396	0.09802915549161406	0.1012627876082638	0.09307661142071894	rAI
932	0.18481890501095916	0.17509044701194934	0.05838783622572666	0.13496599170861678	0.04456128857794242	0.17066224304878255	0.11085729878263392	0.04392082881788049	0.10421393203847713	0.10874157999201477	0.1196900244389253	rAI
933	0.1976062531879408	0.0607588667611927	-0.0641433718634686	0.16159141820201878	0.2576685325099262	0.10858106257046073	0.12144773768093874	0.1505447913723003	0.15755731444549653	0.07405659225378766	0.08858268045307258	rAI
934	0.20560324128586396	0.06211005445010035	0.09320931318475849	0.11064910171996649	0.1058693700243953	0.15033004902038768	0.048417407734283296	0.11898976357395454	0.07656366560551722	0.13249445529162063	0.08948361591852126	rAI
935	-0.2872571411388702	-0.018604833203592134	0.012239423813046116	0.04700097641140308	0.10259530044307924	0.14138242338510504	0.09366272096853212	0.1268053294968483	0.0925086419334276	0.10265769357316251	0.11420623291474322	rAI
936	-0.16721419575609917	0.013689538787408473	-0.09475427345368814	0.06721960475718543	0.037850508555065256	0.07695224696408658	0.10114379282720258	0.12426848155433717	0.10790768797983412	0.14428285006599625	0.1444426985346011	rAI
937	0.4062809179105689	0.028728508162062124	0.25462269322000924	0.01352041055487222	0.17629934007821038	0.21099523617877314	0.15005561191745206	0.10643794401984967	0.09406431074142876	0.09223166027772113	0.10688156028515425	rAI
938	0.15963853766971697	0.21037478480344612	-0.016508908256358184	0.15826313198194195	0.042259920773520615	0.08823671956067886	0.08914165607939865	0.04392680100725333	0.16868267571002787	0.09095045006855762	0.06346815816202962	rAI
939	0.21659493664738033	-0.0803952248811989	0.06811001363444555	0.1880380910718191	0.11763654851314949	0.09302844426162152	0.10123780692991276	0.15955841416274472	0.09372637590539079	0.08157781556580655	0.08997560194246526	rAI
940	0.43015000677211285	0.2862086616205098	0.07227849186267034	-0.033591172269821765	0.090928790030203	0.12575734676424916	0.13237378632031646	0.08030921072668173	0.10331274126502656	0.1251666395722022	0.10178102193553824	rAI
941	-0.26426342548579973	0.18894305166583442	0.014728744360141257	0.09643666527398242	0.12544334129691523	0.06396545665658292	0.11846542822509754	0.1275192131727117	0.11816090585279133	0.07545797584352365	0.11096520186011943	rAI
942	-0.3911326066880106	-0.022188308193576096	0.01233834778260481	0.06521461124550669	0.15686461132528076	0.06480287359030949	0.09028619586911228	0.026242507869671295	0.1288359927574952	0.12337107328772932	0.10195199778715999	rAI
943	0.3194352917868686	-0.16265037228868445	0.17647711354007592	0.01989494861294531	0.03815411704726553	0.08941944172221042	0.06246412913732463	0.07075750963147427	0.09148236247058156	0.1464105306780975	0.11032601265736769	rAI
944	-0.1352764434368167	-0.1325860788378777	0.07298845030869167	0.17432176265160962	0.07815620267195554	0.06880361513016087	0.17991401218753728	0.0834699396306676	0.06885415402689736	0.10788266036830968	0.13332259705323407	rAI
945	-0.006068407464308143	-0.12749597826749035	0.020373021214692918	0.20819440080696974	0.18667581578413492	0.18518165129692468	0.13399507474842628	0.0663940951766514	0.09217509585424163	0.0801961280896993	0.08383693080192198	rAI
946	-0.0742030473895188	0.204311053965764	0.04108672219835749	0.08526918664498466	-0.010522930687187907	0.1255874435943767	0.1438765178526513	0.08801781482507702	0.06874509481389895	0.11119698622635403	0.10917206435392883	rAI
947	0.3389175914098081	-0.07306518936201964	0.07757142423337234	-0.07354924297177705	0.12513842395185543	0.02832062432529809	0.0698309272128206	0.07094702748524477	0.06738800848603645	0.09754721418417486	0.12061172573631851	rAI
948	0.11610279860483506	-0.012234903002112267	0.06015106692283979	0.1751426788759395	0.1401424417812518	0.13771385401617325	0.20468603107017247	0.08226579980381964	0.05596506490610196	0.10418408365822142	0.06977897219165656	rAI
949	0.444635082439936	0.42999071049474297	0.18562377699815785	0.2398632029659325	0.22573598741843295	0.12139001555293613	0.04388670504428936	0.07219477331326647	0.08863639753356231	0.10004051718278262	0.09836371496965221	rAI
950	-0.0851607013786356	0.09148114887311148	-0.05919830687121431	-0.04583729786250109	0.13418927907552766	0.05848669897234018	0.12042414052595482	0.11489948443417952	0.10337417009240246	0.11732271498048565	0.10066863976994239	rAI
951	0.08120166370410759	0.26494870114228497	-0.11945265669483125	0.20903235447328006	0.059392822802440015	0.0914034645228634	0.08349171879983812	0.06912488399631898	0.07493035306508006	0.06856038672825705	0.12200602861296068	rAI
952	-0.1621226751782325	-0.07596857547451297	0.3252234066641238	-0.045847339416684695	0.022670182772970355	0.04918496517640487	0.19950676938526132	0.10982685715952963	0.07529819661018024	0.13467725434427477	0.1076850679165361	rAI
953	0.1527805261542309	0.35811044767964867	0.0073404196496814665	0.21246851201609346	0.16951257884221635	0.10946215969251132	0.005354247661084953	0.16540671318828387	0.10672741482149596	0.11420765278019641	0.10472553112081938	rAI
954	-0.37701085041721577	0.07115662461956349	0.04057764015375612	0.1653770059338809	0.13971023518467968	0.20209375726523762	0.12772647121926725	0.10484249414048419	0.09052739546156796	0.1254257441911337	0.09546462442982778	rAI
955	0.04096924364851414	0.39963589618809114	0.311447241257523	0.38433776557318183	0.09009524129462113	0.13444054981970835	0.06432690497633507	0.13125183287829803	0.14403886688024556	0.0997356644089038	0.11225779327162602	rAI
956	0.20787129387225517	0.4199256166891001	0.01708991033423005	0.05321894127304931	0.12601769116174705	0.06737657599172027	0.0530472441597655	0.11150189865767851	0.0945649383270066	0.08662285952311279	0.13069751664294973	rAI
957	-0.33593002403128547	0.0643765866869181	-0.07230585828623205	0.17422076748063173	0.24281221860276997	0.17304309611942809	0.020063150829270356	0.14164270213055613	0.07541965119379973	0.1190034715405755	0.10167445340970703	rAI
958	0.1415295688379812	0.2514091662304645	0.015750658289853444	0.1980581291765039	0.19195698769210054	0.10969342918373395	0.12161799917364806	0.179368886232839	0.12152763092129129	0.11007026962657027	0.10169693022898688	rAI
959	0.07600190354404457	0.020906650325847684	0.009134716262573542	0.24279790140484805	0.16089773529426574	0.1452066069377368	0.12838196908862273	0.13497158234487097	0.1007425974721705	0.12262103928833455	0.10009087056201203	rAI
960	0.027756839415679527	-0.024582804663554843	-0.01088306135671763	0.03788624347936909	0.13379226806693964	0.07434587759876148	0.07860046595416499	0.13472269264663422	0.0687229948453757	0.10731628652798349	0.10867638616586024	rAI
961	0.1486482786626267	-0.10387679472621428	0.0438020299898884	0.046348878552772914	-0.019131621880727697	0.07327858851276466	0.07811193973372353	0.02593917058318571	0.1415892464348405	0.08331423707797199	0.09875085401102293	rAI
962	0.3434419323136767	0.010745091832772731	0.081697873576866	0.15100055035132606	0.051982153717182615	0.07587758313271516	0.06804029316811258	0.09625067903352436	0.1005149597608662	0.06729520485151921	0.08723532811746619	rAI
963	0.06520828035294855	0.12549692154825506	0.10089940427056834	0.11818204393909404	0.13068230234702624	0.09643775327292319	0.014294283147116003	0.11433552346249058	0.09877276053133767	0.09219179010640055	0.13208967286533643	rAI
964	-0.03452162332265196	-0.23539372952067794	0.04027620333933038	0.02838792748154355	0.1675634564883542	0.08189730307966066	0.06339360374139172	0.10593720614926463	0.07641343745086242	0.11492894669982621	0.11203060461832524	rAI
965	0.25082380171236085	0.1468056759819963	0.12100958625447242	0.08323118587176169	0.26239057014405515	0.06440670253355239	0.09478679667311682	0.13982186220151074	0.10082224201151277	0.12742642053771228	0.10113979385867182	rAI
966	0.004169654502370501	0.45631338005712424	0.03686225898176165	0.07042901431179567	0.2786004001871894	0.08899790665250434	0.02124146470782999	0.11907831601614222	0.14269582907915662	0.10137595564409703	0.09113193757236522	rAI
967	0.2804699781787823	0.04591095270579526	0.45384685052247214	0.1872961852845725	0.051200245696363236	0.04406875776577993	0.12707926926731106	0.14623606247673757	0.10329145601956592	0.1065582712934448	0.08305726828706378	rAI
968	0.23604217350963203	0.25207341434241115	0.20609138471095004	0.3233026659572378	0.12779847346134424	0.16998377995207511	0.1233680539746836	0.07178676444113792	0.11709369302711549	0.10226521486842705	0.08938726669381933	rAI
969	0.33950488693954695	0.005937559614384001	0.2058011194650694	0.09047362771087043	0.13533900486518488	0.2527958118104437	0.07814071703392494	0.15132373078830935	0.12510040445448128	0.11167758681886761	0.08732069401653658	rAI
970	0.24574404677195114	0.14470351151598662	0.20014936100287795	0.22915294209057027	0.12854403343136947	0.10204186636467738	0.10162399152880368	0.11898191861919785	0.1301211796172957	0.09618750659110673	0.08218081509134241	rAI
971	0.07037170100289149	0.03484435521113862	0.19971625196152262	0.08876241459532581	0.007289571407707522	0.17491802748175342	0.07715802925364076	0.10478412679331173	0.09856241347159987	0.10211160794416925	0.1464993999596678	rAI
972	0.2886437943207818	0.12027392990148632	-0.05234775405431397	-0.12388185451797866	0.178444121673675	0.1574891691039345	0.11191311066478164	0.09209230004954698	0.12316032838892092	0.1508542388447016	0.1140018609297539	rAI
973	0.21939637143410143	-0.15822643640475975	0.01101216384482573	0.23237605838017492	0.043551266697356886	0.18577523487781286	0.19803679151087425	0.13051182597149663	0.15080099389164714	0.11787860357146367	0.1100666688835384	rAI
974	0.22913029176011712	0.16872381644888046	0.2152484182665188	0.12226249261802606	0.07723663985267923	0.17409532493953547	0.12468264881587579	0.03758256203139056	0.128682941447765	0.08238077948062196	0.11139324570439219	rAI
975	0.27406273660873826	0.25728606321609276	-0.09168731135832726	0.2409485911653865	0.09638498537906441	0.09904767506264002	0.14986343136555974	0.14190717394743707	0.11098205728995456	0.0762618277053529	0.11965682020971062	rAI
976	0.08199891936769912	0.14996335702473357	0.034368355178045734	-0.05931101810666749	-0.012333745200102731	0.08610722642882285	0.06948880923379759	0.17175673965691307	0.10529341344819562	0.13161492564311686	0.08361547907610585	rAI
977	0.13698576620485467	0.1687715292689352	-0.044155074746690975	0.14702268167397853	-0.01568819733598197	0.003393663636074384	0.04617998554921915	0.1277196241567012	0.14980815264730862	0.0890948794548854	0.08411689415565834	rAI
978	-0.11445135060520446	0.2185411509289026	0.2877992167548937	0.11234315699244558	0.2086651027224588	0.05940144304430145	0.10973397634039775	0.08937937242827575	0.133501958878128	0.10738808298835771	0.09534193376002326	rAI
979	0.24684848255664713	0.14980907228814797	0.06440748558169816	0.0603556429400173	0.18229124349991638	0.15951486689730876	-0.03688788966856781	0.10945000665244012	0.13130080013115353	0.09695416415552462	0.10930504832971769	rAI
980	-0.0532698822663205	0.32988970664410305	-0.10137780905105093	0.17568731519790687	0.035247601179736014	0.1546784250623044	0.1219226970679459	0.026750322329158197	0.11899619752622675	0.10542338650150687	0.11594067834985185	rAI
981	0.060200902682702645	0.3059490256088867	0.12700098203238136	0.15522281750557682	0.0817726756909827	0.10966160592451024	0.06678366443267811	0.10003778557370425	0.12183449879243935	0.12228378304049635	0.10164319599981624	rAI
982	0.08059198551622851	0.19099049853717054	0.01234267718675606	-0.05461312392539646	0.0753140388849849	0.13526857048606383	0.14764537100877112	0.14793656271556097	0.08107090723431529	0.1001306905952663	0.10252931224038292	rAI
983	0.12249676227423299	0.26506614533901723	-0.1492822256825652	0.06305831759801292	-0.021579575188438543	0.12412605854998848	0.23060694329593628	0.11636538024282886	0.04932898080773204	0.10687482614820909	0.10039167369606308	rAI
984	-0.27632863425076487	0.1234481463573924	0.11769084109970576	0.1777058307692548	0.25022085411940326	0.08732794385795638	0.0777953993925376	0.11419916792386767	0.12241884327471333	0.1277866484005264	0.12165891296338024	rAI
985	0.15677168927234506	-0.3014503714417076	0.09789628593259483	0.13578735859257915	0.09443119325411967	0.044689723635130615	0.09358404476102675	0.1092468973060647	0.11093559790826436	0.11870285260041716	0.11907965166757332	rAI
986	0.06357811599934274	0.19440812491422893	0.05677123843945891	0.07884074696426681	0.16576509534720504	0.10027225239433395	0.056171253544324694	0.06726145765711532	0.1262310841951027	0.12396036003945998	0.08487794161705653	rAI
987	0.28105362359530833	0.10925419923074497	0.15659928310167315	0.1942377610911929	0.11214629000110841	0.10519198664425185	0.07720578475432799	0.12650460621831866	0.08834604704279639	0.14766288842281813	0.09845992274328388	rAI
988	0.1553968801566361	0.07979418648657548	0.035136028849758846	0.1366534622822509	0.13119008905826293	0.013516136549312694	0.11332282367646088	0.1170898144442435	0.10064095559726581	0.09133538766365557	0.09676042290330111	rAI
989	-0.07540049196837358	0.1123467373032864	0.028133723727456768	-0.0035713604278534354	0.001885606981677343	0.10853755315656485	0.1282624525279279	0.12425988602774513	0.0909482078951808	0.10889460006633822	0.11427151807027962	rAI
990	-0.035091880491476914	0.012129760165656906	0.10557760815364531	0.1300876924581622	0.0282948596749247	0.11082839336136809	0.04767920687647201	0.14302695110002459	0.09488864098712255	0.13276047105780295	0.08112926117226292	rAI
991	0.14054334001475113	0.22836244180989998	-0.0019232662125783667	0.17643247149464153	0.10835574707854477	0.11822150663290529	0.17682617999575778	0.1477823148446352	0.055064025212541556	0.09642307051459872	0.10356110918194308	rAI
992	0.05118710604690834	0.10304189033547571	0.17925450186359115	0.12103585057347882	0.07470270903628295	0.1556024056476378	0.08535385868634185	0.06422291971378181	0.15127258893250567	0.12261004507333252	0.07919036982206888	rAI
993	0.1878587162458155	0.16018616544418163	0.16847950966553185	-0.040609846606830195	0.1388604816636769	0.004156151522764795	0.07099807244871024	0.1374872425051625	0.09732138478990124	0.14297337386537595	0.08742560753507252	rAI
994	0.25037666574038603	0.02289650364497209	-0.09903316909621522	0.2750882176857786	0.14944800040899275	0.12640157702739924	0.09189699888249264	0.13213549447637427	0.11842265783534382	0.07019422330402522	0.11121829668632965	rAI
995	0.01108500075810288	-0.06568649500666122	0.21996567797869643	0.1587339122056126	0.25014224695593934	0.1384521087449828	0.11205856253278788	0.15393008667848004	0.06293563706633067	0.08853503405690165	0.08166255842776089	rAI
996	0.37737907443232566	0.026402330849843315	0.12128082443106382	0.16554661464515452	0.09135883023359394	0.11153668491798657	0.150890684851017	0.12671908354596184	0.1428545231440909	0.11350433634506599	0.11981107691228424	rAI
997	0.2615629275375249	0.19980542103740115	0.22124741283134852	-0.13721517274371164	0.05174058907674539	0.2507895200698919	0.13311457159836684	0.11864569320591523	0.10254002733740827	0.12639267889657607	0.11868940695598353	rAI
998	-0.06306387098321369	-0.20875570102032073	-0.021275852823198795	0.2017436366088965	0.15701385816545302	0.13274461222658185	0.09681031810088729	0.13488138824290843	0.11163923467932428	0.11215545062370103	0.10804224342948957	rAI
999	0.23532882443652386	0.3022644558024306	0.37908206440309455	0.27924773002957826	0.11087560362082476	0.09161318056595324	0.17406081211385316	0.07487294349163505	0.14505092905303163	0.11525692361189928	0.09414757739659627	rAI
1000	0.1824612998915531	0.048264509688980335	0.12415983028728174	0.012387530749070626	0.08106342529279452	0.16072008219944342	0.09935875629669547	0.10483800123215295	0.11052814186449134	0.10414402145947017	0.10094563580947384	rAI
1001	0.1855689077310558	0.044971919637642695	0.1186308215556449	0.20042994247981333	0.19065241131045477	0.06306306926416853	0.0743981832664813	0.13673767237908271	0.14394514794186314	0.09764469502413038	0.10985797916230394	rAI
1002	0.21732758911623257	-0.07070260394466092	0.1435361512487068	0.06998292301280772	0.18134818908300795	0.11481045113779449	0.022481091730358168	0.17121252636161818	0.10265102350500226	0.0958220101773289	0.1420790641114965	rAI
1003	0.41461294383627817	-0.00719685965620058	0.08488352086340759	0.15242106761707083	0.23904555029193697	0.2295970332384602	0.14389988142137516	0.16563123624909656	0.10277450371056762	0.15939295289733052	0.11573300428772566	rAI
1004	0.2446922079729124	-0.09153495994817892	0.061362235399364876	0.11391595654517059	0.12349305195630579	0.174438952878139	-0.002130996971750557	0.09141540080411294	0.11314475057750664	0.07787827389118908	0.0727701341444403	rAI
1005	0.15832288690500138	0.10236745181210606	0.038124399330805546	0.21033526728190724	0.08403968736734087	0.16430091483742934	0.09624030521870439	0.14941164986390087	0.04562941667794766	0.1224072070133998	0.08481389005060384	rAI
1006	0.018105890696744467	0.012741860750585822	0.08721058109989965	0.054076649141545315	0.1608983431149002	0.12698946439833458	0.1445702294462958	0.08455079907463679	0.11965579874184082	0.10834464162466022	0.09769861003533109	rAI
1007	0.13544039038076802	-0.25806998183380186	0.07302312848247702	0.057786303394534645	0.18274879424914903	0.1628176841323927	0.11234859380415627	0.0919196630497167	0.11152997598001761	0.09860486329819945	0.11986356144533573	rAI
1008	-0.10807402176065461	0.32247690125640255	-0.012068258494898504	0.10550393693770407	0.12933628181999915	0.165392173725724	0.08346033188602006	0.06681403794392715	0.08201114131030497	0.1122039205511527	0.08478588836106289	rAI
1009	0.04197021664132989	-0.2357812540074978	0.13947519373823727	0.15727918285470027	0.21040578112131123	0.15319299033634362	0.07183612164340136	0.05092353653821065	0.1303202700793868	0.09485039064655941	0.11195948666321293	rAI
1010	0.15796423298401366	-0.1753909281712884	0.13655775824847283	-0.0330198061950527	0.15150258939872968	0.12889251025228282	0.112561362288798	0.15995545342916948	0.07288423384879472	0.08380157955448654	0.10983471102343757	rAI
1011	0.17038472268232674	0.19142057370942114	0.1703168193342072	0.07308244521905417	0.08569394140882781	0.15175887923757425	0.15935613825879127	0.13806477006600074	0.08275672378667165	0.11003701452280833	0.0808635227366134	rAI
1012	-0.07384267575198845	0.027997994816946866	-0.07565934058216123	0.13645755288009048	0.2671627755841051	0.17291132086220706	0.058322940603564175	0.11153425596925211	0.1195819294956525	0.10050443692968383	0.10092114907355687	rAI
1013	0.3083109593087396	0.028836764877854307	0.04675827641155086	0.19047897096528066	0.07805306622535527	0.05594125639273016	0.1297240720789393	0.15477346791246993	0.07874676075989671	0.11180303746607712	0.08576690409287162	rAI
1014	0.3176696052351377	0.038846996780247396	0.17109216705009433	0.2542267309740821	0.13025364235528322	0.008143056904722354	0.13219241955345493	0.06507091674196816	0.12398177842328871	0.11643873541446095	0.11761456188004105	rAI
1015	0.24167091571085556	0.03532026053179495	-0.05681828028298829	0.154445663414432	0.027694226475203202	0.05771916229700498	0.07742903969533496	0.08425702040166592	0.13919910177036252	0.09430758313371626	0.09977542708144292	rAI
1016	-0.03176639450707993	0.0759817223416075	0.17749991872124	0.0704849772468682	-0.02558516519588578	0.1006776251022056	0.11064599691186387	0.10039813535162641	0.1307569189400366	0.12513469293765284	0.11065722434095056	rAI
1017	0.24503323691472564	-0.0188295283440396	0.006350739657104539	0.11510489118141093	0.1524059229391707	0.01305346197353059	0.08469229544002653	0.12924525250795635	0.10775522167146286	0.10864074220523826	0.10231497398876298	rAI
1018	0.6885544557716333	-0.017127699633724385	0.33409321975856443	0.16426772451475763	0.20160411950740206	0.04281069103302377	0.18730348337473238	0.07579309099063956	0.13923633049234316	0.06517348611477349	0.11512491818531626	rAI
1019	0.15919910017887168	0.04315748988259128	0.1179218804781397	0.2823939196645047	0.10783368349144162	0.21648765487450594	0.12392547010296961	0.1153364309721734	0.12343541464465449	0.10714610271921958	0.09576427518448162	rAI
1020	0.04219906510216681	-0.10648842373828232	0.04864217053863061	0.0982514281101697	-0.015055331873504357	0.10239657183490868	0.10748842948143615	0.06274659713486594	0.10735590065285643	0.13307394363191355	0.0762755109410931	rAI
1021	0.09347484905225464	-0.08900600576815457	0.13214080783629412	0.09954460777222292	0.07890431132751373	0.10393635387989068	0.12237246014679257	0.05267971190431345	0.12339502295929415	0.1261126526181297	0.12241970086842893	rAI
1022	-0.05509230435075582	0.2440688557193392	0.04217507275224973	0.17513069147354546	-0.03416864801128621	0.13909669080660012	0.04349300485024994	0.05241754976614514	0.08013207143827422	0.12902994079597938	0.11017735241365476	rAI
1023	-0.011072993832210583	0.38461213366668057	0.24626611205901178	0.1326161539571539	0.22519125919810834	0.12805196032491153	0.13980741504385527	0.09994419500554413	0.086031353526488	0.09106343885115349	0.13204367141629667	rAI
1024	0.4034467636560824	0.1615616086158041	-0.03686749192602152	0.09872211100916269	0.11067533004910332	0.08316023848975024	0.1051721247591951	0.06284320409203703	0.1419596049325495	0.09954563345638621	0.11757403725444951	rAI
1025	0.11626670159161206	-0.21060932126467743	-0.05011408182128778	0.3303817784870186	-0.024675131378430103	0.045769903940862076	0.04650781368599358	0.07506773555406551	0.11672763537230076	0.10874597789451178	0.09495407459130126	rAI
1026	0.07295519794279898	0.0006671906319399663	0.06709173969272213	0.18335377706714515	0.055467838695629997	0.19756442490509513	0.07514718209016934	0.14669427913921793	0.09056227593527813	0.10760771114465588	0.1038734647528414	rAI
1027	0.05824088218045375	-0.22470855164317252	0.07541941988659416	0.05497843697982019	0.1777052999098774	0.10539630815848818	0.07458700910798358	0.07473149400028775	0.12937507348543867	0.0924660415498239	0.09591403234291247	rAI
1028	0.14640188848142047	0.10822305849615417	0.10626620375038455	0.08489272349605974	0.27494053453333395	0.0822092211311869	0.04775264513762562	0.16873559176735728	0.09784119434775511	0.1277563250894543	0.08882778666420699	rAI
1029	0.024395322473252042	0.15057860440515308	0.015937705710814477	-0.13071061536851977	0.024785927446805862	0.05240661192704073	0.1193271043040413	0.05075213296184102	0.11106385835997534	0.08695886075103376	0.12395813226426264	rAI
1030	0.07896017461104854	0.24203246781546345	-0.03735102863837852	0.3433614387515216	0.19062217900214304	0.10718066045655356	0.13389390565487186	0.130618849123476	0.1685714265356348	0.09736531436010547	0.09201871461291211	rAI
1031	0.24643118510223158	-0.010688340745235954	-0.006732173575650052	0.03030190665396691	0.07423234423383267	0.08554569265573916	0.09668369690235773	0.08935695460160158	0.1374498905328909	0.07479724325130871	0.07694964917137843	rAI
1032	0.20924343803954534	0.506412050840347	0.16282278720376578	0.20931520773586068	0.05487862473092731	0.1964529111147891	0.09179258787604679	0.19590593210882928	0.10117980264148779	0.12877268428351088	0.08937259101532173	rAI
1033	0.21440781422216154	0.21329113055720356	0.21737763209505592	0.07266743110656766	0.21331889769718287	0.0995207854279086	0.0970018381906065	0.07732757986873402	0.05628600221524363	0.1016383167437466	0.09335491585958172	rAI
1034	-0.0012014784623134136	0.07610372118201324	-0.0745590250599687	0.11877676126470574	0.07175097017676557	0.2391618354426168	0.04022397455122035	0.07933410654384575	0.09460282212252658	0.1598167612560131	0.11575096394797996	rAI
1035	0.031817437101842774	-0.0621398768890919	-0.004375672520275447	0.01553690133840953	0.07923316151434767	0.13848374511629738	0.13560557515432067	0.04248746909909426	0.1327939511918306	0.09618076744106763	0.12107581397128943	rAI
1036	0.06884896275887491	0.3883588468568003	0.034620028813870385	0.017786219241945445	0.14069889437113534	0.057406421332564406	0.1281262351519908	0.11616351731592499	0.08073793243769804	0.09937315514526854	0.10777828267313924	rAI
1037	0.2144010035339399	0.16606514372291362	0.06332116815753873	0.06326979086421017	0.1708677975895091	0.16510490475800807	-0.020975699831685995	0.09450972910298719	0.0840400639400156	0.08443878976392129	0.1227871800955262	rAI
1038	0.14471317229021352	0.1816768429224422	0.0842011454341579	-0.05601068452420623	0.14756155670876533	0.07513240700358916	0.10367572421833335	0.061981767405113644	0.09859826377062067	0.12597777670748653	0.11068724140016993	rAI
1039	0.38659003620237187	0.1726297012094434	0.15382487727506325	0.14472290220368636	0.12498587023418056	0.005925846660119042	0.09884510861640915	0.15803686222774319	0.14368104600406864	0.12115424728905026	0.13052581091803278	rAI
1040	0.05221630892494818	0.2896330311283389	-0.020415111095088614	0.27515640899577287	0.049891416832105906	0.1045228943582691	0.07118848044133756	0.044463620408118645	0.12197015308806816	0.11961111264339759	0.0853469775355619	rAI
1041	0.0966821039352151	-0.04316520380798002	-0.1025433489336535	0.18859166410845915	-0.022737210016890882	0.1824708180028857	0.07126082203363934	0.15403025506398393	0.09447023886473124	0.11513889913364099	0.12137591646494693	rAI
1042	0.07558264226797191	0.11526221006269396	0.02279538673342759	0.013296853064707435	0.1649298393516751	0.08020375714810676	0.06747562051001943	0.08083799658133735	0.10573504628680169	0.09808883529458144	0.10676453113535396	rAI
1043	-0.04972519066992899	0.016356369272099287	0.035346589301697394	0.1906101808079628	0.20867625587560862	0.16861610223008383	0.08712960904892485	0.12606488452201217	0.1255705808553514	0.13630783017037026	0.10699783869060552	rAI
1044	-0.0924096089800356	0.3997969968998562	0.07114048185078295	0.0846309514426044	0.09485820847205007	0.017760448876513995	0.1403230315974372	0.045680331227239086	0.070697595579628	0.1362687310514554	0.09151265345806225	rAI
1045	0.06305943590632089	-0.22631229665825114	0.20307107842415642	0.199771502374251	0.07506594738862593	0.18248076495014678	0.09725439809413809	0.12612634377957052	0.11547899955842691	0.11703267751236839	0.08743599089897548	rAI
1046	-0.16468483639227335	0.17061055483511894	-0.03747077299582203	0.0901524448984892	0.1684801019362027	0.16097225158575873	0.08192334184184095	0.12546015991547171	0.11072755031470928	0.11519014375132976	0.12031692880783648	rAI
1047	0.007575608311649627	0.13822238769700626	0.09788632413361047	0.14526826612717275	0.07133924499640018	0.14906795899473516	0.11868515578278839	0.10570426066149906	0.108403926047885	0.10012272640673081	0.12067474020024174	rAI
1048	-0.01638662462617067	-0.01712625609087151	0.15454573150624729	0.14436798465000697	0.23547167362448043	0.05049419805499909	0.12933747327408626	0.07978459518323601	0.11646057276389048	0.08645623816880389	0.07693723792603913	rAI
1049	0.10553951015993786	0.13203455927462965	0.0896194640686398	-0.0492304357272182	0.11078160351650679	0.09061085050347421	0.15162781327187744	0.07309523735513593	0.06996211460912524	0.07483712045622573	0.12342163958795573	rAI
1050	-0.054129271387485536	-0.10226514896995245	0.2815616703142431	0.2233607968478151	0.11786165524600721	0.11837919593807573	0.09576492655329008	0.11485697533548778	0.10512950758113329	0.11234082717259207	0.11551143079583294	rAI
1051	-0.02553121464909011	0.15941172944358056	0.20345183716062232	0.1260209560569305	0.07643871238406444	0.062279201640326784	0.12149383781518447	0.08645224461099676	0.11988823093347889	0.1030744689180685	0.08858003096479225	rAI
1052	0.6445136798427535	0.21287064304258987	0.07087417749575292	0.08438447031549413	0.061465886493792275	0.17527038679589418	0.134082247762768	0.13616651536684252	0.0920171338033146	0.08067058578355557	0.11047644079491506	rAI
1053	0.4101534690507287	-0.04545885775481461	-0.11418437795748497	0.30584125354404074	0.1771164273193801	0.10112530468049158	0.04311032090211712	0.0985486714210753	0.14527840541343642	0.1337585033821815	0.08808262895810538	rAI
1054	0.011738203596258209	-0.0457945667533671	0.12427289600157386	0.14621646384051645	0.12364288473449445	0.1117953242237825	0.1251585201957239	0.08130196698715439	0.09755652374395722	0.11928731342463905	0.0979315147067494	rAI
1055	0.24354523808897022	0.13565700609592757	0.19083640770251145	0.06204653874554244	0.06717358958111633	0.11522381043561424	0.11494595756011403	0.13058974023324363	0.11286716225749689	0.11362514310805429	0.08925383963284708	rAI
1056	0.15177897519739286	-0.03059853940271696	0.09518605247680918	0.06035026570370541	0.12037223743818153	0.15519930013635316	0.07864498337399992	0.09461254974375065	0.08278691011017333	0.120727886598771	0.08822548724814741	rAI
1057	0.23325977435122083	0.016517772194855933	0.16323537852300626	-0.12846039219612324	0.11989592655889206	0.11202526625281714	0.03744569626515042	0.059536641341171204	0.15078098808253507	0.11178744036762492	0.10266355784399642	rAI
1058	0.19221706119694298	0.16733095498693348	0.19580965277285547	0.13652528477353418	0.007280907419907446	0.031867905846436465	0.0549218411415506	0.12361563754908346	0.08401831995633159	0.0859619089721525	0.09214355677486945	rAI
1059	0.01981347669730143	0.1840640844524913	0.07537493452181784	0.1233225027483455	0.20426730908791715	-0.040554711972276856	0.019342531239988938	0.06800959930004996	0.12664479368075526	0.07782327932142627	0.10053364074702856	rAI
1060	0.18011381084540787	-0.0626156503487623	0.21097733266838303	0.08768765916354428	0.06212437978593241	0.08796980772246733	0.14701113860170736	0.09655531446414234	0.15009056859558673	0.11236351140896393	0.08061811765093074	rAI
1061	0.06936705937657159	-0.13114105826635156	-0.014387904510144711	0.1337466526548871	0.10650669788094674	0.08793517203373788	0.12063126702636362	0.18357022614992322	0.16005150885138472	0.07403421190125543	0.10049456495566306	rAI
1062	-0.29744090798492834	0.24934391276855689	-0.0004898996302339633	0.2796185434961604	-0.004034933496303944	0.024652836081418564	0.15380692551856917	0.10727104741447652	0.11968543790298308	0.12223957041968297	0.10741658559140964	rAI
1063	0.06343040851236635	0.1622076697557017	0.19731445451565388	0.12600783002241897	0.1305627303196459	0.13234487387820904	0.0857074005562694	0.16332805947564102	0.1027819840275837	0.09130877641509588	0.13729654268311695	rAI
1064	0.0934011482178292	0.0746920027103669	0.14532066326206358	0.1087353237942254	0.15398760955808172	0.17110480671641523	0.07361916381209518	0.08047974711467529	0.10254805270837544	0.10088771691474191	0.12228418071968003	rAI
1065	0.6936127556602534	0.11258885854307181	0.20286733499983484	0.05069807480191825	0.19768472992525116	0.1594307085426544	0.13799704875081656	0.06570631850112585	0.12150783057278912	0.1148439710083282	0.09045918960711422	rAI
1066	0.35398453665348506	0.20296186077667439	0.40390319096323146	0.008348473991249647	0.05320164477361167	0.10309492562255759	0.07644391100124782	0.13221412911179298	0.12863671838246402	0.11775245056240448	0.13240463407220054	rAI
1067	0.6484569677277078	0.2867677029988083	0.05264602742779083	0.1656899607301642	0.10631507353710473	0.1991808700313221	0.16698482289688715	0.08476515396256844	0.10086008107036507	0.1249293250858264	0.10391866527355888	rAI
1068	0.03547336209022139	0.26242353764540866	0.08892601918272873	0.13195894200482694	0.16473809154564256	0.09312514840088292	0.13103762374062178	0.10406564898529254	0.11776446747456668	0.08652649888335186	0.11008077128351709	rAI
1069	0.14961642743659814	0.25860344955935066	-0.04103903694084034	0.13693813921882939	0.13111201508078887	0.03217505134364881	0.19877266493675014	0.08474935058170766	0.141295415143879	0.13080999569522814	0.13146812473990016	rAI
1070	0.24688172938925776	0.14855789983862272	0.34402940840313334	0.042318089331084836	0.18685119462344132	0.19037060771775852	0.20127160222202373	0.13722013647154185	0.12170439946616574	0.09693839961870923	0.11493869874861382	rAI
1071	-0.2708618856165839	0.15332811143741495	0.11068652127597654	0.1692818500935891	0.15150141324343586	0.17322601161869158	0.1163425247560188	0.06916636775746249	0.13413219362963363	0.11639178606039753	0.11905421395895681	rAI
1072	0.08597037994923955	0.18625247493877342	0.4670042274644753	-0.06944988009586343	0.09047215637774163	0.1422302694557249	0.09549103680643635	0.14558174660782405	0.1243581541568813	0.11288793954802079	0.08640043712140077	rAI
1073	-0.4066886685762051	0.37424041179434764	0.12819316451512958	0.07794436056525057	0.15587232028658643	0.04583643356111862	0.0647972492359188	0.06593671777701438	0.07661450336181949	0.10178183186267799	0.111599538530197	rAI
1074	0.014962331431893227	-0.023184097102692595	0.039333919566869394	0.08264784274644064	0.09483395377880798	0.17992003644999785	0.06840362210699293	0.16706125743324612	0.10546379580444346	0.11019251895796521	0.08633754056191238	rAI
1075	0.2642235565496366	0.04135503419753007	0.21460835041842705	0.13408046141535318	0.1949649545054483	0.08340528283320099	0.0958375552597862	0.09998290574679508	0.09137700692533342	0.1350192842055493	0.10680103369496168	rAI
1076	0.07100858592973977	0.021200401443656553	0.0643352608745343	0.0624005487265854	0.16666201569038133	0.048826652421361555	0.09090267580538144	0.09727149780176807	0.14210956656830195	0.08129908344904552	0.12328214543455361	rAI
1077	0.2554075055603184	0.15781150351514966	0.12704813981196478	0.25012820719786694	0.052516621525511537	0.08032668683842643	0.07247013266259718	0.05538299024505486	0.08969847104641314	0.11700178177973031	0.10967419156181725	rAI
1078	-0.10761644117657365	0.17708045128511246	0.23945369467929975	-0.039337437738432054	0.19337561515424592	0.1336784977545289	0.1685312069831222	0.16410539431029858	0.0800957472659212	0.11742181792579116	0.12084064068289979	rAI
1079	-0.08065304999265356	-0.04445892339123512	0.12741595168696493	0.22650989746829342	0.12712891976757462	0.11929235798872205	0.09801640791059726	0.12146071434548113	0.07736843291036959	0.10891451638538685	0.09462001516417758	rAI
1080	-0.1750061106942265	0.23355283368250065	0.2041047550403216	0.024259564261393057	-0.03995150383624246	0.12703752346036054	0.10860414265280473	0.12835658802725974	0.10357605479185435	0.14381530130299192	0.10313483867465245	rAI
1081	0.14636004304305186	0.08284767763369492	0.07529555418904037	0.10929362911624209	0.1037322194418936	0.048666615530990796	0.18669366192892364	0.06092618642374156	0.12027061014817718	0.10066281286465385	0.09095374723478372	rAI
1082	0.0306849554843469	0.09220793313018033	0.0015045925842975961	0.11380310389579928	0.15002584993616114	0.10875216934128204	0.1445605029458302	0.11655621751865058	0.13829615419290953	0.12322475753276321	0.09825088490722869	rAI
1083	-0.16961636924293272	0.25169669336700107	0.06353947775022345	0.055132726536678535	0.07607923341028527	0.05338017400540475	0.10433796665802456	0.040551924554788454	0.1258129061513063	0.10460989148832373	0.10286400399222155	rAI
1084	0.17619254046271235	0.12525885543461293	0.03361985256002339	0.13807169384993023	-0.020395900625138758	0.14333548319133632	0.1387795806606931	0.012930903239779417	0.11673857414791065	0.12767395352793595	0.09147605369095338	rAI
1085	-0.022561922553566323	0.2032605311271307	0.12435551008111373	0.18635374231000662	0.03390252538395807	0.06114174824530195	0.21213645889218916	0.08211343397585397	0.1232812170127725	0.07876961671790209	0.09268678812924595	rAI
1086	-0.12962943356695977	0.127407718170192	0.23899487474416603	0.06177039275014639	0.17829215111107438	0.1357367883329121	0.1331605039865208	0.06248307236579562	0.10395196013485004	0.11107354671416488	0.10591346460279998	rAI
1087	0.2763503717636043	0.22376326691513457	0.21606198753673997	0.031166045588452342	0.019461796895747834	0.14130000455233158	0.14045208393105202	0.0802670769696596	0.1301135925444328	0.08344266539636434	0.10169995059113676	rAI
1088	0.2217445462704798	-0.09016687370580119	0.22715737274211142	0.15343266770023214	0.017169192506323008	0.11673883345320361	0.08321156883602362	0.11261044853853375	0.10888584722340491	0.10836574790793833	0.07591181826451913	rAI
1089	-0.1820474021025146	0.3440894017259185	-0.09477196123421154	0.1821234074049064	0.028113272850189813	0.02300217651874591	0.13794366113933892	0.13755635051967005	0.08387131892077189	0.13079774251989223	0.11084852784463564	rAI
1090	0.132497023938248	0.06984275234884779	0.19379869399967128	0.0728047016513328	0.1612425279402128	0.048346275787936474	0.10632298262086903	0.05069502717786036	0.14844457735980865	0.11355594531260277	0.10827792830107238	rAI
1091	-0.2805511626974714	0.45324936594016246	0.1994276594888106	0.11670160580689286	0.029793454682828034	0.10802704714711162	0.18188256805443248	0.09459324370242803	0.09641860821024564	0.1339412290326299	0.10091177514992468	rAI
1092	0.22593621733444993	0.17941425583292434	0.2739415616541277	0.025230529964765016	0.2120539208630025	0.03393959413709707	0.08135970393418186	0.11160158728010947	0.09869672872454419	0.1030196011551525	0.08826528532837458	rAI
1093	-0.21902164836713311	0.21049139659020996	0.3473365810751389	0.0694941075824893	0.18589190455692695	-0.023623612449862223	0.03957056622780974	0.086665565072113	0.14175224260547983	0.10702090574023865	0.11008203632822856	rAI
1094	-0.06316927237598584	0.0355239260819054	0.12412589516373791	0.09391848803629703	0.15864695506846282	0.08927818497765673	0.19496575485391038	0.12110955517579693	0.12593245183296564	0.11275652081456823	0.10312164492173034	rAI
1095	0.21951067758465723	0.019131269976165467	0.13326120897089605	0.05354556323709869	0.08143690580912544	0.19644842265960386	0.11025841853075699	0.1496896184048699	0.08093147129982763	0.11448080644547473	0.10795666488417696	rAI
1096	-0.3658167343643232	0.24961339611408337	0.30917861188740287	0.026087833943619413	0.06676850119303337	0.16272011997934444	0.1439889979642087	0.11522263691774268	0.10164757358574444	0.07881259287860522	0.09658746451837633	rAI
1097	0.08637496804256667	0.20679182027512338	0.14982166930728139	0.08849420452346571	0.08939175905125642	0.15411181921042022	0.051942351940963714	0.10018433464832638	0.12895706384474986	0.13583382221048004	0.1136999030122606	rAI
1098	0.14976691839301606	0.2754862240858903	-0.06378758557362867	0.14923891403486178	0.18020874659760522	0.1778839591769791	0.13244578930027376	0.04940322789627548	0.11007399217224442	0.12877763595289937	0.1228041464517463	rAI
1099	0.3142372858463459	0.18261679285775925	0.11390168406125366	-0.0008033824464349582	0.1135580792425419	0.10053452825171728	0.01779312484774689	0.06273767121295237	0.09825385648589256	0.09755298299121344	0.12479765818715145	rAI
1100	0.2662246641932585	0.26897392355206096	0.08347463305148115	0.2758428025099998	0.10800912379892294	0.1494548772111511	0.1158077149248825	0.15956972782907103	0.08197924672758626	0.08145426756777362	0.09235125105338796	rAI
1101	0.04181743815509215	0.05007298123511536	0.07146418467186731	0.06673747926733103	0.13982996099924083	0.07354286654984825	0.1397656727404223	0.1443668947620648	0.09348111070592477	0.1127724632475492	0.10414997770622612	rAI
1102	0.107484733710109	0.13133122320319057	0.35268722007387526	0.24635280933987252	-0.0026555651911664997	0.06724564046126301	0.12269336366364621	0.09986680094635086	0.09601620762236511	0.09113145523343034	0.11203268354578837	rAI
1103	0.06300398986805217	0.09446779396042998	0.1301444988082918	0.253841460456025	0.1244865548615816	0.06366383869918311	0.08883265828925431	0.07790245975584219	0.10575528306859674	0.0977093801803617	0.111953934078451	rAI
1104	0.3168272050982097	0.25694637924548325	0.1328433078077839	-0.03110713536371408	0.15050435971510112	0.031762848808640984	0.15103317538866082	0.09067918846415843	0.13915733652709097	0.11695168280180755	0.08537928673357231	rAI
1105	0.07752939613942786	-0.07835165802843518	0.028141389845904002	0.03209742845565078	-0.03965798566746991	0.14804171224663643	0.08504011102452697	0.1354318111956651	0.12928442816712415	0.10200182045675309	0.1061190602681052	rAI
1106	-0.07694358200827066	0.393424315555437	0.1466155555553638	0.00303302076533821	0.19612591409136143	0.08456087193202888	0.12608750069566674	0.08044407401691535	0.08552717508005359	0.13126678707744355	0.07634045534277642	rAI
1107	0.04219954113961601	0.5514486867326329	0.2322128843179708	0.0687482363824544	0.08992228343224684	0.03086278939013705	0.16469642511758525	0.07502058694582073	0.1007573763926819	0.09137289007657699	0.09750008065828362	rAI
1108	0.36333353871604074	0.16188854650551213	0.017495039643995493	0.11151951020491847	-0.08316720178713273	0.18365135909801125	0.12669826597037365	0.08287169669174284	0.11958298046234996	0.11393893209259304	0.1193489030280047	rAI
1109	0.25068890369837216	0.2931701521646061	0.16278044265253147	0.20145603519506175	0.09065854608149222	0.0857389216641061	0.08268504342729587	0.04023055320172256	0.10233661332425156	0.08600400233125267	0.11627443481671795	rAI
1110	0.31003498449397837	0.361613519932113	-0.02413778961886671	-0.0402986167856908	-0.03727400062586933	0.09288408904428254	0.1454172678941143	0.08827839747301183	0.09732446735782255	0.07021828200395186	0.07170084417442983	rAI
1111	-0.15784145676485808	-0.21326606053253766	0.0011023337969480618	0.31227753846462825	0.13709809349909152	0.13294451406107102	0.07941406904900603	0.11511441113640976	0.10405258759824693	0.08032341220161905	0.10513165884366334	rAI
1112	0.011769188120520706	0.143112775175836	0.16751483101792544	0.1013679848426561	0.12913664132341368	0.12939974940415858	0.12726155154838165	0.06653561921683071	0.08131503521334042	0.11586280044554301	0.09724573984101711	rAI
1113	-0.33995252196283665	0.3790838316389648	0.43971245578434187	0.24899436711138226	0.21404465770657682	0.09613000352915795	0.1312997580013527	0.1905704399167751	0.09955461826570985	0.0926341606941019	0.06345094181804634	rAI
1114	0.3367744736171247	0.009381093980588315	0.12948419030308317	0.05766970354836811	0.1769305625865566	0.056348508292537486	0.07088667854286258	0.07869961907917924	0.06316660651399454	0.15132852622893037	0.06901768447174744	rAI
1115	0.2453602907546562	0.374962684545982	-0.17441272865587926	-0.015144540303989606	0.26218512309189596	0.07564948755674862	0.07524734889266826	0.0643898129625388	0.09416439487517445	0.0969904876036879	0.1015277231719617	rAI
1116	0.29064593782438225	-0.028578614438118675	0.2911806259722914	-0.014661548325343896	0.13257721264778413	0.10886703363008103	0.04666399075791287	0.09416956557649292	0.1242953210758216	0.07959905296271788	0.12096391812259968	rAI
1117	-0.08954745223098623	0.21126019659687098	0.018070972021205396	0.16480021423457356	0.04436964123601663	0.08584824272667466	0.10287601403547947	0.10080157968202809	0.05075753368058203	0.09513744155055245	0.09756499456483335	rAI
1118	-0.16924811927840563	-0.12747379937515219	0.15158168561901378	0.1274164940668082	0.07846457674814446	0.14528581374391988	0.056080137987839215	0.07591914844885388	0.08119764289390999	0.10591162704973886	0.1004178883120427	rAI
1119	0.2982591055199141	0.22539044900664645	-0.021481108711745932	-0.02193700478203103	0.16707310552303314	0.06113963641089753	0.07866655584389778	0.15377451112262142	0.07092132138079876	0.12087138549022837	0.1251051938115873	rAI
1120	0.034969582035887445	0.25172573280947924	0.323535912016589	0.010044082164460295	0.0008604036414973276	0.16127852388565977	0.1011584327152305	0.07910112575479764	0.08351945521769978	0.07991603751511389	0.10275414520155832	rAI
1121	0.18337462444119196	-0.022373379073329897	0.12504567314385054	0.038699774342659296	0.16149778456349664	0.12233889347435672	0.11045490500393892	0.15902719022333076	0.12668804129321437	0.10409331560623596	0.12182993344392959	rAI
1122	-0.01777976145529833	0.3396710377036214	0.04984725645747941	0.11733496962792138	0.11869234156233564	0.0781090433213858	0.06841528225817776	0.0987961097317338	0.09394915600709719	0.09835525114071976	0.09430444123479043	rAI
1123	0.08477572185089544	0.1929030232366241	0.09771749861164099	0.027807556696837286	0.09224314437552174	0.1274847726276976	0.06747427193428676	0.09295908297001887	0.13945198773967474	0.08840401561657868	0.1102598876579047	rAI
1124	-0.13844945526721367	-0.10443835441183492	0.19390793347437868	0.10799879692909004	0.0569250406404794	0.11797913273152129	0.1004245722160793	0.12899264278740674	0.08852364149232109	0.10027092888664142	0.11573644842017446	rAI
1125	0.0018335306130183703	0.38062066973419906	0.058147912058526874	0.17455787146109356	0.0752430771966932	0.2628944412043282	0.06957452172071817	0.09677623189649544	0.1167438029777778	0.053083757061154306	0.1097302622594367	rAI
1126	0.5634931211198208	0.14717706026487914	0.310256890595815	0.17501794986904323	0.12301640260676065	0.2451736859009062	0.06404750314615776	0.12298715885816351	0.08446168622134385	0.08511266894907077	0.10716385803090993	rAI
1127	0.22583334511945294	-0.062366861822466854	0.1049644989765687	0.1456413085226566	0.02768709773286444	0.06484299925906394	0.1347775953447853	0.1159606418962092	0.13341313867812596	0.0997375287495461	0.11109366491956922	rAI
1128	0.13437931327335131	0.18850805035196713	0.022467947686458364	0.055749406629419636	0.09349514194326622	0.10154947672042165	0.11499197130380891	0.08846848986568111	0.1006628327037343	0.09083525030797802	0.09505093745628883	rAI
1129	-0.023321245620606747	0.07211021407182722	0.05466369707111509	0.35502709301077745	0.04762161889473549	0.04877784590022482	0.0790182938645466	0.10135249074675273	0.1537796749079766	0.05514001306440545	0.12030231999528139	rAI
1130	0.28734287934912595	0.37123048455404195	-0.22659694227190297	0.13320900573365935	0.10657211318352908	0.08929045830884406	0.14436232400362078	0.12237467700105345	0.10983658080488921	0.07681342168247635	0.08261600125180728	rAI
1131	-0.12346334725980747	0.22219272298207618	0.0018005007784546486	0.13068045799332656	0.25596013178456883	0.08570137539184651	0.10171344699214553	0.13146799617903238	0.05862476871847813	0.10951415721584876	0.08219772374827934	rAI
1132	0.2681503160788502	0.17222629075597665	0.051994930815117885	0.018887992355953124	0.016680717041603673	0.1522885405549721	0.1203931806377145	0.0723191377837612	0.10540296408487729	0.12776036360648005	0.10054934011040283	rAI
1133	-0.1515211330629472	0.024756097588936474	-0.01245429125816741	0.1599541888390768	0.18132666627940458	0.04713596030162052	0.06058883634160849	0.09252651648657116	0.09927302511888382	0.0706114562491047	0.0997449205074732	rAI
1134	0.24509536853144206	-0.12044489896809667	-0.002747436632771868	0.09880471906346941	0.18258696177170475	0.026819458426667643	0.07146914913789147	0.11305576403071946	0.1146187621112797	0.14497485533733256	0.11149068967060241	rAI
1135	0.4144910523647518	-0.11343096864173018	0.17222802157063669	0.09367263684936439	0.1815699446151656	0.1691539486482627	0.06848281263982121	0.13525657098901836	0.062247014090543125	0.11019878303235245	0.12116315843028351	rAI
1136	0.08449042441836167	0.03585347035057534	-0.026457006379369385	0.17565220114584915	0.16175901638236603	0.024823328758912893	0.12319136721766862	0.07878087769218281	0.10337246372441916	0.12140524634184927	0.1325520135057822	rAI
1137	0.24201710845027044	0.06652216255049254	0.16373938356880027	-0.024875455406102302	0.12210262949797114	0.10216800721051943	0.01737373199387855	0.09296257982833085	0.11003797129174636	0.0924522977586819	0.10215212584157406	rAI
1138	0.18599739004786814	-0.22689925366081423	0.15592449348437487	0.16361597664304042	0.07470011607587002	0.18359465770380282	0.14295238845218558	0.19498735752219679	0.1005874049922361	0.11639945617221416	0.12946876082001285	rAI
1139	0.07130270809772787	0.13182585954647044	0.12108949283531575	0.0726114535646057	0.2795495908307932	0.19025617830641403	0.09440731963557678	0.09281814744531176	0.12723329469175354	0.12682322786976036	0.07992266253112958	rAI
1140	0.36473237294037236	0.5135990825142311	0.0920419551218784	0.0551839862814317	0.06856266742258686	0.20349317413928847	0.1584108780312558	0.03141588729964978	0.1031143354320318	0.0870469469921764	0.1400242981801366	rAI
1141	0.13263652132507464	0.1797548526963083	0.25960169119351	0.0811677562773534	0.09809943451234591	0.15553176997874457	0.12007521708870321	0.11811621906032821	0.12450316174446358	0.10816007879151322	0.08323457096700454	rAI
1142	-0.10686694448593598	0.3406235934598004	0.08528948146202357	0.2387586925074941	0.06304231822251798	0.07241894073632586	0.11615787366939738	0.07440884994750392	0.10071452470419344	0.0943052446312034	0.11059831460853939	rAI
1143	0.3161452696920034	0.2203172972069149	0.02086716411564603	0.0629835542564199	0.16422609055736456	0.142884704428432	0.08378723056969606	0.18282570390722752	0.1410426135322349	0.07957443343129422	0.10047766530153313	rAI
1144	0.1598748399129895	0.21469392037331295	0.3140965451833374	0.25853089256690087	0.17654190102228945	0.03961267947995075	0.12122840311833667	0.13792863275464456	0.10304345465306264	0.12867499796025442	0.09348955693080103	rAI
1145	0.09034345672072636	0.2895029620350597	0.2755644945093969	0.12498887145746804	0.020486242428581013	0.07291076981169886	0.07965005853502308	0.09161720992089648	0.08515703801744406	0.09856786281257471	0.1211622998847892	rAI
1146	-0.0397349273047223	-0.07666114323561513	-0.11286917598396563	0.1920082371293141	0.07714448603872794	0.13813772161552315	0.2500553735777446	0.05058248746242483	0.1432743023332818	0.08871708190178032	0.13099474002088005	rAI
1147	0.05512465952467266	0.09106617631213558	-0.1066619551655175	-0.042184586713314924	0.26317174107227176	0.042265218723840765	-0.011055466098110263	0.1312815659029586	0.12002964183960248	0.0796385745562357	0.10072556048279399	rAI
1148	0.3800184017191607	0.18061545490968509	0.2258504407355231	0.014824193106687047	0.09189810224715957	0.19687781686261493	0.07835234989971065	0.11286632648717193	0.09836142222240643	0.06801774807497665	0.11728214970770393	rAI
1149	-0.02072610958701681	0.18118852070920918	0.14311264675455132	0.11561407794453486	0.09576253229706995	0.10146294986414686	0.1026022660216353	0.03355839482307764	0.08990853761297149	0.0933966709891612	0.11396733812964341	rAI
1150	0.02780306618025942	0.15890887600529274	0.14485843428222173	0.14840893060888868	0.18542766716264578	0.08080309119735643	0.11589055540797308	0.11186015663585076	0.08275951376001403	0.12348819816042435	0.09469408521818509	rAI
1151	0.28982574830691943	0.15101270929269914	0.22181640281686568	-0.025371928736231737	0.08359985978284656	0.08644141312431457	0.08547931360929323	0.10847266607230382	0.1060532031015597	0.1295156231586893	0.10016589722926074	rAI
1152	0.3134079097605366	-0.07417325523040563	0.13629282220088684	0.030706375006316743	0.21812686566749262	0.11436540432073004	0.15323879335054946	0.09055058585503575	0.1350548651546708	0.09528474989204887	0.101403843671557	rAI
1153	0.1308745582361686	0.11318432275997387	0.09035154187420215	0.0429203239414099	0.1014248611524001	0.12498329967701825	0.11187401694982511	0.05898069263236341	0.07776040617837769	0.11808264900161113	0.1012114561702223	rAI
1154	0.03606698908919212	-0.0034941501106386034	0.02283590444310138	0.3098338048396699	0.006986723612604682	0.09457756315136932	0.11345456808852233	0.12412781501942012	0.11542721075584919	0.09080878024379681	0.09008673170908973	rAI
1155	-0.04765853583885857	0.2427264373390478	0.11060754950656906	0.22077700327780045	0.21187286179286782	0.0994330852015434	0.08048439239844811	0.12381029984776581	0.12187133936260032	0.0843142617134443	0.09754640961127282	rAI
1156	0.1968680917458802	0.1786129433427166	0.22397703358377163	0.1927792231496212	0.06478389937759137	0.2014670270108268	0.08054319032281941	0.13853850089694478	0.09145115332244487	0.07373758603520014	0.09920690741707887	rAI
1157	0.06871082583732202	-0.06692985884006354	0.17979857295505028	-0.12600955480597142	0.09850537420221686	0.10695910662510584	0.09600466908342399	0.1347832064872039	0.1461960587804531	0.12118322291821737	0.10364103737822628	rAI
1158	0.3820612178381012	0.20728119956796018	0.04847998794540008	0.1424601746254608	0.1756402250834702	0.14645224691890812	0.04270827301314454	0.08855947469240655	0.13627310719367838	0.061278439202612486	0.08140080234983141	rAI
1159	-0.3186144913742168	0.28900625652709094	0.16707258774383074	0.09501357403689098	0.2256251915188836	0.15605052112261314	0.06475827154008922	0.05567150241981159	0.1076516889890408	0.08806108337631373	0.09851529987489832	rAI
1160	0.1319108537833149	-0.15259719365110758	0.193120317467809	0.1423763924223409	0.0313892561227685	0.18353531040834384	0.06958923233745312	0.09202425187902484	0.15032646537739777	0.0897855038930022	0.10172202900236647	rAI
1161	0.12893260232083326	0.1780056644345909	0.12385219152347883	0.14019838049174552	0.07885818203538322	0.07709284486735592	0.15587627918255584	0.07929575834667062	0.13571226070541698	0.08114319754890356	0.10431090281476092	rAI
1162	-0.16739187648107642	0.3105879279616974	0.10652768701651938	0.048297250994942816	0.16775923324562836	0.009630304458176994	0.06914375679120942	0.08113430912538662	0.10417477604710922	0.11776340812858711	0.11500331094368983	rAI
1163	0.05362435794073813	-0.2794466589836805	0.3775075559963397	0.12948750835827919	0.03419347662655713	0.046062764204662446	0.12622136123162017	0.10677011574922479	0.13284269152769745	0.10605686426731545	0.10359492193054419	rAI
1164	0.16335026686945636	-0.13617228103727236	0.26359052316173587	0.041682369070615906	0.10781000769979601	0.07485343681077046	0.07550284778367958	0.07832341115229009	0.11281247163062982	0.08712849942039905	0.10029757299017064	rAI
1165	-0.13897077335718686	0.14098830287304215	0.07763188373534602	0.09530258258002605	0.2612082096190669	0.05486525200886558	0.08881546499249271	0.17083948788761816	0.08444859621139704	0.10262275981636604	0.11169027503970105	rAI
1166	0.010931261106617176	0.040162949709242377	0.06948579454091994	0.13264748593253295	0.1329749206844353	0.13228575471242437	0.1538121268048075	0.15756737426700326	0.13765090313439904	0.052683454620417604	0.12378859037582288	rAI
1167	-0.11006192833676992	0.3222970193559737	0.061975962153667546	0.14518726727059847	0.002632408809331018	0.10284840955450246	0.007071732841329195	0.08826984730421053	0.07733290824634219	0.07087216743018347	0.1217214425916829	rAI
1168	0.019469675843459995	-0.22102601514409873	-0.0755509928645875	0.12396366406291326	0.06570215504625915	0.039097908809682086	0.07566121326607868	0.14174330133804136	0.07641907537684899	0.10205182215895936	0.07914332699193807	rAI
1169	-0.3648184904101862	0.05153179516230244	-0.013411572242223582	0.027033723343694242	0.04269578493451593	0.05175561966280567	0.1492993717566393	0.13161854540829473	0.08924260538040556	0.11900244606079097	0.10191410706987859	rAI
1170	-0.0733787516496824	-0.023637187583568742	0.17024826709153176	0.2391731375315501	-0.05116557127400739	0.05812258028105286	0.11262325274564547	0.08307404918508186	0.12706599876823851	0.10144939907302074	0.09300036795499629	rAI
1171	0.382053514801221	0.10530390748184423	0.12044699022407432	0.13046653842253872	0.053439713914870554	0.110103902437786	0.13247025481303065	0.052382709850896256	0.1451244229404135	0.1185559162836077	0.09517734346221324	rAI
1172	-0.06269325901605238	0.18518921111013467	0.2587584740840145	0.24171952646464825	0.022725431590112387	0.10423171103385459	0.12299041436410128	0.08011592680632884	0.07126809350648224	0.05822749330445545	0.07832395806899445	rAI
1173	0.19548923636712665	-0.11913209452924539	-0.11957605191367258	0.18020566234372973	0.12904960629990633	0.06350484643141802	0.07655735235502832	0.10554615191777368	0.04193074138535922	0.09932418273409883	0.10473694789720008	rAI
1174	-0.033143126034946485	0.10742779453140705	0.13608159746631357	0.03961672456853734	0.13092190341081428	0.1516037242281179	0.11303729043020297	0.11751493246659565	0.11552782280217332	0.11487868264125978	0.09092790662954092	rAI
1175	0.08249488616523432	-0.08768825141759112	-0.008666982397917005	0.1481015212909712	0.15921281193854764	0.031729417067537916	0.16890340245282756	0.15208668303787654	0.10789301653791257	0.13364407198929137	0.12348094560469988	rAI
1176	0.4093717339952332	0.07227701026960295	0.26576974524961533	0.13386191813838388	0.10370668934827876	0.0816520332721148	0.1674994719829221	0.09449654549307887	0.1158048643602578	0.10113850578161433	0.12332581462206502	rAI
1177	-0.005376800318027833	0.004804109896626378	-0.0051569076039207394	0.20681216494672766	0.13084985573883312	0.15790884827752952	0.03270705593357321	0.06603415217188621	0.14579242784423127	0.10098968274826416	0.09271098271330126	rAI
1178	0.17916514404013195	0.23662068328636793	0.1255331630079926	0.1524003907378185	-0.020273122377963384	0.017423385387597294	0.13651432093606175	0.14535547802573398	0.09370015270061112	0.09557768447110916	0.11298521085336162	rAI
1179	-0.0740099020073748	-0.036034610974169066	0.1255989430161667	0.1809918730260923	0.012604721385748975	0.15776061106359654	0.08535597922089576	0.13262410577862632	0.09868513977434759	0.0756564786816931	0.07920493141013749	rAI
1180	0.30783547399048866	-0.05925185390405341	-0.012779510908533222	0.19376143740037977	0.12414069186872427	0.07515642591332782	0.12803024040298872	0.15136380793581544	0.13449237332663483	0.07739229273145731	0.12565430919048262	rAI
1181	0.5487682384882466	0.23570114111671925	0.21918671012625301	0.026756357451285046	0.08027811372512882	0.18787623136992995	0.08207127942546846	0.12289691260040511	0.14456681710450972	0.07857616703534634	0.080512226544691	rAI
1182	0.298916562358261	0.11023953910704629	0.1085526970587723	0.037935796646625636	0.16282166647964405	0.057103179670429154	0.11448442359000328	0.08758032936436928	0.1069201225002408	0.08108943317750399	0.10640698674335826	rAI
1183	0.04177297107462536	0.09446885606292006	0.2017601300142694	0.09188069539108591	0.08418009340460443	0.022851252149884448	0.04940011893243491	0.08402964807573986	0.09536786721362128	0.06599353412610447	0.11171521406030008	rAI
1184	0.04711121499167799	0.22607884405590406	0.024060698630450933	0.163120083926076	0.18216501092765316	0.13490362591714183	0.10241975867029415	0.10512630918277689	0.14428339248591437	0.07296836935793144	0.08802470944778196	rAI
1185	-0.2312047034647985	-0.07123651368159065	-0.010323760163296804	0.1812955638165984	0.04821665813783139	0.0929765028223061	0.14122710072000594	-0.018488645036296405	0.09307463699722367	0.08655608688983153	0.09601169901231853	rAI
1186	0.27491922474009806	-0.06810298473294159	0.37883257155161676	0.10775586235887516	0.06973099928419456	0.17238671530601798	0.14541251489163595	0.08742866020986811	0.08024594636426496	0.11991599330389015	0.115563838549479	rAI
1187	0.005825041862064336	0.1250822534158705	0.3100472116869703	0.07879126644049038	0.07920676306543488	0.17372668816781495	0.16785505634967862	0.10080080343570777	0.07777709394663206	0.11629112788659633	0.13424205636791386	rAI
1188	-0.034151607826609594	0.15677044746861712	0.15626797224904357	0.07137480700234385	0.19691252511961477	0.027688260418472607	0.08844800604941426	0.11035126859463276	0.10029269687687306	0.11860975849089311	0.10826353721832806	rAI
1189	-0.06639093081332054	0.0679923378824802	-0.19838761210586855	0.33177261067473585	0.1647874731222274	0.11022607547053159	0.1073840594528059	0.10812789877135195	0.1001159915780616	0.13322913815843979	0.08449423147866449	rAI
1190	0.017836026760804934	0.012597269538088774	0.1326692492577072	-0.1346203613342994	0.08806018680775703	0.15566722191154378	0.1410648679258059	0.06448669038373556	0.10340297812191619	0.09477914301878228	0.08449991354087359	rAI
1191	0.18070489616702448	0.03738550692683093	0.038287543783946554	0.09162901815913654	0.05287465394514233	0.03272975453118893	0.1633673368457637	0.07925373278808345	0.09462931900440143	0.10348894998101228	0.09110697972825911	rAI
1192	0.1470951695978226	-0.0460095013131025	0.40417618181935117	0.26793990124678496	0.13000134635532498	0.01537913594247327	0.08524286886247628	0.10842197134655128	0.09270779911106783	0.10665041325620585	0.10588559181327059	rAI
1193	-0.0387796738635999	0.19572902590627644	-0.00447077223835904	0.04745945675465957	0.0429185805087478	0.1256235386059771	0.11198385410377108	0.13378746497890756	0.09630403962641951	0.09915907066048175	0.08900296050328964	rAI
1194	0.15547306943137199	0.2019287692540862	0.15544169738512417	-0.011491696890454059	0.05340720272592273	0.21270359935904526	0.09389570073887091	0.13537456830318145	0.08715379322723447	0.11946016360736743	0.1266667661479703	rAI
1195	0.1598453248711517	0.12637529533391653	0.1656812038043329	0.025131187944220864	-0.0030199025006083283	0.14104749373481396	0.17897405976807085	0.11910242924368761	0.0883436714630482	0.08259511438708031	0.11437079283461368	rAI
1196	0.13049734794433177	0.1703244832314548	0.3470993019384392	0.15277303294671246	0.2653982359064598	0.08605161257698538	0.0723950702847319	0.1210504229386801	0.10182123434781867	0.11174250774672323	0.1008938779246047	rAI
1197	0.31750574697526074	-0.1892096727499226	0.25926863997808913	0.17519055332898334	0.13072790718393326	0.07765772470215494	0.0894313094097192	0.09877069024344266	0.10831435339275014	0.11715718495361147	0.09782061758513237	rAI
1198	-0.04516468916912337	-0.21173509539439261	0.004457756125152982	-0.01983318650194706	0.14543540718808518	0.12690557793300425	0.1300126378536086	0.08550302346374217	0.09147451207929456	0.08994903534769474	0.06039258347932822	rAI
1199	0.145628436963787	-0.09738343312034997	0.016076940086168064	0.18670400707798662	0.14246454589996166	0.05916562176741576	0.16536709226480156	0.10463087560471226	0.07760926249657384	0.11011346453153154	0.10754285118201548	rAI
1200	-0.18543410073404046	-0.12078916870338698	0.3289095422619059	0.15663608120666123	0.0661620413678982	0.12321723535131598	0.12793232838642996	0.1432254538493912	0.07695380547208669	0.09767520081004452	0.0794344895713341	rAI
1201	0.07711570968684886	-0.035453880573564245	0.2261687345263581	0.06096598767968751	0.04203269657112938	0.13727227990233914	0.11487935431248503	0.10681070743641459	0.08594623177277985	0.0836706595229845	0.10013536076581715	rAI
1202	0.22337050447423137	0.27362148499942224	0.13423179935919527	0.1911664742839256	0.14565610211153437	0.05900956129380189	0.13749322703825811	0.11200716539927794	0.08351925203632381	0.12271387454617626	0.09555754320852365	rAI
1203	0.0021831211974862393	0.16148822157721077	-0.03764132919730526	0.2436300887018449	0.08771927592279312	0.15022964517074994	0.11293543176239794	0.11265240638699998	0.09514647071927454	0.07825626691156026	0.09959770672843704	rAI
1204	-0.1785964371211337	-0.12316258739541362	0.1718943013371554	-0.0717075083510033	0.10889869370193482	0.036183028746138705	0.16859280608272617	0.11273734481240616	0.09208486037378676	0.12255365120782802	0.12019919704352122	rAI
1205	0.1491382664743549	0.3113012926860561	0.13813408117868525	-0.057780656334356154	0.09221377554968843	0.11583394508365527	0.1768930970598158	0.1326478875327798	0.1291417037494717	0.09505371497591712	0.11593353224293736	rAI
1206	-0.03588787302492766	-0.10270885709084537	0.0021773652646618004	0.16910805197379356	0.09798513179811769	0.19122199750456703	0.19899642327686493	0.1269429536140105	0.11344851986323577	0.09158436575699012	0.12572258587294974	rAI
1207	-0.07526017654623722	0.1425001987986563	-0.0782078704968268	0.21223222839460046	0.12248595880955977	0.07239271504960025	0.05205597847462371	0.042478473888354726	0.1230578041272097	0.11017107073926352	0.10486582846616943	rAI
1208	0.17078690049263343	0.25097687835898486	0.22025623624848506	0.32650788725453245	0.0240111489913399	0.07673062116356802	0.12340093823823536	0.07917770942093522	0.060507710401625614	0.10964841106443762	0.0971528452334804	rAI
1209	0.24142772184150155	0.3658818665669977	0.13856898649413193	0.03669679557586739	0.1663098013532354	0.18851769445489572	0.06112612444745746	0.08209613557657956	0.12407945711361398	0.09911794035670038	0.10009825765591553	rAI
1210	-0.02206927065956185	-0.03810210828704347	0.03373972792363808	0.21966023119877925	0.044701598218966014	0.051973334288667204	0.11132203758009132	0.04145793997458116	0.15926495617581177	0.12142343385904229	0.10707835167065197	rAI
1211	0.045618622502544046	-0.03290876300957817	-0.0921861334604895	0.2543582574468859	0.15800694222837058	0.13155774993758065	0.08053132293988045	0.13558824061707192	0.09777501901626945	0.11784649421675908	0.0989566791517144	rAI
1212	0.2605269294582948	0.29461811798313153	0.379643045255912	0.25506902185402247	0.028489000091078527	0.08791846776739902	0.15551750308748702	0.06524375223663148	0.10244745667752307	0.11153993576986415	0.11127315886224938	rAI
1213	0.12165706388392343	0.2341702997710746	0.00358167275065672	0.11578322404725894	0.09236702124394124	0.14073356257595282	0.13026442968393454	0.13934842575446293	0.09344559287830898	0.11865405540939293	0.1282082125723567	rAI
1214	0.22304865640428398	0.10075468162201717	-0.019481040010996	0.0743663231593421	0.0624695687975102	0.12685266495838582	0.1359957034288164	0.08944180681025198	0.14643044466251526	0.08662787380237914	0.07319647100579206	rAI
1215	-0.18251167220282663	0.042629189738416326	0.26081874078032297	0.11494655438768502	0.09330332285746291	0.16299456782280275	0.11995932149851513	0.1452539933234653	0.08548673937104413	0.1035454245702617	0.12935798341796034	rAI
1216	0.09367814783257415	0.216414643134058	0.17522374239926222	-0.09923745696883872	0.16975492743074858	0.06598459181749124	0.10287962398500052	0.09297287667817898	0.12502922467229152	0.07260738724788926	0.10296953524923483	rAI
1217	-0.32930538987623337	0.35418130609095616	-0.058287255225255165	0.04577107523744675	0.10614116490259638	0.08885607725526985	0.1730079334442545	0.0966385617165188	0.12039681136358318	0.09600393739640756	0.11236901386243069	rAI
1218	0.24572957357412356	0.06668808155967806	0.20850606501498686	0.130749176764787	0.02981597368800199	0.07668302318076575	0.10744407789223413	0.08023738311408302	0.10519972866678139	0.10115150645581591	0.09840041379250557	rAI
1219	0.33511662449861407	0.34156520020254094	0.12719459836303676	0.13239813294307476	0.1791703374106724	0.17073400265072036	0.12007216353995	0.12183306742633405	0.07251103613148845	0.11745956736290289	0.14379467343409025	rAI
1220	0.44024207981158353	0.16143026925884948	0.27578783741597246	0.11955074799910004	-0.002413281275709472	0.15078738144892695	0.1495731454024228	0.1312065770744715	0.07704073932453989	0.08269424110002126	0.08546206476317805	rAI
1221	0.023879428766385328	0.12425356150357414	0.1636203512743196	0.23484740183129818	0.040967985215586616	0.162314433589521	0.178886781185669	0.07849602607748991	0.10789030224319138	0.13534343099223065	0.11108619441449061	rAI
1222	0.36243837080304303	0.2902764663739758	-0.07326191620405875	-0.07596671600489398	0.12509764690359487	0.11889659232797863	0.11104926958919524	0.08003613834370397	0.11179738502717859	0.10253275824816795	0.10941461467412679	rAI
1223	0.49257636848343	0.2642491530998601	0.04881530125512697	0.14357737931622003	0.12528732051339592	0.12321244535294114	0.16307734310714306	0.14586238815960076	0.14455513859586847	0.11654495559728897	0.07272545922742252	rAI
1224	0.39583688130345196	0.08845210279988056	0.1271807697476686	0.07578347319977173	0.1514700613159814	0.09451154391562429	0.1646228587124295	0.09114520239550908	0.1257450617459748	0.10500667911657156	0.10618711104842925	rAI
1225	0.34279651269072187	0.26763272016060613	0.11426478276832233	0.2585426274021368	0.1763024838269616	0.07482921286195299	0.10205885106738381	0.09267596570111186	0.12059928833049494	0.05977549132093885	0.10947385910144079	rAI
1226	0.07793199046108094	-0.020286676687350916	-0.008454693582805773	-0.006022501942393161	0.12697272685946162	0.09448392581181696	0.1717976474551045	0.07557787189872371	0.10945525070966544	0.1123787796819228	0.13434034564601063	rAI
1227	0.3117881874124484	0.2584091632431115	0.04433775843604363	0.1684434461370671	0.055161730308380195	0.08009561354087946	0.1358011847226284	0.18098991767848754	0.0932396582097742	0.0696173845099903	0.08392971561280291	rAI
1228	0.1603173575338623	0.26604518854559267	0.042383184175217956	0.2706164639589069	0.1635830604817183	0.09215918241765785	0.20526825137395646	0.12701858742630817	0.10856946086644242	0.08508999352235264	0.10604952385293744	rAI
1229	0.2536932292260589	0.3334447977717202	0.0918500113885337	0.025930006990860385	0.20266715644455935	0.16876187898953182	0.09100837825267362	0.08379666454389884	0.11391441913071067	0.09693980277121193	0.09444075198906482	rAI
1230	0.2613318708056697	-0.15180603933832404	0.05661866347619497	0.20707595661336575	0.23005572267561797	0.2211770715386067	0.1309641767716166	0.0833520083055553	0.10030815514284654	0.1151373571189004	0.10320456409049547	rAI
1231	0.18623478080681954	0.2593798246327513	0.15699516148112785	0.1772786124340763	0.3394887119000879	0.13545180217075473	0.016984763008854056	0.10799721227801477	0.11961966223315738	0.08023992858782165	0.11892898138192053	rAI
1232	0.013805846472094435	0.18932098301609854	0.03820727258336602	0.2099806696699728	0.1503071205432906	0.053691669113402556	0.09087863212687693	0.15794880985938095	0.12242757688890611	0.10718553277297337	0.12115961594379797	rAI
1233	0.4723898571882557	0.09075289899436313	-0.04184791559855696	-0.016555718787801987	0.0824763489957673	0.0902347429975411	0.08650608284633787	0.0861586873586113	0.10757433197312702	0.08458662182934068	0.1076414396006073	rAI
1234	0.08019538477208772	-0.0974017969516121	0.12185638934513904	0.06112770582940714	0.11627652159716989	0.10695594911657805	0.07089006476693228	0.12824013604448917	0.0789562141643402	0.10896620498967657	0.11602161648136565	rAI
1235	0.08494725522308494	0.11081331436865262	0.20469494310019143	0.156950830783184	0.08401038610227525	0.18073991799993416	0.12706753668010803	0.09200895994501264	0.118647756184319	0.10080415834982726	0.10749629279154684	rAI
1236	-0.014688017924645273	0.07936641876627903	0.07479105141538014	0.025196279129387406	0.11258248608610426	0.06838839198985139	0.09017014225054158	0.08421326822322148	0.0747396973253419	0.1263777881325808	0.08962958892331244	rAI
1237	0.10282765895853378	0.47276984699526486	0.2127154326298889	0.1395805432157298	0.03982950102685753	0.09321277670316656	0.07438897043225552	0.13534929286200756	0.0987076993217127	0.08391614674359846	0.0853067832926134	rAI
1238	0.32383822339423124	0.12358223883686019	0.09939554679067367	0.1717399108050643	0.11219871766252944	0.14221459260207017	0.04765866368436939	0.11772338499890395	0.1457558224955118	0.09640166553992144	0.0947169521457677	rAI
1239	0.13443484973659797	0.10612003911702217	0.11521067078677087	0.08528239743108096	0.1991829193650428	0.11200552461246406	0.06581356889954644	0.1271429551588345	0.14340598875656682	0.1069010764850549	0.10938024021031018	rAI
1240	0.07139110178359238	0.13019352325500785	0.17489537821777293	-0.0666903215924513	0.03763613279233352	0.09833077519488137	0.04652521503646236	0.09172334988260622	0.10012532756761619	0.06948402144552922	0.11479572398615151	rAI
1241	0.20137170928543874	0.18685951979779175	-0.025634983647761164	0.28506966143596624	0.033599959343808425	-0.004986216013096313	0.13879487671233773	0.1337948296803014	0.10092436021130764	0.0955241341719308	0.08863517496379286	rAI
1242	0.3383564955648599	0.0881903767887312	0.1583313279104804	0.14408367276270836	0.17491689206989963	0.0247457430064794	0.02741217296746142	0.07314615054920347	0.11759428760905037	0.10083832404524011	0.0871891439664451	rAI
1243	0.45445525606762177	0.14761985802179353	-0.10241470977793472	0.20712870763928232	0.15830599005860158	0.05652275915878562	0.14521753009033447	0.07418116502439369	0.11343483739905444	0.08384984411056848	0.09461093492321963	rAI
1244	0.43076172162657833	-0.05315352610024429	0.033681446507997086	0.06237969518416554	0.022206490489945264	0.12246373743315406	0.147427330845649	0.13569387525585763	0.08193213506266628	0.07251235686996278	0.07299510493646363	rAI
1245	0.26730814816298126	0.08281166095709523	0.3635569308056423	-0.009936924579504614	0.028606799142841297	0.045854986666410524	0.12313259528175008	0.10645259308544362	0.12052814914828697	0.09392535267679572	0.09429792115751348	rAI
1246	-0.08290923149849423	0.2483275515631107	-0.0820877775801127	0.14555618235136888	0.17757573919596234	0.1713981577251768	0.07701171219066723	0.037243297847637524	0.10926711459686247	0.07960214652058692	0.10843007770624385	rAI
1247	0.21821415609220202	0.34042734916771294	0.2559868309672485	0.1427223786875322	0.1593270500834665	0.0685391941089512	0.08430570692863157	0.12401564065902533	0.09266227038181798	0.10719331827975961	0.11207648387740546	rAI
1248	0.4068080767166163	0.012586076083565292	0.09363711789941562	0.043747892476005225	-0.007961083001171074	0.1426479462485691	0.13601726596227157	0.08549170429601834	0.12043469721323173	0.10333811491191545	0.11617275646449077	rAI
1249	0.24234815855296402	0.17287688479625127	0.15234974716943314	0.15777603504052162	0.09236480390028783	0.1306236532338345	0.01633094344620267	0.0805290805337466	0.13254212924198697	0.11377108126653766	0.09220037940772823	rAI
1250	0.354754433629466	0.11521380239949496	-0.022838688584243635	-0.01309074565982234	0.07414663328292774	-0.013566498500079143	0.10385722590556486	0.11427085347957394	0.11496605585002893	0.10300542350066738	0.10323559090564245	rAI
1251	-0.13046330196697334	-0.0766781434879391	0.06618126062648469	0.11606172074951512	0.060070575973147494	0.08715031792497135	0.15438284617151993	0.13444428744558698	0.1369645022088209	0.07078958285812043	0.1131943200874046	rAI
1252	0.018854364333858318	0.16019884430758163	0.3197396675272402	0.08956857673390259	0.0975680898423048	0.08651725592613985	0.07345403868401443	0.11086929832759268	0.08300081530257752	0.12837528502079917	0.1050995915739966	rAI
1253	-0.1785030953196974	0.5083734380560212	0.0769614208501589	0.17477248065476714	0.05980379184541731	0.13382795524920635	0.10383096780222477	0.09764919919488278	0.1506228230263225	0.0845329997309751	0.12488326606786646	rAI
1254	-0.08749620644068654	0.12423668307158396	-0.26770010179956666	0.17070234240977095	0.05344994843072848	0.048036691493012235	0.1438164541567941	0.08754067995309746	0.07429435718214389	0.11166633711102494	0.12285075543553582	rAI
1255	0.36536257458802607	-0.11737901047946639	0.10200614413838686	0.05987071482819323	0.15503106624494545	0.04095908279403638	0.14991188325601804	0.15268594105236766	0.10599337133061759	0.08824110900958371	0.11574677958582814	rAI
1256	0.25679090235999524	0.27822688036252147	0.08572885959871254	0.1743459029417859	0.005411411169534151	0.08013000021404298	0.1280676494243382	0.10187003082827327	0.0824990278069055	0.1110111402788316	0.10782498865001139	rAI
1257	0.3069516578127555	0.013809888754155066	0.19417216936284973	-0.036805533747621515	0.1806540343453116	0.13193103883774443	0.053965175886477	0.11224469844571779	0.12035918356394146	0.09087674815012324	0.11876817795692508	rAI
1258	-0.01690786783814382	0.11049246275879245	0.12414434441508461	-0.03240563344181546	0.12359473131709157	0.09314837768985919	0.021262116511980036	0.1580799576174036	0.11246659232104655	0.10132868106715484	0.10543136750144981	rAI
1259	0.07778480164579206	-0.15826860904989848	0.232832494943121	0.005404947473122637	0.08479103613897576	0.13769237825609565	0.11023020207934302	0.09561974213204547	0.13013874577406154	0.15090510978869823	0.07335534111736734	rAI
1260	0.20095161196427977	0.1402105964096066	0.06919743750663127	0.09390749783491024	0.1461804700854556	0.07641924008430072	0.1391531962146929	0.131107620554895	0.11698197999107667	0.07159481009638767	0.11638522525787902	rAI
1261	-0.0037080363524939863	0.08690164657047528	0.05968584651253175	0.046419790392597256	0.05644139706305829	0.13756709367890405	0.15102871367375775	0.12477000500214211	0.07031556902936749	0.08254389242807206	0.10735152701467313	rAI
1262	0.12943207941426318	0.08793214454959493	-0.06501549568337266	0.03073565224760429	0.07795068912122811	0.10423937416431425	0.11035852022411176	0.11939444274701236	0.05716085717656883	0.12095538049414861	0.13242312668020237	rAI
1263	-0.0005571691710768935	-0.02167146397385394	0.2312402194701262	0.1477156083747498	0.0727941930496065	0.08880804481450111	0.06882792419478895	0.07549596215830005	0.07436472563218521	0.0500820587554139	0.09869369716063436	rAI
1264	0.3205719086685485	0.4283404403087425	0.10401844414858352	-0.030699613271056084	0.1427976573881706	0.1852007687953649	0.12648192473001674	0.05720336669462204	0.05011592726503926	0.1220384982864221	0.10554152712564686	rAI
1265	0.3667251738897517	0.2250285349399929	0.20215061785617358	-0.0929135401286705	0.036084051103020515	0.11816853544003156	0.1909581633159633	0.09187071707899468	0.06589038589713846	0.11961581309294493	0.07818730090374318	rAI
1266	-0.16252077259735523	0.08117761120071101	0.22054011773198648	0.16383264138242104	-0.02002823257827107	-0.012860721799771798	0.1843278863551438	0.1560247797949437	0.11357709930485584	0.10285556868869997	0.10682098186151698	rAI
1267	0.2850799915344734	0.08327789452551979	0.029642438825365047	0.004965647244073786	0.20931781657212647	0.1426374786011346	0.09556064671964157	0.11709850886525136	0.11428945241781989	0.10802079262954703	0.08529384565689793	rAI
1268	0.0029179694027134623	0.17318886953565768	0.17404715424678635	0.0968401221114435	0.008122385015181827	0.08787849449409652	0.10698232975226436	0.07683611807260288	0.14506812726502574	0.10766352003405259	0.11539284202837401	rAI
1269	0.21005813856580724	0.04277345379087678	-0.120530287279934	-0.007644145835321321	0.1281498008496449	0.08567692402748299	0.08224988746480251	0.13263145510186883	0.06432318535884887	0.08375386695052334	0.1069931407813557	rAI
1270	-0.14430341362813642	0.3794369103652574	-0.05456841378246885	0.18361238056773288	0.19469786832035227	0.07483506779174665	0.09962103288612607	0.12259375469474247	0.15740089144790043	0.12816959414104714	0.10064434195742197	rAI
1271	0.1520427200864074	0.08201930767193474	0.2589188855064181	0.07427493077878049	0.01213632182933688	0.17345199679278583	0.12882453424715956	0.12885911849848233	0.11659477178316421	0.11964215102969743	0.08299508380793603	rAI
1272	0.3476528245228525	0.17657480458222927	-0.020760247696613346	0.007193681437204045	0.02834595205081332	0.08377632296659371	0.11998137688947891	0.07022468912680645	0.09087260496250063	0.08050119191052549	0.11161666868304886	rAI
1273	0.32668187307884977	0.46410233846016435	0.3334004997809814	0.02447500311602514	0.19745434036180276	0.10974452825649081	0.054305469260071564	0.1431900306608582	0.08825172075744023	0.10961182074956075	0.11728027150464262	rAI
1274	-0.1525680831577939	0.050488936361667784	-0.16815171283276237	0.04112681358362847	0.17044968207056094	0.12266735726651713	0.134964021101843	0.11337888126553179	0.09927230430539906	0.09593845258747168	0.09955136254262015	rAI
1275	0.2934905223222861	-0.058723746916327306	0.24450833961804064	0.1278100160125937	0.13049218459080583	0.02184485258017968	0.17054780914091983	0.09833662239599471	0.0797289453137139	0.12186603693517625	0.07562855187773511	rAI
1276	0.08856882880862048	0.033501114463628696	0.2628275944784344	0.05216222690152458	0.15832747845773873	0.12010531301156098	0.18706572774619903	0.05080559642786078	0.1186260287432323	0.13335812185536958	0.09134951353582126	rAI
1277	0.3851744397503456	0.30281486321827245	-0.14714742147538054	0.1019784514503876	0.1419096867175439	0.09898148858269562	0.08697562639777145	0.09250670154081246	0.15969254017883378	0.0958662734668938	0.08624194210191165	rAI
1278	-0.32498633862575754	-0.08862611399593386	0.29365861804875565	0.1049643146467195	-0.00571116683412801	0.11651318257462508	0.11934024032203852	0.12805420877067375	0.06906030615500985	0.1550296037150985	0.08396618586829056	rAI
1279	0.43286990581728946	0.18752412381460268	-0.14479215631119793	0.13248818031473616	0.231201162254796	0.10153971337776951	0.10028586170079837	0.12138862354194203	0.08268656689918544	0.10276306317348151	0.09087300455251068	rAI
1280	0.1629180942458561	0.1548521980279997	-0.22507833126329044	0.05883675896045271	0.09472682502005406	0.051285438001702655	0.166202460926029	0.14437635901913357	0.08689832418170611	0.08773769177183098	0.09544653940419834	rAI
1281	0.5960321427007376	0.10914296893226992	-0.013577031357665076	0.04343606488016895	0.14860327804020299	0.13441106861529864	0.15132305666997664	0.11619072249982149	0.10719324702345609	0.1045542359927322	0.09847272270509327	rAI
1282	-0.07322752333479465	0.000335266314258396	0.12756736013298448	0.08225194964931562	0.31482989307259923	0.12100660233513842	0.035579372713425136	0.11231187194729855	0.14318715515903369	0.10734479009286256	0.13816329634527283	rAI
1283	-0.0043421015263795625	-0.03996134775670675	-0.05435816351875214	0.1389403124315959	0.26121345927951145	0.08861682548147104	0.10198589135223618	0.10854298323224588	0.11321928366535498	0.12045167215598576	0.11775969038967397	rAI
1284	0.32568635252583433	0.3334585469200158	-0.0986720535786914	0.044861251456289566	0.029630840183486884	0.02384204232415143	0.05566556857808346	0.07728974794867978	0.09888902679730649	0.09835489284408748	0.12719155335217452	rAI
1285	0.09019658292974038	0.009230496002810683	0.14434678659493996	-0.09986623111871033	0.10167160772580175	0.06506292481252467	0.03660297515984658	0.13136791362431605	0.12736233767838123	0.10725544110094606	0.110510798323141	rAI
1286	0.16001864950279962	0.13324679345152185	-0.15129406182715416	0.09547163014888552	0.09547075509526813	0.08478501121433228	0.07401433611259647	0.12359819383662818	0.1032210810705848	0.11296613683562622	0.09821480223879829	rAI
1287	0.05405173422428199	0.23855306003209167	0.0056285740503349314	0.09732406544568184	0.042072371795121175	0.17620376374008906	0.10471568712931545	0.1008163075730777	0.12734326558456233	0.09735731520292429	0.11167385941017688	rAI
1288	0.2027129398724054	0.19571789860519684	-0.02607150507903219	0.0863794525881469	0.050712988472428874	0.04224735472893664	0.045074290696407136	0.09194175817911739	0.11127082289932155	0.10502534305741797	0.10147463736799585	rAI
1289	0.10215789201999431	0.030925153826595875	0.1078176926064154	0.33424919812187887	0.17136017861139052	0.06941220950869613	0.07506910344784835	0.0870989891078502	0.11798815332823738	0.0874148583050662	0.07664750485785982	rAI
1290	-0.211129970230257	0.11933950204343377	0.11450327034727562	0.22359082370770061	0.18317336482737076	0.14061590115371803	0.0982933065117195	0.10327812134617916	0.09525504485235578	0.10367938686421621	0.11378600505487238	rAI
1291	0.1364876527197744	0.1316626361008449	-0.004499067798325631	0.16164322237975304	0.06698995760696135	0.08348099636102209	0.10284300718855077	0.12374448553373808	0.12188517593171679	0.11416069715927896	0.12833930871305854	rAI
1292	0.13100505654145397	0.18839957335777227	0.023056406887093872	0.023876278842163996	0.03769742906140801	0.014720997510428845	0.0890528993449399	0.07977285296504978	0.13468906121728313	0.06918902121474112	0.11342755276414453	rAI
1293	0.07823688205174222	-0.06318248473328633	0.24333755412749405	0.20791837428314427	0.14409651220937797	0.06844237052084168	0.1199033382427427	0.10646515898163922	0.10257287283173509	0.0926701772670543	0.07749335555033462	rAI
1294	0.35153533608066234	0.14633327428860987	0.0949179066365555	0.06955993139889609	0.13366112060180707	0.12394392477796105	0.13318854474864195	0.11775683787840367	0.09099617831768315	0.10756013924747025	0.10217004690708298	rAI
1295	0.31425728539947445	0.19723526848673875	0.2505351015398087	0.13862797897392518	0.1867201763752108	0.038066562193777506	0.12725523078102088	0.09625938317596916	0.10623436840568158	0.12006292611054907	0.12089039054683416	rAI
1296	0.21214363634212852	-0.14131606661996912	-0.12271940890034784	0.2539887968319544	0.05232165173343009	0.06638202454535393	0.09021800496540379	0.12487606482143354	0.12060626980738834	0.10994719363573797	0.10851089707146545	rAI
1297	-0.11131626139582676	0.22432316196353078	0.19128281364197738	0.21955427210371076	0.0013974383706077027	0.1241001261893938	0.02346670709559681	0.07148126609314046	0.08009364784909777	0.10700674191142813	0.07601019741775467	rAI
1298	0.41410544120372317	0.21714595573793938	-0.06497096949593417	0.12113939458644593	-0.013095099309360243	0.10218705969661132	0.13505921356850284	0.144242961237842	0.08916162043402362	0.09356241156991531	0.09066286933725669	rAI
1299	-0.3021213245512525	-0.23736710112017867	0.20256106168804724	0.028397085039109503	0.13447546883042422	0.09008439793731404	0.12249993653427545	0.0645052966547275	0.11470334424939267	0.10038498006523877	0.10743361936547333	rAI
1300	0.16893352543874027	0.6224948595795593	0.26283397873628966	0.03128512734546539	0.16875752245766756	0.14278199987880652	0.17458461499418743	0.09517537951855935	0.0849914533583057	0.09218265436997394	0.1044899987307847	rAI
1301	0.06130203197854169	-0.05085432964084683	0.2288473838176518	0.06613974896450298	-0.04442225941531193	0.11181954204794922	0.08376085173484621	0.09634406986792572	0.10159236035100644	0.08958927746664436	0.10528775970656246	rAI
1302	-0.04492454222131099	0.06563578399295898	0.11062297355894304	0.18286145366642645	0.14613698053316473	0.11403527868075886	0.18113724654832689	0.14310966648253712	0.09694931016155131	0.10998882238001466	0.11455348322235419	rAI
1303	0.11005560678949615	0.3662647614131367	0.2930526603596521	0.1017037978074794	-0.029337227440942193	0.12207949333991892	0.11821678299294056	0.09165488826278861	0.08284831630509852	0.08042122056391023	0.09061058281711254	rAI
1304	0.1531701788327039	0.15842847025249865	0.10275622510991309	0.05575986922618088	0.02037468852539521	0.018705741600330398	0.16348198162895455	0.06830282348780273	0.10243007771040058	0.08945898848104968	0.14321084081443644	rAI
1305	0.09249440989156867	0.15578126830651864	0.10017621195892236	0.15955532711819512	0.04033725807055101	0.09816814099620244	0.05662224249911659	0.13763683749905053	0.0715043116956318	0.12400048707484232	0.08248026062043276	rAI
1306	0.003032573169869394	0.1370631266959029	0.11889501226096413	0.04201907835665048	0.07028189606401188	0.07475739861680197	0.15867525739301552	0.13954122642208278	0.09013097352382365	0.09932628578802777	0.09990945010340692	rAI
1307	0.28913489548335347	0.12547838358542884	0.058090382406750504	0.10603042331257066	0.030265115662185784	0.12199176890356583	0.13292132587040115	0.10264406885930422	0.07915638642841105	0.11511327819565814	0.08454704137952049	rAI
1308	0.1293225219962935	-0.09827690367649919	0.22212978828386767	0.16047474240212664	-0.009266584040866922	0.08162119391555876	0.06759071035867519	0.07954347114978366	0.13514077214729717	0.08987165727509086	0.09791396361782835	rAI
1309	-0.07933792764082895	0.1726086190483454	0.07194443608132768	0.09369093118321434	0.11813623328524356	0.18193997418740124	0.11665852867913969	0.0797921141682789	0.11588692266740348	0.07550674149623961	0.10330317865311704	rAI
1310	-0.03429235995686885	0.0446382507481787	0.2313690484813874	0.26249766218566334	0.06668420395841805	0.07386566404521502	0.14717534202064694	0.09651812272023716	0.11943771146080702	0.10336019385077486	0.10606657774170213	rAI
1311	0.08892015304873524	0.39339877966443	0.10718619558389518	0.08542319980734739	0.23780735432488428	0.11635603533072157	0.05373598425754528	0.11682519703536412	0.07878988427519196	0.1023670878994969	0.08842266643030962	rAI
1312	0.1691267372465193	0.02228619624584833	0.2049946693920729	0.1472867282825783	0.11095780785579595	0.19274810588684674	0.2270339218501093	0.07561051567378958	0.12646006172235008	0.10873487373109753	0.09966684850176089	rAI
1313	-0.24490126119744166	0.2532980644108575	-0.012222461341842924	0.010319657530030946	0.12400038153136599	0.08588080354838175	0.13480516546376214	0.11112711222872315	0.07171051912259459	0.12243985272578378	0.09482068092247109	rAI
1314	-0.1308239291688881	0.3631476387412261	0.1332438382047773	0.17070255021499187	0.0847038697648346	0.1476586049729003	-0.025525162688983798	0.14412351883732158	0.10940976613439221	0.10316415662450733	0.10271686122241237	rAI
1315	0.22981045296585284	-0.327598982977133	-0.0113230978010928	0.2183372977551948	0.14556238210338102	0.16125531956122524	0.12938268962187294	0.08043668068249209	0.08819041230895629	0.11456834567382447	0.09354092919277567	rAI
1316	0.18698255510610096	0.22504966936895773	0.21694983432615236	0.11595033976943062	0.09241995296096078	0.09359455544326549	0.1082888728505287	0.17526682090067308	0.05025614722956271	0.13425529238252726	0.08809956230631234	rAI
1317	0.4304966740783984	0.04040879032903652	0.2927736241808633	0.18662327519656396	0.03941598281289054	0.15266420231449565	0.08707891087407528	0.11781801230729935	0.12459747971261105	0.13043206880591254	0.0846347136081559	rAI
1318	0.2728492404451665	0.00280431396927651	-0.06712796094810648	0.3077199855136431	0.11120635944069426	0.11644388572270425	0.06332406156327527	0.07667447259859433	0.1198876506424546	0.07830647435198693	0.11422025157873292	rAI
1319	0.17038357404436305	0.2646719379971583	0.12654485313661681	-0.06693467416519251	0.07146486577759122	0.12552357963580887	0.1484875817333692	0.10677504763731607	0.06449377514953995	0.09942128363695651	0.09755603790010836	rAI
1320	-0.1334089307621725	0.15091808185516917	0.15835773843125212	0.15523049616196558	0.12966340278343405	0.09574531660722682	0.09817861580101386	0.13152611348091492	0.14735817585836772	0.10351612538536309	0.10951804859938166	rAI
1321	-0.3442980804960272	0.3310513220885438	-0.03393962777222383	0.06074088629391665	0.05199384077610694	0.1518617504983705	0.06988418540844692	0.11262329785685705	0.1135440263090373	0.12182084405539768	0.10962259371818203	rAI
1322	-0.13510049231978485	0.20229573215146704	0.12575926029628134	0.13843455393530063	0.15126004039062962	0.09071907005584286	0.1509258795887077	0.090565120531704	0.08707215633324893	0.09939792292224661	0.10106577893191347	rAI
1323	0.26763404901094134	0.14368632039113524	0.25423749765646636	0.19621538259216148	0.10276895805145216	0.026164286560831983	0.14417525059284958	0.11559974309936744	0.084942378973073	0.11739461796016194	0.09377819787830452	rAI
1324	-0.00883717718734258	0.017875839495235895	0.1915108290326377	0.11024507682897688	0.10439907367519528	0.051113982639039886	0.18324307102096052	0.11857843327916429	0.09030453433364115	0.10431863072204756	0.11540655992756144	rAI
1325	-0.12933344711369263	-0.34811366330045335	-0.13238957286940095	0.14767802413247927	-0.04796510628425911	0.1298316824960152	0.1246442577203545	0.11926503325102157	0.11829902636468653	0.1155852838342529	0.06581925551255065	rAI
1326	0.09547399899709363	0.21012917133080533	0.026126175484752063	0.06750458281714584	0.0935881419806944	0.01010701215600036	0.1300712345999021	0.13375210367734167	0.12183300048577332	0.11666042451352278	0.08275471094008931	rAI
1327	0.19103084674167625	-0.11927949579282501	0.056088042531984635	0.20602695055995077	0.05220403801595972	0.04557819834462045	0.11212054545980193	0.07848504930134986	0.11116644585913336	0.0963026793558784	0.10488563301513618	rAI
1328	-0.02069701754565108	0.1497430189060896	0.2554413917519632	0.1419631543991132	0.17382036445110757	0.1118172514829851	0.06161668639081387	0.12658006020738685	0.11853312847178607	0.10557763196744756	0.09883908641634186	rAI
1329	0.07157220806592217	0.23755794260920077	0.2713746936525532	0.06812275442211416	0.2291775625623561	0.12799929822722336	0.13916548131032175	0.1348567718603235	0.10564381627871236	0.11894121652559189	0.11018931496627266	rAI
1330	0.29744660606795653	-0.06734564910726205	0.050153291550328265	0.09773671862182379	0.15280494293020433	0.09904309140383265	0.12716427126036361	0.049103705399927124	0.06114341104625698	0.1083699287461343	0.10688183317134886	rAI
1331	0.21087515097037945	0.10923778268654753	-0.04044321980412182	0.19551994224439953	0.12918598834747289	0.09839876969702742	0.0982946272020125	0.08216402856818797	0.10206728875328029	0.12928267847383304	0.09498003686372476	rAI
1332	0.24580105899292	0.1686133732668768	0.1361434518392307	0.14209302747957891	-0.012612020941405698	0.1915483930721217	0.03381061022222135	0.11364621472242108	0.09914936290863999	0.1284751974356193	0.11380786031376369	rAI
1333	0.17121330307844584	-0.059045104539400574	0.1103830926234214	0.23614818052853398	0.11887862748869908	0.14453742380603118	0.09961864551296755	0.11808272627246763	0.06620954700709471	0.1151744974526539	0.11537954258156159	rAI
1334	0.017026680434670056	0.27722952676214796	0.10626611208121794	0.0880155306420597	-0.007330379440086295	0.12460860436038664	0.08847837961464178	0.12532368533246238	0.05044008457788059	0.138399710540907	0.09401858822516265	rAI
1335	0.2664153355843426	0.44932947429045983	0.14337723565177488	0.09926017589807277	0.052019649857094265	0.07263878996008302	0.1359377444286019	0.13938836025938758	0.12693588507949682	0.10249531271339175	0.10210874585006514	rAI
1336	0.20817472790832567	0.3796005402832069	-0.07819382415551009	-0.007556081556777889	0.16854885092818156	0.09320188824808509	0.15335075086069608	0.10553969638372324	0.06913639966088057	0.11353992367256274	0.07745065069649926	rAI
1337	0.10771055672928753	0.3558644012992794	-0.03291322912951783	0.014905539919699794	0.17185309211544245	0.10107911251965213	0.12069536707022806	0.11949421389242164	0.12396388489490337	0.10003933967474343	0.06499625612935726	rAI
1338	-0.06499293524952057	-0.030931867185979924	0.05635904555711104	0.24942574063955927	0.07820644732891747	0.13231222873044396	0.07418909219564486	0.08563293464752003	0.06556738938564606	0.1474187641215428	0.10795557245182656	rAI
1339	-0.29703700743225453	0.1406253228700982	0.1378151741731147	0.07365532202896798	0.208898126268661	0.21352976418010572	0.15095666935302063	0.15631149570297043	0.09594112890284803	0.11238933996240262	0.11532644769068964	rAI
1340	-0.043076628007929656	0.04633014009489497	0.4118126827470224	0.2526317176864163	0.13655077128333087	0.08404911924710869	0.11279415966663253	0.13056945694127856	0.07991277460545418	0.11193328838486158	0.10247095899529642	rAI
1341	-0.3002931586549642	-0.00452279411088851	0.043029349810559316	0.014000458327657438	-0.00744262273541747	0.012077370052471552	0.1723953518894992	0.05580376161236029	0.07340043064168823	0.10040875422216751	0.0926423796727852	rAI
1342	0.2590119432443209	0.1027969374582315	-0.02987377760333935	0.10397744822053677	0.006195817930612469	0.20878479309746595	0.14312624582591266	0.08163763045787802	0.1185606079549774	0.11677814522621802	0.11824023288308422	rAI
1343	0.05058502791107054	0.02066778549773091	0.307616162326158	0.19894403413875492	0.11743761112794875	0.16884736466022	0.18501990056498044	0.12945602169231363	0.10642327036474152	0.09702398816469912	0.13136347675926416	rAI
1344	0.10598148366088017	-0.014006338964473324	0.25908029953363604	0.10993627876130492	0.09167242854985529	0.11399590358650138	0.08596459980640565	0.06073451699135785	0.11045968350670125	0.12602077783151794	0.10849550791769734	rAI
1345	0.3134827174005909	-0.07327616232215867	0.4119425220469754	0.14897032149750403	0.1327039091908984	0.1558895432699147	0.17568154562624883	0.08734645685332872	0.10278178449976899	0.07099161559819932	0.09984386127781632	rAI
1346	-0.04118916698241625	0.03320041536773055	0.044623963063916555	0.12148588130806	0.13319037846707457	0.14970105798821193	0.12226917719252871	0.08204886015115952	0.1252481397480718	0.14544810163084193	0.11892125160922307	rAI
1347	0.01858341925614107	0.19668332833727867	-0.18017852096581255	0.16411939204519313	-0.01927976526298861	0.06885182006241332	0.06594747248406524	0.05053289351105702	0.07989509105904498	0.058186578689093375	0.08978094801341703	rAI
1348	0.18074545336623302	0.3030967572146093	-0.04082943869720991	0.24183712619796013	0.0788958746825553	0.14592432977644107	0.07995471485856351	0.05623193979333728	0.18829268543725433	0.08421406217442236	0.10366979987051232	rAI
1349	0.40403806578516366	0.19194945241837683	0.20066619622637874	-0.0010005725786289945	0.051590245518354935	0.11411202252272565	0.06585803526155044	0.050985332452628075	0.11384356104800737	0.11547847035876846	0.1018562081198246	rAI
1350	0.2859228165282778	0.24387628288898194	-0.00398469344647792	0.14220569277666706	0.07677106832344846	0.13695387688664692	0.13308973163744242	0.13115728663951604	0.06168204924150977	0.12030384773919803	0.11236178841481	rAI
1351	-0.004143092033465865	0.1880297605755485	0.04218687104833486	0.2311073609665434	0.07236780633884261	0.1041221080512056	0.14283352346370026	0.06834655196803	0.12466742639950605	0.14258341661484558	0.08373530436676042	rAI
1352	0.3540762581450343	0.15751735177744408	0.1346042623093908	0.11929874404043365	0.13196138872416308	0.030499754652828285	0.12725244362021731	0.07209600826545842	0.09432803372690583	0.11087472575338381	0.11833993463746184	rAI
1353	0.1267525916321319	-0.2570324681700299	0.04450795261157269	0.1339881922269745	0.1795184799806677	-0.01761020591121605	0.1360768056152787	0.06556810286466727	0.1016465013532086	0.0819425770410857	0.13909198864747396	rAI
1354	-0.04608741384333215	-0.03512121455132568	0.19396090745583985	0.23242763832372795	-0.0036779596064134452	-0.0009318960572829306	0.10365639929251436	0.06500105382774737	0.09251677724007906	0.10726329868932526	0.11111406300625398	rAI
1355	-0.04226383911981999	0.1319237429362477	-0.0036488115029836474	0.12449847409720811	0.09254047115695345	0.06463413889145421	0.014118421394469555	0.12003094150128531	0.12237406699979377	0.10018613924437843	0.10762200546993737	rAI
1356	0.18269511376835618	0.011156435516770168	-0.01356898821236775	-0.09049255279214892	0.0739445386994067	0.10794353347324187	0.13027799817008515	0.07180758672099588	0.08064882208930815	0.10317837161244994	0.08234049759492817	rAI
1357	0.1691669572611399	0.17591768911932998	0.11966366141622942	0.13531789671692832	0.08072370165067716	0.1807086099682177	0.1730526864998259	0.14587298119216985	0.12250081040379464	0.1156930876260212	0.11027986727171778	rAI
1358	-0.4331007728913988	0.25844034920013825	0.032569688875289035	0.020740232639197987	0.06557287487245625	0.13852128736374814	0.1006598018631773	0.10315728212039206	0.11511308240059287	0.10291311736462475	0.09738200365783585	rAI
1359	0.19998712054572276	-0.07172286807553227	0.1908753976761095	0.10845100607348007	0.11699998818045154	0.05924505540287408	0.04426596680766461	0.1231007339816825	0.08878570696345729	0.1286840593082175	0.1086253743002774	rAI
1360	-0.19738690379757026	-0.02565336851409108	0.15880253733000235	0.14516536336756491	0.1588305946873784	0.08736454299757984	0.20163054022952104	0.14059240339763715	0.12356768182622319	0.12333524867123194	0.1142946469251589	rAI
1361	-0.09865077281814782	0.17764407916105587	0.1176215478240734	0.043285011138520825	-0.01604014583973213	0.09038136431946842	0.07592940742193795	0.07406656348744733	0.08230357426358102	0.09134235150986279	0.06388976780054226	rAI
1362	0.031863584707374444	-0.06502719477161865	0.1196012747364398	0.16899182342036878	0.0551463479566498	0.12171096933719408	0.06228155305528689	0.15135001567415432	0.08480710484904921	0.11124538483390527	0.08673520990335495	rAI
1363	0.036779690058344056	-0.021050343498832124	0.03351597002910886	0.023808867234162187	0.062120607484810526	0.21902812707967256	0.12400456063241715	0.10098042395645274	0.06602660306877609	0.11069621264961045	0.12461666530619606	rAI
1364	0.44753319834642163	-0.17165589748728266	0.10316850192500877	0.12974741923313235	0.05928314064633662	0.11494148802628705	0.1976209111499154	0.08133347203838234	0.11752747843015195	0.10241238300738466	0.07110149094011742	rAI
1365	-0.13039925412970207	0.23100942160744592	0.05510013165405285	0.08259963625592803	0.14797012991638242	0.11816531494121364	0.12901039506968817	0.055646182531765384	0.08993450332049593	0.11689032552621421	0.10839388205217632	rAI
1366	0.07171620467024932	-0.012905120797383905	-0.010715631580676278	0.037304277189763965	0.15618213103267845	0.19218887618376332	0.10102022238892311	0.1355035464324195	0.11413553407341927	0.0837460192938833	0.09703771183665623	rAI
1367	-0.05413582961500051	0.08282649298656788	0.11436225164930915	0.10376407894447019	-0.006015682179024514	-0.058915331153096204	0.12116242435792778	0.170820050266066	0.09192626214462611	0.15192965313521395	0.11664776623386924	rAI
1368	0.623061856556856	0.17767495731565006	0.18148258731587452	0.02425721265299461	0.21708528177617434	0.09492466173752151	0.04174321416461606	0.1325172997222833	0.14758366684377336	0.11664123338818241	0.10487328581976257	rAI
1369	-0.12403773120462996	0.2420357265060326	0.07102487963846056	0.19298039264944347	0.08650681054075034	0.08877615828064113	0.10778566020349983	0.12695363397802792	0.11034187744767196	0.089411454690894	0.1205501385141325	rAI
1370	-0.13122839923378304	-0.022522360153939443	0.09009317780599486	0.03840347283886139	0.14330940175632728	0.13629838803134559	0.08688799107230215	0.1631697568197958	0.07766208289825403	0.1166641603914058	0.10171478772791603	rAI
1371	0.054229500715306585	-0.07267942337665058	0.06577989834746698	0.022436963990587155	0.10735528971499028	0.1759313730447881	0.05181314571309972	0.10214713367000319	0.07669499889331251	0.09077697147913194	0.11372013285177789	rAI
1372	-0.036431992997384886	-0.2223125474172243	0.02185308945171705	0.2385470239771217	0.0813668405162267	0.034958393670561534	0.21677015113276873	0.07974387658258561	0.10235351843332098	0.10913194741963197	0.09887020109419228	rAI
1373	-0.3424355341776206	0.4393852192156245	0.21299921952357195	0.0833157196470336	0.18403350679847721	0.10595780351265843	0.1743237649247912	0.12511613771387775	0.09773642027752948	0.09578561222865323	0.09945830555576618	rAI
1374	0.058861326399863405	0.4987940186646476	0.16162066402431086	0.1696355159814705	0.050031818767209406	0.0806009710951879	0.08499344656749704	0.11852679444159399	0.09837832486187044	0.09030273997249214	0.1159122173100202	rAI
1375	0.24819593015091543	-0.001538904783389277	0.18257521418082698	0.23118673494126757	0.00024913689917602884	0.07961695669771887	0.06639346540257542	0.09037176127036349	0.11272998593284801	0.09911815754027238	0.09281792109209959	rAI
1376	0.4300701054426825	0.15307164573372883	0.1367367170277702	0.19948027510477048	0.18105171408228438	0.09154719557492295	0.09485065566940346	0.11770505115904917	0.09600207107824801	0.08619727001184409	0.09982353664034994	rAI
1377	0.384312554515278	0.1429017557441946	0.017205604664851454	0.19083001807001412	0.09511397078404227	0.07440586397365342	0.10107686614836696	0.10935535310141824	0.06888773649912076	0.13781095907650454	0.09205514868046437	rAI
1378	0.037476603976492676	0.4592272810906797	0.041108269999471286	-0.08600665490371216	0.14581291657462658	-0.006368804219511978	0.0679620490580415	0.062454254083470655	0.10690944772032851	0.05837136157207567	0.10831165517471449	rAI
1379	0.13578791719908628	0.10705028061045796	-0.10356861803225786	0.19837636245545667	0.325690553999659	0.005345055135790504	0.12074548478521391	0.09993279713244464	0.07464676034347743	0.10039433716154815	0.10804662857846434	rAI
1380	0.11431432085742382	0.3238097537427311	0.18254925579114428	0.11491742373726353	0.05296665340439479	0.17253724554878613	0.11113768200644675	0.11305543147630269	0.13365296881559074	0.12308551789276344	0.0795149958763249	rAI
1381	0.07842522020179268	0.012343868061067107	0.22423879125837318	-0.08699456832675337	-0.04669706350557469	0.135535014940826	0.17486787629302525	0.09140825568629049	0.14606877241927918	0.07982326034961594	0.11706678505630082	rAI
1382	0.05719306953623113	0.07225196833909249	0.46537688252352816	0.13543584546690324	0.0946008918863391	0.16666564299836947	0.05656796155875506	0.13943278536729892	0.11517019010579506	0.10407355613396255	0.1081481140183069	rAI
1383	0.10455860847383142	0.39067061621764	0.09423756287625293	0.055217396396176836	-0.007865241274422648	0.18330778292171138	0.09029283021196052	0.13023933456152845	0.11774258108096872	0.08124867998517486	0.11959438471276138	rAI
1384	-0.2875964035814876	0.4291677422235736	-0.08400701317300553	0.16542021697188466	0.19186476894183782	0.07329242125772788	0.07799789682083742	0.09588741377364861	0.11784350370905902	0.11474694777743667	0.07525179862484385	rAI
1385	0.019723096945088513	0.08614278964197991	0.20046371338081395	0.14047550671932646	0.14463898286977964	0.10162925400267825	0.08719770572819834	0.07268902194308743	0.13752101741043715	0.12823546422623328	0.1275207934944674	rAI
1386	0.1350398254439936	-0.08587913564057523	0.2574315224122655	-0.05065857164632419	0.13820865343311486	0.13049404088536407	0.07278419510971722	0.1417202785505059	0.17337996229472402	0.12439055117794	0.13913039694611196	rAI
1387	0.286526775914495	0.13909627447095635	0.15391442026939342	0.18136875836494182	0.14240668282876193	0.18296221974856786	0.14080798631564215	0.11801599038837259	0.15297103842866844	0.0887134486637134	0.11500035094874224	rAI
1388	0.3100252696930383	0.31457901627727786	-0.11325017613380248	0.27926510977305685	0.029517835044143854	0.10345480180944526	0.14596746779371167	0.10931404428499761	0.10731541830758	0.13042137920268054	0.10162162944233662	rAI
1389	0.19537249644565569	0.2570409177648048	-0.03896218909565335	-0.013133867967133672	0.17627362815302627	0.0969741302943344	0.09691587657761054	0.08786576800530058	0.09794584095341684	0.08526925194316164	0.10615632765610342	rAI
1390	0.028960998286160215	0.031382381508077734	0.23031574553000858	0.15913025246752718	0.14811319689122113	0.2016637991350679	0.08357668789526057	0.13993300950667903	0.14525464232526875	0.09854634740695913	0.10229900342131706	rAI
1391	0.03655641976545461	0.1410360253110479	-0.0700279379880841	0.22202545977336588	0.0925892713806534	0.02287203606903569	0.140958615330324	0.07077181330810102	0.1475146829059314	0.10596020088434686	0.13154708951322752	rAI
1392	0.14614179716404266	0.23797909613202134	0.18972689021044126	0.01185035057914424	-0.02716899703724487	0.07487381076946975	0.11540902098786426	0.09651881843519985	0.11584268275683414	0.0953349646170645	0.09314985041062245	rAI
1393	0.1395815503862759	0.24561180206086028	0.13300538400929102	0.05049968532008795	0.020010350318809586	0.058950153133087525	0.08278943665751923	0.16979422469904304	0.07507371282182583	0.13230418159655605	0.10727401086605122	rAI
1394	-0.08901249802792802	0.03414737919407586	-0.0981673047612042	0.28491714665427764	0.1868078196929779	0.09726784097979531	0.09366919258604615	0.17452560341317525	0.06509281843336179	0.10667403783197628	0.11187533184179514	rAI
1395	0.2876454873773679	0.4915262623504718	0.04961214624368768	0.15652552622387442	0.17295074362204158	0.044368349059198925	0.04946518964103213	0.14411395734488233	0.1505721861147092	0.12685661473007404	0.09774990510391739	rAI
1396	0.3157309684100026	0.12115660865564214	0.06519723890394838	-0.06373824956500385	0.007634259920284512	-0.013261733426232403	0.1230555321030301	0.12260051880686992	0.12317677219306147	0.08257438178381785	0.10663428539377008	rAI
1397	0.040439637455889826	0.18422916494563382	0.21493220125038864	0.1215685742730155	0.060513917465019065	0.07887817294859563	0.11511271755541518	0.0795667219198253	0.08880519419795041	0.11468908245974954	0.10774504246260283	rAI
1398	0.04265426872563071	0.02854223035405755	0.22016162810175163	0.12666379921569398	0.057342747557823884	0.034790428208327215	0.061395451774090865	0.11807799422093775	0.11181491120065387	0.11430197269036549	0.09539302766898182	rAI
1399	-0.45968109574726285	-0.1506997557424563	0.17176891800351202	0.0527170439238079	0.19268451571043985	0.12957784523149404	0.08457745960045322	0.10878506435783217	0.11852963005315957	0.09432814899039368	0.09484171811564902	rAI
1400	0.357384759300023	0.03166873627434115	0.2918511506950443	-0.04135064893450883	0.06667732531001146	0.04239636524900327	0.22906190685324984	0.0796538185318099	0.13344036250280758	0.10774402961755303	0.09729361989145809	rAI
1401	0.2588015844316382	0.18363326130491323	0.055331530980831586	0.23348566307869734	0.1606298248702607	0.0950397065542052	0.10285425681698902	0.12420564769704717	0.14319222910160614	0.08803603095727727	0.1187236185101967	rAI
1402	0.31190040353756876	0.09591292845388763	0.089414626838807	0.14596457693828327	0.18553750093732857	0.017518890671215998	0.08972184815870124	0.10561824152422002	0.09895648109495793	0.10006810730324478	0.09421900218531863	rAI
1403	0.08526292405460192	0.1424512571459322	-0.06446115477011337	-0.030610590908097337	0.07296649627113064	0.09145788799547955	0.08678191948716181	0.146344328487469	0.1331965088159943	0.12096798032274908	0.11737575417020554	rAI
1404	-0.05368659315876166	0.04403429193276299	0.21096239569570974	0.1081596602038294	0.3228745734041364	0.12134472257842258	0.07790251791198809	0.08230557762634268	0.12644343848181944	0.12125649119555318	0.10420453546711506	rAI
1405	-0.02089813299744749	0.3154572336019794	0.19008589071028442	0.10337818023711559	0.12820947797543003	0.16021814350172647	0.15775465426355975	0.07595501714312138	0.12008929114309032	0.0629048753102014	0.12649415728614063	rAI
1406	0.4351042775593966	-0.005611330259125787	0.15169645043707852	0.19029693688040242	0.14655415175736444	0.050379528269755	0.11354882369023618	0.06721010529261637	0.09598255988713789	0.12204629918598722	0.14227185426173822	rAI
1407	0.17946261697119278	-0.20026329704555376	0.19888139697447713	0.09119453636494616	0.16807480939406763	0.15247543010152895	0.13089174650750854	0.12662299878634364	0.07595538241899115	0.09519638015343462	0.11144764719959843	rAI
1408	0.10549662106192795	0.4161715345897426	-0.03921192446090072	0.16617082215863307	0.07613756123280098	0.14421893143410752	0.14407422312594634	0.10848366064425859	0.10133838810845579	0.10803398290914679	0.09788121447517098	rAI
1409	-0.08071545311089386	0.018231343491101264	0.19991136190484537	0.014380687258609222	0.030009796206277316	0.044839777793866116	0.04882927966590242	0.09618112965196875	0.08431934699828791	0.09817248560038004	0.09471172504433167	rAI
1410	0.2595886884557173	0.031128407126672617	0.2821372050037215	0.1384815977593857	0.0684989411219047	0.14240782822379358	0.17299026502336953	0.104010800448799	0.09751906050769374	0.12142259416428026	0.09410176932869661	rAI
1411	0.01746011054097849	0.18256035998173412	-0.01797358639299186	0.04068812777970158	0.0489978381014824	0.06897185633929653	0.14797034084883914	0.08946492911074269	0.1330846321408077	0.16941601738638037	0.09535170980835848	rAI
1412	0.07389392342245567	0.23652591193032468	0.13486941217742884	0.09985907285321238	0.2177078848607356	0.18566068382933873	0.12586091686199832	0.030924866775082497	0.10484696899118336	0.12121965387023091	0.07863683254002207	rAI
1413	0.007117387606899694	0.1458855250380288	-0.06692372045127232	0.027021828439597936	0.08647123355198322	0.11230776225309105	0.050839517207086904	0.14336776930330566	0.09441969645609197	0.12241069515159127	0.10031965706850168	rAI
1414	0.02767546149193472	-0.14290945115701423	0.3298308362378844	-0.03587434601267262	0.04614439318547373	0.014050083488996825	0.14287709051075598	0.14004424635644938	0.06510014855888435	0.0771584577662153	0.11961241031894648	rAI
1415	0.2657016489592861	0.17719343197352733	0.050619048985708494	0.09492028096090362	0.10923519379886601	0.014431232424477783	0.060983618612832115	0.0750624611593306	0.11910602087009545	0.09860267632866095	0.10608466155400521	rAI
1416	-0.01734598921949649	-0.16395097542643064	0.44758497216133836	0.1377703478225072	0.1634312325164084	0.0013730053231673753	0.0836425993944372	0.15498826114039227	0.04244779993089476	0.09497760619450775	0.09572382972927658	rAI
1417	0.306608023523844	0.1660647184546612	-0.09511920377959054	0.279774376966964	0.04038126689721805	0.08981129011100542	0.06831962241167298	0.08385544410799489	0.10856479697358548	0.12481613374021482	0.1237139217678496	rAI
1418	0.05173283292113307	0.3120533418935148	0.07092933050187189	0.08773205809166743	0.11861361118339962	0.1205002466291009	0.07627078218681604	0.09082960291196784	0.09008887814663415	0.11276919050412537	0.12394853324966965	rAI
1419	-0.27489480313708203	-0.020498522259035767	0.02510037042857522	0.10767572139773081	0.08179587123205873	0.07013514957115695	0.1283488803964662	0.07449661395088233	0.14817490886596807	0.10486213874554766	0.10561518457165943	rAI
1420	-0.10956907149057449	0.10222753898593388	-0.10251258444745588	0.04583463511007531	0.20818931958567638	0.20271286339507882	0.06731687296525862	0.03937269411638977	0.12131943667870644	0.11436390473287031	0.12161919109799775	rAI
1421	0.05557247710591865	0.16123357963303864	0.027391768795640335	0.1321633339367718	0.12513846982876045	0.1605871494453522	0.0297142971049136	0.12464906344364396	0.10926049731920973	0.11429658696241664	0.12124172685204228	rAI
1422	-0.27669584740046704	0.28383880571315884	0.17595434055348433	0.012606623127322886	0.11526539790445726	0.12180570458800415	0.14238702209909546	0.13874951597024351	0.07416403276282717	0.12715581253592875	0.08460037911536279	rAI
1423	-0.03631528678868297	0.33027870947447124	0.14267909068641707	0.06710935523229723	0.039685686525948234	0.08111096072534756	0.08284382083576215	0.11433340411598765	0.13673958292811855	0.09894658404293269	0.14158460476793103	rAI
1424	-0.1373668424022553	0.21573155877159497	0.23143919032275465	0.08404924273544258	0.12123847452566976	0.054416942869762036	0.11020024410910771	0.09250434514931725	0.08126810495296725	0.11591894161440976	0.10881108556104076	rAI
1425	0.11285959361724546	0.01242483111395892	0.1511266166809324	0.07396306278771433	0.01614063467527281	0.061425802172953334	0.14038733361036065	0.10804445872170157	0.08692732872529196	0.11667415614482388	0.10153405990019872	rAI
1426	0.03309097922347744	0.0080967313844014	0.15881013911538738	0.1797727468052661	0.08952887845071938	0.17644041197249838	0.07608445926018914	0.13420496800366302	0.06955500773156963	0.10334933967014656	0.1174394172681352	rAI
1427	0.21489159882135161	-0.01192457140829226	0.12018850139249435	0.0928328742738549	0.22600737896753137	0.15262314162836757	0.16812845240222213	0.06552220563374102	0.12508534883092798	0.1271531387056387	0.12926723155345973	rAI
1428	0.3264852370794299	0.18254893879788844	0.22368601436932398	0.13183765276713086	0.06328923517831732	0.08029753458656126	-0.02024085889647452	0.1142146660319401	0.08339002853944735	0.11990194511198123	0.09410131999747787	rAI
1429	0.4346878965979617	0.24001654009380666	0.14938510770559837	0.10591684513397336	-0.021224750221902913	0.04927864089600074	0.11081389542992734	0.10955024736195786	0.10783960020514897	0.09245276323935171	0.0959039133082739	rAI
1430	0.20647053548704494	-0.01850667933994357	0.04923993934647882	0.18255165796793188	0.22903348823569064	0.18410781482632918	0.11304120162089043	0.08213374194926261	0.1415653739356706	0.12168827149913297	0.10348458929861581	rAI
1431	0.21303288619048422	0.07326294358500064	-0.17539198782411514	0.1201233289512916	0.15387358597755513	0.10065318044375854	0.06282843457383923	0.10309205328731466	0.09067545094793895	0.10157979847621593	0.10140383650623713	rAI
1432	-0.06828969714925086	0.1624384379964462	0.11831055188363329	0.11321857550816901	0.23693761037481273	0.12299905075852674	0.11748316058286483	0.11993617598678608	0.08654598769362609	0.11490316145238157	0.11982320685606598	rAI
1433	0.1929535070269677	0.2298053534621336	-0.06401102435636599	0.23851235021755948	0.17925048251824452	0.09715079698228576	0.03850726847466483	0.09946360608483419	0.11065107633446965	0.07989013205450798	0.08779042006165436	rAI
1434	0.12621701576354527	0.02455817080118575	0.013974385097816365	-0.008629867225371936	0.05307032683331903	0.0727935240572962	0.030691661064013914	0.11991412456194404	0.10936066405096707	0.1456245489584627	0.09686375507542329	rAI
1435	-0.21238176427863348	0.0011558201342180938	0.25413933222954876	0.10634169914033112	0.13368368433509828	-0.020567414442725345	0.06431786713712566	0.12792792753455984	0.15237296165152822	0.08066188054872193	0.11010358868485054	rAI
1436	0.09377748454371347	0.11454876565441299	0.11516177164072106	0.08096226079506744	0.0920972599282071	0.11217519960440671	0.08479191595509476	0.04427815787911849	0.15408638564134663	0.11285970786924834	0.10795364497492788	rAI
1437	0.25136998978426944	0.10451868689476396	0.06657671456220475	-0.01839537113684215	0.1250291379287469	0.18306757979791077	0.12241354618538283	0.0945081894274445	0.076022918785731	0.11282025820914052	0.12320066846421265	rAI
1438	-0.1759464473044959	0.20888496026230646	0.008781891804409005	0.1527187896935027	0.15211479668958866	0.0463157909526191	0.038769360546348594	0.14846828755287458	0.09522783014968789	0.07369329067033266	0.09157846757779205	rAI
1439	0.33837832904853976	0.02057496551196181	0.16036187796265836	0.18224135805216635	0.09302290723064383	0.12069281607130462	0.040503220820303665	0.12083472215206785	0.10902740567233161	0.10469181962424136	0.09065201935176971	rAI
1440	0.37880272859316777	0.03454484976118968	0.0736461293196219	0.14201249180583045	0.27005999896918587	0.09417861203340326	0.10247790674506292	0.1310830761494768	0.10676506487217892	0.12567422562857325	0.11314291643482256	rAI
1441	0.21290534325907304	0.31275835097465476	-0.0279479797545863	0.17942144807622704	0.1839561774477813	0.07464156790065266	0.004783504971083685	0.15154727152408384	0.1016003068168996	0.11269410412668027	0.11638010074311575	rAI
1442	0.1566919791767254	-0.05695890968959115	0.09581131022874759	-0.002254677484222083	0.11298889504738611	0.13823529053347408	0.030484611252160218	0.10584814109525338	0.10267367659081919	0.11614648328109213	0.11845869567440592	rAI
1443	0.36391249100465656	0.14213766959794513	0.07173555803258407	0.07851093877593945	0.17569655715664045	0.09249717231611122	0.15293157959580964	0.09586347317289466	0.13050811005633742	0.07674720737511181	0.10607226880187927	rAI
1444	-0.2224349640909404	0.13401616800626942	-0.10436416108243286	0.2596077034687593	0.13091070698662027	0.13943763181201588	0.11682714730050324	0.10952470093893081	0.12777929230744864	0.12051914257013911	0.07424743654443376	rAI
1445	0.17990106870591258	0.20903797909437805	0.22267471767010918	0.10061507989038113	0.11516958543824753	0.06955825246650663	0.14749822130064433	0.1022357722096349	0.1703642262690487	0.12152086558811732	0.10018289272800517	rAI
1446	-0.2555863161605849	0.0998943256108953	0.37573846596500343	0.3277520210239184	0.24316891763729204	0.0863761570405404	0.09396404054867437	0.09943609848474341	0.08398979655032908	0.12127569708811287	0.09182029047142762	rAI
1447	0.5047550032650278	-0.0723583527617905	0.196470279108093	0.16401893031811934	0.17987258201998257	0.11553400871394544	0.022100997853761874	0.07191080529983916	0.10756412582285553	0.1213421295100848	0.0966860185968078	rAI
1448	0.5376810715693976	-0.06385590830804845	0.28287779041634525	0.09941943405743459	0.10875998302237705	0.10272505218874457	0.11195984855662518	0.13257851645956775	0.07692620201548082	0.0904742516827171	0.06996351388195135	rAI
1449	0.18507282027299915	0.051690924839710675	-0.09537688490224605	0.10920305383042797	0.21484352025986864	0.10822517578188623	0.17422004940384878	0.13741812910779327	0.1375108062625554	0.11401989588094821	0.1017616421892165	rAI
1450	0.12101888962796793	0.05784510537869694	0.29009872622101307	0.15197859651031817	0.04123451096489207	0.05153936272018666	0.12724398500086603	0.06776078467597942	0.13211356670884597	0.11550807707983517	0.11095733711072059	rAI
1451	0.30826084830990896	0.14167493456971353	0.02110199917091029	0.3704512463114884	0.20419333080388652	0.21295982709577466	0.15175459786131376	0.09024505333839962	0.10633720820231446	0.09582379491041886	0.09329508130701716	rAI
1452	0.3291848406186362	0.1220640195722819	0.015781040643089272	0.13041146146775984	-0.021329149684009792	0.04633727015996734	0.08038301541345899	0.10359899201767854	0.09253849771370463	0.13166393158362746	0.10654264045604975	rAI
1453	0.3458216743813262	-0.05264101719083328	0.12330739427874499	0.17964494262206487	0.15099730415262935	0.1212117565639447	0.11781946459173134	0.10300574837119335	0.09888656493643984	0.0916723770210173	0.11870644917458269	rAI
1454	0.46818844972434887	0.10340257962128033	0.34891073627764285	0.1035811313229781	0.13612569557987564	0.06232910879521241	0.0832897404871805	0.10541679084775632	0.12059622333489599	0.11653392005021687	0.10237589512996319	rAI
1455	0.2299554291218987	0.2956213580529571	0.10503794171050587	-0.043939951363523716	0.09804439787855194	0.04593292719602066	0.06849812584142087	0.1266539073955066	0.10450809383702363	0.09298677855279733	0.13630910211909664	rAI
1456	0.007354140431636052	0.005225473562239727	0.125931940572119	0.10918631639798912	0.08392430758277859	0.09297555260898158	0.117815265626989	0.10954900968297117	0.07405168932452458	0.12858450816197992	0.10722011934266715	rAI
1457	0.3761367098090251	-0.10431564940211388	0.2647674635055973	0.2545066820740157	0.10005462223030163	0.06258534695973188	0.12801787926125618	0.19271976239232824	0.12816150945595578	0.13162510664036303	0.1085252591602319	rAI
1458	0.3279415571635463	0.0842806277929173	-0.26382428536274405	0.09812111861400948	0.1104120929837936	-0.009908913456449092	0.09055141451165859	0.07196605066266432	0.10981792006291329	0.12796200132695185	0.11261044849426474	rAI
1459	0.22692051221731208	-0.14971721755023898	0.11887080398884933	0.18032246842981978	0.0463368310025385	0.1523626840015108	0.09243801896245685	0.12492885463117799	0.09870054427958097	0.0970980510326986	0.0981378392950115	rAI
1460	-0.3633331281881693	0.18475961503850444	0.2839791276152914	0.3642825812889502	0.20636098778655612	0.1225847304059281	0.060462718320734604	0.04968552728135458	0.09609213654962413	0.09130604976411025	0.09624278261254927	rAI
1461	-0.3435403396642356	0.1415355167283815	0.11278817439520798	0.31965673750603535	0.2015375493403545	0.2074929035558083	0.09520205839498332	0.049584995315178584	0.11430863304613519	0.12058324497943598	0.12793198679367043	rAI
1462	0.018053274622886615	0.25934389205315656	0.010042288213960023	0.20884531595392136	0.23004906311248066	0.025251039385246497	0.11062892168115543	0.10644570253861796	0.1824539881586875	0.11243528969567018	0.09838239863528948	rAI
1463	0.13875030319007803	0.29359586428519613	0.31941196335501915	0.018865074372014394	0.06643570263896524	0.17659986828089658	0.1115573019404174	0.07465186640451457	0.12692695711626722	0.11694907578985572	0.10237167145998047	rAI
1464	0.10397343384889077	0.05548168765831497	0.20261438592827244	0.09145318056116439	0.16266405165070447	-0.000939133759212345	0.09603892667700484	0.07034739703947851	0.06711197513545633	0.13154407025682907	0.08857286830766356	rAI
1465	0.4889137368457536	0.4063707147499201	0.14621981796340236	0.04891696339731965	0.266535755979177	0.07127326190916408	0.05417689712048139	0.06993747351968913	0.1002585275639136	0.15373551832580654	0.07378396166580803	rAI
1466	-0.0701636864465887	-0.07418610729170953	0.10017246777608041	0.17747331350623566	0.17995116748279083	0.08041788811593152	0.10691596530190092	0.038385772901663055	0.07161787298070754	0.10710054248812398	0.09672999344097809	rAI
1467	0.1229784294828594	-0.13260548675942066	-0.04679647831591925	0.07938323200141648	0.14742398518323188	0.10758915494553044	0.1549652918506034	0.1271246754024658	0.12013568565370335	0.11287321093669252	0.10902196978753796	rAI
1468	0.11139916846343324	0.38497882456454846	0.12491681315236211	0.020270119833720797	0.13649689059092737	0.24205997824300496	0.0171474086675576	0.0480886924936175	0.09803654355407422	0.11493865993962932	0.09436799185491793	rAI
1469	0.1879802900532272	0.42247307002793794	0.15590851236235564	0.11852224562731366	-0.06843915048919141	0.0947418332460017	0.10100712777860912	0.11700673446049495	0.11192418883747746	0.11043514795746819	0.10593778931547615	rAI
1470	0.17059603068092424	-0.06480668604266455	0.2604069780834658	0.20609274395736582	0.14518659523040706	0.15900925306303884	0.17032453705165193	0.07123990794426997	0.08818495112454128	0.09517846024891821	0.09088595842139152	rAI
1471	0.13826135668139858	0.32387859244246353	0.24434819273697575	0.2148793101476194	0.013116112387555244	0.09903281354219134	0.10076735745458439	0.12121162801285981	0.07594008885316238	0.13147382426810436	0.09589651672392893	rAI
1472	0.20843022542089962	-0.06818743891196463	0.05184997383074342	0.296021364175746	0.03297718901346658	0.05600663775893862	0.10652572493652453	0.060564709935397226	0.11099981413468685	0.11377613679745437	0.09763580725007606	rAI
1473	0.17131289410795078	-0.28407794105769335	0.384917844199521	0.02409727892327995	0.0943426695734003	0.06929599357113654	0.12258895383287104	0.08040350938408743	0.11884395275437579	0.12824054217330397	0.09537790143181624	rAI
1474	0.22444514808803262	0.214002910547158	0.09674911483235281	0.09247838081017459	0.05429243477309716	0.05436831316624935	0.14664516623347576	0.09160412758109095	0.1106033198840189	0.10045894548540553	0.13333263331599748	rAI
1475	-0.2525204595340468	0.2565026532793333	-0.03168404321511969	0.061267969623853065	0.11633317746792304	0.16698625040769122	0.16906120420483126	0.042381378530440356	0.10033054402830534	0.12188470706119628	0.11364264648965328	rAI
1476	0.2256550060959121	-0.24515381742593131	0.16654643926445561	0.1715420874207816	-0.018870835600827526	0.1794381024494358	0.1664030538710392	0.08488299309312884	0.08872214354485336	0.10915149465013618	0.12893475360702947	rAI
1477	-0.2361065088736883	0.04079650364986755	0.0030019398272199535	0.03072035956776879	0.09946768535733136	0.06209875985754657	0.07493466954000745	0.1136775227849079	0.09719562535486806	0.08076379020078073	0.1441789355534909	rAI
1478	-0.23915505284200325	-0.06324673677812934	-0.29266926269173005	0.1187056612296244	0.19927126690810887	0.04086431435111825	0.14981735500442775	0.05672109988971258	0.0957689652516305	0.1133065785423425	0.13744780508109064	rAI
1479	-0.0823886491314298	0.24515505807884294	0.2185354754827979	0.23332967275531818	0.09980344271436736	0.1318362904814165	0.12396447600908368	0.1426911907163503	0.12194759412985645	0.07743122414869968	0.10384155912544554	rAI
1480	0.29460387907421814	0.04166416088788189	0.1409033655866037	0.031911047553814825	0.14477807481485785	0.07914540174042729	0.07746697520578752	0.09017806519155552	0.13653804698698824	0.0907055732489753	0.09948664693437821	rAI
1481	0.0348770778565599	0.23976161035529958	0.2031272140423142	0.042220675753622594	0.14954934608259965	0.18361981172568306	0.04146956403593483	0.09962113267594211	0.11343744324719837	0.10784366682809393	0.09097763899747036	rAI
1482	0.316752071630092	0.2766714810984157	0.125830782915273	0.1250172276150894	0.11090981483760366	0.02369220733846199	0.11784846392994267	0.14568104140359217	0.11373426754305616	0.1251687733067196	0.07728439682560069	rAI
1483	0.16924768446636848	0.03456324053994261	0.12926864698991258	0.18679002525606989	0.11547417008963876	0.18689735224532722	0.03678692146614796	0.11103054317319906	0.08772507313199995	0.10946088802888079	0.1134319184360627	rAI
1484	0.2557652227820084	0.02744009774159063	0.17604597710463393	0.13402447102312673	0.10661765304298439	0.04730314952308603	0.05286879606253967	0.06232057397442935	0.08528724835598929	0.101327654745334	0.09272337066449586	rAI
1485	-0.1410163393037374	0.03884769677248522	0.2038668422086397	-0.01178686916803291	0.12089855717892495	0.17827342446570288	0.09837710393994042	0.11171308049348762	0.07656147436806117	0.10991881816412749	0.09280745276516786	rAI
1486	0.0912551236316692	0.1306015262931803	0.0644660110007047	0.062397673269506466	0.030300405169671803	0.10349021033438173	0.21009192772149105	0.12199162806714449	0.0799875359499699	0.10760731544943664	0.1005296390493725	rAI
1487	0.08922305216349062	0.1269307703261974	0.3115201857405497	0.12353643622440992	0.1108530056006258	0.1384338583568858	0.08231534836589977	0.05012087155686407	0.10252864190366127	0.15649349806929755	0.10415595545946246	rAI
1488	0.269210291361465	0.0013054248272900974	0.13217987612574789	0.09387252384699668	0.012212533405453942	0.16280907402102723	0.11510698677286292	0.11005404200342424	0.09628955965517423	0.1264943970572419	0.11140304951663818	rAI
1489	-0.19634826581838555	0.18369435225979786	0.0365065186555682	0.16453632620392541	0.06172852747886022	0.06681704456841195	0.1434574447056196	0.09662863087318144	0.10060624076879324	0.11741571060126829	0.12623162571418953	rAI
1490	0.3487537206616146	0.12749749760950999	0.012441549254776188	0.035143711085279625	0.10090768085356025	0.035355112634754896	0.0994645170850875	0.06734146066498128	0.11621005946244632	0.07136536984567789	0.07699487071286096	rAI
1491	0.018726481349993166	0.12422340803640679	0.020881783340379077	-0.03215502447944528	0.15299204082250414	0.186817926643624	0.12871727091702054	0.08747994111573051	0.10036073714028017	0.16956266909912207	0.09204411162520211	rAI
1492	0.4953800938381374	-0.07868366901765826	0.300212101449563	0.13548494548272055	0.13463014250500752	0.02353988466180926	0.1505158347039965	0.09883300503367431	0.08126097900294661	0.09991518289149572	0.09804320733544675	rAI
1493	0.14170406020715381	0.32018545165167367	0.0758788244815974	0.05393350893470247	-0.0124236649288512	0.09358506966389842	0.13603768436117483	0.11133337116416067	0.10604614266223861	0.11316029034032923	0.08152724721477163	rAI
1494	0.088697044915448	-0.11962169763591109	0.059265157720296134	0.011809410037689608	0.014224957585563915	0.07924610522158378	0.15316520269622608	0.1418904161936055	0.09093701480783051	0.10719561672781856	0.09000169863381766	rAI
1495	-0.09960867083390589	0.05939496943719505	0.1794453549756102	0.0435469483814981	0.1346943174369765	0.0888415678658164	0.09293354969995356	0.12321371975842092	0.10985761426417978	0.12875064643119152	0.12421342183963513	rAI
1496	0.37563961285052916	0.0954048225990142	0.21703811815072238	-0.006152447590754647	0.15208278716510018	0.15248484179800748	0.046611483650317226	0.17528971602563642	0.17446477192425924	0.1261131697671075	0.10840006417919239	rAI
1497	0.046259354112934824	-0.04057925680137686	0.008798079093381928	-0.04819867122424204	0.18258242253993695	0.07077846772526984	0.0982336784357443	0.08031425180304079	0.08456978978964855	0.11834438359501008	0.11497108739983958	rAI
1498	-0.14612986948912676	0.15885426450465823	0.032492895564423904	0.10410377627719271	-0.06073042710104289	0.20269667605748787	0.12667337798817518	0.0769277335385218	0.11168471914550819	0.08623426110866136	0.10750566931886284	rAI
1499	0.2615361721432704	0.0021977525841457386	0.13109700278545305	0.2648818766687274	0.08367401686264285	0.19513276508165886	0.15131470528786203	0.04324362100925098	0.11752224854191161	0.09618019607151507	0.12369242673254259	rAI
1500	0.16148159589789948	0.20347363179561967	0.1272180709387308	0.03303074906067624	0.1084344563786688	-0.021130510486192564	0.1291818666688809	0.13370723856271982	0.11444678771991423	0.09744213803464691	0.10540600177438424	rAI
1501	-0.016463316770557155	-0.09849494055728157	0.1778615281686867	-0.0856415861615154	0.0938075268785465	0.17634765653364198	0.1537169160499327	0.050848973828609596	0.07971030674086896	0.08309953571282076	0.12531241848817112	rAI
1502	0.2424846945712927	-0.006438826604309539	0.18132262948756586	0.1296427240161269	0.08054225055927915	0.0683889221306318	0.09624667983236847	0.12320913180231612	0.1314516106848062	0.05956346674827516	0.13983522607516696	rAI
1503	0.22156898495004615	0.1339542650829668	0.24663424394402533	0.22353144820136195	0.30904069442103643	0.04805177975642979	0.1577046716994588	0.05996542161067601	0.12678328461948232	0.08901448559428318	0.13184168850445926	rAI
1504	0.008640897614162368	0.2876965604839144	0.09555040523398105	0.04473274888093019	0.19782856945217692	0.11045538487284881	0.1852678871935404	0.08684407331711473	0.11488080127996082	0.09907744849360539	0.13353376608295944	rAI
1505	0.2004799663929707	0.16175463887222707	0.006763284523100432	0.21910917251195058	0.0902701228720897	0.11695347941750664	0.14453497516492217	0.10671373589065675	0.09367546252349	0.10731661022525263	0.10125259795287138	rAI
1506	0.10769615011705433	-0.1765570976146787	0.22992289099785596	0.03331952730589322	0.19785193468494183	0.059423569931798856	0.08644503414341867	0.10979291496398967	0.09669508284707864	0.11270847014668517	0.1057014098044758	rAI
1507	0.1138772009153276	0.11415479696484823	0.21927581863753506	0.011684958007499439	0.22068334751359442	0.06462484087318489	0.08247919572709328	0.14041102793956256	0.13649909349670508	0.06808283973234085	0.08491450198285191	rAI
1508	0.017799854666706878	0.13142832884909836	0.046307461404853326	0.08646739060512296	-0.07222298859467537	0.1476895078295973	-0.02148696201472381	0.040947377166092945	0.1094234456069729	0.11093346617947107	0.12113927480487312	rAI
1509	0.3850861657724971	0.10095482523232083	-0.06092177914320944	0.053437529029275906	0.10304712561522877	0.09705163783637862	0.0989961260416606	0.10460536783237802	0.08103132351159596	0.12998638005537103	0.07001219353401666	rAI
1510	-0.2013887016571909	0.17723260425483955	-0.05351690924480186	0.2453935269742705	0.1568144892266202	-0.05152355241203243	0.13637698896279862	0.100757655814981	0.13951267844426743	0.11014645139998139	0.11436249662131394	rAI
1511	0.477350203860658	0.03893018995383334	0.10057949443434953	0.019089738188120094	0.14978673092897785	0.029129215815348507	0.09629817117772758	0.05452263926252488	0.10250196115535434	0.11605679959671279	0.10542043982882235	rAI
1512	-0.1338136636599605	0.28527769126495967	0.04069668285033306	0.12278031652572853	0.09440165177417469	0.13902249341172812	0.11832753732322361	0.058759413364515595	0.13599952571475948	0.0993846969959586	0.09507096057657179	rAI
1513	0.2414716223028438	0.17381105850892273	0.16159421611907088	0.06293538410609768	0.07837738906530402	0.10296356685172156	0.1677212099221178	0.1307192563917619	0.08186000128295808	0.06256164474662698	0.08739905207235413	rAI
1514	-0.045409767251804685	0.24910438145656008	-0.040809351359115	0.16033343999344535	-0.029580917971360355	0.17231015538820635	0.03219147515584691	0.13570379682145628	0.13546379876412415	0.09148491463909947	0.09080230587051244	rAI
1515	0.16935768848997365	0.16257051738615536	0.1436188390507774	0.15385628414739191	-0.01716853576704165	0.03416291310760288	0.11573123703680133	0.0821607437905362	0.13472813894029903	0.08421149794161933	0.10742846379181943	rAI
1516	-0.009322158870623157	0.2617362391296883	0.17748442284647972	0.05193502814337934	0.09139070392222641	0.03427421631597325	0.09606545133980378	0.16197446284452943	0.12192897968974573	0.10865132788653412	0.10845355012791684	rAI
1517	0.12464506782277743	0.323255010545028	0.06799328972756555	0.04989077763989878	0.12987490419743758	0.13389737377128608	0.12192137024700758	0.12966667840356497	0.059332295547119565	0.1038544309856112	0.12911760789523796	rAI
1518	0.12323710545439678	0.20059686101277263	0.17852648130209472	0.09754456982548942	0.11188567174778599	0.08494768746661564	0.09185732082297769	0.11449953188113361	0.10692737767265922	0.06776643676296676	0.10460519634423078	rAI
1519	0.11438778122371143	0.4982234404058036	-0.02467113846933028	0.12816572894216038	0.11792171994843567	0.05187588873881767	0.07670356081683825	0.1199268576533232	0.08562871462459301	0.13357773882937984	0.09658371111301774	rAI
1520	0.45323733603959093	0.17831753120344157	0.0028048929051555623	0.10502676378218306	-0.024471983038796333	0.07972254208868725	0.09033043701176414	0.04634932085230168	0.0774787207494765	0.0915156344934246	0.10341576759285974	rAI
1521	0.04457910628187613	0.15674588249559426	0.10236955156120585	0.18515938026530732	0.1090468417735665	0.1050146844047809	0.13232364453008333	0.12890468815663658	0.1066448237243735	0.12764257557648176	0.1161953927050401	rAI
1522	-0.24133506184826858	0.12652755589125145	0.2112996176829297	0.03157482252682364	0.1245567387872988	0.06512940606144171	0.14802922002870253	0.12430552450016116	0.10233060140896151	0.0881908796405636	0.13761283282923986	rAI
1523	0.2026517158908602	0.22786464241533994	0.1356254820700975	0.12250691070782907	0.2009918619860655	0.08240074276279558	0.1529127283737312	0.07553342194898632	0.08998061370737978	0.09343750816031811	0.12603893394249646	rAI
1524	0.22884187087945398	0.09866675022144751	-0.09952126800138186	0.03797241710607634	0.12876541857184978	0.18738324507352863	0.12912453485760597	0.08296344889754993	0.08020337554277344	0.13487838827428247	0.11283091228265787	rAI
1525	0.20691699604246475	0.30166569239641744	0.10608453206974751	0.05539264546522865	0.2322200561809787	0.05165523461107151	0.10895396209763065	0.14103412386328207	0.08350141609974752	0.11073277242183759	0.11654732388270506	rAI
1526	-0.13841884413324318	0.11973085237351887	0.23890191144759926	0.17449457070361163	-0.0525743541181151	0.1134698893984904	0.09154696306210014	0.12805552661808922	0.1052526472318802	0.11210107011454326	0.10220515998300461	rAI
1527	0.012339092167634506	0.3564266537144579	0.01525014268988519	0.32417921566887614	0.13843232173949618	0.18834850879216256	0.03761133263705473	0.08760706047311484	0.1332253831870132	0.07605301084580006	0.09587479764831651	rAI
1528	-0.34171006790816444	-0.1851424692256432	0.018537908575514163	0.14481103901268616	0.008764981925792526	0.057930088259356624	0.10999227811454464	0.0963074972404156	0.06725435074534343	0.1124127459339449	0.09664178895981472	rAI
1529	-0.24595190184939572	0.27402751109362505	0.09273805692532636	0.0744742119978084	0.16979096658694628	0.15747827959294522	0.16139518209051257	0.11262676956899927	0.10957106879256917	0.09593768742374409	0.08723111111209868	rAI
1530	0.48129293503614895	0.37629817502916757	0.10265702800496691	0.17365820558932546	0.05417141753477424	0.10927169414938111	0.18323363488954503	0.12156934603994964	0.10929735340404635	0.08451454314388775	0.10167518975244935	rAI
1531	-0.02530034612145478	0.07323225484093507	0.009970711268888767	0.07424182328584314	0.04913912485606738	0.12103523444863372	0.05934957347246375	0.10704118844222149	0.10577825837261748	0.12743313607919723	0.09998179829717857	rAI
1532	0.14180260963569333	0.1335684672884516	0.18786959105198373	0.2490681900423902	0.14890007293082294	0.09064810983870357	0.09239738128822603	0.1557801608273842	0.13677419560649734	0.0854759735475209	0.08316306061661236	rAI
1533	0.15969308795665035	0.08452244706491624	-0.12276829160030579	0.17598482922580527	0.1353725497095251	0.16721396615195927	0.0435391094943876	0.086712335721358	0.16883016075493618	0.0791771815697406	0.08897936135720733	rAI
1534	0.19597379012538113	0.14714382741509685	0.11708832220060739	0.16805865675472603	0.12231551571350006	0.13963875136284723	0.05580217867521539	0.11319887921615165	0.15873985117123632	0.11192475749435178	0.09279484148742427	rAI
1535	0.09574071713465802	0.2076243179291032	0.1419120359136867	0.008019745142195438	0.07443991781759979	0.12756200819004607	0.07525545086193304	0.09681216340215199	0.11325517735966621	0.10763427995664397	0.10984994769117522	rAI
1536	-0.2971536611880964	-0.029285639689872616	0.28265741912595566	0.10234553480024733	0.20578922551954715	0.06071007730424371	0.012263315346336238	0.06342087780941694	0.10241932688307613	0.12533557186199626	0.10562951217064656	rAI
1537	-0.1996912345904607	0.20180875146882302	-0.008177561329675679	0.1274559274167721	0.01422934758882971	0.12727019301231907	0.11354577733166611	0.08620194062679075	0.1076526002451448	0.1399840415205053	0.13332635319529362	rAI
1538	0.38680488521466255	0.02579486547234343	0.23300005113593544	0.04317323763560852	0.04208550904197306	0.1916344575215189	0.1269138583313658	0.1240523955375901	0.11336436575521124	0.10056021397711111	0.13362978579857465	rAI
1539	0.5288765803659173	0.06137847982281118	0.47531039335430814	0.043592515913588974	-0.0160430344612718	0.09227700139405051	0.07570320181305915	0.08898819635337363	0.10915170358124385	0.08610386548861923	0.11403334783610712	rAI
1540	0.18185670128418474	0.27332597926625507	0.41777953682549823	-0.02367130300391016	0.08044913354449114	0.012530316390936352	0.06752250793642582	0.1310563254510149	0.09949135880403813	0.09670493307929649	0.10451281147977	rAI
1541	0.30963893949597143	-0.00304782499761352	0.2875870951894748	0.1652521424501981	0.044424198457612224	0.12885433109010866	0.007381464062391632	0.11810218955158165	0.11734277690334936	0.1183610704312885	0.07856989322835378	rAI
1542	0.4097165793927146	0.13480352754583086	0.04716954782893352	0.1547629843939506	0.15127182532546446	0.12744067750707472	0.10684431666844552	0.09958665623949926	0.11605892929835943	0.10289618849707849	0.12651543208648447	rAI
1543	0.33168061442666685	-0.21233398554725452	0.028605540262258655	0.08368092168337844	0.12623653999639128	0.0862922013706653	0.10590777922707821	0.0326100917772858	0.10987779569410067	0.10722825411566664	0.11701767359198725	rAI
1544	0.26962519331967166	-0.21890188096243893	0.215553480304979	-0.025706304623994692	0.11944260328015587	0.15619669331386218	0.1110652928473721	0.08923618165076032	0.12033375833809447	0.09785906025697651	0.1007045242305739	rAI
1545	0.02985130609470014	0.031213384980838366	0.15007962076419876	-0.009041278695482515	0.07651473508057607	0.0991636799652837	0.128077832830448	0.09533831726904413	0.09330871909989526	0.1358462179471826	0.1035951960018569	rAI
1546	-0.06343298865444226	-0.01491787025534307	-0.012376744645819636	0.08799771987088052	0.06794681162188836	0.05309551523545163	0.044569554027539406	0.1007457650804801	0.07237467179493752	0.09918465592233013	0.08892731585373523	rAI
1547	-0.08563169126626237	0.2764461052684436	0.40012541718472405	0.06405456353344731	0.22405561767894777	0.06993174473670209	0.09407415657680752	0.06785113547626583	0.08823527600825468	0.12436727532991147	0.1252953533543714	rAI
1548	0.04814990674516371	-0.1280706461319486	-0.06389057241537366	0.10378292967328454	0.12979684605254824	0.12791357376833987	0.07009226157692604	0.1082204008883052	0.08489426334092347	0.08590760493466502	0.12515212358866618	rAI
1549	0.1406355493097369	0.13161381972635963	0.30091094589313394	0.18504295214766422	0.10915896736780549	0.07988266949526672	0.19974231575269868	0.11377319352586393	0.07830908215556906	0.1031175374351016	0.1282095631932718	rAI
1550	0.1004602616487221	0.2527901003274369	0.09213185594356497	0.2606735420561388	0.12303848837315268	0.047227642264143554	0.10709859301722591	0.04544856400320864	0.12425769640132726	0.10647917728121958	0.11371877566252928	rAI
1551	-0.06925438648135222	0.12524146499215913	-0.0395316224531234	0.11579989348143646	0.15021474222667414	0.11199181453004346	0.11085072730451279	0.1501870559720864	0.11597470594295178	0.113798786011295	0.11177168690199837	rAI
1552	0.24963351009589876	0.11137725182918394	0.14849169040276197	0.15988180851833275	0.12702705798258213	0.18502560335608792	0.07789202355008316	0.17436869591870655	0.08619645665947734	0.1178660906884879	0.11109280177878132	rAI
1553	0.298336982357169	0.16524474596855135	0.10486883214736646	0.029808099363581312	0.13801683287217628	0.048907709840752364	0.01708464860416971	0.08190249869608165	0.18421521976784522	0.10549003407395842	0.10318879080701857	rAI
1554	-0.11289400102360034	0.12208371349152257	-0.0854510762778676	-0.04744869367287	0.0375846242386624	0.05488136611431497	0.09621944503849118	0.1325612690399255	0.13288922949852838	0.08630701131139973	0.10905848359358583	rAI
1555	0.41331944076929866	-0.13353998771639627	0.3644972379583262	-0.06370480605515919	0.14779103298867666	0.0980511133589045	0.13132790165870462	0.056341786128514745	0.12105970321972948	0.14851062546477	0.11739216141348248	rAI
1556	-0.2357849491706269	0.06452911515925804	0.15425822966522926	0.014886043542318586	0.06300771511160481	0.10686923539206751	0.04838382345674912	0.16136195458569372	0.08613148353281992	0.11098888336953783	0.11734794366762048	rAI
1557	0.18874016876754818	0.21371435467592037	0.28106395030583986	0.14278551512398893	0.15598034425071378	0.15101262202712057	0.06949740703488451	0.12370746165776489	0.08564683394438131	0.10941503375133992	0.09810333981829482	rAI
1558	-0.10357639344125981	0.5047692385270414	0.07541933953033798	0.15090650824790022	0.007176728377687163	0.1773782119835885	0.07382381015721064	0.115344812704559	0.12200290427143515	0.10897257483436867	0.11613064772316269	rAI
1559	0.4391516279430941	0.49060620018386	0.07839405188690111	0.10307444295213435	0.09076795150278445	0.1210712510491839	0.09710257004815502	0.11291917616642803	0.06162129187185244	0.10471854179425087	0.1442107441916523	rAI
1560	0.4498469740798707	-0.062458328790261045	0.17239179916010117	0.2838802009043187	0.1108878704287672	-0.02272102240247253	0.12086622865774622	0.14521199228947426	0.12069474381157429	0.08203203742470107	0.08905059731449577	rAI
1561	0.1749375482725051	-0.07549316026155696	-0.11712736843424848	0.1436494659398997	0.23982809553030987	0.06374304108605292	0.18478598915279995	0.07761339775179535	0.0622331817951798	0.1102308210088449	0.10902206072601701	rAI
1562	-0.06678434882570014	0.13425178807557048	0.2738411561316017	0.1567580747112584	0.16428410868858775	0.18791495027651556	0.047959017937923995	0.17504647618223054	0.09272749421682487	0.08808671506686101	0.1022426003729744	rAI
1563	0.5104111852044495	-0.14342188176770257	0.11446500751014638	0.09399134533560864	0.06121756464156126	0.15702158877634073	0.1433283181423845	0.10438610285061849	0.06658862814908029	0.10480689751829779	0.08928256220191487	rAI
1564	0.17549490057817968	-0.11474218213780808	0.19799887907212335	0.13865450983289082	0.18283629838382398	0.2833224689632664	0.09595008029447763	0.1029570350464041	0.08882133316943082	0.11185113717270058	0.1327315117575193	rAI
1565	0.06761982190673693	-0.0941072877296423	0.09802739654516138	0.0947016036865185	0.07055886012533513	0.20812419790581277	0.1776162721573371	0.14630138932170392	0.0762522217531944	0.09659721123853246	0.08643764626633901	rAI
1566	0.3467851968444514	0.017334588711264767	0.09462315243089378	0.07835600786354034	0.023687379309620286	0.15486141766098238	0.16493061265913223	0.15413099301642844	0.11505956638515462	0.07268149391894772	0.0942108818827104	rAI
1567	0.08494227901898742	-0.011011300991109474	0.1250404404621619	-0.01222672031196032	0.04378054672803524	0.11610107834606519	0.07265252652031419	0.0705551877605845	0.12793093994026636	0.12279551172121125	0.11275475920628035	rAI
1568	0.4312017364626167	0.3444884180733803	0.1027742217844247	0.13962228556406467	0.030137422340508882	0.0996540223372618	0.13659336079248224	0.0809555494029087	0.10107173282761736	0.11702618465734098	0.13616575517797083	rAI
1569	-0.1178964488799553	-0.0303423377458003	-0.017569600415816716	0.17356701845538494	-0.013706108702937468	0.22505874546048535	0.13805936527628765	0.09967267745761148	0.15333227285401588	0.1307761256186314	0.10727687163983718	rAI
1570	0.4591151064401152	-0.13252997523462556	0.18179411744643748	0.02991773560946805	0.13861013663856597	0.10200399146624965	0.10483609636516107	0.12019207796696822	0.06600971455386864	0.08485656829573969	0.10686886807101675	rAI
1571	0.21905551942268775	0.10986200568920187	0.08810854764614567	0.16743518975101007	0.14728600021475857	0.11724584142682777	0.0786008418356856	0.07724399978893547	0.13871511869255826	0.08459584695895259	0.10837066616834083	rAI
1572	0.26389425272532	0.2603522469132795	0.16233344637876954	0.03190356770428955	0.11290862812400837	0.06774595806514185	0.04202182928063612	0.08770865670131216	0.10354613693394371	0.10371350366558334	0.11787748842096157	rAI
1573	0.3433036391952191	0.011868577063460692	0.08358574717489745	0.1419237796453742	0.03065725222130659	0.041952213097316816	0.13444347945109414	0.11700082382024361	0.14695185155911858	0.10062933045817703	0.10665501829599167	rAI
1574	0.10659431187010286	-0.07429772628990167	-0.011836245169353157	0.022215101741348477	0.21012684579237395	0.06353052566886333	0.09051549151444645	0.12809293854685733	0.10943654421795623	0.08443386975353126	0.10502471832517035	rAI
1575	0.2652635749525353	0.1911308393815333	-0.11210379182363062	0.03466496668729335	0.18121891513440921	0.0709978675535223	0.1447561716080713	0.10017716136683835	0.09592381549159017	0.08967324660940848	0.09155615205569986	rAI
1576	0.02562698712600559	-0.02651803476667464	0.22106220395761386	0.08449843449157463	0.20483009251957404	0.09110267130841149	0.1149974949731644	0.10824650917317648	0.12550767705905225	0.09239140811927482	0.09016084892744085	rAI
1577	-0.029173703291296676	-0.021930746038461794	0.09873063057464262	-0.014466576615155154	0.15599444224977704	0.18182531756141754	0.14238020624993292	0.12408535408102019	0.1110208830440107	0.10177608771294527	0.11608050791011533	rAI
1578	0.18697584534798325	-0.03370856409945475	0.010125227257752013	0.0069756608704556675	0.061868886739200005	0.08414390045486307	0.052664186425500366	0.1232975175823111	0.12371315660389766	0.10114367097241982	0.10144839732239172	rAI
1579	-0.18399351494459307	0.24735067384182985	0.09021419454612699	0.04493004640916125	0.0511980368583632	0.08979759920164204	0.16858623186954763	0.09847577788141655	0.058396848699743834	0.06239321761683214	0.10197422423574865	rAI
1580	0.07310237119090619	0.12817120012829158	-0.011630235869055067	0.0986540914902904	0.1461736479455621	0.05400597653922634	0.16753581109558982	0.14065552882483087	0.12498067759216955	0.14461084567529364	0.12472066585441902	rAI
1581	0.052327825537332145	0.20022249156329666	-0.0028758402327389515	0.2124423776868368	0.020902090008071635	0.0063579031787049664	0.17341362495107868	0.10847237308140141	0.09886897781706254	0.10731458603085892	0.08511639001856289	rAI
1582	-0.16598059089380296	0.1640718813633312	-0.06916620286721951	0.07077779816693022	0.09435921237251056	0.04932344509833905	0.07959785027019672	0.12009779990890866	0.1442600929085665	0.1347015146747753	0.10830513020689793	rAI
1583	0.089120389103296	0.4397667414712977	0.362315376623632	0.22995477421438668	0.00908011607439922	0.14473502455605813	0.027311877674110474	0.16039488311721461	0.13250563006580757	0.11772258305993896	0.10943065398789335	rAI
1584	0.2725649468306253	-0.07592158817262908	-0.012353134869995475	0.21885088853639723	0.18808767569006657	0.1432629648459102	0.02021128803759726	0.17139360925281596	0.10071157075904866	0.1626282171309625	0.114119614911365	rAI
1585	0.09852919031175839	-0.047818054529554635	0.2133470281932889	0.11418656728073244	0.0942287063098774	0.13298874362700777	0.09103828369543714	0.1694742618953727	0.08884510325060604	0.10064533302895881	0.11126503708631622	rAI
1586	0.18420357381284058	0.12998731309880424	0.28887831081188	0.08423186545693297	-0.04304728031465035	0.11204636554823788	0.13600068541294033	0.1137453437274127	0.11485594201783256	0.09209058679972702	0.10490367200476283	rAI
1587	-0.25898294021700385	0.3289647145162049	-0.0017541339506826153	0.18723497117182977	-0.03791160288255553	0.13222032008130638	0.0993594307996473	0.17049303171619415	0.1133460999555676	0.11223714093476517	0.10704287564511893	rAI
1588	-0.11080792528833601	0.22206763478428493	0.10586890756578957	0.2570535803597369	0.09267268681169945	0.15694286028694182	0.06393115948678255	0.1089027168393276	0.12271430584108282	0.0956121107797962	0.1075184691122258	rAI
1589	-0.36699764587353106	-0.022851201087658007	0.24054255202182126	0.2292280343350287	0.1360084922376606	0.10657226133253637	0.051328000157043877	0.08062637501855613	0.11058968409949665	0.11076554072829609	0.10049908590715838	rAI
1590	-0.06300720054652423	0.1911855052470969	0.11845366273263408	0.060129907364432564	0.11389612293585252	0.06913425203093705	0.11576491951265123	0.0827686023888634	0.17080782422689153	0.10619177765767784	0.09812247352940533	rAI
1591	0.33564688379596813	0.010348957736515455	0.08024325283233391	0.24282501578724952	0.08823590372816767	0.08783406035770415	0.10085104902489415	0.07884894565359603	0.08367274771935242	0.11716306048019048	0.10945456326174813	rAI
1592	0.22802819299082924	0.11103411496590064	-0.07447199036771886	-0.024553746484462947	0.023156179819989468	0.0704047339859671	0.12277708997134973	0.08806517179743951	0.09128214281503322	0.10573611448605934	0.1245958024736621	rAI
1593	0.08287749814851152	0.26701956965049634	0.029873775454371327	0.0815426995798668	0.10976522576216753	0.23024490602446163	0.12012811062714232	0.09842929635278884	0.1040935675519768	0.09512541379773622	0.11464016598110655	rAI
1594	-0.11338932376162646	-0.06646770348307608	0.18929860263041065	-0.007126195563638437	0.11627295715817434	0.20393951027765464	0.08995958600737941	0.1395153686139121	0.11498244277941991	0.10378561209269888	0.10514896921090608	rAI
1595	0.23829374066973347	0.5583082621047444	0.17863213954567933	0.22171600736875127	0.10960412729615505	0.10083849256006923	0.10392990687204778	0.05775351731886028	0.13460391548849984	0.09982311669600526	0.10164346610038526	rAI
1596	0.07097477630810452	0.35093431598750563	0.09876419293840588	0.13727533092228977	0.1029217915332502	0.0174181728749048	0.10810900234441091	0.03533487021701132	0.09355049159314893	0.08666640920458459	0.12012741357865055	rAI
1597	0.007859166022161496	0.27575766612092906	0.10572782630823324	0.12010823371932494	0.037649357531516915	0.09434617137547219	0.08355356082024133	0.10655814746410246	0.11546856793701203	0.10466374040387462	0.07896258639100058	rAI
1598	0.20894633148677746	0.21690939242710522	0.243129627962587	0.10155635434655001	0.0448795317485051	0.1273875606996263	0.0882048797838374	0.10761412277834494	0.10508276656262826	0.1596848320678731	0.12200686388575449	rAI
1599	-0.09604834967221615	-0.03160777368193932	0.024472608984953917	0.05282132120257708	0.1754718401368936	0.08630546803975551	0.10184856903955058	0.07054467695607672	0.13117897185994962	0.09154272489602204	0.10703776138712721	rAI
1600	-0.0011693368887479324	0.2591040459103988	0.020741829635583367	0.045902510197147535	0.11760155524581098	0.05005328024514195	0.08684449276467168	0.16478073860955259	0.07312684504432299	0.08939856039765466	0.10279462356156428	rAI
1601	-0.20451744942320976	0.09917481378004787	0.029103579571853288	0.1758349636153441	0.019794762072489133	0.12568016764989112	0.08393514753005589	0.08984031318722267	0.08125607892087185	0.11332693188780202	0.09831251674104685	rAI
1602	0.28192444746985407	-0.12121744443538807	0.05342117009837272	0.2506655115794505	0.09064853992531656	0.07554077933443362	0.17060072612948357	0.12215897466445402	0.08746999318328903	0.09189380780388307	0.10513156962108468	rAI
1603	0.029783093623004575	0.12483776075086156	0.029440140464164998	0.2674672325866106	0.08324061934998876	0.10478452545878858	0.13882991954527968	0.07668639162894901	0.1251506760384426	0.10755273920761853	0.09945879912538992	rAI
1604	0.24755529599478832	0.15438260493024808	0.3359954296127656	0.12478225028424939	0.27236132127784884	0.12248226023870411	0.07186342772978353	0.12540285709896232	0.0916423275110754	0.10533925684595834	0.11836319817211634	rAI
1605	0.3652923158921464	0.19144107792136822	0.019358155341713503	0.2082352484488358	-0.038464708142725235	0.08215896376060183	0.1372258982577482	0.012975749752637872	0.10797903636933134	0.09119432906913319	0.10261370518281725	rAI
1606	0.1749635357008634	0.495892630854023	0.003436630649905825	0.15033398369844655	-8.7432565695451e-05	0.17811872961662656	0.08867591002126027	0.05376045050749647	0.07832986272371337	0.05777646768143143	0.10414489725688085	rAI
1607	-0.3111735672185842	0.29851627832263994	-0.021440785273327573	0.25639133884961257	0.06046848135230946	0.10543435258921094	0.027890664116214013	0.11291439665340751	0.09462096537413547	0.10001028854461864	0.11233888898951411	rAI
1608	0.5543679674740092	0.2203829429119996	0.11977173528354937	0.0999855166421354	0.08863783093152432	0.10874399002730302	0.04862816052937169	0.1813544418307038	0.1189871308739644	0.09153948524838823	0.09508237561748023	rAI
1609	0.07910904454451301	-0.025847520677973745	0.07425419230981815	0.18280286615280825	0.15496767795085825	0.052846922194815356	0.13002085717244402	0.14433477694362232	0.12890050468269693	0.09375954800450921	0.09556269952404672	rAI
1610	-0.09268136148510156	0.12484804217216629	0.08634904973492948	0.00367205633113952	0.14091122168792922	0.023775644559410735	0.10899408189293033	0.1477847704155553	0.08626774041071586	0.07172165397056131	0.12046886318305289	rAI
1611	0.36631062994372465	0.11510865580418558	0.03994573390944717	0.08564103582797641	0.12572935696618948	0.03023067667500966	0.1439179658609956	0.11386345451091237	0.15594970711602832	0.11019689475833341	0.1262012123151732	rAI
1612	0.14977125304937214	-0.16547695993414913	0.01743224992538332	0.00013327304816632439	0.13105410111472307	0.19177907176962097	0.07053186164628025	0.05907202003681647	0.09677373095226804	0.11418488999368814	0.10235741412710742	rAI
1613	0.1899394389856368	-0.281039121512591	0.0938247617992181	-0.07644014443012712	0.25633339142087835	0.003867753960877141	0.052190026394718515	0.15267585657820376	0.08865818467771214	0.09152989124764403	0.10856635891572824	rAI
1614	0.1638964195857457	-0.014767524461383848	0.19143691445445685	0.13268012391428866	0.15320799087189046	0.11886087050954654	0.07754938046016609	0.12404280189762028	0.10509007791967802	0.09904199514275405	0.10647434132675396	rAI
1615	-0.21405025279032508	0.15334512849572063	0.03590798884304746	0.17300359522056702	0.24931583298522972	0.07384442231144939	0.09612814544580392	0.11312672725073952	0.08120740463357146	0.13335986034658562	0.13201946251430488	rAI
1616	-0.17062862250127298	0.35386904482247145	0.18838481380359484	0.2521028172773908	0.0397371058817019	0.072279953751527	0.14821422443237522	0.06557643128966001	0.11513411566450683	0.08850820824408012	0.12264140817110476	rAI
1617	-0.07254862163698739	0.4769449043740755	0.1878249308318806	0.17051584452339744	0.29135300028166844	0.054796478460294125	0.13152838124665175	0.02820995271708217	0.08735351214910081	0.11874100268374407	0.12155516052174951	rAI
1618	0.031152523461275144	-0.07931447619135248	-0.007376999607529266	0.11912505797147756	0.0451248694983194	0.09877968231157123	0.10213987147094258	0.11479384297819585	0.1377930139034108	0.14551821908918025	0.077725180071415	rAI
1619	0.5395246077707958	0.12385583192321108	0.167421922848904	0.0417020762713631	-0.020722307321674564	0.19063175621162623	0.07780936971212384	0.07693726213116595	0.10118615447718052	0.11557330931794912	0.1111974717207376	rAI
1620	-0.04673906793444317	0.028136428527341443	0.1388613409702742	0.1202327794308433	0.14510860602635267	0.1653039187237724	0.1314312800429543	0.056834592662892584	0.13112922892341705	0.09687070810155039	0.13023943114022268	rAI
1621	0.2439905955408768	-0.225878773518692	0.12817979482185754	0.03852788615082234	0.10888420178068381	0.17276808673746574	0.05707210685244661	0.09063458548529908	0.08075579262421059	0.12713280960329823	0.08383427360508786	rAI
1622	0.32713232249481305	0.23887391632140306	-0.02725805076142959	0.20404671961725726	0.16178087186970447	0.10813478504759105	0.08707299476618995	0.12339242912780292	0.12446409291072691	0.15430836766649056	0.11690550023222919	rAI
1623	0.04561087309398009	0.17158330442141026	-0.003477292171481944	0.0770286032657173	0.07152032629691506	0.14872824225887982	0.09686819427751021	0.11953747078349974	0.06877698778311238	0.10759902308733418	0.0927606988216905	rAI
1624	0.39201780023947724	0.21966839790785606	0.10277335857321117	-0.045400327618397275	0.14987599536703264	0.0635550896851121	0.10369862881375075	0.04882719478397189	0.15569808161397292	0.1145653893114441	0.12675492994180804	rAI
1625	-0.06960697876161748	0.20151815326345904	-0.15595358307910986	0.2642067413570058	5.250396341329772e-06	0.13933258148924213	0.14950180114719705	0.12089232276572154	0.10116359208519393	0.11691962018161992	0.09103082329090452	rAI
1626	0.09520548332769989	0.016473622916339078	0.29671399642818586	-0.005008167965007478	0.20363348826202482	0.10087600463482449	0.04070143754157195	0.09078227473138924	0.11047622610132507	0.12404539234101591	0.12136240187313917	rAI
1627	0.3296900529792593	0.12684371180086496	0.18212017590413201	0.14228292680244914	0.09235658280646285	0.15888279625415042	0.02050998696982236	0.1384421056166362	0.0875268063185323	0.10605899797224298	0.09776813546564088	rAI
1628	0.13570780086149475	0.2727295639433213	0.04198992066496244	0.015973434018933166	0.1911334852467417	0.10957084462897312	0.1401733020042967	0.12033875009360921	0.04791851413664259	0.1045475684507667	0.07208133299685428	rAI
1629	0.4638454855006036	0.22028929022294638	-0.06905160141757734	0.11551487569557121	0.09514375028809696	-0.03311543960018612	0.03549709331786375	0.11274825261897094	0.09782531579857119	0.11055070448101634	0.09968082673463916	rAI
1630	0.038642345357778635	0.12025780490001786	0.3187875793280236	0.17853603837156656	0.030613260816800682	0.16130970695249652	0.13133279057980074	0.13096713483993597	0.07285378691890472	0.09474735730373755	0.09059713833066667	rAI
1631	0.2358157197425321	0.2551903325373596	0.25287482922523297	0.08497940121654371	0.13736867540975767	-0.010715764945934285	0.11782702336414647	0.09163497687820853	0.11411361279636055	0.11314504796145146	0.1199027862294561	rAI
1632	0.03972547989992173	0.08118503071909158	0.08957468733695091	0.019172573500246506	0.10208326695242576	0.07297255187027517	0.09057002429097948	0.12951522218980518	0.09821171966208818	0.11158262143603612	0.11185829953537972	rAI
1633	0.10645284694896812	0.022980212367012608	0.14593666297401423	0.015568092956660621	0.043419723812206476	0.09938759914424491	0.032938450877134436	0.1225444814173909	0.127083107659904	0.10325018594182948	0.10892663873147142	rAI
1634	0.037646125014124295	0.05265570206820467	0.17028460918431723	0.1213030019366604	0.0061960455448748205	0.11666495029418202	0.07915187748474244	0.07363838855565492	0.11904296869541375	0.12680697395417254	0.12149781256955199	rAI
1635	0.15290845185172192	0.1868378689348452	0.1228658020218825	-0.0018216027832194913	0.09282589191545929	0.055606727599917666	0.08674436709574983	0.1169495686577262	0.12054533596916155	0.09518475523998975	0.09755318991719593	rAI
1636	0.11488501904032714	0.33218555387717646	-0.07132761351012867	0.14848940431381774	0.06892146727320496	0.05838552232191556	0.10723640090478458	0.08592904728779528	0.1383950737656273	0.09143637100430702	0.10182950169087324	rAI
1637	0.13551769747714568	0.018704074974854473	0.1829999678258607	0.01331603216586939	0.07810285615817804	0.03667656775031121	0.1866588760327655	0.07905001323503849	0.0737190056559111	0.11603618787108955	0.08611089306504525	rAI
1638	0.08560199700523317	0.21076039301605257	0.09501019824011818	0.0036237841349242806	-0.019032341330247435	0.1648823388548134	0.05721704292780258	0.1182274375046654	0.07818450121281963	0.12857947204604694	0.1147014299446685	rAI
1639	0.10522859850934062	0.2539949677220927	0.29295651895386077	-0.08845985108498394	0.1275862498911169	0.04216724966762849	0.19733864565461245	0.04893175185860555	0.13252471653594342	0.13639629719994228	0.11822610793408453	rAI
1640	0.3594399582728698	0.18476046179332323	0.18509213010388068	0.3401782699231045	0.11731865654780638	0.16894608408537418	0.09331053674216111	0.09917293660056019	0.1037385726108321	0.09257770748172023	0.09159666681490412	rAI
1641	0.36843214067400337	0.15883304388493757	-0.08335175471277785	0.24379961815149748	0.13089718781524975	0.042360804589988914	0.08231552216690811	0.07629117271193483	0.12962499000164437	0.11556780786635802	0.08416471479667263	rAI
1642	0.14929747218257358	0.058180134545281384	-0.08022523563793053	0.08019278687518464	0.08561367988834724	0.0647264233913338	0.13367676709555903	0.1136395224417951	0.10729181369210689	0.09774408907223907	0.0983739481615505	rAI
1643	0.3797570544815343	0.22331019685197398	0.11042244575130339	0.1324147303315367	0.06024803654323544	0.13318273533797115	0.11078124689142622	0.06343780813757023	0.10150252379886415	0.14456152439583098	0.10312524882072956	rAI
1644	-0.14331434513480495	-0.055088979117038826	0.04874798626873712	0.222177548439523	0.04131263742081282	0.053318294024718	0.18590428263923706	0.15500921182901822	0.0681975535350125	0.11194366485036318	0.12845842789807566	rAI
1645	0.08766867366622522	-0.08464521405961596	0.157067477209406	0.06544474549603155	-0.023699264647652277	0.06295813206530335	0.05156518516868913	0.12208925658239915	0.11903450435250981	0.10303027930727157	0.0983565811526381	rAI
1646	-0.3216182484785496	-0.13278356686641085	0.15292116761754668	0.08134421230676259	0.11202939891511073	0.022035686019910797	0.10619712992851156	0.05529865617991795	0.14366981392027514	0.1407293691115452	0.09970790466196708	rAI
1647	0.08547793263036313	-0.063735931307937	-0.005223741107796259	-0.016272785091004816	0.15339244634269664	0.10684030306500375	0.14346614438855276	0.09814488103277225	0.10646941893365756	0.11253113087742976	0.08626805803028371	rAI
1648	0.0010880084710727577	-0.05999758815135277	0.2869042048352302	0.1842743097558215	-0.0016495224409201373	0.0940958567365995	0.09074239228206557	0.10124781393811287	0.07250145839268757	0.10853869445511642	0.09632434345024404	rAI
1649	0.17560964152624434	0.193610781111352	-0.0860709249179889	0.24530168838987557	0.25514124447444825	0.04098397893797573	0.15708158388036544	0.0722388708080893	0.16503300617722352	0.08484424934670765	0.11060695030428495	rAI
1650	0.0082610575950164	-0.30293848474686247	0.26295856481738766	0.25407672413432475	0.13449922603862877	0.14085462521710518	0.11957582483185797	0.10161929066840604	0.07898812659553138	0.15455048886868838	0.12981345144778783	rAI
1651	0.6321548692196838	0.31429627643299757	0.12988183947264703	0.19219349749965958	0.22952479374254006	0.045964724559104636	0.05673061483185661	0.0903618984498889	0.10766061764802418	0.16908678546284336	0.1147013015826593	rAI
1652	-0.0077191192940747255	0.02582526047192889	0.14989379290416024	0.17901294985175106	0.1890313907532023	0.08173238948808857	0.14156733127747312	0.09810513035458203	0.08375100751179686	0.13920067710549103	0.10900164039755496	rAI
1653	-0.142443846573159	0.03552962333592697	-0.04117213864422866	0.13227580786094645	0.13705397894965246	0.11797673998324625	0.059366495724364726	0.10940637688847077	0.11435651514394626	0.08423355520001151	0.10888848640341318	rAI
1654	0.2874011227129165	0.053492751027466375	-0.02497672075355804	0.07047817686420688	0.09880727331490638	0.1645960994937114	0.0880392870319272	0.09112891539543058	0.0933805635482696	0.09640502356552318	0.10782870727625916	rAI
1655	-0.08292025946662954	0.21288423323792058	0.13410763091470945	0.21781307651555404	-0.04785160348209945	0.23097415368289997	0.13602309100657706	0.11190091166951852	0.109525071977585	0.08011652165740496	0.10207140765373683	rAI
1656	0.17461852856843768	0.2078007049567352	0.019298207690807614	0.0773411223284521	0.14712561732346374	0.04872708136339754	0.04624018969978046	0.04712153165711987	0.0839124180547724	0.1161490920390904	0.1162664776551008	rAI
1657	0.28284072409720895	0.18590623022725258	-0.04785492415072789	0.10673974490572168	0.08439492072999066	0.04769962691248017	0.15830171152021552	0.14776528543428105	0.10570643090488016	0.09796090454486231	0.09533947239346989	rAI
1658	0.024655624600519947	-0.07021118920460243	0.04216579189299115	0.10989603146147098	0.0878295852761479	0.11400216713419276	0.01803067360071673	0.06508046351632106	0.09980245912756919	0.13868837712592916	0.08601939944873672	rAI
1659	0.2774457384231372	0.09277554236958353	-0.1526574873214206	0.05799597692669988	0.11741179058137512	0.12280879719785892	0.1480666729005542	0.11208518600549232	0.11677543921811695	0.10518895505146678	0.09141784006305198	rAI
1660	0.12153175088484972	0.0497415430234774	0.08050753042132434	0.24600484086791274	0.08763994774999895	0.10366805409894865	0.09754975539085108	0.08928521682392815	0.09889912449112447	0.11293995348152573	0.09873472688940158	rAI
1661	-0.2648344480587825	0.3866473292629016	0.03926600790190807	0.23233293673629335	0.18389723529571264	0.08815149065387667	0.09005330754134691	0.09351398795434494	0.07682817283809579	0.09354776201082365	0.07814196749299426	rAI
1662	0.024787497697673997	0.10925822379920928	0.06973978406216906	0.18478599095993853	0.09972015529213882	0.08194668212865261	0.07988533477643191	0.05043199986638801	0.12031409648171629	0.11456734529101242	0.12179984074739346	rAI
1663	-0.06780435749813205	0.09749467842873188	0.1658668951849493	0.24709156239636612	0.1894703617452545	0.16187075163781955	0.0759623849975114	0.06387595593399949	0.11434174681185165	0.08633568648060928	0.08082683006421607	rAI
1664	0.1624939255028278	0.3105887513892641	0.19028824406445569	0.21220310871413722	0.10553125396068662	0.11413282648395867	0.07148632648180354	0.08222443351846521	0.14427520806640962	0.13162461847061876	0.11398041665705749	rAI
1665	0.7076153936706909	0.12768293503541792	0.014019339558917068	0.20102780848806312	0.24510530944372097	0.18485763843493158	0.12608947334808027	0.11119584482634308	0.11631984230808434	0.11491255462006635	0.08845918530735432	rAI
1666	0.12643678385164187	0.3323676382516148	0.13256577530524505	0.1706180412297592	0.13125026330479087	0.14489878437994896	0.07183466545304835	0.15532162402601288	0.10394954170761488	0.12763904894722827	0.07989085570656274	rAI
1667	-0.1496676338739562	0.042160844274990644	0.04222552912181344	0.0021829430150575634	0.19994487743873002	0.06419350100931105	0.04402089475508075	0.06483007545579803	0.11036145324749454	0.10185834819790046	0.10906474216141616	rAI
1668	-0.19615478707274941	0.14683590595192209	0.1825152803823417	0.07125256516406375	0.17921375569223463	-0.002085765542865761	0.1151605435379369	0.17662238698972216	0.1518593312079642	0.0800787052669994	0.09267531734972112	rAI
1669	0.19134980744389604	-0.05481502385064722	0.014602538612408724	0.08603466600300864	0.052726924389178406	0.1604478607665953	0.12414100624457844	0.10609897069872101	0.08329758507868708	0.10371270590796293	0.08594001799846374	rAI
1670	0.574790456300248	0.2618113246733531	0.06776592660911192	0.0702148895275203	0.2237396919409708	0.17526730827947873	0.08876042281804658	0.11203962334481221	0.10205202718579602	0.10612316304639254	0.11917235571704514	rAI
1671	0.12889501168942952	0.20454794020787523	0.17192384472172118	0.09132140409850059	0.1317599486161374	0.11548692214893357	0.13721064273740538	0.08305775235000865	0.09855667069783043	0.1401660404325351	0.12031673649354624	rAI
1672	0.4248548147264846	0.2540181371037907	0.1336457774270941	0.2742512646471998	0.13303956323820387	0.18072203751904908	0.10557422281199859	0.10265535349118214	0.11856221680928589	0.12451094975688957	0.10601581519362523	rAI
1673	0.11087548228465154	0.054524658767572565	0.0628881144833177	0.02983322351261474	-0.0014322593260291516	0.08115037479808199	0.11541140325730022	0.08395697631138382	0.10202126193768814	0.09958501212360879	0.1065881745702107	rAI
1674	-0.30103431747647813	0.025196144097238048	0.1276781683502846	0.12227024099223052	0.14803495934217276	0.08470225169293778	0.0642710993282977	0.10656867931416884	0.11131292493190452	0.09422280840900474	0.12771850940328724	rAI
1675	0.1172237118280521	0.20296149288702497	0.1928093667034249	0.10501173026765825	0.03234191819548247	0.10472848002332129	0.07217604309752447	0.14311851864793032	0.1153700299223051	0.07820956779309349	0.09480063781621821	rAI
1676	0.17704605011056454	0.24502517669153978	0.11544919916952276	0.02730249950047299	0.07642666903256466	0.1133142632147893	0.09836781961552912	0.05041279818839197	0.10541716726403426	0.1191570874584621	0.11670374368762369	rAI
1677	-0.15781999819095163	-0.02920033292791954	0.4176986934443881	0.1212299227697645	0.07749972344585736	0.06246930277938847	0.09206031730164096	0.15123892294294344	0.09318794867349296	0.0784259662990003	0.09406165609279532	rAI
1678	0.5765643850191736	-0.02590428060225608	0.09937778261474026	0.15093599258404866	0.13878842519467224	0.1531657667041316	0.15351619509691755	0.09484559775265022	0.07520260618427861	0.06594265711999651	0.07705826782828826	rAI
1679	0.3641662385024624	0.15289816255214456	0.146271462294672	0.11234448381020717	0.11876858103993507	0.06261222361685459	0.21431262933398465	0.12612120335458807	0.0965591642809343	0.08949398746162149	0.10399959361292814	rAI
1680	0.29789669780639877	0.05366515753447649	-0.05622167632860228	0.1092752240379258	0.03107471751139007	0.08354904191713916	0.12077723499959445	0.12171562773915641	0.13337237566663912	0.13264580246058363	0.11195467939090131	rAI
1681	0.47583272379866565	0.20667060444588664	-0.005564215296772556	0.1636601018006581	0.14322504222657872	0.14243296571284997	0.09053354235281769	0.1479188852348948	0.07358424339068066	0.08872536029274988	0.14178218663833503	rAI
1682	-0.010203358072374628	0.49968822138828284	0.08476996259890598	-0.05200803956065528	0.1518675551151789	0.10061020446515646	0.1918861203396762	0.08360781488498537	0.08808680126764312	0.14175573032321528	0.13195918124707917	rAI
1683	-0.00040722970743708325	0.1417414512682451	0.46166882391324027	0.039328176566007	0.08862005225461886	0.09667465612243845	0.13989093101666747	0.17037144808158838	0.094880495026257	0.08558413913223697	0.09463799941893174	rAI
1684	0.20872020840400524	0.1148227153876488	0.248496860379717	0.027212997073981695	0.1554652019235949	0.09351945740871388	0.0924718716788035	0.09061978720598364	0.07768173367674377	0.14012459929502533	0.10339218848665051	rAI
1685	0.2723247673695809	0.22580512706066524	0.28791799371206617	0.0223688492820813	0.25875253837992285	-0.0003727070720077201	0.10663334393623304	0.07689581616225594	0.08967774183205715	0.10901768487231542	0.11644598210153723	rAI
1686	-0.13867251652030793	0.2570692443207224	0.18740264070893908	-0.026962816647463167	0.04405638826965298	0.09681468579783226	0.06418538731635533	0.13417592074806475	0.15706631845263738	0.07724107250998827	0.13023739665134074	rAI
1687	0.3155041252110824	0.11521900954943777	-0.0029401404065340603	0.15630014279023238	0.2710864758778449	0.13584925717127713	0.12500024188994335	0.08664796522087177	0.101385801093389	0.11722108239004761	0.11655964691695758	rAI
1688	0.15155890202043093	0.08683101890545435	0.09930249179795879	0.039863764415765175	0.15784543158503425	0.11754442380268985	0.08119095680441124	0.11514685540795348	0.11199724145767267	0.11749045803494242	0.09684438414961025	rAI
1689	-0.06044876232108656	0.18709780323473157	0.32152076582346806	-0.004428259153422403	0.07342081844845631	0.11496138054407397	0.05630703655822861	0.11314658326395757	0.10674016054096129	0.139932179378185	0.11589311224757996	rAI
1690	-0.08490574198321349	0.1790523289251582	0.13047623983365597	-0.02487874889001604	0.11501217971011356	0.09536537372204486	0.1492150992779758	0.05560898476214098	0.1247098204427068	0.0761244602596702	0.1186256341644465	rAI
1691	0.2520778555627597	0.1734994550151062	0.07916221388856384	0.10198295778755058	0.1285154400029044	0.06365431999983756	0.12770500836166368	0.13028768299618504	0.07348863178958219	0.09465822136805953	0.10332526948404715	rAI
1692	-0.005312367446446239	0.13700007004889878	0.08575316731413785	0.09669672278738463	0.1084959131242545	0.09367821732524446	0.12839678047898545	0.1486836851413495	0.09930525537565903	0.10220191186239877	0.11355168643705711	rAI
1693	0.23688215870379004	0.21489662549518446	-0.17114982754643837	0.0722136861037008	0.16717834669929094	0.0818704077474887	0.06697962804822336	0.08971958722197261	0.07881238839735906	0.12523675203715273	0.09300168028508117	rAI
1694	-0.2703547678646976	0.0892354070789102	0.044467296424258534	0.20695946018214942	0.19588307763848448	0.1084419899322367	0.11281210156927428	0.11720622980819295	0.1286192787446431	0.0955857449570976	0.11533222347501255	rAI
1695	0.4207941432799964	-0.17655088755689471	0.14853108121402445	-0.029791168743094235	0.0649768607151712	0.1404986501399764	0.11141196690451986	0.09986402474807499	0.10194719360634023	0.12127847440136388	0.09510578810829828	rAI
1696	0.273757594439898	0.051890509477800675	0.04537106385998753	0.1020773463432899	0.04832747237579922	0.03632148921564339	0.08859530162739065	0.12531853241629337	0.10496847551956362	0.0674643722056254	0.09449040900501351	rAI
1697	0.10207325507906635	0.3464956138256297	0.08131898700418698	0.18810057667593982	0.017685564048881785	0.10019480740965137	0.07845679111819924	0.09482171328253082	0.12936899824279532	0.11840703467966107	0.09821333653139998	rAI
1698	-0.03858644450446806	0.047063265457058016	0.1087707099271949	0.25142410652676034	0.19774144010606057	0.12387652422744978	0.002152414772137528	0.11004081010913276	0.15860934417302328	0.13979738322969593	0.10192364301240753	rAI
1699	-0.11912172371239266	0.09076298302282809	0.23385342660205521	0.17482814449196285	0.08888288893098821	0.07746298481835177	0.1299283046996088	0.03808707488478387	0.05722046741672329	0.08949029781863282	0.1325644395213994	rAI
1700	-0.1602382064538884	0.05429920874431296	0.05856082255425688	0.23005532313115526	0.12131827905900597	0.0015926149079234567	0.11807328468187102	0.11570518771535272	0.12371470767755692	0.11394655952603545	0.10661038992707415	rAI
1701	0.389773701263268	-0.0704381783338461	0.10876091871438545	0.09761016393046883	0.11462895551671806	0.17226665564652818	0.060658921332738744	0.10893348946076123	0.0991258447197575	0.12187131402203837	0.10709002780214708	rAI
1702	0.11152213066041988	0.023214374402252266	0.24149173465829918	0.14738985354807507	0.17415488409573912	0.08143907558750733	0.07641867082247977	0.07455951310770557	0.06872557970541525	0.09051672469257814	0.12282624005150049	rAI
1703	-0.18141989274337486	-0.15585550788294966	0.06178639968878878	0.40299050391291835	0.06405952108847267	0.13738847907023596	0.07787472384643684	0.136122556960569	0.11849572678693408	0.09922352362481751	0.10191483027671092	rAI
1704	-0.1903305255299736	0.1309220833353433	0.17698509801906745	0.05703093886650175	0.21596043940523368	0.08484817149238039	0.18211583110559362	0.10350212471694774	0.09070314213186456	0.10515248284154176	0.09832980809532042	rAI
1705	-0.017305514955109087	0.2978268360312817	0.18876040403536234	-0.010014755933133316	0.11515793457097147	0.16681260331389863	0.11195794005579206	0.06504994417121032	0.0952845632256704	0.12800979119580524	0.10563635822627088	rAI
1706	0.2623923168216419	0.3409775002917565	0.07033880549684193	0.1461786684611802	0.11080268542028616	0.12385126412938095	0.19678054767854047	0.10854428972561035	0.11345220572115974	0.0793768527353752	0.08973296891815213	rAI
1707	0.08491228721219642	0.24783835979768962	0.2801449614941446	0.20246236850172197	0.1871210485914163	0.038048117634947996	0.15764770878595064	0.08347195193936828	0.09245888641497846	0.12705208155061112	0.09759816611405528	rAI
1708	0.015770655430303995	0.3493227166780629	0.08831691223778057	0.005783263712351888	0.09016263334793856	-0.021886565455214408	0.18666879779912693	0.1171027618783538	0.14908368175637993	0.09480161051547334	0.12055607473672594	rAI
1709	0.004633367896810976	-0.14143133488251386	0.34216231971351235	0.19914375646087587	0.17935805450590625	0.04721703055280385	0.08488561714734347	0.07613065531920404	0.07139227939706619	0.1037403593921148	0.09309611679387643	rAI
1710	0.22496712713120945	0.33174458909757604	0.4247557227758736	0.10905943507427339	0.0975768996160307	0.16070198671072505	0.13805744335420955	0.10233999685058877	0.12721969795525134	0.11689901791272299	0.09298303685701946	rAI
1711	0.12273504618799602	0.24232432734440829	0.07170112816012099	0.0027684756226253617	0.14546541592311038	0.07179169769362438	0.07505189328929766	0.07703268353387026	0.14115730280407085	0.1199077601259256	0.11198884939914686	rAI
1712	0.14396700271887553	0.019227139515689	-0.05017927962028943	0.1770433183715086	0.08977867630720895	0.17914108632351644	0.1568637729320016	0.0832461028523745	0.08101430067844705	0.10480163398825773	0.09647443207153052	rAI
1713	0.21044483815406134	-0.02575387782936614	0.09965520838442973	0.12679892383913674	-0.002941200872834874	0.10004927839652392	0.066999172688	0.15199545574243722	0.09344054787026658	0.11726716925712027	0.08765888009041008	rAI
1714	0.3020874074548547	0.18773672521892926	0.2764366836592272	0.1519390661738907	0.13963990120615796	0.2798105844257167	0.10932135013171289	0.049298340853420025	0.08831902496523437	0.10663473025149456	0.1122571754987747	rAI
1715	0.10055478615758581	0.42587164571136954	0.15649593215970733	0.04022174061672037	0.17830440649330415	0.07999094582628595	0.12234262961491718	0.09412736210630074	0.1501454893416571	0.11735560794878601	0.12682684249919185	rAI
1716	0.2874605599484445	-0.02359118041604758	-0.00783267330716455	0.1393187849694928	0.11171072507823845	0.24548925943649644	0.15283288398217912	0.07687688471290445	0.0839769299498764	0.08991653100238699	0.09083659545088632	rAI
1717	0.12140909130330675	-0.08588855795626553	-0.03273432487286245	0.16571444065216126	0.1112693216678786	0.0982862376807459	0.03623850879554554	0.08867754726268243	0.11719518670883243	0.12682643080398215	0.07993687482263365	rAI
1718	0.07790357598054687	0.6031207293933515	0.21071353173732632	0.1914089003261479	-0.02017240660828854	0.1403939128792333	0.12271460718909814	0.11970119728117865	0.12846587610216084	0.10907982709394529	0.08949022383806549	rAI
1719	0.2652461120378596	0.25800137227594133	-0.0284831410018638	0.014250594418810526	0.1261387989353135	0.16843341541857906	0.08426462471764261	0.03837759182577328	0.08468908506445484	0.0936275614449021	0.12179458036119217	rAI
1720	0.22354997818081077	0.03792939513202721	-0.017874378573070424	-0.09441878792011042	0.1243776122553691	0.12664696859523764	0.05084284058388316	0.06294977570632003	0.13850910210210224	0.099650298575099	0.104648233588105	rAI
1721	0.37677648775829453	0.3594797829371615	0.09969865877766629	0.062326087459778204	0.15983589671715362	0.035686954823882414	0.12819205322155475	0.12257083346744353	0.09974706359182202	0.12306264849927809	0.11676807102175657	rAI
1722	0.08893842956790982	-0.23368824283035558	0.1281292384458659	0.12364428859099479	-0.06046321167197254	0.06347135156294445	0.08274429107471142	0.17273736447200871	0.09272844670709905	0.13614654018769165	0.11030281937609265	rAI
1723	0.014170877195486736	-0.10469730934397996	0.039425029014436466	-0.03829839685075283	0.17330042307762142	0.03155090953399809	0.04656506027205985	0.16283695485950647	0.09597763842955555	0.0999545129561479	0.10714953852757228	rAI
1724	0.3526534597117599	0.10908868136306314	0.01668307714158585	0.242083596494104	0.14308836556351243	0.11003898861529424	0.11529771704123995	0.1745915761597963	0.1257127774842784	0.06975234485274578	0.11691712102438642	rAI
1725	-0.30885348538381474	0.2956297146764559	0.027443872392662754	0.0392846523069616	0.1519562091884146	0.09654553286072307	0.12093880504017655	0.1394053792296126	0.12836389070186022	0.12804467472817563	0.11743430536492504	rAI
1726	0.5369315318425211	0.06181633597397832	-0.06786057094441925	0.07984426010869822	0.11591231734919319	0.029663248555348583	0.1299182688495223	0.05528229172604131	0.11417198759877846	0.058476221250524714	0.1196577594278199	rAI
1727	0.1707316702887834	0.19745084986333533	-0.05166764447567543	0.021177784221179476	0.08679898552105395	0.11084789124411082	0.040554584292201705	0.04061860343196502	0.10819384615801593	0.08024322839698583	0.13541782056415602	rAI
1728	0.22325714668439922	0.12103585189311605	0.2582637526904463	-0.018146650357762705	0.09364370108557771	0.1451631506032502	0.1394546411061912	0.08134192750924424	0.12596479905314847	0.10747166071715661	0.12705871153625747	rAI
1729	0.5344124143111197	-0.01651793874132421	-0.14792706682594178	-0.1173562702778381	0.14663850416761534	0.1669917708435965	0.13814001222151456	0.09070538728342345	0.09398540575395749	0.1148219255127886	0.10355013155719504	rAI
1730	-0.22711163861811579	-0.07304836632493582	-0.026961426015465587	0.07677905528573178	0.1141826404193784	0.16488559265398844	0.07444028746721741	0.16113174528707258	0.058497839281533646	0.1313604694445295	0.10039052729356181	rAI
1731	-0.2551406412674452	-0.016680531254201682	0.1746576762164683	-0.0055511963801721615	0.05586687538892116	0.05076931315020325	0.115650465392713	0.10503417909224119	0.1624513482326063	0.11454413054418083	0.10648209985592025	rAI
1732	0.7919856167107973	0.07874728304493081	0.08474335401880813	0.03220649900602958	0.3295693390970619	0.014781912523583919	0.15710512098873752	0.08218204118212263	0.12548745119348126	0.10913012094904602	0.0820705633853798	rAI
1733	-0.11046090908989213	0.2843587638701532	0.11858908355704915	0.16167215466731888	0.12070235105641457	0.07841117456985507	0.014699833040162537	0.10678849010775314	0.13221101762804252	0.1198805979206992	0.07853981546506776	rAI
1734	0.18475730393511344	0.20068981753718998	0.04853992068694012	0.14929591754922147	0.25699115026919667	0.04381882344293947	0.06302753656557868	0.16183083692950032	0.10081940124139284	0.09915169241314122	0.09888377452454061	rAI
1735	0.5784776435193396	0.039318347298835876	0.1395092282120676	0.11116780783255473	0.0640861963956547	0.08819833948502209	0.044486303264312105	0.0887938797883848	0.16841316587228403	0.0882271830053895	0.10764753257299593	rAI
[truncated: 48,264 more rows]
