# Supplementary material for: Nonergodicity and Simpson’s paradox in neurocognitive dynamics of cognitive control
Source: Nat Commun. 2026 Apr 27;17:3494. doi: 10.1038/s41467-026-71404-0 (PMC13121725; doi:10.1038/s41467-026-71404-0)
Supplement: Supplementary file 4 — Source Data [file 41467_2026_71404_MOESM4_ESM.zip › Source_data/Fig8/rs_proactive_delaying.csv]

	25	40	70	115	195	320	535	895	1490	2480	4137	rois
0	0.6710443483057956	0.8603692221717149	0.9589629306849088	0.9519293464022139	0.9479254461659078	0.9538015823872497	0.9964179107499426	0.9923461149173926	0.9979125177274066	0.9984678056690306	0.9977545799804819	Shirer_networks
1	0.7097822762132757	0.8511802304296826	0.9728808016972806	0.9681889314791015	0.9861161649083672	0.979497317377171	0.9880939753647743	0.9951324784950522	0.9976408189596614	0.9972362677546964	0.9987633637494738	Shirer_networks
2	0.7449617241507567	0.9764628695837776	0.9212315984742113	0.9678662446968546	0.9751416677165763	0.9829695833503506	0.9968726135658832	0.9969160886718232	0.9960251276782784	0.9972402579155109	0.9989443105569346	Shirer_networks
3	0.9426778053173652	0.479366333525595	0.964167683707672	0.9426077222754087	0.9910940138139246	0.9931576744409388	0.9617419445852353	0.9972995798395758	0.9958777862100022	0.996944733717084	0.9970716982405217	Shirer_networks
4	0.7737040650478664	0.8285570906127986	0.8992987309892704	0.9353146038316981	0.9794751851202153	0.9958267628367943	0.9948197173669511	0.9920265078269646	0.9925607103941763	0.997662390422935	0.9995175863314112	Shirer_networks
5	0.6500025927454012	0.8184492605591704	0.9205815053162554	0.9661884886591598	0.9654044532068967	0.9922196943934121	0.9886937449490731	0.994998668602152	0.9990375693107871	0.9977011420816306	0.9974367146121446	Shirer_networks
6	0.9063047217725841	0.8726568962486303	0.9761633396265306	0.9609637163690917	0.9469181441736936	0.9863682533597213	0.9855354908654574	0.9953315084954115	0.9952936011770877	0.9984844651950193	0.9994343645660346	Shirer_networks
7	0.8550695217763151	0.88897970297467	0.9561417591472321	0.941514172032831	0.9682825439325928	0.9854320265608845	0.9886796097739052	0.9944560683442891	0.994918492064567	0.9963825966448604	0.9977555226515704	Shirer_networks
8	0.9061719769131625	0.930787140027039	0.9003719021899568	0.9542519802435416	0.9692027808283754	0.9897825266190282	0.9891732903302587	0.992007509717231	0.996039053491343	0.9953702384268385	0.9991871462061493	Shirer_networks
9	0.8968848180051692	0.9280060119362175	0.9273554923395614	0.9494630947488572	0.9884141275483002	0.9856576766817667	0.9865385872724879	0.9925926568811483	0.9976837044909013	0.9985342407176323	0.9967999942062656	Shirer_networks
10	0.8550065944737355	0.8460427864837352	0.9683628746366373	0.9419489737884699	0.9708303730383225	0.9811213664062557	0.9857351135321704	0.9960980601317035	0.9961904768598757	0.9980882599190501	0.998623879524035	Shirer_networks
11	0.9450145405875121	0.8371483640381789	0.8876791732620116	0.9394613793044504	0.9430286548375068	0.9717702339612164	0.9932263949697551	0.9951681894349771	0.9980646027210746	0.9993923383884212	0.9993268762526527	Shirer_networks
12	0.8307292929257242	0.7880489399951469	0.9685874237133014	0.924445604281807	0.9740981959017717	0.9861297037631096	0.9890722165888315	0.9862081426179254	0.9992809906632583	0.998042076702508	0.9994081095601397	Shirer_networks
13	0.8767640673478438	0.9038932758913247	0.8647282347434	0.9841011652392911	0.9675150987051628	0.9693654381687942	0.9777050555096662	0.9945962866082322	0.9973744487899925	0.9976028535921431	0.9979299817171627	Shirer_networks
14	0.8492978528262604	0.8515382455583563	0.893183087575716	0.9183745070624167	0.9858730361899171	0.9845952016366013	0.9893859645315932	0.9949435610989535	0.996459027070453	0.9985417293472554	0.9984704116177948	Shirer_networks
15	0.9049808038503993	0.938788764322853	0.9557101903787728	0.942310088789759	0.9687385141496514	0.9846193383279009	0.9949835534273431	0.9951345000623921	0.9927889727033319	0.99795559167616	0.9974884054861721	Shirer_networks
16	0.8821034528411072	0.709187837008691	0.9797294091080425	0.9450383906046076	0.9743686329185497	0.9918706853511786	0.9882677313210673	0.9969092132288753	0.9986501234912437	0.9987893843796126	0.9985228988637417	Shirer_networks
17	0.9278052942514758	0.788103653584791	0.943986592098403	0.9794361147920864	0.9762315414330657	0.9847422757534392	0.9947093138277967	0.9967158680284081	0.9973405802281345	0.9982980796820088	0.9979711005439013	Shirer_networks
18	0.6415456307690313	0.6942172684017356	0.9743645294883947	0.9677623385233447	0.9840117969978781	0.9720478916945046	0.9939919414770775	0.99254609336096	0.9980635022635609	0.997567937508063	0.9986265049105731	Shirer_networks
19	0.8296139604600541	0.9243636388838633	0.8822001643474087	0.9697156960902004	0.9592583319291368	0.9888335243404124	0.9950570034468406	0.9923138185616427	0.9942218995318599	0.9984334440789716	0.9976721140224836	Shirer_networks
20	0.9573500984809175	0.8206525090187913	0.9547885037825892	0.9774127928354234	0.9734168350236502	0.959280047778362	0.9942444968752546	0.9965815394980088	0.9956833178327184	0.9962615292912103	0.9978775443384252	Shirer_networks
21	0.7600562254530425	0.7427264811119648	0.90233361508737	0.9362489042505441	0.9699297522836388	0.9800646514202417	0.9828888774206525	0.9952906006576888	0.9930886582749656	0.9982495894010517	0.9990159415520462	Shirer_networks
22	0.8480567650834983	0.7685080332145695	0.9691405797930719	0.9787479140703725	0.9767325868557738	0.9877506090943415	0.9848630524227171	0.9952749347928967	0.997050661673222	0.9977827580003499	0.9985916374664363	Shirer_networks
23	0.7786533856237299	0.7575416137276301	0.9075930357741545	0.9230012766964124	0.9666217347847841	0.969267123497982	0.9790620936014132	0.9863311510351138	0.9974088050142842	0.9984969197346646	0.9991573317930788	Shirer_networks
24	0.9076182923763496	0.7629815767678518	0.9651932684553389	0.938887306294999	0.9806659294530655	0.9860211842143182	0.9976859720620201	0.9947800344632378	0.9978498688212819	0.9975934767968	0.9986562569431124	Shirer_networks
25	0.6715770679969265	0.8610832481229378	0.916258428047627	0.9746355469852163	0.9815739942430082	0.9866858833650112	0.9962196373570447	0.9922874298029459	0.9960964011564988	0.9981214716834084	0.9993181339379885	Shirer_networks
26	0.7689866936008503	0.8537196109326992	0.9705808626630462	0.9655253732010836	0.9745551831811217	0.9726414642834832	0.9896796927319063	0.9929786182256486	0.9957373431010309	0.9966458474665172	0.9989522578246814	Shirer_networks
27	0.8669043816822455	0.975506967969312	0.9305586067973053	0.9462761650231185	0.9791937199382524	0.9862009714458342	0.9841013456574528	0.9940706968123068	0.99361969054484	0.998783543808907	0.9996762162081702	Shirer_networks
28	0.9410998901221796	0.9616953181002256	0.8814860386220454	0.9725364664648025	0.9605516005924088	0.9826358245070927	0.9905805269029213	0.9915749214303304	0.9976117929005832	0.9977293972519475	0.9994297006934331	Shirer_networks
29	0.9129460012076471	0.9024808371303101	0.9595742728634317	0.9700686884498901	0.9664401616049157	0.9857155349704003	0.9900952724404817	0.9970914983566165	0.997233471119273	0.999022725859602	0.9977010386926868	Shirer_networks
30	0.8627925172552289	0.9258557011411426	0.9251560711056227	0.8993439470930518	0.9761142627578909	0.9572852086343941	0.9867136653798818	0.9971851785340595	0.9965880333663337	0.9987096085419342	0.9992108715950553	Shirer_networks
31	0.8747447865289062	0.8540436193843464	0.9409635859999577	0.940611258060701	0.9675611702959311	0.9936691279328538	0.9875539838030992	0.9912090699051568	0.9942242982703362	0.9988966323996064	0.9988938055952148	Shirer_networks
32	0.8658277942993253	0.9534538314788022	0.9582863423719574	0.955022148285551	0.96250360126831	0.9572778356606652	0.989716699746469	0.9883950180994857	0.9930943274422122	0.9970914762937564	0.9982713703606376	Shirer_networks
33	0.8466791262917575	0.8167095169004073	0.9459026787179664	0.9578004864561667	0.9681445986315218	0.9868552136363177	0.992822538747792	0.9963834484769576	0.9953308817924651	0.9983026724899404	0.9983943763589683	Shirer_networks
34	0.9034905969888544	0.8688912007003813	0.8900363412915312	0.9865152672777406	0.9568851712071598	0.9650906922426116	0.9880649716585739	0.993462451193796	0.9949130427415434	0.9986866502511831	0.9963921385853293	Shirer_networks
35	0.7647659818078653	0.8015835698054897	0.8452647636832884	0.9468611259438591	0.9692986166420602	0.9880677375827254	0.9800963827614182	0.9922071859079346	0.9954397866632158	0.9979344474458897	0.9983920726084924	Shirer_networks
36	0.969017204257743	0.8998628213354727	0.8280853761946427	0.9765724632459374	0.9243227800119289	0.9887454378568366	0.9924751832917695	0.9970830100754277	0.9981022596560194	0.999350764077992	0.9977036485119698	Shirer_networks
37	0.7924728928438798	0.7924029488484307	0.895893597998753	0.9576219892858796	0.983701655352794	0.9926518223969396	0.9755022519983467	0.995332968661917	0.998576458738274	0.996741614047315	0.9986675954696176	Shirer_networks
38	0.9210233133479404	0.6529433292513711	0.9355986171257166	0.9434162109357258	0.9926172540045746	0.996730727516747	0.9893298353184024	0.997560237847641	0.9957962496345845	0.9993201965390587	0.9968365669805679	Shirer_networks
39	0.7505369269448907	0.811373120550324	0.8748016466001667	0.9633088790076714	0.9762245145863011	0.9925975641921297	0.9949670839445702	0.9964890048345769	0.9964821854600218	0.9985740278959135	0.9988044334471382	Shirer_networks
40	0.8789368590066859	0.8304859730660985	0.8969559876422313	0.9368661458332819	0.9569372785553218	0.9703779807027078	0.9942988163943418	0.9906317219625659	0.9938524992763631	0.9979716720326748	0.9987314203828929	Shirer_networks
41	0.8271159728465318	0.9257080052366831	0.9448669956390856	0.9544648029829625	0.9612426455619649	0.9906374261986699	0.9904560681997515	0.9952817215924357	0.9964992115155576	0.9993072377881617	0.9991385070011063	Shirer_networks
42	0.8930297169300149	0.7968967437461651	0.9069113962867399	0.9410045743377438	0.9832644619424971	0.9870619171320981	0.9862873967178688	0.9888168233097605	0.996233833691684	0.99599851286188	0.9990546842812641	Shirer_networks
43	0.5666925993090007	0.855931868022178	0.9236569215194346	0.9701715366391321	0.9777464776362719	0.988164614959229	0.9889554446165345	0.995192658789353	0.9955502102252117	0.9976598485832571	0.9989634324629304	Shirer_networks
44	0.7223455274474464	0.7748714798577121	0.7373998925336346	0.9743447456561386	0.965465182651888	0.9937712870092918	0.9873808155125472	0.9934051014330787	0.9973462170308227	0.9955598554735523	0.9991557975626144	Shirer_networks
45	0.48584419021737735	0.8854604830682692	0.9680872089347707	0.9470915072685545	0.9477396298399772	0.9857111956272333	0.9877792728870943	0.9931531771939544	0.9971458592503558	0.9989248611884909	0.9995128434601874	Shirer_networks
46	0.7918735238998252	0.8191035957229624	0.8650723955634891	0.961082747806834	0.9733088336385368	0.9728100687852903	0.9907755331343028	0.9930755670201615	0.9949069443161425	0.9985425427280274	0.9986925721508004	Shirer_networks
47	0.7498779948575278	0.9302383123328253	0.9128785720585181	0.9365684671892377	0.9926965549616764	0.9905364426280032	0.983679754107237	0.9900379371675543	0.9990545275698584	0.9975052880000381	0.997670811478388	Shirer_networks
48	0.9685430939423291	0.8772047613639394	0.881171015285001	0.9423399684666947	0.9712794197206467	0.9718938659026469	0.9914563448995841	0.9955161220428419	0.9975774773578644	0.9978976105710451	0.9993582403211062	Shirer_networks
49	0.8304739903182832	0.9068800750133748	0.922257829352679	0.9799352944371904	0.9774266165487645	0.9788660149556615	0.986128241780621	0.995382905637828	0.9906062941017174	0.9987901390347131	0.9985326742099976	Shirer_networks
50	0.6923781242222611	0.877547026096856	0.9535320275118175	0.9177561487106365	0.9825878944990729	0.9887666986650502	0.9850680059534553	0.9948467074631602	0.9978867660199371	0.995059899666469	0.9990612972250373	Shirer_networks
51	0.8102510417105289	0.8928772157433198	0.8464937627500895	0.9643379859596125	0.9724747927949136	0.976421241888977	0.994715198142115	0.9949238515700265	0.9987115462879217	0.9989322100233584	0.9991868912517325	Shirer_networks
52	0.7236208046874972	0.8066924967187611	0.8570818754684015	0.9346146645574734	0.9824254951283973	0.9922758429626384	0.9927091164187922	0.9946459292320777	0.9968572231775776	0.9984096778284559	0.9983745199310909	Shirer_networks
53	0.8427163923549742	0.9138447670590265	0.976074780019219	0.9192474240229188	0.9818487015127575	0.9898872594893785	0.9964763196162807	0.9952409782124492	0.9976540352765213	0.9976414018372086	0.9988861766710375	Shirer_networks
54	0.9119453085970842	0.8852563013227651	0.9051150419503984	0.9640856441496582	0.9310144081194627	0.9790292366001464	0.9903857151721496	0.9910556284482753	0.9953960860196969	0.9981734961417299	0.9981090730131209	Shirer_networks
55	0.807163545040853	0.8343103888285954	0.9553486010322633	0.9824227695440211	0.9659436085980243	0.9687213615050722	0.9961249432429747	0.994991274242415	0.9956589287515829	0.9980257118158196	0.9988371130054025	Shirer_networks
56	0.8299984340412496	0.8807613140395901	0.9184191000680924	0.9249110590995475	0.9880600182726831	0.9899668632099629	0.9872606765996828	0.9950764522747441	0.9954416062078857	0.998345941821614	0.9988959395504378	Shirer_networks
57	0.9368150805376225	0.8385476835731913	0.9063728560885109	0.9767367217600726	0.9578648058322583	0.9746106597196149	0.9942582121122212	0.9939549475969531	0.9948303145758447	0.9972093326804201	0.9983481700844387	Shirer_networks
58	0.7811329834681484	0.9038623494745197	0.8846897132243896	0.9133083999065743	0.9769692832148569	0.9901601370257155	0.9886224535764588	0.9958070365562322	0.9957668262578387	0.9981622828851373	0.9979946369499859	Shirer_networks
59	0.6156112967790245	0.9271484806610063	0.9577051128402052	0.9829473316744555	0.966046038637675	0.9744251956592318	0.9896786685040346	0.9924173649524757	0.9960225927126896	0.9983322714425931	0.9971152627917691	Shirer_networks
60	0.7977901397928313	0.9243589180316185	0.9385595401240459	0.8670101742001717	0.9686685203966784	0.9707757899693596	0.9756896554053771	0.9913641109534183	0.9951804033510913	0.9979435203293419	0.998816949734306	Shirer_networks
61	0.8611697345299356	0.9466864213101619	0.8790098760721095	0.9361763346994791	0.9793064147194686	0.9864437132312434	0.9770642230665211	0.990669463343105	0.9962522665556677	0.9986682059974954	0.9985277483677917	Shirer_networks
62	0.9080087664794441	0.8465654777746332	0.9457250171380299	0.9607230719396643	0.9805108004540771	0.9577904901458998	0.9951389706284084	0.9922484145059721	0.9945429936091691	0.9981072302937248	0.9986217811765414	Shirer_networks
63	0.7870055951950079	0.7434287504203378	0.9600936377532134	0.951015103446827	0.973031666265167	0.9828741841472644	0.9952760760059761	0.9946563277821546	0.9970700184737591	0.9930494596454585	0.9989059875714488	Shirer_networks
64	0.28587148356111847	0.6881416429721721	0.9485705020998549	0.9719283319161811	0.9754897581858709	0.9722126329791779	0.9883428434463175	0.9955105533268176	0.9970997728340245	0.9943748233455021	0.9982461518634641	Shirer_networks
65	0.9746490580491527	0.7130371026376425	0.9064250024571749	0.9379667863980659	0.9869159792145863	0.9913635601665642	0.992066916437089	0.9980513633667476	0.9980782996930381	0.9965014901205717	0.9973695628878791	Shirer_networks
66	0.8934748396787631	0.760365963493649	0.9103459039602328	0.9727201726883135	0.943164309937246	0.9805743200492183	0.9927838211602021	0.9890420520055198	0.9950822983875391	0.9967208952241802	0.9982211688271065	Shirer_networks
67	0.745016681256345	0.8154767881506697	0.9340159633342111	0.9529137824969138	0.9594086487846345	0.9911825204656877	0.9858380114187415	0.9851783101096886	0.9960322252713913	0.9989088167437423	0.9985038537534362	Shirer_networks
68	0.8003780491512273	0.8875779409573004	0.9287323202330402	0.9854923438396324	0.9682674880057711	0.9851573434173329	0.984352818861967	0.9945586938958613	0.9926953510714459	0.9988448842527822	0.9981649273539246	Shirer_networks
69	0.8496796689264656	0.9109354815048313	0.9100556238377895	0.9294936958806052	0.9848636975834204	0.9641678940276938	0.9954912386169692	0.9939005198926603	0.9943446353352425	0.9983448189265367	0.9987951841836428	Shirer_networks
70	0.8719801940802754	0.8488008106331318	0.852657588737844	0.9516572106301487	0.9783686255167942	0.9669449818571543	0.9976384234697275	0.9934363974493288	0.9980957410772938	0.9975831888037396	0.9988381962362327	Shirer_networks
71	0.5324260896926001	0.8955866897048719	0.9155250906863861	0.9104595090229404	0.9815946397078499	0.9935201151214336	0.985875830864216	0.9911183959859367	0.9987240822771777	0.9975130540041878	0.9989049701086519	Shirer_networks
72	0.806154270669798	0.9279171581474086	0.7790393598417048	0.934560449584092	0.9712787981973436	0.972440730655989	0.9850786934282559	0.9930190241368736	0.9974323306368347	0.9975374176825735	0.9988701763465025	Shirer_networks
73	0.44528012558595287	0.9239262097931528	0.9348911651696116	0.959458423827442	0.977486851684934	0.9894897770030914	0.9921534747636247	0.9918496064694415	0.997571790819027	0.9942266107882557	0.9979450289891785	Shirer_networks
74	0.9205171639560166	0.8004208899800506	0.852991089617201	0.9565745617146508	0.9717890109764451	0.9809949214322998	0.9682039399902953	0.9948457239605608	0.9973926917760493	0.9980348590040042	0.9994881109691434	Shirer_networks
75	0.8424542453779039	0.8554037975005397	0.961062680756084	0.9721982473479229	0.9933412320646968	0.9851031287957123	0.9942860046044111	0.9963744647843139	0.9961954032992989	0.9975759007439325	0.9993527400288498	Shirer_networks
76	0.6728414923690229	0.8295356243702404	0.8909063379793134	0.957061357781884	0.9714730244692071	0.9836201196995745	0.9836950504035897	0.997292370121962	0.9946137446637038	0.9957783023447105	0.9984488177393539	Shirer_networks
77	0.6918873118830098	0.9439019544243821	0.94644719426228	0.9571028000182145	0.9551484262499118	0.9912478624816354	0.9954463939070997	0.9964934690341803	0.9972898232398772	0.9973166198851486	0.9988389688125108	Shirer_networks
78	0.9201457772750061	0.9067203962647182	0.889810684255087	0.9394654346584019	0.9711963510274657	0.9963367488447477	0.9737186501545907	0.9943572748962726	0.9957980086405989	0.9967827983637418	0.9990033944837233	Shirer_networks
79	0.7233655747875354	0.8884243038835637	0.9451719550860639	0.9651720993536492	0.9717416037792144	0.9686791126037873	0.990662586141582	0.9914790882734591	0.995383693608715	0.9978657758496337	0.9993596744096315	Shirer_networks
80	0.5708712594614483	0.8559910111230553	0.9435055478909897	0.9533797368983193	0.95602150477031	0.9815741949824287	0.9967299677260474	0.9942715256340419	0.9962865968921102	0.9956001113692239	0.9992827604003189	Shirer_networks
81	0.6675658524857101	0.7847063227219164	0.9688749858424802	0.9790647431438908	0.9484005138470173	0.9832189107086291	0.9804112037053285	0.9895945634076078	0.9947135467264837	0.9992522648055613	0.998309405745738	Shirer_networks
82	0.7887678095812901	0.7979838702354757	0.8728455650792741	0.9033013298986292	0.981128990832457	0.990632040747086	0.9909633623482129	0.9911998353341511	0.9914924149914653	0.9983303276192494	0.9995540442503135	Shirer_networks
83	0.8708770906121289	0.8318304967053187	0.9644541220179668	0.9221425863942884	0.9766657882884852	0.9739730119660326	0.995270837612974	0.9960846865736493	0.9966698664316624	0.9979136492388824	0.9984357017629678	Shirer_networks
84	0.8262153446827131	0.91926436089269	0.9468930335440758	0.9594385889094211	0.9669687946993003	0.943963170249362	0.988623869982561	0.995075918438423	0.9966253219613078	0.9966461039170927	0.9986161958252993	Shirer_networks
85	0.7855526085486275	0.9047830535814673	0.9293957975878404	0.9347006141784986	0.9652951092031485	0.9908224533556996	0.9883562737925673	0.9968943493330606	0.9937873928413608	0.9967637572611808	0.9993161535752347	Shirer_networks
86	0.8100137778399452	0.9628959971836397	0.9080583315172095	0.9677569684976216	0.9834391968756224	0.9903971327231528	0.9913382989246147	0.9969890606244192	0.9898863222609314	0.996453091505257	0.9981981682322258	Shirer_networks
87	0.877174705755961	0.9389273153159832	0.9440747781735749	0.9443500497787709	0.9720034151356599	0.9900335189342478	0.9941362736173154	0.9954730834232621	0.9909026621010988	0.9962452560092631	0.9989686926067196	Shirer_networks
88	0.7016398313157992	0.6053738981459653	0.9419346519873051	0.9542750103090303	0.9769082229430618	0.9909224098829228	0.9742915193232614	0.9913396139428576	0.9940714449786938	0.9982877687095298	0.9984112772832795	Shirer_networks
89	0.7833941662714003	0.9405975580025829	0.9587822103767977	0.9386554579631047	0.9845583903035979	0.9683830830212378	0.9680454797812919	0.993364678945442	0.9980915897668912	0.9974560365904782	0.999345785785859	Shirer_networks
90	0.8771617014798814	0.7827036512129067	0.9442965307626023	0.9472548312643835	0.9742249613668845	0.9882437967917583	0.9980843401551869	0.9964885510841757	0.996049056677514	0.9935888253027295	0.9994995590017695	Shirer_networks
91	0.48392979713321516	0.914416639612573	0.9589886554094471	0.9304535255888792	0.9928445073914676	0.9847711596114921	0.9902170781836552	0.99407795560269	0.991996469272521	0.9989687140285552	0.9983740226683386	Shirer_networks
92	0.8564202353944487	0.7103139037500138	0.9436930222624824	0.9276957741224703	0.9800594322694629	0.9778983677110953	0.9841841548591744	0.9868469127669148	0.9855962243495712	0.996663085466371	0.9992540255864002	Shirer_networks
93	0.7060708334359773	0.8604385184470329	0.9608314003856409	0.9731772192189111	0.9783555256661527	0.9748912861789215	0.9847060300016152	0.9959677571233476	0.9968446330160483	0.9990790269114272	0.9988708567277639	Shirer_networks
94	0.856369051950407	0.9291698654590009	0.8027373431866253	0.9788724060049788	0.9577983257756988	0.9713132451373201	0.9942313274371293	0.9964755374245902	0.9960705511893995	0.9991108631201625	0.9980293595531391	Shirer_networks
95	0.7841706698769835	0.9659309306248413	0.9406760615746962	0.9495787944286602	0.9750221599559348	0.9702564234976341	0.9946740741586503	0.9949608532172325	0.9981855803590719	0.9969533602409153	0.9993697568772971	Shirer_networks
96	0.8137079568679285	0.9102375669571641	0.9309140275016601	0.8983852675408907	0.9807300242592527	0.9884771540644188	0.9812024933346131	0.9938254278417578	0.998064978972769	0.9989017597960305	0.9992727048162593	Shirer_networks
97	0.840866536040202	0.9075452477399729	0.9495040721977863	0.9794276582684512	0.968390517716641	0.9842546111568923	0.9884762373630852	0.9952419622228446	0.9982485000180801	0.99826155893692	0.9995053324041274	Shirer_networks
98	0.8553885327481665	0.9599092301842046	0.9708759226903074	0.8952501528443868	0.9723240873266851	0.9779773157046556	0.9933774083154217	0.9943028614873128	0.9972328477897829	0.9986975751569611	0.9987736143554369	Shirer_networks
99	0.9517819536983008	0.8683913690312985	0.9649811301565051	0.9542907375092242	0.9805218286592803	0.9873804211991772	0.9838996307552158	0.9899750315690532	0.9883955155204793	0.997732289642952	0.9986102881204202	Shirer_networks
100	0.807033392740464	0.8249396959359544	0.9822864724159914	0.9598872668468225	0.9709640252020961	0.9634212786728167	0.9833703931635788	0.994683491324417	0.9971117615205045	0.996405551895603	0.9991011929844993	Shirer_networks
101	0.809348521517969	0.9128380748541578	0.7490888801274795	0.9710125921519527	0.9823271846842628	0.9831763868313224	0.9942166331112534	0.9951584591941515	0.9950800501023922	0.9983474607619023	0.9986221800923539	Shirer_networks
102	0.5901367669874117	0.899895096418004	0.8777982766505668	0.9464265666146989	0.9836272311297628	0.9753601945688023	0.9876221427863686	0.9950428698253412	0.9940692386277821	0.9987678793490232	0.9994866440636507	Shirer_networks
103	0.9301880060550264	0.9340131520721451	0.9176433413372928	0.9749239833433111	0.9759052024101875	0.9751333154068704	0.9880797662460495	0.9926712438332079	0.9981932909264113	0.9984779530400986	0.9991721113143723	Shirer_networks
104	0.6892964384442999	0.8387444285648519	0.9508692046307146	0.9718209979825845	0.9834277016490609	0.9950596164167257	0.9933514479512062	0.9925632244278586	0.9924161179572561	0.9971476896938962	0.9965696567189591	Shirer_networks
105	0.8680491416213564	0.9039537512388975	0.9304437813703768	0.9724457899387716	0.991443337337329	0.9819649143071983	0.9885654774860715	0.9883659492655678	0.9953835632538687	0.9977683938290398	0.9986196819046371	Shirer_networks
106	0.7335728370925966	0.8861489272693537	0.9154986785521185	0.9484929682359486	0.9853729594680236	0.9974589970650366	0.9779801645959376	0.9883985391804235	0.9963973919200277	0.9965229274662373	0.9993838556354906	Shirer_networks
107	0.8620955821790921	0.8701847963526592	0.9103839939467009	0.9493460519315857	0.9876354511996548	0.9828120397752111	0.9962856565347764	0.9975445079310783	0.9975902961115395	0.9973850195673659	0.9982022569114879	Shirer_networks
108	0.7552001375571606	0.9221582676747262	0.8231850978923769	0.9645116727563332	0.9680365679576186	0.9835830579033644	0.981702983155846	0.997843311361935	0.9983485290672123	0.995430824084658	0.9989519718253346	Shirer_networks
109	0.670882967307981	0.8336229762009111	0.9206875990083997	0.9292354424061066	0.9827682219528449	0.9591999404206775	0.9851743459066516	0.9928648590202535	0.9972673613579596	0.9979017617203603	0.9974933673612776	Shirer_networks
110	0.8511811892593576	0.8673259167521412	0.9698597262681979	0.9083668172904455	0.9620406560693249	0.9921125254736628	0.9930254277621557	0.9923665033582445	0.9947103277374302	0.9970504916972882	0.999167592156079	Shirer_networks
111	0.8129443420022452	0.8362098340556694	0.917909032128296	0.9492761862195555	0.9683734076379573	0.9908697395216113	0.996588940520029	0.9902490941143589	0.9977965837766428	0.996010126828918	0.999246819642033	Shirer_networks
112	0.781791373363758	0.9060486069525102	0.931791827620875	0.9878068639898191	0.9568108373133202	0.9566950512627355	0.9886324372238905	0.9918974447953425	0.996651397583528	0.9967587626373509	0.9976624739969203	Shirer_networks
113	0.9386307412467256	0.8990408448399583	0.8620227555327311	0.9345434738280166	0.9837858901908314	0.9782905149749737	0.9953316876699906	0.995855989646258	0.993696584183821	0.9982573332121023	0.9996253443555109	Shirer_networks
114	0.8985115129450493	0.9421365808642392	0.9078884779169998	0.9782792381462382	0.9806227525812928	0.972944035653792	0.9925647493061849	0.9948302420482489	0.9936974110418397	0.9964900946358541	0.9987815023057727	Shirer_networks
115	0.8594958950497641	0.9437431147865906	0.9139409367729908	0.9773702063975588	0.9816017690910738	0.967716586099729	0.9881619830896861	0.9959197781056104	0.9958500969397315	0.9981325459047143	0.9981800893879742	Shirer_networks
116	0.7276296629466706	0.522051211675511	0.97013366132408	0.952883197139765	0.9436822433900698	0.9793551492555872	0.9943173450907875	0.991575615948416	0.9981276417308489	0.9974555620035492	0.9988991303695063	Shirer_networks
117	0.7573485276323968	0.85141207469857	0.9251375980225562	0.9393782046290645	0.978206158040723	0.9724577642765754	0.9896840980421884	0.9979857171398784	0.996174821332145	0.9974140376313135	0.9990560445185972	Shirer_networks
118	0.8660476452388892	0.8637592668557084	0.9493073059476125	0.9226324594384109	0.9856901603684438	0.9848923923282384	0.9933358003018196	0.9961472031350032	0.9977568510810724	0.9988146794971875	0.9983225336292589	Shirer_networks
119	0.6660574659041494	0.8372465109448302	0.9518220373112074	0.9491656710013727	0.9643204008951942	0.9878157813651504	0.9930681829437563	0.9953866419908584	0.9955096609909008	0.9992020612749218	0.9973994986545878	Shirer_networks
120	0.7466233198414834	0.9622899045130027	0.8619642893322339	0.9255019578939978	0.9881754193900275	0.9785728078304741	0.9935615265754905	0.9973906384658515	0.9952613474696866	0.9981016231053609	0.9987097789219772	Shirer_networks
121	0.7520057723581876	0.9264627763992304	0.9457611455390824	0.9348194036037148	0.9828349836374192	0.9817803314355734	0.9927481753029712	0.9923830821394011	0.9977659469799319	0.9987195241603656	0.9984416622224912	Shirer_networks
122	0.5201765450262792	0.9048708442687411	0.9583439088793785	0.9289863602824011	0.9720028769942286	0.9729688421440579	0.9918355896682728	0.9912331388049715	0.9959173681451152	0.9969930268427827	0.9987123339939331	Shirer_networks
123	0.6741187119398775	0.9308840577919999	0.8924468564884479	0.9512755264891231	0.9555050658274089	0.9756977421506776	0.979022364317256	0.9952341002048158	0.9956744037075662	0.9976104527783495	0.9994391363263818	Shirer_networks
124	0.7689487984609664	0.8639624647391382	0.9527946443697026	0.9613093686493068	0.9868992377658677	0.9762515248799433	0.9950687127093945	0.9918439747413316	0.9981329921077464	0.9967911267136998	0.9972829111750068	Shirer_networks
125	0.860591316184653	0.889083827235441	0.972493767687987	0.9703284862513398	0.9712459846598521	0.9830319077395764	0.9686959127189421	0.9891093344628725	0.9967669328825255	0.9992200363829934	0.9983965708106557	Shirer_networks
126	0.598190327458652	0.7163568031097106	0.9445094200944135	0.9588581165565822	0.9726898747896792	0.9597976469304605	0.991304756301369	0.9885059853430509	0.9978134145306093	0.9964159009541684	0.9991076161733251	Shirer_networks
127	0.8573284469606997	0.8359976151074296	0.8628893391074359	0.9594853579417377	0.9841651882022042	0.9663702964740621	0.9882653949372772	0.9916269036699792	0.9979443758067945	0.9970734277479991	0.9987976994778389	Shirer_networks
128	0.5739161368966661	0.8659976880806457	0.9107422282253441	0.983272793973291	0.9806453181578435	0.9885227475104265	0.9931684546615955	0.9951710755284325	0.9981168783275484	0.9980711468197532	0.999577599542201	Shirer_networks
129	0.9271269536533364	0.9100241303653456	0.9496323916051089	0.9699331601632499	0.9407308762157637	0.9814631733190852	0.9827436533889402	0.9956518976397026	0.9917885305637488	0.9983081666905989	0.9990411287374115	Shirer_networks
130	0.9256633737496005	0.8420257630595676	0.8694418946537887	0.957041764644414	0.9794361641851225	0.9835646332225694	0.9959907922466735	0.9939329283714562	0.9959466406684614	0.9983878945367326	0.9981185758217492	Shirer_networks
131	0.7561094513170818	0.8843288486313947	0.9604359991861715	0.9155561459181082	0.9727948076114179	0.9672665383579658	0.9957395303979054	0.9946256173000841	0.9885342122484946	0.9969789866892828	0.9990374697191102	Shirer_networks
132	0.9132350314860346	0.8429759379065251	0.9777009878832245	0.9754664093270868	0.9913831742093657	0.9888217937639355	0.9917635683781945	0.992847617265706	0.9938814526485391	0.9976552101194417	0.9981717491623431	Shirer_networks
133	0.8596643052332891	0.5879910100108774	0.8950679720169464	0.970924045651888	0.9556026128235079	0.9776994699383692	0.9894540243217532	0.9902188471768498	0.9901258833534026	0.99642796474279	0.9987819123064301	Shirer_networks
134	0.7243879063935348	0.5861067780263648	0.8995471438417234	0.9271505767098465	0.9786946763312835	0.9773714848405645	0.9920064520866635	0.994181523199027	0.9976533689640832	0.9972187752122723	0.9979470859217994	Shirer_networks
135	0.939945847061084	0.9839294234581716	0.9377725323048298	0.9441532376533642	0.9825921201643721	0.9885341386256992	0.9934122096422908	0.994311539654795	0.9973851131691561	0.9970082169785763	0.9969234200437227	Shirer_networks
136	0.913702956305763	0.9324406906719412	0.7921241586619113	0.9844586837551895	0.9652397599763034	0.9835125255785704	0.9888063285307525	0.9889397200982392	0.9910351673231118	0.9980357125228558	0.9993258271255732	Shirer_networks
137	0.9452878569025428	0.8946035513591073	0.8027837748169662	0.9782694753902462	0.9445671759770657	0.9579056083318529	0.9961647070717208	0.9940232410079126	0.9963129500179895	0.9981853193699619	0.9985272979407795	Shirer_networks
138	0.6904654164043267	0.7095256512187769	0.8464593555654067	0.916824047873589	0.9676379995605091	0.9777402034905935	0.9875639904916975	0.9953675549240883	0.9956772126744418	0.9979173088071868	0.9984965192755256	Shirer_networks
139	0.9276004975000122	0.9101455840936391	0.8870083501957412	0.9659452113569691	0.9514753411759693	0.9843424932593983	0.9933294489855583	0.9953405298955146	0.9971367349168966	0.9972994039210026	0.9991939986737384	Shirer_networks
140	0.8969632966482417	0.7609580251843794	0.9027851448515252	0.9714689183879286	0.9821267665880444	0.9826649966544696	0.9762014291856189	0.9932631327934078	0.9982087373800619	0.9926894210586091	0.9976852542074728	Shirer_networks
141	0.7934849056657982	0.874230954529979	0.9662170926416196	0.9922857554555253	0.9813434869864958	0.9812007887845583	0.9897910832018126	0.9968145626479674	0.9948305394719741	0.9984335621870377	0.998076016955586	Shirer_networks
142	0.8876659752163227	0.9387935007498167	0.9235196200624137	0.981305176260695	0.9680469388764872	0.9747427171060546	0.9862050701894958	0.9958450493829114	0.9954776736295258	0.9983443203160635	0.9981264740430775	Shirer_networks
143	0.6086119354083128	0.937542258420628	0.9085329549764155	0.9373806192155829	0.9726505685625423	0.9865860515121919	0.9915777630192014	0.9943337939633988	0.9961438481355073	0.9990995960704253	0.9989664008862581	Shirer_networks
144	0.8536822489449455	0.9354626567608637	0.9462917352667178	0.9302717906202616	0.9886990836962942	0.9735851477735917	0.9906125374846042	0.994733716157582	0.9963921679170338	0.9968752465420715	0.9979566673896435	Shirer_networks
145	0.7671038621722952	0.7680727824039758	0.892936605662418	0.9754614534504009	0.9680804147486111	0.9864519899531299	0.9952279183529373	0.990992909781498	0.997703385250967	0.9983400864930745	0.9983240413471731	Shirer_networks
146	0.8708071414477155	0.8713579436019045	0.8576337277817402	0.9847047374620983	0.9737224910229885	0.9810354694231749	0.9755101282237011	0.9885446369340167	0.9923260161632801	0.9969488012977471	0.9987870280464097	Shirer_networks
147	0.7862929404864211	0.8566176770257565	0.9382466372581356	0.9511236505190154	0.9240768982405227	0.9641824309472762	0.9842351618868322	0.9876047655134879	0.9976090129045831	0.9992174540490587	0.9994455056954842	Shirer_networks
148	0.8207977066324454	0.9082400942577272	0.8899452825660739	0.8682001212679761	0.9568138841457752	0.9928437814207686	0.99458010144732	0.9949075551152246	0.993958844862163	0.9967438275653075	0.9992261789901078	Shirer_networks
149	0.8986652195813338	0.9410017770926019	0.9772529394055309	0.9782577008834673	0.977966428647771	0.9851174200708414	0.9941544182126244	0.9972384178893924	0.9975764677217848	0.997069472664749	0.9981874003190176	Shirer_networks
150	0.8084932163237513	0.8735414481212135	0.9291399491271068	0.9696095579562557	0.966703943018733	0.9934154847800651	0.9961928706927685	0.9953543319530407	0.9979430224011073	0.9973181747061411	0.9992922854201196	Shirer_networks
151	0.7814012629784871	0.8363570382890116	0.9716324779971065	0.9502747891403795	0.9625910899816252	0.9856684126161286	0.9910829530463873	0.9945553456351885	0.9950805872155714	0.9979869328247868	0.9991276341981276	Shirer_networks
152	0.9198592077548643	0.9122104839904639	0.8615394870231581	0.9636652497698495	0.9406201119168133	0.9830536999147257	0.9835259901872513	0.9964266711909565	0.9936967205151674	0.998849894924914	0.9969994144772146	Shirer_networks
153	0.7473328512742493	0.8942580489183904	0.9588367737306198	0.8891894280151986	0.9925548068897279	0.9920402199460119	0.9907655117928615	0.9940563338625288	0.9946821619597179	0.9959986485486445	0.9973727212950994	Shirer_networks
154	0.5890352226252816	0.822988344960885	0.9457996060565685	0.9334850704429074	0.9721886151843926	0.9743983397464661	0.9735445486175698	0.9953042532862783	0.9988766162022593	0.9983412295767371	0.9984210670834416	Shirer_networks
155	0.8531063631831137	0.8706191989319707	0.8433794263449119	0.9361710278520373	0.9752238958760908	0.9706563231150267	0.9823278822086012	0.9867891272577367	0.9953079659747305	0.9960006224718088	0.99825485656024	Shirer_networks
156	0.845805478875543	0.8759126742975419	0.9580556628143346	0.9655386053609539	0.981094406679603	0.9871823656036516	0.9908395292768052	0.9951257783697579	0.9966502552740666	0.9977571895053441	0.9993251961269863	Shirer_networks
157	0.6997986607196087	0.9194260811045538	0.8919648017293397	0.9848627710421345	0.9717468784785978	0.9907500591461764	0.9892434305163046	0.9936310508731914	0.9955681487423407	0.9984269074593228	0.9989400215939371	Shirer_networks
158	0.7726084729306879	0.874604542982969	0.9268082518965673	0.9710937000722817	0.9848837540949436	0.9770794107278498	0.9935334602289907	0.9919464807328544	0.9972391059511003	0.999044922336674	0.9986084947737159	Shirer_networks
159	0.6251152817620609	0.9301032866150242	0.9436107763286605	0.9442485987785849	0.9898264257654099	0.9736996458927485	0.9909799077796442	0.9955043987525286	0.9968533628714702	0.996031982216714	0.9991742840793107	Shirer_networks
160	0.8380703784273413	0.7904582599176805	0.9618915812152764	0.9762497899603865	0.958275904554659	0.9837419943570394	0.9714535342635306	0.9755255057032657	0.9925061534077602	0.9977924541146151	0.99882317003549	Shirer_networks
161	0.8222288134857492	0.9716308091700827	0.9377338865541982	0.9326093322246636	0.9818785945183581	0.9832435791810484	0.9940194165507437	0.9916677045453837	0.9982600481139277	0.9976039395454904	0.9987802088482924	Shirer_networks
162	0.888783358564476	0.894477165808885	0.904045348796443	0.9558195074920397	0.9833252267173138	0.9918240988047402	0.9891955637313801	0.9902978033321876	0.9969983837389718	0.9974359249418618	0.9992168932107823	Shirer_networks
163	0.859473536242755	0.8520465038717945	0.9359580835316422	0.9633360367038257	0.9873755269866193	0.9902991168709872	0.9926997229029942	0.9973347295534967	0.9982943917889159	0.9969029328162693	0.9983994547830568	Shirer_networks
164	0.9753411222730839	0.8880695122998945	0.9383182742002255	0.9417970476947943	0.937946814981961	0.9783938566148196	0.9938819218400972	0.994715428132432	0.997530717101184	0.9977089576007927	0.9986428555415783	Shirer_networks
165	0.8967329643902222	0.9067011350863358	0.8996968680169716	0.9670044115867865	0.9590529887603035	0.9713130814558905	0.9575911947266731	0.9922391766500163	0.9911825651412022	0.9986929177448495	0.9988798863903678	Shirer_networks
166	0.9268303575939707	0.9267138494755724	0.8521467301976676	0.9662461111387197	0.9671562700439778	0.9828229635160404	0.9880305445008791	0.9949429977033003	0.9976659689140428	0.9935506325526704	0.9991205520596872	Shirer_networks
167	0.7374850481425806	0.7783429634510681	0.8465005149923353	0.9751122274531179	0.9706800615860016	0.9772855868376875	0.9969958914506164	0.993443549673801	0.9938952002147383	0.9973725581419488	0.9988814788389981	Shirer_networks
168	0.529781098534963	0.8144628234571056	0.9357303601871206	0.9191203151644682	0.9574978147517574	0.9790693317599687	0.9968333841414933	0.9919060300096847	0.9983629524780816	0.9984952255638355	0.9990821196335427	Shirer_networks
169	0.7488567241499695	0.8552268241705034	0.8696872709633957	0.9640136533834353	0.9890494193660495	0.9829029020739799	0.9932234392527062	0.9936768171927102	0.9954123669173714	0.9931179754921513	0.9979413940568868	Shirer_networks
170	0.8415920994527812	0.8966007330143144	0.9159395972302631	0.9461456554008209	0.9716807298511088	0.9776453955345474	0.9961889910380014	0.9956065063883204	0.9938486403752856	0.9932381492502553	0.9973987430629078	Shirer_networks
171	0.9430831754943961	0.7879420429431561	0.9208385846559595	0.9477147112938007	0.9694847877709221	0.977812698374849	0.9822478186922403	0.9953931452358561	0.9962262388076862	0.9978577867312772	0.9986863404500278	Shirer_networks
172	0.8808910411851971	0.9031703591126481	0.8504340041665887	0.9626107102890864	0.9704194649214881	0.977942325876582	0.9899456780281524	0.9931499487797083	0.9984309532226967	0.9966587604612007	0.99834798826862	Shirer_networks
173	0.8218257897447241	0.7392103105556427	0.927230288026618	0.9421212702033108	0.9602142467972845	0.9846213996045852	0.9919084067389545	0.9942568876004159	0.996290528219218	0.9970325916907021	0.9985694800717838	Shirer_networks
174	0.9612391081855108	0.9360670873807115	0.9249625176989568	0.9672828790891916	0.9868523758553376	0.9761495069132382	0.9788038124528926	0.9964143588722154	0.9958038327679047	0.9969704335537819	0.9967618636650457	Shirer_networks
175	0.9078754334305036	0.9148139192020559	0.8679813990971718	0.980662858075836	0.985032256310908	0.9823314368880021	0.9715701056546476	0.9931947945959612	0.9944052128884917	0.9950576076890743	0.9980527617033716	Shirer_networks
176	0.8249155523494605	0.82231138214178	0.9018380218035974	0.9590038158700231	0.8889160209803929	0.9893902813673847	0.990735321462446	0.9949062650835503	0.9979713413149638	0.9984190244639418	0.9988619307997326	Shirer_networks
177	0.7047368621671058	0.9242207922841099	0.8803185354165644	0.9341494512093391	0.9560138899164042	0.9842115786514698	0.9887441251311765	0.9866587224841394	0.9979747606944267	0.9986465786870077	0.9975717924759805	Shirer_networks
178	0.813260798019653	0.8312407012093209	0.9525229546751168	0.9504288776554288	0.9783798022216513	0.9870395013334683	0.9908418902252261	0.993428097741929	0.9955106002484676	0.9970247057501205	0.998867227965644	Shirer_networks
179	0.8813683541166297	0.8521699996638787	0.9782493029516579	0.9303441474155048	0.9809843667193201	0.9923540467579643	0.9885155288948655	0.9931969238613709	0.9979798294321304	0.9971951361682662	0.9988277984761855	Shirer_networks
180	0.9089026665748858	0.9494383854782825	0.9340856808155187	0.9674506264685345	0.969078133229892	0.9735895493723721	0.9892159310458604	0.9972765681090364	0.9968467009057613	0.998825876467047	0.9992841247775966	Shirer_networks
181	0.9538138877784257	0.9592127068631359	0.9376775813508318	0.9210328620956871	0.97294128479014	0.9940868885883304	0.978321400920022	0.9965758567040608	0.9965457795451466	0.9948530245283613	0.9985020855407292	Shirer_networks
182	0.8786371454525769	0.9100427982112212	0.9493105896149863	0.9419470491230804	0.9717199422596625	0.9882861161398285	0.9869382121194814	0.991634690976648	0.9964129382419391	0.9993211452934578	0.9987629496353144	Shirer_networks
183	0.808693581300294	0.8228148424491561	0.9013432298219247	0.9837558720820567	0.9855538402267656	0.9715963700038883	0.9935786815009912	0.9847521538342172	0.994174594737769	0.9987194414295637	0.9989742049662482	Shirer_networks
184	0.8499599168723769	0.8119577779792314	0.885843772665786	0.9426299453270446	0.9704543068170857	0.9753852903100528	0.9919261792202382	0.9906155983828588	0.9961114322431563	0.9966112099056588	0.9988736891978776	Shirer_networks
185	0.9201687985654797	0.6873480391884648	0.9727813566104064	0.9678424783501571	0.9568949949351633	0.9864148884854369	0.992824051547835	0.9866059902241288	0.9968303294208026	0.9969384433183641	0.9970076634292114	Shirer_networks
186	0.8950091576923167	0.7460133784012911	0.9057157020527047	0.9493491265640458	0.9699172255780959	0.9900884802827148	0.9911282104816128	0.9959326314057988	0.9970225400682451	0.9966346192641877	0.9992386192939924	Shirer_networks
187	0.696251721909611	0.9197792625722317	0.9785004209913923	0.9611738597418533	0.9558320789025749	0.9654299932439341	0.9854194148615774	0.9961767104882161	0.9985523009568548	0.9980274409371961	0.9982755493184399	Shirer_networks
188	0.8828868480654164	0.8831218609301228	0.929282019695341	0.9685765270187314	0.9623120160691161	0.9793868062274151	0.992584579026071	0.9904264729800676	0.9960314726527977	0.9967149812749039	0.9992909982305045	Shirer_networks
189	0.9387483588946438	0.9586766452376349	0.9674180341705294	0.974012704961233	0.9612166351659681	0.9896165305312109	0.983325911476892	0.9945153131621515	0.9977699243222109	0.9969070525460018	0.999376889080035	Shirer_networks
190	0.8614666265314151	0.8876278422047462	0.8954959875215247	0.9054560060852868	0.9357780181987201	0.9740926375825394	0.9874649912649501	0.9914843684103293	0.9957520757950732	0.9988752756202594	0.9976047749613758	Shirer_networks
191	0.9101154302675469	0.8678115087699125	0.9372661041013822	0.9527113190400108	0.9774831973013215	0.9866908932326447	0.9964573363401177	0.9940128869724282	0.9978241186897024	0.9992214469791754	0.9982050089006054	Shirer_networks
192	0.8522250835192461	0.7993125643577779	0.9557856057233298	0.9813911858716153	0.9671917264942759	0.9798295465327959	0.9910726133982236	0.9914881007927265	0.9980284031736463	0.9965149309682655	0.9950139818452391	Shirer_networks
193	0.9078832965085838	0.8783842961820263	0.9346687415542068	0.9424097581764741	0.9669014572355551	0.9947989038430047	0.9928249026882121	0.9988962765230955	0.9960568397751562	0.9983656763000339	0.9987164731016804	Shirer_networks
194	0.8395583855591976	0.9248417708470149	0.9593674863875884	0.9680540342565995	0.961757270283676	0.985700280908429	0.979000462111115	0.9960546445849845	0.9985103195212243	0.9982935553767847	0.9981181222914849	Shirer_networks
195	0.8738161015735986	0.9076541946224762	0.9626097227593794	0.9170978071926517	0.9488341462897971	0.9918687943890117	0.9873694953068144	0.9945007075726434	0.998275475212977	0.9976007155930682	0.9995533069819929	Shirer_networks
196	0.8515991685710544	0.9650175479776996	0.904360610809916	0.9604079307419077	0.977571634458076	0.9720110472508573	0.9847510031291542	0.9955588829338108	0.9973337358464752	0.9987591019393762	0.9994835710397301	Shirer_networks
197	0.8221989159174323	0.877631048305727	0.9216083089156454	0.9640390908015871	0.9774540405539337	0.9866842960414737	0.9911321139702898	0.9929865226055045	0.9977439495237382	0.9969945481712179	0.9992233823240966	Shirer_networks
198	0.8744372473286044	0.9077525671690857	0.9033878199616754	0.9581915429192078	0.9806409563685904	0.9849331529185515	0.9942868951517472	0.9954422984857968	0.9973063293096698	0.9976095550309207	0.999188514374004	Shirer_networks
199	0.7884776473678172	0.9516070494609671	0.9722709789526651	0.9727996689705893	0.9571812606889774	0.9906514251088501	0.9946861647840499	0.9991635708319927	0.9977025551985564	0.9976018384164882	0.9987427681785361	Shirer_networks
200	0.9501783379307749	0.8203823647429342	0.9168896866878424	0.8924836816953394	0.9689479891718846	0.9949982047407031	0.9831002977003367	0.9935356689323297	0.996541855286631	0.9976536466475097	0.9981151914305284	Shirer_networks
201	0.9222416582063102	0.8607037371936257	0.9424460820404497	0.965608646756432	0.9817761915402596	0.9939630149252575	0.9861058304799161	0.9971536969094643	0.9984123539832654	0.9972558967878263	0.9984080105142757	Shirer_networks
202	0.9541847299265782	0.948467177477817	0.9491136251956662	0.9283832935571645	0.9525801316827343	0.9859732750723023	0.9823938690704495	0.9909801644994596	0.9976658154184319	0.9979321002906392	0.9984296787741913	Shirer_networks
203	0.9450381842017007	0.8869091987453779	0.9122770274265026	0.9805629527606694	0.986795625970871	0.9754239201170911	0.9895131437407768	0.9950242491592306	0.998106279554412	0.9963016210780359	0.9988632292974603	Shirer_networks
204	0.7457369564547875	0.890822629845742	0.9570420367693255	0.946035654728995	0.9603889398155129	0.9951691972821457	0.9959324732168433	0.994218428798375	0.9992249440839446	0.9980681647691466	0.9978852776179634	Shirer_networks
205	0.7916377170770518	0.8985951691115157	0.9229697391234386	0.9380669211949104	0.955661328691434	0.9931771191609078	0.984857235039936	0.987360214829418	0.9969001102767487	0.9962629358290168	0.9990671495162028	Shirer_networks
206	0.3798068375291769	0.8462636231636372	0.9185895456160855	0.969734378726214	0.9850666489285534	0.9840578536560751	0.9932212324654626	0.9946702406319946	0.9923472124850252	0.9975229476301599	0.999180871179223	Shirer_networks
207	0.697736468406338	0.8756292837129247	0.934547814540146	0.9704709086642493	0.9811472686391846	0.9797415659764841	0.9910095989852665	0.9978454950386655	0.9904435603615531	0.9975442569089902	0.9988204920568399	Shirer_networks
208	0.8521236430485434	0.8411009132020648	0.9586278672301354	0.9001780769091252	0.9105370120231446	0.9737503041734046	0.9920214778771119	0.9968907006656322	0.9971614315358603	0.9994602155691793	0.9984949038047928	Shirer_networks
209	0.8153694127425053	0.9313568455280817	0.9115189079631686	0.9442773250171717	0.9891796935895318	0.9729499185101362	0.9763179032809667	0.9937374804349786	0.9957474383293656	0.9987543642426522	0.9988912419041991	Shirer_networks
210	0.8357650180132792	0.8897012700932565	0.9690001418003218	0.9136191472834743	0.9625118061249845	0.9876603595238971	0.997603448044028	0.990703675953701	0.9952534274037943	0.9970053955824916	0.9990976938082212	Shirer_networks
211	0.9271195443065416	0.9391724834212479	0.9431918187899548	0.9697863395197316	0.9777020452203724	0.9684498908079624	0.9846845447950936	0.995218095551033	0.9939848357778535	0.9984597175325962	0.9987065431978661	Shirer_networks
212	0.9173346793354852	0.9269245337853101	0.9396251581833833	0.9519158872494232	0.9768847761776319	0.9744674029453737	0.9623366036806268	0.9924880817279921	0.994940674694861	0.9958919092649404	0.9975352635509287	Shirer_networks
213	0.8671169305032784	0.7765908784866968	0.9662034973792282	0.9658426151988045	0.9771244639878538	0.9849577068969748	0.9867602411994516	0.996014916652735	0.9983691667978722	0.9990378702759637	0.9995599273650302	Shirer_networks
214	0.8250976046041689	0.9645619850949795	0.9450133647705716	0.9436107051053655	0.9664077378228332	0.9884392130573533	0.992470219950539	0.9849494662453451	0.9944495339815607	0.9970003175293003	0.9989313748833178	Shirer_networks
215	0.8722409847004089	0.8759811998543782	0.936329954888947	0.9139831233903004	0.9722528942695574	0.9678699629077673	0.9957632065149388	0.9929088571599489	0.9940411719252175	0.9953412291070319	0.9982709180867079	Shirer_networks
216	0.8843890163327283	0.9379608310271883	0.8322651109446779	0.9756630564386213	0.9627235244726831	0.9579488056450711	0.9941421516604696	0.9946256571029293	0.9906178637978647	0.9981531019562604	0.99799778875866	Shirer_networks
217	0.8549953376551438	0.7968709729355135	0.929438247631359	0.9405045084544835	0.980427827372136	0.9871302094355121	0.9887108684797757	0.9975008496375251	0.9958146943803666	0.9967744502437191	0.9990298483665198	Shirer_networks
218	0.904617715567489	0.9303647738587342	0.9325854186171634	0.9680653690351091	0.9812937655486154	0.9948591016695342	0.9920099982603412	0.9970686105283298	0.9979740895347955	0.9980885942200057	0.9979150270492854	Shirer_networks
219	0.8782392748784961	0.9044697005646752	0.9692020153527457	0.9796341148826946	0.9590272715649454	0.9740403150347495	0.9886099343714351	0.9925132544954798	0.9965152734068933	0.9983290133376291	0.9989578601018259	Shirer_networks
220	0.8372072930691007	0.8524643106549077	0.8708442105054917	0.9572784645133126	0.9528780394752708	0.9870890664245091	0.9874370999992452	0.9986478212209384	0.9985796607785322	0.9979622091041159	0.9985827493119962	Shirer_networks
221	0.844452021636819	0.7356931291603164	0.9594421390618002	0.9278104752222032	0.9539279553495623	0.9767653554943223	0.9882958731255747	0.9851228649512139	0.9919454539241847	0.996459917588119	0.9990125385540357	Shirer_networks
222	0.7552148773308774	0.8788343986958207	0.9431611418500898	0.9666765314499608	0.962932770991562	0.9889876189386128	0.9931851177848834	0.9924832023158434	0.9962778485526737	0.9968616268839361	0.9974747415028914	Shirer_networks
223	0.908033396244817	0.8347203782578998	0.9402956994196239	0.952514959083273	0.9657446490563557	0.9791655401902346	0.9943001298476644	0.9952832027454097	0.9921386066447846	0.998219481849629	0.9977968266286017	Shirer_networks
224	0.8380811549719714	0.7291688714162763	0.9620384445997752	0.980706390836658	0.9407427068116545	0.9768215163017959	0.9955962637174296	0.9911150926105176	0.9978009579789167	0.9981944795751008	0.9989076198207083	Shirer_networks
225	0.8713016575062017	0.9498152537643575	0.837405138564715	0.9693968712337965	0.9908971700583	0.9838818037223627	0.9897379967186433	0.9962082901816256	0.9984617385560427	0.9972605450869648	0.9997561459373274	Shirer_networks
226	0.8585164838092973	0.8600986091818434	0.9492236960198484	0.9087556005862502	0.98682970134275	0.9646189884524888	0.9857458356655162	0.9951669666567406	0.9965726832952976	0.9975734180789387	0.9993448232482727	Shirer_networks
227	0.8351219238020062	0.8430774669645572	0.9602330697450707	0.941204554471467	0.964859954394158	0.9898644420786971	0.9909661215053088	0.9841779439368545	0.9973788347909481	0.996688163380614	0.9984544826722379	Shirer_networks
228	0.9094994845305464	0.880751320297718	0.9241718020420387	0.9748287316136671	0.9540024533642139	0.978704638973404	0.9844629613807568	0.9969629369474889	0.9952006441272162	0.9974272374660669	0.9991866808273483	Shirer_networks
229	0.7175819770106898	0.8744950253986654	0.9422681998546756	0.9518084902573788	0.9840187783116223	0.9835904514256716	0.9833595703622093	0.9939058089508086	0.9975501156544428	0.9991164334919536	0.9985391148515894	Shirer_networks
230	0.47414020180882	0.9230073946823925	0.9395490536809292	0.9390897171933363	0.9869461431447313	0.969721317683947	0.9912830872420177	0.9940562275668353	0.997130422805306	0.9990948324336839	0.9987932373541606	Shirer_networks
231	0.8241457423461995	0.8633923847005078	0.9290522970571973	0.9422491601309259	0.981871953545389	0.9830483746076862	0.9920958015939394	0.9859362667558476	0.9959198928984279	0.9989518037550706	0.998088933473585	Shirer_networks
232	0.6744452220462789	0.8614979136452879	0.8898246910894618	0.9172568802124365	0.9683022046528731	0.9842329048414358	0.9873725801378477	0.995692681385228	0.9990506273493598	0.9970098487007579	0.9972586968250163	Shirer_networks
233	0.8394227086583604	0.8907794374800139	0.9471831378915487	0.941474918601741	0.9918443654937158	0.9696701728343555	0.9958886741014222	0.9934350789929087	0.9986320798846107	0.997227652522491	0.9983641042272576	Shirer_networks
234	0.8764606491760087	0.7914012287154661	0.9330288447435748	0.955845261230807	0.9708924431172707	0.9839522210696696	0.9945549952362709	0.9965488381488758	0.9949095361522683	0.9993139677594575	0.9992057171188464	Shirer_networks
235	0.7379105656092362	0.9590625325410103	0.9452959210231442	0.9451903238200269	0.9824885961915556	0.971602273018431	0.9963236041162084	0.9936652762430397	0.995880583270684	0.9958831669151055	0.9994030361661563	Shirer_networks
236	0.7847328043221864	0.8855704771388913	0.9452364770421391	0.9694941649466785	0.9689224424919181	0.9893675749850468	0.9948388023307669	0.9921269277492358	0.9976180819728087	0.9990055260042054	0.9987678164666034	Shirer_networks
237	0.8090781558328094	0.92816079394224	0.9507099359767159	0.9099219338843578	0.9826748731382027	0.9827692274848583	0.9905918669896667	0.9980596744821644	0.9973778296746091	0.997025367517792	0.9987454852436667	Shirer_networks
238	0.8765773929515492	0.8779865708974146	0.9602833051337252	0.9102773188636357	0.9718043399646171	0.9719906892556313	0.9882439259076203	0.99189579924355	0.9977766553280704	0.998105222786046	0.9985185263634654	Shirer_networks
239	0.8389854340601371	0.9552638523475379	0.9227587324822719	0.9497645719250907	0.961448240896598	0.985125041925877	0.9878471369203355	0.9956111670007193	0.9951806519042781	0.9959428518412186	0.9995940737525626	Shirer_networks
240	0.8096001068877674	0.8000919705392622	0.901341642375683	0.9274239972173605	0.9751191680428491	0.9910385594754891	0.9886208733569624	0.9960429481171182	0.9985824634087211	0.9971389999538547	0.9987217737352335	Shirer_networks
241	0.9473869866952637	0.8323023956545794	0.9791332204971124	0.9705100975018444	0.9715646232291114	0.9890109887858216	0.9870185575885727	0.9921483804683872	0.9957814383910246	0.9990753472581506	0.9990241597045963	Shirer_networks
242	0.810028327974825	0.8208941945338452	0.9896258866588785	0.942083823710564	0.976273862691099	0.9814345346438876	0.9945356148384445	0.992599865163051	0.9943809148858931	0.9972788711640418	0.9982777821143337	Shirer_networks
243	0.9051517131194083	0.9336487040081047	0.9385645631782258	0.9759214824315312	0.9613809836512553	0.9730298649870469	0.9900491259490791	0.9967196775999237	0.9984394368669738	0.9982200613565002	0.996957108864464	Shirer_networks
244	0.7533532397174159	0.9368755888110588	0.8395822413547864	0.963640149297688	0.9772868175123319	0.9680032015959383	0.9911728528115945	0.9934893652347472	0.995878459211628	0.9983303318202978	0.9987794934245964	Shirer_networks
245	0.5846025387248116	0.8789881532143718	0.9191436612282294	0.9754868400578965	0.9711803366199117	0.9958992767498072	0.9926350645145708	0.992985574758394	0.9952990146603413	0.998659985835416	0.9986818245204715	Shirer_networks
246	0.8074235073566469	0.8518924369468316	0.9522415848527275	0.9270477829434864	0.9714079239029563	0.9648849915906001	0.9943538032928243	0.9967624788323809	0.9978131479982466	0.9984052960135826	0.9991155871339936	Shirer_networks
247	0.5874042558940448	0.7050728637306277	0.9127221762510396	0.9258456061660858	0.9672660192354933	0.9817545818347553	0.9938257417266368	0.9938301576003772	0.9986473545712411	0.9986144443635621	0.9992632738069274	Shirer_networks
248	0.8440868360468781	0.8950831669825015	0.9499634169608395	0.9692851786799335	0.9770762955320746	0.985826943599559	0.9918932122114953	0.9947615322248127	0.9952620402644287	0.9958982851574685	0.9986689521679832	Shirer_networks
249	0.8604999711901571	0.8850174525887641	0.9193119290900142	0.9605089423800593	0.9656316073552417	0.9978620948083078	0.9833431773570124	0.9886619785761005	0.9967219054464658	0.9982408706263195	0.9994244834755166	Shirer_networks
250	0.7816019299452974	0.8441770215339053	0.9094760340689985	0.9572811866605424	0.9616788009882291	0.9819290506075755	0.9878138003879035	0.9925307505474857	0.9961388448931062	0.9985265819770184	0.999525594225128	Shirer_networks
251	0.6305820060714313	0.8696147244245371	0.9535794693195248	0.9709652123903811	0.9004352202814729	0.9882005111984968	0.9811331448408305	0.9913551143001953	0.997822113147039	0.9963343852820029	0.9956915406810766	Shirer_networks
252	0.7145024774628301	0.8397129510624736	0.9060692853151557	0.699290504740856	0.9675946139967918	0.9878951372739495	0.9926617738940988	0.9851840191886837	0.9957680819452339	0.9984794993102275	0.9992493994408371	Shirer_networks
253	0.8147650658266361	0.9100897852392333	0.9373873832929666	0.9310876039088383	0.9863446639766569	0.9721897165606839	0.9696208624953035	0.9978203046810515	0.9968044069086871	0.9978973606002801	0.9983688491664421	Shirer_networks
254	0.7588416912399383	0.960167291448199	0.9196152014306421	0.9689566155993352	0.898392691035653	0.9872965786262754	0.9929113529040317	0.9951959035759453	0.9952452726981696	0.9970697079713263	0.9974250896963507	Shirer_networks
255	0.4838694805239995	0.8756099756373503	0.8976277316946177	0.951125568042546	0.9694368245998682	0.9857767202948136	0.985451187019963	0.9951545794376875	0.9970865408340301	0.9943612024548685	0.9992683100550455	Shirer_networks
256	0.9089093220049469	0.9468948655979195	0.9811894722498272	0.9647011054894141	0.9740088188944052	0.9790847262568811	0.9930683290031873	0.9908056183152327	0.9948556468786292	0.9959601640371061	0.9991517130254517	Shirer_networks
257	0.8738714507351235	0.8760276718910909	0.868316941866895	0.977912200583557	0.925846031557978	0.9875914014152858	0.9882203571674555	0.9954473794478361	0.9944669058762134	0.9989416935577171	0.9989598103117615	Shirer_networks
258	0.8249350356349853	0.9052989174677251	0.9073008231479116	0.9504453160136794	0.9562543347016502	0.9904082252049871	0.9844204792731908	0.9962306414758286	0.9956823955449599	0.9953576714261211	0.9981494513229529	Shirer_networks
259	0.7878071435735272	0.955727271276644	0.9418488528984145	0.9439502788690136	0.9632666345672396	0.9879246335423745	0.9963614240394116	0.9951274622661103	0.9985083126372994	0.9968528918427559	0.9987200699268755	Shirer_networks
260	0.7956131321940836	0.8809027097102688	0.9096778945876793	0.8979510782519753	0.9815966032709562	0.9818115987245863	0.9864461321750086	0.9962997572215239	0.9923494655571405	0.9982454268859119	0.9990250742808403	Shirer_networks
261	0.6682284182402678	0.8557913352601241	0.9417835504818127	0.9586280569868346	0.9600168877176917	0.9825065934329723	0.9883895374268047	0.9894223516779947	0.9971925217140021	0.9985164841439025	0.9989122934546899	Shirer_networks
262	0.9190509092063649	0.9062763918999	0.9280686109753805	0.9794059674490556	0.9819499382660698	0.971980407510972	0.9947913390666439	0.9946476094505914	0.9973310750826032	0.9981969245149738	0.9991938113217066	Shirer_networks
263	0.7021323831746741	0.8730884371399895	0.9730862494143245	0.9714060027694926	0.9715684774686784	0.9903017978287684	0.9935173921528766	0.994089427478328	0.9939292400057657	0.9962085509995521	0.9986727001242792	Shirer_networks
264	0.6544409388080472	0.8627284324721358	0.9546524576102724	0.9858672613911489	0.9571496341883762	0.986147016735665	0.983296476123247	0.9965598808456637	0.9911493681842605	0.9979168346932397	0.9970462044784465	Shirer_networks
265	0.8325034739169892	0.9569256589900145	0.8466135557299623	0.9684053912699128	0.9481941608422568	0.9851623421888123	0.9936113067610436	0.9887997693323378	0.9941217945003701	0.9982282720027474	0.9992468554387038	Shirer_networks
266	0.9202630848547358	0.9516638966063407	0.9626384357770741	0.9489077039877435	0.9795090008456412	0.9922754419635735	0.9870440593548593	0.9879783003238308	0.996723859045338	0.9980354524638975	0.9988213021795246	Shirer_networks
267	0.9096915626011355	0.9548249395732712	0.9712632383243611	0.9696060341106845	0.9761149717040722	0.9796083029746289	0.9818063346736736	0.9965519084205074	0.997442583561804	0.9994543876575921	0.9992840692465369	Shirer_networks
268	0.790944177853464	0.9333152562953082	0.8685248026223662	0.9681922808526235	0.97487826777794	0.9865038326698892	0.9878995191848539	0.9869562777619042	0.9982565311491015	0.9987660179576134	0.9989066749571511	Shirer_networks
269	0.8154400239091035	0.7851733378295729	0.9261609611793635	0.8992610902631804	0.9604840244415305	0.9858814007070912	0.9938376212840188	0.9926574486080451	0.997777983845446	0.9991453947051874	0.9990712277953537	Shirer_networks
270	0.9018069937135195	0.8890316310449615	0.8991939706713721	0.9144583098256471	0.9445101729006259	0.9684612348696365	0.9865852940690379	0.9931436141198245	0.9942176406900007	0.9950324810728908	0.9983309731315282	Shirer_networks
271	0.7468527024878833	0.859458024770182	0.9267406644718312	0.9341616568407969	0.9813188512279045	0.987581685361709	0.993487143253688	0.9904732667261082	0.9943592730376067	0.9977927287876103	0.999266460182918	Shirer_networks
272	0.7848199895072139	0.8773478334429055	0.952531113161262	0.965297630439216	0.9775252010345508	0.97881915904377	0.9864799449211211	0.9936670520520635	0.9971095183460306	0.9986698231469002	0.9986787442136577	Shirer_networks
273	0.7184509968070305	0.7733103773423087	0.9353027519350143	0.971309086313781	0.973854507044694	0.9720420374910854	0.9845492648824957	0.9930801000562494	0.9931959007586562	0.9986189520133295	0.9983406777195001	Shirer_networks
274	0.8570751390669429	0.9416759355156029	0.9310114730048359	0.9708654888676049	0.9681908472583811	0.9713869896123688	0.9909494533338773	0.9980249912098135	0.9974799929027318	0.9948714644200458	0.998897603415956	Shirer_networks
275	0.8687428266803103	0.8384031441982265	0.9366178045948838	0.9723281348486441	0.9767874205446765	0.9881905871392884	0.9944849506746205	0.9930015758338634	0.9946228043752828	0.9975424560032057	0.9977943231662818	Shirer_networks
276	0.8560222614632876	0.9421570935896422	0.9439891623849982	0.9020511942881312	0.989717289981632	0.988914323305632	0.990056603802809	0.9957404822707525	0.9949015782592366	0.9959209848335775	0.9984613112513968	Shirer_networks
277	0.7943374234524123	0.8663518975962708	0.8555210243766165	0.9654035953817818	0.9747230346125002	0.9855122873695721	0.98967348748353	0.9918609802632736	0.9913393533165032	0.997371259575849	0.998127111862775	Shirer_networks
278	0.7646497377113377	0.8416871103295958	0.9015201656539391	0.8972428302282585	0.9620053935495865	0.9794616897265971	0.9891678042911902	0.9956103811189767	0.9948762739352727	0.9977410872844988	0.9986950494560138	Shirer_networks
279	0.9051256564707163	0.9084039867545461	0.9816947839822598	0.9167629876302927	0.9575206903837965	0.9854778728672814	0.9843563583968444	0.9961102271376004	0.9985328266390869	0.999092457803532	0.998728380102742	Shirer_networks
280	0.9188344528747263	0.8498637864586217	0.956542847389671	0.8909698425419624	0.9691936951658315	0.9761302648353867	0.990287264729538	0.9909438900235763	0.9874309454988102	0.9952652049340798	0.9989779993124903	Shirer_networks
281	0.8792229755984272	0.9467755463718566	0.9286734374788346	0.9333063904195524	0.9830580260592494	0.988923551478212	0.9916925163667214	0.9936155086819496	0.9945459926381394	0.9987522689095021	0.9988547130912868	Shirer_networks
282	0.6396899088367842	0.7527482864902557	0.9154235187292167	0.96118844903834	0.9726719890405213	0.9908823787878689	0.9904998936531166	0.9947251376801942	0.9954113210888922	0.9980023296302521	0.9993625139847906	Shirer_networks
283	0.8787729046164929	0.8193998706801404	0.9271894703086916	0.9459678357741768	0.9595079791333969	0.9484228539446407	0.9901724492176583	0.9888096601545191	0.9959784706098833	0.9967965681877055	0.9991689654346314	Shirer_networks
284	0.7783247943825227	0.9168544749515671	0.9169260966264483	0.966388760237557	0.9776346455656713	0.9723614788272656	0.9879011967882699	0.98583617424875	0.9909636436135956	0.9975322002560729	0.998363273884671	Shirer_networks
285	0.8948152483951712	0.9247414341873395	0.9400679105921174	0.9069993693738283	0.9679954618253506	0.9817326862353389	0.9871628435293208	0.9932666509326789	0.9928926556181974	0.9994139364437928	0.997337746754801	Shirer_networks
286	0.40753696894770985	0.8902278243465023	0.9426488608331844	0.9236677899649535	0.9581653183157957	0.9755094150995954	0.9819893112181467	0.9952161568584755	0.9953202928130356	0.9960001876423078	0.9987528892585162	Shirer_networks
287	0.8536854088389045	0.7174858828112702	0.8182658838260398	0.9425263795201284	0.9541373714490208	0.9769894893079812	0.987657990945449	0.985916758525742	0.9964820373343335	0.9976480865361006	0.999030369553483	Shirer_networks
288	0.7637484172764284	0.8868332171265146	0.861295016265662	0.9738229840517789	0.9696867979042323	0.9880515095644689	0.9885374490371219	0.9829797875935911	0.9972642436403325	0.9965281272493668	0.9980638891622591	Shirer_networks
289	0.8618741724824867	0.8316565316418266	0.9610587430474771	0.8875161342812444	0.9615280380243642	0.9851583912699136	0.9900934761898433	0.9960340028240418	0.996154405778308	0.9976444302262328	0.9988716653674996	Shirer_networks
290	0.6536287546553419	0.9570263804634829	0.9580417056243206	0.9420604745748364	0.9896275065728176	0.9714940678580226	0.9917890928154229	0.9939743298757098	0.9918517186866531	0.9978974546939401	0.9989013146064658	Shirer_networks
291	0.8601518297249109	0.9543277548263018	0.9695539908812454	0.910396840496158	0.9808875555264082	0.9730909330753449	0.9954159691022755	0.9971529100875081	0.9976461274398949	0.9991310222590313	0.9982401453871463	Shirer_networks
292	0.7860984254716403	0.8971923097297442	0.7812419709349274	0.8981974693976537	0.981373962262614	0.9690812935750283	0.9942584647158424	0.9967963481790905	0.9952431877689357	0.9979264127880008	0.9978734351467425	Shirer_networks
293	0.7894384312820322	0.9287466058642044	0.8385735413324171	0.961833371973169	0.9606874356106299	0.9907787838681621	0.9878596488557834	0.9932848070187144	0.9952258792097085	0.9972357791311551	0.9972757078550536	Shirer_networks
294	0.7224816917546573	0.903202964152713	0.9668112790685914	0.9567290629051979	0.9626904485310631	0.9788107414629209	0.9872263405811418	0.992920475565341	0.9925542729162244	0.9980295689034882	0.9983833733993774	Shirer_networks
295	0.9253134237142222	0.8232309042997812	0.9502793064555184	0.9470899676827353	0.953390077198205	0.9878676323289919	0.9858449001457192	0.9943712118617025	0.9951109953883154	0.9979603016616581	0.9987705636737978	Shirer_networks
296	0.9079339585886624	0.9427171329873585	0.9311064422009526	0.9853886359296992	0.9803146179721313	0.9907538888581282	0.988205170184512	0.9921125046030514	0.9966136688109871	0.9959223855746405	0.9988085957621432	Shirer_networks
297	0.8768650539495584	0.6558871308369022	0.9421981430137006	0.9565799564214486	0.9616032436841786	0.9895812509622498	0.9841957277695418	0.9916410222358973	0.9967615875580573	0.9976187201708029	0.9980466557658163	Shirer_networks
298	0.9190025380166946	0.9246728485521105	0.9594446650351718	0.9171300897760398	0.978304906900419	0.9617289707773016	0.9950868565829296	0.9965300865576783	0.9973948380312492	0.9988309733172183	0.9989287348375331	Shirer_networks
299	0.8464213064681211	0.899725981548518	0.9692669281940898	0.9473791357171841	0.9330181708608727	0.9846535546087349	0.9898456598164038	0.9971213622648409	0.9972304107072921	0.9984923713796396	0.9991034158388916	Shirer_networks
300	0.8748655615838885	0.9158845986192001	0.9091705960116863	0.9735175767401303	0.9709577436071433	0.9805917075498726	0.994671697925402	0.9919454908180028	0.9966230487617153	0.9972098974763661	0.997850596953409	Shirer_networks
301	0.8993116992055779	0.7313964498105783	0.8964003798951435	0.9490796891990613	0.9697929417128692	0.9852200087722056	0.9860654637924521	0.9938929427438804	0.9950671672371827	0.9990287329222974	0.9991036808972243	Shirer_networks
302	0.8861093593529337	0.9353254151554657	0.9347503636259149	0.9308215147024594	0.9928521683897715	0.9871414257545263	0.9820964009564024	0.9906104103666036	0.9948158978789002	0.996249320549887	0.9995153000527269	Shirer_networks
303	0.8221570889126171	0.8817187147476921	0.9264473233307277	0.9534494279410587	0.9661853115545689	0.9923051786742255	0.9971317081900581	0.9933991029218445	0.9924598806910734	0.9982769337619467	0.998871607499514	Shirer_networks
304	0.810839519767325	0.9103501361229004	0.8628913675501553	0.9141245864267642	0.9811917167588663	0.990057765252742	0.9921804622146422	0.9943000430984396	0.9981854999063667	0.9958792664260601	0.9983821843221639	Shirer_networks
305	0.9583442923351638	0.7852617582077328	0.9419431822386242	0.9366963654798217	0.9892543409867908	0.9839631614708496	0.9841876680944065	0.9908353896554818	0.9961183839997567	0.9969482006431722	0.9993482539592645	Shirer_networks
306	0.9024484589878721	0.8778405138303074	0.9642950687268754	0.9209197020904778	0.9466048844296064	0.9805401983896607	0.9863921021863918	0.9941149820219443	0.9925050349051237	0.9977109797451119	0.9990109021692617	Shirer_networks
307	0.9049950927519825	0.8825462252235925	0.9612290266946257	0.9565294387153223	0.9767417664696836	0.989652205958766	0.9902425811498037	0.9934657629222852	0.9957878858026254	0.9977489989604078	0.9977403918475155	Shirer_networks
308	0.934962303136208	0.9330032473148624	0.8938011323124362	0.9653675473703837	0.9769455857651579	0.9969309177381028	0.9893895097185987	0.9960745873367038	0.996916537211243	0.9970018578393436	0.9994073600952229	Shirer_networks
309	0.9183380303522269	0.8643385125761519	0.92650102375317	0.9529031446731038	0.9839910236227789	0.9740887579815083	0.9762690019524802	0.994835244100235	0.9925768661604017	0.9971208524298492	0.9993403940962542	Shirer_networks
310	0.82540210198114	0.9346451214942544	0.9846361048947845	0.9621616667255591	0.9461751107333483	0.9889058071092384	0.9887159830922577	0.9931045114021729	0.9969954375096083	0.9977229120448438	0.9992112872896772	Shirer_networks
311	0.8888434668715504	0.864929334190587	0.9548070582241626	0.9537340543464146	0.9499010571133601	0.9885910191953158	0.9874842296454676	0.9970489078523483	0.9936905974208761	0.998557750689039	0.9978492794422185	Shirer_networks
312	0.9137751415630979	0.8949191307205124	0.9446699817936041	0.8699130288669683	0.9874674168631488	0.9701809343786594	0.9895760076034231	0.9935379551710266	0.9987370039076046	0.9970799580809804	0.9974764921289364	Shirer_networks
313	0.6596734401874744	0.7610689641291835	0.887897914536874	0.9436676107703352	0.9677175390500062	0.9762954614594632	0.9801372164750971	0.9958043708033668	0.9977707189951357	0.9974057753679006	0.9984557719413931	Shirer_networks
314	0.8446844075010631	0.9370075823792219	0.8355696731033133	0.9307597217479522	0.9755774119950751	0.9831543563271027	0.9881502192136963	0.9939653903537229	0.9973709170529095	0.9987383239029544	0.9961471061199967	Shirer_networks
315	0.9267798651511473	0.9261179233104858	0.9016708873255175	0.969320970362069	0.9865375838941336	0.9854081389350369	0.9889827694703399	0.9953988150184783	0.9966728607660178	0.9979697846373363	0.9990890007334953	Shirer_networks
316	0.8746294786839219	0.8318724230299901	0.9487962640247407	0.9625717902851683	0.9508713515720122	0.9798936444184033	0.988784412385132	0.9930246329395462	0.9979270055869636	0.9984442437747658	0.9990959779885161	Shirer_networks
317	0.9162091301272817	0.8333676416843754	0.8846927183176927	0.9199686048397088	0.9769572137219829	0.9869790930332505	0.9948736624239245	0.9923067225283775	0.994683621382142	0.9961529493369911	0.9977805664300039	Shirer_networks
318	0.9108682940395787	0.9299698785821563	0.9695771799429153	0.9711573341209939	0.9858552655010802	0.9830379237051264	0.989941917311997	0.9978139702738215	0.9959035236128725	0.9985751754238763	0.997966255351109	Shirer_networks
319	0.9310795409753458	0.9227614891514858	0.8852853562702234	0.9285565279809865	0.9664609155710455	0.9787986069980433	0.992098447566907	0.996525442239754	0.9982392173662563	0.9989016186212647	0.9991185149995291	Shirer_networks
320	0.9036217602478097	0.855238387382093	0.832625429037176	0.986823306384248	0.9836285073514821	0.9881866111659269	0.9918651196346571	0.988627363470543	0.9976073635269728	0.9984193386694702	0.9990768208954978	Shirer_networks
321	0.7349416414776853	0.8262632275007404	0.8181510163749319	0.950001695880423	0.945566574725781	0.9817310784635872	0.9961041207651576	0.9928166566568535	0.9962777913527244	0.9986914029950549	0.9990466536031202	Shirer_networks
322	0.8621489473745337	0.8450967732040442	0.8999170955139199	0.9248569892250282	0.9852775272801985	0.9870298976337031	0.9914826479866365	0.9919340107311466	0.9970284151600423	0.9980125835052824	0.9988730490037835	Shirer_networks
323	0.8370866805600599	0.6969288433881631	0.9416049186971137	0.9465034840535611	0.976816804783922	0.9818468552695689	0.995813862917108	0.998315401825657	0.9945038842417611	0.9964115632847397	0.9990285941895127	Shirer_networks
324	0.8839870999746082	0.8865391245009139	0.9012639520350612	0.9782465839765375	0.9823995397520856	0.9820098752838575	0.9874247054605538	0.998176780679555	0.995090697912691	0.9971197044331204	0.9980939851725742	Shirer_networks
325	0.751105651057237	0.8137995716059052	0.8507849347478817	0.9798001051162614	0.9463679129318063	0.9642528232230452	0.9936360692930628	0.9957790596845971	0.9863493600238753	0.9967136707443423	0.9990911038857299	Shirer_networks
326	0.752346458355859	0.8381898361539534	0.8804300434905479	0.9407983501850848	0.9542165195143398	0.9836451048596172	0.989862878385125	0.9947651415103171	0.9955622409111132	0.9946000411454694	0.999609741158212	Shirer_networks
327	0.8947729952851877	0.8449208773389081	0.8524689840341724	0.8997504129455995	0.9634727802441172	0.9726136954874005	0.9902727190635822	0.993381154245919	0.9941489937570807	0.9978166456387906	0.9976406804727274	Shirer_networks
328	0.4301534749460253	0.8918918035076674	0.8239438274506511	0.9678800202390456	0.9525330398938583	0.9894518856855916	0.9877662226508469	0.9962878960476773	0.9977525365539143	0.999205163441418	0.9990225694269427	Shirer_networks
329	0.8022380107528169	0.9435281659979634	0.9422061977629462	0.937750020105766	0.9748717771126284	0.986526437449944	0.9876991253037892	0.9936278924690937	0.9955443331799831	0.997936111246184	0.9989322577701061	Shirer_networks
330	0.5141848445129245	0.7500744155166674	0.959392848877135	0.9601985873561292	0.9716587518982597	0.9774631233123249	0.9912379612405201	0.9949938353315697	0.9959411920448877	0.9978294075017926	0.9973932666178337	Shirer_networks
331	0.833152341506883	0.8638055708237508	0.9396887796813724	0.9151527367201999	0.9644904805132464	0.9768470901278615	0.9928598304712503	0.9930640928362693	0.9964204328639288	0.9938082913419377	0.9991994198681674	Shirer_networks
332	0.9200129742682802	0.8536136795500247	0.8924503178811297	0.9581328179797657	0.9151376998509203	0.9823937708523243	0.9923698779994411	0.9924729104481147	0.9978623290597182	0.9979232525874366	0.9992133270497248	Shirer_networks
333	0.9387492189071625	0.8225425188708755	0.9526024736399852	0.9655514888928988	0.9730639954612768	0.9757945938151218	0.9821726270651655	0.9949627014114877	0.9957945537286436	0.9983670506000065	0.997889153385091	Shirer_networks
334	0.8167471448643211	0.9345097841610428	0.9766622670106917	0.9231783209557993	0.9685214364948406	0.9781329127607599	0.9835326252469225	0.9929311961554174	0.9960070910039746	0.9981804985398814	0.9975807032488391	Shirer_networks
335	0.7097420880693348	0.8194114547616439	0.9612776143417496	0.9728725828587751	0.9819815400895983	0.988962725913464	0.9839656807686994	0.9971052662445452	0.9962368123711279	0.9985332048225837	0.9989151845963419	Shirer_networks
336	0.7699114132580225	0.9436248409783127	0.9347641988204751	0.9711335595307582	0.9612432133211972	0.9710219092937094	0.9869323724343271	0.9947778776689162	0.991486764677374	0.996585154357464	0.9974653760092868	Shirer_networks
337	0.764082008837603	0.8994627350476747	0.9029705998976033	0.9652756601617296	0.9778639742110244	0.9934466387623548	0.9876838569353363	0.9917926030226496	0.9966678473884767	0.9977349790322931	0.9988775851910254	Shirer_networks
338	0.5565949794233935	0.7988904880809025	0.9129475644853156	0.9675246664424166	0.9900815873005668	0.980428972245619	0.9892348544695402	0.9949737435794509	0.9960699096638448	0.9973451033203586	0.9989469168694913	Shirer_networks
339	0.8508805752911566	0.7695000077872649	0.8389950236324446	0.957440755633562	0.9902485574656652	0.9913411665524463	0.9896408363115182	0.9930152464777089	0.9981666734445828	0.999033570600551	0.9987662850810617	Shirer_networks
340	0.8127040965916106	0.8734934855966323	0.8344883929726289	0.9524956306830761	0.9750473728692719	0.9856361747213764	0.9788724024007931	0.9960357773275982	0.9962041786702115	0.9981621533772967	0.9978502816060155	Shirer_networks
341	0.6205009892406704	0.6925612494137476	0.9303187254736983	0.963780726711174	0.9616816105260035	0.9858916310204581	0.9891617412509973	0.9900008377117728	0.9981649796835347	0.9972856220041816	0.9972848924411303	Shirer_networks
342	0.8419987726589705	0.903871541415732	0.9696608521649288	0.8928380184996779	0.9808039120168703	0.9895501247724159	0.9887202490550983	0.9937874750234298	0.9978947779767205	0.995740062299451	0.9990357025387988	Shirer_networks
343	0.8887646993551234	0.84689980045905	0.969539373676991	0.9780378484429005	0.9871298314421573	0.9848890808310038	0.9949271331106193	0.9951718901278095	0.9976327501748233	0.9980848786260552	0.9994301624464074	Shirer_networks
344	0.8795586701144847	0.8569709599859804	0.9387072871711563	0.9186984367728032	0.964681408049994	0.9795621355134696	0.9840064823367625	0.9926702880402996	0.997945670909483	0.9986697423674886	0.9987874106171644	Shirer_networks
345	0.9006472153301837	0.8173120873469806	0.9302834927364747	0.9094587632947139	0.9758060825767456	0.98395846579272	0.9906358782838679	0.998504676738476	0.9970647395833274	0.9986759974070807	0.9992442731187243	Shirer_networks
346	0.9484567678975782	0.8397330941493075	0.9308630453221488	0.9470638448043984	0.959153565253895	0.9889182586325299	0.9930678982800325	0.986756255241819	0.9966057329771001	0.9972865618392965	0.9992024609765243	Shirer_networks
347	0.8622750182541548	0.8941913922395371	0.9583423748483941	0.973255887554857	0.9792294978299574	0.9829359403661606	0.9940651897322275	0.9946278142515455	0.9943276322579861	0.9987443992472967	0.9984315836410682	Shirer_networks
348	0.8935202290702425	0.8681420019948258	0.8347978313279758	0.953305573051297	0.9776860555634883	0.9798172103045627	0.9865925874827773	0.9907377778256121	0.9949899685213206	0.9982405073442668	0.9979096456016593	Shirer_networks
349	0.8916755508872892	0.8486418003430682	0.933304173225574	0.9118445765907267	0.975380662325347	0.9700469569211798	0.9936216505279479	0.9924415812776693	0.9978026859282335	0.9954283562695814	0.9996331783072543	Shirer_networks
350	0.6840755548368994	0.8169117624645299	0.8364556445871999	0.9628391174282495	0.9509315040440846	0.9835487479099049	0.9918751455294184	0.9972425838813002	0.9980639714665174	0.9982060226502478	0.9982894463646544	Shirer_networks
351	0.9469960445149351	0.9649441480362283	0.9587969903088436	0.9831628371532408	0.9635668104145118	0.9808093529815624	0.9969716350569596	0.9926595743204435	0.9908005534620666	0.9956292654028434	0.9973050488759339	Shirer_networks
352	0.9155195714577842	0.815049933430861	0.9472407384338943	0.9712879823379783	0.9771578731354988	0.9867629335924522	0.9951857575754797	0.9968374224828788	0.9967649210567222	0.999285919810176	0.9992127240887312	Shirer_networks
353	0.8901239231708307	0.8564957145505739	0.9483723651892282	0.8963566492780276	0.9635859018595263	0.9860889595516575	0.9863624422861751	0.9984950989516445	0.994644584554563	0.9976667668460737	0.9984335229008904	Shirer_networks
354	0.8570364965742941	0.8982194295564431	0.9052775051005892	0.87112375996609	0.9821261906489824	0.9913257476823333	0.9886546949345051	0.9905165469404842	0.9919070770118112	0.9972913799289977	0.9985796611035975	Shirer_networks
355	0.8451335959698056	0.9648633431295905	0.9491285432553852	0.9708771313522659	0.9822832930265267	0.9891992528368382	0.9941321529123619	0.9973163759005798	0.9960828720222317	0.9988723588601499	0.9993573737076905	Shirer_networks
356	0.8589235417202754	0.9361186662735513	0.972690629775399	0.9555232653742747	0.9829545586620069	0.9673903930783745	0.9862905778700692	0.9953293850576779	0.9975233634593894	0.998114263599212	0.996884915190585	Shirer_networks
357	0.779731771790426	0.9460675985478465	0.9244507590032209	0.9727184186113856	0.9717505304863299	0.9758295054149344	0.9785147678677069	0.992558872677438	0.9969233760701048	0.9976355035480258	0.998172605963884	Shirer_networks
358	0.8381997193743937	0.9143729671797376	0.9289631415037404	0.9485671944303073	0.9814551011233976	0.9587171074062435	0.9870893765337849	0.9905362330231173	0.9988892708433281	0.9986898030988692	0.9990325374237939	Shirer_networks
359	0.8615944457906553	0.8356111019326621	0.9658415843353843	0.9248036171455485	0.9384445920620534	0.9794868720502163	0.9921811682200651	0.994347648547003	0.9954749369401171	0.997932680490597	0.9982557095226222	Shirer_networks
360	0.8609162824738777	0.8712964069770204	0.9539636858438193	0.9526666699918991	0.9549516670095298	0.9650439955816533	0.9927828071919095	0.9951905576189009	0.9969045823390803	0.9947151030444552	0.9985436602255835	Shirer_networks
361	0.8719368260885333	0.8343793818197979	0.9706313199038936	0.9835344366540405	0.9656572669235548	0.9907019136309911	0.9858246269728581	0.9961229977369572	0.9985114124782816	0.9980153702296555	0.9986263181944136	Shirer_networks
362	0.5916371632081773	0.9044734218976533	0.9332179352043094	0.8943718684437925	0.9867759188073595	0.9845180972720327	0.9731439536033264	0.9960745882751605	0.9976120353399455	0.998352559417528	0.9990537315053954	Shirer_networks
363	0.8027647964616613	0.9286725327301819	0.9606899037804245	0.9607358913060239	0.9707878552927106	0.9783451410201168	0.9943740737811116	0.9902812892913666	0.9953516063874052	0.9957449460708795	0.999260435753255	Shirer_networks
364	0.8768712254122011	0.7915804848629766	0.759397850815377	0.9819973799627005	0.9787124197232359	0.9884171029090345	0.993468545613594	0.9945026088366786	0.998355903188715	0.9981679193441961	0.9996590731175161	Shirer_networks
365	0.822337606395873	0.8565049084282945	0.9494353597000402	0.964822978174189	0.9388722978691693	0.9936295112084285	0.9851300248563354	0.9953301269249369	0.9957993444773008	0.9967124653545371	0.9987469579997366	Shirer_networks
366	0.9182570347720626	0.8860632963075596	0.9731439571656557	0.9598906111297825	0.9835759498140183	0.9863216545193478	0.9877437368658797	0.9911033814613763	0.995906473571992	0.9983863300648346	0.9996909693186709	Shirer_networks
367	0.77480132740834	0.9250339709840052	0.9614707319294633	0.9832755715244372	0.958777360481478	0.9727739833467911	0.9910902960186996	0.9932499260873802	0.9969429950277079	0.9938134543986875	0.9971692679011614	Shirer_networks
368	0.8873258527130818	0.7993511641586915	0.9051643138776367	0.9415899052101702	0.9641972459351462	0.986369077578881	0.9943626828088419	0.9958054674069905	0.9977304310491122	0.9968405630903586	0.9990568086526658	Shirer_networks
369	0.7514499524211536	0.8219120331619689	0.92521569601016	0.9748984623322473	0.9813728966162028	0.9708169249125249	0.9874830324994928	0.9920671550930342	0.9971310037212697	0.9964121360914528	0.9990011586292971	Shirer_networks
370	0.8123425122827701	0.8875158070000163	0.9448560945195805	0.930141855215505	0.9775968431621651	0.9913571137892913	0.9898888170675172	0.9961057539514785	0.9947165199573261	0.9991045810450483	0.998771781367288	Shirer_networks
371	0.9283846781281386	0.861213326952206	0.9357093020261134	0.915993787776759	0.9827641051793534	0.9760659616011417	0.9775387876686928	0.9912180570381857	0.9995516533009877	0.9984459304658139	0.9975781826267419	Shirer_networks
372	0.7150127121640464	0.8430074459657985	0.9325080896656592	0.9565278525989024	0.9756282177376345	0.9803636228669075	0.9811322802881633	0.9944553397437211	0.9971948406398227	0.9970039006331503	0.997791940773363	Shirer_networks
373	0.8024396492129335	0.8739216135691297	0.960958207337502	0.9678107095045041	0.9728844565525666	0.9834454395197928	0.9825345830149707	0.9898262723809319	0.9950774667613411	0.9948474145822442	0.9991294911373805	Shirer_networks
374	0.792577512462439	0.9532354587070384	0.9639862507745713	0.9745002399913613	0.9854401127584427	0.967923642511723	0.9938571972378976	0.9806774479052947	0.9948492222412019	0.9984352342222669	0.9988321458743878	Shirer_networks
375	0.8898158998728669	0.8367479557519067	0.9556159519194775	0.9209235871504264	0.9863758529116786	0.99031879210475	0.9947577183229617	0.9954679253100016	0.9979523103077865	0.9981330516913294	0.9982169875264455	Shirer_networks
376	0.7847840880971542	0.7541396751733775	0.8862638370138647	0.9838933512827546	0.9786034421390017	0.9727867735563023	0.9920902431328928	0.9922635495653755	0.9946822715075432	0.9985005644033965	0.9989099238223034	Shirer_networks
377	0.9015276936985095	0.9483306935194318	0.9189595247570779	0.9306497280348998	0.9906351837844726	0.9930550380007102	0.9916831492291509	0.9929170510584668	0.99607178852707	0.9968335467181025	0.9979777992051599	Shirer_networks
378	0.9151938717497095	0.8078464300283212	0.9280070255105277	0.8479476273721878	0.9577240442869652	0.993893920746941	0.9874996699594215	0.9935202096906809	0.9992512636475269	0.9980358737370257	0.9983451711355926	Shirer_networks
379	0.6620105272345478	0.8860134285860028	0.9667698046451081	0.9832786002125091	0.9866119323527331	0.9819833541860219	0.99412219257937	0.9966375595584225	0.9942017864906904	0.9969959079631794	0.9990717430827183	Shirer_networks
380	0.41732744749907913	0.9492084558149997	0.9599973322726985	0.9016552000895369	0.9286182315652007	0.9793770698613851	0.991942483205408	0.9910950934034247	0.9963751461481394	0.99804374099615	0.9980502030464014	Shirer_networks
381	0.9369410189296757	0.805068853451401	0.9679198772646225	0.9835768842466008	0.9851200748325104	0.9849302068722032	0.9794721199471037	0.9886222986796783	0.9960587504913937	0.9978112844970869	0.9984218151687501	Shirer_networks
382	0.8970314229984699	0.7787753711576816	0.972236288995719	0.9476407049243845	0.9667421558411466	0.9647898857059565	0.9815936704558158	0.9904555217246752	0.9957334114595869	0.9970273101271901	0.9981112945446668	Shirer_networks
383	0.7510745798642511	0.9100835005845972	0.7587712100275517	0.9331167579390801	0.9647872814610927	0.9715600986612815	0.9851920408609408	0.9902577471862688	0.9958379763261689	0.9974603745597039	0.9990353162108447	Shirer_networks
384	0.865015161106008	0.8691788941420057	0.9423591275515502	0.9709075889951072	0.9730381080570771	0.9759421675631295	0.9893012508143708	0.9973878125421767	0.9987205157055573	0.9992110424636343	0.9989832527632332	Shirer_networks
385	0.8762269188126486	0.8588288343253596	0.9702377057191689	0.9780400781169633	0.9411717390917623	0.9935022989671085	0.9904428249405174	0.9938446698291812	0.9953959276059539	0.9984072281992128	0.9992117870178222	Shirer_networks
386	0.87197403714124	0.7666584043529909	0.8473183672308356	0.9660514948238197	0.9871791631071996	0.9904312060559415	0.9937217298181591	0.9959920462228102	0.998142104133312	0.9949997955735124	0.998627379496394	Shirer_networks
387	0.5515065272863928	0.7878339975007408	0.9157074251891882	0.959715264973238	0.9752455131945336	0.981388560182986	0.9693861607010219	0.9919492992737593	0.9964708448463737	0.9983888467784695	0.9989015415543527	Shirer_networks
388	0.7500584884619483	0.8537703377683409	0.9365561695116246	0.9167622258297576	0.9871858000242165	0.9946873810286665	0.9873809863462277	0.9939400528194493	0.9971086615158259	0.99868435017174	0.9990150462109968	Shirer_networks
389	0.8936138535551571	0.8857943699248042	0.8385786524361103	0.9780008285318709	0.9887920333921556	0.9836624351558358	0.983796833853782	0.9893226952195859	0.9977216294157394	0.9975662521077281	0.9992480552032592	Shirer_networks
390	0.8648733072063647	0.8542584137556303	0.9304327475658827	0.9587987734865295	0.9702623323402545	0.9825584317468443	0.9796779008164958	0.9979846571069946	0.9981082319028853	0.9979701231489639	0.9985664606309825	Shirer_networks
391	0.6579693640517791	0.9502278340807113	0.9585370878253793	0.9739088603146162	0.9822258087453657	0.9921396457400649	0.9867899703833495	0.9952636059506196	0.99137456220576	0.9958225734772598	0.9985806447895984	Shirer_networks
392	0.7632914707197643	0.9075432803696442	0.9367540421728249	0.9819214160146017	0.960518670206262	0.9957997201584946	0.9953083774157909	0.9953350364579895	0.9971149386570488	0.9982588556081768	0.9984185366479362	Shirer_networks
393	0.8442742338936831	0.9140066894022618	0.9713116393959347	0.9533626021939011	0.9731321274227329	0.9870162163536668	0.9903989343043521	0.9955676145339535	0.9970476255441671	0.9959918364051723	0.997993668283178	Shirer_networks
394	0.9557646191794353	0.9301860880502778	0.9114573433857156	0.9675899739470257	0.9837263894116575	0.9699341893946496	0.9866760984696299	0.9958428852934365	0.9992114714014961	0.9985965219196207	0.9989191827846976	Shirer_networks
395	0.8928870622093403	0.9423128562488821	0.9576511812487976	0.9463223048595245	0.9836845119118248	0.9536729393613059	0.9956834367988875	0.9930375255876578	0.9916811874851107	0.9990123538660359	0.9982680481740471	Shirer_networks
396	0.777795680054311	0.8573282585059052	0.921033855244636	0.9559734892033332	0.971950965517036	0.9941431894859654	0.9742331131908355	0.9938862703000558	0.9966064351790522	0.9976694404729791	0.9974873747541819	Shirer_networks
397	0.9190989654964308	0.9393928626081615	0.9147942099245179	0.9529854697148717	0.9826893524728121	0.9708976133575669	0.9924979410008122	0.9953965867275969	0.9950987020927309	0.9965934243383295	0.9987664400602146	Shirer_networks
398	0.7304617849260998	0.8520209499560293	0.9652477014163273	0.9111606836946109	0.9566327374065666	0.9747053515126551	0.992009828533697	0.9832625649375512	0.9975127304008394	0.9973660701560025	0.9992473372972537	Shirer_networks
399	0.7089540053599743	0.8729710852300673	0.8838289586358283	0.9468571023738181	0.9822588727373429	0.9841288092906452	0.9908472444009543	0.9948270086294133	0.997431178581907	0.9979286700687645	0.9986828328415167	Shirer_networks
400	0.8308499829519949	0.8054701447477557	0.8260263365216056	0.9771220691173957	0.9831547156559706	0.9849272763039547	0.9925393627989756	0.9897500651883877	0.9963061141390104	0.9962137517401115	0.9986695885896598	Shirer_networks
401	0.8396744534735929	0.8377555362204601	0.966949944754267	0.9675159072810248	0.9784294150116003	0.9898001120622202	0.9952999215980323	0.9901176772959062	0.9971201213331571	0.9987578584569822	0.9986839641988879	Shirer_networks
402	0.852275229638998	0.9598554947685123	0.9500810633425885	0.9260949008449659	0.9825933263314941	0.9870693584999107	0.9839518206096364	0.991998088716469	0.9969451251867907	0.9984965206076071	0.9991237759581035	Shirer_networks
403	0.8866335690636006	0.827304329097819	0.8942067903759126	0.9539214067484024	0.9649903795253283	0.9879811585314777	0.9880327071440336	0.9969914914527189	0.9968200985728166	0.998647333183639	0.9966036731508341	Shirer_networks
404	0.8302538585937164	0.8807216611076083	0.9604408501351624	0.9415673574262994	0.9551432258529732	0.988626860379994	0.9829213919445502	0.9957537522400806	0.998193889351873	0.9953635148661246	0.999410519637707	Shirer_networks
405	0.8375423673162805	0.9237242950094586	0.9159052945245579	0.979644977841564	0.9738699452768271	0.9897221328480302	0.9872727155089147	0.9950774684580235	0.9940036069882568	0.9978861040283935	0.9991024808991857	Shirer_networks
406	0.8873653811764962	0.9082987810503843	0.9571192873776354	0.9677206189940702	0.981006217059445	0.9777950244222203	0.9950500613017691	0.9957523030580042	0.9962781697985815	0.9988636503524343	0.999268652499324	Shirer_networks
407	0.9371057609124214	0.8574407949922891	0.8380620174982123	0.9758614263685652	0.980515988489582	0.9744290079664626	0.9920457668600464	0.9919530151779227	0.9974077064872874	0.9947880590968455	0.9988057648422135	Shirer_networks
408	0.8205533552622487	0.9316151867646874	0.9310903881242142	0.9017692266669053	0.9644086716703262	0.9748507213862828	0.9872683236541052	0.9953498927983865	0.9957278566450212	0.9975163492234784	0.9983870283822387	Shirer_networks
409	0.9027200210714746	0.8127896294857734	0.9285383886055285	0.9141714930840329	0.9689758843969709	0.9785394065508404	0.9901904157249332	0.9957151482070946	0.9978307345590296	0.9973904439921306	0.9982037044821088	Shirer_networks
410	0.9285238844152199	0.8755489173076619	0.9556472601418141	0.9558603346565875	0.9864467462847005	0.9880821234155035	0.990672573578262	0.994572427144607	0.9964511209854985	0.9979976826430376	0.9985244832884231	Shirer_networks
411	0.6772919754359855	0.7682261542351374	0.95093640542163	0.9545237828212114	0.9828833700342401	0.9872988994968233	0.9922054193350917	0.9981298763551787	0.9960495667604573	0.997411440920106	0.9985966980549377	Shirer_networks
412	0.946056843292	0.8997167973680428	0.9644582168506088	0.9825126046940819	0.9748347576478151	0.9781382777007144	0.9850868680938855	0.9963023089712417	0.990256230705235	0.9990718554751784	0.998485232750009	Shirer_networks
413	0.7934081852288195	0.9299337129801029	0.9583162156009603	0.9830673270670025	0.9835956691008323	0.9825153352434457	0.9891091479006904	0.9940063216085744	0.9966605374096564	0.9981469865443326	0.9984430105078728	Shirer_networks
414	0.4952728116788944	0.8650131982461218	0.9332376281666392	0.9448690510259905	0.968069875391254	0.9891908314456418	0.9867836348896861	0.9917060964783437	0.9976920904584	0.9979981324768452	0.9978889934026055	Shirer_networks
415	0.6035766943459203	0.8655078202521713	0.8608330509092462	0.9130650302707999	0.9853251382965275	0.9863027490178671	0.9918429670121128	0.9948011556643142	0.9975786218134287	0.9962370814833219	0.9978828753305544	Shirer_networks
416	0.7880913301260383	0.728348841999684	0.9303954074163377	0.9634205681566721	0.9593061344862761	0.9793104135791693	0.9901015705758298	0.9946130707119271	0.9944468927522297	0.9985743850824446	0.9983296185545618	Shirer_networks
417	0.8960901687805427	0.8544132215348806	0.9618170461697404	0.9763877653072565	0.9828333763232315	0.9649201715048643	0.9927457201243852	0.9929656476350625	0.995779021369475	0.9959907939506785	0.9990062578732716	Shirer_networks
418	0.9532998450412451	0.8862559373149623	0.8658910304640776	0.9661046198097607	0.9658872356322445	0.9895328312662534	0.9937566499934822	0.9951825708344473	0.9912709724039761	0.9978564295639629	0.9990632989407355	Shirer_networks
419	0.7175422710265122	0.9450412256078076	0.8818777738317803	0.9509610116578171	0.9767677525089757	0.9844978783099254	0.994988886500627	0.9937295409610596	0.9972009394706803	0.9989947947759007	0.998827496850098	Shirer_networks
420	0.8537746627528349	0.8470841360163459	0.9242078451257739	0.9766532837685633	0.967303253891043	0.9823038139413586	0.979946198186457	0.99750579846835	0.9949363429715113	0.996622817752023	0.9984289362462544	Shirer_networks
421	0.7780910327901585	0.9167676358109026	0.9340495125297869	0.9451750030320285	0.9913091805750447	0.9747769396671675	0.9897306349679719	0.9958669145648776	0.996644213083448	0.9955584808249796	0.9977262612347186	Shirer_networks
422	0.8020687960362984	0.9060883276354166	0.8831396003820268	0.9745283397034274	0.9834699510941809	0.9860571607559907	0.9855327871975584	0.9922837439983405	0.9953293265887886	0.9986900032400087	0.9980017683761565	Shirer_networks
423	0.8616770885373239	0.8369369833817277	0.8400300131287564	0.9511356938472758	0.9804497618064583	0.9857883283094013	0.9909425606592563	0.9947623259848211	0.997406344006297	0.9984273145617759	0.9994137080763366	Shirer_networks
424	0.9312339198889886	0.8172022019644574	0.9270203448821748	0.9385927344526126	0.9794248729948491	0.9866315145418014	0.9816115844651434	0.9773788002222239	0.9937998244716699	0.9982300079358188	0.9993368545841348	Shirer_networks
425	0.9178471436694589	0.9094428008393004	0.9668677265011524	0.9613576290219266	0.9705711438802423	0.9811149092175021	0.9793678319929032	0.9908779085765943	0.9962546356902959	0.9964896872362856	0.9988918377323499	Shirer_networks
426	0.8131200586858367	0.9637387470611536	0.920772418168752	0.9334987368954208	0.9751755467876986	0.973892974762629	0.9932773924562918	0.9927613594713993	0.997200257232747	0.998120773053746	0.9981194620969956	Shirer_networks
427	0.6365638181337196	0.9438808082567989	0.9053196757196135	0.8748980241021566	0.9765571621991963	0.9885302220772129	0.9967623641708374	0.9910880579634399	0.9951137219985763	0.995560595209712	0.9981019506501735	Shirer_networks
428	0.8267385120913178	0.9462115495980344	0.8899151674952238	0.9617325613941103	0.9799081822370603	0.977929136734615	0.9884073691993476	0.9953343868431195	0.9980122920659046	0.9991772710539939	0.9984797433697508	Shirer_networks
429	0.5337744557125857	0.8608644549564537	0.940195197336171	0.9548075319058564	0.9696904043396193	0.9685363563577263	0.9884301390925346	0.9942119948218129	0.9948543962973447	0.9979431665152093	0.9991388686952325	Shirer_networks
430	0.7506660700356771	0.8400734785215931	0.9283916726128555	0.9705640123630326	0.9889244692516886	0.9943496028344244	0.9868926068444295	0.9960811676955947	0.9991463041386618	0.9983931571018854	0.9970610193343499	Shirer_networks
431	0.7990027890872339	0.8853014711078299	0.9557387229918104	0.9601899416046719	0.960794733949387	0.9874024020576503	0.9910752080005399	0.9937593207165341	0.9970193330389174	0.9945624974705943	0.9979112966767747	Shirer_networks
432	0.9608110025615695	0.837600182851417	0.9145642932276047	0.9489688903463797	0.9590570105930833	0.9830200639346643	0.98779397277085	0.9966072384336552	0.9950362082838234	0.9961871076663955	0.9997485038822442	Shirer_networks
433	0.887575370796072	0.8834797254335722	0.9542539221678201	0.9543591859723513	0.9782628148258103	0.9764110121471714	0.9942819667173598	0.9962852532695978	0.9988968074579259	0.9976666664854382	0.9987701906987283	Shirer_networks
434	0.9170282197536836	0.8459455416612485	0.9206701968712001	0.9750152403885846	0.9829440607494748	0.9680429044604681	0.9874620844991739	0.9930261495255598	0.9934183078213499	0.9973161407898378	0.9980694196846822	Shirer_networks
435	0.753405210671305	0.9001789361673744	0.9753336836877342	0.9723733631035931	0.9770092040731553	0.9833674566002257	0.9950290135209539	0.9966134595839957	0.9967890652510111	0.9974211333084757	0.9985642196136747	Shirer_networks
436	0.9202170023763661	0.9102141094742058	0.9600562757487607	0.975482308553119	0.9638167818145015	0.9758404492797406	0.9814170809206288	0.9947416031193704	0.9935775141980991	0.9980586935302606	0.9987932383649566	Shirer_networks
437	0.8229941820791595	0.9202490815114194	0.8648962493280901	0.8757328443234988	0.9642468960264237	0.9785048334589805	0.9901782065857496	0.9935036610113976	0.9977149789323116	0.9968909734024418	0.9990319287452849	Shirer_networks
438	0.8543552395920715	0.841028981538867	0.9277207541564911	0.9686594036158794	0.9632440082265594	0.9829409577098647	0.9795151997690597	0.9897083049392404	0.9957204745473058	0.9977494881008471	0.9988493600509973	Shirer_networks
439	0.6624235696106853	0.9033183735521251	0.9009760700003071	0.9635968742726293	0.9825118503118229	0.9860500633177364	0.9953367605201826	0.9912954182352136	0.9984427127455598	0.9959299376746719	0.9983419063073261	Shirer_networks
440	0.8855318512241465	0.9044030391592784	0.882111731526838	0.9383736576728099	0.981799274919446	0.9496268016417723	0.9918836512379143	0.9915875306512401	0.9955305009812675	0.9984422842849281	0.9986516456461	Shirer_networks
441	0.7797464945540495	0.9406775841702897	0.8884441438215012	0.8214213131194328	0.9574120849443724	0.9835507919993459	0.9762865133118381	0.9926237614596869	0.9961477846338638	0.9975436279930804	0.9991875397286776	Shirer_networks
442	0.8501716170442738	0.8167248175093403	0.8534335835972942	0.976486123248021	0.9905652694008433	0.9807342498538588	0.9901006996614378	0.9912171611166518	0.9950959111126532	0.9983680179430434	0.9989748653172326	Shirer_networks
443	0.5432511285235051	0.6091143599858119	0.9330205404063462	0.9621233863026237	0.9815288126794646	0.9861090688304044	0.9756410586541433	0.9954841697672723	0.9949515125058488	0.9974248616091814	0.9990349134411153	Shirer_networks
444	0.7552073869233344	0.9724255322205686	0.9459915569961906	0.9694721341019328	0.9762810470719947	0.9870521084791941	0.9863299524426768	0.9960273990777946	0.9926510967357625	0.9982874874352685	0.9990820047622098	Shirer_networks
445	0.5868807589956124	0.9236427637654467	0.9240098553700186	0.9321240938004838	0.9648779980025195	0.988154013466036	0.995049376880973	0.9990758245455065	0.9944014233422764	0.9970405094685213	0.9986482108635836	Shirer_networks
446	0.7827694788646484	0.9358843330525284	0.9005964715732219	0.9803777979904733	0.9561931397128043	0.9958214784289815	0.9913582327097871	0.9943201324845845	0.9962596558418074	0.9969260511776886	0.9993063833699851	Shirer_networks
447	0.8255651738342942	0.9630367205754564	0.927508434881781	0.9408059203208283	0.9842167908778683	0.9831717797534361	0.9843248268195733	0.9983602474230288	0.995140969411433	0.9977210760105	0.9991532389787422	Shirer_networks
448	0.863015584305395	0.8956712718130326	0.8919846216759783	0.9577763880557071	0.9612730121367271	0.9903922213313414	0.9864610599848804	0.9940972966243218	0.9982984765625091	0.9966029617192426	0.9984447170847954	Shirer_networks
449	0.8021576356474154	0.8488361027974883	0.9532045835680585	0.9634843240982439	0.9785882042090737	0.9883097232874763	0.9920999069645372	0.9893524291995448	0.9970347797441884	0.9974170268031801	0.9988566824852956	Shirer_networks
450	0.619260662734052	0.8303577037806475	0.9573003104526798	0.9455935045841044	0.9878318233387816	0.9896655541851722	0.9821239773833397	0.9958398787880883	0.9960483318631541	0.994474794651384	0.9987150674290547	Shirer_networks
451	0.7170914443964933	0.9353325518447388	0.9478193090687683	0.9463343672748015	0.9742599652980924	0.9718500308326006	0.9923737880986305	0.9955797204735657	0.9905777289230406	0.9984183361602947	0.9984282179997243	Shirer_networks
452	0.7939067464192875	0.895147829502905	0.9162703681889797	0.9224171292519483	0.9576682679983383	0.9839520095463243	0.9921608211319767	0.9903967860811139	0.9973335278922801	0.9970750093318321	0.9986380474183187	Shirer_networks
453	0.8949499676875736	0.8456204536467724	0.8628469951149104	0.950101082375195	0.9640967733731822	0.9839486219237369	0.9968328622444697	0.9893267204621501	0.9983154113386434	0.9985123894751367	0.9987780863931074	Shirer_networks
454	0.6856269621108213	0.9282818415132341	0.9429531629292756	0.9369577104456543	0.9737424082534549	0.9642450786379734	0.9912200425045326	0.9957142864808863	0.9983597846666835	0.9973474340694951	0.9981797471353049	Shirer_networks
455	0.8542542463989757	0.9051734146962197	0.8930541671303179	0.9189727440830305	0.979350866479717	0.9930443975714395	0.9937343462645344	0.9952582666828786	0.9938117972212499	0.9972929718344057	0.9991730884590243	Shirer_networks
456	0.783875607230177	0.831247781969817	0.9312974765600999	0.9433539055932135	0.9580925802957487	0.9703815319612571	0.9916673198447982	0.991977844117212	0.9973902639623478	0.997177811281046	0.9989351817733552	Shirer_networks
457	0.8505684615652128	0.8535039879545551	0.9148691148869453	0.9754667768186691	0.9678913856757987	0.9873510139046512	0.9815893819892223	0.9939552718501924	0.9966804725351419	0.9978019381977256	0.998673702944842	Shirer_networks
458	0.8868080290390417	0.8059768648298551	0.9182183632357136	0.9557170055740214	0.9656373135197899	0.9881118069545283	0.9958644825172371	0.9976280622841929	0.9977717529513539	0.9985978928458192	0.998684232859282	Shirer_networks
459	0.556184487958185	0.9239371648571525	0.8235720199775318	0.9668953034392036	0.9452834872875072	0.9623172044648053	0.9949045257369471	0.9957109005249758	0.9946457100990349	0.9959566464332645	0.9990419039970694	Shirer_networks
460	0.9425583920885457	0.7927800397384432	0.9275023173769544	0.974471407002714	0.9776790087862003	0.9936957446385482	0.9916082093533654	0.9925329447783634	0.9956629510352771	0.998998939819741	0.9986520268544548	Shirer_networks
461	0.9025161385688505	0.9092607771733471	0.9408210020527898	0.9466180642888715	0.9685012081287068	0.98872601183166	0.9743123199404176	0.9944561100258764	0.9966966356024283	0.9965713185243547	0.997251342866798	Shirer_networks
462	0.842251878203566	0.7057649893165565	0.9442590456260903	0.9688965309700438	0.9862526482105762	0.9894564529776635	0.9932871009671298	0.9971426330245708	0.9960653600733844	0.9982024808261358	0.9983137103331531	Shirer_networks
463	0.7306727304192635	0.8912878122581184	0.9572387883576776	0.92942179614405	0.9607978046835955	0.9925283380127685	0.985155816080648	0.9933792206262514	0.9956120913087743	0.9980281082750024	0.9989169516384275	Shirer_networks
464	0.8970386678542432	0.8994367136805097	0.8525270550004092	0.9383506449578956	0.9304131955918125	0.9894171055194743	0.9856387295417584	0.9912809978085957	0.9949759213068751	0.9990124749682006	0.9985174434548147	Shirer_networks
465	0.7756350134832206	0.7216040516773145	0.9139338309716569	0.9665504991259977	0.9694560797414489	0.9608556882214991	0.9892709541169177	0.9920176755480953	0.9964149903964927	0.998277541888241	0.9986624176932274	Shirer_networks
466	0.8958963915570952	0.8504064995653593	0.9284811016748737	0.975355261627659	0.9948782848804183	0.9759749624708707	0.9980110052229266	0.9965638243137445	0.995280256143291	0.9986301391866641	0.9993090285161305	Shirer_networks
467	0.5545185034487943	0.8190714149708853	0.9040900476060473	0.9288467579315116	0.9755795750557821	0.9863130511388702	0.988759705339892	0.9896588947576476	0.9965210118633776	0.9992426209082103	0.9985733337905439	Shirer_networks
468	0.9435428891451823	0.9210585084832246	0.8726563795795635	0.9635560021397265	0.9876429904454537	0.9726337486382943	0.9976396979237476	0.9816787445457853	0.9966323636097507	0.9984898932675775	0.9985151824669792	Shirer_networks
469	0.7460926823515784	0.9246695997142003	0.9808190617448056	0.9726823122146099	0.9681227366241656	0.9885127782045162	0.9802773771603406	0.9952291402159769	0.9971301286552071	0.9984010892656049	0.9982371431171767	Shirer_networks
470	0.7862964097129488	0.8791916437703992	0.9849541048630476	0.9543336230730098	0.9880907499083843	0.9790721363670438	0.9918197924110088	0.9896551487504914	0.9966902417007806	0.9975510681979514	0.9993369058923378	Shirer_networks
471	0.956073126411378	0.8351064794756363	0.8651237575992863	0.9571012279011728	0.9377511113126933	0.9871102963540851	0.9962206754436909	0.9948838030383822	0.9983316072206243	0.99855451419475	0.9977767059202006	Shirer_networks
472	0.7990753859355855	0.7966761815345261	0.9617178322239869	0.8686404408802024	0.9748815510843931	0.9820641219965918	0.984898626171089	0.9954721536772162	0.9962273612359754	0.9980359306073416	0.9971321570015117	Shirer_networks
473	0.7762299881564622	0.9178093668311273	0.9173152202828737	0.9450660583008013	0.9853388051119187	0.9839442608763911	0.9854039797389664	0.9942404909504895	0.9935967936214499	0.9986769594721567	0.9986521225996589	Shirer_networks
474	0.8307675864103264	0.9098440064688988	0.9325869192965479	0.9793595796401602	0.9310515935596531	0.9854480329516675	0.9870761942965981	0.9982778292333803	0.9868341631393649	0.9983453095624877	0.9980177446341084	Shirer_networks
475	0.6792800884558756	0.8355192453516301	0.9312091420048279	0.9562682327429709	0.9850780079504107	0.9936399563762897	0.9918101165860624	0.9935047000991962	0.9980863471295149	0.9951850894243043	0.9992341722073583	Shirer_networks
476	0.8031419869532652	0.9399246716879917	0.93048481872611	0.9673496222822341	0.9866299220540253	0.9925709554711373	0.9921792605568094	0.9893896217699181	0.9968165262449036	0.997085886838728	0.9986448940699758	Shirer_networks
477	0.7116004529264159	0.8122723975230176	0.8846099752161316	0.9730288143301918	0.952523608747115	0.973048089471017	0.9860891587794632	0.9918828185804116	0.993604823823441	0.9974554087585201	0.9982939911041337	Shirer_networks
478	0.8225690396447404	0.8943230588883675	0.9538621119340461	0.9469171544756377	0.9636249526682038	0.985033373608092	0.9907344448826605	0.9971103692216174	0.997884921393167	0.995584015096745	0.9983927235013774	Shirer_networks
479	0.7406062508353356	0.9370110857549446	0.9124918377230214	0.9575359304775525	0.9777012410363878	0.9782057641453633	0.9888337297208283	0.9932653047632625	0.9973148840656635	0.9987015518380539	0.9986234620204053	Shirer_networks
480	0.8767188672878671	0.8905205879221711	0.9563205018277827	0.9762570493852976	0.982678321376873	0.9768227052765998	0.9963503931812338	0.9951525606134339	0.9939076251401546	0.9978255737795085	0.997422436740196	Shirer_networks
481	0.7665859196917941	0.8926726312232907	0.9010192803176694	0.9589282837918398	0.9653622315149074	0.986747749925662	0.9931300481090515	0.9930204823183167	0.9976445551552454	0.9988293807137895	0.9987870219505437	Shirer_networks
482	0.8384982986144169	0.7946012635303623	0.9200560851716401	0.9345309356514835	0.9698104155586953	0.9763245559432849	0.9888986496693724	0.995502741519614	0.9971740188063339	0.9971034113647745	0.9989131692365444	Shirer_networks
483	0.8203183072627314	0.8466074618347768	0.9141299606433031	0.9625442132628299	0.9534643160444704	0.9765836446819189	0.9810043859626193	0.9934577674310472	0.9948554096552726	0.9981763859980199	0.997066371313382	Shirer_networks
484	0.5580686771960566	0.8986173910448878	0.8738631872887127	0.9215361023920573	0.9769733741575823	0.9848427064691734	0.9808687510655638	0.993153067104947	0.9922420981429142	0.9966951712411298	0.9990230335232482	Shirer_networks
485	0.9580034815674199	0.8580893785575355	0.8768425126387736	0.949476468149576	0.9507656110741253	0.990183277626524	0.9845637053354128	0.9958614685019989	0.9960171676992693	0.9988384450754038	0.9987617442899559	Shirer_networks
486	0.8281866259804751	0.8972247835054538	0.898222837974654	0.9632626398352179	0.9645026302338274	0.9810797229252999	0.9903239644687843	0.9955611358666585	0.9987086136614962	0.9968822368481355	0.9986053786391828	Shirer_networks
487	0.5616433282034057	0.8774253088354866	0.818749725315331	0.9604154709112123	0.9759573873897309	0.9856617418121952	0.9824765592982324	0.9959439592367885	0.9970567552786975	0.999206105711955	0.9990327292066497	Shirer_networks
488	0.9812160778525385	0.9161976965147156	0.9326042102749175	0.9405285865834503	0.9703396604410219	0.962321276406202	0.9784072366774451	0.991902860006713	0.9983045014007392	0.9951091013071055	0.9980344491291029	Shirer_networks
489	0.8882731510834001	0.9210334957934307	0.9301421223093449	0.9580595114172155	0.9744286909697188	0.9715251932162255	0.9880659626717526	0.993520133190356	0.9962578188033031	0.9972521830122728	0.9991656506787585	Shirer_networks
490	0.9308766836338586	0.9128996316375533	0.8896028063156057	0.9589212647316493	0.961146183612697	0.9313256432666435	0.9901926421960735	0.9858418667782884	0.9973497331969645	0.9979274165311374	0.9984677718535329	Shirer_networks
491	0.7025780170735527	0.885772318353652	0.9063773428134945	0.9782561552711138	0.9783263661397363	0.9713193128717825	0.9912747385314	0.9941705286712694	0.9959372018414197	0.9961144252889272	0.9981395213698442	Shirer_networks
492	0.8441455707866938	0.8033832753370506	0.9541820420820721	0.9406282163035056	0.9734771319606148	0.9907811009813196	0.9919251775001336	0.9932164198772383	0.9948874898156457	0.99661096579464	0.9987574057442934	Shirer_networks
493	0.7849444263554564	0.9319904477060097	0.9406310225300831	0.9642658984752752	0.9427943680130438	0.9891287497091987	0.992688827581552	0.9941948463406556	0.9963815058278415	0.9978509971347477	0.9985806360141071	Shirer_networks
494	0.5882330335829727	0.922936977491362	0.885214888998836	0.9562848772901197	0.9834730416494641	0.9798693970836186	0.993163224312959	0.99336800002352	0.9949385693428894	0.9981218811918378	0.9993579229520556	Shirer_networks
495	0.7661594473636804	0.8580938364574575	0.9701493777637723	0.965334283265396	0.9727818356111807	0.9710005258162571	0.992761195438402	0.986646424069357	0.9937645047465865	0.9979269654684564	0.9989720531228165	Shirer_networks
496	0.691748936881342	0.8837853278341847	0.9270495608474707	0.9558658994855767	0.9714306726848653	0.9717000643598854	0.9961385525462392	0.986084733356549	0.9966788887585297	0.9988084372844389	0.9989678790968539	Shirer_networks
497	0.8963084596922564	0.9473556820962358	0.9455120303765712	0.9439668097082505	0.9818394162936229	0.9909073219547992	0.9912241016679164	0.9931272746050943	0.994243953007318	0.9977860162947958	0.9992917237499112	Shirer_networks
498	0.6815063627454387	0.9026309267301048	0.9506266128632271	0.9551294194234528	0.9911415782815822	0.9824426140473412	0.9925656289312716	0.9879996818832107	0.9976191754474658	0.9979622764179329	0.9992426394249405	Shirer_networks
499	0.8652246195162773	0.9078251065184741	0.8914710687961305	0.9874862173674152	0.9451054554812286	0.9900280831933232	0.9867290964788582	0.9908516487234273	0.9966417720524849	0.9969920723024416	0.9991137519191668	Shirer_networks
500	0.9188419435181865	0.7618947180612515	0.9624854028510107	0.9590002832641381	0.9578712740917792	0.988697281504074	0.9920276017228832	0.9955930117050676	0.9921806573107508	0.9989711575272402	0.9990149405754614	Shirer_networks
501	0.8801303120415179	0.9628294674912012	0.952477568905453	0.9156931953159793	0.9581226915363062	0.9854188705927394	0.9849930244391829	0.9900813589831923	0.9958568164397379	0.9957372064796157	0.9981410798721437	Shirer_networks
502	0.8430613291401869	0.908032188063811	0.9491085115390081	0.8270506796434014	0.9618765404697571	0.9845910106878699	0.9897546080308876	0.9942897708952074	0.9977924688694448	0.9972503554617309	0.9973162637782667	Shirer_networks
503	0.5077655790312641	0.908985255756094	0.9337907656450829	0.9463264152566855	0.989582396844272	0.9823913184267805	0.9820751706948296	0.9947563231572671	0.9925495138173355	0.9980975570540532	0.9991125330118046	Shirer_networks
504	0.9302863120894488	0.976383284883837	0.9565802527753888	0.9496388271014796	0.9865201382597758	0.9902517333735119	0.9882405962592009	0.9932291430063312	0.9952786453140616	0.9986993600956634	0.9993863556152024	Shirer_networks
505	0.7699398479547762	0.8247869039155606	0.9450717245630038	0.9675661918468006	0.9902668888421833	0.9943927788711293	0.9888638923078491	0.9885683526338536	0.9946884353998531	0.9981568926981076	0.9980691476725722	Shirer_networks
506	0.3232037042448803	0.8592765290983038	0.9466574921842571	0.9335800558595113	0.9887029061831776	0.9875101237419024	0.9922871853904898	0.9977624009888504	0.9946587365321358	0.998314827831325	0.9968604131507905	Shirer_networks
507	0.8520138312887264	0.9318544000789368	0.9764100938224742	0.9385164854627452	0.9819860754394785	0.9767851404335209	0.9925222791219176	0.9952796984815713	0.9974061095008406	0.9976601155557715	0.9982084954566521	Shirer_networks
508	0.7876715931906206	0.8589132393944019	0.8884042346194503	0.9468416130364063	0.9830303822990196	0.9742475188464549	0.9906544228928059	0.997080244732403	0.9972175084506714	0.9992682017108505	0.9990348896770647	Shirer_networks
509	0.8307400208902223	0.9143183829232691	0.9648580947350304	0.9203191271786273	0.9537467919493664	0.9864180874898394	0.9878128999385856	0.9926429314023579	0.9949557031599994	0.9973430617803946	0.9994914130985664	Shirer_networks
510	0.9185107250698243	0.953615537199138	0.8478715991927968	0.9629851207286122	0.9616654870709423	0.9824686315517476	0.9819620095986499	0.9969513242781542	0.998320411120622	0.9989001175858164	0.9987803525734651	Shirer_networks
511	0.699868471029268	0.9014212794592873	0.9430991208858251	0.9574703670798712	0.9762271082532441	0.9885268774781861	0.9920213117051725	0.9961453654888974	0.9973068734737353	0.9975862607807706	0.9991961660880667	Shirer_networks
512	0.6759687781833691	0.90719693266558	0.9452552621867152	0.9190755552943051	0.979144837457119	0.9813717516969563	0.9874053471400448	0.9928555783949872	0.9955805944732118	0.9979438359580066	0.998685044872188	Shirer_networks
513	0.7899275829378618	0.7192333683680227	0.9382150335907375	0.9548015622040007	0.9808582534959411	0.9832508473535668	0.995438826325801	0.9920573019182353	0.9985076175800895	0.991965770635374	0.9976214456595488	Shirer_networks
514	0.9058050835743461	0.8773578301117035	0.8918047176116887	0.9529137368721855	0.9681127822934072	0.9781211680612382	0.9904684034764354	0.9923043527625797	0.998172123457858	0.998409030287223	0.9993094154001811	Shirer_networks
515	0.8914157597227155	0.8734560883630459	0.9454343807388703	0.9441003122426457	0.97631091399732	0.9520279182811271	0.9913222959491282	0.9934976892670317	0.9959143284362065	0.9983616994564051	0.9986161105974051	Shirer_networks
516	0.7910908195795943	0.796978314246241	0.9576738302784634	0.9822146651951503	0.9749738342277717	0.9826831574512038	0.9930468524302777	0.9954483256563057	0.9965198689047773	0.9980464708604689	0.99818719353924	Shirer_networks
517	0.882744130450071	0.7815718931610436	0.8508849279959875	0.9701902258281807	0.9635259926553138	0.978183904381495	0.9946770724734404	0.9902040646227688	0.9973752337342271	0.9974891804068657	0.999320699512396	Shirer_networks
518	0.9285920061022053	0.8291696670886726	0.939854239145036	0.9506872564675973	0.9822360539618571	0.9890639278255209	0.9905429957497875	0.9909498969489647	0.9975815865155195	0.9973599028379436	0.9994432173909211	Shirer_networks
519	0.5756685623332779	0.9568173868765989	0.942500384237724	0.9620419425406616	0.9697685369451908	0.9876625970757087	0.9940672170484833	0.9962245123774589	0.9950691832532805	0.9970649430202118	0.9991290381626712	Shirer_networks
520	0.9196430527464823	0.8534562742504488	0.8389238072415086	0.9723984010625852	0.9792522251486513	0.9739029624348872	0.9915267685557085	0.9943584298146803	0.9969839513167724	0.9989225296132848	0.9983024365581257	Shirer_networks
521	0.8332188662727698	0.8616390925210466	0.8837642672412114	0.9550702711136582	0.9421525419465961	0.9711184347622057	0.9903484327963021	0.9961552517486846	0.9972814916062309	0.9989873207129836	0.9989713718877681	Shirer_networks
522	0.8662193188137721	0.7720397977744514	0.9064961885179699	0.9505512812080072	0.9772466864123697	0.989886585663925	0.990230166611987	0.9946095867497255	0.9936205204096662	0.9982469850938065	0.9992730064769408	Shirer_networks
523	0.7868685183785642	0.8283008941588536	0.910188458289375	0.9549069859945414	0.9739554953661393	0.9837851837547161	0.9960920220028134	0.9936848080166851	0.9985379312302884	0.9979092617483021	0.9977482758226557	Shirer_networks
524	0.7995182398188836	0.9423146686573637	0.9239983833236631	0.9497424328190122	0.9622157826570417	0.9785588563587813	0.9933941116392393	0.9906987693582233	0.9938160565256987	0.996292371399436	0.9984913289166285	Shirer_networks
525	0.9628697168110936	0.8153738489414969	0.92499226078535	0.9279083791152423	0.9619394050474553	0.9884716055172824	0.9935778259839096	0.996234435721213	0.9961073233643112	0.998874788357267	0.9993005995459481	Shirer_networks
526	0.8014030615015189	0.8864829083152903	0.9432065855307091	0.9358467071275715	0.9744640929569186	0.9833760963824496	0.991532399208551	0.9946279510669578	0.9986744127558623	0.9974430453156721	0.9983660816661218	Shirer_networks
527	0.9593407969682427	0.6796982122898436	0.9351020905888949	0.8814245577415546	0.9721944889428749	0.9908042926766855	0.9845432114653668	0.9897257596472366	0.9939068302199738	0.9929790433079415	0.9990256264463975	Shirer_networks
528	0.8490196839113464	0.8404577622438483	0.9824145211313571	0.943001350512157	0.9761705957910267	0.977649458603197	0.9933998909042572	0.980915315783832	0.9984542081818897	0.9981662253069786	0.999374277369684	Shirer_networks
529	0.9011455203198763	0.8662817273275727	0.9323384475507984	0.9768505781852453	0.9597753765160223	0.9906208903431772	0.9905927911529582	0.9901063533692933	0.994905064710591	0.9965916143765283	0.9985174723164838	Shirer_networks
530	0.8020634541400612	0.9280345926708797	0.9248084670679972	0.9498797630813854	0.9570769597563613	0.9834433493430481	0.9906560661662318	0.9938973685938062	0.9966884758968394	0.9989106927139771	0.9974371381053925	Shirer_networks
531	0.7653035885802852	0.9015868341455511	0.9498153626137298	0.9505616555243379	0.9809610322918785	0.9833959586878306	0.9948711093995083	0.9921482847925966	0.9918205910845423	0.9977516046466808	0.9982276760008841	Shirer_networks
532	0.8786004682741444	0.86492834960071	0.9372458981012679	0.8960995574676376	0.9621049686946961	0.9864001060243335	0.9937828325063552	0.9916627913034027	0.9973189266530178	0.9982114572259173	0.9980291276051865	Shirer_networks
533	0.8017551335422329	0.9603820096058748	0.9787008940889498	0.9449098422945292	0.9541953147291649	0.9497937892527957	0.9881278148315604	0.9933658669785	0.9957040045427002	0.9989608259754186	0.9983521369319173	Shirer_networks
534	0.6706409511808998	0.842447784175217	0.9573697866309685	0.8682779216700175	0.9393476455662169	0.9828245775908357	0.9749770949728166	0.9954695565986134	0.9955199353627474	0.9990401689284951	0.9985093053943963	Shirer_networks
535	0.8706045011635292	0.8908838257247735	0.9732439165161406	0.9619120440362601	0.9881038061902243	0.9923522505874666	0.9867256319046087	0.9922746060981391	0.9972352539547666	0.9978832411006233	0.9993193463541084	Shirer_networks
536	0.80732369244878	0.8901653765603736	0.9347188747835192	0.934200454583299	0.9884199051800016	0.994430271910798	0.9909073946221573	0.9901343110386895	0.9972490186873113	0.9982303228159424	0.9981698830217446	Shirer_networks
537	0.7532605916531226	0.9392537856467937	0.9201578181740634	0.9264742038574476	0.9521225671136362	0.983066926129634	0.9887514869635065	0.9940161637651432	0.9923997768947856	0.9988451874228321	0.9988727944573101	Shirer_networks
538	0.7695393973293434	0.9011734874635221	0.917722087098966	0.9304311473864679	0.9689986185240238	0.9868819993822371	0.9938112134259045	0.9940055626931179	0.9954828612760097	0.996469739271598	0.9979097680379522	Shirer_networks
539	0.7921203228897169	0.7690523208876615	0.9527247046364336	0.909810010716997	0.9844180353060015	0.9759802625825545	0.9895681508862286	0.9848508824975747	0.9952306768901218	0.9982843722762502	0.9985702059227527	Shirer_networks
540	0.4484687800048969	0.8984541617030438	0.8515851809901445	0.9674867734267247	0.9775611216336645	0.9827659410727094	0.9845632942185478	0.9935420000316133	0.9895732336010732	0.9970849041926374	0.9989781282500818	Shirer_networks
541	0.7818082824046197	0.8930683251076392	0.9605756071844345	0.9230899665781431	0.9723959709381447	0.9850214632057891	0.9873889480940232	0.9927663165041103	0.9975919920389879	0.9988710477363809	0.9983790121905396	Shirer_networks
542	0.7265424938973373	0.4343935112637187	0.9610316735403405	0.9241527062990658	0.9752832301130838	0.9792872723713615	0.9718718364490084	0.997994722065058	0.9962230514519016	0.9980699462796985	0.9975935594962113	Shirer_networks
543	0.881148973021268	0.7826729882238823	0.820369778459096	0.9486325593918941	0.967673877826627	0.9932948838024096	0.9845708180641886	0.9901085426877758	0.9960019130292406	0.9964811248133247	0.9990120148156264	Shirer_networks
544	0.7733429920818248	0.8069174772500413	0.9583464175318054	0.9727062312554384	0.9702174428026498	0.9930261936401684	0.9828873257743331	0.9857169147805553	0.9960622088619854	0.9974082768301306	0.9994213650798016	Shirer_networks
545	0.8986865350186618	0.8655517375015616	0.9538740868006212	0.828295335421859	0.9808328214065305	0.9766873202968306	0.9915886471061484	0.9835433926468883	0.9982368363240743	0.99881310432857	0.9984069707561282	Shirer_networks
546	0.8925013918048017	0.8684536007284154	0.9715319408415184	0.9183126433723893	0.9800611194695674	0.9818423517722212	0.9950014412378935	0.9910741759891548	0.998380445244136	0.9976940516875528	0.9992420473530047	Shirer_networks
547	0.8022033960987506	0.8011960563867542	0.9313291808960333	0.9421919555759305	0.9688488085811321	0.9808395604747511	0.9847024404306355	0.9960262259680099	0.9954923931208111	0.9990695811126478	0.998519812068439	Shirer_networks
548	0.8382257862267125	0.9327041503271307	0.9201943284893684	0.9115881333183034	0.9519490092053549	0.9746546312024974	0.9904158166826708	0.9888937766460808	0.996184688290845	0.9963840126529729	0.9985600866765996	Shirer_networks
549	0.816382115542831	0.949743826300153	0.8667320211783924	0.9707286509424976	0.9887300690700522	0.9733494632896522	0.9960264170063846	0.9895099484993444	0.9954234039956136	0.9994550359728296	0.9994433630159343	Shirer_networks
550	0.75524963082957	0.8892561214809365	0.895995747024376	0.948830282472223	0.9789571565397232	0.9835062332250984	0.9911119124700503	0.9850297423138439	0.9979093107203055	0.9981471098986656	0.9992597123437972	Shirer_networks
551	0.6870479547119359	0.8472365605099277	0.9451951214534748	0.9593921535363021	0.9727275766201429	0.9867234325454433	0.993647077283034	0.9933668310410034	0.9954894893507247	0.9977387314891901	0.9967600275795891	Shirer_networks
552	0.8138384867369978	0.9274953009484029	0.8635811315886127	0.9366330471840927	0.9830820595601801	0.9917688193855962	0.985104582042115	0.9939376138725762	0.9956496060237522	0.9953061016311824	0.9984735092772434	Shirer_networks
553	0.5705727185022558	0.8674040393777499	0.9679191482254361	0.9138053233419421	0.9724476476758654	0.9855840421630453	0.9832571447893328	0.9921890490304937	0.9958353893054246	0.9989762001304254	0.9993213422084917	Shirer_networks
554	0.9136642719882163	0.9640056302926115	0.933690028301292	0.9688699107095138	0.9710917869033788	0.9862933036841199	0.9972271973206371	0.9850815800688008	0.996565607870995	0.9962671639118712	0.9981913989309814	Shirer_networks
555	0.741730508227604	0.9729644706250165	0.9083092121356711	0.9449817116256563	0.9798817366068999	0.9895234605790351	0.9880295090589422	0.9950423141105635	0.9934443167456126	0.9972443141496069	0.998204675632977	Shirer_networks
556	0.7981122540259167	0.9141249164890066	0.92003488400603	0.9544167613653309	0.9105416483779688	0.9843481020953109	0.9881319591526405	0.9916368981953219	0.9972383257273787	0.996290128514155	0.9994831080124733	Shirer_networks
557	0.8877112197491175	0.9325609818560833	0.8669342863047405	0.9599272025620941	0.9500369882217081	0.987131519982795	0.9907263380958014	0.9955101849379127	0.9938901972119619	0.9985224147679337	0.9976420015232401	Shirer_networks
558	0.7112191509026133	0.9386293010697001	0.9588373690565082	0.9538904191867308	0.9917644252421429	0.9784611440115768	0.9911989586569471	0.9968461220021971	0.9973933139504563	0.9988592405025618	0.9965163291087059	Shirer_networks
559	0.8518714019769853	0.8392012763308608	0.9238499937014429	0.9443138930314847	0.9625378657664677	0.9757449795001311	0.9860404018884124	0.9947192117266888	0.9987300658951881	0.9973122157871694	0.9994396513391923	Shirer_networks
560	0.6813456590839998	0.7579143406591493	0.9535675629467428	0.9639082675003626	0.9853966899932288	0.9840989530965312	0.9941065983648583	0.9928211606738402	0.9940184123963689	0.9984834938420692	0.9980821701217084	Shirer_networks
561	0.8696815391224804	0.8890115691013839	0.9370709095592887	0.9553986994226139	0.8864172932202767	0.9870471238883869	0.9827812452234442	0.9879412295229743	0.9917265907731123	0.9986757544904854	0.9989524951716509	Shirer_networks
562	0.9147001613201502	0.9036863310119223	0.9275645176640914	0.9610038355712469	0.9205779153840173	0.9555125629437029	0.9843378232679606	0.9872893237388128	0.9965761470735413	0.9962153228527382	0.9982693039272524	Shirer_networks
563	0.8063905374815924	0.8975163181643069	0.9157696482195801	0.9409460160937748	0.9834955084514927	0.9897258187263597	0.9933926631332528	0.9961728491206132	0.9931805713785024	0.9986403946023348	0.9985893931563031	Shirer_networks
564	0.8876158135910214	0.8863978117550471	0.9511932430741921	0.8805842289121348	0.9585463714041476	0.9740789809575098	0.9941719883271162	0.9970595355517798	0.997203858428776	0.9974982792839439	0.9979405290076566	Shirer_networks
565	0.6375167672741917	0.9439482087975746	0.9681698051512375	0.9696021071958079	0.9700142352904162	0.9926125479221444	0.9825453189158915	0.9942033641221608	0.9975127247323785	0.9983168622530667	0.9985402343160832	Shirer_networks
566	0.896532337885401	0.924595725918818	0.9532188057812953	0.9572289236740208	0.9885803365611437	0.9734896411153839	0.9951111385280251	0.9951035719024781	0.9954809059091513	0.9984567978540446	0.9992094855059513	Shirer_networks
567	0.8375412472233978	0.942843905059035	0.8918335521895356	0.9789980673190872	0.9770392511880643	0.9839646896109632	0.9916269147331984	0.99546623131702	0.9959129279977117	0.9966447900141538	0.9992114600432489	Shirer_networks
568	0.7682521760133674	0.8244089313170267	0.8736322219721401	0.9498324284663328	0.9658399593243754	0.9897193751302261	0.9922163408280209	0.9896693008408154	0.9941442217187851	0.9977762136908721	0.9982869234241665	Shirer_networks
569	0.738323747181956	0.957073888453769	0.9054581247127064	0.9619898481835384	0.9752387693628646	0.9919840920959051	0.977829604526408	0.9898481471360884	0.9972484964405779	0.9984794985692543	0.9983389773975361	Shirer_networks
570	0.6938893082351525	0.9020614661773558	0.9529355946341483	0.967077199303921	0.93834691847944	0.9860955185201821	0.9883957140453616	0.9933118246629655	0.9972494070612988	0.9980652305556397	0.9992109200791282	Shirer_networks
571	0.8073759322658036	0.8352755534709685	0.776519772826592	0.9584308594336128	0.9759492108157116	0.9577892188903876	0.9914427649740811	0.9948268499565509	0.9937591229535649	0.9966861741373896	0.9990175476853038	Shirer_networks
572	0.9617564831746008	0.9266881889895411	0.9177351372015241	0.900686717584093	0.9676682236800673	0.9692791847096625	0.9866653425016058	0.9977564370626542	0.9956968279685597	0.9967659092611589	0.9982276124269942	Shirer_networks
573	0.8710469368543106	0.7358455377957729	0.9434492711694648	0.9656000386676276	0.9722210619215798	0.9847070680144765	0.996487467177515	0.9924470109115074	0.9989789975332093	0.9970782672614754	0.998746601434291	Shirer_networks
574	0.8256807851200139	0.9644082547828852	0.9612562601518035	0.9622919749546686	0.9761691218641061	0.9772128748672714	0.9863654988531931	0.9960458326339658	0.9970784040081061	0.9982984577432881	0.9986713918624734	Shirer_networks
575	0.87230133482187	0.9439139238692136	0.9455302764494481	0.9780624394893853	0.9656621658726252	0.9899930612480856	0.9917168916858511	0.9874648107660108	0.9967832413532804	0.9982629296103981	0.9989699690080824	Shirer_networks
576	0.7450743322478522	0.7663416690907697	0.9447046924791521	0.9815806064823334	0.9797283829748427	0.9789630905470599	0.9851392019886231	0.9884418988453703	0.9956336515337744	0.9975042969472256	0.999268031062353	Shirer_networks
577	0.9398523451875339	0.8686918806783765	0.9796666052204741	0.9397738336368275	0.9744731864764413	0.9891617147083992	0.9869935860623424	0.9944481907949378	0.9951889243206701	0.9967551092710574	0.9972364429095253	Shirer_networks
578	0.8574032289372036	0.8120590921091597	0.9558262598258307	0.960930968362399	0.978048401740968	0.9712345143847136	0.9878816602692868	0.9951260529745407	0.997646919578507	0.9985347231578311	0.9991322703536721	Shirer_networks
579	0.8956528417081712	0.9430464760113413	0.8961317129996181	0.9468734621485151	0.9708615643755213	0.986673646293008	0.9934091767532764	0.9931570917443626	0.9968071020036054	0.996489333050457	0.9992766274781141	Shirer_networks
580	0.9020708253054033	0.9011225964309505	0.915278201671284	0.917896098656649	0.9792769170225555	0.9826874685261923	0.980592469856704	0.9885658293005226	0.9964550809084116	0.9980406575849019	0.9984554816434517	Shirer_networks
581	0.7846821793438947	0.788097671313515	0.9631232637424726	0.9516728418643445	0.9651332052746123	0.9834135585122741	0.9733092275232526	0.9935075412271803	0.9945425334572642	0.994572931700448	0.9986641479148785	Shirer_networks
582	0.6339043943726955	0.7438547992527332	0.97356729711839	0.91868071244865	0.9382663717009945	0.9788764434897437	0.9933922366896677	0.9939012321358908	0.9969442616116098	0.9986658519921481	0.9988770766382311	Shirer_networks
583	0.7588394916839454	0.9079524056057444	0.9124396417167435	0.9689209406036804	0.9493888098789889	0.9741207926976782	0.9893067312082275	0.9912161318608015	0.9924095824890966	0.9992884564070224	0.9994306727893257	Shirer_networks
584	0.8277977961791867	0.8665738752378597	0.8850451989546815	0.9667016819583065	0.974750675599344	0.9898850831910507	0.994868495714758	0.990604765942714	0.9978871632851258	0.998444749772087	0.998749249441583	Shirer_networks
585	0.7690773836772695	0.9527041538459871	0.9677121813421198	0.9498144035139601	0.9729470402157475	0.9728989085700228	0.9912754977414596	0.9908492961228783	0.9981222216740238	0.9986745232949258	0.998763374980275	Shirer_networks
586	0.5286937965845233	0.938136716556339	0.8707461994019878	0.9733777417181396	0.9824317252635197	0.985242185987489	0.9869045299384607	0.9916356778241645	0.9967961880270814	0.9972781455352273	0.998702818282706	Shirer_networks
587	0.8852507752269201	0.8992575555254971	0.9195199133280032	0.9427852060095757	0.9797739637527032	0.9621114118036107	0.9815420612578534	0.9966375128507918	0.9975310751923352	0.993775471205224	0.9975795525616942	Shirer_networks
588	0.8653110117294371	0.9428047834545211	0.9340814393409025	0.9834336516842808	0.9776883033208138	0.9825447369238824	0.9929963230276164	0.9950570682178101	0.9979118888996041	0.9974622269450579	0.9985228074301415	Shirer_networks
589	0.8760807362001999	0.9175584054119277	0.9877541735503891	0.9679693763032235	0.9496939125588708	0.9782565379463674	0.9896691125454001	0.9970507389800604	0.9972451993420182	0.9981570748031445	0.9987526857835209	Shirer_networks
590	0.6334371356950248	0.8821381674419198	0.9416004971932566	0.9004421889791094	0.9750849526901915	0.9920585056770508	0.9922628329263652	0.9929156935586076	0.9975587149156417	0.9975940195883941	0.9994168522287955	Shirer_networks
591	0.7261691365268255	0.9051768654789988	0.9208494031005103	0.9521957798645326	0.9758696737291004	0.9922615412628185	0.9904751532516294	0.9858413486262914	0.9973067065596696	0.998283578878473	0.9983378144325559	Shirer_networks
592	0.8672224992845419	0.8207975001864887	0.9472194719485005	0.9697873395692718	0.9847772946638544	0.9746935749920034	0.9884760969520464	0.993360532205856	0.998198328567436	0.9990161659492502	0.9987261105848615	Shirer_networks
593	0.9044866755510846	0.9353885679031493	0.8911620722191675	0.9544335230608815	0.9610895516539654	0.9790587751016024	0.9950387315359687	0.9957703711326266	0.9980062489268381	0.9982152831094147	0.9988789501829385	Shirer_networks
594	0.8213718669691545	0.9121556753017952	0.9146249051578077	0.9795413666375242	0.9848652140558751	0.9846179923911738	0.9856976001131967	0.9924210850439155	0.9988353921289622	0.9983850716849189	0.9989483859609054	Shirer_networks
595	0.884471282751445	0.9274359046310268	0.7620212166089922	0.981214876169422	0.9519663750678116	0.9939371103027579	0.9951749229087783	0.9919832404631713	0.996466275009425	0.9958360812942143	0.9973993393241275	Shirer_networks
596	0.8672084181796403	0.8332521931179889	0.8962214457660904	0.9519627702740009	0.9403480185908935	0.9836207479835117	0.9880791916875465	0.9956354276611594	0.9953209008723998	0.9961328455977507	0.9976654263898463	Shirer_networks
597	0.6971585937613691	0.8758495563220723	0.8518574588417491	0.9393599357370126	0.9795045060581973	0.9676838461030439	0.9781261745674884	0.9966043308643181	0.9961838583691778	0.9977633869039821	0.9991679658782638	Shirer_networks
598	0.8040208008304918	0.8758544905294491	0.9028095328349728	0.9786623987255977	0.9946098146772621	0.9882750241229041	0.9890267426876684	0.9988846433883606	0.9983030234651764	0.9975406929188628	0.9988259011501257	Shirer_networks
599	0.8887874992123791	0.9410430019799907	0.9681968445408367	0.9436508384501137	0.9755123659422922	0.981209411513775	0.9954174018295564	0.991343372232045	0.99259120106973	0.9941764159746217	0.999420280473044	Shirer_networks
600	0.9540460687711381	0.8869316158096069	0.9654641349536994	0.9434179136634433	0.9765381494638231	0.9775560031839762	0.984634376595505	0.99660983914206	0.997902797920289	0.9973674436559519	0.9996381856867235	Shirer_networks
601	0.5835957134260743	0.9253228628124648	0.8814538079283543	0.9550773093822071	0.9889719605321323	0.98899892155725	0.9837640013052894	0.9937782619333558	0.9986099026839291	0.9976515266119166	0.9988955279835985	Shirer_networks
602	0.6685148952130722	0.8845143877149682	0.9412556145073581	0.9395272671092698	0.9616359474031402	0.9915855115545603	0.9908526825889616	0.9907130058805931	0.9972377412967002	0.9970736871875887	0.9988285488610518	Shirer_networks
603	0.9470388330897279	0.9699121496814902	0.9654325623067889	0.910919435675793	0.980714338036193	0.9763611160829311	0.9839867465477126	0.9962581861023634	0.9964029976085895	0.9983818264858271	0.9983076100013457	Shirer_networks
604	0.8742990698286052	0.8307408549468505	0.942283713883509	0.9750088979752283	0.976304559421357	0.9780205856889888	0.9868759231183797	0.9973756545281547	0.9959442747178509	0.9964905912014033	0.9991089706444204	Shirer_networks
605	0.6355891764292425	0.8564224047938249	0.9546138654059456	0.9749118699821706	0.9921527740702745	0.9778161858979272	0.990245575746951	0.9967039396384828	0.9952500927035238	0.9987249768574249	0.9984256800341881	Shirer_networks
606	0.8488124629715229	0.9075375621345878	0.8888889081277351	0.98625874832077	0.9867325690316986	0.9646206778842971	0.9806069599953071	0.9965648686678705	0.99586201367907	0.9972812966753608	0.9973901865961352	Shirer_networks
607	0.7486892739066977	0.8752791551738751	0.9855966389577504	0.9267409964072448	0.9633186534191388	0.9824987573591859	0.9903560788555743	0.993666104250947	0.9978238147753444	0.9984524222338321	0.9981265619311324	Shirer_networks
608	0.7028567827765626	0.8748592249421447	0.8626997881834269	0.9675237473200041	0.9466649019203955	0.9897036059168476	0.995394500745077	0.9935651451202232	0.9984824473744709	0.9981571511290842	0.996738351102129	Shirer_networks
609	0.8251103518810817	0.6777967980126308	0.8353082187248629	0.9768161422937613	0.9599458822709359	0.9791811190513039	0.992906443820246	0.9895016094667759	0.9912814273124922	0.9963818106261346	0.9993439946108383	Shirer_networks
610	0.8893709786860599	0.9210087443653665	0.8184892408376718	0.9589803790021074	0.958532044343086	0.9859677147832643	0.9953515062432678	0.9911752984295412	0.9962162071954274	0.9963060890118411	0.997349227411239	Shirer_networks
611	0.8504263072561343	0.8838193413112199	0.9653610266555152	0.9458053174167471	0.9651134680699898	0.9945985579451939	0.9926319392719102	0.9930673952764432	0.9977079481600611	0.9976981235989522	0.9988194837446404	Shirer_networks
612	0.7027336555932115	0.8574560284978917	0.9039647065305347	0.9639948149823333	0.9493668347150598	0.9929331599888531	0.9869840795661067	0.9953832072710993	0.996102104161231	0.9969594999087994	0.9987827493982632	Shirer_networks
613	0.9280243893764413	0.6451016880362208	0.9240917167426757	0.9624832054489799	0.9514836889431671	0.9933982633755396	0.9835447993528984	0.990942759281588	0.9944405325233198	0.9985352031323785	0.9972640132562772	Shirer_networks
614	0.734562344164508	0.9230575825579024	0.9432986936416957	0.8845541915340137	0.9681091569685105	0.9758098372934799	0.9892996479566796	0.9930348177567994	0.9935443150927272	0.9992339458098456	0.9973083192793273	Shirer_networks
615	0.7296475807988728	0.8512105786800847	0.9519322715835791	0.9704540028939616	0.9814552111108654	0.9832424625659667	0.9823039443831387	0.9972025914717008	0.9968231079132472	0.9984544467288975	0.9987298095225179	Shirer_networks
616	0.8081039412521993	0.8732954844860696	0.8948105946991732	0.9091610830249792	0.9669146348596718	0.9869200891467851	0.9898266929376296	0.995383676825113	0.9965099011836291	0.9979354718073798	0.998044494982111	Shirer_networks
617	0.8665946055223219	0.7135508244017408	0.927356566857412	0.9332827019068839	0.9877159148620267	0.9777241902115679	0.980349371688509	0.9904583305983249	0.9968950070448326	0.9971426680275907	0.9988791111615736	Shirer_networks
618	0.7249756628604233	0.8084483126497677	0.8944756086600515	0.9235407897864215	0.9917938196327379	0.9881550519640907	0.9909827451737419	0.991976769812297	0.9968700237904147	0.9971593070209159	0.9978409780144525	Shirer_networks
619	0.8351870927601048	0.8875901937345748	0.926266305638709	0.9572600677065777	0.9824490320228783	0.9840774148125684	0.988537272164112	0.9953768982040959	0.9961665034994627	0.9976354819737968	0.9977872855764635	Shirer_networks
620	0.8649494365063912	0.9108668799993942	0.9184697658379146	0.9803905187790909	0.9791795615470413	0.9788132090301187	0.9782381561418136	0.9952306389416196	0.9934253613238933	0.996490098611604	0.998844519351298	Shirer_networks
621	0.7466702419730684	0.9180651663613837	0.9318716537753674	0.9697447399151712	0.9710579565589754	0.9917012725554539	0.9917286072112927	0.9943706947138539	0.9982620389472757	0.999315790161307	0.9989696865225213	Shirer_networks
622	0.8767477609133049	0.8151410514266706	0.8927234343087771	0.9794882637960985	0.9762170647186614	0.9710714957630519	0.9848602897848079	0.9915466813877207	0.997450372312759	0.9987059266787657	0.9989005589495247	Shirer_networks
623	0.8308545033073662	0.8638278293975876	0.9292897424176156	0.9384966238044242	0.9708177025788329	0.9853641843593495	0.9936758986079759	0.9937855842166784	0.994824770692764	0.9961800118223874	0.9990806807732376	Shirer_networks
624	0.8871399955433201	0.954973180139771	0.8734749183896822	0.9577946087329816	0.9662598329799335	0.9876337001918807	0.9907280822191417	0.9961612559266797	0.9956807362726042	0.997079522359184	0.9983353225629132	Shirer_networks
625	0.840841931921673	0.9123983762046874	0.9456830889376705	0.8829033831872046	0.9850565165178393	0.9811282675153166	0.9962534743149862	0.9894542758207292	0.9972674942997245	0.995598914306976	0.9992237251587226	Shirer_networks
626	0.8215490606253553	0.966874197403312	0.9174334083841484	0.9573058007830866	0.9705851553767101	0.9679756420071012	0.994675745644854	0.997066399559662	0.9967416301752674	0.9966570790298144	0.9969086891266504	Shirer_networks
627	0.7978724758389721	0.9087368672148348	0.9683127232786325	0.9509401857121182	0.9737387499032936	0.97708410592141	0.9812847106982241	0.997187241592089	0.9984228584714891	0.9956048002246352	0.9980252674525207	Shirer_networks
628	0.8130148894102245	0.8677030764919751	0.8747597476023743	0.9839837931922798	0.9661555636878396	0.9692744951648267	0.9927763750322938	0.9944734256983649	0.9922434929158817	0.998844307564524	0.9981200881317682	Shirer_networks
629	0.8716941839907901	0.8263848378210791	0.8855745253743836	0.9731338636799549	0.9549000002528751	0.9903461348484812	0.9792294225348583	0.9813355057288156	0.9975439045071156	0.9984282908808498	0.9985226561235425	Shirer_networks
630	0.8009682448879454	0.7383788632856636	0.893359661281764	0.9020260254421795	0.9796405191310236	0.9910931316016567	0.9941433948194247	0.9918210712600255	0.9979780938950835	0.9982499366518497	0.9989638269664932	Shirer_networks
631	0.73925470441469	0.9390390872213876	0.949149085966895	0.9307243941843961	0.9765387049458327	0.987959099941339	0.9946055643774937	0.9900768770369378	0.9976617075159335	0.9963074029227565	0.9987841893296405	Shirer_networks
632	0.8588751343511782	0.9552906197530191	0.8794048368543008	0.9362635271372395	0.9730723785429012	0.9585870928856552	0.9910649868351056	0.9948813654799571	0.9944183476745216	0.9989492152976341	0.9994057590613388	Shirer_networks
633	0.5411752031793631	0.8987427566186941	0.892425337918609	0.9797154391508605	0.9686110478515921	0.9681742829249793	0.9914823039212008	0.9967608242350304	0.9974606334540328	0.9985978488015436	0.9986954195064099	Shirer_networks
634	0.5941585789686761	0.8741798200278531	0.9357014233884816	0.9028502779434209	0.9860660176254741	0.9781766350199441	0.9874528998176839	0.9932179173536294	0.9960440841984386	0.9987443578886834	0.9990129045274827	Shirer_networks
635	0.821434788906041	0.9420602041853652	0.9374414524593635	0.9289316568709844	0.9771679511526565	0.9838792207685005	0.9939787748150758	0.9927020929790419	0.9978300590098379	0.9990747198969042	0.9988825126207792	Shirer_networks
636	0.8177803251619457	0.8070769995369064	0.9102293137495325	0.9680009968819012	0.9902526368906014	0.9886236926228864	0.9887051102599954	0.9948106307787655	0.9969213348006123	0.9982044075579368	0.9986932830009997	Shirer_networks
637	0.5591827862601042	0.8275766799150127	0.937251833918745	0.8884892351718569	0.9626261825391915	0.9956679938813273	0.9914264826117773	0.9969013925057599	0.9926538951674616	0.9983105222109405	0.9991130416080933	Shirer_networks
638	0.8584977693645659	0.9230191355588296	0.8833969036922619	0.9758236230243778	0.9803238061724615	0.9920440473140264	0.9953755239797163	0.9909079816867712	0.9989615288990735	0.9949934882093806	0.9986166650300434	Shirer_networks
639	0.5147400804723103	0.9233278276579845	0.8955947463801031	0.9757474447081612	0.989171067343603	0.9747962996690072	0.9858106820502136	0.9860561800393863	0.9977182721390476	0.998570660529718	0.9988058451099178	Shirer_networks
640	0.884561995191418	0.8251693059537644	0.7799804968520041	0.9748708750297941	0.9851665378681782	0.9888433539079333	0.9904678022025808	0.9965487855031584	0.9973703947468511	0.9970782233627102	0.9984896823380608	Shirer_networks
641	0.8591372244939521	0.9022837216038696	0.9457118971248992	0.9362972780702659	0.9881235915973111	0.9765577673647289	0.9954593270013595	0.9880584836036272	0.996509995683813	0.9966809607575139	0.9984666940791972	Shirer_networks
642	0.8019311839917429	0.8464306898358069	0.9636434729837641	0.9515611275640548	0.9692948078551689	0.9729643356238533	0.9902097410566384	0.9921292498908786	0.9940198553114998	0.9970040250622437	0.9980219994670432	Shirer_networks
643	0.8630639175227196	0.9443678554455371	0.9253830318580318	0.9337234996224454	0.9576632476342937	0.9770348745203989	0.9901703181611504	0.9954940096958231	0.9971970217100583	0.9989582133998026	0.9992244473732828	Shirer_networks
644	0.8435614692179796	0.8449857940267702	0.9500893297650057	0.9828952566534874	0.9667313490163615	0.9866712491468236	0.9971403001280906	0.9956144898780344	0.9904435172066932	0.9982769336256979	0.9986271261150831	Shirer_networks
645	0.8654564516237879	0.8976929292232945	0.9633739807660142	0.9480970022323554	0.9816278816667554	0.9514187654439629	0.9871966855272082	0.9945044216851846	0.9910298594382512	0.9988729638920801	0.9989436547221375	Shirer_networks
646	0.7238953010670404	0.9349433515367397	0.8639182603308122	0.923395679749116	0.9357709784812047	0.9932791001333401	0.9945440703867056	0.9922353735551578	0.9972289417072068	0.9976309685779288	0.9992843489277954	Shirer_networks
647	0.7489226780320797	0.8750208335064138	0.900187123578949	0.9728865192175531	0.9759239627141445	0.9845954776009944	0.9932797688080397	0.9910181051707729	0.997883672675131	0.9960812594866608	0.9985520332992449	Shirer_networks
648	0.9574161075418979	0.8920917617645707	0.9003771668724146	0.9578212267860615	0.9777336493774613	0.9727117009630383	0.9856262771154004	0.9954101485278438	0.995336953139567	0.9985520032461883	0.9965692451724404	Shirer_networks
649	0.8895840589739334	0.9433249043593428	0.9100914453452936	0.9389919361913355	0.968401143238177	0.9701525905551475	0.9909860800171626	0.9954261710440956	0.9941987638619009	0.996197707884936	0.9986050950039309	Shirer_networks
650	0.8611266214504686	0.9026238010724256	0.8903911097730441	0.937833356693212	0.992575783299336	0.9977611068826912	0.9934192661813309	0.9907010149997445	0.9939679466200912	0.9974569065157841	0.9987843586408843	Shirer_networks
651	0.7568311521700688	0.9081692219065414	0.8770257873400203	0.9666928951492042	0.9775828605233065	0.9889758869717611	0.9955194510360559	0.9911121050547256	0.9972160318686597	0.9981129047437488	0.9982290181963352	Shirer_networks
652	0.8235006579719679	0.9648654043076299	0.7041076701273814	0.923447648457191	0.9670772908109017	0.9777442135386589	0.9831480778650867	0.9867341329309747	0.9943926086998569	0.9972280462156684	0.9987143605480795	Shirer_networks
653	0.9256444162738215	0.9143123496594784	0.9159981273966898	0.9598668498588832	0.9619990238964089	0.9772176531708942	0.9891575712646046	0.9948098601120848	0.9916916829685771	0.9969578306341751	0.9989888060975333	Shirer_networks
654	0.7784776458166331	0.8827225872022912	0.8496544948280953	0.8847176642249919	0.9828457152240625	0.9933936341036331	0.993101488148985	0.9964362513925291	0.9973930490875458	0.9994525835288787	0.9983540919522501	Shirer_networks
655	0.869236534659471	0.9246977521466975	0.9444756487703371	0.9554966205691164	0.9590973232730142	0.9897655208080254	0.9945332238488037	0.9943306447849383	0.9906754855779608	0.9986478544395305	0.9966801956645135	Shirer_networks
656	0.8589604262785104	0.8625619360889807	0.9303376994922179	0.9804152486062879	0.991006020353852	0.9872696304896275	0.9954180943745139	0.9928102698051139	0.9980087012105985	0.9975027441968236	0.9992567683409201	Shirer_networks
657	0.7611990019589727	0.8997485885272809	0.9299604251310545	0.968551393954139	0.9616860731493463	0.9797306297136283	0.9929818244896378	0.9891732623171596	0.994801086658366	0.9988283539913467	0.9979320805954413	Shirer_networks
658	0.7554761519029719	0.9428768968475512	0.9490963618999511	0.9387056075045346	0.9811602742083667	0.9852736438815901	0.9949511776174558	0.9941044419270897	0.9940477266316035	0.9974402802859039	0.9991412386224969	Shirer_networks
659	0.873619734738144	0.8293219516305251	0.926531965016166	0.9727510409656682	0.9775314173469295	0.9816346601869117	0.9900721656261762	0.9982182044866823	0.9973469751432987	0.9977026995916456	0.9988332592791133	Shirer_networks
660	0.8742157958948833	0.9383098637223715	0.9288435785021749	0.9102174146674993	0.9462712583943456	0.9869187074560372	0.9848344986726842	0.9970034058967222	0.9967062134554329	0.9988034147330035	0.9990981983645896	Shirer_networks
661	0.8489806105418007	0.9833383983221249	0.8724735533814574	0.9703944740664543	0.9320768704634094	0.9663232719943531	0.9844919145386807	0.9816614294108046	0.9971135893216456	0.9934775088985054	0.9986407346118694	Shirer_networks
662	0.7296953349411184	0.9008402130805497	0.9629478096977961	0.9731093317007993	0.9748684093260728	0.9640082661942275	0.9953399533757019	0.9933620127304206	0.9981893496991932	0.9977217347606144	0.9986580432644676	Shirer_networks
663	0.8705625649161759	0.9294997105598098	0.8921848461962418	0.9340257142839115	0.9850143049699281	0.9947652523357968	0.9818835943687363	0.9932567591100752	0.9969254914872121	0.9988928811187853	0.9970098550302462	Shirer_networks
664	0.9119736347715471	0.864217337718944	0.9288634791747673	0.9801883132259159	0.9763601112264576	0.9865214038712878	0.980363263493125	0.9962109474861929	0.9976248655609087	0.9970751593115689	0.999334460909853	Shirer_networks
665	0.8231894651205451	0.9328823586770287	0.8802480773792627	0.93364465273322	0.9905938018317172	0.9735176033064603	0.9856066675259647	0.9878027973272689	0.9907735569969195	0.9991103957534988	0.9980503735917418	Shirer_networks
666	0.8812472425923489	0.915579749135246	0.9295858934928369	0.9841587884597016	0.9853554655734864	0.9844023256151306	0.9833244313304843	0.986360456666406	0.9974283857176669	0.9970358168560842	0.9991598788871254	Shirer_networks
667	0.900079587681057	0.749849050903011	0.7944046793504932	0.949593097710807	0.9804391694117189	0.9840656258154369	0.9907695619113863	0.9850649117350777	0.9961159426446758	0.9969944146776403	0.9972554280524991	Shirer_networks
668	0.8488408236913074	0.9285928341501145	0.9493727788528596	0.9305440015440408	0.9846952363750732	0.9884962238147158	0.9919059968892194	0.9961296017092707	0.9953274756314834	0.9944820111887269	0.9990039074843562	Shirer_networks
669	0.7639900167784649	0.9505494353192495	0.9531018719721667	0.9617956223176223	0.9731684765070947	0.9797387494987869	0.9835248810046987	0.9940745054846571	0.996892360799567	0.9982009677972731	0.9989278832346411	Shirer_networks
670	0.8447069163147066	0.9032326393895335	0.9330745270297125	0.9733128077504768	0.9864372292044584	0.9807153411582537	0.9850307106414345	0.9933511106302785	0.9962503797027749	0.9988840178268705	0.996952344620714	Shirer_networks
671	0.7569076638044879	0.8605674243251934	0.8967281420032127	0.9672911083365847	0.957299872139565	0.9711357529052715	0.9831546537590196	0.995253906748123	0.9903878116636406	0.9940788586520868	0.9992497888199804	Shirer_networks
672	0.7005740266053432	0.8464340699266419	0.9373706890454536	0.9822244585780966	0.9644182824284226	0.985742381862301	0.9877179055039309	0.9936195070182883	0.9989171962684412	0.997859698714751	0.9992671997173823	Shirer_networks
673	0.7214292460716311	0.8821965581528822	0.8840160045605132	0.9873196034107146	0.9825286676938829	0.9847713775519693	0.9746364211060612	0.9912532302993815	0.9988401922891358	0.9988490740298486	0.9978688324537792	Shirer_networks
674	0.9588132908830533	0.7984009411397981	0.9474980059313985	0.9239397409014849	0.9705535028022969	0.9813343873668183	0.990602051676393	0.9948827403226885	0.9954511077092049	0.9991197121732329	0.9985231745418724	Shirer_networks
675	0.8853876957462501	0.8904712576683175	0.9340086540609082	0.9509194949408741	0.9817166991272366	0.9877221216620797	0.9901820749114839	0.9920826745866221	0.9969757828554963	0.9991551372216074	0.9994045245761246	Shirer_networks
676	0.9055038637416185	0.934111238154994	0.9111458364902458	0.9561743004264702	0.9489062242566738	0.9672572217408322	0.9887628988779353	0.9937524742933007	0.9974485735605279	0.9987740799403166	0.9987712449874608	Shirer_networks
677	0.94464501614332	0.9312002641266208	0.9819103707543458	0.9526589801752274	0.9879229952212577	0.9809891874994121	0.9931082621164258	0.9936323739468629	0.9972280149442581	0.9978369922609458	0.9992064487651633	Shirer_networks
678	0.8741242584064874	0.9260011239416364	0.9778512879246785	0.9679860114121024	0.9894836614146986	0.9711298788940365	0.9871788959994499	0.9914043069512001	0.996232819285841	0.9991815351953365	0.9988088971238933	Shirer_networks
679	0.8317850884543445	0.9147696754361857	0.9346138186284516	0.9365284049638227	0.9778318229250236	0.9717825728232723	0.9943784049230481	0.9978124702492284	0.9963585086139	0.998679004490231	0.9977292377423829	Shirer_networks
680	0.8102694297601363	0.8148401537584665	0.9441604247105538	0.9223816107509271	0.9908490368776092	0.982828287058701	0.9811866047104114	0.9944780553603947	0.9889520660902191	0.9964399397228054	0.99869873057517	Shirer_networks
681	0.6960138539432693	0.9612425276668919	0.9712330681706506	0.9570319206473055	0.9826034925759766	0.9848629645253358	0.9830172141900152	0.9957843505379143	0.9944052462207762	0.9990887678636657	0.999253138116032	Shirer_networks
682	0.8677166078468374	0.7451413473626727	0.9484990673173703	0.9658910097970649	0.9774952723098994	0.9773969242347736	0.9975131582164086	0.9943177567381651	0.9958354402451346	0.9989195835066831	0.9985974100833419	Shirer_networks
683	0.7440729711774146	0.77266576959508	0.771597202733184	0.9644589357857906	0.9535642950916601	0.9825655048112395	0.9873671064825441	0.99226893527676	0.999047160924211	0.9978589302873385	0.9980597459433426	Shirer_networks
684	0.9483885595318381	0.8397100328136559	0.8671041055592268	0.9542002963128561	0.969535197806918	0.9885223627170319	0.9862964353754899	0.997746849888006	0.9973773764474831	0.9982707009021594	0.9990068551000163	Shirer_networks
685	0.8799400517047855	0.7765259320887961	0.8994282053534267	0.9607030575987952	0.9841327795509933	0.9769137659603037	0.9925805896134614	0.994932015705144	0.9955261195969402	0.9944654027077756	0.9985394231124181	Shirer_networks
686	0.9035553493062551	0.8855822891744877	0.9793729741352671	0.9735471326320445	0.9572697124753512	0.9702091458245727	0.9924277510564954	0.9929525916879276	0.9973727579473982	0.9970183057129068	0.9985117111320436	Shirer_networks
687	0.8411248896666821	0.9685561814061294	0.9498474122925682	0.9703588223460825	0.9847532472503115	0.9933247845886947	0.9972776668437376	0.9957519393696803	0.9975092667666849	0.9980407677615055	0.996378888417679	Shirer_networks
688	0.857460169504585	0.8616566167994524	0.9413644040309196	0.9569827552659238	0.9560890866547348	0.9894285923821292	0.9883000711406568	0.9881159482858841	0.9950230251515595	0.9973402002309848	0.999475962364859	Shirer_networks
689	0.5735270120869056	0.897560809056284	0.9354354211921213	0.9589593667055032	0.9738236488073063	0.9851138012868574	0.9912605354345231	0.9902269506939456	0.9968492781792164	0.996860417551544	0.9995893182253179	Shirer_networks
690	0.7744798049583597	0.7959597297859239	0.8740973015350615	0.9635901364126471	0.9751865169721734	0.9868776983932219	0.992732752146077	0.9877563463955898	0.9892649856618477	0.9961597422287743	0.9972143444674842	Shirer_networks
691	0.8239325302022698	0.8721103595257258	0.9603201030061856	0.933343341077993	0.9835010848467738	0.9663161317980435	0.9909818731898417	0.9973447484084956	0.9931311122991044	0.9937702831555089	0.999272837650778	Shirer_networks
692	0.8448245021345734	0.930138860653211	0.9094243909129802	0.9727479344887595	0.9788144980235148	0.9694164487276484	0.9784806808696974	0.9964503599881416	0.9983129889155207	0.9973184790499938	0.9997083564205137	Shirer_networks
693	0.8271206455342137	0.8400582454931557	0.9380040238142668	0.9249055824576786	0.9801671119037603	0.9882590260366838	0.9910914530498458	0.9947647601261631	0.9973463800205061	0.9959214603962201	0.9978270262810971	Shirer_networks
694	0.8718451747772225	0.7953983043974986	0.946344174367932	0.9777675188269458	0.9638028965323706	0.9949373353436924	0.99453972821599	0.9888989155157815	0.9915955539383369	0.9966416873998871	0.9977153096314331	Shirer_networks
695	0.6480741449019999	0.9136379516027041	0.8106885929540695	0.9408579188705561	0.9706149144851168	0.9663453829297807	0.9902541425280893	0.9937728083169992	0.9962458354012051	0.9984170163097984	0.9990854728430325	Shirer_networks
696	0.9541675398341676	0.9248283367477654	0.9726869784165917	0.9412116561467325	0.9793732627122717	0.984741778758281	0.9929968369942785	0.9958479890921477	0.9969962228657895	0.9987780765044064	0.9976902063858423	Shirer_networks
697	0.8732361073707803	0.9541832485126247	0.9414894167079646	0.9644439651328236	0.9686226446079516	0.9844469925814701	0.9900185112874054	0.9951378198572131	0.9970026102969076	0.9975286114061053	0.9977343631387782	Shirer_networks
698	0.9387093489567745	0.9230573735383983	0.9343012940332331	0.932636439812133	0.9794756367808976	0.982244085524864	0.9861665505346024	0.9899292459829802	0.9980468860229215	0.9987767729508936	0.9994351209178276	Shirer_networks
699	0.7753308773741413	0.9297246080502921	0.9503323504127815	0.923380713457945	0.9684767745448559	0.9747340900742374	0.9867789681906037	0.9936499569675636	0.99364524645164	0.997742808307263	0.9991412550995405	Shirer_networks
700	0.8156905185337766	0.8061684627527921	0.9280907797523418	0.9162183029225368	0.9734810477097557	0.9809420551570958	0.9965460815218676	0.9948488628755716	0.9945199053386155	0.997403549407798	0.9987353359946847	Shirer_networks
701	0.8066760747300242	0.7486766857571221	0.9278135979680413	0.9498756644975701	0.9517193333314536	0.981089215068858	0.9718908795656848	0.9947281340188978	0.9967273526961088	0.9987136801269954	0.9980089729420168	Shirer_networks
702	0.6764353136980432	0.9579208886749985	0.9561685526179919	0.9653517754498735	0.9868605966880128	0.9881251299734994	0.9847988528183301	0.9954217978154228	0.9957886146685231	0.9931785393644659	0.9983130887553803	Shirer_networks
703	0.8166918869091895	0.941369415804429	0.94994513193971	0.8526044326046688	0.9670536838000365	0.9850595188194105	0.9859091594934541	0.9959399288192315	0.9832213063980619	0.9966623793074223	0.9988806090098425	Shirer_networks
704	0.9333435723078828	0.8828232550641365	0.929963714609442	0.9724683946319921	0.9782930079253349	0.9875882379945781	0.9821943341544075	0.9934615822265966	0.9974729764154454	0.9959506780604344	0.9992797484534179	Shirer_networks
705	0.8522420938418864	0.9530413276082019	0.9579273193605076	0.9508047022443339	0.9814538972410389	0.9842656581872875	0.9961076196543766	0.9930707107879471	0.9981833638366748	0.9990801709389436	0.9990142672240645	Shirer_networks
706	0.8250045501559355	0.7904344050300698	0.8696461524728336	0.985835361318735	0.9781561691527133	0.9652034201221681	0.9927946343044304	0.9950315311287621	0.9974276944877931	0.9986299073896618	0.9981693808017449	Shirer_networks
707	0.9416673350243736	0.910897422145861	0.9611718080813875	0.9804072908246111	0.9651262887004017	0.9953423173809515	0.9962735990690395	0.9952348136861295	0.9952651250434039	0.9988068705549913	0.9984013657454447	Shirer_networks
708	0.8112381230063481	0.8283015788884323	0.9425199677180117	0.954297280761466	0.9830018435894047	0.9760555754321143	0.9983345362964906	0.9966801646828554	0.995160322101747	0.9983557581356683	0.99672744723176	Shirer_networks
709	0.7598693931534211	0.8794798551839429	0.8730529687752836	0.9403273188063417	0.9679921316666114	0.9863361298577149	0.9936889719388293	0.9986356738838102	0.9950613599572609	0.9971674700653169	0.9971609777581469	Shirer_networks
710	0.646329664962046	0.8694359011359154	0.8678187702080331	0.9589460253218832	0.9652412388426376	0.9826380134783337	0.9942701829926206	0.9939885282987706	0.998284051904677	0.9979599380033745	0.9990773626726438	Shirer_networks
711	0.8117014323946514	0.7978461484673871	0.9576425628344253	0.9434688542292008	0.9463548944127942	0.9915662916488824	0.9871172463693908	0.9877751215407163	0.995170609452797	0.9981250150684643	0.9989007213118377	Shirer_networks
712	0.7904730823562075	0.8873714097984995	0.8984378762053151	0.9673719930050058	0.9559564579037603	0.9866348577916344	0.9931935442102576	0.9927295492849111	0.9933706322876463	0.9978238504741335	0.9970664095695363	Shirer_networks
713	0.8492274347957258	0.821914985395208	0.9721145595993786	0.9258167287164414	0.9689194476468176	0.9757980257015073	0.984702320918653	0.9948130798246662	0.9974588626041685	0.9977831163994557	0.9976609170771106	Shirer_networks
714	0.8429740145243754	0.8975907329413801	0.9238164267840356	0.8945735022663167	0.9696634650091112	0.9756208292269986	0.9902660779937981	0.9924808873513864	0.9970834045113539	0.9980406797676431	0.9994436717228565	Shirer_networks
715	0.7727698220626913	0.8659780310460103	0.9099718585716692	0.951819794566287	0.9787701997758679	0.9927997117706071	0.9883615137784096	0.9919257686538776	0.9970300893468609	0.9988315529622429	0.9994336607614182	Shirer_networks
716	0.8418723287470309	0.7862504191140306	0.9718723029686918	0.9421491944114687	0.9587247312388961	0.950418112896174	0.9933404960883092	0.9975485170710061	0.9973572365332398	0.9948350606980986	0.9985641834191376	Shirer_networks
717	0.9174497377307975	0.8617550733678072	0.9089560139424244	0.8994369637708991	0.9797650007296068	0.9923138125213287	0.9936679518865739	0.99350743961494	0.9973451692253422	0.9989570554278397	0.9978071302123133	Shirer_networks
718	0.5530333635287886	0.945770035603866	0.9350114936670066	0.9715698501622398	0.9654523108282285	0.9914813119245417	0.9923849029937695	0.9936404524499991	0.9964854096199711	0.9943480057579914	0.9982714579400918	Shirer_networks
719	0.8430197858981658	0.8748516416459042	0.9282558170230737	0.9654639141780317	0.966984037633876	0.9887301549233676	0.9903344045574547	0.9858386357355233	0.9940401699281182	0.997537792945739	0.9986185485252455	Shirer_networks
720	0.7697974284989787	0.905647023402058	0.9319492260286234	0.9740713618256429	0.9468010751903939	0.9948769956258863	0.9865629791480044	0.9962569026752143	0.9961450145471287	0.9993533315111569	0.9988385441509169	Shirer_networks
721	0.8702268553610117	0.7548446525103356	0.9595339627422573	0.9461336181566454	0.9627459174786026	0.9809206755072608	0.9937909476486119	0.9932864233133295	0.9985149422589662	0.9993277949758337	0.9981758438918007	Shirer_networks
722	0.6492170170176994	0.8351891056347447	0.8400657360654122	0.9555913503100348	0.980905181950616	0.9830137621045772	0.9817127378806036	0.9925966099014082	0.993595859390074	0.9988718884445713	0.9971887246665889	Shirer_networks
723	0.8536821769605438	0.8850806131781515	0.78916172366735	0.9824803936214979	0.970700306376441	0.9914695143865473	0.993122509721275	0.9948624182911279	0.9976381307046499	0.9986838310302946	0.9979535084097053	Shirer_networks
724	0.6302541609768062	0.7201935432035662	0.8475309344152046	0.970786030102424	0.9853683906193567	0.9835317353518997	0.9917203148000777	0.9901785425017271	0.9949949107193659	0.9982952713346301	0.9986215773252791	Shirer_networks
725	0.9101509829411292	0.9382024859855078	0.8963835091017492	0.9523069579430373	0.9542908451515231	0.9698228149254438	0.9922077006435368	0.9925661973930324	0.9945636128314477	0.99783981990211	0.9975522271648316	Shirer_networks
726	0.9479641507953546	0.8691726425938207	0.8768718442647223	0.9721324984791031	0.9803655343022428	0.9668411443270272	0.997059823274819	0.9926866588882847	0.9975813593613264	0.9969900194313421	0.9985310287025568	Shirer_networks
727	0.8826108637476596	0.9183916298879415	0.7304694742719136	0.9453210802107701	0.9764890221316358	0.977740361788287	0.9872727810885905	0.9954418868229018	0.9973987904815046	0.9977899602971206	0.997782474198263	Shirer_networks
728	0.898861228506858	0.9373012571294352	0.9748441452796792	0.9904915267208492	0.9841547047465901	0.9911985987142712	0.9903429612399819	0.9947283180703587	0.9985070019000175	0.9970808753022949	0.9985203083019731	Shirer_networks
729	0.8159556186404864	0.9266722199326899	0.9017304874263548	0.9329765700721921	0.9634343942254087	0.9831613456994137	0.9931530807831596	0.9943965131129913	0.9945303552571236	0.995900397238479	0.9985279701491764	Shirer_networks
730	0.4971050336170325	0.8349608789869949	0.9056180755991006	0.9632886739115775	0.9704045525117194	0.9889597482509277	0.9868425543316239	0.9979777054998711	0.9989043008138492	0.9994413799215767	0.9993244275637903	Shirer_networks
731	0.7462717389017912	0.8645414155989684	0.9479111738737749	0.9533002861359557	0.9618901835307002	0.9776180773865893	0.9932667713381248	0.9941347896537314	0.9965547917826143	0.9967829449050154	0.9948671085017547	Shirer_networks
732	0.841765493314183	0.8568255747825213	0.7745631160433725	0.9432582415256875	0.978194592728607	0.9931720958355741	0.9970527304984395	0.9934192084345761	0.998574487466666	0.9976729475758661	0.9981248429470304	Shirer_networks
733	0.7062076893560734	0.72951822485702	0.9088494007821244	0.954568361760868	0.9674256582473133	0.9796602299412266	0.9932457473286952	0.9949275715888487	0.99747459650733	0.9957787863960921	0.9991500002986444	Shirer_networks
734	0.8625989072432212	0.7902266232666224	0.9468240898899108	0.9260970896206471	0.9829601669290413	0.9858016761636175	0.9927471620355899	0.9933533328718616	0.9979190933046715	0.9965686873179371	0.9985677338499526	Shirer_networks
735	0.8636845590473745	0.7980722387405452	0.9322391038422109	0.9467590172427756	0.9851391427206743	0.9889068154125875	0.9931095606550769	0.9958880751464114	0.9969887177902456	0.9988841649567405	0.9980066846485	Shirer_networks
736	0.7667970448446286	0.941416166520952	0.9165197995521361	0.9115701746986444	0.9871059824506612	0.968495139685023	0.9917541782546038	0.9952462177514412	0.999144860941013	0.9979896124953862	0.9980361220129446	Shirer_networks
737	0.687285872138157	0.7991240954180897	0.911310017705185	0.9759495042109133	0.9776837708781096	0.9851884914680922	0.9938095121210284	0.9958927654217006	0.9985449960871711	0.9979217232408238	0.9969945554107928	Shirer_networks
738	0.8925956579138037	0.8595246138642948	0.9043008429777644	0.9719015165369753	0.9734300854111627	0.9740666080279837	0.9818883527009266	0.9950287217202287	0.9963300848637149	0.9983324163648917	0.9968468368314557	Shirer_networks
739	0.946648626862066	0.8966678468755208	0.9627654260160836	0.9506354682297795	0.9836509070365883	0.9825546236520888	0.9886923544538783	0.9904303692582331	0.9964581144083152	0.9968248172900676	0.9992459056239513	Shirer_networks
740	0.8679320032293827	0.9511809890213034	0.8051123644105125	0.8893625871796176	0.9806723908877574	0.9791901886654242	0.9873366478925885	0.9970945098373701	0.9957320399949108	0.9979814176304909	0.998723547772721	Shirer_networks
741	0.8500895778081687	0.9174796487482146	0.9584306936488691	0.875783648920165	0.9737751506046206	0.9876831456600103	0.9892090004556457	0.9962330808916726	0.9986089855366878	0.9985351948807137	0.9978331204439408	Shirer_networks
742	0.43008543831797164	0.9489175291779124	0.9526763674918723	0.9281496907232869	0.9662898612057849	0.994239731716121	0.9924277953627276	0.9976165741324327	0.994900393650095	0.998460915705119	0.9982955930464134	Shirer_networks
743	0.8917601058669633	0.8921461675988364	0.9308669329588255	0.9725815159801857	0.9660288399660029	0.9936583548362407	0.9874333796573873	0.9914864286084237	0.9982865327450938	0.9985712239739482	0.9991793454366101	Shirer_networks
744	0.9291503541481361	0.9384428256802287	0.94581395374586	0.96619515406292	0.9730080996690458	0.9867763400117744	0.9828308691214721	0.9948531570240211	0.99675495503136	0.9976712072673944	0.9984885110571006	Shirer_networks
745	0.965720394049216	0.8267186938903617	0.9255370802248155	0.9352569156716937	0.9723666351483136	0.9766929897047403	0.990857664717311	0.995105133287613	0.9977668883213304	0.9991008281021858	0.9991827237960424	Shirer_networks
746	0.7995624305164968	0.7660066216289336	0.9498792023495726	0.9533078093342079	0.959466546136825	0.9949719352009647	0.9909958188292423	0.9906509214070869	0.9957560819528852	0.9991125613116266	0.9989423465123605	Shirer_networks
747	0.6047937948839324	0.8664913117771011	0.8973547429333253	0.934672591331697	0.9771587182124581	0.9899025509785282	0.9860171968421239	0.9959310385765564	0.9934919094265953	0.9988173485579075	0.9991212044103618	Shirer_networks
748	0.7205237620923057	0.895759915694762	0.9221136149662379	0.9654003810177171	0.9740987644158164	0.9919541302919167	0.996693526504414	0.9971128649812542	0.9897197286934152	0.9961343131874283	0.9988435424594215	Shirer_networks
749	0.8100858857308333	0.8917766696158794	0.9566732380215511	0.9458534224407003	0.9675857901214888	0.9842953017026834	0.9942883902393762	0.9953930318609445	0.994975174292585	0.9971371708563068	0.9991047848783361	Shirer_networks
750	0.9536728186136124	0.9015453161422265	0.9216711368003097	0.978521119479473	0.9857156754681171	0.9716903403749827	0.9947269367475352	0.9980864856766862	0.9952857405355057	0.9988484345693496	0.9985898722234218	Shirer_networks
751	0.7806075521127864	0.864989183362107	0.9421158730158574	0.9640900520919513	0.9702937955062751	0.9887563542042347	0.9793972598759969	0.9963210958419558	0.9940901625010855	0.9983877414115794	0.9981490854521163	Shirer_networks
752	0.7007843886111969	0.8793505706447153	0.9066104250723506	0.9185652746586553	0.9891496771941213	0.9703549968587799	0.9831208302094717	0.993573403590536	0.9976297438080989	0.9990360244089066	0.9989002381302748	Shirer_networks
753	0.878174225118287	0.8483053507919869	0.9213167913825547	0.9170808428419421	0.9685448626036108	0.9873641008227412	0.9859024030784782	0.9943940038085803	0.9980160058919756	0.9962230465130583	0.9982514406116428	Shirer_networks
754	0.8263450087662154	0.8881429048821006	0.7960649485842192	0.9599884249600377	0.9792517227541727	0.985916325966038	0.9883084896167247	0.9979069776879566	0.9966607575382073	0.9981077874957269	0.9966580667421447	Shirer_networks
755	0.9184303671421284	0.8572247533936472	0.8828044882867945	0.8522966649626882	0.9848692933897469	0.982760611760727	0.9843345657275323	0.9954603202213277	0.9990008195104473	0.9981543876431029	0.9978027070609443	Shirer_networks
756	0.8775868667627104	0.9522976075726641	0.9049218676090076	0.9500984433179666	0.9756500434729377	0.9884036439157982	0.9948304119013824	0.9943196704256229	0.9995844686021861	0.9978379010584217	0.9988593198931364	Shirer_networks
757	0.7912754349185458	0.8833066979370039	0.9268030127940863	0.973569726229316	0.9475363368509735	0.9528179658621452	0.9937151160638794	0.9952449320158303	0.9925413010634594	0.9987880278329326	0.9964439226851213	Shirer_networks
758	0.6414582069149676	0.8772731891746234	0.9080788130548637	0.9616763852746307	0.985558326928234	0.9597431453822075	0.9933965831811971	0.9937927773690074	0.9988042170998143	0.9959289295965642	0.9974531276904788	Shirer_networks
759	0.7591877400044538	0.9632335806381818	0.9815894254858709	0.9737802983464954	0.949634511889172	0.9767565199753894	0.9924505163492946	0.9919576084433844	0.9970041342764655	0.9984780531227047	0.9986582695596323	Shirer_networks
760	0.952357183335401	0.7926633732452645	0.9540843406965568	0.9558115455976541	0.970158079682458	0.9873384513845849	0.993226408462818	0.9873547080517189	0.9975023773452678	0.996458966717493	0.9961034658109572	Shirer_networks
761	0.8407862367709754	0.8906250725230342	0.7238017410019895	0.9739633643545706	0.9728586214920061	0.9731522619438387	0.9974623462356083	0.9938385976508075	0.9934809573994443	0.997307303890276	0.9989336521636767	Shirer_networks
762	0.8635709646686798	0.9175414044642024	0.9301948634526374	0.9597418668064934	0.9779352368814239	0.9714933947208633	0.9937953098071559	0.9974951484573034	0.9923409599343389	0.9986221820772334	0.998186362016977	Shirer_networks
763	0.6954065920132694	0.828960913138677	0.9310960468532955	0.9456766588950802	0.9839280613940646	0.9795939926260465	0.9901965908263985	0.9947819128656836	0.99818019331622	0.996826244979296	0.9987268466737995	Shirer_networks
764	0.9465232583189551	0.9503190775669302	0.9141256265470501	0.9717355015888405	0.9801289162238549	0.981865453118776	0.9915441192087552	0.9888066148169127	0.9936372029185933	0.9982914698804521	0.9980127441012034	Shirer_networks
765	0.8195135427616727	0.9456230859692433	0.9196249279761932	0.984494039619243	0.9451386231571375	0.9891599210959148	0.993714596996607	0.9972293365180821	0.9983091997084033	0.9987308447830907	0.9990867613147238	Shirer_networks
766	0.6677337393120989	0.9445886088170606	0.9589296631031676	0.9668963230320625	0.9692257509215084	0.9903266992055378	0.9768771349036987	0.9966328230915602	0.9981433261452182	0.9993793814784673	0.9990599807648174	Shirer_networks
767	0.8705007982992714	0.9015633335994322	0.8775907497715663	0.9723885379831946	0.9715636488168081	0.9738843111246032	0.9787824771143234	0.9945682065015891	0.9986655757455905	0.9982104608359412	0.9985731168134658	Shirer_networks
768	0.8548613279896028	0.44499912799649055	0.9105970812323412	0.9630505622685567	0.9725165015352896	0.9727265522319464	0.9945101406779778	0.9972773665946301	0.9906733001304816	0.9988466954557218	0.9962057915348734	Shirer_networks
769	0.8391321609199479	0.9204573128852406	0.9703162044266008	0.9634953527097874	0.9509843297424896	0.9899764282899964	0.9952044587201878	0.9895819718829061	0.995544326864585	0.9967449882499808	0.9976784735960188	Shirer_networks
770	0.8461614093593881	0.963173370826095	0.8806934997738409	0.9407794070354341	0.9833113006830234	0.9793979205068924	0.9900210263720066	0.9949960543536001	0.9954318645240807	0.9983461108114579	0.9988373518773972	Shirer_networks
771	0.7913226673224374	0.9687299994468319	0.8573351697052229	0.9213890672742271	0.9457744237148528	0.9851691771376996	0.996493540922694	0.9884897903424078	0.9986145530943483	0.9982133516586222	0.9985960638277098	Shirer_networks
772	0.8499152136534851	0.8978724563508005	0.9336390719466735	0.9872466826473105	0.9697363166677526	0.981009104318836	0.991703808625638	0.9974526002404573	0.9967734589110798	0.996268517209932	0.9979489104734063	Shirer_networks
773	0.8762572576633754	0.6345390553766461	0.8978832010258441	0.9718855137138921	0.9650193013968248	0.9883836338552313	0.995494692050144	0.9951380458144228	0.995655047764823	0.9965562385409034	0.997441494567732	Shirer_networks
774	0.858327279039397	0.9364960659778113	0.7729305905549999	0.9369230078082864	0.9444472245922761	0.9776533304003865	0.9894292776035539	0.9949759421883371	0.993738515939866	0.9989119797554713	0.998683605775311	Shirer_networks
775	0.8618015162234298	0.959353758641504	0.9451169881024654	0.9076495041890854	0.9818290955531251	0.9807766825826885	0.9946599514486927	0.9968887403393685	0.9937297775571987	0.9933797054223688	0.9980536941269114	Shirer_networks
776	0.9166532987176397	0.8598856704883446	0.9391671215525226	0.9531292137758576	0.9629076192189137	0.9844836067590834	0.9931465489070257	0.9926318788925518	0.9946816131288334	0.9990088710773622	0.9977054703296349	Shirer_networks
777	0.8169053503425414	0.9168114607308139	0.938961622769892	0.9598886198581369	0.981937777119338	0.9880898359480061	0.9744510204211256	0.990693369113134	0.9973774244620068	0.9973047170370035	0.9986234319714872	Shirer_networks
778	0.9132314041163463	0.8423886076818801	0.9235488379638466	0.9483010897673926	0.9771222204077097	0.9299870310768317	0.989849673556657	0.9952826928910666	0.9965377616471486	0.9980946473027491	0.9992230320345211	Shirer_networks
779	0.8603417184513678	0.9103258158963496	0.914794588468434	0.9769473789804466	0.9759136252055267	0.981366771178354	0.9837630880794902	0.9860711077706656	0.9977623810667235	0.9994386700421335	0.9996040567108181	Shirer_networks
780	0.9140601534942332	0.8624127470618992	0.8995036602384808	0.9335357214716504	0.9774774799911373	0.9748003160498808	0.9909325566912768	0.9904681840126359	0.9939680264713506	0.9956183795778007	0.9985319570874084	Shirer_networks
781	0.5222606959927676	0.758956303688678	0.9624607867030344	0.8935040236022168	0.9492841141136944	0.9814572795095307	0.9892207609546353	0.9953948328034394	0.9982681176358783	0.9964656932363185	0.9988601755052342	Shirer_networks
782	0.8054636446376453	0.8573394770221164	0.9345081812270035	0.9367500656491969	0.9392842698068615	0.9917342328669345	0.988910630022817	0.9947855689687851	0.9964844777879849	0.9994475990672508	0.9989642161402055	Shirer_networks
783	0.7928189004431125	0.9079197200296447	0.9412269462666052	0.8628341846363886	0.9789706440035086	0.9802100205977775	0.9896793310219503	0.9955799145867527	0.9976309263976031	0.9980854594783442	0.9981044233066538	Shirer_networks
784	0.7606519801568781	0.8541568464116871	0.9046399705928079	0.8732701455837861	0.9762211231910887	0.9801799601573457	0.9911102930187144	0.990686383997035	0.9949768008055465	0.9993584676661804	0.9986577260027436	Shirer_networks
785	0.5327983326964196	0.8735570771659638	0.968640657288124	0.9652850783914302	0.9700407102101793	0.9818554304404727	0.9870496440701342	0.9948657128106493	0.9965518549875038	0.996670982082568	0.9984746443715393	Shirer_networks
786	0.9031918017695865	0.8845676630194417	0.9785476245057029	0.9169543484870888	0.9745211624330432	0.9862212669039669	0.9888181045512155	0.9891382132223541	0.9974464087040962	0.9983299911429937	0.9982554577273307	Shirer_networks
787	0.8850172955105272	0.9436574106095474	0.9762241144090078	0.9469229152178196	0.9655599464950382	0.9952744758303429	0.9927319366882985	0.994989928082099	0.9972842065593396	0.9981077067142533	0.9981374124517424	Shirer_networks
788	0.889456076860287	0.8587464666767113	0.8879094400321397	0.9317294906963243	0.9594098296442459	0.9793331424824303	0.9972668228584582	0.9890578385347376	0.9962687151963197	0.9948152253955813	0.9992569064262943	Shirer_networks
789	0.8985412745377508	0.8332539178038487	0.9496584748087622	0.9630065639704878	0.9882727264834208	0.9553970600521176	0.9757215799357772	0.995548661930271	0.9966023628049081	0.998186121637894	0.9989987008956216	Shirer_networks
790	0.32391435827623466	0.8426395450422692	0.9578686963287567	0.9440960923153012	0.9883039673398053	0.9888658453539391	0.9909519961824538	0.9946108246889903	0.9958933489976259	0.9977443116348039	0.9995521117870302	Shirer_networks
791	0.7069035789373219	0.7670797876337608	0.9641712958487398	0.9864220364853394	0.9457733257221839	0.9847839098539528	0.9867779850355498	0.9891229680693949	0.9989425514761929	0.9981479481144753	0.9990433507188693	Shirer_networks
792	0.8550849494119853	0.9633102267013309	0.96831880706585	0.8824652829790636	0.9656982764009514	0.9805571914764319	0.9888419616408938	0.9910155749804913	0.9974402983805332	0.9978368476308268	0.9995432815896347	Shirer_networks
793	0.6653898419278751	0.898698431482157	0.9612722024626656	0.9694778206430974	0.9640376913284816	0.9832328930985382	0.9760251138005258	0.9937626242475747	0.9947076757608845	0.9989280676406403	0.9981527820094069	Shirer_networks
794	0.8027987980134643	0.7072682669783528	0.9264479566461902	0.9684856194176472	0.9707397000937327	0.9756586554142197	0.9708919086794529	0.9936487579656161	0.995969569794828	0.9985646411119228	0.9992503845383112	Shirer_networks
795	0.872124396426714	0.8699494328371096	0.9538837303434826	0.9687400480119701	0.9676584678182825	0.9722980754057815	0.9948280093324988	0.995560114237048	0.9949332384450149	0.9973857278298272	0.9983943533735484	Shirer_networks
796	0.7965850734993174	0.6733653196002738	0.9369444744713742	0.9201127448228049	0.9787726417974028	0.9412015083826168	0.9933886006029671	0.9916067215671844	0.9971717910958693	0.9984407177415153	0.9987060878159387	Shirer_networks
797	0.7776360661007153	0.8689611010969875	0.921528029899624	0.8638384992595705	0.9941726934491273	0.9876174274232556	0.9837403730718488	0.995563116330876	0.9912024492530525	0.998493827848649	0.9977774957904615	Shirer_networks
798	0.8715024234886544	0.8874074642853869	0.8853851260342677	0.9665964066426864	0.9581156388086256	0.9775340771970635	0.9910749434894788	0.9961351619074121	0.9965569255507389	0.9989816119681584	0.9986820168037865	Shirer_networks
799	0.666595767537573	0.8962830667946716	0.92188666328005	0.9215437207658559	0.9874493362453659	0.976153292894745	0.9821335366848715	0.9926105773686652	0.9964402244085877	0.9984920220007785	0.9991846982299499	Shirer_networks
800	0.8330076694903019	0.8065503752281292	0.897579162549465	0.9662320114544011	0.9734304477010142	0.9898827614615537	0.9857732023848532	0.9943369970181692	0.9975644053788995	0.9984678175193229	0.9986060228715244	Shirer_networks
801	0.6938971333839645	0.922807731701264	0.9062028516935456	0.8928266668043403	0.9709115508912479	0.9873002455513118	0.9845155205042341	0.9951642126820857	0.9976200028617325	0.9957775956521246	0.9983067946379558	Shirer_networks
802	0.8635460689206197	0.7486401364846172	0.9445741281803709	0.9715759805144708	0.9607548059754396	0.9635464080740328	0.9923051821691133	0.992086587629875	0.9959100141095929	0.9972316806477737	0.9996465391577106	Shirer_networks
803	0.877572899768283	0.8297145160711747	0.914523625296499	0.9589181723122634	0.9648272503638058	0.9774453073144025	0.9908811807199807	0.9935139411024871	0.9981876038299354	0.9985994266246452	0.9994167819586279	Shirer_networks
804	0.894331321325921	0.9429861471660399	0.9339702202852942	0.9625687608176385	0.983055387642243	0.9827668006368333	0.987761921082589	0.988583555812878	0.9968813233873542	0.9985476456075351	0.998873463529725	Shirer_networks
805	0.92204960808167	0.8841493405833384	0.981521165350078	0.9350325192841539	0.9751781153259794	0.9843598454192871	0.9771023974507941	0.9961025530184744	0.9987484236544489	0.9985840036255034	0.9987657589559331	Shirer_networks
806	0.7470727094867639	0.8976070165168251	0.9338745644534332	0.9437334380941648	0.9815270267151049	0.9850797455985401	0.9945039983835231	0.9922722904699937	0.9953957697820256	0.9956145728356486	0.9990163761345399	Shirer_networks
807	0.9309146941427938	0.9254037382803146	0.9585966152454445	0.9109414923277462	0.9709805511393663	0.974898575217628	0.9891367539293725	0.9885754531693924	0.9945541517694585	0.9975742551373599	0.9950227701163075	Shirer_networks
808	0.8955258510883675	0.7710763218790966	0.9472604660739906	0.9408362391764931	0.9795074544106868	0.9928018099147862	0.9821179015870636	0.9890806400124209	0.9982001017954799	0.9975799676663917	0.9989521356469147	Shirer_networks
809	0.6833341154401462	0.8900653059929622	0.9676570502798659	0.9352417347154374	0.947858989537813	0.9862086716607071	0.9776031507437755	0.9848290125725264	0.9939466535401305	0.9976194465307691	0.9987167278640936	Shirer_networks
810	0.9338334570233133	0.7813958536924932	0.9206514572586536	0.9415207767023055	0.92982970296078	0.9897323097653017	0.9896032765756134	0.9974074309901847	0.9941815014800885	0.99868945326097	0.9978709461509678	Shirer_networks
811	0.4758089771842019	0.962504437431595	0.9637167932461818	0.9375387357976324	0.9841469040343236	0.979762184257795	0.9930230773390825	0.9930543136428983	0.9932183735622389	0.9987018055398286	0.9987020006837999	Shirer_networks
812	0.802727226746731	0.9292863210121796	0.9563294270407531	0.9706024369047442	0.9822565774935561	0.9666686693405886	0.9942583891105192	0.9968084920769635	0.9936703452919213	0.9969485322701312	0.9995450414703	Shirer_networks
813	0.8385487957538018	0.9306507461885338	0.9386363834681427	0.9134301811884056	0.986922852685588	0.9756225076504598	0.9913319543804433	0.9966691334199848	0.997494177424447	0.997342226059207	0.9974897278877657	Shirer_networks
814	0.8586699931753541	0.71360618367559	0.9587097399953104	0.9606529257203681	0.9857445226564185	0.9656656584029504	0.9922948348763814	0.9919877949035063	0.9975230683520152	0.9981510785277673	0.998427807474095	Shirer_networks
815	0.7200948170393947	0.8926470930819466	0.8575635587076267	0.9721876773472827	0.9786173111052332	0.9809559664442489	0.9960117421636778	0.9958444716254666	0.9924951799031229	0.9961046614838476	0.9987543412897024	Shirer_networks
816	0.8075621393752688	0.9175309236922049	0.9408842480215793	0.9776841410348422	0.9673831988698716	0.9893413318969622	0.9946390534282074	0.9945938690024552	0.9971495718917759	0.9986252346204718	0.9994742345084406	Shirer_networks
817	0.5986068283278202	0.807161360181002	0.9137215582505218	0.9790638383461305	0.990828335849202	0.992642918883858	0.9885554245132404	0.9949851123675957	0.9983675127009896	0.9969562742001615	0.9990611981389788	Shirer_networks
818	0.778984491577465	0.911196203742699	0.9674671704995822	0.912682436743248	0.9613688930067102	0.9843549321107748	0.9895281744394658	0.9903292274105575	0.9961366546285753	0.9990078472517017	0.9993067952279608	Shirer_networks
819	0.8481861462089124	0.9398836859751261	0.9365270654477531	0.8928168519424096	0.9742877318744874	0.9848741286286962	0.9926255482861159	0.9942622079460184	0.9935396723203946	0.9973263804396948	0.9970177467841833	Shirer_networks
820	0.8247200488496577	0.7625639184285404	0.8545407204792199	0.9540071750192194	0.9863266276062976	0.985412720818998	0.966493563232045	0.9963565010763009	0.9959971357355035	0.9988059691449507	0.9980202226136183	Shirer_networks
821	0.8710980433248837	0.9134729588395774	0.96004879732946	0.9124123016674126	0.9778740573485227	0.9865270865908717	0.9930900491512988	0.9943955969276852	0.9972517026858414	0.9973842409183667	0.9985425856897089	Shirer_networks
822	0.8258261793641095	0.9388123266121002	0.8933306388323257	0.9633533442532225	0.9765848473155326	0.9840413992323869	0.9915912103858995	0.9916436216924142	0.9970054681178668	0.9977878792189814	0.9977861272732842	Shirer_networks
823	0.8066114553691239	0.9181462368025688	0.9583858309959289	0.9560264819204971	0.9838186915242126	0.9733406067662426	0.9900390175802549	0.9938235988235897	0.995858337648652	0.9991799408115722	0.9990221744423082	Shirer_networks
824	0.8989160512506382	0.8482742386339367	0.9618961217221109	0.9488418301290626	0.9539616678178318	0.9686543315922298	0.9862710675928443	0.9930457411506006	0.9957623260680297	0.9983996969069054	0.998693733305872	Shirer_networks
825	0.9298555508967388	0.8921646864778812	0.9549572868604744	0.9617315956824614	0.974000714770376	0.9569969395848609	0.9875014791174415	0.9935742076838041	0.9961037391702692	0.9956364827434683	0.9987994538459368	Shirer_networks
826	0.6797048378832069	0.9210408707354107	0.8226617293586554	0.9479621843023218	0.9409620909443234	0.9842462709494115	0.9931026146717992	0.9961013463524613	0.9981143891516893	0.996807133961432	0.9968998731365497	Shirer_networks
827	0.7918002445373103	0.8822671147721547	0.9327863600922583	0.9556472557530209	0.9769729002636461	0.987126557772235	0.9831153189743117	0.9966356213588005	0.9981279819710114	0.9976196281158338	0.9992730645231129	Shirer_networks
828	0.7706003047024164	0.8183117223374354	0.8576916367751883	0.9691493975098086	0.9674450143163851	0.9610471746975546	0.9960275532126726	0.9947484161624087	0.9982158463028584	0.9984376524529232	0.9985793789444932	Shirer_networks
829	0.8641891788827497	0.9276862314762693	0.919570668593378	0.9603438115808514	0.9813252989770613	0.9916127701618416	0.9905145157943603	0.9943150522375273	0.9982072754438123	0.9960817387523588	0.9989900719693035	Shirer_networks
830	0.8477608150764707	0.758200561564001	0.9599856043274733	0.9739232284286262	0.9519482779056755	0.990607584677863	0.9823137408167739	0.9940841014301942	0.9978692245832547	0.9968046281933247	0.9990401841759505	Shirer_networks
831	0.63534038910469	0.8898479958671455	0.929342859989574	0.9707474186318521	0.982405730289528	0.9884980645987103	0.9899959417751376	0.9952216683618054	0.9962507522249173	0.998432786837319	0.9994300795613769	Shirer_networks
832	0.854783211490961	0.8739516034924741	0.966069394963994	0.9773060372637192	0.9856157341700793	0.99290968408953	0.9933919192449605	0.997054745210191	0.9984190033753944	0.9978964483237955	0.9996190419166825	Shirer_networks
833	0.8560431705801834	0.7622532370869219	0.9661474057644908	0.9792170128921704	0.9946932019838152	0.9950169201341299	0.9918543029719322	0.9959349251181217	0.9977997631877232	0.9961894659356881	0.996631235106216	Shirer_networks
834	0.7642518009142417	0.6572401259384069	0.9401153024448881	0.9675635050546929	0.9788881800054093	0.985779739471471	0.9848698013545624	0.9939494445197506	0.992837747602197	0.9975760339742944	0.9979018756896458	Shirer_networks
835	0.8646973660401457	0.8583239582255562	0.9111488692979103	0.9703997129654622	0.9687298673177153	0.9691572985488948	0.9907252729671505	0.9956672318419769	0.9974823443736544	0.9972417171698412	0.9986837207366315	Shirer_networks
836	0.88125698761373	0.674084409602054	0.9543126346401727	0.9750616161809404	0.9708619422221753	0.9939912623124085	0.9807989548265392	0.9930937526045658	0.9942283840121833	0.9973267520533767	0.9988529209583892	Shirer_networks
837	0.841958900079879	0.8480350632219111	0.8695259239981401	0.9472502565313669	0.9875151053330267	0.9761685975892462	0.985159867881244	0.9930879651030013	0.9893977197884396	0.9993333633099268	0.9975766239794986	Shirer_networks
838	0.9282548153128921	0.9010543557734729	0.9529530503668875	0.9828557357810083	0.9878548151197124	0.9841989008251818	0.9788398128751356	0.9948732532632563	0.9969964253584653	0.9976288539964461	0.9987166555542746	Shirer_networks
839	0.9060620794882073	0.9286209903543924	0.9538455085661806	0.8872348586310495	0.9837153509368681	0.9881449983519087	0.9944777155101202	0.9941452871343845	0.9955171344239435	0.9990185671768768	0.9983302800049065	Shirer_networks
840	0.7778193004329151	0.8196078862332512	0.9686699126178586	0.9140164534978086	0.9837156330950865	0.9795946017700059	0.9889386929457685	0.995941273003546	0.9943143413013433	0.9938827806812995	0.9987649421821829	Shirer_networks
841	0.7403736805928295	0.9132736427491357	0.9150073671945075	0.936726497000528	0.9427264910937979	0.9886888766128202	0.9863037094813691	0.9972212596547252	0.9992112574517635	0.9985400131684217	0.999213170418609	Shirer_networks
842	0.3787345700959948	0.8549652505093895	0.8817435311212909	0.9566363793080487	0.9787717268947833	0.9858083231753464	0.9909491354419593	0.9882917117705876	0.9968981830601779	0.9979441534000738	0.9991447933159096	Shirer_networks
843	0.8200267834073101	0.9210986561205574	0.9668745126308531	0.9532732687207573	0.9742174885797594	0.9903728448533198	0.9885407588345514	0.9948828509001699	0.9946020824273776	0.9952739090132043	0.9987640429604789	Shirer_networks
844	0.8719139626612072	0.7660489752497114	0.9533070056764678	0.986969819473578	0.9763639014661158	0.9744188338385635	0.9869581284583631	0.9940613915769042	0.9966645654512527	0.9990008866419566	0.9987036271381236	Shirer_networks
845	0.714345988982232	0.7918028070356906	0.9459739803184982	0.931954360640355	0.968796528753284	0.9724064368121168	0.9770802597543178	0.9902102645564939	0.9937361320349651	0.9980344788130739	0.9987806060800752	Shirer_networks
846	0.6768553423785895	0.8520061851748962	0.9590826181896973	0.9680093617506582	0.9817690726469586	0.9941406399094659	0.9884777616521419	0.9942851784845805	0.9981680556824672	0.9960699816257619	0.9977543885876112	Shirer_networks
847	0.8691522184774269	0.7579131579313738	0.9434470832449691	0.9546166818348714	0.981517692272962	0.9693235624006526	0.9979654034878029	0.9943542022366874	0.9970203237334299	0.9985360564566784	0.9978371036573763	Shirer_networks
848	0.667776252977187	0.9033643805556406	0.9601319514998248	0.988212880356363	0.9851378198268416	0.9663097876019273	0.9883979115565948	0.9983429371224011	0.9940677289412697	0.9990387975290156	0.9984887302132338	Shirer_networks
849	0.7307610563253708	0.807142810483076	0.9631966943464831	0.964875368470273	0.9859447633471872	0.9942859481643016	0.9936863692395074	0.9905735092782275	0.9983373730279698	0.9989214565939244	0.9990683849435544	Shirer_networks
850	0.6425896972238433	0.9416944214895739	0.9430335518256199	0.9695666623760624	0.9713782447036736	0.984564070046844	0.9835405608764465	0.9962957193463828	0.9963100883241258	0.9990344696908189	0.9992602997845997	Shirer_networks
851	0.8322509511587128	0.909673677873488	0.9108741438998529	0.9395548955144264	0.9762414625760922	0.9731062956255414	0.9786454351731366	0.9942305870452559	0.9943866507998067	0.9984726784504142	0.9983244294276138	Shirer_networks
852	0.7717695180163312	0.892330121067284	0.7819479455149362	0.9539417088715986	0.9583422061344801	0.9836077824354822	0.9875869277746301	0.9962559817259633	0.9983865304225384	0.9982288952205902	0.9987633115836798	Shirer_networks
853	0.883232662880919	0.9292129476962537	0.9389712837960384	0.9345688037387884	0.9643832186469423	0.9888143146816547	0.9947668129700478	0.9945040576375683	0.9963912679489745	0.9975017190516002	0.9987188135819853	Shirer_networks
854	0.886058236487794	0.8177425877380808	0.8509600106457245	0.9039347828890174	0.9729102970259212	0.9858386754267554	0.9893280494273458	0.9965254937378362	0.9958599280876468	0.9982816565274382	0.9976306924642443	Shirer_networks
855	0.755690810306001	0.9533037008315016	0.9325928949822222	0.96709283673482	0.9857853337526801	0.986916989109045	0.99028166123206	0.9985355146122776	0.9960139199443964	0.9981321403655674	0.9987343885740794	Shirer_networks
856	0.7526983582739213	0.8503769000179646	0.8393863791327117	0.9031295912667683	0.9787413378190184	0.9903125984571071	0.9943155634333811	0.9974877535821071	0.9992998251417975	0.9985744892187451	0.9991304408001409	Shirer_networks
857	0.9560135633375607	0.8740107016605574	0.9443132263328002	0.9832892706191353	0.983706161022563	0.9918805003258178	0.9946533787172183	0.9948695569965431	0.9975371347825992	0.9963635960488966	0.9982603325478443	Shirer_networks
858	0.8640575616403527	0.8836558794884162	0.9429474195682582	0.9643303686103908	0.9613769387519173	0.9667827613953663	0.9890492146354756	0.9942083999752718	0.997636593833498	0.9988806404224408	0.9988605819322377	Shirer_networks
859	0.8311273750015833	0.7897414007592257	0.9165928295313797	0.9431259365819209	0.9685933471060477	0.970126063378822	0.9816237420599576	0.9966844065434598	0.9956642849099914	0.9953890749536629	0.9991366169531332	Shirer_networks
860	0.7075531801247936	0.9172510924236137	0.9218851371297061	0.97472111254081	0.9853407011340444	0.982967014737999	0.9873314937251769	0.9867518633102019	0.9980930378877482	0.998165885952947	0.9978389012420336	Shirer_networks
861	0.8481026198421102	0.8627166853831533	0.9620440959044657	0.9435269337531902	0.9631395732094937	0.9853497094368835	0.9912876202716129	0.9948383674061978	0.9932124571147027	0.9973506968254657	0.9983172822620667	Shirer_networks
862	0.7904511763741953	0.9549131502289672	0.8812885284278378	0.9633523284234704	0.972682904302171	0.9856754469104803	0.991082086194689	0.9974363504969803	0.9965634911205146	0.9985943731422148	0.999456650632899	Shirer_networks
863	0.7963704951908097	0.8793218321484778	0.9627745965844452	0.9230852776405747	0.9802349359071179	0.9854570836190758	0.9880408730973066	0.9953410495970945	0.9939842351169974	0.9971822564532737	0.998322560384914	Shirer_networks
864	0.853836129409731	0.9048640288227889	0.9828322316297529	0.9352408961975451	0.9878506551702789	0.9801967379105506	0.985210928150833	0.99274903218485	0.9988142090662693	0.9943093087763003	0.9993817216783107	Shirer_networks
865	0.894348044873514	0.9114040291796768	0.9574778804678109	0.9711655814179585	0.9415842769623101	0.993329355688697	0.9902013877787252	0.9881566406829481	0.9972546191065679	0.9987335929365413	0.9975901620293227	Shirer_networks
866	0.8782111997849602	0.8255028204172852	0.9466567697500361	0.9520110956275424	0.9620942193344804	0.9886922436429595	0.9919273971498359	0.9891635472591066	0.9940181069546266	0.9974634357316013	0.9987637505352195	Shirer_networks
867	0.8216100644348967	0.828935372726392	0.9118548904570284	0.9423772000185927	0.9781361188896786	0.978399287114651	0.9771670754787611	0.9953335791045057	0.9986004948825127	0.9973334328343441	0.9986414714706735	Shirer_networks
868	0.8393652037109571	0.8597989894900905	0.8567243358601699	0.9933535466979219	0.9543306163180802	0.9657982489392429	0.9929567869797418	0.9959441450043247	0.9960556349593801	0.9984724365633831	0.9992765185664662	Shirer_networks
869	0.9018819752648094	0.9313102933571972	0.9302337767386464	0.9168799271951156	0.9624869478252941	0.9884282219696312	0.9877886067951376	0.9908911560392113	0.9956789199654718	0.9983182089273073	0.9972107883099488	Shirer_networks
870	0.9295995847963178	0.7941416547388542	0.892689035330807	0.9374800700521646	0.9762907215254057	0.9892496392017203	0.9906620149251955	0.9926259696437656	0.9904751722895655	0.998596691235129	0.9987031052134259	Shirer_networks
871	0.6787943272706973	0.7550525192301991	0.9080572649728912	0.9679662646496797	0.9504980581508988	0.9878157713718634	0.9923607108712642	0.9877999292173907	0.9936474658618689	0.9983016794153703	0.9988881908409519	Shirer_networks
872	0.8873336450640856	0.9026637686576893	0.9386429549495796	0.9575651416336557	0.9691498705105119	0.9812293505978181	0.9940963557128537	0.9934715931047523	0.996216743235764	0.9975961042758472	0.9989176890908459	Shirer_networks
873	0.7665838339937414	0.7721058335385101	0.9633416716597503	0.9235569002644235	0.9738536091746052	0.9857574890845876	0.9878030513460154	0.99711317710983	0.9972745451868483	0.9962302823483432	0.9983812249907872	Shirer_networks
874	0.898114656260464	0.9015485982136203	0.9768169055311784	0.9445284968569658	0.9683579797298115	0.9775155272737635	0.9970102401939047	0.9882523764330314	0.9952424136870576	0.9974604362256441	0.9976895933811359	Shirer_networks
875	0.7489389685249094	0.8748487466023915	0.9119495952401498	0.9649987435573549	0.9516865564528227	0.978923058226553	0.993966007040231	0.9957540195559946	0.9903933097073011	0.9965511959396275	0.9984943261171807	Shirer_networks
876	0.9563547068509669	0.9132807871729112	0.9347281633188244	0.9682229855373075	0.9731909831295591	0.9792642164155672	0.9841765462051295	0.9920964795695422	0.9925729475668732	0.9975693201847299	0.9994734439599136	Shirer_networks
877	0.8344064368418493	0.8872786452836543	0.9761161812177163	0.9421612939757167	0.9809440734843788	0.9815979100581443	0.9813699116719711	0.997833085546394	0.9973252258054558	0.9951991975970675	0.9992203142785204	Shirer_networks
878	0.783597623976436	0.9082467725355692	0.9249894472217263	0.9827279864525362	0.9677032896930211	0.9744369343939243	0.9935302705333147	0.9954927389543151	0.9938596093615364	0.9984997516021257	0.9982877144964453	Shirer_networks
879	0.6438810380630839	0.8189291314340758	0.9245157961800791	0.9348908059594285	0.9798890371225835	0.9886432581285045	0.9938044104699715	0.9943072226444714	0.9958224801642531	0.999031806473675	0.9972486258523621	Shirer_networks
880	0.9411423982202669	0.8563885156975973	0.976838715990098	0.9672010995418808	0.9711293129775994	0.9790767836166274	0.9914384904758282	0.9952599861433264	0.9959295535359222	0.9991168219744831	0.9993859787032479	Shirer_networks
881	0.8555667090926409	0.9335941769289317	0.9019281089642422	0.9566978131340784	0.9629673887972569	0.9631591996953357	0.9957610970121371	0.9967280266170389	0.9909094773414117	0.9982151059671084	0.9989599918937333	Shirer_networks
882	0.829000600378077	0.8762193706145582	0.8986623064391916	0.9107029089070631	0.974689619422725	0.9752570837111059	0.9917092465201881	0.9937034210575573	0.9963612882595441	0.9986366898720409	0.9976661063914427	Shirer_networks
883	0.8877490528029589	0.9299453008501406	0.9242606100038813	0.9339711795292442	0.9738981671589335	0.976806447136336	0.99188051288533	0.9946987199801439	0.9926316691093422	0.9966458825213439	0.9987102559271406	Shirer_networks
884	0.23710379035775658	0.9521533869754686	0.9046726569311032	0.9331810534507746	0.9891708886380766	0.9727157571179683	0.9905897962592507	0.997467087683555	0.996007657881186	0.9986425930889234	0.9983735792124596	Shirer_networks
885	0.9380223081347915	0.9501084644011815	0.947630662627655	0.9617535483419072	0.9710691898760766	0.9809498275080522	0.9922641743911813	0.9992953465408098	0.9961013322445695	0.9984496634646838	0.9980337237461133	Shirer_networks
886	0.8770268923034579	0.7735819777677989	0.9674806212269415	0.9223202413947194	0.9699916974913833	0.9842106041816688	0.9943471727968385	0.9960731924772661	0.9962384292426321	0.9972536035953118	0.9979886724830644	Shirer_networks
887	0.8755376336638607	0.8819325693005561	0.9901791518918476	0.9676425563288217	0.9624802321545554	0.9815215433184232	0.997433300931255	0.9948952449308515	0.9981983163002608	0.997668819600471	0.9987361534336054	Shirer_networks
888	0.6646124169686018	0.8705481277326574	0.9298642081323578	0.9682349010986256	0.9604212960611171	0.9600885131985759	0.991861356227117	0.9852540592888728	0.9962822588158512	0.9973631252452524	0.9992104280407552	Shirer_networks
889	0.8840620791212737	0.9263844330046536	0.8867762258188499	0.9323408924608234	0.9740268524164154	0.985729206247826	0.9950373004315527	0.9944696185619676	0.9958186735471989	0.9925776184290931	0.9993660613007331	Shirer_networks
890	0.8862825562653829	0.8915936796912225	0.9686734729568849	0.9541033583694973	0.9816082215156678	0.9764846894183912	0.962926671093828	0.9864038674636991	0.9973807725587981	0.9976620009183929	0.9990058305766069	Shirer_networks
891	0.8589683550649363	0.9592485024688988	0.8939587700181988	0.961403918560777	0.9524426222252972	0.982506612890883	0.9926581807747296	0.996627063040181	0.995192762855039	0.9972688270500298	0.9988466086294929	Shirer_networks
892	0.7269296957479228	0.984454700986336	0.8343711017015567	0.9668858176334345	0.9798819607897229	0.9632289050874979	0.9889398696827763	0.9877051214098235	0.9974564238020966	0.9989039542444073	0.998805449902932	Shirer_networks
893	0.9510439253791627	0.9604430536012295	0.9716593020662034	0.955214909512266	0.9819438475620375	0.9920916440504307	0.9927999443690971	0.9941745083553508	0.9933372449762204	0.9976030505507019	0.9983623011645274	Shirer_networks
894	0.79296541049971	0.8427269672084755	0.9490459574807137	0.9373160889210576	0.9807543182526487	0.9824686963054895	0.9957823604762175	0.9889467172214965	0.9965676323031861	0.9964655831771784	0.9988936130469127	Shirer_networks
895	0.840283669307722	0.8151966661345399	0.827167506725873	0.9473250621695475	0.9804606023995843	0.9772097874834155	0.9953738868436042	0.9909408130383974	0.998995097662915	0.9982765066036147	0.999090607821335	Shirer_networks
896	0.8145019784200874	0.892171890986478	0.969610248385105	0.9703612210846713	0.985698239683235	0.9802351005005536	0.9884784319900739	0.9925496125190593	0.997783120803452	0.9972203958467668	0.9984685155517264	Shirer_networks
897	0.9231823312629134	0.8273053394901612	0.9548636644890691	0.953578881564594	0.9413385838438476	0.9797582940200014	0.984993032887593	0.9949102117414672	0.9956916239787525	0.993148255902091	0.999256824901996	Shirer_networks
898	0.7655020767828018	0.7806905372824893	0.8558493122152937	0.9772118874205201	0.9324509278057911	0.9854840675730936	0.986632006519038	0.9955701428100132	0.9961448086848397	0.9979209225165533	0.9977566231724014	Shirer_networks
899	0.9528376449863991	0.9540702873108104	0.9617957507523789	0.9863324070090067	0.969122134327556	0.9924120734188336	0.9844292457450616	0.9971750290742245	0.9958943668150776	0.9975770871727405	0.9980795003965754	Shirer_networks
900	0.7944872595386974	0.9475287470834599	0.8504248087467454	0.9453352245782769	0.9887663464372979	0.971508743540634	0.9905944930504722	0.9958289379409819	0.996130765607607	0.9989244261354365	0.9985822029829825	Shirer_networks
901	0.6032825394394328	0.880697619727025	0.9348314248214941	0.9632905428154535	0.989566686765915	0.9902813734739486	0.9902603324891885	0.9872032119839742	0.998386715792829	0.9978132828429498	0.9987704997208701	Shirer_networks
902	0.8154634228305735	0.9085669405077849	0.9309808489737953	0.9655246545302814	0.9860438791602164	0.9772442806526803	0.9893465058452562	0.996218623031593	0.9949100185901342	0.9962430839199404	0.9989539642675613	Shirer_networks
903	0.8219282129788041	0.9163606913759041	0.8772480032184	0.9086039342909388	0.9796735250287891	0.9915667378016321	0.9562360975255102	0.9945935972491748	0.996366024309608	0.9970196656506347	0.9990042813819318	Shirer_networks
904	0.776118954306474	0.9353362296885672	0.9495633693972446	0.9603481077495623	0.9811187805850163	0.984508633609753	0.9914998852385932	0.9981736542807442	0.9959384020141627	0.9983641244711398	0.9991429554204834	Shirer_networks
905	0.8533760645174151	0.8599486123456873	0.8546560800660001	0.9318222010683953	0.979764572250566	0.9758856201166413	0.9906299817687577	0.9944462560606692	0.9979589846751348	0.9965502112503943	0.9990736667248712	Shirer_networks
906	0.9529896945724929	0.8933772583124677	0.9263370234894847	0.9648665567856789	0.9771952820708781	0.9795496536880851	0.988078338923439	0.9927848564783783	0.9956153363404021	0.9981549100975808	0.9982416031149389	Shirer_networks
907	0.8749939453125561	0.9143986670623954	0.9113844308790852	0.9786716831395648	0.9515981323315557	0.9723174188582666	0.9943240611841664	0.9925966552249567	0.9962048817676831	0.9990464075413521	0.9986645470670575	Shirer_networks
908	0.8703789867499048	0.8627129788552489	0.7803702319378606	0.9733435648556944	0.9823397143057436	0.995046841993236	0.9898576020154795	0.9927088276838637	0.9953762154155702	0.9973947343267401	0.998092691697732	Shirer_networks
909	0.8704110724909593	0.7571990157962923	0.951632082916062	0.9301126703900698	0.9901461654781583	0.9737715425121687	0.9842539995628464	0.9966387545256696	0.9948999975560356	0.9981513125126033	0.998529560471251	Shirer_networks
910	0.7493197371518813	0.9540846765400511	0.8517673398796868	0.9411560171676929	0.9725328079547697	0.9808711570840705	0.9711067049533684	0.9907232398388015	0.9932078895895347	0.9983963946231109	0.9991418335081338	Shirer_networks
911	0.9261301140826953	0.9047041129289513	0.9697157035845546	0.9553550559397126	0.975075930706466	0.9930726190718382	0.982046499579383	0.9948383106419655	0.9984112014047815	0.9964900210669436	0.9969877374700185	Shirer_networks
912	0.7691223956251865	0.949300724423499	0.9645509554371121	0.9501712992401883	0.9833053566063807	0.9790923217345957	0.9810513621566598	0.9916412511024688	0.9946176598449598	0.9989114342456482	0.9994063329530629	Shirer_networks
913	0.8482170378442478	0.8541583577340038	0.8664989155418621	0.9166206886071828	0.9709445989203811	0.9700685199384612	0.9866544083108362	0.9897189564406006	0.9949029861416177	0.9990196229354917	0.9984326470512614	Shirer_networks
914	0.8048639435854085	0.7911385607467905	0.9150701378181932	0.9336810300384015	0.9614422412475192	0.995882224902685	0.9882066708692383	0.9830447475390125	0.9926042370466339	0.9977683722439086	0.9993920038051696	Shirer_networks
915	0.8587825440673051	0.8437269832904437	0.9182228720116533	0.9034637357943462	0.9741949107497986	0.9772228268318081	0.9827824796304007	0.9952674192379136	0.9985254590537649	0.9961824045822159	0.9987256316512642	Shirer_networks
916	0.6171251996506982	0.8884490120363555	0.8435864833775136	0.9669464748497237	0.9747218046973045	0.9891686780775308	0.9942627919927156	0.9930063207594135	0.9970944671556642	0.9948948237626716	0.9979469750821551	Shirer_networks
917	0.8289481368635662	0.9219397561656315	0.9316297286925337	0.9578924192055005	0.9778715545874521	0.9870408226150853	0.9969696925916056	0.9907634578329374	0.998478306153689	0.9979432825132041	0.9986733023398614	Shirer_networks
918	0.7710130965538946	0.8918991380398837	0.9746382763933175	0.9725019933385541	0.9717079499749786	0.9814812342062332	0.9840849987608726	0.9862679496459965	0.9951485177873743	0.9970767333064183	0.9985805548676315	Shirer_networks
919	0.8770706297934435	0.8508389981168769	0.9372403822184806	0.9259197192314604	0.9657001505069789	0.9709174759165817	0.9897815722045942	0.9977698567788058	0.9968740588175857	0.9983834833115767	0.9985855958857867	Shirer_networks
920	0.8797033875285862	0.9195367751771018	0.9328210242612341	0.9583882951564009	0.9785830074045462	0.9781059090460804	0.9958404045628884	0.9862152998663072	0.9930327766876896	0.9943428305447677	0.9990045797462599	Shirer_networks
921	0.7400357714894186	0.8143455631858725	0.896980468594377	0.9314300031336087	0.9898321775520302	0.9800534225153524	0.9949028871184833	0.9950746279124405	0.9986599318863844	0.9986539368397115	0.9979720445707545	Shirer_networks
922	0.8395689504498236	0.8716323469970498	0.8986687449871817	0.9294266066500129	0.9640512172941185	0.9554968798291219	0.9972078618951998	0.9965702492170869	0.9961382574836268	0.9980822631002316	0.9996555000348383	Shirer_networks
923	0.5736333361670578	0.8882876202691514	0.9263700856683632	0.9273894083170526	0.9673880268750746	0.9688184963695935	0.9935868868254946	0.9944913407326063	0.9984983541121568	0.9977241537016218	0.99790827812093	Shirer_networks
924	0.6672990835528354	0.887082468169428	0.9856862856436345	0.9761582897032696	0.9036414113516844	0.9765629212186175	0.9904230802366586	0.9968257703326565	0.9981503870612753	0.9974953201049981	0.9988108517359093	Shirer_networks
925	0.9099610679052319	0.8949051476323034	0.9297815667469156	0.945818970626333	0.9648406793700688	0.9823073398395796	0.9825316654526428	0.9968737835449408	0.9969541346973251	0.9987588560470784	0.9980737329559186	Shirer_networks
926	0.8834200977675258	0.7455807376586936	0.9640955148523074	0.9217720060673794	0.9458471462114904	0.9732668227279733	0.9856655039547326	0.9902917896413201	0.9942367291519287	0.997869144578602	0.9985750555081856	Shirer_networks
927	0.8219527306565632	0.9462678763891494	0.8406310123315773	0.9340402057097643	0.9694905829338767	0.9824639406359268	0.9932166068463443	0.9917501906380494	0.9941660508038492	0.9983847156089709	0.9990252484303079	Shirer_networks
928	0.8436825262651149	0.7931783898767876	0.9196277663623218	0.9682775802310875	0.9934634431049669	0.9665381532818044	0.9898541071379205	0.9879531964733337	0.9935315105500517	0.9985961907679854	0.9996262928748317	Shirer_networks
929	0.7261338544679781	0.8976220044170891	0.9336820395233816	0.9423365232369307	0.9659491568803729	0.9928018233535632	0.9840764922527532	0.9964506682678369	0.9976620589356434	0.9985366765920978	0.9995348184763347	Shirer_networks
930	0.9582183605192305	0.9343851722893994	0.9346365123067986	0.9586966676526131	0.9670992493378554	0.9718081280835944	0.9939984255248553	0.9942884790223916	0.9972111104643056	0.9970102371455543	0.9990723241887154	Shirer_networks
931	0.40367554718968923	0.8686718643544037	0.9355453247731026	0.9742031727492694	0.9507035530176075	0.9866816938653242	0.9854114235528602	0.9946068340957558	0.9981620682179003	0.9985232888110722	0.998732258158758	Shirer_networks
932	0.7292469960133667	0.8493403324312847	0.9783258320128048	0.9798985215854163	0.9519460521594977	0.9780809867932105	0.9911518365539667	0.995870535012136	0.9923694702799587	0.9993539181997968	0.9989904332342302	Shirer_networks
933	0.8095067704798529	0.9487524846459439	0.8647030672692053	0.9629796498286041	0.9505297188547924	0.9844959789542199	0.9874617832705126	0.9962451952598916	0.9947832378080823	0.999000712503933	0.9979106082116429	Shirer_networks
934	0.7363652141120072	0.8479483195260422	0.8654097799440524	0.9329741659672166	0.9702077538996805	0.9817828830767059	0.9921269359234913	0.995728403333352	0.9960637499969256	0.9980836005836701	0.9991879134149962	Shirer_networks
935	0.8846318275272345	0.8205359490083575	0.9092210897809436	0.9317005902408075	0.9795705553708343	0.9795670940081966	0.9848260077025432	0.9978136832928449	0.9977431352577312	0.9968526506844733	0.9973057803603452	Shirer_networks
936	0.9365494728673976	0.8528283432562491	0.9699618749945105	0.9441905666008495	0.9690527238663346	0.9657078768034032	0.9872737176109125	0.9918308756447486	0.9963696046306812	0.9962054582562945	0.9993242517858199	Shirer_networks
937	0.6787066042815002	0.8690913113561184	0.9788301479954287	0.9747397992847779	0.9887334697347927	0.9829646287713245	0.9887047246949499	0.996778850290508	0.9925627784975375	0.998951250960012	0.9989807103194155	Shirer_networks
938	0.8184773986176075	0.9015430707517207	0.9299171168843985	0.9705618683179011	0.9746297403112623	0.9868859372717398	0.9851476848990665	0.9964360506574037	0.9956630000757517	0.9986310022428956	0.9976877855869928	Shirer_networks
939	0.6130124213939769	0.8314766629099211	0.9858342922013252	0.9705136193435681	0.9631541231050723	0.9644432306363763	0.9911321449342934	0.9871190643168012	0.9964064057183356	0.9981626771296839	0.9990294543511985	Shirer_networks
940	0.8523459017017541	0.8680736909108493	0.923891759278708	0.9619029969308248	0.9803456053294215	0.9694896557029382	0.9924401847935408	0.9884731644162087	0.9922072472992953	0.998940698858243	0.9990899295765878	Shirer_networks
941	0.8363828095158521	0.9203655936662262	0.8893534606279107	0.9395738937788769	0.9446597959753036	0.9908870562578271	0.9931115612514966	0.9948614934891798	0.9982931801204724	0.9980835849684396	0.9993444625042947	Shirer_networks
942	0.6960983021285537	0.7878394845646493	0.9003089756548509	0.9684140137937324	0.9763644665912994	0.9498335697102872	0.9911893661292779	0.9961509920188388	0.9950287499323295	0.9981864878052069	0.9979877585875476	Shirer_networks
943	0.6130395710338538	0.8416101550092777	0.9368325838687908	0.9770213359711789	0.9808585169832471	0.9766219895484655	0.9951096831894232	0.990413171421521	0.9971961312050881	0.9927541945575943	0.998900555341823	Shirer_networks
944	0.8814259022191437	0.9499937153811968	0.9776971794945718	0.9809559671810107	0.9927177251667275	0.9904132819795848	0.9692080245604269	0.9934305364354714	0.997512889101799	0.9993966811235433	0.9978781316894108	Shirer_networks
945	0.6382072038728455	0.8891455999689931	0.9436834886277727	0.9736971712765142	0.9810094989596938	0.97209093287526	0.989516775595846	0.9947240569391095	0.9952449423070904	0.9965547970230322	0.9981595349047728	Shirer_networks
946	0.750492074441879	0.8881325722365607	0.902571142012925	0.963166907913286	0.9711596026535462	0.9816638526677177	0.9897886748137685	0.9978951317525258	0.9959570666561601	0.998428343880197	0.9978195347226374	Shirer_networks
947	0.7545961502534966	0.856653427844946	0.842078773334803	0.9706574262682863	0.951765459857185	0.9720727205115267	0.9820085039011823	0.9935291700022091	0.9942543495639526	0.9986686824731021	0.9960422718654081	Shirer_networks
948	0.6930305689210059	0.9668348426874958	0.9298830304156742	0.9573340362339327	0.9626100471856098	0.9825437659965741	0.9904842553086022	0.9946931964012031	0.9973721835514516	0.9975732011712144	0.9990206327833759	Shirer_networks
949	0.7858309246260633	0.829392981055356	0.9585019125395258	0.9860570778726533	0.9897804778069574	0.9862822421407338	0.9942200464100396	0.9971816354887391	0.9962796276016451	0.9955568636111731	0.9989505811799614	Shirer_networks
950	0.81608783260646	0.8675124947185916	0.9388873275853302	0.968828582267381	0.9258114509156776	0.9841927189927316	0.9873120224474632	0.996274923173986	0.9950265105308237	0.9973898103605034	0.998100756964833	Shirer_networks
951	0.9236608599572613	0.8719638145379218	0.96146567731258	0.9722228030820045	0.9844571278467478	0.9932803546984785	0.9744825915285145	0.9977903423210892	0.9955972396455772	0.9972182383225955	0.9979349541105726	Shirer_networks
952	0.8409141516982515	0.8662020874558252	0.9021182838672166	0.9713091093511723	0.9710546456782041	0.9851072251633901	0.9855608639182593	0.9935669915929533	0.9966472562725943	0.9970626771239464	0.9988220674215342	Shirer_networks
953	0.8101735777597066	0.8084081682864332	0.9344457310990939	0.9535649282353228	0.9741925510631269	0.9744309683300235	0.9957154102656457	0.9915618189363986	0.9985239250112266	0.9979382513803838	0.998323714104729	Shirer_networks
954	0.8335875408138822	0.9163049560547027	0.9235083590752713	0.9771821418326323	0.9463583578933216	0.960512129190918	0.9938736428834483	0.9880017831607867	0.9950465459315436	0.9969519934860439	0.9984099449568813	Shirer_networks
955	0.8673981164731577	0.9605101988353295	0.9400003787623753	0.904734566528	0.9819916432732669	0.963467757994755	0.9945425035207336	0.9951769326958579	0.9993339569034003	0.9970840683888923	0.9991260579120558	Shirer_networks
956	0.8576673800551103	0.7414091183432521	0.9765062413064204	0.9482617446057656	0.9782441251420781	0.9744681294650823	0.9878941679628471	0.9916542679334022	0.9977030590703149	0.9984729241932445	0.9980009959727847	Shirer_networks
957	0.8845967082018971	0.8420737388546813	0.8824893269645979	0.937759152668446	0.9712353589756137	0.992009128114563	0.9930102557893163	0.9955540987597475	0.9959819659855482	0.9979530176702576	0.9975476432125164	Shirer_networks
958	0.7972819900529055	0.841147823625721	0.989093906122031	0.9544171309291204	0.966936505825259	0.9845542605971578	0.9940770647512781	0.9948290513234511	0.9962002694530332	0.9957906592389214	0.9977466656724671	Shirer_networks
959	0.9342968509215992	0.8126338737831891	0.9239374074220578	0.9586961931845097	0.9630079568669356	0.9791748430139633	0.9930576473887531	0.9853657679727836	0.9988188387867329	0.9983383560791432	0.999077190028641	Shirer_networks
960	0.9443701398708877	0.7891383787352266	0.9577491312486097	0.9504202576879675	0.9699980602998917	0.9848569882883467	0.9950927386397878	0.9920273403228168	0.9918660741171699	0.9981639260425864	0.9993875966285134	Shirer_networks
961	0.9300940496264324	0.801565668705986	0.9741311689027334	0.9585644267461279	0.9582897109382785	0.9873831264147832	0.9914515502408059	0.9935701242374355	0.9940853088309569	0.9987758598746557	0.9992678753879897	Shirer_networks
962	0.7995066474455184	0.7267018727753951	0.9659544218777456	0.9753747850351091	0.9719906227090007	0.9790014594607599	0.9875654891487353	0.9969931143541215	0.9968524884735104	0.9975652973967106	0.9982622094413116	Shirer_networks
963	0.8291024342984824	0.6868593085216053	0.854672587663398	0.9454989833201906	0.958226053189912	0.9802124475468311	0.9817860476768987	0.9906944521874597	0.9922635450681857	0.9948691228341574	0.9990720308147059	Shirer_networks
964	0.7388520373531116	0.9351095529915503	0.9723258540206278	0.9589361703101098	0.9783524612244976	0.9798579681614199	0.9848846287354808	0.99608954564307	0.9970192171878108	0.996748409545757	0.9990772295077401	Shirer_networks
965	0.7243684091956939	0.9319296808486371	0.8751061594181657	0.9059294241059004	0.9857409169484609	0.9777982906756282	0.9942463361088585	0.99550299977943	0.9943775510205785	0.9969041693220972	0.9992333355815113	Shirer_networks
966	0.6987103784292967	0.6566681562322917	0.8925740190370626	0.902794168755729	0.9690241117498706	0.9844420855649243	0.9886704742845742	0.9963235014616167	0.9978675263022567	0.9963940930044446	0.9971421167255434	Shirer_networks
967	0.9553482933551811	0.7399167835345	0.980092558529636	0.9193019879895536	0.9756900825793499	0.9743949029306093	0.9851629462667628	0.9976872512385967	0.9949925791788059	0.9987904990628816	0.9995297811701284	Shirer_networks
968	0.7420840783080633	0.8763580604889138	0.9312755158580616	0.97013659091466	0.9784973236063836	0.978132368868101	0.9928146968490403	0.9921055958987104	0.9961565948845075	0.9972182313591683	0.9989909870212286	Shirer_networks
969	0.8524331310008031	0.9572968998701512	0.9749597579164848	0.9832546822274112	0.9788353058660937	0.987084110217655	0.9873385917830069	0.9959413920191946	0.9934755170647052	0.9993313523481162	0.9988783578308105	Shirer_networks
970	0.6034429208106139	0.928861602652084	0.9328634569821042	0.9897759079711056	0.9767066575625729	0.9655012189631423	0.9966035302389193	0.9905941314483124	0.9974587405801479	0.9975623080419298	0.9991327711861051	Shirer_networks
971	0.9695377627403245	0.8056959252967208	0.9207755657980041	0.9738899758653051	0.9810401730563467	0.9841347913165147	0.9885093338999391	0.9962495340252775	0.9974024465958434	0.997653795297913	0.9981549143749284	Shirer_networks
972	0.616055903536754	0.8750277910937562	0.8772324559051099	0.9843934813377919	0.9608825918032872	0.9665126214178766	0.9854310212384537	0.9942035929397366	0.994317175040069	0.9953166419737238	0.9985104257846834	Shirer_networks
973	0.9067931614479195	0.9415228669568909	0.9487109479368929	0.9125543105423517	0.9758955307945831	0.9869317939613979	0.9938709899684153	0.9907993199756445	0.9965900868741288	0.9974898800012111	0.9988514026734963	Shirer_networks
974	0.6840572167723648	0.9340077667124843	0.9175849074116017	0.9587301256406877	0.9574314609581536	0.9904523944369328	0.9883514624187847	0.9938414839481438	0.9982379743438127	0.9982210610823925	0.9981912427492253	Shirer_networks
975	0.8662333534908732	0.6095198677015944	0.9709246278769623	0.922952289168935	0.9787805398377285	0.973363016447419	0.9903803137243012	0.9952490433753262	0.9964829577592494	0.9981970665077075	0.9954613388587948	Shirer_networks
976	0.7800765752616353	0.8751875769068149	0.9548698519511777	0.9531850344579944	0.9603455205164222	0.9779958989906203	0.9831343099444925	0.9864113693216616	0.9955527623845879	0.9981628573570205	0.9979498334008658	Shirer_networks
977	0.8249152804033559	0.9335227819022444	0.9141857546877566	0.8745698637868266	0.9766511631138202	0.9816147793517236	0.9898734976759338	0.9972030063424134	0.9976061205760401	0.9987226590533448	0.9992754679659492	Shirer_networks
978	0.8342167219503751	0.7902760481350792	0.9903888603402439	0.9284404359563265	0.9396916129506664	0.986035991377125	0.9904804848231497	0.9946819525278785	0.9956265075028929	0.996482881935445	0.9979605675869531	Shirer_networks
979	0.6594612518754321	0.9422342843097322	0.8916364037949852	0.870504775347848	0.9598754018691226	0.9872538630695924	0.9903107739287028	0.991434309288966	0.9949650236329992	0.9985853734967889	0.9987251366800642	Shirer_networks
980	0.8429507359124135	0.7461378344356011	0.9172408316320515	0.9249876796465655	0.9558595725058551	0.9848585412953244	0.9872959881792555	0.993048299798018	0.9963084171194455	0.998336007885414	0.9977963436282922	Shirer_networks
981	0.924191136857039	0.9031634407413951	0.9405315502405391	0.9616750212356346	0.9742697038229547	0.9907740839737258	0.9941558057239961	0.9952046864092233	0.9973753928100297	0.9985269824559724	0.9983504684206854	Shirer_networks
982	0.6233025171463203	0.8011326800328548	0.9162826441818291	0.94129925071807	0.9595081970693553	0.9849135366884005	0.9872059605981878	0.9951987450765346	0.9932933496658956	0.998200621214079	0.9984840754869818	Shirer_networks
983	0.7786484849704635	0.8263077134606307	0.7619417613459849	0.9587001003123291	0.9619153095945989	0.9719788614941551	0.990623628591495	0.9949885953108881	0.9964862777218925	0.9982291684232525	0.9973670559262084	Shirer_networks
984	0.8534507873339665	0.9605826471863924	0.9206927484294714	0.9259479756910529	0.9852249462402917	0.9852303584279368	0.985545323649663	0.9846963180090154	0.9931128040190275	0.9989635628195848	0.9989063303221324	Shirer_networks
985	0.7307084308525361	0.8713399229789144	0.9467340935014663	0.8846713461217833	0.9680674703417088	0.9763085277544241	0.981841512114422	0.9947112015905584	0.99811932005687	0.9971153410341522	0.9985051242922041	Shirer_networks
986	0.6998871175341279	0.9496936221884424	0.9423380331889974	0.9330367264115201	0.9867742043946719	0.9800729883282333	0.993590802186283	0.9946049833912295	0.9968882277353955	0.9981205450166495	0.9987897704944397	Shirer_networks
987	0.7663784764400097	0.843030233198313	0.8815909185046331	0.9630185441790503	0.9753834840087227	0.9880910224452244	0.9906898677412563	0.9948396206631525	0.9958756827745386	0.9962302403704555	0.9996614898826757	Shirer_networks
988	0.8773648486348582	0.8038736633758087	0.8845487946114152	0.9499527928897172	0.9690150139801539	0.9910512059244644	0.9847512573071249	0.9953053175336495	0.9936662804836518	0.998094977872571	0.9993281751051589	Shirer_networks
989	0.8654886530110206	0.8069026063377497	0.9200592537424326	0.972066925405816	0.9348230648743979	0.9939866061616378	0.988550638684086	0.9957588000731163	0.9977136937890525	0.9963262826465642	0.9993985883044003	Shirer_networks
990	0.7329673555538037	0.8819153794459196	0.9622376869378272	0.9761741814523468	0.9706925438135238	0.9727954366051785	0.9873979526870162	0.9921390991991467	0.9958501782693188	0.9961897839715743	0.9982489709435436	Shirer_networks
991	0.8057686026211499	0.9043131648442734	0.9888646427074468	0.971168645627039	0.9885134281013789	0.9561381428793648	0.982679704460809	0.9950449717852959	0.9975131154593873	0.998752141789837	0.9990049397452483	Shirer_networks
992	0.9153792620289596	0.8839924216022668	0.9078872340094541	0.960193112552485	0.9760256896168633	0.9879272218813396	0.9683568984400035	0.9926914579832882	0.9950503378866331	0.9985104805732941	0.9988025565432566	Shirer_networks
993	0.8951087881823045	0.9172854731580018	0.9220492244000388	0.9523603316911364	0.9822419141627667	0.9777029555595306	0.9912672557870557	0.9938431778024941	0.9919892290995279	0.9988510088131503	0.9969855176558302	Shirer_networks
994	0.8609704864058041	0.6572939642536495	0.9070333864537492	0.8864774503283763	0.9727663495844865	0.9656446355173376	0.9844049679473111	0.9942857733248018	0.9966776153801579	0.9980392250196611	0.9985294098621376	Shirer_networks
995	0.9605929152824494	0.8310685654466667	0.792394420749059	0.9765553201656375	0.9679314907599512	0.9772233637804151	0.9933325600666082	0.9956000351799513	0.9965667610890261	0.9972168432481714	0.9994701141431389	Shirer_networks
996	0.8226868528434551	0.7819737999179261	0.8148704889007303	0.9629815258300439	0.9619656012786987	0.9851541804269008	0.9950059769629601	0.9918197921334566	0.9963585418437813	0.9981380878280606	0.998673509973934	Shirer_networks
997	0.5770325542373014	0.7773560334552668	0.9360762398114028	0.9517324287457951	0.9802818033115027	0.9730488555503473	0.9875531633045781	0.9926924562563493	0.9946828304912904	0.9971912311030224	0.9980092349611437	Shirer_networks
998	0.8697399167382106	0.7536907189442725	0.9580716757443015	0.9799541126439362	0.9404608166209873	0.9872231128335854	0.9912987136058349	0.9891574382409237	0.9977853826760443	0.9959750165671645	0.9988357601345526	Shirer_networks
999	0.9430359111210058	0.8287057546945367	0.8880257029190195	0.9596012486442395	0.9411522824836072	0.9821653149003049	0.9895231077265418	0.9971479605602367	0.9949874828038117	0.9979391078348003	0.9985844834160179	Shirer_networks
1000	0.7704030460787664	0.9104367960524024	0.8893263401966928	0.9710858280040735	0.9842378668544328	0.9859594227164205	0.9917119534210409	0.9895672613031072	0.9958420267046542	0.9989312739698424	0.999664227198058	Shirer_networks
1001	0.7342764583487542	0.7199822996071088	0.9031661987255086	0.9665059717579378	0.9827927742291318	0.9805675260428056	0.9819045925702345	0.9895093752227953	0.9975064110879303	0.9972341224856014	0.9996729745443794	Shirer_networks
1002	0.7772144975896925	0.8769296256310224	0.927063908408494	0.9558113843402531	0.9631788102000898	0.9791402344021227	0.9854180081760988	0.992091466893225	0.9945616976627429	0.9984838960398321	0.9995428340623155	Shirer_networks
1003	0.9441729971315966	0.9652805956861474	0.8912237364946801	0.9230935644481141	0.9935979055801576	0.9889692974689288	0.9860351011678725	0.9934639790978034	0.9962557151060527	0.9940268826944278	0.9982481454695126	Shirer_networks
1004	0.8333924060572397	0.972115769352417	0.9059984391385432	0.9222418491488095	0.986354134034595	0.9920562230920618	0.9946333933304347	0.9938127083226901	0.9970453199775091	0.9989437557284029	0.9987852070269223	Shirer_networks
1005	0.9043653490629868	0.9702776867007727	0.8906732580578995	0.9471008294807495	0.9803838195914798	0.9759779963570075	0.9892490039449917	0.994787627069797	0.9969221432131997	0.9971098045803807	0.9993185248482392	Shirer_networks
1006	0.9230238743071151	0.9694365486850121	0.945444482188557	0.9429179903704326	0.9726287557684031	0.9877974521990951	0.9890520223785886	0.9957363897613024	0.9936399017207063	0.9995460588213964	0.9978871292008665	Shirer_networks
1007	0.846498452064423	0.9342080620668647	0.9722241481434631	0.9686180954202324	0.9844919139407877	0.9918061792509985	0.9931113424648167	0.9947839770034341	0.9971321653953205	0.9971402953034575	0.999030764902045	Shirer_networks
1008	0.9493411926346534	0.8057992243277993	0.9762100029743914	0.9617209660569401	0.9780541821151564	0.9682857833609727	0.9851354315426237	0.9898017829850558	0.9967032307157753	0.9983562132995993	0.9981183342288626	Shirer_networks
1009	0.7651666846517543	0.6955830327590833	0.8842353912129274	0.915646044478446	0.9721426578944424	0.9918319679470294	0.9911806707432789	0.9904948635771651	0.9944200628582177	0.9975065230096999	0.9983577866424456	Shirer_networks
1010	0.8458163556418585	0.90236672390202	0.9263002164711536	0.9436316793871267	0.9497485699968597	0.9836954296112177	0.9872615473816508	0.9883381838644534	0.9982180828714048	0.9961888784495145	0.9984644986141682	Shirer_networks
1011	0.6087039157947064	0.9579806911112267	0.9760012235474961	0.9798171097251296	0.9537620912906619	0.9578549309754281	0.9881129625996378	0.9897605677768517	0.9952750644912385	0.9975023470382802	0.9985445342688906	Shirer_networks
1012	0.9188410673809514	0.854282764296515	0.9421857541292991	0.9585659985409909	0.9669231953244672	0.9900803618319646	0.983729513678803	0.9950205071309627	0.9976320129227417	0.9963537083664706	0.9987480161691317	Shirer_networks
1013	0.8574004395854409	0.8339410642571994	0.9765191518262795	0.9763302719818303	0.976505747621498	0.9917239276047981	0.9864803114129616	0.9936598818696805	0.9952605054285799	0.9981869291074958	0.9982446165180213	Shirer_networks
1014	0.7023110850129005	0.8991148305093852	0.9270247984473918	0.9595468379753281	0.9617168507562096	0.9795999638505231	0.9894084625943957	0.9937904256868584	0.9956486504876695	0.9985236352685866	0.9971077566276277	Shirer_networks
1015	0.8650344362573272	0.8333881671442425	0.9404362969390276	0.9116222482223179	0.972724367062294	0.9852456062380026	0.9880851483580912	0.9931885998446309	0.9979526363570107	0.9982483840754353	0.9990014354841763	Shirer_networks
1016	0.8059000308864946	0.8021357043463466	0.9178394969062897	0.9710524368094149	0.9857841551421211	0.9844303987356766	0.9947207001946295	0.983926106580183	0.9976719785816639	0.9987272075469599	0.9987366563352854	Shirer_networks
1017	0.8812718808415103	0.9357647369552285	0.9382511543719365	0.9764011327096593	0.9438078571310535	0.9920915766101592	0.9849363340558499	0.9956657790811626	0.9919394200633869	0.9975178962396632	0.9989724148530152	Shirer_networks
1018	0.9098756408610595	0.7646809230333593	0.9333268382730432	0.969221156526936	0.9706953079461347	0.9865502686121063	0.9814889132440837	0.9936456727769307	0.9965890796875502	0.9989092973679665	0.9988977560544806	Shirer_networks
1019	0.8056102579572374	0.7290618620116651	0.8776244015952221	0.9509488592730386	0.9869977506826244	0.993990645851142	0.9911736267639926	0.9943102302757627	0.9960526681866826	0.9992394890320812	0.9969752888427008	Shirer_networks
1020	0.8419021776499795	0.8083379572385577	0.9255905755947933	0.9456999181760182	0.9514659353348436	0.9882120229319498	0.9845510978197558	0.9883800918598902	0.9984377510969816	0.9945209012520201	0.9991936303859597	Shirer_networks
1021	0.8813729778709627	0.8075329221379848	0.9413061614192665	0.9508443181066412	0.9671878664326584	0.979966363853498	0.9853918613014165	0.977004103354026	0.9971001834580996	0.9968888870244954	0.9989228557129939	Shirer_networks
1022	0.6330326583986609	0.8841869799428508	0.8669737912104165	0.9282286261804042	0.9688056168514854	0.9889377934302526	0.9912221334110956	0.9918229179026787	0.9951307502081552	0.9972622305483727	0.9991298582420469	Shirer_networks
1023	0.8741816145101858	0.9198831940058793	0.8004634575550875	0.9552326571281743	0.9899624006038494	0.9787993587916229	0.9746979340912905	0.990012460393132	0.9970746900589189	0.9980094196979737	0.999560921301433	Shirer_networks
1024	0.8469969464456556	0.864151422506181	0.8842273407344798	0.9463255319772339	0.9690166363830229	0.9462582511337703	0.9897322327216371	0.996019078747373	0.995571656797719	0.9980820439820617	0.9985398073001557	Shirer_networks
1025	0.3085701051511146	0.8785912863418395	0.9200167260784885	0.9460304286810348	0.9818996940426142	0.9776768608434938	0.9884790913512529	0.9971525519887366	0.9964894457406721	0.9992661899430054	0.9993939711352235	Shirer_networks
1026	0.8131692534691043	0.8991353302493958	0.9367755676964125	0.9306048774087926	0.9685840183842431	0.9918905360026262	0.9908786938803821	0.9872827968662958	0.9966094558653835	0.9948339501869368	0.9982692768032206	Shirer_networks
1027	0.8157392935655681	0.9507660419501394	0.9536093767799425	0.9102718418744242	0.9660107899965791	0.9813051523400029	0.9801427277834871	0.997205449617198	0.9943325137669154	0.9971173525736127	0.9981778714227241	Shirer_networks
1028	0.8938363924063768	0.8672643275190892	0.9356174637318668	0.9604421213923728	0.9591548017466466	0.9946968895382905	0.9918589135324185	0.9966388859523625	0.998292908667729	0.9979060619755676	0.9978558854509487	Shirer_networks
1029	0.8833086318258165	0.7838148972983758	0.87713262469376	0.9431139862202194	0.9783401369341395	0.9836037308027146	0.9899765420385281	0.9934552590808163	0.9961542071980051	0.9967105083212375	0.9981574179692794	Shirer_networks
1030	0.8858497552941317	0.9163030938412989	0.9524353420569276	0.951538517955138	0.9678838740172768	0.9910391565069867	0.9930655857444657	0.988296546328708	0.9958986750505484	0.9989227648738752	0.9984278563784719	Shirer_networks
1031	0.9182866255941113	0.7682012590862195	0.9410278317882057	0.9829074441995892	0.9635105832477632	0.9860389306738134	0.983112840132839	0.9940001277009289	0.9944436588797909	0.9975818640155127	0.9989106433343731	Shirer_networks
1032	0.8551669650365838	0.908129558756213	0.9534616805855984	0.9739132970724028	0.9597856091064672	0.9836297607234348	0.9949031685863181	0.9947384572534005	0.9986912171445982	0.9947907837243604	0.9993331394632633	Shirer_networks
1033	0.7985299715024191	0.9455528225545442	0.9483676806593595	0.9715469289039811	0.9830202403916373	0.9700491915251779	0.9899308361137729	0.9949699057403748	0.9975179292874027	0.9973257583219123	0.9995188190285333	Shirer_networks
1034	0.8907753135520559	0.9324139620774013	0.861720269899602	0.9667485616238405	0.9727540667230431	0.9812005266744943	0.9917000917987775	0.9854370118272003	0.9960434925550609	0.9985350308750564	0.998295913266284	Shirer_networks
1035	0.8373260277084533	0.7230745189546328	0.9708575809718916	0.9702074668030892	0.9743603791407471	0.9884574559471364	0.986091772060959	0.9893612305321794	0.9974738971118231	0.9952618097761889	0.9983897406662097	Shirer_networks
1036	0.8998197127410417	0.8583150638872354	0.942485398619379	0.9388020247880416	0.9791738386129409	0.9875677289453868	0.995258785585368	0.9954377225942362	0.997814145011098	0.9970489228543924	0.9992842177160904	Shirer_networks
1037	0.9014298387935541	0.7416788567227663	0.9346955854461904	0.9357393854338323	0.9765658960233565	0.9702411961312829	0.9938649185956302	0.996890435936534	0.9963849382967004	0.9978923971660565	0.9970340090782083	Shirer_networks
1038	0.902348425602613	0.9638346778568111	0.9196328935747548	0.9810751198436314	0.9822331498922121	0.9879724359949658	0.98101203203021	0.993094910776898	0.9912436633228839	0.9987788612704102	0.998483599060679	Shirer_networks
1039	0.9475329729164521	0.786058137371839	0.9443011463344456	0.9223998766926651	0.9504571921832657	0.9914035241576219	0.9889839781851046	0.9963035060199499	0.9940279919632377	0.9947037644021277	0.9987353102120656	Shirer_networks
1040	0.8948660257723122	0.9419648198802608	0.9071552189256888	0.9681594139222842	0.9877677367297326	0.9861997528666567	0.9903651673689573	0.9959593916444305	0.9962664389145897	0.9990776361397956	0.9983887133039224	Shirer_networks
1041	0.7523384563621744	0.8873728758308652	0.9501856481092651	0.9786291242106991	0.9810120715166092	0.9804677112252803	0.9874085542520692	0.9974765036317683	0.9949542813076693	0.998466142814483	0.9980655854450664	Shirer_networks
1042	0.7548708889065806	0.8977954795888363	0.9231208760487113	0.9840288139884809	0.9690303022679794	0.9886118554063255	0.9886944181818277	0.9877228196367672	0.9953117813312349	0.9959815402603827	0.9980330581293304	Shirer_networks
1043	0.8572654918005591	0.8016590555001639	0.9138689750073534	0.974640449213048	0.9837172605719456	0.985737809119542	0.9780090162562881	0.9911307789718504	0.9990869296784244	0.9956655829109322	0.998136746607755	Shirer_networks
1044	0.7615307666900591	0.9711377145535571	0.8781756366029638	0.9700988822145276	0.981579445488231	0.9830272995240674	0.9853571540913317	0.990987149254613	0.9944859250617182	0.9967260914888407	0.9986576370006306	Shirer_networks
1045	0.9157423100057029	0.950484162190316	0.9422071468942175	0.9704196409342492	0.9749908887270049	0.9606317943888973	0.9868571719137919	0.9942569421206944	0.996028815856185	0.9968651866909195	0.9979215428766925	Shirer_networks
1046	0.8176915848782592	0.8294541364415338	0.9599747401138785	0.9582321439613205	0.9621960404000336	0.9913755771748107	0.9944701205542834	0.9954394686733122	0.9951800199026066	0.9963625459453576	0.9989115436107178	Shirer_networks
1047	0.9164277683238297	0.8585961240468379	0.9520091210691353	0.9331411650255983	0.9349079746742914	0.9861761628913938	0.9875714738765511	0.9759525453005367	0.9978081056674672	0.9990453278873564	0.9987144848722626	Shirer_networks
1048	0.5242625374167362	0.8135487048785799	0.8659616079694735	0.9727779789525277	0.9748955756148747	0.9907317175584258	0.9944087155055927	0.9957418515387781	0.9958424450772638	0.995463900706933	0.999087350524454	Shirer_networks
1049	0.7993320115523068	0.898946110684761	0.9326127823068149	0.9302688967555643	0.9501800230471674	0.9854619603170973	0.9914587337750569	0.9962409486983754	0.9980284410857979	0.9991112693962672	0.9992590054408412	Shirer_networks
1050	0.734387138594776	0.8031234692510838	0.9361239064297593	0.9266531050928924	0.9692461488549138	0.9810964845345227	0.9889323873276122	0.9928391627514999	0.99570277830173	0.9989230951494151	0.9981699488143609	Shirer_networks
1051	0.668619614630609	0.9286523714707615	0.9411256774499354	0.9547294932616905	0.9644237118281467	0.9771224600809754	0.9890293310267217	0.9907464614496184	0.9984801556575551	0.9981119953371325	0.9978914863292003	Shirer_networks
1052	0.6274486930555494	0.8899248488374323	0.9352319344493691	0.964216094195847	0.9738754272399058	0.9883955214134017	0.9762866295247664	0.9986737352917537	0.9973969641872619	0.9991340086198379	0.9972052170619655	Shirer_networks
1053	0.7958682083248017	0.6514043748362601	0.9537090939677675	0.961142292823935	0.9664371944973271	0.9844468468673154	0.9916299432942837	0.9906413155059473	0.9939524507557731	0.9981132099236336	0.9986785206970493	Shirer_networks
1054	0.8549391053557479	0.8582733038913493	0.9686753710840503	0.9389594135107044	0.9911337335544665	0.9779934459252162	0.9942910402217544	0.9932458667793113	0.9861466682009878	0.9983487391166319	0.9982197917520625	Shirer_networks
1055	0.814945832059354	0.9378145202781458	0.9427881052938794	0.9672439213494399	0.9878346425563058	0.9819960653176126	0.994963990033631	0.9924676794037471	0.9977048607319265	0.9962033410406972	0.9977320942827118	Shirer_networks
1056	0.9136229740678851	0.8173063914498893	0.9178510925316552	0.972225939407085	0.9810571226261265	0.9759626578210768	0.9917084424971236	0.995693364801438	0.9960877791145882	0.998238908135705	0.9980375755079076	Shirer_networks
1057	0.7949856825993309	0.8786967504222539	0.8089501797179628	0.9752669506972083	0.9773719791705267	0.9672102019166325	0.9896221939498208	0.9906432086010665	0.9919381265647297	0.9975120202099979	0.9994096507035093	Shirer_networks
1058	0.5925581370265303	0.8796213659130265	0.9012795683253849	0.9555800354131049	0.9657732691151375	0.9822003742406564	0.9899353568189853	0.9964594024189891	0.9971870335158937	0.9988294722651918	0.9980331361167895	Shirer_networks
1059	0.7848606775378936	0.9023051425716446	0.8513259566308442	0.9669955352636813	0.9697126286696739	0.9889291838568937	0.9939642578579033	0.9908267739920009	0.9976351045234358	0.9987889547183579	0.9982811887497168	Shirer_networks
1060	0.9007064578169518	0.7553494320869281	0.9035491411810391	0.9417827112890756	0.9896111567138199	0.9847630504616929	0.9909651490674553	0.9965641713095974	0.9973440204875765	0.997547112182678	0.9990008709090773	Shirer_networks
1061	0.833200843619663	0.9438360257663937	0.7254378321745987	0.9690736086272934	0.9764057358211408	0.9890455430385415	0.985524314931032	0.9950585121838498	0.9956308888262009	0.9989036500122226	0.9984611571690435	Shirer_networks
1062	0.7967329202344322	0.882950749530238	0.9636403295414926	0.9744862544895623	0.9874375585842016	0.9836307123228452	0.9883742876172585	0.9846713260054119	0.9965022329420254	0.9948797466571588	0.9978844945440635	Shirer_networks
1063	0.8194414980011966	0.7498521619130302	0.9133536046678382	0.9399481273943163	0.9759611373897992	0.9657437786861125	0.979308760632082	0.9889111691376922	0.9949892072883171	0.9987968009732455	0.9984453730452364	Shirer_networks
1064	0.6337408065024498	0.9547002492848806	0.9484232825635355	0.9881342958742027	0.9438549703102218	0.9901059561364767	0.990398861347545	0.9923412102941938	0.9936032829939754	0.9972066845542098	0.9982934468210147	Shirer_networks
1065	0.6940181876700025	0.8793310253749358	0.9527341339870687	0.8530688548703784	0.9845251894596243	0.9919923014736962	0.9829607777270613	0.9962379796339671	0.9956428121946426	0.9947462548677745	0.9974057384686308	Shirer_networks
1066	0.897975172876862	0.9128602481829285	0.959689685069701	0.9720193460873717	0.9642825372581452	0.9757033445707274	0.9918915061499359	0.9925638201651928	0.9980144242009383	0.9982778306884117	0.9974925521113609	Shirer_networks
1067	0.9609630456298436	0.8985874296892293	0.9056119617642344	0.9482882645053694	0.9622004525257599	0.9906900310867444	0.9881363789690183	0.9860090407304616	0.9946354170095628	0.998289308005735	0.9992039805598705	Shirer_networks
1068	0.7779332820658567	0.9351268433118753	0.894946364454205	0.9462858223820663	0.9841096645072412	0.9804751636186135	0.9926675075504713	0.9940709396937837	0.9966667919953848	0.9966541824342474	0.9985975965234744	Shirer_networks
1069	0.674440949682402	0.873659856750818	0.9278353068204785	0.9521035780438758	0.9462901062339529	0.9874472587345635	0.9910943888635987	0.9959530335090914	0.9961346011968851	0.9987299122501695	0.9991616550347852	Shirer_networks
1070	0.855973473800693	0.8210048199366069	0.9236031082633537	0.9818544602038553	0.9715202289783781	0.9853521269422474	0.9938167632982533	0.9903374130192086	0.9978632518221047	0.9974631878755578	0.9990376092234526	Shirer_networks
1071	0.8481768507438141	0.741745170001796	0.9566814440398665	0.913178267768243	0.9409847176714566	0.9819878801228761	0.9930259154565213	0.9973437715816753	0.9990221665573841	0.9984372876797711	0.9984154887765977	Shirer_networks
1072	0.8945801249383618	0.8500258850744042	0.9266712047175998	0.96021694109257	0.9752507975862028	0.9899104348378008	0.9902375603416183	0.9981105969930423	0.9975276508458306	0.998025626927471	0.9991523265591017	Shirer_networks
1073	0.718857951341024	0.8488789854449355	0.9381414838487824	0.9740530574668264	0.9699583430614114	0.9891889531702225	0.9876682051738825	0.9959130008760921	0.9965903973964974	0.9978633704936762	0.9989207061276625	Shirer_networks
1074	0.5062102893405745	0.9503390988281781	0.9264108432575076	0.9598195381968799	0.977255747806898	0.9688235844465799	0.9898330774192493	0.9963505193441479	0.9958906808950196	0.997931288881613	0.9984904119139102	Shirer_networks
1075	0.7095135184280101	0.9012889357507212	0.9563699527662128	0.9511433900596453	0.9514575995233872	0.9823130397985544	0.9856393618236589	0.9920385931017615	0.9983923966686644	0.9986875362447143	0.9992111325611619	Shirer_networks
1076	0.8907970628834648	0.8882544703100552	0.9405779050437894	0.9140244341498271	0.9710518027175117	0.9683233096193457	0.9872924772804017	0.9958287299636024	0.9976454695167651	0.9956152563538172	0.9986503348983178	Shirer_networks
1077	0.7873863321281731	0.7226409327461769	0.9155897667548205	0.9651129561255336	0.9599265785102389	0.9878911997657419	0.9782703312728518	0.9917119545763726	0.9950759675252066	0.9962753073820164	0.9977929288943794	Shirer_networks
1078	0.8569055298774677	0.9220451618595508	0.8870396595135261	0.982224310339126	0.9825110515500577	0.9945272566484462	0.9804360702263855	0.9968906094683638	0.995375044583251	0.9990424767078214	0.9990677886989934	Shirer_networks
1079	0.7168521236773157	0.9520267436098244	0.9282736817029349	0.9426861167788387	0.9688290717290513	0.9801876546201371	0.9937462233077305	0.9973815263276699	0.9916611045070268	0.9972986500030563	0.9989460795653197	Shirer_networks
1080	0.5716632150101055	0.8676459092855786	0.9588319736349973	0.9739062368520693	0.9919002507832106	0.9804658689346971	0.988223570399295	0.9942426353540839	0.9957921941957235	0.9982210286217813	0.9975414154278881	Shirer_networks
1081	0.6956510228713705	0.8814399573246906	0.8636402619279725	0.9611141452677912	0.9778124183517267	0.9900337177513752	0.9809655719304321	0.9942223108158744	0.996279148986255	0.9991428698359005	0.9993471098917528	Shirer_networks
1082	0.8033586213850119	0.8079729646093772	0.8756174008718574	0.9746634700512916	0.9865397172894634	0.9579990568788483	0.9936838860609856	0.9965535908907145	0.9917695032655147	0.9969167241241732	0.9992738186482129	Shirer_networks
1083	0.6052915929602379	0.895910429622069	0.9054050208025276	0.9845055954889492	0.9535806412228349	0.9908281768992013	0.9872453193708554	0.9875608219253772	0.9984105815100992	0.9984807045239962	0.9982477861225111	Shirer_networks
1084	0.6401381944164023	0.8545213611523954	0.9436908130138777	0.7839125613829517	0.9530665328558321	0.9867571573454106	0.9881598592098926	0.9958749628081123	0.997845011003726	0.9978901201821122	0.9994442124652012	Shirer_networks
1085	0.668962662485629	0.8464536607317232	0.9433442266771129	0.9355333517693	0.9571866402154885	0.9803894744953701	0.9917770797469438	0.9920155941917896	0.9960608894354701	0.994417727428857	0.9987420831239936	Shirer_networks
1086	0.6422696573563031	0.9493630915477052	0.9730839197031874	0.9105618152061836	0.9825674052982662	0.9859461648519995	0.9920406371120118	0.9937398945590337	0.9932067443014154	0.9970063953747782	0.999025629728874	Shirer_networks
1087	0.8908515956790728	0.9060111337851557	0.9183345844797723	0.9724361296661818	0.9540441042280616	0.9758287895409069	0.9809471645382357	0.9961667130321619	0.9969180278976767	0.997045179606747	0.9993055947411214	Shirer_networks
1088	0.5034826462549113	0.9040629365844355	0.928241700249129	0.8927192175975628	0.9863772045523109	0.9770040724212725	0.9922885210959755	0.9952650481152054	0.9972406233787425	0.9985540239925935	0.9977091783203389	Shirer_networks
1089	0.8352609136227802	0.9572589541409036	0.9009823994686009	0.9608253618649224	0.9758665450125454	0.9938504556714998	0.9923575129009844	0.9935519839217186	0.9927719856650488	0.9982104108044787	0.9986711615268357	Shirer_networks
1090	0.9172856074868125	0.8779749182823039	0.8808026560981286	0.9739883724807986	0.9756372826075466	0.9810875595216938	0.9811709518708488	0.9906782894761893	0.9983899307062428	0.997415425476158	0.9983330427782731	Shirer_networks
1091	0.8957762014207834	0.9459542163027402	0.9357106331270038	0.9303102035493095	0.9915265452594755	0.9907558889523863	0.9910052074390892	0.9953382119734342	0.9972834616413184	0.9979744386117275	0.998143485432029	Shirer_networks
1092	0.8834437562719625	0.8845072376186709	0.9596282686222917	0.948997809354815	0.9624887964299327	0.9951539642731655	0.9900272138354269	0.9974242830637167	0.9978458639943467	0.9963869468665062	0.9982695350704411	Shirer_networks
1093	0.9145452611686408	0.8643513649017425	0.8959929483593545	0.9679393187482392	0.9707526747782143	0.9878943493809829	0.9910228122406615	0.9918644605092729	0.9987393159992957	0.9975717819625052	0.998376166228939	Shirer_networks
1094	0.8213303894568157	0.8686297292316969	0.9277642945999194	0.9393836639640004	0.9780484884430438	0.9738611439623044	0.9876986648994299	0.9908424779142879	0.9950031747730932	0.9975453627380262	0.9976230245329527	Shirer_networks
1095	0.7904353382564316	0.8307982759326035	0.8986514356902737	0.9359146090811796	0.9756468426278676	0.9809813269335447	0.9868156041195546	0.9959632766896628	0.9977189982234438	0.9967617747454431	0.9989301241092859	Shirer_networks
1096	0.8246420346755807	0.9382917298225493	0.925997366977733	0.9500101096691337	0.9736155613041908	0.9702163300510437	0.989868471920605	0.9957512810353885	0.9971594790818781	0.9948757239828991	0.9984342408412487	Shirer_networks
1097	0.8889819208974006	0.9587985166411402	0.8423071376644645	0.9179569261268743	0.9898791491924062	0.9830320909122134	0.9891370214751125	0.9903678210672809	0.9945350904987895	0.9984556541866176	0.9994736703727553	Shirer_networks
1098	0.8143929740849369	0.9223710828572539	0.8798006153813492	0.9387290428621894	0.9777315800492525	0.98417743807872	0.9750951535098719	0.9969875691132202	0.9961486597186022	0.995015253078462	0.997428602580838	Shirer_networks
1099	0.7353761310063438	0.7106724495852508	0.8333551009834554	0.9494759751046599	0.9640914005989529	0.961544021458016	0.9927240549305534	0.9928007895320772	0.9946860133933331	0.9987759097189157	0.9986457116674841	Shirer_networks
1100	0.8163331219941535	0.9160599521024664	0.9576468765969554	0.9288459378836631	0.9214874612078026	0.9709977575655611	0.9898659401112618	0.9967321659183885	0.9967009725653355	0.9978149913992334	0.9986838574823292	Shirer_networks
1101	0.9364957494894275	0.7722492366784048	0.93266007626573	0.9474816344830761	0.9545867040563853	0.9866406992878158	0.9881752372813775	0.9969007386820692	0.9979749089100179	0.998530662631352	0.9979455841282425	Shirer_networks
1102	0.7837488411670023	0.9160502150109171	0.8562701653455663	0.9675979265722459	0.9773169345430477	0.9800426976911205	0.9857019452704147	0.9891074381922552	0.9971941134404785	0.9956609802363098	0.9979548314419703	Shirer_networks
1103	0.5465564976568936	0.8338615474100334	0.8794905023887343	0.926654284886379	0.9821635208690092	0.9928432149353701	0.9956333686951198	0.9957353866535441	0.9954559026556752	0.9980166957236776	0.9985104682436483	Shirer_networks
1104	0.8162322527750712	0.9756844822469757	0.9069616788687604	0.9791003654491633	0.9900118168757371	0.9877187403120811	0.991576992018394	0.9858165568336268	0.9961825560162153	0.9982693680668696	0.9967211540754026	Shirer_networks
1105	0.8144362360421078	0.9496886553547286	0.9562997295582939	0.9220345911841835	0.9799035382539663	0.9842500531517521	0.9812961067209802	0.9963700653383405	0.9981729822749174	0.9987387484803112	0.9982833358845503	Shirer_networks
1106	0.8757320234211976	0.7997262536013777	0.9383282994754235	0.9208062465734502	0.9780910932144782	0.9883300921963967	0.9959253887676891	0.994065266992692	0.9981237356903798	0.9989191173189806	0.9984398947283195	Shirer_networks
1107	0.9026368963494803	0.802267734831378	0.9594526038628645	0.9657743837681453	0.9740162240202704	0.9827890106322966	0.9868757261300174	0.9879062099187358	0.9960073770644295	0.9980499510299099	0.9984536770099566	Shirer_networks
1108	0.8357626607029194	0.8582392525787559	0.9211155888019515	0.9534824280512463	0.9913030021171862	0.9785681502011484	0.9775414870508529	0.9888108764256847	0.9947164112620999	0.9984184957660633	0.9990850203208471	Shirer_networks
1109	0.7660650043197618	0.9331259805406416	0.9312581699231715	0.9539797509232187	0.9787106201921544	0.9855134108922643	0.9899006649766782	0.990848425766394	0.9980478065882172	0.9975039079462659	0.9970431244734106	Shirer_networks
1110	0.7806698080615089	0.8862583301796023	0.9339664459772672	0.9830336813357803	0.9761963911977016	0.9870374941644593	0.9958836888724731	0.9954221412127269	0.9945480915821692	0.9971902664512791	0.9972094573458874	Shirer_networks
1111	0.7058259357012231	0.9155235187741103	0.9724134147916458	0.9363107857365855	0.989860914864563	0.9666367673927208	0.9870380904249092	0.9910500415530066	0.9972486957643403	0.9976320827871623	0.9977831492867606	Shirer_networks
1112	0.6132358626027875	0.9388083955640696	0.9851071416729974	0.9780401496830206	0.9878212724682748	0.9847652550238818	0.9790188619539493	0.9957928384543308	0.9976885002661707	0.9995105277919065	0.998797677685134	Shirer_networks
1113	0.8726658037949565	0.8577489921982718	0.9589088611150405	0.8594218915132785	0.9609281408897261	0.9781187468370856	0.9918675519433064	0.995335562912958	0.9976029224083838	0.9984584890159763	0.9984484240015377	Shirer_networks
1114	0.6781543050353613	0.9050742997345779	0.8798449781016782	0.9443318271056358	0.9667626496292401	0.9835062320019778	0.9888446662477748	0.9945631666868718	0.9963356331678369	0.9976176562600082	0.9974374475867214	Shirer_networks
1115	0.7958978084223274	0.8540415567852939	0.8933859411119132	0.9310300244424209	0.9572578490111947	0.960072290408711	0.9776121905001263	0.9942324243983343	0.997744374325098	0.9969029293764715	0.9991664224956496	Shirer_networks
1116	0.9468407372994153	0.9507635165332348	0.9432666078921008	0.9449937670261157	0.9741438413304845	0.9873415843240106	0.9901407735278418	0.9976059830389716	0.995395083900025	0.9972510541037495	0.997245255632909	Shirer_networks
1117	0.6753434813571519	0.956462909880873	0.9691803184036978	0.95417942952436	0.9581960888194802	0.9870829310685496	0.9775733184128441	0.989794690203366	0.9969862544834672	0.9978850347890571	0.9979399928755742	Shirer_networks
1118	0.7323792449718245	0.7935015487844115	0.9307018721549779	0.9603625719051785	0.9857454995868342	0.9487973086379254	0.9789220084818134	0.9971900211014841	0.9956230945965454	0.9961236718573159	0.9990170517866415	Shirer_networks
1119	0.8406104700277547	0.968714907601948	0.9734317092048612	0.9612478618046759	0.9752652122650314	0.9718958323700762	0.9961614126851251	0.9946572916053456	0.9962554440771545	0.9983136518371583	0.9978589190333159	Shirer_networks
1120	0.8995878711023909	0.9257406976471694	0.8824202707151401	0.9114798379506264	0.9749765137281764	0.9802242474339138	0.9952718934610965	0.9853739322230427	0.9965935140778217	0.9985852298071367	0.9985071653848481	Shirer_networks
1121	0.8435198995172948	0.8828168840695189	0.9433249618590277	0.9767192467519735	0.9760705324176651	0.9961992362459124	0.9926441885586881	0.9924586339340061	0.9914501656517756	0.9981006231324525	0.9975110372261216	Shirer_networks
1122	0.9062693096552064	0.915354475139146	0.9359236448765468	0.9454878870505123	0.9716687470366023	0.9905756743983527	0.9869996822735372	0.9956969577021774	0.9953160503921765	0.9981319292999513	0.9988426989204392	Shirer_networks
1123	0.8572606187474899	0.8706566249426466	0.9486074065831959	0.9442050782943076	0.9619462887273879	0.990418626963528	0.9945338469503504	0.9928055549068724	0.9938122847429967	0.998515523921541	0.999311909723363	Shirer_networks
1124	0.8999083634917765	0.8094421020783378	0.8846348807825997	0.9463942183733017	0.9862918732303766	0.9772255018102707	0.9877791993568987	0.9950237356363446	0.9903939044030651	0.9979978135231692	0.9974478976388615	Shirer_networks
1125	0.8249072921897973	0.9452155587831557	0.8956933221977174	0.9829618921384142	0.9859190868950805	0.9728072079718207	0.9898495610343148	0.9966558263855683	0.9967872450210302	0.9985019055515955	0.998457465259581	Shirer_networks
1126	0.6576614643825571	0.9245947683226383	0.9250530525877612	0.9750494766184414	0.9598056803948098	0.986302821311656	0.9927713685688646	0.994383505254855	0.9979199693355751	0.9991078869950227	0.9987605026168876	Shirer_networks
1127	0.8764777810415697	0.768674576266777	0.9459564346211936	0.9768602866017977	0.9519685589825383	0.9591355021470817	0.985567462734008	0.9897362481244312	0.987334438423908	0.9978952425266199	0.9970853300900492	Shirer_networks
1128	0.8454414354157357	0.6870246130271422	0.9180678433690516	0.9573593133088106	0.9772869608412642	0.9841186652525351	0.9926830018354461	0.994931517126987	0.9950545670932743	0.9983816319932408	0.999031993405151	Shirer_networks
1129	0.7481303069749923	0.852778117844193	0.9136251696134459	0.9555087927314372	0.9428908292804138	0.9737360286107841	0.9871960711935104	0.9960598932278006	0.9985046546844807	0.9976671905213064	0.9987478918116113	Shirer_networks
1130	0.5526426356612726	0.7993488811328944	0.9602584138636616	0.9626858953968807	0.9721389644135949	0.9848380330280602	0.9916299125796647	0.990556859198952	0.9954539572552026	0.9979907097544041	0.9984366034512175	Shirer_networks
1131	0.8494974312618473	0.9183551259456634	0.8834941038028913	0.9256331428052044	0.9615974134784673	0.9635462687179337	0.9896037175628067	0.992271257939858	0.997167414759	0.9982842642373342	0.9986257109246478	Shirer_networks
1132	0.596695645134445	0.9049011387271201	0.9570020744289532	0.9548879019120733	0.9734952254609434	0.9815735118786095	0.9923661035933942	0.9955893336462387	0.9923196659371958	0.9983963757103835	0.9988779690017346	Shirer_networks
1133	0.8198833332152428	0.8833825313912471	0.8751521703791878	0.9629074395305255	0.9610964769202621	0.98097499384123	0.9922753577158727	0.9932620059457682	0.996560020952441	0.9949131535350073	0.9974777008542826	Shirer_networks
1134	0.7247760273347443	0.8850188355571079	0.8986491926342289	0.9706463800545824	0.9683258008825896	0.9858892180803713	0.9919526120625023	0.993565183939308	0.9961611289867502	0.9982799059825112	0.9978834781839843	Shirer_networks
1135	0.7819646268242245	0.7878993322216553	0.9858712885444463	0.9379602430696549	0.9745495724213915	0.9929104205802675	0.9934190707773842	0.9905227449235571	0.9963939231505479	0.9990905250581943	0.9990284333254453	Shirer_networks
1136	0.7771971809301857	0.7970940128589628	0.8730286224063986	0.9693593028127537	0.9714388750625842	0.9817804228565461	0.9905366431552853	0.9928265135086808	0.9960961220752895	0.9986952890357306	0.998899351861247	Shirer_networks
1137	0.8066135306950555	0.8911692423932959	0.8901133290038622	0.9457800069201436	0.9476749541999991	0.9938130366234873	0.986300295581198	0.9925198934992696	0.9941685919440246	0.9984198983401222	0.9983614496238277	Shirer_networks
1138	0.9150741069072419	0.9491392018492882	0.9308184708619275	0.8779413061151708	0.9688026433467964	0.9747476581398256	0.9945922273152115	0.9976252428174377	0.9964679870893898	0.9969219768821724	0.9986765286360255	Shirer_networks
1139	0.8512986773578406	0.7437700569049172	0.9396852997160137	0.9817145934652591	0.9806099551288423	0.9861180754713315	0.9875873255391084	0.9934219602332348	0.995396234629137	0.9982781359245204	0.9973139364103673	Shirer_networks
1140	0.8326337034590112	0.6637732942322572	0.9188847850513329	0.9394387462448466	0.9771910125822101	0.9859783212802915	0.9910651466053867	0.9899477000130809	0.9933882275363419	0.9986291957824129	0.9992278655778695	Shirer_networks
1141	0.7860403568896128	0.7855550282036763	0.8796841072908181	0.9675481913281097	0.9782266871101255	0.9908051069064182	0.9878150613865092	0.9942024442323312	0.9950660167430069	0.9982720664246465	0.9987805112924595	Shirer_networks
1142	0.9303356213052697	0.8627357940578155	0.8992240073488791	0.9609893101022325	0.9633819845150755	0.9919326888871842	0.9777436456090666	0.9925768184257302	0.9989813253950615	0.9951906303107496	0.9997040813455139	Shirer_networks
1143	0.646243690109426	0.9410615260834674	0.8734343848677049	0.9681337427027128	0.9712358620698691	0.987435922247985	0.9824439487175127	0.9868449636834836	0.9938013446338505	0.9976633470498311	0.9971278776317459	Shirer_networks
1144	0.8585960606213883	0.9234709775795205	0.928658886812495	0.9698205964069126	0.970366971567945	0.9835382346393626	0.9775425950657031	0.9939377605427447	0.9962000211611407	0.9982070022783466	0.9993451199228032	Shirer_networks
1145	0.8583977729774173	0.7765068726413763	0.9178795132073533	0.9601584956234221	0.9821185355074132	0.9913819904693236	0.9897398309237788	0.9924194072239926	0.9973147904907993	0.9957797203840185	0.9987855479781738	Shirer_networks
1146	0.6995556563231623	0.8616819031261725	0.9074641971807946	0.9697183050793206	0.9432532801012721	0.9744680105100754	0.9958700279274963	0.9852258919510402	0.9947848619270241	0.9915059845029999	0.9993345709269049	Shirer_networks
1147	0.8767101315111105	0.7464800676469574	0.8521391358703115	0.9296532334370028	0.9624132186830886	0.9815559002090735	0.9849584844662841	0.9961147116334031	0.9958300397943691	0.99671574621835	0.9981716483030006	Shirer_networks
1148	0.7991398819517419	0.8976088586523786	0.9173086944016732	0.9740554161033377	0.9726993268562317	0.9575433815245713	0.9949531196427794	0.9931255361089966	0.9951325802785214	0.9986056432023488	0.9987919202308674	Shirer_networks
1149	0.930736452503539	0.8735330568245707	0.9429758088131502	0.9219910461560047	0.9911626731596535	0.9844778441356984	0.9958421242254755	0.9949538446827153	0.9950992765340585	0.997992321044449	0.9977659642556463	Shirer_networks
1150	0.8546700359837085	0.8818084130365698	0.9457432640087409	0.981780232667534	0.9594905535956209	0.9836804486127184	0.9875362005445341	0.9854119572661557	0.9937876827314895	0.9995142363151998	0.9989709936392371	Shirer_networks
1151	0.8058159037361302	0.8621156050283089	0.8404468584873817	0.9508277096630299	0.9882964381401171	0.9804418299062887	0.9887801630270432	0.9976828941661021	0.9953617442905874	0.9977999086176326	0.9970983071239098	Shirer_networks
1152	0.7492816880777226	0.9239188927347455	0.8570921866066356	0.9712469977572705	0.982301539092042	0.9762566654196412	0.9946834584057883	0.992485246276992	0.9980718177865333	0.9986012102014993	0.9990151076086875	Shirer_networks
1153	0.8511179246584661	0.9638585735729926	0.9602789517486836	0.9447008943530544	0.9768762602316216	0.9872781682642009	0.9908927428077979	0.992955165685446	0.9967879483164396	0.998128983476518	0.9988340645405127	Shirer_networks
1154	0.8965276751503097	0.8781650048793174	0.8858894122781887	0.9289082704171872	0.985021954255227	0.9744645425559578	0.9923461412850116	0.9906766456990113	0.9989597216088202	0.9977566514205229	0.9980984706117593	Shirer_networks
1155	0.5905033982332939	0.9132256629691579	0.8992345280431195	0.9655843644488915	0.9855138951747946	0.9765778312530348	0.9902991645289672	0.9964639962421262	0.9975280501974633	0.9992596072749027	0.9989414596333881	Shirer_networks
1156	0.8611262834010115	0.8661729239575583	0.9356614215532336	0.9611110290040101	0.9881028655574228	0.9824427570807236	0.9938692837191001	0.9888458726948429	0.9932605125034406	0.9978134730211821	0.9990034006048907	Shirer_networks
1157	0.893709694021964	0.9273194997197748	0.8328486147407337	0.8929249641031515	0.9875989560911753	0.9843818267342707	0.9873219195853218	0.9971530970939745	0.9948326554280373	0.999127046447975	0.9995038777122079	Shirer_networks
1158	0.7360249398983418	0.8980780748012331	0.9122965255932258	0.9530484978433733	0.9735716315114764	0.974404979788136	0.9889999798414991	0.9909730916564086	0.9936969320743909	0.9944022983301979	0.9987317886845419	Shirer_networks
1159	0.9050332058105366	0.6802192524885637	0.9461958782088858	0.9749284372914211	0.9615712455574723	0.9825188091275192	0.990912004066127	0.9937122054118581	0.9958473247630659	0.998712309979072	0.998540838875771	Shirer_networks
1160	0.7200303439536688	0.9539514760810968	0.8499555431551553	0.9869286777458927	0.9758765022485257	0.9783267346085645	0.988796363463031	0.9988260094305239	0.995172382809062	0.9988470236512308	0.9991110513417918	Shirer_networks
1161	0.6669944775743695	0.940457740940823	0.8996882009838735	0.9241635609290602	0.9685884825617266	0.9761434078975217	0.984846515962132	0.9927207717646251	0.9960262187438809	0.9981593676850666	0.998036261608632	Shirer_networks
1162	0.7334606340427707	0.9010983875300186	0.914917669091009	0.9507693414338771	0.9811296422948501	0.9842695581924993	0.9919753736770404	0.9888871173854077	0.9956823522310237	0.996012680069548	0.9994885077548976	Shirer_networks
1163	0.8404055220764918	0.9101816619709211	0.9499558718570018	0.929347183331545	0.9776467299332253	0.9856598101543946	0.9839562769552955	0.9940734173522049	0.9973046145807818	0.9971854731446124	0.9992836627583839	Shirer_networks
1164	0.8048081082046372	0.9004236926137734	0.9747641803279854	0.9704368537240972	0.9706294490772241	0.9750780727228775	0.9828149711396617	0.9926102613789343	0.9962534722890108	0.9981731848893289	0.9988574463427909	Shirer_networks
1165	0.8910642250018432	0.6226843156203852	0.904807047547892	0.9157172553103815	0.9866182647684021	0.9910562314370965	0.9832238483121585	0.9915891617284524	0.9965197840104882	0.9939977746369224	0.998799337319414	Shirer_networks
1166	0.7759047768019203	0.891894682848534	0.8960896436471762	0.9807222159927448	0.9582170056222762	0.9904697123933348	0.9937454257256556	0.99533675077816	0.9962678259383492	0.9980945035414518	0.9983607702959248	Shirer_networks
1167	0.8701890994780854	0.9257635302124817	0.8653100899178723	0.9511690554124301	0.9283386574756242	0.9870644087704135	0.9840228150908797	0.9902690909086403	0.9961897089217819	0.996810253828158	0.9988859274623028	Shirer_networks
1168	0.7181305902389881	0.8935457224411923	0.9771460585195215	0.9489620396602749	0.9740111333869688	0.9771041059302482	0.9878529685085246	0.9950210625412257	0.9953409536270605	0.9987792071233071	0.9987700947017146	Shirer_networks
1169	0.8309753522947652	0.7362933896619965	0.8803923252152439	0.9865797176280512	0.9865281985340203	0.9934068727635188	0.9904905739064624	0.9973372108863439	0.9973200093935826	0.9977706492804224	0.9989597841584832	Shirer_networks
1170	0.7335693257128577	0.85738648595325	0.8632118364641961	0.954444391154714	0.9854637090296687	0.9851329947763341	0.9928378343495906	0.9927113725970886	0.997751489541017	0.9992163617737547	0.9991457322307011	Shirer_networks
1171	0.8032073528680226	0.8826253329555752	0.9121003323686911	0.9838885056441209	0.953813027696548	0.9955019732527167	0.9890546166229617	0.9918642675531023	0.9961616465391991	0.9975684715769577	0.9991635491240243	Shirer_networks
1172	0.6614719193759813	0.8773601000389698	0.944470420537859	0.9824577930480138	0.967336288781085	0.9895180488252275	0.9929362244317913	0.992096282959814	0.9990740113810335	0.9985125717649184	0.9987974644129609	Shirer_networks
1173	0.7930730042550114	0.8351158592161368	0.9617208707585279	0.9609440553315056	0.983869859706353	0.9838897182541644	0.9852648132086229	0.9846809290668393	0.9916153678875888	0.9969375979077102	0.9988637224860635	Shirer_networks
1174	0.8307944183273483	0.9299042113033652	0.7551534958138415	0.9473396813614692	0.9848554825742576	0.9905488920261858	0.9903525422461728	0.9932522357939385	0.994802329529357	0.9993254667149128	0.9996797574683487	Shirer_networks
1175	0.8592391454572745	0.9174079223188167	0.9740318914251813	0.9762541051803519	0.8667812665270045	0.9814867778578971	0.9925466007974131	0.9908793331959654	0.9970091270726872	0.9991116152238063	0.9983724004763137	Shirer_networks
1176	0.5383658223795489	0.8899867840994662	0.8748156628523458	0.9545167300141646	0.9705059173289591	0.9801843038945746	0.9871615979248829	0.9977445363654104	0.996800257751789	0.9981319904732455	0.9975218274292073	Shirer_networks
1177	0.8014583274133107	0.8852435565656067	0.933025293259984	0.970241361890472	0.9511822591816559	0.9726872328141665	0.9858408976980373	0.9864207794478509	0.9966679047979142	0.9973965183187576	0.9996216070766528	Shirer_networks
1178	0.79001213064913	0.9045636996314044	0.8975005200216134	0.9162357752096111	0.9584214504983705	0.9829835474029104	0.9873350967863251	0.9947278342053394	0.9964058930823234	0.9960580826386114	0.9990563897160322	Shirer_networks
1179	0.6616835574918172	0.800449914577058	0.9190970952615287	0.9559585576562535	0.9738938730863496	0.9861827049520367	0.9957239043291051	0.9965004302748082	0.997608564047327	0.998291417874273	0.9985384939847931	Shirer_networks
1180	0.456087700468753	0.7266425562748313	0.9596806071883515	0.9098594682040123	0.9576976020370078	0.9792796723964128	0.982451375964486	0.9943981409245611	0.9958695159261561	0.9968490519047017	0.9993960312612475	Shirer_networks
1181	0.8926696159291617	0.505436528503785	0.9477661409459159	0.939304905837003	0.9589182753642156	0.9400527182102241	0.9828181046819415	0.9919823996470736	0.9937122899236903	0.9982373882773412	0.9997127038377144	Shirer_networks
1182	0.8661928359437385	0.8431258725721649	0.9680516006871861	0.9528275451348831	0.9850349668122961	0.9885478897336457	0.9799977059373479	0.9922688898913484	0.9921309294713581	0.99638345342253	0.9982302028302341	Shirer_networks
1183	0.8691784343230162	0.8530154489419056	0.9037357916452987	0.9380056430988231	0.9675648100036337	0.9931586300905325	0.982773792611844	0.9975029094667484	0.99678985001873	0.998581924970547	0.9987237025056841	Shirer_networks
1184	0.880831936998701	0.8666446314714895	0.9158249744033883	0.9226769289703424	0.9654508304424989	0.9786871477855255	0.9908187874558241	0.9944983657618398	0.9974182247460716	0.9957901870243837	0.9985863686370666	Shirer_networks
1185	0.882104875755015	0.819408291935714	0.9458148933765982	0.9588079241514665	0.9854360499615512	0.9905484190253069	0.9800631439449381	0.9954004230219416	0.9961034372445914	0.9977222317864771	0.997927538560741	Shirer_networks
1186	0.8737096775907259	0.9315732870336262	0.9544335795919836	0.9730138927595726	0.9795669629201955	0.9917186496943777	0.9916534553337253	0.9941200292913741	0.9973782937678237	0.9977389049123462	0.998003308511876	Shirer_networks
1187	0.44539441967730187	0.7834126930635313	0.8753763297694508	0.8793148424878874	0.9831162819132435	0.9676710974810036	0.9844939447950998	0.9907217528808302	0.9956214040209038	0.9973499228468358	0.9977176067154239	Shirer_networks
1188	0.8075982808993923	0.9010577398905697	0.8873527944483315	0.9590060133781084	0.9822372456409882	0.992066690989919	0.9889289108659977	0.9913542219644416	0.9979538161755492	0.9992442313403342	0.9983150033201551	Shirer_networks
1189	0.8381070920908495	0.9208674762444485	0.9681022758438614	0.9691267977909375	0.9761417030822401	0.9805197144044681	0.9946656110399066	0.983336315356613	0.9867226114473433	0.9977447055640064	0.9983524211141777	Shirer_networks
1190	0.8725487516858164	0.8796180995079451	0.9165204195223844	0.9372349112887797	0.9774502263743957	0.9669403007372321	0.9888006919963517	0.9962872586429317	0.9964404688586416	0.9969384749917218	0.9990261747740599	Shirer_networks
1191	0.8224834399911389	0.8696605876922496	0.8991984276503554	0.9787670864101747	0.9642351435175575	0.9924761725471216	0.9894903107269152	0.9925164629831479	0.9963512270410777	0.9991528589011582	0.998991771427225	Shirer_networks
1192	0.7134342930266253	0.8235628748299251	0.9502533521293242	0.9455217194377935	0.9596662540496083	0.9895296801407683	0.9964032467022422	0.9955110248237203	0.9940801807636008	0.997509165976878	0.9989563861898338	Shirer_networks
1193	0.8953024104209755	0.7836154504821382	0.9641563030136602	0.8896442281554773	0.9780538167313813	0.9873527885159258	0.9970573602622346	0.9968673617471329	0.9890077625118747	0.9982862241747131	0.9985408556582992	Shirer_networks
1194	0.7764145739372458	0.9081783601071187	0.8810100967186477	0.9785972235836277	0.9816715137770968	0.9880004227717555	0.9935319354603812	0.9971047530988164	0.997384658024065	0.997601429631404	0.9976943663562529	Shirer_networks
1195	0.8736626294737297	0.8810324600191215	0.9460035370392228	0.9244445264264919	0.9860075102892085	0.9875135462307806	0.989102034863576	0.9959635085696465	0.9948503250615949	0.9967253713511928	0.9990970823326258	Shirer_networks
1196	0.9167054372202493	0.9597545010982167	0.9360102281823076	0.9281181856725332	0.9742477652902213	0.9864751614982765	0.9885505649365176	0.9856046450459119	0.9929143684981807	0.9975805311162679	0.9993337261261497	Shirer_networks
1197	0.8841955274386042	0.9381442624650569	0.9104403409498344	0.9805491230173018	0.9288136421992761	0.9864410506544405	0.9883276779432563	0.9944292149848075	0.9901716079797622	0.9992098890477095	0.9989315986274603	Shirer_networks
1198	0.8907054101743305	0.7812074871291919	0.9232610267315103	0.9064395874346206	0.9725721336871462	0.98825614834849	0.9930291865629466	0.9960443263790311	0.9968464720236199	0.998469356639232	0.9991807051486743	Shirer_networks
1199	0.6578714311475019	0.9420804868831978	0.9595037733884919	0.9621066089320776	0.9749468338621952	0.9776760521058478	0.9901876991964311	0.9944404984632095	0.9960642878810293	0.9987158287376754	0.9990382157070177	Shirer_networks
1200	0.8883221515281557	0.8556725748608807	0.9695400299380096	0.9320334673434666	0.9763551505027122	0.9872768812382856	0.9832053399656057	0.9972630123247669	0.9954812017402153	0.9985161502750748	0.9997824736102634	Shirer_networks
1201	0.33096577595535126	0.9445425570123146	0.9128109755690952	0.9683885959453552	0.9725245611139155	0.9819378717178141	0.991591513585217	0.9940488522649731	0.9977385336021865	0.9980229469774683	0.9979659003630992	Shirer_networks
1202	0.5243619798245932	0.8116845689124638	0.9180018491656388	0.9735404336671999	0.979741493601123	0.9869801480649971	0.9951315675297416	0.9942913610944141	0.9928478691230846	0.9969048574995117	0.9991135288592835	Shirer_networks
1203	0.8860512016990887	0.9077404921460701	0.8063457905599651	0.9779177061494968	0.9785706897420466	0.9900567136428349	0.9922491718974553	0.9899277192905811	0.9945684112272011	0.9988196316999627	0.9983241843044113	Shirer_networks
1204	0.7280072071317047	0.947649830197277	0.9397092297166469	0.9723087416089158	0.9704972798527429	0.9775531854389786	0.9931646739469917	0.9966732551026067	0.9975222751986754	0.998188082353247	0.9972478020903159	Shirer_networks
1205	0.9232971776587384	0.8946195059510141	0.945868635333641	0.9589041018373439	0.9632840189541256	0.9794689864310402	0.9928082936169833	0.9931697673274646	0.9981899957465047	0.9986456971125298	0.9985429906463155	Shirer_networks
1206	0.9026477880201622	0.851464180388779	0.9607594081537849	0.9357502694343798	0.9822902625007911	0.9924682588010768	0.9897195217610668	0.9961857975521144	0.9944712355793393	0.9975947065857721	0.9991033031005072	Shirer_networks
1207	0.9211638840069355	0.9516025464976768	0.9121339249612312	0.9640739547137335	0.9590778242159599	0.9693859214427686	0.9955184796715691	0.9920888634914296	0.9965449309716502	0.995830479459668	0.9982217582929462	Shirer_networks
1208	0.9247704420220813	0.9122131742082245	0.9695543935149192	0.9188346100928506	0.9512321055176161	0.9866548900126442	0.9899286591063277	0.9943392713118846	0.9977899957986607	0.99776076411243	0.9987184415391637	Shirer_networks
1209	0.7625454632521651	0.959198942708681	0.9418881993746279	0.9638055173737996	0.9597909034548069	0.9714530553343187	0.9965044511480885	0.9958368020115675	0.9934897595989393	0.9973011227987096	0.9989934677290151	Shirer_networks
1210	0.8541753517486639	0.852546432731039	0.9089246403739532	0.9754672124716472	0.9418996829234483	0.9786823974752956	0.9893937453785554	0.9910922282057669	0.9957936338831949	0.9966889209435156	0.9973716229060168	Shirer_networks
1211	0.8020320063628508	0.8905162297387343	0.9847421232657062	0.9645699231639862	0.9806332065708154	0.982663479377023	0.9944749335097953	0.9949909498343694	0.9982231550703746	0.9929847150605154	0.9973524876260361	Shirer_networks
1212	0.9517478190889569	0.9499864728111658	0.9282048249843119	0.9739287536044543	0.9816949977663343	0.9917526527559584	0.989280001538354	0.9849356093414379	0.996312985143352	0.9972286749942947	0.9957598988345406	Shirer_networks
1213	0.8681765781716434	0.9728287998429623	0.879075845326829	0.9840809159120475	0.9853632677622859	0.9926732153089645	0.9947289469606172	0.9954500371719048	0.9987867824421579	0.9990115203096582	0.9970566020530888	Shirer_networks
1214	0.8816575075226072	0.8344312141619639	0.9133945145947704	0.9456306372780017	0.9565871396681357	0.9942417352180263	0.9942157913707479	0.9932294445424322	0.9970285251124956	0.9983498039420486	0.9995000318776649	Shirer_networks
1215	0.8432239957201477	0.943584136492347	0.9311320012832578	0.9600571816156875	0.9520116609575093	0.9859116677867765	0.986206158132383	0.9928647330825315	0.9984173214968048	0.9968407784042443	0.9985248475525021	Shirer_networks
1216	0.8502090173023998	0.9630517132490028	0.9638684088091662	0.9696671863134556	0.9780420912644702	0.9677142628523003	0.9893167467379146	0.9915320116134846	0.9912841384703747	0.9983926759418535	0.9972183231901309	Shirer_networks
1217	0.8847151968364316	0.8952311825498684	0.8836284062297667	0.869170608027868	0.9899777661313538	0.9940420943278807	0.9921007939851798	0.9956591704939687	0.9954127915514764	0.9936092830783496	0.9985997409422007	Shirer_networks
1218	0.8335672141217102	0.9055372207827728	0.953973716503318	0.927806722826728	0.9318872216661468	0.969461490447436	0.9964456586577206	0.9934101144070127	0.995384250257159	0.9984603517318049	0.998943909142851	Shirer_networks
1219	0.5713068265885142	0.9461457775429784	0.9135042279655304	0.9553914042056629	0.9653674261642279	0.9836709958334378	0.9959576033638977	0.9885422062669907	0.9959503389368121	0.9978805489554691	0.9995061463568347	Shirer_networks
1220	0.8282703958902216	0.8231684203963758	0.9053188079851915	0.8873863150521667	0.985650613037079	0.9785388608844303	0.993106477245747	0.992201189786787	0.9940424855864807	0.9988263447015898	0.998769388069874	Shirer_networks
1221	0.7644997246151557	0.7044517864086087	0.9612221032799664	0.9772215877873517	0.9661633860489895	0.9758689541602136	0.9807606798459079	0.9909827896285102	0.9958926772259186	0.9974787046608153	0.9987666665959981	Shirer_networks
1222	0.7932660134186195	0.9302685090353747	0.910283389686451	0.9552128220805823	0.9638154590119035	0.9883866551338929	0.984944616824077	0.9967867601934961	0.9942225506462935	0.9967671780734872	0.9977426474931169	Shirer_networks
1223	0.6724821913234789	0.7239195122486725	0.9657652921638895	0.9700382780897253	0.980631723655907	0.9921405096876179	0.9910890898617795	0.9953758898216676	0.9931730825374788	0.9985913012865381	0.9989577275868947	Shirer_networks
1224	0.8856839015451916	0.9558878706517488	0.9783304496244827	0.8858680393318357	0.9702298144619903	0.9859386500618283	0.9948051668438196	0.9903292263112259	0.994985556047875	0.9968079735807069	0.9987209028368983	Shirer_networks
1225	0.8119600884388389	0.4831017302823556	0.9573001701286589	0.9818601155680019	0.977125162522013	0.9923073789970419	0.9898202866989728	0.9953643818466672	0.9981280585931765	0.9967864876789178	0.9982917965967778	Shirer_networks
1226	0.7523404660200578	0.9157284522488045	0.9504823719778315	0.9701486875634402	0.9766648158903917	0.9820636900299896	0.9891152902478942	0.9903580313334025	0.9926412268385488	0.9968064101290361	0.9988413920274319	Shirer_networks
1227	0.7729767329300308	0.8758735230778454	0.9205656197630576	0.9546963051151305	0.9773215289892851	0.9870832195287352	0.994088309197182	0.9888944085075965	0.9966085760811777	0.998085059225747	0.998885671893452	Shirer_networks
1228	0.8915495328665113	0.9134780680685151	0.8972240617727177	0.9223191982487138	0.9920970060835654	0.9939140933378752	0.9906029583032623	0.9931236732403952	0.9938562816330538	0.9969391864758927	0.9988349984094911	Shirer_networks
1229	0.7853402819071444	0.9084908289775953	0.953533060263939	0.9191720928616751	0.9810721816175186	0.9892605291993446	0.9931270771758994	0.9943528499771611	0.9953550168432705	0.9993268502586383	0.9977650895911916	Shirer_networks
1230	0.6626012972744381	0.8406836849287674	0.9146677913083623	0.9559243636837205	0.9725951900614296	0.9898237139418921	0.9901825594138991	0.9907999398086283	0.9933454321274555	0.9975751345894319	0.9989859649860334	Shirer_networks
1231	0.9163354555720034	0.5590551209047627	0.9279048075161539	0.9306207406847096	0.9711375337998263	0.9868309321573804	0.9963868165230994	0.9934195374604067	0.9976005618490791	0.9961664413334556	0.9991903146140457	Shirer_networks
1232	0.35791178822785835	0.955896243172844	0.9444754167411704	0.9137831935471914	0.9806209141904719	0.9961147258422771	0.9941897366147303	0.9969751822936556	0.9946675744664853	0.9948631251813174	0.9986862466490148	Shirer_networks
1233	0.8052358855440666	0.8758715686535766	0.9489160931401021	0.9279215088483161	0.9655847381168323	0.9833043601999387	0.9888322835910327	0.9978294121853937	0.9977155368141044	0.9982108114190125	0.9991447046295063	Shirer_networks
1234	0.9031199415603334	0.9242512338659142	0.9060249009501243	0.9426182228348248	0.9515950452716364	0.9841843059213788	0.9897448443363273	0.9944063318870344	0.9981691444343395	0.998982241341247	0.9983797578098753	Shirer_networks
1235	0.9087395676659533	0.8705710465593897	0.9719275118293289	0.9539840380075327	0.9784670726145299	0.983070144485501	0.9916425898123568	0.9879187446219025	0.9922485092198119	0.9983489869041066	0.9977129208662987	Shirer_networks
1236	0.8531388773743327	0.7814414353641685	0.8693276152900102	0.9865837476687839	0.9779733322781348	0.9863018601213699	0.9891206648871734	0.9969184681584984	0.9947092291924587	0.9988340701392908	0.9961893004731902	Shirer_networks
1237	0.8915173511496296	0.9329869247804563	0.9722021547428804	0.9783857294601848	0.9917429885275371	0.9714482769509236	0.9874277386241495	0.995858951081916	0.99777527692497	0.9989701832920396	0.9993885086406438	Shirer_networks
1238	0.647248145967309	0.9564252917198426	0.9467968342796266	0.9604448022596537	0.9460481187070744	0.9760560875202077	0.9833278971188266	0.9960938071467149	0.9970394073389028	0.996849084278109	0.9982251547531851	Shirer_networks
1239	0.8902954073124099	0.896768837846885	0.9370065112911654	0.9705302064490354	0.9792428005554623	0.9555293992571203	0.9859904465939918	0.9965425056543757	0.9967822129414843	0.9993504792189121	0.9986527007571424	Shirer_networks
1240	0.8371811190167193	0.8916614020764698	0.9090283303615274	0.97195245747882	0.974512105910314	0.9903302331776263	0.9943274606175293	0.9934826921166562	0.9958160996197558	0.9982572889871009	0.9992359338764335	Shirer_networks
1241	0.9231954021482945	0.9250028532981172	0.9444644278535734	0.9635717330486993	0.9646893591851162	0.9860947733892604	0.9969259319596091	0.9884692052363708	0.9964907414209337	0.9974029922266929	0.9995592273615589	Shirer_networks
1242	0.8495910570507743	0.7505776013667249	0.9572821565670017	0.9766115697775725	0.9847715664686253	0.9570372827628624	0.9874184808242906	0.9931642684239343	0.9946431914262895	0.9992210212016193	0.9990060737124432	Shirer_networks
1243	0.8243420874360383	0.9629668357441973	0.9681134347022656	0.9486471873735149	0.9645609303639944	0.9904840422528219	0.9894131376925349	0.9966880400860054	0.993034429916712	0.9930004777690394	0.9991367417864673	Shirer_networks
1244	0.7628606578164334	0.9189039779869117	0.9156736673867196	0.971486712870601	0.9524931109138972	0.9912541636639282	0.9893924474308671	0.996162624618155	0.9959531010251513	0.9986808678513674	0.9993523399767821	Shirer_networks
1245	0.7673881750729519	0.9233638985923904	0.9578752674274408	0.9627330956160016	0.9575368292017256	0.9816181867549705	0.992979468402887	0.9909854294350153	0.9978204144615584	0.9969305536109485	0.9986250220757242	Shirer_networks
1246	0.8657214239952884	0.8616854847754043	0.9093028408244895	0.9779516475982993	0.9697222956561736	0.9860049551302981	0.9852560534526543	0.9879525377270579	0.9969890237982755	0.998763134433935	0.9971338688335445	Shirer_networks
1247	0.865404871177339	0.9196861264592218	0.9569673693470484	0.8758486554609671	0.9888087406309976	0.9896447882991639	0.988823225321766	0.9938736193349282	0.998513435150465	0.9974675470415111	0.9994351284888909	Shirer_networks
1248	0.7195333887314843	0.9045796913670598	0.9595547470625967	0.9824949218984069	0.9741542648410131	0.9808007226212927	0.9832636196997234	0.9971065226525633	0.9974820614090864	0.9976083801564615	0.9985451208954094	Shirer_networks
1249	0.9491333303794395	0.9040728871559999	0.9545479523926591	0.9557244741691514	0.9600658189611092	0.990808552094982	0.9894333352476372	0.9967360738689637	0.9985774261496729	0.997902663700492	0.9993551774054952	Shirer_networks
1250	0.6359658058642419	0.9040057512236382	0.9078584844476298	0.9577497146242125	0.9558411337816641	0.9902237317286012	0.987163101548859	0.9921659378429633	0.9974662423406826	0.9987438104047133	0.9981716699310298	Shirer_networks
1251	0.828824523816214	0.8261168884714709	0.8921851697543854	0.9503130950867004	0.9901278945243608	0.9676100494530199	0.9862074463559626	0.997737035545398	0.9914484113000819	0.9975299238723843	0.999104248724317	Shirer_networks
1252	0.7455725650269516	0.9079324349301021	0.951892973990015	0.9269129782314579	0.9807066364926188	0.9880813608426505	0.9793955955728305	0.9939584099964621	0.9976614221199764	0.9979086145570886	0.9982174615227638	Shirer_networks
1253	0.5703293714039863	0.9046202543738967	0.9234599550907201	0.9693926566712527	0.9744455218157704	0.9722408446991431	0.9822386369483491	0.9959526130697637	0.9993134470390753	0.9980644519221652	0.9988525416649885	Shirer_networks
1254	0.7857126189326414	0.748491577315956	0.9187006077400013	0.9663929907848421	0.9789216712244978	0.9803932797939925	0.9830425164222137	0.9966848921638045	0.998642750441707	0.9976696668338362	0.9991593605026773	Shirer_networks
1255	0.6184039932210792	0.8803186459008787	0.8928242200083494	0.979832189909667	0.9427484478822902	0.9776423128404605	0.9794052628882759	0.9967632311933456	0.9972544394544586	0.9978893732886163	0.9984007580643298	Shirer_networks
1256	0.8891690754895978	0.920194615625465	0.9509386079653178	0.9411630331062901	0.9731761449884107	0.9733747446550786	0.9935944328286047	0.9936061392717004	0.9967054330641476	0.9976710233990962	0.9982679296846928	Shirer_networks
1257	0.777765547135246	0.8875259235382437	0.887043640470491	0.9482562182785219	0.9776139161198302	0.9760167470150247	0.97872295256039	0.992151226909686	0.9964034088219486	0.9985038284463388	0.9992577081885494	Shirer_networks
1258	0.8933522681848672	0.8402307060679317	0.8933863932837987	0.8764430061092285	0.9887619089534985	0.9751248238519321	0.9910589009537938	0.9805064488789649	0.9952031624597342	0.9984716982222253	0.9982492472154588	Shirer_networks
1259	0.46701873653405335	0.9173042493805297	0.9586681783921571	0.9738343062452394	0.9753440826360649	0.9621762635234277	0.9888366512251301	0.9944628550313668	0.9954496826979863	0.9956720671055053	0.9986934054038076	Shirer_networks
1260	0.9079025331735326	0.9484724575494223	0.9537556381282347	0.9508751329879486	0.9629674844259333	0.9897669727765127	0.9854098630013703	0.9905610687628086	0.9948173644480576	0.9969220472952656	0.9988354251768738	Shirer_networks
1261	0.7105685582345549	0.9129844132289332	0.9015736805711811	0.9338086863394408	0.9597260953876996	0.989984671883505	0.9877313901307425	0.9915478177167665	0.995959872195622	0.9932036943109073	0.9983227711947379	Shirer_networks
1262	0.8623450203052033	0.8938649454850915	0.907310459075376	0.9779110218732776	0.9568561498770851	0.9821445672097145	0.9901064860181392	0.9928214359570284	0.9985508053223187	0.9976361079267999	0.9981888677148503	Shirer_networks
1263	0.8199493911767938	0.788287424052236	0.9726587181377344	0.9055681048244292	0.9708381695536099	0.993455111772563	0.9923551855709623	0.9959787205753429	0.9977326121109031	0.9974546247091913	0.9991713708519651	Shirer_networks
1264	0.6771009513200397	0.9178349817302573	0.9302753091196239	0.9316278203815382	0.9785637834310085	0.9824223912120567	0.9900334851682169	0.9946805573496198	0.9920353226060477	0.9979575276864594	0.9984167108505504	Shirer_networks
1265	0.9109655327707312	0.8809734339256972	0.961080496384011	0.9648570725163456	0.9288973456062598	0.9875049167533673	0.9908130698042983	0.9920939533807063	0.9959591966051623	0.9964695735611927	0.9994373829961376	Shirer_networks
1266	0.7825542720238692	0.913795909580057	0.9305876054788447	0.8878173713069282	0.9752346720897076	0.9824798828744877	0.9921871987387754	0.9927034223302966	0.9973692387334806	0.9988900661795128	0.9981058523322146	Shirer_networks
1267	0.6564773932137025	0.742387345681294	0.7630051926415147	0.9654696856877132	0.9745304401722685	0.9778635041150738	0.9949201468550883	0.99393864375551	0.9976384484089261	0.9989868176715776	0.9993154861579683	Shirer_networks
1268	0.7931608742374785	0.9136879979318855	0.9602628249642062	0.9232544902293791	0.9743296133053344	0.978492734691818	0.9898856358437	0.9942534548479445	0.9955585813764242	0.9950446515969057	0.9988796563155493	Shirer_networks
1269	0.8083782195885466	0.9278942485268349	0.9648930494000852	0.943981002290649	0.9683378200588303	0.9636590537566044	0.9851495718193628	0.9960288629455027	0.9991689459050435	0.9981508363289402	0.9984967802087248	Shirer_networks
1270	0.823617488569151	0.9748379964566085	0.9272718810420997	0.9603948962378699	0.9931790052636402	0.9870408339417416	0.9910178299456701	0.9931456466131001	0.9969710254415131	0.9965792753823862	0.999697980810531	Shirer_networks
1271	0.7104660299923047	0.7959216352065895	0.9643389945686566	0.9254721146347078	0.9763502089010598	0.9828275519708796	0.9959260616111527	0.9935723333736608	0.9975154298472171	0.9978097312075287	0.9987423028716945	Shirer_networks
1272	0.8143160448697104	0.9482413780657651	0.8952030563392369	0.9944539330628485	0.9819888802717959	0.9916837581233847	0.9818553104539967	0.9935197948748282	0.9977183566543322	0.9952542290542356	0.9982434463765404	Shirer_networks
1273	0.5151206646291033	0.9548077038723167	0.9725912215357222	0.9672383013965554	0.9878284086793098	0.9846848793601077	0.9981008709519611	0.9968767063265751	0.9945503663259425	0.9984081335185039	0.9988038375535722	Shirer_networks
1274	0.4276591936713386	0.8997885927829639	0.9122335825675907	0.9601329478825372	0.9658583762637941	0.9748843456227907	0.997274644678763	0.9949595974121099	0.9970716727547477	0.99750038950424	0.999148260225964	Shirer_networks
1275	0.6184427340941359	0.9250444443421659	0.9267388315159937	0.937673129885698	0.9877831600055578	0.9511118927730726	0.9930256507423596	0.9914280122148506	0.9961779751825737	0.9984362180760084	0.9993336777127106	Shirer_networks
1276	0.8851500474819163	0.8986387205624282	0.9858232404811942	0.9693276812111474	0.9768526654093364	0.9915151420334322	0.991935070912506	0.9928320419539389	0.9969420520416911	0.9976361621123122	0.9983595837341104	Shirer_networks
1277	0.8251176765310435	0.9078110740827744	0.9155915452969956	0.9738200102565414	0.9849301527560286	0.9845709686843263	0.9902588334306643	0.9955558085356306	0.9947110334397219	0.9985020104246674	0.9982731430352089	Shirer_networks
1278	0.8959850739936999	0.8268401830045948	0.9229919417968656	0.9552187134725646	0.9771929041850845	0.9827948083848957	0.9961287156996975	0.9896189593963052	0.9956350506725129	0.994453936077193	0.999106111030849	Shirer_networks
1279	0.8962420170288316	0.8782278075823318	0.791474687009663	0.9123221493839521	0.9622055749905563	0.985343237688272	0.9856953663957053	0.9933220876116651	0.9975211668949607	0.9967957069967681	0.9989845217948394	Shirer_networks
1280	0.6825139063845058	0.8882834131254665	0.9405747248923756	0.9030015002610994	0.9552716898020648	0.9842577319765722	0.9904999847826763	0.9953900847284225	0.9967564683242495	0.9989953045895424	0.9994688222855237	Shirer_networks
1281	0.8883502929513568	0.8642143351273497	0.9327708469088427	0.9662098311837335	0.9679875898760718	0.9695880700908858	0.990653990500574	0.9930640968589001	0.9992004037171032	0.9979192369613552	0.9979439827056484	Shirer_networks
1282	0.616266466521463	0.853902845108145	0.9701350478065645	0.9713504951442333	0.9807244624716058	0.9543209332647142	0.9768110020313797	0.9864192693400733	0.9946645168356159	0.9959525111996791	0.9973934007400962	Shirer_networks
1283	0.7815193799731202	0.890745267440825	0.9139387141011817	0.9782408260016793	0.9821885896892527	0.9792136287254326	0.9880454676643872	0.9935437067993093	0.9976115422415951	0.9989648372921148	0.9990379226572891	Shirer_networks
1284	0.8403914442350175	0.8881195181990736	0.9683380621924877	0.9495236837032572	0.9916663370632474	0.9834390919659095	0.9831032370003446	0.9945652503543434	0.9981495642610979	0.9986344484293456	0.9990042084437283	Shirer_networks
1285	0.8951708557469735	0.8493815338496056	0.8624783326752536	0.9766037884852927	0.9858453461710601	0.967253344410635	0.9955923711176375	0.9956211189682168	0.9959423392982338	0.9979068216869766	0.9984184329987399	Shirer_networks
1286	0.7105994987378821	0.8668814989793303	0.8973012685412725	0.9283070572250849	0.9553534360488294	0.9664068299678295	0.993068235845856	0.9903694445959994	0.9967262911935093	0.9961713084386552	0.9981722553665531	Shirer_networks
1287	0.7225889147644929	0.8564382313047942	0.9834392037987568	0.933334419111388	0.9741156457463436	0.9830157486031651	0.9795545921901944	0.9966129235219342	0.9955035902094213	0.9986656725965375	0.9991027354291141	Shirer_networks
1288	0.4838244682058086	0.7434626793678262	0.9053299286065305	0.9603266057000782	0.9653454671765145	0.984489451259925	0.99233937776137	0.9909594110417936	0.9965553686883679	0.9980855841658177	0.9991969019895416	Shirer_networks
1289	0.8918665585266701	0.8742477922418495	0.9509933192292704	0.933089597754183	0.9677425421660242	0.987124398465075	0.9903511363820838	0.9958827385602269	0.9972128329532456	0.9979814402481475	0.9986441461527609	Shirer_networks
1290	0.8990755933280419	0.9313467558431376	0.9279161171969785	0.9313506616966061	0.9828235500778564	0.9885462245113339	0.9910261814078042	0.990744821839302	0.996699152965967	0.9977311096996171	0.9983014747719963	Shirer_networks
1291	0.8144184750153243	0.9616449989934974	0.9579553418081855	0.8940913921463285	0.9505342564543449	0.9764968851333538	0.9932202105520116	0.9947846099114153	0.9983204599802595	0.9978073481772833	0.9991419836295157	Shirer_networks
1292	0.8125103826933009	0.9613420786640392	0.9341867613779347	0.8920260377520883	0.9712499108776664	0.9935320995390694	0.9849882914857211	0.9946042807423261	0.9968423912471382	0.9983283559059312	0.9980703978806257	Shirer_networks
1293	0.9236174688599776	0.8648227652989788	0.9083923078896887	0.9234634382168262	0.9920834857353504	0.9846420680617288	0.9871838489351933	0.9939342222757926	0.9954605965920971	0.997774967763469	0.9975714983270377	Shirer_networks
1294	0.8448206283846988	0.8875070882551771	0.7688230118721493	0.9618274238507902	0.9682291197891648	0.98651548890432	0.9908177686034665	0.9927303432723672	0.9924451079613017	0.99900267828818	0.9982794499050527	Shirer_networks
1295	0.9126445562355541	0.8070347929958654	0.825741877964046	0.9656306650378568	0.9660036276207703	0.9852590771746272	0.9936549382341856	0.9915001044198846	0.9921357926928173	0.9981401344040642	0.9982477868858826	Shirer_networks
1296	0.823534671906109	0.9016490491890918	0.9462614289494441	0.8836888774575327	0.961501123651471	0.9814430719780052	0.989457391622181	0.9937353312727586	0.9981554221554686	0.9974514784387306	0.9993617121701719	Shirer_networks
1297	0.8706159930491562	0.7711659837127212	0.8836146235897648	0.9046133732465939	0.9736767663775706	0.9823436227626721	0.9894325306001484	0.9835400978164723	0.9922959663451603	0.9984966369317211	0.9984965111192703	Shirer_networks
1298	0.905648041999132	0.7998013732554379	0.9331643069177022	0.9748687687830557	0.9834021577566741	0.9806296018616074	0.9978437671841358	0.9923432729840838	0.994380248293394	0.998506429835893	0.9989499386798915	Shirer_networks
1299	0.682835753108597	0.8515076244506212	0.9596423410909098	0.9400709389748994	0.9573245913029915	0.9928221605871685	0.9925816317726673	0.9927898650366831	0.9886822386116143	0.9959439697273968	0.9982399782951437	Shirer_networks
1300	0.9609901226056226	0.7845114687274181	0.939922927664026	0.9282142471279331	0.9706815542869773	0.9951520549255181	0.9909924182517432	0.9902266099256363	0.9964388947755702	0.9969334313229986	0.9990442505661086	Shirer_networks
1301	0.9531643937649364	0.9281328394652968	0.9132720452312756	0.968946171103378	0.9646322804246629	0.9830206341087606	0.9889140709553058	0.9941671604739605	0.9963792186339732	0.9976170726389073	0.9988695580370572	Shirer_networks
1302	0.754647004859059	0.9402990038531123	0.8863149391969333	0.957402806202962	0.979335713878603	0.9873345282266496	0.9879088008692247	0.9918125908764295	0.9952078553963519	0.9990451027085573	0.9986893472370818	Shirer_networks
1303	0.9150888526897115	0.9334105887922827	0.9335461340840085	0.950152612358683	0.9845312063852046	0.9768108054036317	0.9931397378796446	0.9893131106621553	0.9980549363229769	0.9974909378429113	0.9982973692633095	Shirer_networks
1304	0.7947338107133638	0.8755101337946715	0.9218033792493969	0.9466193000818093	0.9810975788713506	0.9721441722993471	0.9875054558260076	0.9989129113902268	0.9984743801367053	0.9971936698495053	0.9982873221862855	Shirer_networks
1305	0.8369513617763967	0.8733533846322917	0.9637334380217002	0.9706998688954707	0.9647754692889665	0.9904021613192553	0.9918637666594996	0.9928748825923603	0.995728895334599	0.9955019293769464	0.999223954775813	Shirer_networks
1306	0.8206417185154835	0.9137594952390038	0.9663655010612395	0.9722041789374936	0.9726165492320874	0.9827953437479455	0.9941788967605769	0.9929508292728007	0.9979067280284208	0.9984261117164284	0.9975106677591753	Shirer_networks
1307	0.797459901972587	0.6906069429048982	0.9420234413284381	0.9676754835524342	0.9658322720821535	0.9858152062435446	0.9723764645582768	0.9976761614078379	0.9981449683699053	0.997623441555584	0.9974934444976362	Shirer_networks
1308	0.8795603307170077	0.9193246992242592	0.9653583455412604	0.9819111609443445	0.9796475962200344	0.9800149928533548	0.9843482840173507	0.9965046498966632	0.9951734799615621	0.999151093015274	0.9990302516221361	Shirer_networks
1309	0.9370059561139179	0.8476838286733142	0.9543025935948879	0.9394023664434579	0.9706987080563283	0.9750450865218	0.9909233220911794	0.9971753234777163	0.9953079375174831	0.998190007491853	0.9981947832356378	Shirer_networks
1310	0.8078049953108248	0.8296273125459172	0.8683528318108503	0.9313461974366062	0.9780039774964345	0.9801396343869915	0.9857768740592846	0.9885632177842326	0.998226869509723	0.9981163839669023	0.9993125796894723	Shirer_networks
1311	0.838215382524338	0.8911359506080605	0.8604607159235909	0.92684650285906	0.9710243030795527	0.9837589710340018	0.9914000376794476	0.9886012759119085	0.9970198278237083	0.997946855700343	0.9989500962184633	Shirer_networks
1312	0.8947661962137786	0.9314184689840059	0.9507040033410639	0.938897370741313	0.9722192400610336	0.9767156877263219	0.9914824867092193	0.9938205727488227	0.9959240115219778	0.9989307371288012	0.9988740536787826	Shirer_networks
1313	0.8279535353961984	0.8823866358825813	0.9726165103441129	0.9640210953170163	0.9680236531870756	0.9761373303211918	0.986450860345099	0.9950899009044011	0.9966326996703234	0.9968366552868366	0.9987138476597377	Shirer_networks
1314	0.9014805875550669	0.961025853752376	0.9341076253895191	0.8964147272668628	0.9791782004906748	0.9926152894153663	0.9889761953992471	0.9971290234225044	0.9959563780724753	0.9970443613965088	0.9984842126799751	Shirer_networks
1315	0.8459632793644541	0.9052118778886282	0.876771856285386	0.9189448625433931	0.9903911065427045	0.9905695277651508	0.9889393247756174	0.9983870073991292	0.9966289078611856	0.9983758336028994	0.9984624841143743	Shirer_networks
1316	0.7763896396436375	0.9426679714230933	0.8583643975095026	0.9766136823295075	0.9865027182636779	0.9706114258281198	0.9926692416571781	0.988645295599835	0.9982133259613379	0.9984519187891032	0.9989980075812716	Shirer_networks
1317	0.790273825181608	0.9738033649230523	0.7791181616892444	0.9490908771400564	0.9576759265262481	0.9679070781878464	0.9940908396793464	0.989924118519567	0.9969927774300475	0.9980823095695104	0.9995967683382063	Shirer_networks
1318	0.7014295750821951	0.8434416593248788	0.9376174890966565	0.9546059186086141	0.9701123903835609	0.9645263720974582	0.9890174240815902	0.9943807546626244	0.9964532755998365	0.9987262773588484	0.9989418893299117	Shirer_networks
1319	0.7727948395636893	0.9720537931946513	0.9246920245493613	0.9397045111149018	0.959178191202356	0.9834723579156455	0.9856224826527448	0.9919520218530156	0.9966792005495204	0.9979354160216312	0.9992298429342183	Shirer_networks
1320	0.8131956839734953	0.853028307013506	0.9666287451856617	0.9692440729801605	0.9381582801685127	0.9882462751590139	0.9928560211138381	0.9901020269024913	0.9946207096470442	0.9955479729958818	0.9992049254576718	Shirer_networks
1321	0.5283025724488102	0.8356140452156391	0.9186038783827495	0.96771876182638	0.9794496394187818	0.9680003632975194	0.9906625921966982	0.993649817927026	0.9984120218997837	0.9975959909075234	0.9993353237145026	Shirer_networks
1322	0.8839880992348745	0.7766268392950679	0.9741134637301274	0.9698229259323911	0.9472058669991559	0.9800787373542306	0.9925502399005632	0.9922106009468482	0.9926513628474194	0.9975589635334188	0.9991807245545207	Shirer_networks
1323	0.8243339156498931	0.884002822100828	0.9611811332259526	0.9726049772743772	0.9875480192933059	0.9713902013848775	0.9927979813550701	0.9969571662397361	0.997401723661794	0.9980659748628032	0.9976753421682796	Shirer_networks
1324	0.6712614068846767	0.8938398263257258	0.9108217104098536	0.954353728260553	0.9608599134043161	0.9886033441159137	0.9913051389721048	0.9899840814701671	0.9981081153155456	0.9971371046109221	0.999154412932248	Shirer_networks
1325	0.977774675902728	0.9011878944222408	0.9707222970460836	0.9563744773363517	0.9734489052544136	0.9726846702323417	0.9922192407055577	0.9958879187121237	0.9943329649090351	0.9974995409211757	0.9993436611818375	Shirer_networks
1326	0.8492353575035234	0.78935733591852	0.891913821640383	0.9444524033588324	0.9897910071848233	0.9898964644663863	0.9915229628039774	0.9885633571192778	0.9929016206063745	0.9987330316146491	0.998851006507971	Shirer_networks
1327	0.8049585761683692	0.9246161988453733	0.9210778397027304	0.9044172922369016	0.9559397635159734	0.9629037249294955	0.9855259843648132	0.9912761921536564	0.9951546866938111	0.9992900875775383	0.998557479324389	Shirer_networks
1328	0.8617407451168995	0.8844434740803808	0.9503004272813724	0.9639527688978118	0.987245338408826	0.9744646901803227	0.9902171990358639	0.9938056220768567	0.9970862179995922	0.9977638121302937	0.9980027674480446	Shirer_networks
1329	0.8791414286605153	0.8341846444297525	0.9110936853743354	0.9733415878717107	0.9735132283255923	0.9890924942415172	0.9876581130677444	0.9900212613337873	0.9958223593069591	0.9982710576541816	0.9987641440147332	Shirer_networks
1330	0.8913957483531822	0.904070124382379	0.8997660140403382	0.9321909920071718	0.9743827864742048	0.9807251368171397	0.9802903436786005	0.995170455203975	0.9959357373072503	0.9978497099376493	0.9987537809755497	Shirer_networks
1331	0.8669556663022833	0.8644871671655168	0.8606991277523345	0.9409416818157195	0.9814518956407563	0.96977782601006	0.9858053503983297	0.9944022219942461	0.9967050025545248	0.9980528266690384	0.9980195971644473	Shirer_networks
1332	0.9365907363478243	0.9236359819816651	0.9544445418728793	0.9208426892713397	0.9761112357408601	0.9715356960735704	0.9934991232393395	0.994121001008404	0.9952922515255371	0.9970829838659435	0.9978984387305333	Shirer_networks
1333	0.8760486977071384	0.945265119099625	0.9042274972252728	0.9770061888879097	0.9538334130161277	0.9771206118073821	0.9912360516292185	0.9919749048610857	0.9912750775244692	0.9991426630222818	0.9977231511456539	Shirer_networks
1334	0.9030231257969287	0.9462278078440802	0.8756969229180231	0.9140429282096756	0.9839515051436278	0.9832612372219822	0.9741461303683856	0.9891866056454677	0.9958317959829123	0.9975226597306719	0.9986814660782786	Shirer_networks
1335	0.8849694914508052	0.9167454600469336	0.9522774511983405	0.949883839564547	0.9827624198704235	0.982395379991436	0.9921214525560101	0.9963271038404109	0.9955404843378644	0.9979745823123807	0.9980006304833066	Shirer_networks
1336	0.8906804987020954	0.6702755371551641	0.9327377331404021	0.9567483205306526	0.9794316200404817	0.985949806156059	0.9920635275036448	0.9918283370908081	0.9934595128827224	0.9990677620953646	0.9983232482226466	Shirer_networks
1337	0.7384116059680822	0.9114564839747945	0.9280825179627475	0.9426947180864724	0.9792630885773798	0.9892087708969071	0.985052170496928	0.9951159634251219	0.9970376723488279	0.9988594647648803	0.9979446650848829	Shirer_networks
1338	0.8675273592134577	0.8520771073388405	0.9259387658354665	0.9693107253164253	0.9817486313144949	0.990494275453661	0.9908530089286105	0.9943263113978685	0.9972608730090916	0.996738852356891	0.9992931643057262	Shirer_networks
1339	0.7330177135731321	0.8322068153319792	0.9737743977100674	0.9672204319059825	0.9758504600886458	0.9761120755753914	0.9928477060204277	0.9946786647459092	0.9962896860290675	0.998493481955393	0.998106558347013	Shirer_networks
1340	0.8811323341282515	0.8857154493549622	0.8716492158071523	0.9619124195460098	0.94986202049795	0.9814521144702147	0.9938791624559291	0.9954206913774041	0.9929287765426389	0.9986162364488265	0.9984588824976439	Shirer_networks
1341	0.8431898668389065	0.9356649585869811	0.9686439936983386	0.9251678298190129	0.9472991927598242	0.9883345119071186	0.986622990121604	0.9980260087113931	0.9970165844743895	0.9988029864057087	0.9986629045126941	Shirer_networks
1342	0.9299497178944475	0.8937596875231031	0.9272850332586124	0.9820107759472779	0.9740114581481862	0.9802920024762666	0.9821081611444112	0.9947574609701764	0.9960231907385487	0.9939607212573477	0.9987368090446634	Shirer_networks
1343	0.8358309745621872	0.7561576290149954	0.9413678128886264	0.9351485836486383	0.9342707619487356	0.9797233756737548	0.9831100628340735	0.9949409109962557	0.9919996523563024	0.9983810436467212	0.9972521080097079	Shirer_networks
1344	0.8854511189500363	0.859243124773611	0.9182846570606702	0.9751929394557269	0.9779253862174015	0.9870345374075482	0.9889577774595231	0.9933065858164429	0.9955952065594298	0.997796936068704	0.9992966221446598	Shirer_networks
1345	0.8549809950011118	0.8199324656731131	0.9261055981728186	0.9564842707549799	0.9730842666332741	0.9713320708582367	0.9965013334563846	0.9944246998685188	0.9979926453302468	0.9988206216862509	0.9990996066101896	Shirer_networks
1346	0.6285582716481457	0.9535250068014105	0.9166101578645054	0.9684135482243044	0.9813591055307552	0.9808843282058255	0.9892497604658961	0.989913806874019	0.9965609618582361	0.9983601778736522	0.9995488682138947	Shirer_networks
1347	0.7893694690085551	0.9474542468522829	0.9363373047184755	0.9514513535418279	0.9476027980443087	0.9814181240933246	0.9885699032456148	0.9945135444790969	0.9974311075543008	0.998234224714614	0.9986214447319202	Shirer_networks
1348	0.8827714948866998	0.9294424590863997	0.9655134429387756	0.9631530640711032	0.983962753438271	0.987835653874718	0.989935457619298	0.9932300250853842	0.9925076743983119	0.9975387358549533	0.9984764143635627	Shirer_networks
1349	0.3403536918348141	0.6997083967744413	0.9716297316799456	0.9503118733219202	0.9878588557117167	0.9846025365318474	0.9917114832474705	0.987201640002989	0.9977815697193888	0.9965201420181898	0.9970011781968569	Shirer_networks
1350	0.49617403789518166	0.8665590711808137	0.9319696546784534	0.9687697289976382	0.9730745455612582	0.9862461675310228	0.9904960318318883	0.9951784860502152	0.9949715681368562	0.9980650741261852	0.9992249692704191	Shirer_networks
1351	0.7906160421799729	0.8691722556125112	0.9165970326068128	0.9716918698619923	0.98737161503304	0.9752338991415177	0.9887569063828364	0.991788032628909	0.9943039742935063	0.9976493384895876	0.9975857324343504	Shirer_networks
1352	0.7537517204487674	0.8639951332734657	0.9659410386042483	0.9555476596132	0.9788467815879033	0.987818223594082	0.9915106721557732	0.9904751372279411	0.9962517678958064	0.9984346085265349	0.9979155181239757	Shirer_networks
1353	0.7996306562125273	0.8424453171092987	0.9380212171902478	0.9479010349409087	0.9572614277663085	0.9876241868939296	0.992633902670917	0.989446490530435	0.9984887461321257	0.9978933814198263	0.9992385990356216	Shirer_networks
1354	0.8307775846223848	0.9001327994524353	0.9414837863276038	0.9480996073428622	0.9770582227712652	0.9784571021088604	0.9942644315846589	0.9893879175095804	0.9963468753123776	0.998360240209615	0.9979612826136486	Shirer_networks
1355	0.909444500088342	0.959069235713331	0.946974243477632	0.9545239219898107	0.9823972120956663	0.9937051986670349	0.9914353031570473	0.9964223089652315	0.9965786282932109	0.9984352902817238	0.9991465891154148	Shirer_networks
1356	0.8974674233186553	0.928769153048167	0.9589886139552284	0.944846531008787	0.9582874396712235	0.9855484942534106	0.9899730364022777	0.9894782918813878	0.9940340515001904	0.9988809877477393	0.9978180510122672	Shirer_networks
1357	0.7288672494420088	0.9404315439662367	0.8887664077343201	0.9142149180844166	0.9864483345364964	0.9884632568204113	0.9931048909590794	0.9957453921339077	0.9956327602921289	0.9979531652242548	0.999123513792327	Shirer_networks
1358	0.8666044035110978	0.8868002131613957	0.9466719959860386	0.9525861549638692	0.9763876064465842	0.9810413789703962	0.9873293372075823	0.9979545420367911	0.9919113448562737	0.9980115675405905	0.9988651281830898	Shirer_networks
1359	0.844904757946362	0.9413942572733063	0.9379454291187821	0.9399015753805262	0.9754895383408226	0.9865304540241889	0.9957709214344497	0.9961924662350576	0.9949052179272183	0.9972004818945552	0.9980013993265293	Shirer_networks
1360	0.8343027270713068	0.9568338308882063	0.9245638719468865	0.9816204063447966	0.9685515485183833	0.9803399595795881	0.9965023824962775	0.9947449844591814	0.9956923906751363	0.9972124304417729	0.9992135926944994	Shirer_networks
1361	0.6220880453600018	0.7023403882591757	0.9643715115017781	0.9546449501709565	0.9806545771810943	0.9844979054139718	0.995922157639248	0.9951371081745224	0.9972988411745909	0.9972801871396121	0.9990863850082796	Shirer_networks
1362	0.7327114097425924	0.8462738950834636	0.8587551384862694	0.9568162477000486	0.9594877803443096	0.9850583161935271	0.988836157529316	0.9959185055179398	0.9959704660510736	0.9965614171461004	0.9978590202025492	Shirer_networks
1363	0.7523734019730351	0.31861374149219424	0.9124843699046097	0.9602977294630464	0.9627901809162889	0.9915379391971204	0.9815557268663782	0.9931751135439568	0.9954738721456999	0.9946333816215864	0.9991798145122539	Shirer_networks
1364	0.9177263075909063	0.9239151192430914	0.8174364420213961	0.9701151292314245	0.9885849178822922	0.9903083422337876	0.9970682450260843	0.9922867336693141	0.9944375692421699	0.9989027532296592	0.9990433684761795	Shirer_networks
1365	0.8176174453607855	0.9401896270939728	0.937962459906475	0.9632271602686595	0.9845209075641399	0.9761950420523836	0.9897255574144855	0.9847735163901548	0.9953773961795461	0.9969735950524866	0.9969188630841948	Shirer_networks
1366	0.8844691679206234	0.944182729422021	0.769151433549999	0.9675142335606732	0.9408304740154856	0.9702841179418155	0.9806525844395926	0.9963624243954952	0.9974897877603996	0.9980866148523702	0.9987147572636697	Shirer_networks
1367	0.9088096747302896	0.8058479575583197	0.8295164283610097	0.9507347316069588	0.9864779216233774	0.9843213524722836	0.9914503745550505	0.9931501874874298	0.9980614217745725	0.9988422756147285	0.9991083712092681	Shirer_networks
1368	0.7153423104786408	0.9638087924513042	0.8853380323758402	0.9352835368680603	0.9679144036152434	0.9799705314181348	0.986238300148638	0.9923421779340199	0.9958102324763872	0.9975046066019516	0.9982040905982128	Shirer_networks
1369	0.7844505526009954	0.8585713088568354	0.9363674807278972	0.8079493131246005	0.9670333155260781	0.9876965356697269	0.9773097338086538	0.9890642507240137	0.9962376795591745	0.998587422263536	0.9980063812317055	Shirer_networks
1370	0.5199033179202346	0.8954830051764368	0.9801486953554998	0.9265052665331288	0.9626960483818368	0.9820036826186898	0.9803488590123016	0.9965686414149566	0.9947384346586436	0.9983958916796	0.9991862331342863	Shirer_networks
1371	0.7609219875053492	0.9572431417195747	0.9181135673363462	0.9136615103446831	0.9391188404467734	0.978394539867204	0.9894594608114102	0.99410979433034	0.9945986720570743	0.9933531926198974	0.999025047080709	Shirer_networks
1372	0.7134697790206755	0.951548772274998	0.831980389638749	0.9616241332926416	0.9646548417607921	0.9771270337315839	0.9950117132190459	0.9938831294470382	0.9972072806677439	0.9963002863122008	0.9975025349964814	Shirer_networks
1373	0.9163171303516072	0.8740950857118169	0.9047013284805789	0.9535966074147939	0.9777423718202173	0.9942167127691344	0.99313025220004	0.9898073633183023	0.9929582241418662	0.998575926831267	0.9985883227607777	Shirer_networks
1374	0.8192488465336913	0.8728787101493654	0.8838390800610384	0.9434655987008281	0.9676238234082434	0.9667531803453209	0.9923038228352533	0.9932047802064828	0.9953639954755603	0.9976322627336989	0.9982240923666577	Shirer_networks
1375	0.6237697309653576	0.8889097945412623	0.9189560602853301	0.9653070442511321	0.971882358344496	0.9785298052200453	0.990196209735484	0.9964425697961312	0.9975861734452534	0.9992534796673224	0.9979079972686936	Shirer_networks
1376	0.8823205819096546	0.8887449267012861	0.9405124107789176	0.9573221970049569	0.9842390482549788	0.9776743011304728	0.9924946433758086	0.9879017747995475	0.9979575825514156	0.9975540379879606	0.9994279386667739	Shirer_networks
1377	0.6252524693510321	0.8739280398711194	0.9460249026332863	0.8971723441761968	0.9613441790891206	0.985807593783415	0.9750678420175504	0.9948641441344914	0.998425155166913	0.9983089526497003	0.9975328662682514	Shirer_networks
1378	0.7804083332915936	0.9431211787927855	0.9629811516507835	0.943497593187566	0.9891285868551074	0.9886125304809354	0.9921623298523315	0.9926245838515151	0.993547703902187	0.998263788485739	0.9992103848598629	Shirer_networks
1379	0.8672478061893464	0.897703617172797	0.8656780949819269	0.9083666472736088	0.9834660276557705	0.9827543670950046	0.9892852865019607	0.9871750947609723	0.9933325319843125	0.9970052757972936	0.9980707259852426	Shirer_networks
1380	0.8210493313013836	0.8401921906298484	0.9358178802814914	0.965532895825805	0.961543482469875	0.9853410864491938	0.9946847376065255	0.9944935457843138	0.9903438421954294	0.9983671705276586	0.9977139596233795	Shirer_networks
1381	0.797792114218483	0.9227726031992725	0.9083257573083124	0.812772654504985	0.958187825344146	0.9925773072562065	0.9895168835340717	0.991190571784501	0.9973340830029089	0.9980854715978815	0.9981064545117326	Shirer_networks
1382	0.7470540334570348	0.846091958917738	0.89870139127633	0.9580194613307319	0.9725454943078238	0.9974917956414106	0.987470223614531	0.9934673295772682	0.9985749800282723	0.9991727459907004	0.998339185729211	Shirer_networks
1383	0.8617573062138976	0.894870547775277	0.9414672603244119	0.9882700500812572	0.9801406770667949	0.9844003506049763	0.9642771493244184	0.9984386090392248	0.9973881864670784	0.9950154813393426	0.9979463714996183	Shirer_networks
1384	0.7035105914738473	0.9001136632437671	0.8876021847449168	0.9820655417614728	0.967546787072344	0.9774094107409219	0.994703277510238	0.9940704497178666	0.9988211703366338	0.9980438245807962	0.9983236361870841	Shirer_networks
1385	0.9481024299246982	0.8219216411231277	0.8977605308057782	0.9407229504875707	0.9736733771480603	0.9897499006434326	0.9875155348153367	0.9956214022352388	0.9910614015871579	0.9977011348559202	0.9991729586134331	Shirer_networks
1386	0.590994853116548	0.8658183061635122	0.9582423356402886	0.9563619438999851	0.9351310038196483	0.9762266040777856	0.991918878829487	0.9923398652461575	0.9967958607081984	0.9968727903759473	0.9983548068933643	Shirer_networks
1387	0.6232732091908323	0.9384378421787222	0.8434194766636536	0.929409050248607	0.9838528760822152	0.9779160462019839	0.9908369122603637	0.9940342520942402	0.9965958042448104	0.996671406869994	0.9983827676720584	Shirer_networks
1388	0.7768617885340448	0.9175254770894627	0.9735877314364314	0.9427090635090306	0.981093156523587	0.9934823651691875	0.9886844114293201	0.994680108351536	0.9967454946158515	0.9975440545254772	0.9992556766712868	Shirer_networks
1389	0.912095716808158	0.8819693060250141	0.9375492621617965	0.962859669483225	0.9736876753648742	0.9928090569524984	0.993275286750866	0.9914920065334235	0.9967832189049658	0.9969385162561204	0.9989802631323412	Shirer_networks
1390	0.953469058126996	0.8117976451002008	0.8360794183893686	0.9027554629473011	0.9871229641720707	0.9788522669502421	0.9932136104223042	0.9921539736231875	0.9966751886093399	0.9991287950991846	0.999370535557331	Shirer_networks
1391	0.4826740638200876	0.7478180513416863	0.9596796131042211	0.9576178813300724	0.9714670059426729	0.9897779050870695	0.99259647227316	0.9962963009961829	0.994293276374519	0.9971087844285128	0.999183340575872	Shirer_networks
1392	0.7280741296356351	0.8778851879980393	0.904205171322158	0.8966698601610559	0.983625837337855	0.9875368743301582	0.9934260910065285	0.9904961068014144	0.9951872930964915	0.9988453038962093	0.9986960083659409	Shirer_networks
1393	0.7540634498040675	0.956411012279345	0.9222928334874457	0.9824007784685639	0.9811458167611933	0.9839846704028562	0.9914910965563624	0.9910680317617538	0.9960252315340381	0.9984867953734772	0.9992876314162046	Shirer_networks
1394	0.9015290721731855	0.7918923039074359	0.9033962228207155	0.8975679450911724	0.9569290483853703	0.9861092296636185	0.9946937483182913	0.9885129151321492	0.9965434490969746	0.997063966175749	0.9992868908425034	Shirer_networks
1395	0.8408219372929651	0.9436010250243714	0.828061513540634	0.9625628851351551	0.9897019079329589	0.9757492505830523	0.9907281019744825	0.9922708665561345	0.996050477367105	0.9978666709624304	0.9994846328301414	Shirer_networks
1396	0.9003744139154801	0.9325353677746094	0.942962611448054	0.950101253701146	0.9833800921337347	0.9829297164100032	0.9911442873669477	0.9936090306280794	0.9916680268443997	0.9960423150918893	0.9983184117009463	Shirer_networks
1397	0.8087260433845218	0.7948810864643412	0.9170929170154323	0.9418212553984797	0.9859600980125962	0.9843421664840412	0.9844228799205555	0.9906926915338782	0.9976503448660963	0.9974818457447072	0.9993001650812148	Shirer_networks
1398	0.9486676672332504	0.9464958419049825	0.9407262571832239	0.950233884479922	0.9787930816524626	0.9837900046090677	0.9914818960461749	0.9889312663861418	0.9964433193151532	0.9980949164512019	0.9988370844515724	Shirer_networks
1399	0.8016766122363235	0.948456957212491	0.9378581660850881	0.9711025755044622	0.9842487712518219	0.9883098606009313	0.986647602573782	0.9938168600250344	0.997418956197919	0.9960327084067383	0.9982208892072171	Shirer_networks
1400	0.7219498546319918	0.9285366729243645	0.9650040629598114	0.9701716491377759	0.9896101360109733	0.9919081045331297	0.9932662645065344	0.9931821968510418	0.9928699302916095	0.9956935471768638	0.9983205713887555	Shirer_networks
1401	0.7988050308120644	0.8546474907656956	0.9334857948071045	0.9515314892534237	0.9710573813229878	0.9823360897693187	0.9851172492454274	0.9909596352841257	0.9976349046770197	0.9987976495330828	0.997972047439563	Shirer_networks
1402	0.657835468804873	0.8708025759699285	0.9558141879403613	0.9724206770258599	0.9708087122011272	0.9879793413009982	0.9882562001297654	0.9922720516205036	0.9958767378972249	0.9982783824656984	0.9983112716278706	Shirer_networks
1403	0.8147308193919177	0.8911459738805886	0.957229866305165	0.9460897749350752	0.9783890555454515	0.9872521281983231	0.9918092644582783	0.9967854990092806	0.9886828139804495	0.9987073955575725	0.9990721339180021	Shirer_networks
1404	0.9060142950860174	0.9400864711602559	0.919461974729218	0.9540575532745664	0.9775934056042511	0.9911418804986372	0.9859934665310406	0.9920998281313489	0.9983273279023464	0.998434519685893	0.998220578613425	Shirer_networks
1405	0.9302091406603792	0.8788517123521287	0.8945286856664563	0.9742327719883983	0.9818695755273382	0.9865370238699077	0.9906039104576239	0.9941437004416731	0.9955518760597298	0.9960557755173178	0.9978429753860184	Shirer_networks
1406	0.8473025259953283	0.8588388556161252	0.9578853534167248	0.9506413977160488	0.9926278844586671	0.9865130846214372	0.9915688683935774	0.9970337897500753	0.9978999664153423	0.9963533119042243	0.9996448728115654	Shirer_networks
1407	0.9136482598168707	0.8117960104674687	0.9511512993011793	0.9373152539827061	0.9480306523520754	0.96125165760288	0.9854703620519947	0.9965804106007223	0.9974454761172273	0.9982247956672109	0.9985385536364582	Shirer_networks
1408	0.6649222869634805	0.8449685909492549	0.9559413235182123	0.9359109041401493	0.9811581599343924	0.9845616506930386	0.9904439245104276	0.9854595219419363	0.9970889021556404	0.9981125669742927	0.9993204135108283	Shirer_networks
1409	0.869564764164845	0.8732307499401667	0.8620039643716499	0.948089001659377	0.9713774593971188	0.988029812946448	0.9852383622453957	0.986281937603554	0.996380766724014	0.9985578061211281	0.9991047184488288	Shirer_networks
1410	0.8397464932972325	0.851705912530262	0.9409526783710452	0.9578145182107553	0.9576711168576775	0.9811345378401474	0.9893865646254513	0.9892577672426347	0.994018451315194	0.997495783592109	0.9989502605512568	Shirer_networks
1411	0.8970678580179255	0.8948950522319312	0.9412195002346977	0.9356306884572796	0.983105902790093	0.9869680069894295	0.9871261529399276	0.9936922561601103	0.9955749314658167	0.9918381904213602	0.9990197918452928	Shirer_networks
1412	0.8944304020332405	0.9026187631441562	0.9415378108389593	0.8705260268445558	0.970928810518302	0.9861042940534737	0.9970777501753927	0.9911909067309196	0.9971202827737897	0.9990150032688965	0.9966156787848071	Shirer_networks
1413	0.7283569670780203	0.8360228803504557	0.957489835290701	0.8934439985307604	0.9828259811180688	0.971513317787731	0.9818428160362952	0.9919948814756657	0.9963568619167178	0.9958710068748133	0.9974965600001886	Shirer_networks
1414	0.7088536347915959	0.9343378919408503	0.9375881921541678	0.9326226134411498	0.9695491253452833	0.9853595724092629	0.9953394535747823	0.9932210541624014	0.9920267331665584	0.9979025794492349	0.9991355155929738	Shirer_networks
1415	0.6508815468352631	0.9158963095926239	0.92617367167113	0.9536810395974412	0.9685674273747558	0.9849255426409403	0.9870442955543964	0.994288668124311	0.9982236774903193	0.9975535670473784	0.998986128852668	Shirer_networks
1416	0.6684007039886108	0.9067577945665768	0.902177633859148	0.8942194367613163	0.9699658046076511	0.9908773537660328	0.9868663771985218	0.9972590183020421	0.9968792758730936	0.9958818346886027	0.9976086264181478	Shirer_networks
1417	0.7282502558364786	0.7040837056065405	0.9255391248526674	0.963213964227195	0.9785652126732887	0.9701681986824296	0.9812619679539263	0.9911832020007315	0.9974337905335149	0.9958326533726704	0.9982354903104445	Shirer_networks
1418	0.771257522762389	0.8449578154547978	0.9520967379816008	0.9629467878359311	0.9601675692286422	0.9841514161734013	0.9871543329731944	0.9962539390178318	0.9970890761976167	0.9974696073409816	0.9979301777040559	Shirer_networks
1419	0.6966239143697195	0.6793853763829422	0.8842015474750586	0.9647467133926626	0.9487114643745125	0.9836673757012849	0.9914908443457616	0.9942817897990629	0.9970183656223953	0.9970106006360765	0.9988938596515597	Shirer_networks
1420	0.75481209833077	0.9375604240896549	0.9576191449430103	0.9250471049607523	0.9774833283311265	0.9658053835094274	0.9891869025132638	0.9888583700034077	0.9961529371920546	0.9971408734781131	0.9987711207248685	Shirer_networks
1421	0.8759245378109075	0.8696715290256481	0.9187253713634208	0.9293697198032017	0.9719973487392439	0.9897414600604253	0.9871586521547676	0.9967941705352666	0.9964304369927466	0.9961707512757088	0.9983438022577976	Shirer_networks
1422	0.7604839113862112	0.8748012625297172	0.9759474609482878	0.9593675609397067	0.969507080223291	0.9641808987501154	0.9910534058322693	0.9977576978531042	0.998041592195121	0.9989304117551258	0.9987206711244996	Shirer_networks
1423	0.8091020261255987	0.9726817407432871	0.9544605282237721	0.8845666554081918	0.9772546265848051	0.9862501157741584	0.9802166099101638	0.9971242355432172	0.996593637443799	0.9972452685733612	0.9976406364699683	Shirer_networks
1424	0.7887227108283846	0.8831584481040812	0.9434436288843104	0.9315484418846361	0.9908091129882595	0.9592106058003076	0.9888309496680603	0.9963087971637816	0.9974531461302584	0.9969831908274821	0.9993358117423915	Shirer_networks
1425	0.7419315980033692	0.9494043092599116	0.8238771291342861	0.9846677936812028	0.9623162161061127	0.9896429990803406	0.9875218707378843	0.9917955017168989	0.9956450929352214	0.9959867347684859	0.9951509398372944	Shirer_networks
1426	0.8456897505574406	0.6895700785275738	0.8856684575499063	0.9580547593691138	0.9744005607661049	0.9701738948436524	0.9863486545331128	0.9894201817181686	0.9986634046119491	0.9978579066996685	0.9989007055957773	Shirer_networks
1427	0.9250746924382707	0.8941983670080977	0.9572916767849646	0.955509795079797	0.975381521274505	0.9751234263080153	0.9932572506343303	0.9933035637461776	0.9955079295172164	0.9940808188937387	0.9980588663553498	Shirer_networks
1428	0.875950930683339	0.8471022508937578	0.9718396455737806	0.970942757945669	0.9468790658015914	0.9750424770281287	0.9833822553806477	0.9975845789382702	0.9970036100097248	0.9988501092431131	0.9984864267771028	Shirer_networks
1429	0.8573490415658216	0.9028376970668132	0.9451779763986197	0.9024374120737515	0.9428325169025048	0.9723933920280989	0.9923400837371379	0.9904162114710668	0.9957358709363107	0.9990156202280576	0.9992117829386795	Shirer_networks
1430	0.8225188484514241	0.8349870452760508	0.9307963370519805	0.9463865963755647	0.9786531719646883	0.990245232536193	0.983782403714253	0.9960921630294324	0.9980749877094031	0.9980573709959084	0.9985650792253639	Shirer_networks
1431	0.7889533051476887	0.8384672184964066	0.9325140176991307	0.9728646188058095	0.9757226754246537	0.9820603793861903	0.9901265909044706	0.9983994007339791	0.9966866613965348	0.9985025063473235	0.9984386378979598	Shirer_networks
1432	0.9069796429998405	0.8774529865408152	0.8998645974382883	0.9652034732162657	0.982560868630729	0.9793449653672373	0.9856634512979419	0.9815384477275224	0.9967378320353502	0.9981911811392596	0.9988272451657404	Shirer_networks
1433	0.7213801223579506	0.8493301490148504	0.895173499214907	0.922092843828515	0.9808974702031148	0.9837712913213487	0.9866085207469232	0.9949841144522356	0.9962518457573968	0.9977286805925369	0.9993822121917992	Shirer_networks
1434	0.814010731753086	0.9625127521432552	0.9074927911377072	0.9287978222233677	0.9566496069675602	0.9685564763887224	0.9887801227716416	0.9888908530353684	0.9938796139975685	0.9978022568585143	0.9971394551418244	Shirer_networks
1435	0.7543343357866836	0.9259424121876367	0.8026751426035335	0.9654750238016024	0.962657389256895	0.9748647081480568	0.9893063271009434	0.9897306372385046	0.9978504524409277	0.9955526051723501	0.9968477034275812	Shirer_networks
1436	0.9149325759183042	0.8898680736104824	0.7849528575441296	0.9538285907954204	0.9636080253192197	0.9830221651466925	0.9923210496586614	0.9926775587313228	0.9975178966432401	0.9984242996863542	0.9993961309534545	Shirer_networks
1437	0.8677791602811638	0.5868838492784612	0.9518753477727021	0.9778403571403026	0.9828868395628778	0.9806602832463985	0.9870223912861626	0.9876834233284997	0.9958158460135548	0.9962503095382209	0.9983685499884025	Shirer_networks
1438	0.7989156626514464	0.9284238396006701	0.9398919711687974	0.9764408747303519	0.9852087695702878	0.9879994567732251	0.9870219476329971	0.9902077961746997	0.9965847469889448	0.9986948631936325	0.9993777122094283	Shirer_networks
1439	0.7792982296442106	0.8175839896803869	0.9373126311122498	0.9414339258808109	0.9679396593418959	0.9658779383278452	0.9701306148701733	0.9914463950320722	0.9955221114987785	0.9955218330628595	0.999432867006924	Shirer_networks
1440	0.8444187506601357	0.870170685891076	0.7477517996898875	0.9229135000943283	0.9642504308954862	0.9896815451584067	0.9939810257583779	0.9935831208333452	0.9949466457924689	0.9976985270809573	0.9988367629023451	Shirer_networks
1441	0.8584528108506602	0.8857534703863826	0.7864492003965874	0.9434327073153446	0.9631405122498938	0.9880370835159799	0.9935911666986208	0.9941915244088378	0.9948057313944152	0.9986119743677099	0.9992147171681148	Shirer_networks
1442	0.8227073721318012	0.8886869912812041	0.8811194144511545	0.9358919715380325	0.987902883475732	0.9917880078158969	0.9890307927801457	0.9968103209296431	0.9964517932678512	0.9985142129914462	0.9989224860518905	Shirer_networks
1443	0.8021987416266045	0.766300680610845	0.9018879636834014	0.9230428918262199	0.9892756233399324	0.9850574024730397	0.9947627327011577	0.9962421590819186	0.9938401653023592	0.9924481930956428	0.998487554700553	Shirer_networks
1444	0.8946612671675399	0.8039008558297049	0.8654338283772458	0.9056577742433585	0.9822418262374906	0.9881159723645699	0.9971059819111747	0.9903709123341783	0.9955614234936726	0.9971339729735538	0.9962742016006287	Shirer_networks
1445	0.9504734767074345	0.9067319479653169	0.9539033127365755	0.9232673843416079	0.9793283224032581	0.9797873272737061	0.9895544963762701	0.9941431466694037	0.9951164982935136	0.9966698231032567	0.9982046600759533	Shirer_networks
1446	0.8862838590550306	0.8293291112200444	0.9699373535616483	0.900808738581182	0.980982123525267	0.992020649794351	0.9961768683364941	0.9934821918990446	0.9972096593235897	0.9959137077582655	0.9979455343377758	Shirer_networks
1447	0.7096101825221083	0.8921785504220987	0.9019773254909541	0.95183141280542	0.9868764523751162	0.9842564173158839	0.9861460559667794	0.9912054883674031	0.9950623715307299	0.9958844701247181	0.9986751249060615	Shirer_networks
1448	0.7684019819068344	0.8630759447728452	0.948548332175446	0.8988030340638307	0.960667905832227	0.9832584244143595	0.9919333062840923	0.9934541968181514	0.9979948085776427	0.9990373993462514	0.9983001582238165	Shirer_networks
1449	0.7791634513470069	0.9361730700134601	0.9523448757448261	0.981655099815907	0.9805100389393886	0.9819646094560801	0.9859171972680404	0.9937491466473066	0.9971656150111925	0.9971948492960183	0.9978600023408473	Shirer_networks
1450	0.9092415012149103	0.9015701167971173	0.8151906927300189	0.9811680714115372	0.9832772139521295	0.9830349300642232	0.9874772541697395	0.9965776128672178	0.9977948586690386	0.9957186830144935	0.9984990626411421	Shirer_networks
1451	0.7827104024531579	0.8744490682660964	0.9695864578374012	0.9605319497104888	0.9764838738833566	0.9869016161962485	0.9937076244098098	0.9964304705433972	0.997664366067504	0.9921595768302921	0.9987670429933191	Shirer_networks
1452	0.745772063654579	0.9351194521418082	0.90358577778725	0.920186436705539	0.9813969863015533	0.9833176775239185	0.9901796721989883	0.995450001614773	0.998771565598769	0.995541761422791	0.9989741497967046	Shirer_networks
1453	0.70786002582387	0.6543436823834736	0.9121321933286425	0.9575278563811834	0.9578050185859476	0.9881380618810769	0.9834430772539534	0.9950632720181051	0.995367678205523	0.996968235209749	0.9979156768898052	Shirer_networks
1454	0.9161880726139336	0.8411910700017566	0.8901192420751581	0.9160632813481415	0.962202148364458	0.9848065910374355	0.9963090623835984	0.996938043021866	0.9929342281865329	0.998073784907499	0.9975735073645953	Shirer_networks
1455	0.9424964140344272	0.9266028395598953	0.9135980876697826	0.9389195151359979	0.9760704130380311	0.9684979045768602	0.992836761272581	0.9949070109493998	0.994478828063593	0.9988203393946502	0.9990573858992451	Shirer_networks
1456	0.7207676607811149	0.8780718259581284	0.7930354615778654	0.9414088891270742	0.981000393417129	0.9877885637965986	0.9932071345775084	0.9971683553730142	0.9940233369470467	0.9984336154108161	0.9984467461054316	Shirer_networks
1457	0.7891522379207694	0.8527170050140234	0.9212070638316399	0.9807290585088405	0.9884739776281817	0.9864594723313317	0.9924498721588845	0.992690517819387	0.9968931225277435	0.9982409008356035	0.9985471002530311	Shirer_networks
1458	0.8647483882927969	0.8700881366970997	0.9182755822873087	0.955460049576688	0.9822890085526357	0.9811500344037389	0.9751125712720485	0.994745823893503	0.9962058214368144	0.9955710968813877	0.9993981877738485	Shirer_networks
1459	0.9168168602555391	0.8718014987330102	0.9778894234500757	0.951162404529488	0.9398479286851361	0.9861017676048358	0.9867025354946486	0.9901094963554845	0.9962063703677974	0.9989644786239038	0.9987523236988393	Shirer_networks
1460	0.8726918656744849	0.679739632384188	0.9302856989044432	0.9352568960122085	0.9676296021010223	0.9840198184833511	0.9916461142298497	0.9945433151046806	0.9885705244379344	0.9963363144724349	0.9989321099105699	Shirer_networks
1461	0.8887318980102439	0.7321898968781373	0.8659275241643033	0.9596586555704143	0.990280430672391	0.9846267929575576	0.9919671885905466	0.9953952244561566	0.997753551034003	0.9978420297289623	0.9987051223757736	Shirer_networks
1462	0.8173524934413277	0.862364053269665	0.9638329640690395	0.993982610441285	0.9791568570226705	0.9874944503658603	0.9950167145472918	0.9980726746139144	0.9968578646926001	0.99795074105577	0.997167810956088	Shirer_networks
1463	0.6718781540512949	0.8527403024392506	0.9053200446961929	0.9855419047044442	0.9886707740675751	0.9741742328060589	0.9944316403429593	0.9965754261750744	0.9932008214957455	0.9946658874623044	0.9991679447452819	Shirer_networks
1464	0.8587284615792656	0.7437851640778939	0.9082509075018357	0.9818634532912692	0.9800389917988738	0.988553877046056	0.9716582754924166	0.995213150336409	0.988663374049745	0.9983923041337234	0.9985929851115748	Shirer_networks
1465	0.811230577156124	0.9271774000885423	0.927428836640642	0.9359954053397664	0.9791431127848742	0.9839346724826601	0.9912198649305213	0.9968970344118923	0.9984636597999333	0.9981070495538029	0.9992242218184577	Shirer_networks
1466	0.9391759277767424	0.8443733172387793	0.918148917948726	0.9737149469727686	0.9703180163507874	0.9892030705458705	0.9858955055506282	0.9926758634831412	0.995130331417448	0.9979369685487087	0.9983752505629766	Shirer_networks
1467	0.7305855027157664	0.8125903667059826	0.9085565728959827	0.9758946760951344	0.9787107131584774	0.9829587542112167	0.9949544512288244	0.9925818418729264	0.9973117060655549	0.9978749037876933	0.9987981225882564	Shirer_networks
1468	0.8203814984206821	0.8185485151561676	0.9334610763876847	0.920579359981141	0.9629630337911592	0.9691533375137593	0.9869342514945979	0.993870077292498	0.9966030412881862	0.9980592448867631	0.9990654462019495	Shirer_networks
1469	0.7494403912252607	0.9175889801745599	0.9279316287267521	0.9628159910382891	0.9744616987968455	0.9843501463499098	0.9938880459491191	0.9934883278837435	0.9963477012649548	0.9968593775803827	0.9986991380193285	Shirer_networks
1470	0.9135468671369289	0.9033061899352111	0.9416865102625586	0.9419903103013229	0.9524781415244873	0.9828135399885645	0.9959535791314275	0.9946326421261259	0.9940343622154284	0.9985413330207347	0.999138820406571	Shirer_networks
1471	0.9325029002381202	0.8968689607047267	0.9025248092818736	0.9655127841459673	0.9579458849568712	0.9977618409607371	0.9903112289109927	0.9893151169253496	0.9937682018663305	0.9955987649698513	0.9988245179023736	Shirer_networks
1472	0.9063860036273106	0.8828701749000119	0.9373487808278435	0.9517336988859048	0.9887758015763397	0.9825182637930451	0.9902175027828903	0.9913742372425391	0.9974950864165687	0.9990576034773142	0.9990300558767182	Shirer_networks
1473	0.7870560989909168	0.9450580485243899	0.9560120528619213	0.9322812981049058	0.9569262939491137	0.9440837484333371	0.9707742939903242	0.9966969246670948	0.9960648046287501	0.9986373026399857	0.9971182113298152	Shirer_networks
1474	0.893902449569616	0.9139339653705533	0.9723253305348594	0.9594402980301098	0.9621180247384276	0.9691657417997984	0.9897825823160717	0.9949014966525822	0.9919183235540411	0.9984208881744203	0.9989040428633025	Shirer_networks
1475	0.6504029577831466	0.8956273218421001	0.9058256130095076	0.9120751178061317	0.9798617721085476	0.9795384901139863	0.986577163598586	0.9937386243141608	0.99686519862126	0.9982763476822782	0.9980890451255853	Shirer_networks
1476	0.8982923434963015	0.9559951349843572	0.9322937294950954	0.9225215598134058	0.9844527965071568	0.9904587311093258	0.9859303906394036	0.9832154938703271	0.9920588274917842	0.9982520849976821	0.9990202166866582	Shirer_networks
1477	0.7440337551460015	0.9337955833680047	0.9258877072446108	0.9846586954616232	0.9197522412404044	0.9868308782571082	0.9939623448173971	0.9932566515654654	0.995888105084763	0.9947631678708702	0.9993677126653318	Shirer_networks
1478	0.7680590417291027	0.8947060101464424	0.9338380985869192	0.9425125553542515	0.9347396351490429	0.9870767481621031	0.9820627548708035	0.997690368660202	0.9969579153332838	0.9990311507256684	0.9989074544741935	Shirer_networks
1479	0.8160870352788996	0.9771925033922102	0.9114843747820425	0.97861448086698	0.9617179271120299	0.9698066276783484	0.9855847306984318	0.9948795358295215	0.9913054987981249	0.9978489198968999	0.9990890566360109	Shirer_networks
1480	0.9079007223291254	0.8505560542939887	0.9596595032918085	0.9720699171868782	0.9724200466035732	0.9868209333648333	0.9872461919636923	0.9975327931338942	0.9977941813895964	0.9962958126823744	0.9988918744103117	Shirer_networks
1481	0.9136318105390531	0.7185526522299762	0.8963062530560435	0.9243866433142833	0.9747847744557326	0.9867150822244618	0.9949923822439521	0.9961826546258586	0.9968438878295928	0.9978529724695883	0.9993357895037747	Shirer_networks
1482	0.7264935577760592	0.9496131974613732	0.9611471209003868	0.9443455195726129	0.9703157947744985	0.9859645007027751	0.987840709298337	0.9964659250455199	0.9899799282955304	0.9987797677694836	0.9974361388134613	Shirer_networks
1483	0.8543389203994114	0.880293583977533	0.9321005156766187	0.9807841337972831	0.9771341189611702	0.9958581586023582	0.9794011209684604	0.9964313883662712	0.9953334453993851	0.99637542484076	0.9982261884212676	Shirer_networks
1484	0.6744576582527018	0.9103974381447093	0.9171063586312328	0.9408714788727841	0.9739853933840894	0.9869649342490031	0.9881203062057355	0.9936565757102913	0.9957568889203205	0.9980182299423895	0.9989059985574542	Shirer_networks
1485	0.7085243592835864	0.9635053934283629	0.950556747864226	0.9660946268225038	0.9396813510849973	0.985637520328122	0.9887433304579587	0.9907886763690053	0.9965269513726225	0.9959172499327531	0.9997310700348395	Shirer_networks
1486	0.49854084056930403	0.9219496908231781	0.8933077393218825	0.9638791879388164	0.9511116330287592	0.9713333007692646	0.9855162479851197	0.9897451694751672	0.9943987106031219	0.9973321027503013	0.9986823695336956	Shirer_networks
1487	0.6754671408392766	0.9329556544346306	0.9194423570698822	0.9866808549046825	0.9819641363270316	0.985517577028904	0.9737570320700512	0.9949662706372024	0.9964723572855554	0.9976963427490194	0.9984050532018147	Shirer_networks
1488	0.9357115543658943	0.9508798903294909	0.8983271739633344	0.9683632384668438	0.9714239447531482	0.9792287110703326	0.9828750467319498	0.9985371299530659	0.9905438340395014	0.9987289943651586	0.9989008988339713	Shirer_networks
1489	0.8907777990087413	0.7685589879711796	0.877054417338794	0.9649188589568513	0.9799566022245487	0.9905889213663506	0.983305978471119	0.9955010239509152	0.9987771268056389	0.9985303646962845	0.9987187016185497	Shirer_networks
1490	0.7083458922305303	0.9736146353001822	0.660755819711506	0.9501948998622936	0.9645047070471884	0.9846875120859764	0.9755395084492786	0.9949925263247034	0.9947634291494776	0.9940937241087227	0.9989456828079819	Shirer_networks
1491	0.9208536000973645	0.9008276646121463	0.7995949496051415	0.9865863591687454	0.9867427210521048	0.9732083156792548	0.9884362217430229	0.9964191637190098	0.9945343964766657	0.9986864712123628	0.9980230104370796	Shirer_networks
1492	0.8530054793383774	0.9123225457453902	0.9390138226209181	0.9237972788482127	0.961520863160498	0.9765250019323404	0.9877936750850088	0.9940411971734039	0.9972940416436837	0.9952549405232112	0.9986721321292913	Shirer_networks
1493	0.7560274633598836	0.8971481173393152	0.9583816436537753	0.9799605835747066	0.9831659090507792	0.9653949374821915	0.9855112424957202	0.9977512830543754	0.9972522226338573	0.9965030534875223	0.9988545323654854	Shirer_networks
1494	0.8318726791933838	0.9595530239388419	0.9201337380191382	0.9463480233881717	0.9467581844688013	0.9868879068437365	0.9951552138749444	0.9945658826048633	0.9962608780350388	0.9974397625690344	0.9983409980626609	Shirer_networks
1495	0.859035338118125	0.9221486122224036	0.9209343503103873	0.9698342197226146	0.9713315907842157	0.9785575934668027	0.9945241688062613	0.9965762432054859	0.9944438451574803	0.9918291271290425	0.9981410798910768	Shirer_networks
1496	0.9090781197753758	0.8477399321936699	0.9593603501398095	0.9806800680638114	0.9919386402556025	0.9855873504081698	0.9944651916731709	0.9953107195600799	0.9928446747234299	0.9981040954377013	0.9977729742589674	Shirer_networks
1497	0.745495272611667	0.9265735663251622	0.9607566365803033	0.9903042844894612	0.9714480364081768	0.9844420820070612	0.9941527589592544	0.9908241618926305	0.9987117977053028	0.9985176659869779	0.9986782677562644	Shirer_networks
1498	0.7844076658589105	0.8588904725582442	0.8978862955964058	0.9778579403659324	0.9564108635700959	0.9767552414188458	0.9932218261627158	0.9884379105981818	0.9947450486113046	0.9983037772574903	0.9979410360540979	Shirer_networks
1499	0.6606254124066129	0.7535832643978153	0.9563674015575546	0.963836106079963	0.9345392920048452	0.9739770698995952	0.991531428056142	0.9924459070194869	0.9947039293778053	0.9974203321057294	0.9985597187565869	Shirer_networks
1500	0.7784804262698154	0.911340022704114	0.9040140494925202	0.9545297395729869	0.9393044232020683	0.9897792729010342	0.9824681058682514	0.9889970785099951	0.9981536096449847	0.9981983990126839	0.9978158016903433	Shirer_networks
1501	0.8890440752395925	0.895362180295087	0.9282273298794721	0.9642314162870769	0.9795846170851913	0.992873817254177	0.9506410439893112	0.9976071281006633	0.9982178367576873	0.9959647586720525	0.9986204918918051	Shirer_networks
1502	0.8910300125136803	0.9581280940367111	0.8985836182144076	0.9734600373332154	0.9733442144508271	0.9900695617443418	0.9931275030363493	0.9963697510607378	0.9971745379194711	0.9979965769477606	0.9987979620731126	Shirer_networks
1503	0.9037107515164771	0.8340240915794663	0.9072205529080342	0.9538548438474084	0.9641998533738596	0.9879361583492126	0.9873907129806696	0.9914308128027207	0.9971643342327995	0.9942113515663841	0.9988880662475976	Shirer_networks
1504	0.9198426206702722	0.9084110398322447	0.9445877221612916	0.9247658895190736	0.9141048604926725	0.9666207098889118	0.9838574473624038	0.9921945650462082	0.9959655135184269	0.9978946129138819	0.9994456946399665	Shirer_networks
1505	0.6742048795260698	0.9215362333196889	0.8951884558591121	0.9735586085698734	0.9830786755674059	0.975059723416542	0.9925251139816815	0.995655783224201	0.995630032595622	0.9974086513250795	0.9990606169096627	Shirer_networks
1506	0.9325998940503804	0.9218440216554163	0.9621893601421269	0.9520054730911901	0.9857627120815502	0.9733409353503994	0.9856259698048913	0.9942273043880981	0.9945747475002158	0.9933553409277439	0.9983809768847136	Shirer_networks
1507	0.8042641757670173	0.9447509192795747	0.9234259460885434	0.9436632006151401	0.9842756478284854	0.9868326009514543	0.9880033612543533	0.9943529338284016	0.9940191135399379	0.9985085236043205	0.9980820937502576	Shirer_networks
1508	0.66612012862427	0.8352110886913345	0.9393335707982949	0.9809902256269555	0.9152585273712077	0.9935070372913454	0.9966587801172571	0.9974681823306706	0.996104531707003	0.9968698730726261	0.9976093944572326	Shirer_networks
1509	0.440912463491301	0.896939046058022	0.9389588399372959	0.9358125361500221	0.9917597420271392	0.971567850074079	0.9853689903352971	0.9941979489224679	0.9929096524713747	0.9988359394442625	0.9979912708897924	Shirer_networks
1510	0.8758483094428645	0.9026808213763042	0.9576423837203425	0.9838357972742328	0.9542045909008761	0.9892552489957682	0.9811722738305058	0.9920058026759904	0.9935984977504484	0.9952539192309109	0.9983303991319168	Shirer_networks
1511	0.8886162231085004	0.8464743615482979	0.9259337019405862	0.9419217825989132	0.9657092289303777	0.9912099581379415	0.9961284300851883	0.9957828817779945	0.9986673615033419	0.9988213158865299	0.998996995607732	Shirer_networks
1512	0.784503646934909	0.9174374478089018	0.8625576823813502	0.9642690344515763	0.9716194891246261	0.9625939410007744	0.9757937647582622	0.9884248286706417	0.9942096489931133	0.9972263460143034	0.9967001300099172	Shirer_networks
1513	0.8007089538162462	0.9624195526818285	0.9839841239502413	0.9641289910538877	0.9714408405056212	0.985888751173156	0.9871908377642681	0.9916533899650768	0.9976876081252924	0.9975582651964333	0.9993207348425215	Shirer_networks
1514	0.8426788382634844	0.7689925364027046	0.9156869601673144	0.973604966159861	0.9772721795444966	0.9753411078058655	0.9873240631217396	0.9969597747206131	0.9905604269499632	0.9963209323313641	0.9989727964108148	Shirer_networks
1515	0.8419733357730868	0.8779877997053132	0.9407216568209753	0.9447855962549325	0.9387200181102101	0.9775215863791216	0.99064790669804	0.9961494924287211	0.9976519496815082	0.9969632384852197	0.9990444695067741	Shirer_networks
1516	0.8689252510916698	0.9158512664042905	0.939572565568235	0.9641754078805587	0.9456817812020455	0.9968434130051707	0.9820297173510989	0.9768492997845782	0.9974513900306108	0.9975846478239407	0.9990522047718585	Shirer_networks
1517	0.7573488868675525	0.8778752115559175	0.95421073870557	0.9548924450401828	0.9802929779450269	0.9812722804351404	0.9935275401792638	0.9929278164502469	0.992563428504692	0.9964768957437673	0.9991043464440457	Shirer_networks
1518	0.7972837743559116	0.7101621198216355	0.8737950202011778	0.913373198247831	0.9679363791476202	0.9799568834971017	0.992530112007074	0.9937861481274228	0.998607829338884	0.9968232855018535	0.9977160538842273	Shirer_networks
1519	0.8651969135676361	0.852643145828742	0.9440988376651156	0.9273012201207971	0.9625824742010017	0.9664528690793359	0.9944375878269542	0.998486498216993	0.9959941444455379	0.998272779205424	0.9992288825618749	Shirer_networks
1520	0.8175338971447044	0.9248898823024795	0.9422093422385271	0.9736651190071077	0.9602379894981552	0.9890878601033364	0.9945733361218273	0.995200400364654	0.997191593279635	0.9990473717094032	0.99892518905299	Shirer_networks
1521	0.624284643356226	0.844935441652356	0.9359716479784848	0.9527345345762345	0.9454828929282177	0.9646880689292026	0.9831495447897666	0.988763264335125	0.9944507502228362	0.9981585880504739	0.9988729817614221	Shirer_networks
1522	0.9315298553847404	0.9413318566751292	0.9122643932407635	0.9230265285796724	0.9779901460108007	0.9868733341925356	0.9794273273372838	0.9877282108742951	0.9980420223786048	0.9971512117672523	0.999204304495446	Shirer_networks
1523	0.908996144306703	0.8064445075972995	0.9757459285848895	0.9757336967242589	0.9865560561412228	0.9813528568165949	0.9829057388219633	0.9970164689490129	0.9971458659786978	0.9975124116752689	0.9972297866863853	Shirer_networks
1524	0.5670971878982034	0.8290830458664755	0.9562285370362464	0.9521899159659193	0.9804360738120981	0.9771804050634791	0.9862279340578537	0.9884311146745326	0.9976854161047125	0.9988082773764441	0.9989508803736279	Shirer_networks
1525	0.8048235343084126	0.8965141511054957	0.9094382699760883	0.9539530829229793	0.9789764229212166	0.9706282317529703	0.9907828971772473	0.9966928229443386	0.9973344192623671	0.998030509924795	0.9980296520145255	Shirer_networks
1526	0.8838702907642464	0.8571956152409039	0.919565738450522	0.9832368176645292	0.95577463336152	0.985326940401156	0.9933455310052752	0.9870827679467608	0.9984289808427769	0.9974695450502176	0.9983862914291276	Shirer_networks
1527	0.8998256514891063	0.8761807214518694	0.8693164563553158	0.9205491658700278	0.990366614125382	0.9927393916655969	0.9922427588203341	0.9908531871732136	0.9975350889983512	0.9959412802977219	0.9984329716078904	Shirer_networks
1528	0.6015951079372251	0.9554158148467085	0.94179694794275	0.9494560174785351	0.9868560847118021	0.9586479432485338	0.9804461192238465	0.9865548325354933	0.9974466969466242	0.9976848122394503	0.9990500744916594	Shirer_networks
1529	0.8853352937341892	0.8837188085768162	0.9044222255042866	0.9255866133463605	0.9873033413134968	0.9906520156808618	0.9937096872209821	0.9889256474266279	0.9964289139278173	0.99431921055682	0.9980795204877277	Shirer_networks
1530	0.8632796219248915	0.9340956918809364	0.9298099121294209	0.8333439633698455	0.927099636581473	0.9883894955785462	0.9866199605197665	0.9978216376178033	0.9920975330467718	0.9949967761805267	0.9992015239986736	Shirer_networks
1531	0.7191780766044803	0.9030948623137021	0.9318610996315191	0.9617820017285365	0.9692655478898234	0.9839602862549657	0.9897818901914213	0.9923045777494996	0.9941429961355741	0.99620037468903	0.9995607909900303	Shirer_networks
1532	0.8867828915981464	0.9275869385434984	0.9228211213209543	0.9150486872109094	0.9696104250150623	0.972837737708314	0.9949009440366341	0.9962307355903721	0.996620982710014	0.9965469301662782	0.9994459889163201	Shirer_networks
1533	0.879444162243556	0.8490532158063508	0.8751620999306825	0.9575363870581555	0.984930890436202	0.9740756536038324	0.9950019928117687	0.9820739321819705	0.9974046526031546	0.9976181349946409	0.996778704511675	Shirer_networks
1534	0.7717314775916131	0.8722295374579394	0.9432729481786802	0.9507448344733949	0.990078431921271	0.9768142216895399	0.997659273289254	0.9937830195349319	0.9975284122354946	0.9982202343494202	0.9983212616240329	Shirer_networks
1535	0.6535600332376907	0.8831502920141729	0.9713951124665683	0.9765293813248093	0.948323294810655	0.9851576086201551	0.9872642853460102	0.9884957568935372	0.9960196820723702	0.9966999415499861	0.9961579762896748	Shirer_networks
1536	0.8077445884683432	0.8646920763899701	0.9181456092052332	0.9657292301167458	0.9804625747605319	0.9896116255209361	0.9867780775403578	0.9951925069190533	0.9975611212112903	0.9975359998830134	0.9980491308013202	Shirer_networks
1537	0.7850998387763357	0.9573010690456676	0.9541267647210883	0.9649069890002167	0.9323527486650569	0.9545692961428461	0.9836628547441172	0.988873210443828	0.9984523991327661	0.9986406532040241	0.9973610301382624	Shirer_networks
1538	0.7406702955195081	0.7861849302304182	0.9205308591825838	0.9262021041374334	0.9693424720429262	0.9809730313239068	0.9858819050026459	0.9935085917206343	0.9924240990740949	0.9972272998211341	0.9989315303135272	Shirer_networks
1539	0.8407730000552138	0.9105750017659241	0.8950509329597557	0.947657720837356	0.9833350313913094	0.9892052837492202	0.9790035306086241	0.9935502736573852	0.997588721432345	0.9979440957282217	0.9992270024072978	Shirer_networks
1540	0.7208091761904696	0.9524585624902128	0.9618378102844436	0.9057310663982725	0.9732055907389493	0.9792494514135295	0.9909143640987879	0.9954242145723968	0.9975151806347691	0.9970464982905171	0.999157111972929	Shirer_networks
1541	0.8830449729942353	0.9499324196298029	0.9431524545300891	0.9930365520879979	0.9611273814934169	0.9943928134127963	0.9943714817281974	0.9951888830587239	0.9980053763963999	0.998917345798332	0.9988125412593168	Shirer_networks
1542	0.9031767232800135	0.8731174842100793	0.9338936803199036	0.9805061813152872	0.9777546062099455	0.9856360747299125	0.9958537473684752	0.9942932540637104	0.9938525865921894	0.9995521567975214	0.9991044357163352	Shirer_networks
1543	0.8218576357975441	0.7811358968310352	0.9046850117710533	0.9311830721315602	0.9434544003119715	0.990041021386276	0.9854479395157374	0.9926801589049048	0.998270352405601	0.9953889549631563	0.9987645007349976	Shirer_networks
1544	0.8112234158915802	0.8955494613393037	0.9532437228113224	0.9640670954540322	0.9737285480117354	0.9877784149410055	0.9949374502657135	0.9936485249886711	0.9949938961177621	0.9950483528541467	0.9995715427076433	Shirer_networks
1545	0.8343960625938468	0.9288278926820053	0.9505428445481938	0.9603226165428262	0.9637882796883803	0.9854280982766069	0.9956385809270205	0.9984799209790998	0.9974111228049201	0.9985703823747424	0.9976170885380737	Shirer_networks
1546	0.8661902475062315	0.9061560689715811	0.9594741396778173	0.9595880640498142	0.9859119392500354	0.967212285310557	0.9934309365195012	0.9948914067123483	0.9947876208134445	0.9887779562238572	0.9991548808303368	Shirer_networks
1547	0.9588998248710854	0.9016152137947054	0.8266040099062011	0.9547706594026295	0.960702152912326	0.9789506075638539	0.9932694838496141	0.9947412942253975	0.9948438670068922	0.9962806002191545	0.9977593392833848	Shirer_networks
1548	0.8830968046831854	0.9288943699360175	0.9091782376077322	0.9435384105699235	0.9777420898642699	0.9907604054843986	0.9897278168368938	0.9953687517882919	0.9955188528255074	0.9985120442304979	0.9986626141125186	Shirer_networks
1549	0.8362899197491036	0.8555058995985324	0.9738641295812761	0.974126727628333	0.9687147767172346	0.9711146470973477	0.9943884529668512	0.9962506012170803	0.996827364816162	0.9975586527107848	0.9992801930669135	Shirer_networks
1550	0.6980840409921673	0.8401622461181031	0.8974946417246956	0.9537125012018288	0.9723053094534947	0.97694163396837	0.9808210114911144	0.9970027180538961	0.993054043314494	0.9978582637567651	0.9994391061713555	Shirer_networks
1551	0.7637288395045122	0.8758631532604171	0.8708340820202061	0.9814235837282785	0.9741119751452508	0.9896832195145737	0.9650838465417877	0.9932607737598906	0.9958871481955515	0.9954903644657521	0.9991974597841426	Shirer_networks
1552	0.8549968834659922	0.7818540333694624	0.9508030906736699	0.9737884653695686	0.9342647322962819	0.9778256413165068	0.9918346477157393	0.9821238503960663	0.9980990506656262	0.998547733840766	0.9992437078919854	Shirer_networks
1553	0.7328329437676753	0.8858994696991525	0.9549290997617988	0.9697057806903132	0.9574870477223072	0.9867174197585675	0.9890320689895913	0.9946097315368149	0.9967983732983805	0.9982479321017237	0.9990378455455569	Shirer_networks
1554	0.8581874065618008	0.9039635591476763	0.9435249857963758	0.9412339552164897	0.9714424406972751	0.9862748625256781	0.989031554382516	0.9905555839629645	0.996701050816662	0.9967645587239349	0.9986013317349075	Shirer_networks
1555	0.8894945634130589	0.9363363875056423	0.911138891468149	0.9349751705554784	0.9874349544146647	0.9569628752397752	0.9884815726967784	0.995142528366413	0.9908485640036528	0.9977658753141644	0.9991809481644321	Shirer_networks
1556	0.6383970226269302	0.9126353945901348	0.9023882269191352	0.9674864934093581	0.9712938123251655	0.9747128713170807	0.9953863396364989	0.9942077586232603	0.9980630885340734	0.9971951634901465	0.9992958062185854	Shirer_networks
1557	0.719541501671983	0.8908324823884561	0.9294323512029475	0.9718216086932474	0.9725995334139994	0.9889091401242709	0.9876730988080371	0.9945543313260781	0.987049603398345	0.9985283801366154	0.9977818111384178	Shirer_networks
1558	0.8798976069678084	0.9102007433010342	0.9103602377737382	0.9106446650011335	0.9740431299400987	0.988457892018457	0.9858779734492228	0.9916845661952977	0.9978789325126302	0.9979066230988262	0.9990999891571294	Shirer_networks
1559	0.8811520931460888	0.884798889408134	0.8757887802040627	0.9574667571680034	0.9692295786502226	0.9904828677140873	0.9890350925972952	0.994637660119114	0.9957789089371214	0.9969665788424802	0.9993884350920428	Shirer_networks
1560	0.7390269448539291	0.8124111895368961	0.9313653284237879	0.9628959615117518	0.9783480217728537	0.976719358222119	0.9879904674880732	0.9970532198401733	0.9959042265677696	0.9977622082340589	0.998767332509757	Shirer_networks
1561	0.9175061752220157	0.7408595422913109	0.9643570894694362	0.9798960388731233	0.9663705214945533	0.9909562971050128	0.9845391530175285	0.9934348263316727	0.996137021589457	0.9982969754543234	0.9991215716654612	Shirer_networks
1562	0.7894640277864631	0.8952136354129137	0.9257021856679752	0.9195046738118978	0.946795065089799	0.9737318237362821	0.9770112483807026	0.9900891186698757	0.998041409947467	0.9986237165010907	0.9991913313551467	Shirer_networks
1563	0.8547304162246504	0.8502400070500093	0.8848032271131676	0.948577539652914	0.9665448875349343	0.9767723672368156	0.9895359406915123	0.9980054524120101	0.9975772730563492	0.9987155098838296	0.9982375595804438	Shirer_networks
1564	0.8332384759600606	0.9149308275741768	0.9333171968248832	0.9136242358063613	0.9617016647327579	0.9885189247109726	0.9874748622680687	0.9897531713967865	0.9949091582741565	0.9975295631792428	0.9980735840780282	Shirer_networks
1565	0.9019957990411329	0.887702999718385	0.9492264449474801	0.9267572184491537	0.969902032397433	0.979586759655428	0.9852314104984793	0.9964963894683788	0.9961421027784303	0.9983410500574328	0.9967433729596683	Shirer_networks
1566	0.9475547426115121	0.8900483643794218	0.961379400688666	0.981016154694498	0.93760813395135	0.9828863927528431	0.9782267099409354	0.9933960361519679	0.9954803582345931	0.9974470168931295	0.9994258220584888	Shirer_networks
1567	0.8764064732979985	0.9120000160564847	0.9624779839648965	0.9576601955718325	0.9568540989679304	0.9814986771872606	0.9965680121479148	0.9980402639716087	0.9963043114503247	0.9985036675587516	0.9983409962647871	Shirer_networks
1568	0.7695192811845826	0.9313086107823729	0.9192574034447631	0.944868298611427	0.9748190241785001	0.9832124317788232	0.9862529072490116	0.9945619489312167	0.9975418105594858	0.9983806648498926	0.998693175681318	Shirer_networks
1569	0.8578062313021841	0.9197587471971979	0.9633785738804583	0.9602226889643971	0.9555220323506033	0.9866727404129865	0.9892484127000255	0.9853759154460671	0.9985869701148906	0.9956409149374391	0.9994383304971731	Shirer_networks
1570	0.7045873289343814	0.8346401155672187	0.9121878349861801	0.8831795478782005	0.9180405913553038	0.9843217246934783	0.989764626931575	0.9879494163583229	0.9980933311287461	0.9984753281544989	0.9979060816393253	Shirer_networks
1571	0.8455495805037183	0.9355695720171058	0.9354152886594861	0.9768350914096595	0.952452185024768	0.9803375606817417	0.9915026311406213	0.9924918163735943	0.9965195299871584	0.9968286990952662	0.9971260409207543	Shirer_networks
1572	0.8327116065126531	0.6607702965753945	0.9596117156580268	0.97010981786062	0.9604386483884084	0.9899513946350046	0.9936794111209784	0.9921175094787239	0.9941728279367447	0.9977434571458667	0.9989237187829976	Shirer_networks
1573	0.8777646067287193	0.9320012416849344	0.9065771878976722	0.9754654628428467	0.962340757938517	0.9900744327308079	0.992858800676903	0.995622933034432	0.9918298024023424	0.9990582739700598	0.9976480910526901	Shirer_networks
1574	0.9364672934514828	0.9209451364461022	0.8770340700865425	0.9619375546151819	0.9236424772642309	0.9682244271048186	0.996088774386633	0.9920633085036121	0.9912241760813583	0.9969052033893796	0.9976018448055548	Shirer_networks
1575	0.8477251373136495	0.9287567257809836	0.7820085261382395	0.9273614060951579	0.981220661123453	0.9556952271183914	0.9785429788839097	0.9922006814463515	0.9919863162516661	0.9974398257052848	0.9981755377083428	Shirer_networks
1576	0.6817824825371764	0.9191716656174398	0.9429922701152259	0.9715107973724675	0.9680310146221924	0.9897617252687648	0.9881741201506404	0.9941853183568794	0.9971115097266013	0.9990886894490554	0.9984805393625894	Shirer_networks
1577	0.6088184121641579	0.77568512886491	0.9717105856631005	0.9499681434175478	0.9895267073180269	0.970967565611478	0.9900649274479277	0.9902138183027624	0.998741662040561	0.9983897416448346	0.9993742208406261	Shirer_networks
1578	0.9085358950417874	0.8794705823669573	0.8773527144881963	0.9601953845394539	0.9890983110097809	0.9861402526360077	0.9889320621114299	0.9923476586138283	0.9965328902254739	0.998972543692453	0.9964790372852517	Shirer_networks
1579	0.9087483024149248	0.9303427898427529	0.9025056188566327	0.9361152999169495	0.9714438425723269	0.9826037112639565	0.9550488839770385	0.9942843586397598	0.9967789636687197	0.9984885635601395	0.9990980876574351	Shirer_networks
1580	0.7543498240080319	0.928319013550468	0.9112120927800025	0.9432835932678323	0.9875490808461674	0.9895027436641133	0.9936723575391488	0.9981905992548697	0.9979482878490834	0.9969182495033668	0.9991714819444489	Shirer_networks
1581	0.9165629505779761	0.8601812220935596	0.8113676087235486	0.9612823312078886	0.9727677035793056	0.9760764067836201	0.9835184294629914	0.9950778477212404	0.9979908529768553	0.998312035895696	0.9993401908135792	Shirer_networks
1582	0.720993175920649	0.9441399279468686	0.955954037430799	0.969798376365715	0.9741404783230744	0.9744272661082899	0.9919372770042816	0.9953047553521941	0.9983175572704963	0.9976860040922984	0.9987680323365393	Shirer_networks
1583	0.8172502340019798	0.8589142912314554	0.8329081172884625	0.9638575176150238	0.9595429420456648	0.9830773156442951	0.9919230397098403	0.9903881803992202	0.9944735643083553	0.9957626288607404	0.9994291382898756	Shirer_networks
1584	0.634773567491105	0.9328963379786965	0.9168613873241106	0.9344034557806654	0.9856650681423076	0.9771665622886645	0.9968102954694991	0.9922706075873797	0.9958841920730497	0.9983687287390592	0.9991361089656605	Shirer_networks
1585	0.7127228930621954	0.9208636176410592	0.9617774303111448	0.9679394360975961	0.9784225496089851	0.9799312621384404	0.987545061808912	0.9971574834232257	0.9977224040175918	0.9982024125162351	0.9983456053754997	Shirer_networks
1586	0.7250017966778519	0.952597360610825	0.9291567391520793	0.9668562676386772	0.9866218021465039	0.9732744521558583	0.9930982389662025	0.9897083151667269	0.9971679413821852	0.9970722300197018	0.9970213187943953	Shirer_networks
1587	0.9447924537584012	0.9047431521584436	0.9182158420287873	0.9587753096966007	0.97617271367904	0.9798908604005292	0.9917004258074276	0.9996439137199516	0.9962808954741674	0.9981105163101665	0.999009528680026	Shirer_networks
1588	0.8296920655516816	0.862815298438886	0.952826388332744	0.9507291414845205	0.9640162286580328	0.9865454458845213	0.9856778479554816	0.9929056196797478	0.998490747301159	0.9976714874357089	0.9987942369206424	Shirer_networks
1589	0.7981949643073327	0.8845206565176595	0.9385231420171377	0.9581702660023711	0.9608488829058965	0.9840416100089391	0.9904756966863286	0.9919072802431669	0.9967104613143499	0.9976940360475333	0.9988223783908791	Shirer_networks
1590	0.8766978945425787	0.970585684491478	0.9519696682608196	0.9337371380023164	0.9734028282952927	0.981571362837681	0.9889733296869772	0.9886183347905265	0.994089960239219	0.9984552569719769	0.9992728551712586	Shirer_networks
1591	0.8289127619295532	0.9482260168869238	0.9462238501077824	0.9646455071060687	0.9581879810890699	0.9650769929089148	0.9909038616192424	0.9964025125306599	0.9975647177470043	0.9976098235912058	0.998581520643939	Shirer_networks
1592	0.9145207140531548	0.7600397267699339	0.9186209307382566	0.9525583157096015	0.9786409418028058	0.9706865382922292	0.9860975250609325	0.9966810733297111	0.9994038576716072	0.9980070607298565	0.9988350552634767	Shirer_networks
1593	0.5994592290518512	0.8476616340384422	0.8671143611840995	0.96831823579229	0.9592186895528662	0.9905328741260518	0.9932753039438879	0.9947983512306325	0.995314687564699	0.9985278668100884	0.9977181789646254	Shirer_networks
1594	0.9125222883330236	0.8622092898522605	0.8920564432333803	0.9535400378417785	0.9794032838670452	0.9896405170501024	0.9828053755778177	0.9978318396065768	0.9984110863108571	0.9982020640734179	0.9991449355433986	Shirer_networks
1595	0.8830024242319897	0.8932969221178362	0.9727402457381262	0.9495375854702994	0.9364105533142633	0.9861355487399608	0.9843068359083	0.9985260034915595	0.9985160130452103	0.9984134250736291	0.9976527158678784	Shirer_networks
1596	0.8677730139568063	0.935192610401837	0.9533526330507124	0.9543893241560377	0.9673029351975382	0.9897965439936467	0.9945377308089893	0.9952756780740462	0.9968862916891875	0.9984402449357199	0.9988818129169774	Shirer_networks
1597	0.7331132260866854	0.9183490713425335	0.9443321001002525	0.9097538421062591	0.9888712703437412	0.9834749407763279	0.9939371781044718	0.99647062906161	0.9965562366312457	0.9987943852051338	0.9981489264415144	Shirer_networks
1598	0.6193684237599212	0.8192182756589552	0.922471087209732	0.8965696165480503	0.9654568444746405	0.9843906445319789	0.9900877452961586	0.9974195438588513	0.998190397899296	0.9984443600072985	0.9966014913630444	Shirer_networks
1599	0.9468679259626754	0.8820398082373392	0.9267897178178752	0.9561991382910988	0.9816375910359426	0.9899575383214567	0.9955069645845246	0.9925796112620578	0.9918639085291021	0.9972209259007404	0.9980085092749683	Shirer_networks
1600	0.8127209958126518	0.8715682725091173	0.9367770932759545	0.972210702012212	0.9771714984444219	0.9850943895976638	0.9893024631532444	0.994147635965901	0.99191851076994	0.9979996644235589	0.9991845977729645	Shirer_networks
1601	0.7824450303291353	0.9192987275482998	0.9631453013471196	0.9612486799302411	0.9756898247218664	0.9829068379918006	0.9866175234352703	0.9940839849444902	0.9970442673389674	0.9972408747627807	0.9980589129688854	Shirer_networks
1602	0.8650608078649084	0.8485786973130098	0.9340926858910934	0.9568143291718347	0.9794662969895269	0.9860000756707132	0.9979443109533265	0.9941312866593847	0.9963427633219986	0.9972892921326639	0.9997976624630696	Shirer_networks
1603	0.7645875334249455	0.6423811182508252	0.9223528796098946	0.973154111577953	0.9833803250644568	0.9892927857306253	0.9940113172624725	0.9943929331896622	0.9986109365366124	0.9989754466149254	0.9977701607674023	Shirer_networks
1604	0.4330075503790497	0.9091915277605442	0.9390436338410366	0.9179707753698096	0.957213488544579	0.9902907425881529	0.9932990767830324	0.9889433727340452	0.9876065759771951	0.9981509675149027	0.9991385668531884	Shirer_networks
1605	0.8079579169856841	0.8922648486389915	0.8454896596037363	0.9108424194745877	0.9555812810598525	0.9789858918416712	0.9863831912430506	0.9976563298106016	0.9977502267620477	0.9974461708759266	0.9982900408901374	Shirer_networks
1606	0.7355287215296498	0.8831597205221342	0.9512505202052068	0.9320723760459217	0.9701689156695209	0.9873642113313601	0.9946389858535711	0.9976379075558071	0.9952891189262694	0.9955451458916029	0.9982002496635491	Shirer_networks
1607	0.7844477416505722	0.9411352896928399	0.947460698466301	0.955541806401385	0.9801459245043673	0.9931808588966486	0.9886804696651059	0.9959154240591268	0.9974927768553105	0.997082972923378	0.9991473091214146	Shirer_networks
1608	0.9329322900147055	0.9376182831542209	0.9703684181699	0.9724106955896461	0.949225063644134	0.9538001996944292	0.9876785164604205	0.9923660990876397	0.9940435709964759	0.9972199066937172	0.9983229343955655	Shirer_networks
1609	0.6686312801386032	0.9621260814316503	0.923900281718768	0.9460391257674379	0.979611627994654	0.9821674447387173	0.9931576746324505	0.9911126551275236	0.9954845043116706	0.9966128463444952	0.9986429755533945	Shirer_networks
1610	0.6793521567092067	0.9434670225250793	0.9336083856430546	0.9369629191541927	0.9753688165160267	0.9890850590297008	0.9880243004808769	0.9935820358491069	0.9978972403474711	0.9947987246765565	0.9982912603472738	Shirer_networks
1611	0.7781688673126199	0.8621129212820089	0.9764488260744373	0.9640652075747195	0.974925554984485	0.9836308772413216	0.989808777812063	0.9940822797994067	0.9975157718270495	0.9991304460809444	0.9978780032645342	Shirer_networks
1612	0.8366869036253604	0.8661721728701075	0.8882947378717769	0.9563131581439841	0.9852564638568249	0.979143131382644	0.9978110567090094	0.99455222104659	0.997835683695908	0.998561472072035	0.9989630391998352	Shirer_networks
1613	0.9092524822735075	0.7316295921514224	0.7938849315700651	0.9207231527173234	0.9742706997488446	0.9912908932657918	0.9847464328593877	0.9953218700388202	0.9942305694262337	0.9975637693876805	0.9981151367093415	Shirer_networks
1614	0.6399093457477228	0.8738856837402192	0.837152083938788	0.9153511056887331	0.9490211275360622	0.9908309051487644	0.9814928856285925	0.9932833293259837	0.9961322953438456	0.9978126750971488	0.9974118651578752	Shirer_networks
1615	0.8477045647095068	0.7612532032887063	0.8254696349988453	0.9359006691430795	0.9598511868992037	0.9804949866199177	0.9838236810088992	0.9942098561012125	0.9935513347416998	0.9976774220060725	0.9986323854173116	Shirer_networks
1616	0.9204643521746716	0.9074109384037322	0.8262573208867606	0.9515678498965315	0.9552095526514559	0.9853625747958918	0.9739441384420302	0.9949134280536444	0.9971233044702549	0.997921121984638	0.9985949810292755	Shirer_networks
1617	0.8880135659670709	0.7662475138292183	0.9078671757137785	0.9457780244509147	0.9707187990282905	0.9692452135929193	0.991112776592141	0.9969783656402649	0.9988651404770812	0.9988606973216256	0.9984373975347761	Shirer_networks
1618	0.889772929930701	0.7136937082223687	0.9477541367167203	0.9240150837656643	0.9807551378887108	0.96605320859937	0.9960880634080824	0.9899608353157222	0.9962690282680053	0.9977326814063585	0.9987524947639488	Shirer_networks
1619	0.8932883941135438	0.9576088787043567	0.9445978957907318	0.9832920292811742	0.9652173272516212	0.9754626960610625	0.9827790154610613	0.988794024202395	0.996142730580915	0.9973267858210733	0.9982762327882612	Shirer_networks
1620	0.8598765897579719	0.8639387390704255	0.8443570486009746	0.9620552550010298	0.9772101527040877	0.9811830025317743	0.9721931192153482	0.9953300481154486	0.9959663459905559	0.9986562431882796	0.9995390031614876	Shirer_networks
1621	0.7627944422568285	0.645703367349799	0.9553475856307642	0.9527989527235323	0.9785778594572561	0.9873364708166255	0.9824488910774587	0.994774972720262	0.9957089840610474	0.9984349609121951	0.999008339067316	Shirer_networks
1622	0.6551199428991867	0.9104121930195591	0.9503067126105305	0.9278612703295136	0.9645678346002032	0.9811629549061174	0.9857189701308314	0.9954425363480065	0.9969986501190308	0.9992820773100051	0.9982573912299495	Shirer_networks
1623	0.7474131293115265	0.8764259352253733	0.9293272055817596	0.9792291809070168	0.958919430322413	0.9677687048348402	0.9883461734776938	0.9940604730847987	0.9993239707459652	0.9971035267309702	0.9982763009774076	Shirer_networks
1624	0.8168590953269517	0.7743453203318386	0.9100783320145518	0.9667825159595309	0.9724229957289011	0.9833940089584443	0.9951476697562186	0.9927982516550047	0.9948358649611772	0.9994762665218465	0.997804209953961	Shirer_networks
1625	0.7292902003072443	0.9092383587318494	0.8679266033897325	0.9726126617505435	0.9717690684310759	0.9735339120258084	0.9903246625919222	0.993186655424956	0.9941547501760246	0.9983234231716848	0.9991549092097614	Shirer_networks
1626	0.7134611205293895	0.828787353290369	0.9136694803786368	0.9360837423006825	0.9880264926652138	0.9873061839114131	0.9968783868145394	0.9985781987565514	0.99858774419285	0.9988205420770223	0.9970077408297068	Shirer_networks
1627	0.5749703468607765	0.8495975452348015	0.8961015283300161	0.9707585445745791	0.9757524455813399	0.9858017542780946	0.983647229459042	0.9926798429088843	0.9977941664841313	0.9986476007627855	0.9989509201590795	Shirer_networks
1628	0.8337443780974515	0.9119388164911897	0.9573512194628567	0.9710382467360397	0.9768586806253398	0.9833515910668187	0.9890234950850113	0.9938287830582797	0.9984116373868008	0.9991477556470869	0.9991809246496628	Shirer_networks
1629	0.8524378204069029	0.9699291947454023	0.9196908219474209	0.9814691722522972	0.9873426260068923	0.9862952899823239	0.9914661888962403	0.9907054818735379	0.9975113995197632	0.9991096017744604	0.9990818913036059	Shirer_networks
1630	0.6901718425228677	0.9241332211346893	0.8048357437520233	0.9758612316100358	0.9658186751246574	0.9934992358787376	0.9841097230798042	0.9957972511466667	0.9984562522026562	0.9980517255720626	0.9983768920019571	Shirer_networks
1631	0.915135245056458	0.8942228086991147	0.8986893258023617	0.9391783858025318	0.9834845975785574	0.9758839325973178	0.995060689326279	0.9944074554438668	0.9944288428403013	0.9980383926630123	0.9987914881129256	Shirer_networks
1632	0.8968684125604784	0.948719612969115	0.944755763996042	0.9259194189451423	0.9731871532526369	0.9838260211496416	0.9935369922499053	0.9928800928534871	0.9964393174652202	0.9983736686437397	0.9977315589686581	Shirer_networks
1633	0.8505083967839051	0.9223773292094131	0.9529535666630438	0.9751827802238608	0.9818005250320576	0.9887344759813214	0.9867416130742332	0.9932846220320539	0.994855257400851	0.9985155908204315	0.9976841539922783	Shirer_networks
1634	0.8790767011039542	0.8780361370681613	0.9347654051994503	0.9539995125546588	0.9871442333495122	0.9690902116568689	0.9833105234814701	0.996691862945639	0.9972139605000232	0.996402271426911	0.9978393896466038	Shirer_networks
1635	0.790731405225571	0.8746883491583193	0.893315298943319	0.9410157947558002	0.9834109330011245	0.9840010694468533	0.9923163637407405	0.9950309049646198	0.9964454236007185	0.9966110422438259	0.9985707136238605	Shirer_networks
1636	0.8836122182662368	0.8612002596821202	0.9306939804282885	0.9533069696391433	0.9866143418220379	0.972704499269933	0.9966157833755548	0.995525832562201	0.9976979267938939	0.9987298663395665	0.9989919961944231	Shirer_networks
1637	0.5827977757842969	0.8308184214702414	0.9502319394360978	0.9187916715091307	0.9514343270345451	0.9911536662458669	0.9844160629877016	0.9930887113867661	0.9975601311492921	0.9979338901525975	0.9978068169715619	Shirer_networks
1638	0.7112179313731137	0.9493353297343556	0.9186839771808339	0.9546630099926756	0.9540424354754254	0.9680920693865618	0.9960063334076633	0.9984896541083521	0.9970214924652083	0.9982236872720528	0.9971999749864353	Shirer_networks
1639	0.8474196991522716	0.8469340336843271	0.920660704081167	0.8788950518280204	0.9615865405621458	0.9896186797016391	0.9949264968729821	0.994504019839011	0.9964851746735932	0.9939200790899296	0.9986521077290447	Shirer_networks
1640	0.7733363534550561	0.7502166603106937	0.9368143564129225	0.9272249009379918	0.9656651925506035	0.9869770935750378	0.994396677004665	0.9914210574302358	0.9972234953524506	0.9987232181280845	0.9974606852425172	Shirer_networks
1641	0.6794252905947729	0.7864132449511245	0.9649222047765859	0.9177950995326979	0.9869320355104754	0.9816713373242469	0.9855698966932873	0.9969159454415932	0.9964616327767445	0.9976951080213139	0.9990705947167619	Shirer_networks
1642	0.7574028222766047	0.9329528995924445	0.8756509721555077	0.935783250562078	0.9434923989667872	0.9585289821387075	0.9848227660759927	0.9920783112738982	0.9960226632334863	0.9955568672660906	0.9986797051114075	Shirer_networks
1643	0.8090156414395553	0.7923147891037042	0.8670563244734155	0.9548349197027552	0.9843586572583624	0.9922607315153075	0.9933937045305353	0.994765740035662	0.9974441281642197	0.9983139969919987	0.9990995005987022	Shirer_networks
1644	0.7369590537272982	0.8137612086061282	0.8878690220999814	0.9453521806531605	0.9335157308261305	0.9837909162559604	0.9877526911057445	0.9971173227772049	0.9970645769980461	0.9983827804144032	0.9984852589641771	Shirer_networks
1645	0.8945585211859021	0.8199028459430329	0.9538035757596701	0.9359064037434768	0.9797346356867316	0.9128039716156149	0.9868137287343632	0.9944883148179527	0.99425806654758	0.9977724094602644	0.9987446212885769	Shirer_networks
1646	0.8047114137268044	0.8568973403477796	0.8697668470968879	0.9671589442589316	0.9623731906140989	0.9910207433186835	0.9919306528197072	0.9905301300607059	0.9974719565309891	0.9987123222528246	0.9991805165643277	Shirer_networks
1647	0.8726462219603686	0.9567957603720977	0.9639568685753124	0.9298919502032343	0.9552031315513881	0.963318607995822	0.9855667323562717	0.9949721714780756	0.9947134379618074	0.9955505009541177	0.9979330903066689	Shirer_networks
1648	0.8168603591511339	0.9223318506065235	0.936458815648025	0.9669862104295026	0.9676038418963684	0.988001396357622	0.9975263984479538	0.9927842378582628	0.9971302843370389	0.9989422431286117	0.999166852590031	Shirer_networks
1649	0.8012057116828616	0.9328251412558486	0.9180297731478222	0.9801544541950248	0.9509948423157135	0.9794377092134351	0.9907182087976028	0.9937612768404517	0.9982101226220534	0.9966291500831721	0.9984984668759758	Shirer_networks
1650	0.9119134746047377	0.9506537052608144	0.9187468764451434	0.9677248822121995	0.9504148342173894	0.9888888650840097	0.9860111190277064	0.9970434387450673	0.9984598180569882	0.9988472424192644	0.9990838404448844	Shirer_networks
1651	0.8502077697826336	0.7553165785395006	0.8274844680195248	0.9310013269373704	0.9811216252583086	0.9902494884041348	0.9850014381145491	0.9936581921185204	0.9952341146812983	0.9989290621442537	0.9984687565084768	Shirer_networks
1652	0.8931686165699939	0.935331348916463	0.8090148501486643	0.924758061456247	0.9784408613235297	0.9776997857679823	0.9886374089128902	0.9949969299432664	0.9970053233967737	0.9978307096106271	0.9983053483340584	Shirer_networks
1653	0.7747452274363056	0.5878465664059831	0.9713477187430779	0.9624865758921602	0.9826507135540358	0.9764725279264792	0.9865775136288306	0.9969361726411934	0.9984758881637563	0.9947121557122167	0.9990625830093469	Shirer_networks
1654	0.8120707728508648	0.8509653049044852	0.9516580977750915	0.9735842975337877	0.9900371206921381	0.9888338394707274	0.9860488189872967	0.9952145991352797	0.9980589269132017	0.9985257278321933	0.9994664739480112	Shirer_networks
1655	0.4888820978377581	0.8245730054558693	0.8827845361544499	0.9514014093609784	0.9806713076209341	0.9782813862103477	0.9917316055808132	0.994246113908007	0.9954263991966583	0.998158426140854	0.999361235977694	Shirer_networks
1656	0.847511402066154	0.968612357482814	0.961124439366442	0.9387742704460151	0.9649326387289056	0.9908109653782737	0.9954017067866884	0.9948091798388768	0.9933371535766821	0.9971823963686569	0.9979311294230068	Shirer_networks
1657	0.8255776035053578	0.649609639753489	0.9174221095347641	0.972598758705513	0.9675502529485511	0.9874215041417208	0.9947500189188624	0.9950679204929087	0.9967225528035775	0.9967315605248395	0.9980677986669085	Shirer_networks
1658	0.726580414009029	0.9185265904497828	0.9452080810921896	0.9732662442203747	0.9714429228573945	0.9884753368960166	0.9828470708274785	0.9947531448136686	0.9929219277446157	0.9966699612006481	0.9989460271896415	Shirer_networks
1659	0.8908637703107568	0.8916178685794953	0.9488984039288599	0.9699077806878307	0.9856290117354456	0.9761529954340267	0.9915822935880299	0.9915404320752716	0.9943113711779158	0.9986436671813476	0.9960206962751892	Shirer_networks
1660	0.6575088315626287	0.9647814764123274	0.8403447588570362	0.970094529754123	0.9869378267867495	0.9791317570380305	0.9903797828061554	0.9981526068857088	0.9971615462445554	0.9973944672840747	0.9964619152146492	Shirer_networks
1661	0.7665335645630609	0.8515996879186003	0.8615410239895629	0.8992464120861079	0.9844069640872627	0.9950943926516396	0.9914515040115	0.9953534168048008	0.9979172061031123	0.9976473163818413	0.9987753417084668	Shirer_networks
1662	0.900284121451291	0.8405090216009372	0.8638172659216143	0.9772263187630374	0.9814240231853459	0.9927497345058597	0.9835958055369188	0.9909013016196628	0.9924726438393096	0.997878058920755	0.9981963028777324	Shirer_networks
1663	0.8925006140485237	0.9248259019144334	0.939838713769503	0.9585512260472278	0.9805968700593586	0.9852387673018492	0.9845420169916868	0.997813227315916	0.9972728269752438	0.9957370554694496	0.999120067492917	Shirer_networks
1664	0.9588715774574665	0.920385966646583	0.9850623074860708	0.9422525561807941	0.9601406814391183	0.9794964894140634	0.9928448138647379	0.9952498998116817	0.9956565112782887	0.998200328411794	0.9992648319321809	Shirer_networks
1665	0.7285016169963177	0.9430564639821031	0.9334066876270715	0.8638051165139357	0.9832210938270811	0.9794812511021193	0.9859209189594348	0.9927768737131712	0.995185196920632	0.997339099258977	0.9983438867216866	Shirer_networks
1666	0.4443161131341775	0.8111411212067506	0.9088721333685271	0.9718264035488514	0.9746745777919379	0.9754771261929625	0.9914456148839677	0.9937683698250037	0.9946588940643213	0.9987550771320934	0.9983656036167627	Shirer_networks
1667	0.7447708593743896	0.8543195654379392	0.9193866826823082	0.9450831345049464	0.9775055402312827	0.9930740239767676	0.99553016738742	0.9887447953610273	0.997428177539964	0.9988328040540925	0.998314963851004	Shirer_networks
1668	0.5634147192212975	0.950620755199272	0.9272979641470391	0.8772911667147409	0.9793371801971478	0.9880785597232458	0.9803236956963193	0.9922690566091087	0.9960418661736195	0.9985707872336221	0.9986526582952386	Shirer_networks
1669	0.8136137647484152	0.8745379228871614	0.9648659717304768	0.9194705917733428	0.948722858527849	0.9936677743862564	0.9837935441148484	0.994009690330665	0.9979299279331768	0.9978045174755115	0.9990444472006025	Shirer_networks
1670	0.9300884407651427	0.903082960690816	0.9126586344687532	0.9581876839525695	0.9685700615046973	0.9785300027837236	0.9947916062370714	0.993340546392668	0.9967954722818981	0.9972548409088009	0.9985968956742888	Shirer_networks
1671	0.8997282693642162	0.796592601949442	0.9482909054665014	0.9330162164982775	0.9543764748336452	0.9809937021825577	0.9922166238465865	0.9895985759011177	0.9974948671298816	0.9977609581072497	0.9990444517187158	Shirer_networks
1672	0.8730200244072182	0.8554439257451956	0.9549338147261377	0.9135902330589524	0.9608925667973658	0.9594306917054699	0.9895055124736846	0.9878429895241985	0.9972836956234865	0.997262331793973	0.9992128161337779	Shirer_networks
1673	0.8523806980723668	0.8068191774250114	0.9753843303991252	0.9509823104141939	0.9499142750876644	0.9887918404984949	0.9924149637754167	0.9926169677106678	0.9971026488576101	0.9968388811142955	0.9989682751233637	Shirer_networks
1674	0.7636665570597573	0.8108913799454079	0.933686477098872	0.9717022214815115	0.9644871513719913	0.9803240163125992	0.9879249173566534	0.9939190962316335	0.9934218715634854	0.998872931875088	0.999183480795937	Shirer_networks
1675	0.8659692114041776	0.7222144703374529	0.9178206375875744	0.931379867283204	0.9732566653132666	0.9824281632314111	0.9846490338025712	0.9921495332957968	0.9952423760103609	0.9979681181308151	0.9989392819391165	Shirer_networks
1676	0.5223738021728798	0.905324266453061	0.9552828384924669	0.9404494941392461	0.9761030064688196	0.9803520597851811	0.9909130507315895	0.9940482251759358	0.9963168396672251	0.9982719625081806	0.9987508884462961	Shirer_networks
1677	0.729806766183961	0.799630372410101	0.8959355213835323	0.9817573021601892	0.9697270545179792	0.9780039416038282	0.9875848244625397	0.9949727073079009	0.9969608834583213	0.9972531480333394	0.9986243279187698	Shirer_networks
1678	0.712381006424809	0.9214158602957372	0.8301314720455937	0.974985298419746	0.9861217332314834	0.9873248079000441	0.9892566166555404	0.9982070329721003	0.9946069327072353	0.9982949202692413	0.998876261331751	Shirer_networks
1679	0.8913133143644328	0.8234268662048476	0.9251370824998848	0.9404527127021992	0.9563591179020614	0.9791470141921428	0.9914947383610845	0.996138984233723	0.9966553869892767	0.9981060308997556	0.9986358763928261	Shirer_networks
1680	0.847046674170468	0.937375355333506	0.9246090390235235	0.966939916468535	0.9806192945032952	0.9915468503163194	0.9834540605050468	0.9937471571983152	0.9975158497283355	0.9986722555655025	0.9977332023442629	Shirer_networks
1681	0.7834284447387135	0.8966437613509981	0.959009659743302	0.9096909838511418	0.9618099835177617	0.9727641382405153	0.9843956351051903	0.9948925360878748	0.9953272942103879	0.9977863065257008	0.9990912852050995	Shirer_networks
1682	0.7506898023357419	0.9274569590947845	0.8867693318307392	0.9530779978750901	0.9819006244812891	0.9707609176110157	0.9965040213241991	0.9911590080286132	0.9929563270637897	0.9991053338001985	0.9985496367928886	Shirer_networks
1683	0.8490848341732515	0.9533050998228217	0.84858836876958	0.979636280201019	0.9755354832195398	0.9778545195633072	0.9805043619653679	0.9917794917176173	0.9962213021105653	0.9973459273944111	0.9994096567968822	Shirer_networks
1684	0.8942812906861025	0.9347173163932189	0.9197719280927573	0.9842054479380622	0.9754513973043152	0.9876728429874421	0.9814652065551954	0.9906736330474001	0.9940550625642603	0.9976165109978457	0.995553462572049	Shirer_networks
1685	0.7288301421808605	0.8507408322029046	0.9658638493476461	0.9305036760157201	0.987458709478543	0.9873862115359867	0.9855433077780418	0.9914731943500582	0.9981760802236035	0.9969976843386984	0.9991238491401245	Shirer_networks
1686	0.9211252618742873	0.9535919754837956	0.9434708343578576	0.9473323451444097	0.9660479759598068	0.9787422876795686	0.9896196783469741	0.9949390375290112	0.9979907258591995	0.9983210352809184	0.9988131836595219	Shirer_networks
1687	0.8276129116811597	0.7461062414580721	0.9576546901362181	0.9724038413317443	0.9441402044453209	0.9658736181741845	0.9933383536668101	0.9954818407178901	0.9931539515127897	0.9967885760037947	0.9988057932303673	Shirer_networks
1688	0.6917718150561837	0.9124164876487681	0.892234698360306	0.9743566135257115	0.978152365362873	0.978355068211652	0.9918155301115406	0.9968632483003461	0.9952645036536489	0.9964941163829306	0.9979908182286333	Shirer_networks
1689	0.9166005462676916	0.9309793475578523	0.8728073111344876	0.958153244723857	0.9665691591473153	0.9745103784645993	0.9929271127930219	0.9922908736303575	0.9957901797208417	0.9959058064239109	0.9982496329151551	Shirer_networks
1690	0.8454304174116044	0.9569489761367895	0.8798729724968022	0.9633696193060385	0.9795153664985965	0.9760855347861139	0.9916285213839882	0.9921723425059807	0.9964422945084517	0.9974911613275174	0.998272360174706	Shirer_networks
1691	0.8275156117022378	0.837429900978016	0.9782766459509302	0.9725731877459074	0.9384751413505139	0.9863463974955334	0.9911647695021766	0.9934052483930786	0.9974469487073226	0.9992186625552965	0.9987386070381947	Shirer_networks
1692	0.5035729514905943	0.9430500193432727	0.9341455742095961	0.9230279220638821	0.9643769786344204	0.9926954694783512	0.9814057689196626	0.9919088171212813	0.9984370990299725	0.9969754505510477	0.9979705158627683	Shirer_networks
1693	0.88306743641223	0.8941085740538697	0.881616989238855	0.9736107245284257	0.9444535850501502	0.9784605688264386	0.9840989244704411	0.9917077724083039	0.9948860073733947	0.9983090678317568	0.9992996070199824	Shirer_networks
1694	0.8208812064622952	0.8822579446475052	0.913673165204557	0.9717274637536972	0.9553021836210155	0.9803358764910945	0.9937233569614897	0.9957512836488751	0.9935586715850989	0.9984203111297211	0.9995202389769089	Shirer_networks
1695	0.7640133296379734	0.7504088642601794	0.949179577482775	0.906978784891461	0.9721891556527034	0.9880150798986911	0.9787519143807508	0.9968394728798183	0.997430413716941	0.9977133795753504	0.9986238591288972	Shirer_networks
1696	0.8404942537495804	0.9226214766265978	0.9401790273935753	0.9741293343584312	0.9692964257710532	0.9705291454714859	0.985767466679705	0.9927369516026634	0.9967818236823953	0.995511978542439	0.9956380601381507	Shirer_networks
1697	0.8016631921387131	0.9220628495480276	0.8623738620736896	0.9115428881236796	0.9780996205902406	0.9857643204302073	0.9772899243371727	0.9977376667248841	0.9956037827950027	0.9988242707275744	0.9990732418035377	Shirer_networks
1698	0.8522889043761159	0.8233412541046786	0.9104116601058319	0.9510600244565348	0.9535790517039786	0.9842677084814532	0.9909238328618172	0.9908577173258766	0.9971261688086617	0.9988457095431607	0.9987774516566921	Shirer_networks
1699	0.7355504370089139	0.9212542708785132	0.8896696921262497	0.9378881224453052	0.9592222875891171	0.9616854622072486	0.9955110030200796	0.9862654425043671	0.9969209139319881	0.9982491135562843	0.9986273126813677	Shirer_networks
1700	0.9103387443976021	0.7528305865877726	0.8568280345613992	0.9616298517782496	0.9908915054795011	0.9893969936349574	0.9951495526180107	0.9886182449340272	0.9970053390828217	0.9987730815777637	0.9990045123865343	Shirer_networks
1701	0.5697839111141683	0.9396016752836125	0.8990427195041126	0.9631724274461625	0.9667893360774653	0.981274990373887	0.9906721807253063	0.9856898346286327	0.9955500699085371	0.9967576590341802	0.9974089924770957	Shirer_networks
1702	0.772970601737335	0.8699714171980075	0.9465116889080925	0.911034641374455	0.9838937255736017	0.9899784099512605	0.9919138619879733	0.9956838318793471	0.9976791987541125	0.9951821554616396	0.9991149298528132	Shirer_networks
1703	0.7562419287047697	0.9317038738122123	0.9041905546270561	0.9674461525132234	0.969702655233361	0.9873631786988953	0.9828834645698046	0.993130443351848	0.9975242298819825	0.9990604115221915	0.9979870284269095	Shirer_networks
1704	0.7888813470930788	0.915885596304814	0.9000720425007145	0.9418122601149955	0.981396060704584	0.987704570872544	0.9916617165752246	0.9946455798008559	0.9983971391661974	0.9973951401240286	0.9988526569189728	Shirer_networks
1705	0.6775360786214877	0.9295096139723071	0.8411521157028656	0.9550610665151704	0.9700126940925915	0.9880454438459016	0.9910940095933385	0.9919104196500301	0.9935630897885173	0.9985268344998681	0.9989471575037746	Shirer_networks
1706	0.9710136931942629	0.7602713178482419	0.9167628298604094	0.9133475626362457	0.9833944076036593	0.9728713956584334	0.9872618312803884	0.9914622431121967	0.9958934702279533	0.994669736341383	0.9981107267638327	Shirer_networks
1707	0.8217363756244715	0.8270346714000945	0.8518825947659188	0.9681922244145977	0.9884951663489627	0.9767303117477707	0.9922645542915904	0.9926075604321447	0.9960055686686261	0.9991686179506551	0.9993197682860965	Shirer_networks
1708	0.8925701151392209	0.7112294006226251	0.8906179378751669	0.8772373016678019	0.9784245165998058	0.9799597585171256	0.9879454730265276	0.9964023941095946	0.998458428641273	0.9963537917025802	0.9990139335965732	Shirer_networks
1709	0.8295857259483475	0.6500482240315866	0.9086245516620757	0.9424137445954767	0.9766932493811591	0.9800852051450322	0.9772004923197205	0.9956360900866095	0.998264952375702	0.9980005463441051	0.9994566931536949	Shirer_networks
1710	0.801452510202259	0.8753528236513823	0.926325809048854	0.9635306822538777	0.978056389893694	0.9865087165266153	0.9762657156816498	0.9946139843377335	0.9979203594665768	0.9988066621439666	0.9991343179306045	Shirer_networks
1711	0.9305264371058193	0.6894425572263563	0.9256306940860004	0.9538444352118955	0.972893812251275	0.9725513013397171	0.9931975690316215	0.9941402860130487	0.9978588330439448	0.9985276125012398	0.9988656376340005	Shirer_networks
1712	0.8966422803790774	0.7883409454409125	0.9625154051887408	0.956833276093242	0.9906566400455706	0.9892211710108285	0.990154790993083	0.9925807905782495	0.9954957112275326	0.9969733146668078	0.9994189557136641	Shirer_networks
1713	0.7154581312443418	0.9052374550843827	0.8906655219536788	0.985787343264261	0.9687609532841723	0.9711613905453236	0.9941491859878462	0.9899452217000287	0.9971706092901561	0.996771421704564	0.997469693119853	Shirer_networks
1714	0.8039340680385996	0.8772823577741362	0.9221279096430283	0.9604610776962028	0.936608627594704	0.9748531186589786	0.9852988850638722	0.9956690329602998	0.9918534720134164	0.9968774096276241	0.9991419496986533	Shirer_networks
1715	0.929932436976719	0.7870953864082989	0.9664048773791603	0.9614708811426441	0.9570285938710353	0.9683542621253857	0.9916416638253092	0.9926875656297178	0.9963071533674965	0.9976279849006935	0.997457626169661	Shirer_networks
1716	0.9229633565059544	0.8772411584362061	0.9684271959280774	0.9397268316472103	0.9823974279622121	0.9740653947452537	0.992838862536183	0.9913157233088103	0.9962132337906636	0.9984852361639546	0.9972324376389328	Shirer_networks
1717	0.877059115083208	0.8881616292871036	0.9621701966977266	0.9830505257795142	0.9791877164998818	0.9829525928816858	0.9826022331575266	0.9930082618112511	0.9966155441157762	0.9982816077031198	0.9990722058608276	Shirer_networks
1718	0.5651966992263597	0.783814017780832	0.9690522231193297	0.9670425328210749	0.9572098294599901	0.9837310828887846	0.9897716009803734	0.9968004315364813	0.9965428462578871	0.9965291011597063	0.9979057475735152	Shirer_networks
1719	0.7776768783084	0.8944868388944249	0.936830284856363	0.9134637685390141	0.9791483014940064	0.9874347607182986	0.9909298342999779	0.9952221462983292	0.997235519379293	0.997219976103501	0.9994469594602812	Shirer_networks
1720	0.7178477623585229	0.9235122842966786	0.9023111914154659	0.9479875386600143	0.9851323489240007	0.9846958444186225	0.9899307969058279	0.992629539082956	0.9962251072172477	0.9967019501117071	0.998814904739051	Shirer_networks
1721	0.8179650591807107	0.769564531601003	0.969446875748416	0.9504942225034454	0.9724591161646696	0.9792836791147825	0.9826776421362384	0.9946278234181287	0.9961122014236212	0.9966793949897292	0.9988007785951054	Shirer_networks
1722	0.8501632961276981	0.9445324661358476	0.9293657226560388	0.9189376359855326	0.9560111975112258	0.9819969113911147	0.9942781137051945	0.9923404014745899	0.9970292665238127	0.9967171261912462	0.9995639966072687	Shirer_networks
1723	0.8036149868331268	0.8110433368441297	0.9216456608752821	0.9505631200884563	0.9769149941609715	0.9899960072016368	0.9902957814535858	0.991017268436416	0.9950740216879657	0.9972157757554981	0.9980245113151001	Shirer_networks
1724	0.847592500129893	0.9774731317001446	0.9149112324452863	0.9557831232261713	0.9614438789352187	0.9878859871611336	0.9952742060477259	0.9820138391843263	0.997373811039044	0.9951825949644677	0.9987766927879186	Shirer_networks
1725	0.7644701286999804	0.6156251821748754	0.890582588042204	0.9581538555629274	0.960738521654994	0.9876677636855057	0.9923332002944905	0.9975714151142172	0.9958385233552255	0.9976677746176253	0.9989305542523828	Shirer_networks
1726	0.918018564457252	0.8403620267123273	0.9341460735802165	0.9879076694384645	0.9618817915091185	0.9852124374789537	0.986628544301677	0.9927514641574463	0.9967460039764582	0.9977050270170285	0.998367902377352	Shirer_networks
1727	0.8951712529300617	0.9087597349402112	0.9312867364524573	0.9110987737576085	0.9800122556782642	0.9851664453499909	0.9804598071347954	0.9908855248251861	0.9980756934665588	0.99890444740281	0.9992589427043641	Shirer_networks
1728	0.7115669731535073	0.8198863423138083	0.881792266824097	0.9602781999202292	0.9809447329563867	0.9791034207711651	0.9969246902006181	0.9941856347090798	0.9961099516845038	0.9990207574368686	0.9992415004082443	Shirer_networks
1729	0.8613314046649484	0.9139603475765115	0.9046746294285257	0.9591133877704289	0.9655240265383525	0.9944302167324786	0.9899704182129289	0.9962189937935373	0.9971114756637804	0.9976405436005971	0.9987687019800423	Shirer_networks
1730	0.9098582367411712	0.8895438661326059	0.9481761774760326	0.87352542383931	0.948935682813246	0.9902092200794984	0.9910823198595764	0.992428216302327	0.9950774662458997	0.9979346405606828	0.9985520941518654	Shirer_networks
1731	0.9106239357955774	0.9453170954379426	0.8667061439794597	0.9690007574558208	0.9351578362907583	0.9873180049144076	0.9950866368582448	0.9916307336969524	0.9944097011043896	0.9980835104417971	0.9979542680240232	Shirer_networks
1732	0.7480715918898133	0.922120339847135	0.9496102992106943	0.9270076996306691	0.9915230640877037	0.9886809445101343	0.9960176128010301	0.9933916018394561	0.9984821959359039	0.998810914941795	0.9992458543918825	Shirer_networks
1733	0.8401549494928104	0.8828595557687462	0.9533810969705927	0.9504057912699084	0.9575670917751468	0.9823831400091588	0.9889627232191515	0.9958455179901056	0.9954507852370365	0.9973407047123727	0.9975303768728301	Shirer_networks
1734	0.8114143344958502	0.7269944136757582	0.9848547065519442	0.9790377502434524	0.98119090935039	0.977308035634091	0.9910640262624708	0.9964890875795832	0.998088818237076	0.9980601517228285	0.9974955255093075	Shirer_networks
[truncated: 48,265 more rows]
