# Supplementary material for: Nonergodicity and Simpson’s paradox in neurocognitive dynamics of cognitive control
Source: Nat Commun. 2026 Apr 27;17:3494. doi: 10.1038/s41467-026-71404-0 (PMC13121725; doi:10.1038/s41467-026-71404-0)
Supplement: Supplementary file 4 — Source Data [file 41467_2026_71404_MOESM4_ESM.zip › Source_data/Fig8/rs_prob_proactivity.csv]

	25	40	70	120	200	335	560	935	1570	2635	4423	rois
0	0.7677476210908757	0.8636091699528523	0.9105549399362972	0.9763986197783284	0.9332419602399621	0.9770088452639156	0.9936227557387689	0.9958871488089648	0.9980334074964516	0.9980370254970286	0.9979919798758755	Shirer_networks
1	0.7296675207831654	0.8716311395842149	0.9680960046884808	0.9470925744721519	0.9740423035976622	0.9881743938117855	0.9937904797064485	0.9957819969428428	0.9914681173582831	0.9978137062393276	0.999038351266039	Shirer_networks
2	0.9600804128736155	0.7119248267393347	0.9213870151044193	0.9699131313004921	0.9758110132602521	0.9763295789171725	0.9968708104312827	0.9957202948550062	0.9962233445452906	0.9985448112046185	0.9981561661573395	Shirer_networks
3	0.868898519922668	0.937137048925651	0.9384897016881673	0.9546231773980125	0.9864447630977146	0.9901442412910534	0.9925616447930502	0.9914240948943365	0.9953188730328677	0.9982999111974092	0.9990949331902806	Shirer_networks
4	0.829026076547478	0.940192268195618	0.9372972883590309	0.9856077072823557	0.9549028244011452	0.9813573010475325	0.9826906336563024	0.9900745223670617	0.996563638481748	0.998316979261838	0.999371164278126	Shirer_networks
5	0.9057617984812081	0.806498220149566	0.9577739419885225	0.9539209481816247	0.9697955076204123	0.9817973035349878	0.9662282610634316	0.9898574876236006	0.9973755336334136	0.995562656798086	0.9991763890332379	Shirer_networks
6	0.7097180970653176	0.8558803706970226	0.8908038956137541	0.8504793580933867	0.9849828757631857	0.9922448087005169	0.9894664336166834	0.9956524764659631	0.9974772934261633	0.9988718558556409	0.9995495719628054	Shirer_networks
7	0.8126440706302027	0.978832396645073	0.9054333155961692	0.946313267069844	0.9479608238294985	0.980161441544537	0.986084038948515	0.9882812302524492	0.9973681980503426	0.9956784380907905	0.9993207820286356	Shirer_networks
8	0.9321243409130384	0.8053445955439302	0.8396943712637412	0.9616340647281206	0.9677966191535599	0.9948889410890812	0.9854851933884196	0.9939598742683622	0.9963984545526063	0.996519482714158	0.997769910393665	Shirer_networks
9	0.8562284414914111	0.8743577569234029	0.8445026029788121	0.9492632211836377	0.9057599996097968	0.9866895968318591	0.9890407753563524	0.9973946217569145	0.9969493365918055	0.9962740743303657	0.9988311953604299	Shirer_networks
10	0.8577867165819533	0.8018979284156346	0.8959939553992817	0.8467716428654992	0.9712084516177943	0.9620901127077299	0.967068047228374	0.9870734829967612	0.9970252604069947	0.9985391222083638	0.9982172110103549	Shirer_networks
11	0.5720702046033959	0.8209201372732082	0.9006536428472016	0.9550991871660746	0.9770708819965606	0.9691011015328652	0.9898341909312879	0.9913421405694347	0.9977982289084384	0.9984653807377731	0.998089329833131	Shirer_networks
12	0.8357146862462406	0.9114317691291435	0.790548953518386	0.9723106912569667	0.9636246959084921	0.9700485372898082	0.9944117634293556	0.9843328896086754	0.9938141034895792	0.9983180523640535	0.9995744568481093	Shirer_networks
13	0.7889274011799965	0.9209050813333914	0.922342658706834	0.9370794630586485	0.9755267583925527	0.9762218468730913	0.9861779666962156	0.9937481940036141	0.9970954864896844	0.9966101258063549	0.9979499923440271	Shirer_networks
14	0.8292721867031236	0.8816484985804769	0.9639762108605535	0.8988896706812631	0.974194026118251	0.9835522442404756	0.9907940135397346	0.9960100953303628	0.997087276722793	0.9970109798470319	0.9981382069260154	Shirer_networks
15	0.7640731753017848	0.8422010613157621	0.9375859704527402	0.9596115140970238	0.9789530471290895	0.9774399670882931	0.9932227814703655	0.9912168962928207	0.99687617566662	0.9987257133027796	0.999425187401887	Shirer_networks
16	0.8693143456801509	0.9455771989315366	0.8416515068084418	0.9288012988973232	0.9560610463714749	0.9896498293652871	0.9870124377954589	0.9872167183054193	0.9963063103970003	0.9972055765180947	0.9984472662263525	Shirer_networks
17	0.814033632228869	0.8888421706618777	0.930272439985081	0.9333317871112881	0.9584445383548501	0.9941176939701999	0.9927911466110587	0.9969156413961725	0.9944414553352412	0.9967938749665138	0.9994059937304482	Shirer_networks
18	0.7472099012307766	0.9306803216423112	0.893648294992205	0.8694965207692904	0.8948421486813917	0.9785698159651989	0.9788191237624937	0.9956643766243193	0.9977098257895789	0.9958136768092813	0.9978444978684485	Shirer_networks
19	0.8974241021834741	0.7887622259898741	0.9114504815500148	0.9535323707237061	0.9864342726699635	0.9834230625446063	0.9669081235937639	0.9959799540020251	0.993817382086142	0.9977649904173569	0.999080977845554	Shirer_networks
20	0.8654655533729387	0.9558660762162838	0.9516817194450036	0.9710304043943647	0.9646716325553966	0.9853009718767758	0.9936727317275027	0.9970165521792119	0.9961514022499189	0.999467614385184	0.9991623091004994	Shirer_networks
21	0.7823339764370053	0.6371062863972806	0.7701340089074079	0.9756224790692927	0.9794989827985345	0.9729069210036903	0.9914930697922972	0.9890015643880825	0.9962902484034932	0.9988963499993609	0.9985690239973022	Shirer_networks
22	0.8564689305044986	0.763307108804421	0.9456975959183339	0.9383990556032675	0.9637588658912064	0.9763620926650495	0.9791786835083666	0.9853999189226723	0.9975298557477112	0.9973202654226322	0.9991791914530155	Shirer_networks
23	0.8459322174603165	0.8346328284962294	0.9748611566743492	0.9665233519335661	0.967484339032916	0.949294722480556	0.97933107398927	0.9924341650364745	0.9969345589520858	0.9974342488403389	0.9980570887548086	Shirer_networks
24	0.8864500660697499	0.9181820488787058	0.8882441527094431	0.9727681227641873	0.9735856884382357	0.9810008791322322	0.9874334968154627	0.9985806730413789	0.9942818898077765	0.9983471363793639	0.9980612726199714	Shirer_networks
25	0.8774342757840573	0.9648773123770059	0.917944768041222	0.9371113643450875	0.9711755008648765	0.976530282485677	0.9950881555807034	0.9950960513528391	0.9975855122661482	0.9948081705507726	0.9972529236454808	Shirer_networks
26	0.9434332574602847	0.9227511406224636	0.9023388947356205	0.9707968920224237	0.9894173073084404	0.9871975771315934	0.9911297521520661	0.9905137161182374	0.9955838981852199	0.9984706688542045	0.9988266204744813	Shirer_networks
27	0.760627196544282	0.9010854943221147	0.919989230043876	0.9695161043499383	0.9578958702220656	0.9845133131452591	0.9856414268115608	0.9976190724416155	0.9957159576551738	0.9960133586800357	0.9990144352794432	Shirer_networks
28	0.9089210188705567	0.7819798353437691	0.9400737590512196	0.9617612062123424	0.9709260750109794	0.9962661817405232	0.9883984233493648	0.9950189085800865	0.9931113849514225	0.9955876172118718	0.9988960739055611	Shirer_networks
29	0.869168850408683	0.9262788441138401	0.9428443605598021	0.939798459399243	0.9750465932167331	0.9853421779467213	0.9942879831518967	0.9953654580606832	0.9971960791071605	0.9979505136798288	0.9978050212963445	Shirer_networks
30	0.7864719405492204	0.9175971726466047	0.9635769176159242	0.9487597476658525	0.9905354800718119	0.9859835569653033	0.9859400291456925	0.9912687294602416	0.9893962679915208	0.9979065788290656	0.9991872097269536	Shirer_networks
31	0.904811143276655	0.8822122066256146	0.9316484878400833	0.8857396832252424	0.9260816799581656	0.9949788941745921	0.9849474800239366	0.9967605111873722	0.9939121424445806	0.9962176472632464	0.9972273582898483	Shirer_networks
32	0.9456317931569037	0.9462523050004066	0.9668108668454027	0.9112744594544382	0.9350492459703637	0.9666459099509919	0.9960860946243282	0.9936776760484445	0.9966121707423974	0.9990688338863194	0.9974235485857004	Shirer_networks
33	0.9272990984227569	0.9172697183686584	0.955018356447663	0.9469076926724742	0.9832714771351043	0.9827489547528755	0.9847141944539823	0.9932838571399516	0.997981543532646	0.9986046487408257	0.998451241600419	Shirer_networks
34	0.8544372456302832	0.7679949526052117	0.8506632805529497	0.8653775153539981	0.9565298543744316	0.9896925932341419	0.9772839677423937	0.996500825304649	0.9965545126777655	0.9972016215698911	0.9988988433175197	Shirer_networks
35	0.6556778627232058	0.8918774939868681	0.923014422175507	0.9560877704122024	0.9683009587686368	0.9736284680310349	0.9938327496865478	0.9875213662792153	0.9891655548573526	0.9962744752460194	0.9990005627036095	Shirer_networks
36	0.9265213902421566	0.8759921838386143	0.9717794410054448	0.9624449423645688	0.9833684629683237	0.983807273263976	0.9906141777851434	0.9952605953275724	0.9955354667058222	0.9970070980672158	0.998094254396547	Shirer_networks
37	0.9371581508667333	0.8243168042908751	0.90087548724505	0.9296432310277305	0.9524767090919412	0.9866561974958941	0.9924974960945167	0.9967112281744333	0.9961415537426537	0.9969943941631968	0.9980872931973686	Shirer_networks
38	0.8567557448115657	0.823089703674937	0.8135578553104746	0.931779422303056	0.972730830773695	0.9836118398227681	0.9836920362223913	0.9960342229561086	0.9970770117878287	0.9987247095143448	0.9981547480250132	Shirer_networks
39	0.8300026905845723	0.8463550120621859	0.9277898878695737	0.9403754684117974	0.9643583162722862	0.9861585321955726	0.99147927504271	0.9880762318875028	0.9969737702808821	0.9963187130678309	0.9978264320776471	Shirer_networks
40	0.9380085596708686	0.8713857126866761	0.9164191750805202	0.9766027633381894	0.9272850307247985	0.9673859009648654	0.990693604548343	0.9910618113661129	0.9976504313884175	0.9966241096863834	0.9990085396372987	Shirer_networks
41	0.8930272632350799	0.8448218708029853	0.9449363023344837	0.9706703642180883	0.9850713941379299	0.9860663716645403	0.9919752640945376	0.995626792175776	0.9968272823849786	0.9988739475073896	0.9986376653209666	Shirer_networks
42	0.8164556034550169	0.8749341523713325	0.8619155849632055	0.9291616430746301	0.9554579336722782	0.9704523061372838	0.9901009872684676	0.9927986414816156	0.9963902596747461	0.9959007838506628	0.9986593035221545	Shirer_networks
43	0.8690771370239814	0.8945320612910869	0.9589180521956417	0.8983499554386458	0.9466635829450329	0.9852901828537229	0.9934671475873779	0.9911377146944385	0.9987923616423384	0.9965109140785102	0.9985145926307917	Shirer_networks
44	0.8016462142764399	0.9557088650871672	0.938216569807663	0.9703239936242467	0.9850864708315987	0.9835227745654191	0.9923251848417745	0.9943554993786372	0.9985522224741112	0.9963954379811399	0.9985172558649721	Shirer_networks
45	0.8754507667047285	0.9513243579333468	0.9133831764701695	0.8795374590688839	0.9591562230159711	0.9805999867175961	0.9919036504871297	0.9934336820263117	0.9971238760182464	0.998802262299493	0.9982132886734207	Shirer_networks
46	0.8896573851040972	0.8336609016439241	0.8048782852981334	0.9627912756350974	0.9723461877046531	0.9796845513206248	0.9912136112433525	0.988844559441434	0.9982685184303389	0.9964406731195411	0.9975665160060737	Shirer_networks
47	0.8947049879535581	0.9468266701313437	0.9699336399667211	0.8885296493347298	0.9645819929352735	0.9945268178530557	0.9907430793886199	0.9897322077981705	0.9951410976672973	0.9971138033848238	0.9989627222134239	Shirer_networks
48	0.7563443069866351	0.8110691370800442	0.8519658527113687	0.9716915129540605	0.9693958450408892	0.9729417440010997	0.990515273070459	0.995935263616557	0.9982725865549302	0.9983409848022367	0.9991726771458401	Shirer_networks
49	0.8189421177300915	0.9065953828108007	0.9261005437481051	0.9565319111291813	0.974326607549951	0.968851636918312	0.9813761717938819	0.9947485468041746	0.9938192170461462	0.9969900131277947	0.9983420315524708	Shirer_networks
50	0.7523996805211817	0.8941936499479115	0.923681866254097	0.9733273233700701	0.9641028525564251	0.9665619294319531	0.9933599642878461	0.9881853578178379	0.9972096568401605	0.9988226086112428	0.9990252021081913	Shirer_networks
51	0.9282793284972721	0.9128543999743821	0.8310393420799911	0.9455975604733352	0.9821978043272996	0.9725967784043826	0.9866872822346149	0.9941118770551778	0.9971554676223975	0.9979662437140844	0.9984720417067205	Shirer_networks
52	0.7392418728081622	0.9092379857918094	0.9217464020656891	0.9463152583574863	0.9761331949455048	0.9748616833109639	0.9942254346279127	0.9963201532348334	0.9936785549754814	0.9977449547888892	0.9992186548779509	Shirer_networks
53	0.8992572844749014	0.8808241249270642	0.9475907462871735	0.9427735163899253	0.9197716527160698	0.9669624861282872	0.9936179827327128	0.9937461179720746	0.9966177972046516	0.9986534148874833	0.9992735583248582	Shirer_networks
54	0.9141298323699262	0.9325144139031866	0.9213980626485102	0.9711574557919836	0.9617189278840452	0.984737100134536	0.9725596208040231	0.9883608302588542	0.9939397649759494	0.996772523451338	0.997917480535337	Shirer_networks
55	0.8488502718143036	0.9325402702724479	0.9219978392811733	0.9531740085067338	0.981581387223463	0.9633628443913581	0.9925471464606258	0.9956473743451179	0.9970339792191028	0.9938173678361315	0.9996869000508795	Shirer_networks
56	0.8394906483890554	0.9119758847362543	0.9122373512320902	0.95075769689411	0.977290373336797	0.9724806197760938	0.9772587657504166	0.9894157754262131	0.9944693768702091	0.9978687366307548	0.9988329713505943	Shirer_networks
57	0.7815351305268681	0.8299120796264693	0.9755812381170286	0.8843968088412478	0.9381878330797506	0.9880289643964577	0.9936836433615512	0.9947112851236758	0.9967170042165627	0.9975111470282776	0.9986205920134216	Shirer_networks
58	0.7814362295330732	0.9298979003351211	0.941477141429629	0.9156970104934697	0.9737470869958558	0.9698217740700942	0.9896476676978465	0.9919141918551682	0.998429517534937	0.9979382341823186	0.9981108810545125	Shirer_networks
59	0.8057737250569337	0.6853360345014152	0.9161549832819811	0.9735128992540417	0.9801426774543288	0.9848793630822059	0.9957339962784553	0.996293892361295	0.9982374338192882	0.9963202499026107	0.9979439223386737	Shirer_networks
60	0.7768392913856275	0.9410308531414397	0.9533055201305062	0.9483625614166209	0.9133459284937643	0.98505066397405	0.9899587474132563	0.9899964909030877	0.998346213677639	0.9976569062347065	0.9972271694298392	Shirer_networks
61	0.8864421163348949	0.7746789979982472	0.9588390937546359	0.9339550669095897	0.9691125436253107	0.9600956632948257	0.9964029659816003	0.9941007012181224	0.9958714224144808	0.9986208584432879	0.9978966951719435	Shirer_networks
62	0.8997522356055658	0.8720244775808986	0.9525360054163775	0.9733955957588538	0.9732368543403187	0.9808017183981379	0.9947222487028471	0.9902332841591588	0.9965637927499559	0.9968769493436629	0.9986643530939711	Shirer_networks
63	0.6877886304814714	0.8661798211082787	0.9765560040005387	0.8806775705458035	0.9414218275126436	0.9834921357443207	0.9720678797143609	0.9895544083707707	0.9917733727652451	0.9991676352961905	0.9991901622385027	Shirer_networks
64	0.9307027914254835	0.9623711625462248	0.9016573024998786	0.9608503992330037	0.9717735786328084	0.9877533163961132	0.977551458788793	0.9968914808097851	0.9981191854039893	0.9972270166453252	0.997871267713777	Shirer_networks
65	0.8392287131430178	0.918254671135708	0.9631867615945354	0.969954622302952	0.9682517555399897	0.9499325520712787	0.983395053881468	0.9929901107647356	0.9972621777683284	0.9984244278190242	0.9973110348384313	Shirer_networks
66	0.7740011762514598	0.8491727495962849	0.8376921730523352	0.9252058247904491	0.9792621750910626	0.9597903582782035	0.9791815940309037	0.9938017675759816	0.9978143381759633	0.9973004879274672	0.9988039690343491	Shirer_networks
67	0.6872016794157448	0.857428915053131	0.9181009667920002	0.9549550283796686	0.9672232007955511	0.9810599106048502	0.976823668140713	0.9896401469790771	0.9952798929737303	0.9933359404088877	0.9973321646511588	Shirer_networks
68	0.9006492514681879	0.3289121933092218	0.9300763556327885	0.9373123188688735	0.971877964187807	0.9828901532911604	0.9950205959722548	0.9975333534563445	0.9907009483593278	0.996916202612657	0.9961204807471732	Shirer_networks
69	0.7155003437747754	0.8924587263606837	0.8604623114716045	0.957237846502863	0.9819007329248917	0.9770145025658996	0.9891166072860325	0.9982618889474899	0.9917558493944536	0.9984658175335122	0.9991345000534866	Shirer_networks
70	0.8576631017715999	0.9619252703849559	0.9215000325144308	0.92250532811599	0.9404665789431643	0.9748668304339297	0.9937938232099801	0.9921341283188767	0.9974346822226046	0.9980168032637379	0.9989619998161183	Shirer_networks
71	0.9188932243641947	0.8761367386943919	0.9215305388747692	0.9708865557537754	0.9190228965989132	0.9846467879544338	0.9861796625906284	0.996042360669271	0.9976788538935483	0.998988796619745	0.9994041026461008	Shirer_networks
72	0.8144837909452882	0.8843451955126892	0.8561062756105042	0.9468790738271257	0.9767663622925934	0.9902624276055497	0.9908526596394317	0.9914546514476625	0.9986819519850059	0.997439660983886	0.9974760525565913	Shirer_networks
73	0.8888294026897228	0.8190830412119701	0.7661522675328352	0.9681712778682534	0.968083281596148	0.9845587648559377	0.9869737055374127	0.9914094808732347	0.9973694832408307	0.9988254182628047	0.995491502227539	Shirer_networks
74	0.8301347351576618	0.8520352151721031	0.9541914924640758	0.9132880536280454	0.9886884131250658	0.9919279355707903	0.994668092383148	0.9930845676925688	0.9953468506525367	0.9966608553968399	0.9978373935748236	Shirer_networks
75	0.77377421346086	0.9278889973579261	0.916511509109476	0.9831582137508721	0.9471158832497574	0.9924545550913839	0.9792493992397187	0.9888543624414103	0.9954422287280374	0.9965032465660457	0.9982607218481914	Shirer_networks
76	0.8859833656620958	0.8363699388212761	0.8266827926661466	0.9843195187392698	0.9853154720151629	0.9884981202440887	0.9906018735659696	0.9858727212191664	0.9988034743546517	0.9982376348047053	0.9991884741908994	Shirer_networks
77	0.8675646588757239	0.852435243333463	0.944667291315181	0.9819854232856431	0.9697571599773291	0.9749429650980619	0.9903260317378129	0.9984540944870965	0.9965453478743047	0.9988732903972437	0.998500621291444	Shirer_networks
78	0.9109573470553208	0.7968005058250396	0.9225589623590882	0.9464425132612768	0.9538824503588665	0.9748131323271185	0.9802382022752423	0.997149988431432	0.9980069697224456	0.9971895467223174	0.9978980785161726	Shirer_networks
79	0.7240117967657664	0.7913789110192463	0.8985924929828026	0.9786265309874451	0.9838270827759664	0.9942001138053247	0.9929465351637485	0.995305847103168	0.9870818141495239	0.9974209025389464	0.9979606239359702	Shirer_networks
80	0.9136080348045004	0.8091069009966283	0.9287522596358411	0.9490238936294804	0.8808247646298444	0.9899726527449211	0.9839194762206911	0.991651081441906	0.9942167180185089	0.9977101015404781	0.9994471257434914	Shirer_networks
81	0.9119143062908478	0.9127943295612877	0.94203880318395	0.9846963530975973	0.9758860496833083	0.9867499170101885	0.9847617153133966	0.9962006373508514	0.9956270010003708	0.9953740744634196	0.9993898459882413	Shirer_networks
82	0.7560205363090906	0.8566351637939652	0.917400334299554	0.9202816741605198	0.9727161752454735	0.9717560638245718	0.9922267321679785	0.9937686025172034	0.9875694684412131	0.9972358921630047	0.9966055280300568	Shirer_networks
83	0.7801029241606275	0.8109109786160895	0.9407176920352907	0.9368074145946526	0.9584554837854202	0.9864363238052776	0.9776440391635407	0.9937553071105987	0.9964102254852247	0.996523725027726	0.9987273205318148	Shirer_networks
84	0.9364866060495469	0.8153305224379122	0.9167518059550195	0.9688937057698259	0.9642452948171945	0.9891793060764158	0.9867812949466908	0.994024010101007	0.9954107764479472	0.9990867905876235	0.9989626219656672	Shirer_networks
85	0.8428249031279176	0.8621557560705033	0.9421861425659355	0.9650495107625678	0.9781595694530181	0.9709249488276691	0.9824457025347497	0.9952771592597861	0.9955759979166577	0.9986051340157029	0.998504342498708	Shirer_networks
86	0.8509558270832677	0.9167009660409322	0.9561338159846569	0.9379989877201084	0.9428575756723423	0.9854648406936555	0.995364056973644	0.9967452825876824	0.9969988188973727	0.9986048725897467	0.9988741562133117	Shirer_networks
87	0.8804335323582015	0.821067118109484	0.7612383680560646	0.9108135646833248	0.9545903880876843	0.9900999786974743	0.9879367163095439	0.9955503334946771	0.9978018281215304	0.9971721353861472	0.9994715604712625	Shirer_networks
88	0.8166666860454765	0.8033954585025471	0.9621875613184875	0.970067887452459	0.973438721629686	0.9808077751139349	0.9877770699747692	0.9917364676820657	0.9926425373053274	0.9943130600675905	0.9985818300898962	Shirer_networks
89	0.6084802176197397	0.7090479921044082	0.8119294786390236	0.9484852027852797	0.9625215848687784	0.9767766276008454	0.9892454693575851	0.9922364255965713	0.9975158042433951	0.9986613138365881	0.9986336546359917	Shirer_networks
90	0.8432469735616164	0.9144958774008011	0.9489325317786105	0.9157239126224139	0.9266851076617331	0.971942640473356	0.9806261461003764	0.9961144217844617	0.9987296230310296	0.9990639542833027	0.9991376891461192	Shirer_networks
91	0.8937038672564698	0.8640435704963647	0.9183490107498237	0.9836695977126904	0.9773768237930465	0.9810226644460125	0.9899842634524696	0.9923017286623506	0.9970806456443608	0.997708360230687	0.9993717735973201	Shirer_networks
92	0.7672969960301547	0.9203973567256483	0.9484055032939875	0.9329950594296523	0.9844809687853588	0.9879874607783536	0.9842409860264504	0.9934859735972125	0.9936813780934061	0.9964501622116341	0.9994828337817827	Shirer_networks
93	0.9395898446245993	0.7057693524122088	0.9371415899306372	0.9614795505486724	0.9651233216848318	0.9941174638427982	0.9847329806282936	0.9949217254773145	0.9956067000317579	0.9957784654468771	0.9942953585038565	Shirer_networks
94	0.8641891084920138	0.8139326222202139	0.952560369540312	0.9735594797380257	0.9536870599550691	0.9905335803393269	0.9967175020154533	0.9945921355833782	0.9978058629063794	0.9981789183655749	0.9986332938659986	Shirer_networks
95	0.8922119453298356	0.9409704551424566	0.9541312047400546	0.9273311661393092	0.982274385681291	0.9874761279259123	0.997813069305284	0.9985915050160473	0.991649758220894	0.9991025740743522	0.9992985569306904	Shirer_networks
96	0.8683831073485996	0.8249896457531048	0.9214354311793373	0.9394684592016377	0.9229464393829162	0.9887856628388301	0.9835115750471974	0.9908959999305518	0.9980380249961922	0.9987424977516328	0.9985188349525435	Shirer_networks
97	0.8188845755441386	0.869414548921191	0.9377959321428961	0.8891228042535491	0.9683779839804555	0.9877786098314019	0.9843004224082661	0.9980468342067246	0.9957939073726647	0.9960567131125101	0.9981142508908067	Shirer_networks
98	0.7246714225324262	0.8934053226061994	0.9496049911102429	0.965118992038557	0.9860907050178698	0.9768143292843061	0.985290967998519	0.9977469429660478	0.9970371690654987	0.9979802701722286	0.9985329194709553	Shirer_networks
99	0.8747078984841601	0.8826819505555679	0.9183104440130491	0.9229603349117519	0.883209077116309	0.9908280955690669	0.9826082873181761	0.9886325676917765	0.9949370538962404	0.9986349236486914	0.9982695763889354	Shirer_networks
100	0.5277320240642918	0.9425188134525706	0.9850846750802077	0.9700742299695793	0.9815054047640914	0.9929678511090176	0.9958043538742832	0.9972464419413445	0.9970206534368131	0.9966839514230224	0.9986772643366524	Shirer_networks
101	0.9030619287586077	0.8214850875649833	0.8923527633554891	0.9795960998321778	0.9756970104735131	0.987058485701168	0.9894217887239295	0.9968580221045644	0.9956476907977236	0.9982011891492562	0.9970379924473373	Shirer_networks
102	0.9260979983831477	0.8814961758636783	0.9433256210935431	0.9793113375534606	0.9856185253432922	0.9780137182558445	0.9924567739316663	0.9936159030120465	0.994486174177032	0.9969094629781823	0.9977180836999513	Shirer_networks
103	0.9459127031258853	0.9318793185919233	0.897498352888648	0.9344888053657211	0.9348919028079854	0.9704381488557224	0.9902067135151676	0.98652242537092	0.9952423453920838	0.9970507238485427	0.9980634912819983	Shirer_networks
104	0.7255002399561669	0.8917617199918173	0.9578964350905188	0.9398686299930674	0.9715190271791851	0.9848139596991674	0.9879374278901074	0.9960060976946055	0.9931235978662704	0.9952305655733276	0.9987914723372693	Shirer_networks
105	0.842938001447727	0.9227637033155656	0.8018434267730367	0.9402988347312958	0.9774389618214532	0.9845955617241298	0.9936364787316585	0.996333235324508	0.995962899257381	0.9989603480352238	0.9992248586533119	Shirer_networks
106	0.9563549278525207	0.7791315917974215	0.8908222193854687	0.9744153922852051	0.9727631352293076	0.9804200647095167	0.9969651200165761	0.9977706223420234	0.9956459495794903	0.9984890001369615	0.9978825926612259	Shirer_networks
107	0.8851306897771885	0.7299937338318736	0.9481705122461934	0.9243343240714543	0.9903346296834838	0.9882688299246002	0.9827301091787659	0.9886714453844371	0.9984634206047204	0.998051774455934	0.9991981593825358	Shirer_networks
108	0.8867842247335451	0.5204288185559599	0.946618252557416	0.9212417833780134	0.9823119133018572	0.9669728974552555	0.996604343748038	0.990995129836344	0.9985825745083052	0.9967135641469396	0.998802029825208	Shirer_networks
109	0.45872086596002687	0.9701770292046057	0.8748234070935461	0.971010716570731	0.9494152574881598	0.9668997127830896	0.9900793806366237	0.9957142867852145	0.9946001684552814	0.9992692695338581	0.9987901592882058	Shirer_networks
110	0.8898862746599407	0.8674751752321856	0.9371131430674604	0.8319181528162791	0.9801634697749415	0.9788405567071063	0.9911090999814809	0.9970346330483109	0.9968043926679606	0.9971973151469941	0.9979530278033877	Shirer_networks
111	0.8254665930279894	0.7538648427290047	0.9622164053681773	0.970856783485753	0.9561055720075098	0.9871450353313725	0.9930253634688013	0.9955421039166235	0.9967693168595902	0.9983703844087852	0.9975288420378791	Shirer_networks
112	0.807627318497745	0.909524554869187	0.8441611716381711	0.9595168179906512	0.9647216815525449	0.9740212912011855	0.9970459119560955	0.9820893119011602	0.9984055708342411	0.9982749100007946	0.996863831936899	Shirer_networks
113	0.8879036535343681	0.8944060650269585	0.9036475289692603	0.871273027829226	0.9882478163580918	0.9671169133159241	0.991078182455015	0.9980820347471193	0.9969065871882155	0.9982074544710816	0.9992140367846318	Shirer_networks
114	0.8930262718704105	0.825049840463814	0.9476807809607648	0.8891857227053712	0.9828601927100991	0.9749214152385616	0.9926670744461149	0.9946390061480765	0.9965167706989276	0.9990215540229823	0.9987279358825867	Shirer_networks
115	0.684018444928171	0.8377952908326463	0.8642201605458097	0.9644201361315671	0.9868138825971937	0.9895496422571461	0.9924869488881993	0.9954979891214947	0.9937112388378819	0.9986330196513062	0.9994039303015723	Shirer_networks
116	0.8372500555632372	0.9392467578038874	0.9150315590867448	0.980643917726538	0.9797899371085721	0.9824521886371911	0.9945225971387155	0.9985331261684007	0.9931597598788494	0.9990345494391488	0.9984970610882864	Shirer_networks
117	0.7908693049980755	0.8230377348749012	0.8326188372791169	0.9330588930680328	0.9753919647820122	0.9837715544836241	0.9882619550705906	0.9957446575889939	0.9986134582986383	0.9993957490544823	0.9996099576677318	Shirer_networks
118	0.8397249353783272	0.9421022955819061	0.8976289951845333	0.9295218227486062	0.9677337212342251	0.9870489725338991	0.9963055996998265	0.9894625733188636	0.9962667384027271	0.9980796284071469	0.9985673944082136	Shirer_networks
119	0.913300516722467	0.7647247215782836	0.9383530741456985	0.9527571587700294	0.963437966012932	0.9754152083166632	0.982981055934812	0.9930825759723322	0.9986366272515094	0.9962817285063362	0.9982577144808584	Shirer_networks
120	0.873928637700747	0.8704055297984605	0.9519228681864179	0.9774894882107692	0.9755922648992856	0.9903554108300022	0.9924662932870134	0.9935005903022243	0.9963578964720454	0.9959573282201126	0.9993872111886742	Shirer_networks
121	0.8414746452809058	0.8995041962995916	0.9873399899872253	0.9531733358602325	0.9658152176402297	0.983275803271911	0.9910179596631151	0.9961137758733758	0.9923044664309887	0.9983004515027484	0.9979444222965663	Shirer_networks
122	0.5472169536081998	0.8262854496674845	0.948365335929407	0.9918681733152195	0.9402180127107577	0.9890839674958072	0.9784032613934046	0.9959059100483075	0.9928515892389893	0.9985509532576543	0.9984683345644805	Shirer_networks
123	0.7077096314231184	0.9317180327775352	0.8383350300109774	0.9733764605575381	0.9588601971725506	0.9812384293434244	0.9840175987006146	0.9907980478222335	0.9985289344644253	0.9981067977230931	0.9989496078124299	Shirer_networks
124	0.5429388063620085	0.8479738305630665	0.9197511914377667	0.9477528923988774	0.931441878963161	0.9802858173840543	0.9929078562265765	0.9978399238670879	0.9945747281248999	0.9964549176469603	0.9985176652843752	Shirer_networks
125	0.7935618883128807	0.6776577166282511	0.9801871133843387	0.9526080726060737	0.9776017229897428	0.9854944074078494	0.9872086986713902	0.9856092464604262	0.9974632684857605	0.9994026518806021	0.9982741396721596	Shirer_networks
126	0.7269183432836968	0.8901081887950384	0.928766935256565	0.9665549164628948	0.9875564423198857	0.9926051672103524	0.9906112497491539	0.9984272923599	0.9966981146774114	0.9970809291500351	0.9987340349932046	Shirer_networks
127	0.8938816736519499	0.9191961542458347	0.9572402236925696	0.9479268536596999	0.9637999555261868	0.9869118340782793	0.9946515967101414	0.9972038166476358	0.9957889484136707	0.9989744010923869	0.9991265615387956	Shirer_networks
128	0.7744938178299877	0.9492865973441231	0.8579315260115057	0.8742312035693596	0.9753660170768488	0.9812501066589114	0.9862553319131627	0.9974767775976745	0.9904449920898935	0.9937037652870362	0.999460910439569	Shirer_networks
129	0.9049822066237672	0.75138155667054	0.9303959950746241	0.92077695773638	0.9633967430179795	0.9897715564945285	0.9929521461623563	0.9928185609850635	0.9988777084412656	0.9980569420144828	0.9991773525426015	Shirer_networks
130	0.788374606862132	0.8930939188550067	0.901954855328494	0.9685538361859372	0.9432875623034164	0.9845279071248645	0.9908026231814604	0.9980197819058225	0.9886647862058948	0.9986728245843581	0.9983866473048748	Shirer_networks
131	0.6325702399009173	0.9081614288769536	0.9182289649146942	0.9505722196386036	0.9662706385763462	0.9715909578137496	0.9780577836107383	0.9954723935065182	0.9950880194000457	0.9981668693230309	0.9976594240722549	Shirer_networks
132	0.7852579958276712	0.9012789748036774	0.9035688195582248	0.956581168150383	0.9423296945007129	0.9911307693410333	0.9788269972445817	0.9938508230233489	0.9979897371363404	0.9976021835021668	0.9988520984206934	Shirer_networks
133	0.674973598415395	0.9325577946301562	0.9641453032203473	0.9609714044296873	0.9774702719584465	0.9835041656680581	0.992074296453821	0.9940834440431504	0.9944564201432613	0.9983136585073427	0.99761150177596	Shirer_networks
134	0.8593164357760925	0.9138247272487919	0.9465799171789993	0.9499058731716206	0.9413411134186558	0.9726142392581957	0.9912611361458294	0.9891216310775617	0.9955461288901454	0.997348163829437	0.999027820069836	Shirer_networks
135	0.8121899958813634	0.8087645085103696	0.9713383300353431	0.9357634770324108	0.9919873524107532	0.9865605059415493	0.9910257477375748	0.99261821420654	0.9960544604685675	0.9978905737047077	0.9983263787353045	Shirer_networks
136	0.816340167909229	0.9334841243700557	0.9117006232350411	0.963331175016087	0.9764632207340279	0.9727501087171722	0.9932895140897425	0.9959420064646681	0.9965835826760401	0.9950632025010007	0.9991050810022927	Shirer_networks
137	0.7263343685340533	0.952678847727163	0.9074571611848314	0.8854011850991047	0.9766401310745929	0.9681273581356793	0.9882949395522258	0.9955853721025614	0.9955507379731048	0.9968235363859801	0.998749651534838	Shirer_networks
138	0.34336211364055125	0.9291728455225566	0.92380322030959	0.9782297037777813	0.9249006383249085	0.9767002879692297	0.9891999290422498	0.9913739453974724	0.9959049856630642	0.998003710769925	0.9989944240845419	Shirer_networks
139	0.7819895481310636	0.7835664508134293	0.9303358230365288	0.9676925105378004	0.9791654808442257	0.9755682958734387	0.9906840771172425	0.9933002350494463	0.9946033324963177	0.9989326052355743	0.9990530219957182	Shirer_networks
140	0.8661266381664765	0.8430453781505991	0.886574039656512	0.9482830358301146	0.9743893062971001	0.9771453615481844	0.9822284343961196	0.9929891068633682	0.995021065463779	0.9969200501215484	0.9984069429514703	Shirer_networks
141	0.8882217279114837	0.6930034184590199	0.9725522319642466	0.9593014847587116	0.9644904610395247	0.9655112936940659	0.9897727665297481	0.983373206490189	0.9981585557079409	0.9969482264351657	0.9970965172804948	Shirer_networks
142	0.7723301695251014	0.9495944978938167	0.8164319918829418	0.890256386206511	0.9664394850137028	0.9862392906745886	0.9891448887335004	0.9908366435770884	0.9975603799368027	0.9983261452923589	0.9986697277034675	Shirer_networks
143	0.887354764068591	0.9385445449237525	0.8578660439919159	0.9604445363344863	0.9567287971548197	0.9643263469387365	0.9822391741794352	0.9944436313550595	0.9960586957556083	0.9976206668225888	0.9993418363626576	Shirer_networks
144	0.8912316738209406	0.9268062224888812	0.9530351826225637	0.9519763657252885	0.9482446546678547	0.9715275757457744	0.9953668771521872	0.9953795054230661	0.9979290630010706	0.9981574988704598	0.9997157761957942	Shirer_networks
145	0.5366068646568746	0.8503646783037896	0.9707003535789142	0.9418242394434246	0.9679319964856122	0.9911948026791699	0.9911805332034278	0.9919026238267465	0.9920039927504272	0.9985922575387924	0.9966785638173666	Shirer_networks
146	0.9067926855198978	0.7225158164291718	0.978985303299041	0.9652278357261508	0.9815619268827784	0.9886760246365539	0.9936266746727231	0.9893330056168472	0.9978837629272537	0.9984581685601878	0.9986496665420566	Shirer_networks
147	0.9062398827665463	0.9229345020208717	0.9726275509865321	0.9281368981677499	0.9640040518847807	0.9829765783014228	0.9903263297261098	0.9938850387213769	0.9979375955623931	0.9964238332510277	0.9990216086192308	Shirer_networks
148	0.8261585348646823	0.678991229298235	0.9468218379441387	0.9842751832719412	0.9592801622309852	0.9927464040156437	0.9931404617814151	0.9953378912212693	0.9974551956507571	0.9984073503316804	0.99726088954493	Shirer_networks
149	0.8529327932263422	0.9317856528044037	0.9022250228103337	0.9279410524550278	0.9559692744480037	0.9863429073072847	0.9909642387371993	0.9870567822310908	0.9969797460790224	0.9971941366625373	0.9993559004696754	Shirer_networks
150	0.7830185203472669	0.8092020986672444	0.9655852921873569	0.9752852408586732	0.9913986595961608	0.9889321652664728	0.9777451395839408	0.9889223068099785	0.9937689846703157	0.9980293449707502	0.997877494549653	Shirer_networks
151	0.741313845364071	0.8668920353499626	0.9262258921363061	0.9554726247035795	0.9641414492854868	0.9888011728780975	0.9838029488785864	0.9978253801971765	0.9969619818331582	0.9971137142401353	0.9976258997886138	Shirer_networks
152	0.9133718893917009	0.7989064569256237	0.8716821184646184	0.9330166821390573	0.9806337400038945	0.978232008420476	0.9954419810423818	0.9963934310953271	0.9912806075003309	0.9985335446876212	0.9983596136098997	Shirer_networks
153	0.8811961437650627	0.9560615789814964	0.9150937076560739	0.945338013910876	0.9776279202727443	0.975384467987022	0.9887388713080161	0.993668348536852	0.9968911656261774	0.9991472810805861	0.9990508199861218	Shirer_networks
154	0.7377976920529186	0.71064085799768	0.9672175264681389	0.9859835334747433	0.9784566253555822	0.987678254920637	0.9858171479252673	0.9916924116163888	0.9962990889760381	0.9982812443271835	0.9992299893907828	Shirer_networks
155	0.7088889703278647	0.9253159095642673	0.9421815151953026	0.9623803090101174	0.9428859760246548	0.9769684817769635	0.9936110260712088	0.9948310424186959	0.9978488106147236	0.9969906873692249	0.9990214475413843	Shirer_networks
156	0.8640226394608308	0.9050015178171135	0.8320143018607763	0.9709759232292099	0.9777447096495484	0.9854318223604894	0.9880583373093588	0.9908673777288239	0.9967344977352552	0.9981326365880541	0.998807183534042	Shirer_networks
157	0.9518736406373722	0.8126179420301324	0.961877193254337	0.9732719734503475	0.9793361453836511	0.9795964377419699	0.990573538701764	0.9861653656651221	0.9978147306689644	0.9981199794949842	0.9979993939613021	Shirer_networks
158	0.9281261314114616	0.9458256481975186	0.9559968560203693	0.9050838352511897	0.9618884915816412	0.9758480663140985	0.9894194589440122	0.9952248538747266	0.9979182958734452	0.9992218288492589	0.9978011391894804	Shirer_networks
159	0.35230501326313424	0.8572548000443783	0.9630281940450777	0.9805485711604622	0.9600714054218227	0.984381421489805	0.9835048163735798	0.9943017665888929	0.9973730363949241	0.9986940585071978	0.9989101090211948	Shirer_networks
160	0.8386165927704079	0.659874998703001	0.9441477985064833	0.9148365164949274	0.9498860256498368	0.9734634820134254	0.9904211475467355	0.9887644371921711	0.9941559684766808	0.998151362755918	0.9992092572042139	Shirer_networks
161	0.905426317175845	0.9620376558887995	0.8958819758289139	0.9503386232185018	0.983276176384361	0.9541327839941229	0.9942365502745288	0.9933481902197852	0.993715168172452	0.9977281075270372	0.9983094979004079	Shirer_networks
162	0.7392859560634519	0.9108759106722537	0.8659652707020282	0.9631424826671878	0.9844597087973741	0.9825991306153012	0.9916801946362983	0.9978637305226181	0.9975445186200245	0.9972647186470303	0.997469559063961	Shirer_networks
163	0.7389371738355801	0.8404648369303209	0.9267521085961012	0.8866949624948943	0.9343245061643637	0.983435808181716	0.9846239758392691	0.9927010674513279	0.9967822138476043	0.9985057249053277	0.9981606721179059	Shirer_networks
164	0.7239577284203359	0.8584966023469451	0.9579177473839455	0.9811474037400056	0.9737118941020799	0.982162917620874	0.9884295272257189	0.9912306754025542	0.9962308699333281	0.998118755701028	0.9984938604953761	Shirer_networks
165	0.8269327575827052	0.7792197265793079	0.9592691565180472	0.9648200282940222	0.9514120515870844	0.9735450056075831	0.9770284609722079	0.9936193703639375	0.9966383493819299	0.9981633746101646	0.9982967502476735	Shirer_networks
166	0.7462532992445176	0.7272968636578814	0.957803313521929	0.9708837336639663	0.9759359661716863	0.9899518101517618	0.9919012587669258	0.9975514754458292	0.996126467097475	0.9991691708058293	0.9983887624666081	Shirer_networks
167	0.759983603810011	0.7849654231289894	0.9113389963819688	0.9596992575532989	0.9717386428047526	0.9783225052375506	0.9934760606410913	0.9881013375317971	0.9971014382614289	0.9982906434276672	0.9988884220890357	Shirer_networks
168	0.8267318464886887	0.9108496267450247	0.9331397734186111	0.9150522072770579	0.9675796270442224	0.9466490338755498	0.9963460704731962	0.9906612696298472	0.9913794182668269	0.9972506334155079	0.9988342862440508	Shirer_networks
169	0.9112948072179463	0.9325855615767304	0.9253657219886054	0.9177550392841516	0.9744516776559814	0.9828063735512629	0.9904901673180632	0.9911532836810383	0.9975879658436346	0.9967158963155458	0.9987293664166039	Shirer_networks
170	0.9096709946232583	0.8553711744264187	0.9505361131448925	0.9796726304569516	0.9079284038157399	0.9856366932376486	0.9935556233209721	0.9948236351944204	0.9967249869114665	0.9989799268317664	0.9994737276478056	Shirer_networks
171	0.8240128650255961	0.5608466072186287	0.9413713193322227	0.9386929450733069	0.9765792770241564	0.9876155285048682	0.9746932590709309	0.9869463862371242	0.9954904480421032	0.9977112447998882	0.9979352742872332	Shirer_networks
172	0.8153477311245213	0.8446274898518545	0.8105111932361102	0.9745150409528989	0.9786787946536396	0.981950874142997	0.9820076128590278	0.9961888754036071	0.9965677536352145	0.9972837092480121	0.9982699759589343	Shirer_networks
173	0.9276047344681656	0.8029573981209706	0.9290928209098752	0.8898733081173551	0.9434866744238459	0.9795504575052678	0.9895925074082024	0.9887496597844883	0.9936115806196414	0.9986366845602247	0.9990629425991524	Shirer_networks
174	0.877676669912371	0.9268442453398819	0.8633260251460351	0.9347364318492011	0.9769752108631081	0.9856202090818263	0.9906812150282424	0.997452150143639	0.9982166530047645	0.9982844152948227	0.9995532357944727	Shirer_networks
175	0.935847913104674	0.8940586884336579	0.9697823048646921	0.9720173698981853	0.9529241242638025	0.9833592721183102	0.985667893696336	0.9927782025661508	0.9963639003842375	0.9982291882087952	0.9976775309889014	Shirer_networks
176	0.8868756691716924	0.9572047181511513	0.9199278504085802	0.846575531909727	0.987262983182797	0.9819732732585043	0.9886554508473916	0.9970102769001488	0.9939413116242872	0.997211545265963	0.9939756366504441	Shirer_networks
177	0.7257221614963969	0.8539065358206679	0.9376525884075925	0.9234396700448686	0.9596477909352613	0.9743823684799394	0.996466196286053	0.9860500004235068	0.9912584926485838	0.9958227586722165	0.998864606785703	Shirer_networks
178	0.5780728883012066	0.9217526469303199	0.9227802611324385	0.9327116554061747	0.9509559855200971	0.9692130547467768	0.9881630843277849	0.9899699025769159	0.9980461508929129	0.9936755597009603	0.9973056304990877	Shirer_networks
179	0.9292274286761215	0.9087249064899066	0.9621396752557354	0.9773349417201154	0.9893087070388957	0.9712062402103835	0.9943259494887158	0.9950672282717496	0.9979182664714281	0.9971601757308487	0.9984585654223216	Shirer_networks
180	0.9510059246708152	0.74775576598004	0.8920701449452467	0.9674097129345799	0.9695314638238974	0.9715445678670054	0.9879010921477029	0.9941775491546343	0.9974850898480916	0.9995321245890257	0.9994244700720477	Shirer_networks
181	0.745440329389921	0.9459040286405829	0.925478437459962	0.907795142879706	0.9688702962023203	0.9595697996250832	0.9949330580371024	0.9898101513910469	0.9975709495853047	0.9978211478987109	0.9974033752195568	Shirer_networks
182	0.6320976738924686	0.8811925600660494	0.9119972830291746	0.9098385027414913	0.9543996819938219	0.9578170983884122	0.9867609301836152	0.9980434201303929	0.9987175884518118	0.9971023053035477	0.9987660936695776	Shirer_networks
183	0.8353883711131379	0.8599496404927673	0.9222354532878058	0.9795979452742155	0.9542206684524748	0.9872266460447963	0.9944995351257854	0.9934940635981984	0.9960872122157659	0.9981893619561828	0.998264562629054	Shirer_networks
184	0.6682481377443354	0.9332883951229886	0.9137208958952994	0.9625317889776509	0.945867812552735	0.9609022288016589	0.9946782775153364	0.997771037134631	0.9968305912117605	0.9957626754577772	0.9957717354237898	Shirer_networks
185	0.41446743088595894	0.9272830661020186	0.902413368942649	0.9333400593813986	0.8951992977834138	0.9869408717879257	0.9907422564036406	0.996608916756863	0.9935124720085153	0.9946174312170639	0.9979632412145759	Shirer_networks
186	0.925281684589136	0.7643617136584141	0.931976300667963	0.9803871235903512	0.988062688905395	0.987023566351804	0.991266435307984	0.9956427818493153	0.9960336076712168	0.9974811479387697	0.9981879719905636	Shirer_networks
187	0.7955507918823699	0.8664913573259845	0.9178462667501497	0.8918565354161476	0.9746647686919798	0.9828000000782531	0.9893608031797557	0.9895893728971829	0.99625358617521	0.9965383841558195	0.998837818601215	Shirer_networks
188	0.8767579927513858	0.9591735621598529	0.9590076686800753	0.9144661315148046	0.9847363690745796	0.9695221649787885	0.9877959360133655	0.9858464896259945	0.9955293980466742	0.9965165882915783	0.9985766494723671	Shirer_networks
189	0.7862574747805529	0.9240115105638795	0.9494540098096518	0.941017888265816	0.9536914202092153	0.9785233348206133	0.9970439990880419	0.9940377454464829	0.9959749156929631	0.9978252240778485	0.9980497825885751	Shirer_networks
190	0.6401099873215591	0.8090507466549318	0.7680781933057024	0.9343792961795967	0.9649171618710638	0.9803400416834773	0.9827640568631695	0.9918693313042981	0.994969700882174	0.9990683381487373	0.9993262820932842	Shirer_networks
191	0.653514869666441	0.8515959302630948	0.8477527255284298	0.9646762639542713	0.98432138994449	0.9768001721280433	0.9869839584631804	0.9930171059006498	0.9967392751287061	0.9985135578473268	0.9962196518739388	Shirer_networks
192	0.785454339312449	0.8339393753262885	0.9210356787970448	0.9505050374213936	0.9860488023012473	0.9809611690875141	0.9931077758490479	0.990020035918572	0.9935738242686523	0.9976077668575338	0.997910678889176	Shirer_networks
193	0.8492738912448308	0.7259941064600052	0.9082797123188715	0.9536387752525635	0.9721657545890087	0.9699374686834035	0.9911618619674454	0.9950240697189952	0.9944510466876297	0.9974545916895641	0.9990743010461987	Shirer_networks
194	0.8700724963128706	0.8635447374090388	0.9066207747115624	0.9733592468453434	0.974777167257141	0.9568552097419749	0.9955377168740757	0.9912460916642952	0.9982598685893443	0.998243139022933	0.9990310316783927	Shirer_networks
195	0.9211702974849734	0.9140610386175931	0.8706579369957954	0.9684075977025607	0.9760878794073351	0.984137314876308	0.9830121439680322	0.9952606318736703	0.9978707482049477	0.9980551069105257	0.997120279812993	Shirer_networks
196	0.7392857268947588	0.8113240124399503	0.9203670712629408	0.9525816504003477	0.9797120050427519	0.9840428606753728	0.9938378331124014	0.9897087936090496	0.9937163196186345	0.9988215470117648	0.9969483858330559	Shirer_networks
197	0.8774973650174718	0.9203604597893336	0.9121877321433118	0.9395696017799786	0.9883544373397146	0.9880328403532206	0.9498232186495544	0.9952565457702212	0.9942766806960924	0.9982505638137552	0.9992322875529602	Shirer_networks
198	0.8581858907041828	0.7356747305672338	0.9063700892831896	0.9665244188673769	0.9725062345225222	0.9890947886339861	0.9807635656793346	0.9926125156872824	0.9924542363669047	0.9989820800209914	0.999095703838681	Shirer_networks
199	0.7880484346126482	0.9210555419593205	0.9721627293888432	0.9479681053620771	0.9876103500672998	0.9826309107287691	0.994969688788094	0.9974425879617183	0.9911777870782774	0.9966343285586008	0.9977106308666263	Shirer_networks
200	0.8230347040734519	0.8101484978529324	0.8536941504082365	0.9516804587770122	0.9860285271134128	0.9825094413009492	0.9863047216793284	0.9906153682300878	0.9971534236903421	0.9979614025207117	0.998250446320659	Shirer_networks
201	0.7310680370070548	0.7696430723930081	0.9716630093295959	0.9659516619844466	0.9615725529803109	0.9958372821417021	0.9826699241926766	0.99437085061496	0.995090365394431	0.9978655758829609	0.9993110748307308	Shirer_networks
202	0.8932438895612891	0.8802770816240395	0.9582480701893588	0.9599136777253382	0.9686377967313621	0.981552109402076	0.9863547742320365	0.9957952086345516	0.9895742420687647	0.9977636347806453	0.998202576769387	Shirer_networks
203	0.8619584139709482	0.8976483716942297	0.7620505422196593	0.9577872694048095	0.9626962663228713	0.9861272140947308	0.9962215335586911	0.9966282076204227	0.9960321189928245	0.9982814009385592	0.9985184280134727	Shirer_networks
204	0.7248892601458945	0.8948015545692989	0.9275337852195533	0.9708913622814217	0.9783993726900367	0.9884979045377638	0.9813705391099634	0.9935166321086345	0.9962488915391661	0.9958762608907468	0.9985516435123042	Shirer_networks
205	0.8592011677609974	0.9478653273997748	0.8823270705097535	0.9526128158464715	0.9770359952109109	0.9743738835744721	0.9964051141349518	0.9919328663930252	0.9949786329024267	0.9977145478696674	0.9985123296786405	Shirer_networks
206	0.883728963432739	0.9108863274285597	0.9052007384904742	0.9839807795614285	0.9863458132899567	0.9946389021531032	0.9915423098830627	0.9935264082685551	0.9973520793107256	0.9956247152689257	0.99815992904141	Shirer_networks
207	0.836119768509753	0.8725678907733383	0.9738707194677896	0.9496084586445472	0.9704759174130135	0.9918765575330112	0.9859607293874001	0.9935431047317838	0.9975889205816353	0.9975275863328039	0.9990125523688251	Shirer_networks
208	0.7146849942355697	0.8060197501833484	0.8926891679658662	0.9816883433972942	0.9788897391437283	0.9864886262272431	0.9863320137584266	0.9902296865817006	0.9968261420136492	0.998845152104907	0.9989821160705389	Shirer_networks
209	0.9007538103490244	0.8142574512964731	0.9352110983295018	0.974426841041021	0.9756622776203513	0.9826976871771067	0.9956464718422227	0.9944362900193522	0.9951702163918077	0.9986655065307146	0.9979885265676156	Shirer_networks
210	0.9309099287198415	0.9104689463328283	0.937393269429065	0.9478436241220773	0.9662967168055161	0.9809958464665403	0.988583203704938	0.9942177388182454	0.9914674123188557	0.9956224521395365	0.996732451767746	Shirer_networks
211	0.7646618801264693	0.9581758562648874	0.7698208461492138	0.9531405622865307	0.9369693046657841	0.9785250471824274	0.9889953502712762	0.9944437727436007	0.9960297308758501	0.9979586638037873	0.9993481108764805	Shirer_networks
212	0.648520376379814	0.9458273134381471	0.9481476861113408	0.9662044721610644	0.9788860200128628	0.9803493668962701	0.9849618992149252	0.9863714706894243	0.9954037805430835	0.9980607594191724	0.9988482118419146	Shirer_networks
213	0.8994566277563855	0.9081020975366991	0.9661085051612175	0.9276685603956211	0.9554971454799375	0.9976514338712832	0.9882245803111221	0.9939061680247324	0.9969867787457791	0.9974155162697063	0.9992208619130938	Shirer_networks
214	0.8356668504307	0.8726422025603174	0.7674949571805669	0.9200025052364212	0.9813229903195937	0.9927575021856453	0.9905979745117263	0.9902525711472894	0.9957885528175093	0.9987882078181727	0.999126586522872	Shirer_networks
215	0.8342315983544193	0.853696083075964	0.948673469396789	0.9622833938240002	0.971678369144049	0.9815544106813893	0.9921137661574825	0.9903189506738036	0.9895221488324311	0.9979203429750281	0.9986358007486771	Shirer_networks
216	0.7723670722131606	0.8438970075910645	0.8302191502073402	0.9626244528594858	0.9264449099503291	0.9741699154298379	0.9890626254488211	0.9983396610340252	0.9970401872707922	0.9974072889659298	0.9987884674913305	Shirer_networks
217	0.9157178855509598	0.8216408119022742	0.8957837354246103	0.9541926945218804	0.9698743276145565	0.9782444947632719	0.9944901476398433	0.9901143216855401	0.9928486290083252	0.9963709465457462	0.9976022320810949	Shirer_networks
218	0.8997554488686437	0.8248460558765871	0.9205174520102932	0.9521558410314186	0.9654652218305312	0.9840850289707146	0.9896818432317651	0.9978857288714386	0.9971257265141985	0.9966047343748758	0.9987265147067775	Shirer_networks
219	0.6793340207374232	0.9173489051861733	0.868255712779253	0.9047254367127817	0.9870266412637696	0.9875190718387583	0.98690522699083	0.9931855170591544	0.9976174796628867	0.9988787671971058	0.9974158307790365	Shirer_networks
220	0.8833652468530611	0.8583878018111284	0.9574178346262773	0.9566045925688518	0.9736438307462001	0.9843373613981279	0.9813285080523326	0.9829812246734205	0.9966799796578574	0.9956951005876509	0.9983661895374222	Shirer_networks
221	0.8987197374930018	0.9143255048817405	0.953179565239655	0.9835197136645384	0.9294934010398732	0.9818169519456983	0.9878598729803394	0.9809239926631328	0.9932497322475442	0.9978177495010631	0.9991030210724662	Shirer_networks
222	0.9086004714275788	0.8264269800247896	0.964769893932111	0.9208031652662099	0.9725036530963245	0.9804133263494752	0.9870573968936508	0.9976758136219063	0.9972395492714525	0.9980405943135289	0.9986074574910792	Shirer_networks
223	0.9287952969785283	0.8827706169342553	0.8525545643572597	0.9773103207232819	0.9507540040149056	0.9867882269324861	0.988145176669331	0.9936037927627834	0.9973911605375242	0.9978038331860974	0.9991473603536963	Shirer_networks
224	0.9060445762015807	0.901181658512302	0.8979325436250721	0.9475253132928934	0.9834989410420876	0.9889528051718797	0.9954217640040227	0.9943577305175761	0.9985979694045476	0.9953923072831162	0.9984984793050602	Shirer_networks
225	0.8931624372939377	0.9166756146508453	0.8879239630030487	0.9528812539430219	0.9761465936723932	0.9905600109064746	0.9915785079555237	0.9954251102225846	0.9962250148336971	0.9983265728979281	0.9987584820001644	Shirer_networks
226	0.8990080181346976	0.9448225346446762	0.9356024873039281	0.9614954162000986	0.9721315165706057	0.9831268519495453	0.9899161596168664	0.991455066845802	0.9954138200272797	0.9977680469649455	0.9981041531098449	Shirer_networks
227	0.9184968420657882	0.8853080658597594	0.9730151643801717	0.9466353677009319	0.9726269720987053	0.9698670020011029	0.9971822461523392	0.9954821564351432	0.9964980509923379	0.9987147891824004	0.9991458860669196	Shirer_networks
228	0.6123371449152644	0.8024148104757455	0.94120851841159	0.9368917826095482	0.9851562198393221	0.98777756203302	0.989267029740732	0.9915764566831238	0.9931012863095505	0.9983726781225752	0.9975756095614992	Shirer_networks
229	0.9142266344748623	0.8996992685839104	0.9454671578450126	0.9600468064518181	0.9855453886496839	0.9900079570263216	0.9905205649002078	0.9944614617467388	0.990394432059666	0.9981338227518164	0.997774829476544	Shirer_networks
230	0.8475495935198016	0.7936575733918909	0.9633024467790348	0.9824857514160763	0.9601915062959844	0.9815507247873766	0.9843787273263627	0.9942935449372201	0.9971224529782026	0.9921701500326919	0.9978732089994957	Shirer_networks
231	0.8487672137754501	0.8942598671881744	0.9606365306407885	0.9380061955634764	0.9631779256743129	0.9929845975428002	0.9835052091060015	0.9876049581278876	0.9962685318410853	0.9983916302027612	0.9974249736775959	Shirer_networks
232	0.6042831011082437	0.8791835374462488	0.9838560309917064	0.9740830581923008	0.9788720759734508	0.9849392386795544	0.9935616180283078	0.9928535172429536	0.9846327937865178	0.9985420396224169	0.9987146994924447	Shirer_networks
233	0.8131675862664403	0.8756253185413965	0.9443357411382152	0.9436867483216774	0.9679640364715638	0.9873250101395775	0.986921594905165	0.9954915124718148	0.9989456073370564	0.996796179725872	0.9992908542669922	Shirer_networks
234	0.9369119565211059	0.8375528740928042	0.9045892023343574	0.9224391698774389	0.9859362121740792	0.9919583781021446	0.9842031266863127	0.9941042148161852	0.9970341234701898	0.9981203831104914	0.9989336759751242	Shirer_networks
235	0.9205492994418492	0.9318057539243267	0.9412858095113295	0.9440982110256292	0.9762077798852742	0.9849887249575	0.9679381098432169	0.9923100867987988	0.9952576216741171	0.9981659704040184	0.9989090552497987	Shirer_networks
236	0.8396739970036025	0.8138889331631931	0.976029988230876	0.9217355996721922	0.9642403643607794	0.988119580781746	0.9911493131666672	0.9939139402943162	0.9920748261422309	0.997880308182875	0.9974187871681091	Shirer_networks
237	0.9040834353712817	0.9473675820526106	0.8554861934807859	0.9774816575518548	0.9632336336815948	0.9893277133920262	0.9921632268115417	0.9848906987172266	0.9958539721591522	0.9977109921800911	0.9994692213262522	Shirer_networks
238	0.6484635113592006	0.9276313770902695	0.8718374607222897	0.9639709457952577	0.9470263938308406	0.9674460781471874	0.9972869452234912	0.9851314696771798	0.998929021752009	0.9976929890813491	0.9983191786416851	Shirer_networks
239	0.8793580563506939	0.8955787940218759	0.8790957388801524	0.9134967836917351	0.973555403504097	0.9893015238674181	0.9720394040585676	0.9928376238667032	0.9927295948072267	0.9977509098448623	0.9980465114668283	Shirer_networks
240	0.8106096793302312	0.7986254437417478	0.8861471075175631	0.9829107570848042	0.9598228779172064	0.9789430502409247	0.9939372680851102	0.989973829307513	0.9971371063025996	0.9965991716281173	0.9982573112470783	Shirer_networks
241	0.9259677526383705	0.8600882206340095	0.9391464759533372	0.9707037254680848	0.9851687374643422	0.9728986508012811	0.9948477037872911	0.9943887515534815	0.9961213295736846	0.9985785616120659	0.9982141809669223	Shirer_networks
242	0.8803419202771867	0.8671740323077481	0.8259848232678271	0.9680344310190917	0.9928285492761282	0.9947633367547347	0.994575431840553	0.9942044094104526	0.9965980717084111	0.9986180015321295	0.9972944172623255	Shirer_networks
243	0.9510816766756114	0.6468331905927545	0.9614207139322108	0.9519604754804523	0.9692482660797839	0.980193585691953	0.9957193443078656	0.9927678347163162	0.9973072462931525	0.9980519310857947	0.9988730160548658	Shirer_networks
244	0.9120565099982005	0.9371580803517536	0.9329888197885994	0.950947041348474	0.9146651568433251	0.9827577576030335	0.9928419899120926	0.9935667137118918	0.99632589380159	0.998496169094235	0.9975449281283018	Shirer_networks
245	0.8238577962965241	0.9066126091239435	0.9506437513004193	0.9413222566728239	0.9726832385709623	0.972653298814788	0.9798590492476102	0.9913325224413673	0.9982918338362357	0.9964514962100477	0.9990656785874665	Shirer_networks
246	0.8633857796635123	0.908738825165732	0.9033093644932912	0.9707265879545607	0.9351937391789601	0.9833416759364499	0.9941846621108912	0.9963190556950009	0.9957939742965354	0.9986083397237138	0.999116008924178	Shirer_networks
247	0.7699159101392201	0.8877320781539153	0.8478920367066427	0.9033641306359008	0.9832124494260874	0.9870426168305575	0.991507848832601	0.9900991665680877	0.9942199415472648	0.9935234771462469	0.9976234252590035	Shirer_networks
248	0.8379563550851576	0.8768737617749283	0.8707687041216363	0.9712205671404084	0.9835145748316795	0.9870649910005023	0.9824889390313444	0.9949887718985702	0.9977218937540941	0.9969856560246413	0.9971271599715693	Shirer_networks
249	0.8771395583834671	0.5958023702015967	0.9244071153495634	0.9399689503465934	0.9770518558380578	0.9918972729404011	0.9927042979382346	0.9925534045414769	0.9969335378062927	0.9974801770117827	0.9980820347196607	Shirer_networks
250	0.43797408370497304	0.9182739406387097	0.9653998735448922	0.9319393396114652	0.9841307567704204	0.9926377399634072	0.9908004261225302	0.9917035332630956	0.9968453369722207	0.9942714208343855	0.9988727855338067	Shirer_networks
251	0.8142668850199271	0.8961767863860843	0.9379317773082803	0.8722877535660731	0.9551481230283099	0.9861889162389557	0.9934281735459176	0.994544456139846	0.9917654398065697	0.9974973220611904	0.9973069037320693	Shirer_networks
252	0.8008921681425171	0.9116127531854548	0.8710276892635382	0.9722106299138262	0.9703203672585109	0.9832110828335072	0.9871517778439173	0.9935709001649782	0.9974492514491363	0.9943493927299528	0.9993652891004438	Shirer_networks
253	0.8264705279680499	0.9230841130279699	0.6590215983850206	0.9739041308664276	0.9787255048385325	0.9909419156426087	0.9960761863816114	0.991933220523493	0.9929642113720105	0.9981479708802248	0.9973785151724761	Shirer_networks
254	0.896903774161578	0.8813143216048449	0.90196760325789	0.970776979765622	0.9668835635076555	0.9760189607478147	0.9873660917753726	0.9937022184063906	0.9940736438076863	0.9982571430222402	0.9987176147390787	Shirer_networks
255	0.9234647088434838	0.8257227805870496	0.9060519348964015	0.9298703203840866	0.963718688977648	0.9857889019263038	0.9825991145913029	0.9923213474716569	0.997983448486627	0.9984329204781156	0.9983694315112386	Shirer_networks
256	0.814252175589013	0.7313335384614202	0.9242889784088437	0.9693131446103616	0.9610104604613398	0.991090438178827	0.9864547677205573	0.9949719058753667	0.9965162717720488	0.9975273256429358	0.9994179482266339	Shirer_networks
257	0.9370396819315127	0.8354928642787496	0.9437273194400939	0.9077744997724618	0.9035798833217192	0.9904794237472556	0.9852429967641959	0.9941225792431934	0.9957717132379995	0.9974012369043753	0.9968719605439766	Shirer_networks
258	0.8602324589014685	0.9346168144298557	0.8842889883779146	0.9317042014442902	0.9791502853837264	0.9931618169424301	0.9943178996136262	0.9937686934173038	0.9981935632798588	0.9944036557236031	0.9984286229031382	Shirer_networks
259	0.9167046383793532	0.7552349187588419	0.813893304527013	0.9472043339994297	0.9480906522434039	0.9780338996029274	0.9932481947254002	0.9945180607507657	0.996787878059072	0.9991517946715447	0.9977542265183652	Shirer_networks
260	0.8607495428600076	0.9063602311047587	0.9228212584700778	0.946587769534641	0.9739228884576379	0.9785853684147083	0.9810452966600206	0.9947461057354212	0.9975410310636103	0.997937726839763	0.9987653743087128	Shirer_networks
261	0.7838431638147554	0.8895444195096904	0.8419477355733507	0.9434304488886134	0.9886322427257905	0.9807963577544314	0.9811955308708219	0.9922774627975108	0.998607299562444	0.9987733923390343	0.9988454337285548	Shirer_networks
262	0.7518948648018005	0.8296037750880445	0.9611577709524184	0.909476067393796	0.9551787207374133	0.9707905618794601	0.9804911581372695	0.9927905958744283	0.9961951876123682	0.9973909983881564	0.9976534646871262	Shirer_networks
263	0.6831617355257633	0.9302013026511162	0.9431023445221309	0.9603816345697662	0.9639971197939187	0.9745077723222091	0.9843330403366688	0.9949854487028889	0.9910365600775062	0.9973557170537033	0.9988284855880205	Shirer_networks
264	0.7108232237223282	0.8044657227890706	0.7537770189455666	0.8502019481917389	0.9626805065399198	0.9845738086762638	0.9908199749213609	0.9891850401739016	0.9959154117385369	0.9983108801302312	0.9990654253084098	Shirer_networks
265	0.7240551566623079	0.8859935944583696	0.9230500229205737	0.9422073016453522	0.9610425408046518	0.9883139279789059	0.9816763093697605	0.9937995362913221	0.9933038488360955	0.9989607189562013	0.9977747657604445	Shirer_networks
266	0.6432442072603277	0.9390044044147793	0.823868514294825	0.9601272674339538	0.9578531017609997	0.9910305820025467	0.9919654713742205	0.9944313740575937	0.9923507185352294	0.9978362502307279	0.9988692146908016	Shirer_networks
267	0.8505505136359702	0.9579861188883316	0.8838264211345455	0.9611493424312688	0.9832040873805168	0.9918108537372872	0.9772925879323249	0.995791627330161	0.9965771511887496	0.9990383785249617	0.9991930896035119	Shirer_networks
268	0.6282041859265184	0.8956216619675714	0.8993894347422885	0.9514825883830653	0.940424740555168	0.9839410756223842	0.9869070229926782	0.9961716621123952	0.996547547042307	0.9982210458887608	0.9968543176971173	Shirer_networks
269	0.8772080869884367	0.903475734059325	0.9468926293209554	0.9762074524121604	0.962357564339098	0.9727674853209779	0.9962623500314975	0.9972451211060563	0.9953886115242863	0.9979897128337256	0.9979404184060131	Shirer_networks
270	0.5833948066442576	0.8928270873849078	0.9325347519997893	0.9776858569494764	0.9609000952369628	0.953409421383816	0.9956561649065055	0.9977703377968921	0.9963242389990535	0.996339697557534	0.9987654253947589	Shirer_networks
271	0.8783141807650684	0.6949783173524876	0.8434946428274244	0.9479924418464565	0.9695745235909388	0.9793680445679209	0.9797924359021666	0.9884517716836133	0.997704747440013	0.9970475844966271	0.9989038820631504	Shirer_networks
272	0.916647449955418	0.877018579975207	0.8923389020132573	0.9454974038774693	0.9738368540823132	0.9811156654866122	0.9786118746966488	0.9903983621802009	0.9979138997236261	0.9973431273341431	0.9991051119756414	Shirer_networks
273	0.9268585539119085	0.8491756417714754	0.9158545161295165	0.9761466000338794	0.9757758478815604	0.98224063397473	0.9963520856659427	0.997347263434515	0.9936021980340703	0.998235976881263	0.9991703514745611	Shirer_networks
274	0.8783442924766476	0.9030723737409534	0.9123198114598139	0.9397113508719823	0.963824523312528	0.9603709423353111	0.9881198659427411	0.9944609187475478	0.9948091291175349	0.9974257021509181	0.9984465144066164	Shirer_networks
275	0.8678975346631301	0.9064347018213201	0.9474042827538672	0.9850536934051309	0.9685260321605417	0.9656081303558107	0.9778048430679835	0.9924104739286397	0.9929522895895592	0.9968477218665266	0.9973547557908039	Shirer_networks
276	0.9153180939192109	0.766760548309324	0.9454500920500696	0.9748815660206832	0.982545430813795	0.9691781662820003	0.9796694743000132	0.9962637899571567	0.9961171124595809	0.9984503476122017	0.9996567638145211	Shirer_networks
277	0.877055036371523	0.7306903744357772	0.9315549014434479	0.9768782321141133	0.9724125784483229	0.9693711312764162	0.9884365671387613	0.9969417153885805	0.9914794747910008	0.9969123909494041	0.9992433546924324	Shirer_networks
278	0.5139345838234217	0.8657558637729627	0.9318014126175369	0.9788064593753917	0.9464300906313297	0.988556636538292	0.9861828469525763	0.9951978676239898	0.99496117926465	0.996845743070654	0.9981724637067975	Shirer_networks
279	0.6954344398856075	0.859553373112293	0.9633768237548537	0.9726285489202451	0.9862660715986936	0.9848551160144674	0.9814527327856727	0.98882284359987	0.9963353692877497	0.9968719787154245	0.998380458153879	Shirer_networks
280	0.8789364280887662	0.8325599088858696	0.9343711531369182	0.9867826478178514	0.958444731424603	0.983337842219333	0.9937782080213478	0.9980869174386755	0.9919243961207059	0.9971119593799069	0.9971196956954599	Shirer_networks
281	0.6095204716554463	0.9008903255840981	0.9488477063975096	0.9382625700372224	0.9868959287930057	0.9853530735248675	0.9841043730294227	0.9943166374731829	0.9964716336610109	0.9980037176210645	0.9990406165221326	Shirer_networks
282	0.5724910566814435	0.9648326602284396	0.891342061777593	0.9792868940372093	0.9763995671469012	0.98222232017554	0.9829441189860586	0.9921804923875986	0.996872790370826	0.9938901795917896	0.9989435955154474	Shirer_networks
283	0.9156441633393919	0.9485068024519173	0.864574586292154	0.9585276593009632	0.9898831722029775	0.9883663981419775	0.9893091330755559	0.9951628493746456	0.9954444482080523	0.9972181987733618	0.998644664260705	Shirer_networks
284	0.5956172665151821	0.9012248987582221	0.9446708089972817	0.9567826891653615	0.9749783326799676	0.9900193691574158	0.9904480987362609	0.9930055176073579	0.9942203345459307	0.9969188921312061	0.999244363082132	Shirer_networks
285	0.6474819348258378	0.8961300291464407	0.9662740385694251	0.9606073292599951	0.9513078995146522	0.9869102990727978	0.9893659213007739	0.9929541654468188	0.9955117814113636	0.9955785141341708	0.998803173497389	Shirer_networks
286	0.6531343181882414	0.8694203506940844	0.8492946611095211	0.8858863633392869	0.9851521487082691	0.9911089233935981	0.9831532139919525	0.9880208300642442	0.9978019639309028	0.9976576031434174	0.9987049421465929	Shirer_networks
287	0.8895795877641197	0.8565116545463759	0.9471373050203573	0.9786804805529092	0.9719447181288298	0.9898157416566181	0.9928855421387757	0.9965760989848681	0.9938743094727108	0.9985286709152219	0.9981727080692426	Shirer_networks
288	0.9249984634562933	0.8973941462367958	0.8849016856869795	0.8972001651590056	0.9580618745174588	0.9810346495605311	0.9941532570435206	0.9956794592252125	0.9973827710736788	0.9965808775405703	0.9988129424141157	Shirer_networks
289	0.7091640971101517	0.958778766155733	0.9244836121937776	0.9359254664587505	0.9748550536386194	0.9652464949714454	0.9825827036177187	0.9909061027854567	0.9958912963686907	0.9980669381731844	0.9988493942695214	Shirer_networks
290	0.6610410155573365	0.9264331735805231	0.8468757576901591	0.9636308549226255	0.9693295090805162	0.9875925111318413	0.9818357546423366	0.9920112915609165	0.9970376447028744	0.9955004609127411	0.9968206153451332	Shirer_networks
291	0.8283554196936636	0.8260919380557405	0.9304924056075565	0.9441402328180303	0.966202791453151	0.9756029556121425	0.9877500351907512	0.995739190719676	0.9948137841405797	0.997104661117335	0.9984504166447266	Shirer_networks
292	0.8761448239389937	0.7101994497850567	0.9419291756537342	0.9700955117224357	0.9874469941439893	0.9835251677360619	0.9929214677339602	0.9929340003222059	0.9879635973108688	0.9989084570204132	0.9972070166168236	Shirer_networks
293	0.7940577121005242	0.9300001000845834	0.9575189562155287	0.9659813797399781	0.9755266266287153	0.9851685511489479	0.9882877150996228	0.9934903080767097	0.9933944725541228	0.9979964863250352	0.9966608574178104	Shirer_networks
294	0.8084996118907386	0.8805101223302481	0.8374168624416696	0.935791355874883	0.9602786581544736	0.9568098556586019	0.9927338187122172	0.9902736924557799	0.9986873636465354	0.9971489732598157	0.9989254823882346	Shirer_networks
295	0.8102579674114295	0.49453829758198165	0.9591878414074084	0.9010236021250394	0.97869934222946	0.9867420985013081	0.99397331326867	0.9974163121021272	0.9946480954129484	0.9975484906836147	0.9993301512853328	Shirer_networks
296	0.7597258439319683	0.8296341558404599	0.954629617635088	0.9262276204258064	0.9644622728910219	0.9850745790066178	0.9763744729780615	0.9951775524423161	0.995439633521441	0.9975168749861787	0.9984080422522463	Shirer_networks
297	0.9345901932321429	0.839605868200685	0.9257058733005032	0.9709915239836246	0.9850005842457336	0.9800617484008367	0.9912151349270092	0.9889117581229265	0.9933478705464099	0.9972548843599707	0.9990608578072157	Shirer_networks
298	0.8099011562512293	0.8090377157555142	0.7989740108761784	0.9819906874242427	0.9624186504210306	0.9677546315279515	0.9915759559371045	0.9961804527994912	0.998140367792155	0.99823060704322	0.9978576080852186	Shirer_networks
299	0.9478345926620115	0.8195096420241372	0.9242177267779345	0.9570195030433152	0.9832040037221952	0.9768292716583278	0.9916755690765295	0.9906509181679497	0.9967860144249607	0.9987176780545295	0.9986200248058279	Shirer_networks
300	0.6530473952901298	0.8434073315155676	0.9483590510666641	0.9363556951318117	0.9823775251447457	0.9798629901326806	0.9932840442932651	0.9900167011722496	0.9964404733450011	0.9983362615155695	0.9985537901434651	Shirer_networks
301	0.80955371874653	0.8246508747044772	0.9323448303693477	0.978590798419977	0.9715218653867558	0.9882414220513238	0.9673433869342534	0.9959454798800202	0.9968654429693401	0.9971851282753308	0.9988193095241433	Shirer_networks
302	0.8821984650467962	0.17001444006850136	0.957570355038972	0.9501502875814257	0.9378538350019613	0.9856410114017369	0.9868253314290608	0.9977395917557634	0.9970333822519033	0.9972899401534083	0.9984787670796902	Shirer_networks
303	0.8039429032488368	0.6894870191948341	0.9229302070405737	0.9337675465502988	0.9799230115432878	0.9765540360816163	0.9848791062571682	0.9937726559567092	0.9963185883769914	0.996232915660569	0.9983825373150079	Shirer_networks
304	0.8865773470799306	0.7766255175339162	0.9229470664785799	0.96729582917414	0.9398340645559656	0.9453398188045736	0.971592930605196	0.9844183920135943	0.9932337163030838	0.9967908049911628	0.9986780041086176	Shirer_networks
305	0.7215117464682943	0.7973808328286108	0.88697143341421	0.9532966324337073	0.9658533685206365	0.9675767604146139	0.9851172880622208	0.9949446833110158	0.9922223059709313	0.9987765128315992	0.9985034491985973	Shirer_networks
306	0.8584890521737429	0.8865937879540544	0.9732331500310749	0.9646757253737165	0.9068749592238485	0.9643468065833746	0.9905197328710781	0.9942876595458044	0.9961578884040209	0.9977335556415673	0.9983470282935554	Shirer_networks
307	0.6269355084297588	0.924599877013087	0.7822150119791966	0.9586324776630878	0.9776365692168143	0.9681614633176234	0.9828914316618668	0.9883770917634389	0.9947139689999347	0.9965546326817838	0.9992635491811825	Shirer_networks
308	0.525721750594853	0.9163051465500063	0.9448728125077166	0.9533567540164111	0.9690289865986166	0.988646093760979	0.9958884286777896	0.9971982980789788	0.9972916165343158	0.9983822883554512	0.9990326796926464	Shirer_networks
309	0.8620189967946617	0.958232119063708	0.8124903052633666	0.9787782084067067	0.9563065018213728	0.9724821441062059	0.9952876862998791	0.9892470495288542	0.9962471840162315	0.9960519180960352	0.9982796143210266	Shirer_networks
310	0.7350875947619984	0.6692673743499049	0.9098307378637048	0.9044138100502517	0.9594187677226379	0.9699285488388789	0.9842053750973712	0.9900039740528471	0.9958764677796856	0.9965535830897562	0.9992440569993133	Shirer_networks
311	0.8683553683681207	0.9444450249189268	0.8853675454696657	0.9655378230352689	0.9596326869689349	0.9897942708428247	0.9826035550030071	0.9904133972121942	0.993048348944731	0.9959694192095696	0.9980819768500838	Shirer_networks
312	0.6468942866982405	0.921458324252949	0.8545220347580085	0.9686603581183484	0.9694133550059796	0.9850340939010996	0.9790194245797492	0.9931824149480144	0.9978235586819696	0.9966676224656905	0.9972678050197893	Shirer_networks
313	0.881364262951087	0.9107170542529778	0.92802475008215	0.9751376037275272	0.9742500487393276	0.9815301304064792	0.9921514878586355	0.9972894722095531	0.9909543619823677	0.9980955491056591	0.9984131082913763	Shirer_networks
314	0.9439890768661328	0.7375967262355498	0.9584873788023924	0.9544431287463868	0.9804984469834128	0.9915034771259297	0.989368399376564	0.9980948651113014	0.9962877992480917	0.9980147432142685	0.9974017391777594	Shirer_networks
315	0.9765474688203579	0.8285138596307905	0.9339022716925334	0.9479691621242045	0.9729085386329228	0.9834273869066628	0.990789663922327	0.9907727573830656	0.9975981444089334	0.9967897785458395	0.9988218734978027	Shirer_networks
316	0.9044981332034231	0.8432361541281991	0.8977184704223502	0.9874314151202209	0.9762193834368477	0.9763606074331024	0.9857832606732211	0.9928790634317506	0.9945688948094479	0.9979002892315461	0.9991443389157308	Shirer_networks
317	0.8949037149895747	0.9400434514634077	0.8717788134434818	0.9615294719983964	0.9585440130245191	0.9699691226922673	0.9777371634221004	0.9887851551590945	0.9944187262135483	0.9971533974827107	0.9981418241023794	Shirer_networks
318	0.8175419579933991	0.6877330408073742	0.8795055176548283	0.9730642590790408	0.9879033002264344	0.9858885505147245	0.9842615604074485	0.9902849991323945	0.9896767711203394	0.9971633402867754	0.9981455167035246	Shirer_networks
319	0.8957211827416225	0.832144363081766	0.9334925640368552	0.9620625231798114	0.9568206880076839	0.9834591382334775	0.9863648199603543	0.9909598099753736	0.9945666898519767	0.9967236844001373	0.9984762778850633	Shirer_networks
320	0.6730181657667458	0.9480656156496734	0.9651144247603236	0.9111332319316603	0.964670202229645	0.9746653035779888	0.9907780416134231	0.9906339715276871	0.9988376256669571	0.9963220578639504	0.9989247832714588	Shirer_networks
321	0.7106062875520868	0.8179776175567425	0.9686299047622717	0.9473396079847863	0.9613700254130844	0.9723011722422521	0.9944955003539526	0.9951142477703571	0.9950506594444551	0.9978593055063832	0.9991574264504102	Shirer_networks
322	0.8230204960804457	0.7494533073709486	0.8839199076042943	0.9806811314185881	0.9703213742455109	0.9839168036001595	0.9878562709604704	0.9962349846133955	0.9967266619669566	0.9975336792635789	0.9972954952190951	Shirer_networks
323	0.9290049424327903	0.7526695444129827	0.8741298934601318	0.9693109854834184	0.9647424534135575	0.9836052236474966	0.9905799992996905	0.99225633609866	0.9986003337517465	0.9989454064298027	0.9988009524403851	Shirer_networks
324	0.7165619821199944	0.9389552624396789	0.9098997773370332	0.9588004855985649	0.9532610988633167	0.9783154478175804	0.9763445445322962	0.990709190738116	0.9959916528364507	0.9978818529054799	0.9988625251456471	Shirer_networks
325	0.8685412688418912	0.8319894660500837	0.8808147530658063	0.9856296259660051	0.9888429273410848	0.984921094328529	0.9877052038356164	0.9942796676294692	0.9948661843807909	0.9981548189700098	0.9986974086770419	Shirer_networks
326	0.7550496790096645	0.904026970192257	0.8800585535746559	0.992822651665436	0.9850818115185254	0.9853587389079241	0.9808723317544513	0.9955952937167467	0.995214726319799	0.9960173001097947	0.9981268247685245	Shirer_networks
327	0.39524059929981836	0.718126617498148	0.9894939337136304	0.9670344251965772	0.9766499079306834	0.995026560095855	0.9900020450079576	0.9918978207094314	0.9978830192422846	0.9987961976692119	0.998285987752141	Shirer_networks
328	0.8571439075160876	0.787914666733003	0.9226250755138029	0.9546254712633042	0.9679466889297716	0.9369415229626705	0.9898593511662591	0.9899363190906452	0.9979961726509194	0.997901243368941	0.9992559478535997	Shirer_networks
329	0.743849150277555	0.9506782998482974	0.9086612553669171	0.9370092739425068	0.9803704556104703	0.9830158631819824	0.9908689882250954	0.9959905111655851	0.9967636238182603	0.9972043546080991	0.9988969156442783	Shirer_networks
330	0.8847532285506544	0.9311617035801372	0.879574912929225	0.9494081062045823	0.9759122896981578	0.9947847038364563	0.9925847928653129	0.9889819686232089	0.9953475266645353	0.9988565352496578	0.9982778115474502	Shirer_networks
331	0.6622947127576622	0.8714084904505881	0.9187388286214624	0.934216028963375	0.9496439497860019	0.9851771401602389	0.9882140306570592	0.9762957631184123	0.9947816789662218	0.9963719950253893	0.9985890364268107	Shirer_networks
332	0.9277573261579171	0.8946195661774821	0.9787065803436829	0.9688611434986844	0.9841268691793367	0.9837957035711518	0.9943382553315213	0.9950623966493753	0.994160417105145	0.9986500141596995	0.9992354922560316	Shirer_networks
333	0.7844575483420937	0.9610348316146047	0.8981722019812519	0.9872894823107575	0.9786534919340141	0.9895612980058661	0.9873241051498673	0.9970332469895893	0.9975642851602903	0.9982389717130966	0.9985931140872538	Shirer_networks
334	0.5587992507522881	0.8096651707454416	0.9527292636247808	0.966562168579959	0.9839340795868141	0.9765494161283848	0.9941106575223502	0.9960815480133728	0.9958634372565089	0.9985895824598949	0.9992055718160653	Shirer_networks
335	0.9227012074645069	0.9443182080824314	0.9803981501188139	0.9606382168787173	0.9763957672333559	0.9826890359502951	0.9792614794870149	0.9927208105597622	0.9993504636232217	0.9986603757874922	0.9981696031010376	Shirer_networks
336	0.8718515636184241	0.905901801831603	0.8984462127449203	0.9758147301159215	0.973137017124752	0.9745176823623385	0.9826434810465743	0.9895524994826856	0.9978753881596905	0.9967475208990566	0.9981410401214358	Shirer_networks
337	0.8178622635215228	0.8636543246880755	0.9374048686955914	0.9713460294650509	0.971069008098181	0.983083403185791	0.9811975840996348	0.9938368156925707	0.995436782816035	0.9954071300785058	0.9981569524762135	Shirer_networks
338	0.8700305924621929	0.9185192226707299	0.9334519411384141	0.9182390483171559	0.9859460262368216	0.9907803694595544	0.9918699215026937	0.9947231867477311	0.997644193425341	0.9993236106517324	0.9982879282031631	Shirer_networks
339	0.5690006109539907	0.8882318791679498	0.9859916452349116	0.9708384853656363	0.9943298310892053	0.9697421640442017	0.9893844258931561	0.9985173068009272	0.9982982390727173	0.9989649173494162	0.9979568226821245	Shirer_networks
340	0.797211837919616	0.7010606426837954	0.9450146228104788	0.9785534156525839	0.965580640077093	0.9874013812107596	0.982653969661546	0.9938529376548119	0.997342645670799	0.9978106481847104	0.9967580393713595	Shirer_networks
341	0.9259615358109696	0.7939329183499912	0.9439299024829021	0.9556640768577191	0.9716963539343871	0.9731473145362883	0.9886992489248616	0.9898585418811602	0.9962259649465631	0.9970044701795231	0.9990253118726746	Shirer_networks
342	0.8010385702969458	0.9743375757268676	0.9031215229550696	0.9224288752348321	0.951820180178726	0.9810762377914162	0.9809411590381414	0.9951805927932029	0.9976383523777994	0.9975923673787616	0.9990421502144704	Shirer_networks
343	0.7958481522149419	0.8952599953473166	0.8839088667976751	0.9371938745888109	0.9831658013244917	0.965922128085011	0.9923722886654829	0.9926891219421989	0.9938448877658137	0.9983954701835427	0.9986481590456462	Shirer_networks
344	0.8820621278880609	0.7884092241920757	0.9693508124909833	0.9632784380992085	0.9647989465354185	0.9840021836438129	0.9695017176929503	0.9880928037625369	0.9960377366084567	0.9986474530143477	0.9989699703894747	Shirer_networks
345	0.858230300156945	0.8093371151345885	0.8462337927319641	0.9842725120767495	0.9705714767372574	0.9892294731873508	0.9938266341877843	0.9933184587569228	0.9972757046349517	0.9975027250581814	0.9951050948454045	Shirer_networks
346	0.5894708502382914	0.8540182177755173	0.9570424345019934	0.988067650285514	0.9745453464451033	0.9859217947578574	0.9942349044035366	0.9886134996022327	0.9944893522525724	0.9979765089214037	0.9966541944320761	Shirer_networks
347	0.8655231702434064	0.9576489584289225	0.9293813657251553	0.8633398098310002	0.9874927830812892	0.9586561679070533	0.9894019547472604	0.9921361550416739	0.997286981897658	0.9983024207676788	0.9984493321016805	Shirer_networks
348	0.9170524523541284	0.809857016476595	0.9160889748643332	0.9362554541637098	0.9368767429281977	0.9838909492404329	0.9928018894272862	0.9974767274964722	0.9960875305687955	0.998215835416874	0.9996180965293722	Shirer_networks
349	0.8690174733041047	0.8114996930780112	0.9536610174751765	0.9259922500801	0.9640315901940599	0.9805200968176434	0.9884594398588401	0.9967984971359231	0.9956243421931055	0.9950350340949441	0.9993169960828139	Shirer_networks
350	0.8728321543678856	0.8352394017271287	0.9636006351046877	0.9240127632532249	0.9566163497928863	0.982839900589016	0.9872630581931277	0.9968188623327806	0.9930432080384555	0.99764321168953	0.9991194476205673	Shirer_networks
351	0.825008490177181	0.6938096348177951	0.7581816108678882	0.9657816472582857	0.9793026539556475	0.9748138542764785	0.9910924979702409	0.9927048123171771	0.9957903922446525	0.9943325336323792	0.9988875009388873	Shirer_networks
352	0.721366805568207	0.9221787129187357	0.8723015772304978	0.963232975169726	0.9496440276170558	0.9830069051874996	0.9878320608605506	0.9982254625363236	0.9949875418979486	0.9948566279823885	0.9987748365874263	Shirer_networks
353	0.9413873627987919	0.9027619364229331	0.9604273225580233	0.9809086967958833	0.9571646124374643	0.9892757108131958	0.9843695626487741	0.9915974100208527	0.9977154178209999	0.9961934632499655	0.9995645989970702	Shirer_networks
354	0.8219649899089445	0.7603762580603568	0.8498320993688714	0.9171348459277016	0.9548398670700451	0.9936617420921845	0.9889233209105932	0.997036285390249	0.9978388340328994	0.9985774964239489	0.9991574272625438	Shirer_networks
355	0.7462371242163539	0.8157620587556805	0.9634329669876207	0.9831645484485696	0.9849319082689745	0.9847963152932331	0.9916794679006439	0.9957313431598651	0.9957797488673055	0.9980899444259188	0.9988378214568435	Shirer_networks
356	0.7702270577367607	0.8244128583909345	0.9496413276173088	0.9377406473431236	0.9898373943125223	0.9885783246784412	0.9862664914993869	0.9949483743982859	0.9980799037797757	0.998268555560395	0.998303599265181	Shirer_networks
357	0.8620451152220996	0.7789369936175479	0.9513501090797603	0.9116431622941324	0.9262314268251083	0.9822646640148471	0.9946889199989573	0.9984247139593421	0.9972394696477744	0.9986615148128706	0.9984330553373475	Shirer_networks
358	0.6327890261839894	0.9008330494933168	0.906737031699852	0.9098549830052987	0.9606912282906982	0.9929202603639701	0.9801412653485626	0.9905065645386513	0.9961915198757428	0.9977189133407439	0.9992288844981755	Shirer_networks
359	0.902950949645279	0.6950616224594117	0.8783222249179459	0.9406112228988919	0.9812000173914369	0.9847666158234472	0.9866693251548795	0.9967867763162763	0.9906053158142325	0.9980562502497947	0.9989110324690043	Shirer_networks
360	0.8776376305179203	0.753052927337162	0.9508849752494222	0.9122967322849194	0.9712236973398302	0.9645043201779637	0.9783540064688572	0.9971924504618928	0.9913716275877372	0.9977291811421066	0.9992383567048682	Shirer_networks
361	0.9397309583685223	0.9566985344591483	0.9344662315448518	0.97627664183585	0.9316374216068035	0.9791193441809569	0.9914885717567898	0.9973197777324336	0.9966934313187865	0.9993164587185595	0.9990020015087927	Shirer_networks
362	0.7628131037575172	0.9360764330308144	0.973698315292872	0.9524604229773015	0.9522137243988695	0.9907889093193927	0.9931825925850591	0.9903296571127002	0.9921073602464596	0.9977086042444333	0.9989832431121232	Shirer_networks
363	0.768415252222826	0.785302372705585	0.8516245157602877	0.9710160317833517	0.9890440683605495	0.9798902011187987	0.981546663786958	0.9950497207530287	0.9983054762427774	0.9970023783526836	0.9992444420225143	Shirer_networks
364	0.5737811982944503	0.8488425552248954	0.9223404341131505	0.9528413959729465	0.9677884813457934	0.9759435401778342	0.9897271068024791	0.9902764954418766	0.997784259033419	0.998052714024485	0.9986278495458338	Shirer_networks
365	0.8426284665193606	0.8083893823899103	0.9629499719728576	0.8494628920177292	0.972495528425251	0.988839112910969	0.9787749794485144	0.9899449016096791	0.9968009355380397	0.9964890594082724	0.9986605376911155	Shirer_networks
366	0.7707077591650637	0.774885938583368	0.901560509327554	0.9593869860937404	0.9562568263023055	0.9892133971752226	0.9939596449980288	0.9941179023194087	0.9960781766252925	0.9982341089619997	0.9995440999358345	Shirer_networks
367	0.8420598163536266	0.9668302864096208	0.867928154701534	0.919345357610736	0.9722284005834292	0.9842598019256839	0.9940040878994583	0.9885339327417355	0.9920754695553592	0.9970293376694608	0.9985321921923787	Shirer_networks
368	0.8791157240710845	0.9549447366878975	0.9623071079437739	0.9659237293142209	0.9689164166162632	0.9714207150618501	0.9925437003272385	0.9955821967752434	0.9961353289582462	0.9977803906519096	0.9980305429691119	Shirer_networks
369	0.869841955579858	0.727922043208656	0.9259903391344695	0.9369344219578397	0.9919495981533855	0.9959525693316567	0.9908351347945039	0.9907241638681148	0.9975860361673973	0.9973561149098532	0.9986372705835509	Shirer_networks
370	0.9478845125678045	0.8337967688149268	0.9074160094532029	0.9614174095457648	0.965566884145139	0.9874210501689504	0.9905119081338898	0.9905980071517315	0.9967560453654478	0.996801788509473	0.9985816911781861	Shirer_networks
371	0.8435868197831083	0.7934268263914902	0.9042590499023091	0.9118463989824677	0.9108023527382741	0.9734517973416096	0.9923208605195262	0.9921259688787383	0.9970537448898654	0.9968480139440432	0.9985262919079637	Shirer_networks
372	0.7132458713794153	0.901950286605172	0.9219592300429102	0.949882140654698	0.9281473742267907	0.9799035435788768	0.9934360141781441	0.9932731967295678	0.9925493650617817	0.9988387779134066	0.9991149464449486	Shirer_networks
373	0.7908970107123123	0.7799668538190074	0.9135590637291142	0.9667967538352498	0.9867582860698414	0.9945742824844808	0.9805226917388423	0.9964205832901211	0.9940125999749556	0.9967746212617987	0.9985262157993466	Shirer_networks
374	0.8262700632958916	0.8453410607263833	0.9661864793275168	0.929497713457678	0.9814784748655997	0.9888782342286289	0.9841049983827507	0.9892495829086903	0.9980743164016612	0.9983004973472727	0.9994269956878419	Shirer_networks
375	0.721063096900562	0.9436288844739016	0.8914308597756453	0.9577936578439935	0.9633160666799865	0.9820116858586604	0.9921821363951688	0.9960199607278681	0.997339567133975	0.9989674264746468	0.9982487347206366	Shirer_networks
376	0.7126404988566318	0.8106172803628323	0.9297630906687279	0.9670481918426257	0.9589146438246365	0.9866660274584971	0.9953929734100893	0.9902088650120717	0.9959827063812744	0.9988561736812598	0.9989272863685078	Shirer_networks
377	0.8064967095010356	0.6996410649866358	0.9211120612053385	0.951690901084012	0.9558640296638958	0.9798614438223774	0.9899917386917301	0.9970613455861638	0.9986030237468414	0.9986351886887992	0.9977973990363642	Shirer_networks
378	0.9539163227035798	0.8925009356172077	0.9074231303662252	0.9203861830345795	0.9742175400750301	0.992911198843363	0.9901416593551751	0.9923697056220206	0.9934709922390657	0.9986789169098247	0.9991178920056984	Shirer_networks
379	0.7280196049980806	0.8530386882059733	0.9365692795084355	0.9663700717281689	0.8870863714582384	0.9773209251697808	0.9963292082934843	0.9865858062954149	0.9978702818132918	0.9976044354657996	0.9989155571310002	Shirer_networks
380	0.7604736701642898	0.8656050497299531	0.9720184343545596	0.97807737940437	0.9574762211431939	0.9939533883398253	0.986880062121716	0.9860127285841166	0.9936836844375371	0.9983115268342089	0.9961862457436161	Shirer_networks
381	0.6870003017055585	0.894424329434359	0.8306458943808372	0.9760186386821654	0.9521931419601096	0.9678491587109979	0.9838620059639378	0.9976578050986936	0.9882920487826474	0.9979134140483668	0.9987374072779487	Shirer_networks
382	0.5174806503025968	0.965579487755473	0.9354720066012185	0.9741751286439962	0.9599482685234906	0.9545713558743303	0.9884187642756603	0.9929212392756395	0.9943715722781786	0.9947130374195666	0.9989193003839724	Shirer_networks
383	0.8812761309664441	0.938521178432296	0.9490577584149186	0.9233707616827533	0.9760592839720065	0.9701810456685152	0.9885769317187303	0.9937140468027525	0.9969618542296872	0.9975272512820441	0.9976829420354628	Shirer_networks
384	0.9587796228185561	0.9616702537962247	0.9615921030952327	0.9805012654132375	0.9863656143645629	0.9903453608194979	0.9928245966017787	0.9956176485900612	0.9942934350732677	0.9981210705130027	0.9991694017363182	Shirer_networks
385	0.701644928734255	0.8174565499344093	0.9007586293268719	0.9690867548917614	0.9787660988552548	0.9792566365524689	0.9929697543065472	0.9927013092672499	0.9953448981843687	0.9948632608245725	0.9989180494011372	Shirer_networks
386	0.7719458516263843	0.8684245286519318	0.9516268783748616	0.9551702448075156	0.9632525831416168	0.967582251794546	0.9928018565739731	0.9894199389208471	0.9946233637018264	0.9990061193449542	0.9982459416128866	Shirer_networks
387	0.9068580914128511	0.8641799240802603	0.8664498314903364	0.980329724134337	0.9637282689776316	0.9678104434361561	0.9758213325438503	0.9976775084500569	0.9963945764757068	0.9972798279775125	0.9976371632843563	Shirer_networks
388	0.945720012248392	0.8863332305569426	0.9261042472356662	0.9466254933792877	0.9621881473486191	0.9812375846907595	0.9926295311047649	0.9892871324341034	0.9972443267164741	0.9964678370829054	0.998642106130412	Shirer_networks
389	0.920099331207908	0.8557295817632178	0.9567675926068695	0.9488048011925294	0.9943318873179892	0.9844879710555545	0.99239654320463	0.9932949032419526	0.9956037547582522	0.9951038808311168	0.9986690337365606	Shirer_networks
390	0.9151060904354876	0.7318418880300475	0.9243772631823399	0.9690405027798891	0.9718412604480166	0.9896382536859739	0.9867757946790766	0.9944042582356455	0.996314265081687	0.9975196223472307	0.9991971546798794	Shirer_networks
391	0.8293776160141451	0.9137000009954003	0.9442740351264287	0.9543495000740385	0.9711035912783079	0.9894881033057537	0.9963247709022646	0.99543613315279	0.9919984952814447	0.9971607169604636	0.9996976580376518	Shirer_networks
392	0.8780000082051548	0.8772181513489353	0.9422371626576618	0.942467767233144	0.9537594364298112	0.9166545352600826	0.99428515329322	0.9977218661188352	0.9959622421575876	0.9957925688271261	0.9991009913928275	Shirer_networks
393	0.9570552256049056	0.9339404429241792	0.8716774644239882	0.986065942985568	0.951584291266516	0.9880776255776773	0.9882422005568139	0.9934627297368475	0.9965145760543203	0.9984667874137283	0.9971623050333579	Shirer_networks
394	0.7310669516623212	0.7560528483788996	0.9809027235594102	0.9499501532178392	0.9574735012227238	0.9884098466934563	0.9736971673439622	0.9955044145915541	0.993955705172531	0.9977440790012322	0.9988076017913746	Shirer_networks
395	0.9360126019327906	0.9403077369707742	0.8978303067261582	0.9739438816933349	0.9945736548025633	0.9720709131066756	0.9748895887474902	0.9961816010111664	0.9978608910254327	0.9977834571996753	0.9986506361580149	Shirer_networks
396	0.8536076735355713	0.8563086078363307	0.9051108685884968	0.9742070210344276	0.965116856053303	0.9827804758242138	0.9910083979375965	0.995758460408507	0.9934268658714627	0.9974721665620621	0.9984645088976085	Shirer_networks
397	0.7811488528399939	0.9032316099783362	0.939368553657822	0.9619964798430274	0.9821341971323825	0.9654715134541435	0.9917970959851921	0.9845962535500735	0.99805134105149	0.9982551756087171	0.9987172538114774	Shirer_networks
398	0.8418965545022008	0.8113222641419862	0.9476801552413676	0.9606814529758985	0.9682702920109683	0.9892185243136202	0.989145475536963	0.9955396306331183	0.9954508255818095	0.9984317567124166	0.9965149655317613	Shirer_networks
399	0.8814432176432585	0.7160676302967165	0.9628222967954625	0.9536504728268338	0.9796416939145332	0.9789661726713089	0.9961810543478355	0.9872240266515808	0.9973868937501957	0.9980393085166096	0.998788467666843	Shirer_networks
400	0.9585646742365443	0.873791952283129	0.8472477863209623	0.9873320975524023	0.9655571502412645	0.9727764322443067	0.9943365400278559	0.9923965664296701	0.9949145060716793	0.9986441964301278	0.9969339104963639	Shirer_networks
401	0.8205763729589299	0.8817178609117632	0.9129133494360504	0.98330784856316	0.9774657740728039	0.9614873157036348	0.9904187709839958	0.987314082362031	0.9962736238107892	0.9992830983370998	0.9990664249106429	Shirer_networks
402	0.708093243211777	0.8776296027103547	0.900348677830648	0.9733252230437444	0.9686908193128649	0.996316628891702	0.9840225233369255	0.9825320629869371	0.9897854748943418	0.9966258463213383	0.9984902489408398	Shirer_networks
403	0.7425304293066374	0.9438488332168833	0.9174192161782995	0.9738309485077363	0.9607953662879627	0.983240262092941	0.9923964906628768	0.9943940747883613	0.9984197093718337	0.9947118836983443	0.9959115431620145	Shirer_networks
404	0.8473826918900074	0.7852891810348158	0.9066167017835038	0.9747872697035194	0.9801364689671355	0.9784742927808956	0.9900270794749761	0.9953046483151404	0.997640793128689	0.9973920190198811	0.9988548035331973	Shirer_networks
405	0.9063325479795228	0.8665652866212488	0.9511924959950734	0.9395731817984299	0.9774082904543815	0.9783504663516774	0.9932668898940586	0.9966412924196528	0.994584633579806	0.9973611820238663	0.9990002887017317	Shirer_networks
406	0.8652656837294626	0.7500249916425507	0.9499057901125163	0.9346397943750656	0.9793155880520221	0.9821107218430303	0.995056981851673	0.9819693367143107	0.9966268676111598	0.9978396884403802	0.9996699500167049	Shirer_networks
407	0.8621069801655639	0.9337412826885779	0.94604567309591	0.9652419546135161	0.9772402116612285	0.9715850936816974	0.9767144214686914	0.9883554152946953	0.9971627029617289	0.9976756133156712	0.9989798000967529	Shirer_networks
408	0.7107184047740008	0.8415515121287171	0.9516828447296417	0.9568022442242334	0.9761389520747838	0.9814516298262577	0.991013032284322	0.9968652472729107	0.9972504213526665	0.9986824085030357	0.9991501737366438	Shirer_networks
409	0.8158323645088026	0.9191639239167265	0.9509788877791898	0.9583632959110671	0.9702785219219836	0.9742448396222325	0.978548911929805	0.9950363402363896	0.9948703177982594	0.99699704777155	0.9979801184135402	Shirer_networks
410	0.687604565900698	0.9215364058455394	0.9344933926911334	0.9366344762094732	0.9841578930668631	0.9887608522690837	0.9927271947778664	0.9937985559343221	0.9948740639135512	0.9990698941545681	0.999022206059801	Shirer_networks
411	0.8684816331718909	0.7850396659507162	0.9722222589207886	0.9508195756430846	0.9724546183580604	0.987481784451116	0.9894560769692944	0.9893095600279962	0.9923832628555771	0.995642873240655	0.9988891462738387	Shirer_networks
412	0.8267233388855185	0.8866262426389723	0.9291007290429272	0.9302498497912504	0.9542674428720164	0.9895263773422284	0.9898145474390742	0.9940937622778294	0.9949384904927066	0.9949663636228251	0.9987501113351571	Shirer_networks
413	0.8582564880510122	0.9227911135179159	0.9612699931639767	0.9512833651082307	0.9868370088988658	0.9639965761424985	0.994446430537191	0.9877517543483596	0.9944007281738438	0.9985491140533614	0.9971289478721492	Shirer_networks
414	0.847328888567854	0.7211411921951185	0.8987620023091963	0.9609516565018648	0.9541875305305021	0.9645374878261778	0.9900930614323631	0.993242236274789	0.9987008900560738	0.9988671171121106	0.997674576158274	Shirer_networks
415	0.9251600109103391	0.8662250819667529	0.9504599914108736	0.9720950164713251	0.9525591997421077	0.9824193137849528	0.9880327012125658	0.9939635741824553	0.9969009108961009	0.9970446809112558	0.9989569047287694	Shirer_networks
416	0.7983747374577157	0.9335612241770233	0.9613953573167552	0.9404875505650934	0.9780075846763454	0.9737618735238863	0.9901670420185846	0.9820203315926699	0.9913147913456626	0.9955578478166937	0.9976690948019293	Shirer_networks
417	0.7757902451333176	0.8557718837899726	0.9209271367219207	0.9161902149460807	0.9578503286719919	0.9876198068231546	0.9892733933022844	0.9907076271140266	0.9977531979652221	0.9979327963288425	0.9989986644890942	Shirer_networks
418	0.8609351070644935	0.9294722116019143	0.933678852333717	0.9702100153088457	0.9482409704660819	0.9792999066743701	0.9832338352648555	0.9951685308046211	0.9983035755234386	0.9980727551619446	0.9974167831566262	Shirer_networks
419	0.5222035709897845	0.7109738373535989	0.9388939677028252	0.9503351090501948	0.9633944235902593	0.9819015383565404	0.9927168523650975	0.9931666877542674	0.9968236721404689	0.9980120756570132	0.9981622742776184	Shirer_networks
420	0.8938520916323787	0.8903911265922779	0.953996732502332	0.9637489028824126	0.9793712482348835	0.984370998497103	0.9932117899638011	0.9886956366697666	0.9973758061015261	0.996954852486192	0.9987254263037604	Shirer_networks
421	0.8099061613089794	0.847255641234441	0.9357494846836067	0.970288226820667	0.9356338065374272	0.9876707725614295	0.9783825849809059	0.9908498868937341	0.9927098465982287	0.9975427234055707	0.9994068593429628	Shirer_networks
422	0.7880596675101947	0.912201564262665	0.8743152169162464	0.9437934221539754	0.973017612362346	0.9904404224684458	0.9887071310192759	0.9960393430393886	0.9946306326344438	0.9974688638597544	0.9978524884781531	Shirer_networks
423	0.5705708953928699	0.8604972094283846	0.944473703536308	0.8841329878150554	0.9618372138929944	0.9860214384363517	0.9888698282851555	0.9841508295104697	0.9944592545795772	0.9981713221678732	0.9983026542612456	Shirer_networks
424	0.8812740254091092	0.8902859828755438	0.9269400483440114	0.9232896708142193	0.9829875094052855	0.9882335831962079	0.9895106010686847	0.9843670474399535	0.9932299254981851	0.9986402145046398	0.9939128999391478	Shirer_networks
425	0.792554293052468	0.8615518964745514	0.926531016759293	0.958774810453684	0.9662028943067351	0.9866869289663011	0.9882532598475153	0.9954400759513242	0.9967386372790528	0.9975905927176472	0.9991690710264889	Shirer_networks
426	0.7212911837170357	0.9127962958349372	0.8714268033426638	0.9608785609973909	0.9505085598793375	0.9778678628153991	0.9900123019507646	0.9954588525977464	0.9943447582205038	0.9981740837871134	0.9981039998780737	Shirer_networks
427	0.6789751720848282	0.9325203740294407	0.9786231858557264	0.9547490562256362	0.9633311069715821	0.9848108864356652	0.9891562961147269	0.9967142630550824	0.9954458766694104	0.9976882905961659	0.9991509501160122	Shirer_networks
428	0.8478760625109776	0.9180894978581047	0.897977235648035	0.9636798030618825	0.9356432185083451	0.9920683233425076	0.9927001679019356	0.9873512194807386	0.9966546795743174	0.9983534231765987	0.9992907379075213	Shirer_networks
429	0.7596200693623202	0.8490135353020444	0.9499294850783638	0.8977330364943924	0.9673504363406351	0.9496461204160124	0.985889783823857	0.9952964197231848	0.9971458056845588	0.998817694444002	0.9990882723241552	Shirer_networks
430	0.8461566116034148	0.9407965393946041	0.9217324365792963	0.9599314300371802	0.9496831914626862	0.9755821483495711	0.9952136656594066	0.997174837019151	0.9965438562652214	0.9989183351819669	0.9972614818921923	Shirer_networks
431	0.8994095841880394	0.907869389757155	0.9849426263063955	0.9173021594567138	0.9560043868615717	0.9977694387244169	0.9926899793564703	0.9876959170393574	0.9957209392763037	0.9977379684832973	0.9987737016263731	Shirer_networks
432	0.7571137385170627	0.8931531419131815	0.9092155436911601	0.9098739452291145	0.9640198327569618	0.977602564745338	0.9930054589117778	0.9927284798184997	0.995857166599614	0.996871636742106	0.99926731558673	Shirer_networks
433	0.8125535346585179	0.8599313847614668	0.8952958445284411	0.9733296467363814	0.9843756256233995	0.9700305177641847	0.9832702619540289	0.9930740540332454	0.9939840518174976	0.9984381066941805	0.9984960319281526	Shirer_networks
434	0.8077945066100305	0.902579086872835	0.9697559348968692	0.9810321735608867	0.9755983875571863	0.9873055802449877	0.9914448412493212	0.9977098116302872	0.9957600400866389	0.9958606187381687	0.9988392777175651	Shirer_networks
435	0.8647282637068627	0.8552257468431568	0.9628951878191092	0.9601228501343415	0.965916082194855	0.991524826281287	0.9904369574942378	0.9966550630867737	0.9965188686159165	0.9985508948111987	0.9989233706875369	Shirer_networks
436	0.7000685972454006	0.8773772164920467	0.9566522618944943	0.9533897316929403	0.9776925660127355	0.9811820998752814	0.9936077502929944	0.992482180775501	0.9962569310446848	0.9977491323318328	0.9992130511719771	Shirer_networks
437	0.6960351368361755	0.900810033396025	0.8620974214863745	0.9779541457335905	0.9813545992195057	0.9676473599797498	0.99170209113093	0.9934164896550423	0.9962633674909128	0.9975209120857997	0.9993038157141201	Shirer_networks
438	0.9472389493607418	0.9565310508957579	0.9625027218298459	0.964937791867968	0.9817019993055017	0.9814011978757442	0.9881501514737985	0.9886921516807063	0.9974352695464017	0.9975821075623023	0.9991088316209642	Shirer_networks
439	0.9146917583190017	0.9296786311827493	0.848762052187033	0.9732959545077622	0.9562078644373913	0.9877087778590545	0.9867776954721322	0.9943981813641536	0.9977818771444231	0.9975121311912334	0.9982048190625261	Shirer_networks
440	0.5674974039658627	0.7781137127074482	0.9549778609905928	0.9696731633056636	0.9616365414585174	0.9890494243949702	0.9852969744850271	0.9855206264206505	0.9973440871212851	0.9954395195234798	0.9987529075271285	Shirer_networks
441	0.6886885038590331	0.9227410502721198	0.8818218305043874	0.9276490651854234	0.9709427888308303	0.9858954479547106	0.9859207343028787	0.9966814439925722	0.9953615527867338	0.9973763193274066	0.9986859128251149	Shirer_networks
442	0.8420416717160124	0.9072655151791829	0.8695957210191526	0.9721718840767295	0.9722303280419657	0.9864543946139891	0.9870383343413602	0.9974512970443568	0.9953466705808666	0.9977148576559112	0.9971498177650411	Shirer_networks
443	0.7998135130883806	0.8450004529290869	0.908463626863415	0.962909043304277	0.9641245168078277	0.9905393009610958	0.9876918343443654	0.976998737904282	0.9956771366083115	0.9977310276489488	0.9987030257624544	Shirer_networks
444	0.5546722945656741	0.9047260740383315	0.8944644635966781	0.9472847138912508	0.9332376071378892	0.9959371268715146	0.9917354698356629	0.9932652777566553	0.9969114895571358	0.9975637637517585	0.9986724923381505	Shirer_networks
445	0.7001454565061928	0.9304784107681471	0.9564106695468009	0.9684976886190222	0.9427837109447319	0.968178054875478	0.9852184590497877	0.995266352221633	0.9945197155096487	0.998515609208303	0.9978713383350054	Shirer_networks
446	0.7336717273759518	0.859656257059779	0.973764412681299	0.981510901868687	0.9698275961698685	0.9859676483522243	0.9827605902358356	0.9960156954557842	0.9958494111516603	0.9987910624538674	0.9986606388285106	Shirer_networks
447	0.7220777119646152	0.9178749565417335	0.8820827492834462	0.9523296828141252	0.9864678295556214	0.9799250637712036	0.9894832937705342	0.9941977606106929	0.995501638696928	0.9954092161199803	0.9992253751574803	Shirer_networks
448	0.71764483180294	0.8970901186384757	0.9543527865323189	0.979431951726712	0.963900498027246	0.9895695923517709	0.9929789843085868	0.9906310059886453	0.997150762709017	0.9935851478104214	0.9995384668895647	Shirer_networks
449	0.8213375379883466	0.8101001135107344	0.8471912933794709	0.9551379298892884	0.9895019106079536	0.9816420116368971	0.9908009018841585	0.994848080989774	0.9959747295536661	0.9987303633955452	0.9984353412415994	Shirer_networks
450	0.8291025682876554	0.9094812422535705	0.899604780093241	0.969240785842892	0.9777593803407095	0.963763352206262	0.9805615666039877	0.9960138041384263	0.9955312495483255	0.9981046453970843	0.9986264490361905	Shirer_networks
451	0.8090058840088661	0.8659311875364182	0.8575948404107527	0.9474116304669228	0.9931682189132344	0.9860560847726254	0.9864520923491469	0.9964098463585027	0.9978851739343605	0.9990512818972134	0.9992573150485857	Shirer_networks
452	0.8084275489908226	0.9181606888399176	0.9289001048412506	0.9581448057370939	0.9523983441332657	0.9848749239182162	0.9925142527301323	0.9839368332778122	0.9984543639645084	0.9929882459163089	0.9977502386302339	Shirer_networks
453	0.83303016787482	0.9069899192542175	0.9212603933021809	0.9665293148103463	0.9863748616935814	0.9916821355770172	0.9928131460634115	0.993447796371332	0.9977240525077347	0.9922593823149375	0.9987971258432607	Shirer_networks
454	0.790107139432464	0.895546124916772	0.9109732929687011	0.9825837867153642	0.967814332775348	0.9720472467941957	0.9881485797689178	0.9948023287204323	0.9979279803494797	0.9974000177545032	0.9978973122458643	Shirer_networks
455	0.7525220400269497	0.8138624825621772	0.9026612348773237	0.9405709793165804	0.9634765407832325	0.9840070902186173	0.980686883969575	0.9965250548313971	0.9933851679438346	0.997647152854829	0.9975370316033543	Shirer_networks
456	0.7734669607492171	0.6955862130723733	0.9423615165776593	0.9367625214022379	0.9785269936767834	0.9834323506674328	0.9824724100656858	0.9884382290741935	0.9957377931889679	0.9978756639008141	0.9995975515257677	Shirer_networks
457	0.9075685959943475	0.8739771919214554	0.8728718133165485	0.9285224767996352	0.9819946317581544	0.9903226259857081	0.9880612859863505	0.9920269159481458	0.995335906819161	0.9971302947252298	0.9991936425906406	Shirer_networks
458	0.7851574784338806	0.7631152464922977	0.9267071054772199	0.8943398131273332	0.9828567921924206	0.964605512703347	0.9907419319277322	0.9952944388649361	0.9975648694477262	0.9972321292523658	0.9995090592019756	Shirer_networks
459	0.7100943317943644	0.9160769511877727	0.9083658671958649	0.914699468430272	0.9739251165950039	0.9882089510332813	0.9923709154467037	0.9936013741090629	0.9950090860408817	0.9971984286011304	0.9978651385955063	Shirer_networks
460	0.731456099625615	0.8561673184917498	0.931635554763673	0.9521153993895951	0.9693914019670051	0.9903979806869271	0.987743682553632	0.9956471583303104	0.9958949343005215	0.9982170960845633	0.9987454465315754	Shirer_networks
461	0.7560969725453761	0.6517604760634035	0.8927307538856858	0.9647317418021562	0.9716060142349161	0.9735422556156103	0.9822069825694634	0.9956720520595341	0.9960308447303114	0.9969987855145444	0.9971955834350682	Shirer_networks
462	0.8727868676098045	0.9340488396002775	0.8581703878817823	0.9639190585699495	0.9293028157672415	0.9862411366244614	0.995901328949436	0.9908901522559244	0.9980558064718703	0.9989589354150223	0.9986281174301719	Shirer_networks
463	0.9078329172138639	0.9275121795356485	0.9544519603146814	0.9632197425070028	0.9796618655772402	0.9622796020490127	0.9967306138125422	0.9938485600588642	0.9717867767107837	0.996819481592451	0.9994621583148369	Shirer_networks
464	0.6718705647213229	0.8990763952777807	0.8967410593958636	0.9374984049298412	0.9549736521592508	0.9830992090215775	0.9916103380637278	0.9961934244266678	0.9972346090506404	0.9968877129523664	0.9992902820829767	Shirer_networks
465	0.5615810080491335	0.786788416622037	0.8661655974911247	0.9845506850028924	0.9702138715837948	0.9518485077848504	0.9853890727223154	0.9970584596474701	0.9957522835792156	0.9977329338874315	0.9992022833505615	Shirer_networks
466	0.9074358328212633	0.9268594024095232	0.9532811916295563	0.9163514998706037	0.9687066683848866	0.9800625937086072	0.9907443823338677	0.9914404608899866	0.9920172354147916	0.9967010196541846	0.9983599832299714	Shirer_networks
467	0.9281933638232068	0.694807490028156	0.9295723637697424	0.9306384776165273	0.9690474700695149	0.986604284586234	0.9883674022826288	0.9908240364368015	0.9947771430069177	0.9958963746531351	0.9992276747100218	Shirer_networks
468	0.7629186389422802	0.921846148561661	0.9138414148714853	0.9553805261049695	0.989177550714691	0.9706122713418016	0.9905868242379277	0.9926419507747127	0.9967902849063348	0.9976780454960636	0.9987339089621423	Shirer_networks
469	0.6979921800974342	0.9335178416242278	0.8744416097361724	0.9329187301272647	0.9712157258951777	0.9761968034348413	0.990075516400265	0.9887887330264625	0.9923202615050029	0.998758710097013	0.9989049265871033	Shirer_networks
470	0.8212086105303046	0.8747152691883526	0.9141120311165911	0.9590578104043128	0.9679257620054934	0.984348606668994	0.9921546157275809	0.9902715659417154	0.9975302293217236	0.9972416725457788	0.9987751744063256	Shirer_networks
471	0.6855184970109085	0.8229561968409913	0.8936774708837274	0.9486438760178275	0.9794631846854467	0.9690780259991183	0.9883152026117212	0.9932659083606943	0.994725468410336	0.9983355860608525	0.9981826191334502	Shirer_networks
472	0.7205801321802439	0.9213386349057546	0.7525316840431802	0.9120310968139267	0.9923006998344864	0.9854066443524458	0.9965935458657615	0.9953451736353509	0.9988753367792991	0.9956034589171446	0.9990781807459712	Shirer_networks
473	0.7521590278302608	0.9283567710099251	0.8666628874870905	0.96703201798536	0.9414775937334463	0.9828544977531858	0.9762188902292692	0.9971597711998722	0.994947657002547	0.9988516177032418	0.9976654040796682	Shirer_networks
474	0.2258424566395467	0.8989495414838966	0.9184982802118844	0.9279344776273513	0.9376863551382786	0.98139726829717	0.9775693969995478	0.9914699863372916	0.9961779541499909	0.9989410070638685	0.998954614851679	Shirer_networks
475	0.9036902525624146	0.7720592540538525	0.9496225959376499	0.9544903537367869	0.9746862536441327	0.9890645855992422	0.9907864852581788	0.9937064464161611	0.9976826289265381	0.9979786790044473	0.9988439632521668	Shirer_networks
476	0.7914843648641974	0.9271924504405379	0.9330878657720911	0.9451242850510477	0.9675556085134223	0.9741267990780038	0.995274295149172	0.9943742364645491	0.9938392763572662	0.9938504422445855	0.998913712325654	Shirer_networks
477	0.641044715512015	0.7753490675378037	0.9454953076068937	0.9793818603952686	0.9528927414107278	0.9717168399949887	0.9915628507461751	0.9924040420883927	0.9969641507054376	0.9979922146189837	0.9990402355979153	Shirer_networks
478	0.726931541252956	0.7559744424143777	0.9805167326360864	0.9462103619103595	0.9854375717240397	0.9662966083707921	0.9858028127122717	0.9942761545181364	0.9964642382658601	0.9971572914573354	0.9978077690950303	Shirer_networks
479	0.8791561463713978	0.9184435122800961	0.8940713850313226	0.9459229032033027	0.9858644679503367	0.9932797049587015	0.9917884466235976	0.9942221355853363	0.9976549968837327	0.9966244049806094	0.9979851657866677	Shirer_networks
480	0.8708488588856947	0.8641379069973895	0.895820310713658	0.962428469632441	0.9140385268016702	0.9570137542787043	0.995574402084858	0.9962498056423784	0.9982404470462138	0.9972673256136428	0.9990805620918143	Shirer_networks
481	0.9181848136365124	0.9169277969881403	0.9248225349529648	0.9301647592585541	0.9824417222448452	0.9913895553818184	0.9825084371473007	0.9794489635692454	0.9933516575864857	0.9976383617262379	0.9991534457048574	Shirer_networks
482	0.6678822979361176	0.9338809099664531	0.9733065861870307	0.9659669278188688	0.9772502740109197	0.9842940258343542	0.9932673312306616	0.9922621080141714	0.9989838341716807	0.9985250940166571	0.9964576560663354	Shirer_networks
483	0.7629465857636697	0.8960257651211785	0.9407931668253002	0.9797539750177178	0.9715931445626544	0.979969965832769	0.9839509652285048	0.9938445256515602	0.9954221590525018	0.9976593136091947	0.9986871647653125	Shirer_networks
484	0.8389620257831351	0.8704223338339226	0.907541476581714	0.8185317580557494	0.9745542789413751	0.9858096746012593	0.9872822459439778	0.991203505974944	0.9963786332050968	0.9974193915048187	0.999293780997957	Shirer_networks
485	0.8303521880174805	0.8384223022667707	0.8270169460212807	0.9471223001411462	0.9838867429798412	0.9807433627152293	0.9906849400673637	0.9921564786321134	0.9957125645481684	0.9976284128037514	0.9990808973000183	Shirer_networks
486	0.6968845305735658	0.8959483551424045	0.9421254360523479	0.9754086693444963	0.9632106689418027	0.983029857415371	0.9750917136093443	0.9908912156691267	0.9954754881121279	0.9988416027300593	0.9981531087698504	Shirer_networks
487	0.8498604993002	0.8938752744063263	0.9097574987235173	0.9762644138799531	0.9946190236941387	0.9853290963703274	0.9950632864902342	0.9915698661309847	0.9954881209453812	0.9980047898896347	0.9980387924119075	Shirer_networks
488	0.9279100678726782	0.9422889418893481	0.8979512163118882	0.9623977648380255	0.9446222505854832	0.9878985905587836	0.9916546554188549	0.9929607863951104	0.9990905258791577	0.9985120472077531	0.997800071675346	Shirer_networks
489	0.5076540373541701	0.973036194874079	0.9186646078530238	0.9601791610877578	0.9841398606617034	0.9864450958549374	0.9745856757682112	0.9962929576168547	0.9973804065997975	0.9948318076006357	0.9974676268865884	Shirer_networks
490	0.7004745419466262	0.864262029599913	0.9692991803088875	0.9474111566110859	0.9687560275836835	0.9881082977677162	0.9870661314478844	0.9967863727823069	0.9940278447540318	0.9976974512472576	0.9978812906171696	Shirer_networks
491	0.7879509832967148	0.6064806561940609	0.8745739267157153	0.9619239646094536	0.9566120305159957	0.9822117654746773	0.9857111128866902	0.9953688275520426	0.9950855725496852	0.997699640548066	0.9988755310679196	Shirer_networks
492	0.9015210871264262	0.9236175445215782	0.9842622721954447	0.9757339206549149	0.977078772611375	0.9816397581552846	0.9851127839678413	0.9965014578890357	0.9881589357000022	0.9978027615809313	0.9985379080339108	Shirer_networks
493	0.8813318220355402	0.8235629037687527	0.85266317091376	0.9885303463720452	0.9375036114731632	0.978772296178667	0.9912659327303399	0.98861333321669	0.9966111396802053	0.9985626997196111	0.9972245969323303	Shirer_networks
494	0.9047782937324047	0.9129109558044499	0.827945599729195	0.9558139739433804	0.9811310321837563	0.9760642751827265	0.9950745043278404	0.9949512017607265	0.997348100400414	0.9988465982431182	0.9989671706190798	Shirer_networks
495	0.7815242423431291	0.8310800775410587	0.977542781442596	0.9731214852669665	0.9627681635199647	0.9948304063516411	0.9870362935178214	0.9854872990448432	0.9969390410047159	0.9956046027235652	0.9993796791664376	Shirer_networks
496	0.8984092824862906	0.7677559636280216	0.8646018185412323	0.9811679952164689	0.9662842291227605	0.9820717928793368	0.9862055404020973	0.9903116569805425	0.9971788644578338	0.9978894732812313	0.9989645953827782	Shirer_networks
497	0.7063058509786448	0.7157196328401993	0.9283472409873388	0.9221236536447047	0.9818791432678615	0.9892686897206097	0.9869547049284804	0.9935415853874844	0.992622650664792	0.9955862997821695	0.998671860909999	Shirer_networks
498	0.6959022345960539	0.869964388924654	0.9270546199668388	0.9346933666929834	0.972274594308421	0.9821634056772768	0.9855894222903248	0.9982356001585473	0.9962310390855262	0.998258274995965	0.9983771839729711	Shirer_networks
499	0.8182108614633752	0.8633730970861789	0.97083982419216	0.9455836610840143	0.9751572998639988	0.9559688627941151	0.9901469019306908	0.99567380286819	0.9959439091824676	0.9963308281024268	0.9988780899860245	Shirer_networks
500	0.869793285694088	0.9172723319045342	0.8135644565801177	0.97809213821459	0.9599776063110897	0.9856731296984858	0.9858203052311048	0.987690709383676	0.9981669657898535	0.9986940905631853	0.9990643550645305	Shirer_networks
501	0.43860265655857544	0.9226114880952436	0.7390936934008776	0.973266662377252	0.9868530654377059	0.9744516813951345	0.9946598771370339	0.9961745774237184	0.9956390633865708	0.9986804895697436	0.9983822981731054	Shirer_networks
502	0.20802834520418528	0.85497133830259	0.8977424163748154	0.9323242227755193	0.971681422430932	0.9565892108406033	0.9764093245991999	0.9921671220772871	0.997314162061368	0.9976132842834733	0.9969963950864806	Shirer_networks
503	0.7334576581204819	0.8083121970216973	0.8470799025742739	0.9606879435081055	0.9829599853029531	0.9767102687403315	0.9932050536602178	0.9887578057553652	0.9959616567579943	0.9963632716411954	0.9989103573637662	Shirer_networks
504	0.8109213350490199	0.8389282410423782	0.975715171826445	0.9401303028457884	0.9620803381965395	0.9847348043766171	0.9926617849376511	0.9913872131609276	0.9963041505665784	0.9965052009492364	0.9983268427689411	Shirer_networks
505	0.8347235955994795	0.8691710787842004	0.8560835256469046	0.9762619604665348	0.9796798319986761	0.9815329194679561	0.9879165386166113	0.9960388053729865	0.995095433101848	0.9993678788942715	0.9983291200974127	Shirer_networks
506	0.6200722958582571	0.8610629305291531	0.8397512211036887	0.9275476550550408	0.9754931561397867	0.9859754585464562	0.9914653293411895	0.9931193330163537	0.9975126161172317	0.9978931150909975	0.9982489153828147	Shirer_networks
507	0.8749310094486747	0.8608572990141683	0.9199542645653512	0.9603627759883492	0.9504404963669044	0.9735619407507937	0.9808717584424057	0.9953163554153329	0.9966766699597625	0.9988595716483812	0.9983390014684721	Shirer_networks
508	0.7062551722107313	0.8805608144955566	0.9257395252710121	0.9623631067857685	0.9722265430473126	0.988214386147369	0.973256764032908	0.9902448792463969	0.9961667613399159	0.998709150260188	0.9965785474083675	Shirer_networks
509	0.8784586864766171	0.7654362271492017	0.9605302980569821	0.9580228927383097	0.912969473755943	0.9599528438110171	0.9877919255477285	0.9956311121041793	0.99627899064168	0.9961988862858866	0.9990855890019281	Shirer_networks
510	0.7455280331651916	0.8042252766631837	0.9250525816672426	0.9847709536075365	0.9671578167729228	0.9550818947122282	0.9957881028376597	0.9964529572476231	0.9957176098461602	0.9991783463224586	0.9974086901805896	Shirer_networks
511	0.8186492524103732	0.9197062511288252	0.9182999729744421	0.8911035456804745	0.9859110606366195	0.9903005010141848	0.9908935002464959	0.994444369298193	0.9935467087838309	0.9988444491099775	0.9990139213737429	Shirer_networks
512	0.8258350880520848	0.8718491459097875	0.9612340869619099	0.944571037114357	0.9900363931169278	0.9831375658878416	0.990604843355994	0.996334906835274	0.9976098341161677	0.9945396301792855	0.9969289269208504	Shirer_networks
513	0.8987897077393003	0.9136217410594553	0.9668680322161567	0.9504365888132678	0.9648987460918543	0.9748318220776935	0.9952025680956427	0.9933042030948658	0.9965185618206396	0.9953880856571984	0.999437112642864	Shirer_networks
514	0.7345907339737794	0.8853493860649833	0.8629859908428207	0.9655644065826334	0.9777326380884419	0.9879025416792186	0.9889150585032168	0.9917375707740135	0.9974863680217904	0.9972473624688206	0.9992345155566325	Shirer_networks
515	0.3218463131206751	0.8502900746493924	0.8769564100741734	0.8973358599380254	0.961056405191403	0.9847048031889307	0.9883298844689983	0.9942954784930353	0.9984858889258565	0.9970691349291514	0.9986835032833844	Shirer_networks
516	0.7809493951438276	0.937027649723558	0.944374666578052	0.9133691725873563	0.9642285699398574	0.9579662484562534	0.9878120578376925	0.994739535665282	0.9959594507094491	0.9961431170423549	0.9990188432413578	Shirer_networks
517	0.9344130189852891	0.9565182025918453	0.9841329270793167	0.9566483982711855	0.9852020932372041	0.9705267566437781	0.9780438789498856	0.9863442614846717	0.9978627452860195	0.9985682116409886	0.9989585067697349	Shirer_networks
518	0.7888246546013288	0.6076556380749962	0.9107261242165894	0.9578726223970511	0.8980583397292112	0.9850244771265305	0.9759484693060811	0.9906103786302687	0.9972890198504432	0.9966709916053567	0.9987405065101385	Shirer_networks
519	0.8280570062124404	0.7124216874558496	0.9096149534367164	0.9719686654815518	0.9611285478774576	0.9899439277718548	0.9912633015998159	0.985749267907484	0.9964476025604803	0.9981560976458177	0.9982465207259984	Shirer_networks
520	0.8157912032379111	0.8832301324175262	0.978639808866829	0.9625420081454048	0.9791655520927268	0.9868148114656967	0.994066298452893	0.998601006437591	0.9965901194905831	0.9967328666178492	0.9984673221158951	Shirer_networks
521	0.9157594462793077	0.9209630993934356	0.9420807638687527	0.9763959375065052	0.980161018198089	0.9735208690607035	0.9915243262653796	0.9948064295635821	0.993762477366128	0.9980373295586689	0.9970850685861208	Shirer_networks
522	0.8840556310910295	0.8830057145317914	0.9185895823618098	0.9838456027635394	0.990594556856058	0.9513513887715326	0.9849684378220864	0.9981252698498835	0.994107549959858	0.996204772424417	0.9970486987115641	Shirer_networks
523	0.9611877419946273	0.8731084149319359	0.934858548565281	0.9576895532787706	0.9814619841724934	0.9744747956707349	0.9837328919706241	0.994375267467465	0.9946374737525251	0.9990069749582206	0.998078814860691	Shirer_networks
524	0.7727576254233528	0.9399754601868007	0.9621724266186024	0.8797826095387723	0.9644104893081422	0.9771074581003996	0.9858811273864938	0.9899380879978172	0.9965367246789445	0.9964379959381962	0.9993489475422609	Shirer_networks
525	0.8863026257609313	0.8940478093417162	0.9508570077139702	0.946548461834704	0.9575010136809766	0.9812730013719744	0.9880157813652353	0.9861824188100813	0.9981804294163071	0.9973100344744268	0.9982054850494921	Shirer_networks
526	0.6613831097037899	0.8605515090484097	0.9171355956916702	0.9744188820227957	0.9624704614261819	0.9902087000244306	0.9845690937270938	0.9947799569651785	0.9965027981572397	0.9973423353744468	0.9982131321274506	Shirer_networks
527	0.7392797331776219	0.89524041865564	0.9678882939524196	0.9521702884951773	0.9576393007264443	0.9905713750034633	0.9906738496459312	0.9954319987871681	0.9955552884794345	0.9979222743370099	0.9979968279287043	Shirer_networks
528	0.6507302188962029	0.8115326491107242	0.8819887400791848	0.9100266039001436	0.9671188180619232	0.9884147275707891	0.9813994473550698	0.9952025762609427	0.9942450565462705	0.9974181651294816	0.9973894969631283	Shirer_networks
529	0.8366238030227539	0.8161943641028879	0.9835701660476246	0.9804365708281527	0.9480575177174376	0.9758427891934225	0.9946634276381419	0.995037248659487	0.9931493574273482	0.9965769254983377	0.9984486846200649	Shirer_networks
530	0.8505921676169994	0.7005153369157286	0.9534795369542852	0.9606243496686229	0.9757189591525994	0.9957464268908918	0.9934327098158696	0.9978739734708735	0.9940715544619815	0.9978215752402412	0.9992542928602823	Shirer_networks
531	0.20179842702848347	0.935594850001683	0.900754747329549	0.9289039542555908	0.9491469290646337	0.9887383078425341	0.9838210786435331	0.9892884624351173	0.9939059601533089	0.9976031914084302	0.9990651310087431	Shirer_networks
532	0.7523370388637575	0.7252147018845198	0.936808384479489	0.951183754369332	0.9419886608543817	0.9903162320736512	0.9851580603452393	0.998236551467353	0.9919301384801441	0.9961016423658571	0.9988973192057842	Shirer_networks
533	0.8594888761005253	0.8466303913981414	0.8477968459675735	0.9666166679024818	0.9977504436613196	0.9843639000262172	0.970281529901323	0.9965518606703722	0.9978332264354934	0.9947778191228118	0.9994638174046991	Shirer_networks
534	0.49706322931930497	0.8242508778387576	0.9049229489458483	0.958252883406419	0.9897013214965262	0.9934907109746705	0.9943675335288991	0.991501442889809	0.9975477285540152	0.9978860400595869	0.998483248895838	Shirer_networks
535	0.9218586789320133	0.7716081192695301	0.9349181271587393	0.9613461960019406	0.9569573591206249	0.9848929514602089	0.9904385325936218	0.9940422387182056	0.996429861106686	0.9962741124649973	0.9988791299211041	Shirer_networks
536	0.7901705887877779	0.7180505014379659	0.8493255739927158	0.9751271021996398	0.9794862456077656	0.9830435420529957	0.993158976797534	0.9975143738897868	0.9940981903717931	0.9986323023808816	0.9990194778567805	Shirer_networks
537	0.8735244067561078	0.8683059364017189	0.8706889073341637	0.970152430527106	0.9820937925709194	0.9864555962134447	0.9924374045765125	0.9870702236386235	0.9944300090592026	0.9938357972705322	0.9991341819956323	Shirer_networks
538	0.619160532979956	0.9130269662482435	0.9743257888738048	0.9515996110241085	0.9826752484884005	0.9728939455184809	0.9951540995743325	0.9907417052743164	0.9959092884875981	0.9972472878347824	0.9972345474113775	Shirer_networks
539	0.8537426385869801	0.7894565348013509	0.9114400456501552	0.9065477252401105	0.9519602263727662	0.9818014528161585	0.9946955566410967	0.9890725513105634	0.9973905265733797	0.9955159464190018	0.9991508017550831	Shirer_networks
540	0.7577023097583954	0.9403312834943145	0.943803265450267	0.9574166060190544	0.9548753758686015	0.9782490398695053	0.9875400092952294	0.9902502937632749	0.997438725304554	0.997786404543828	0.9965536005105705	Shirer_networks
541	0.853620527283183	0.7907237134100986	0.9025828332445027	0.9601464755291005	0.9684038518465652	0.9954574739109514	0.9928894656300087	0.991829930018097	0.9948771684727082	0.9975547241765101	0.9989088799347489	Shirer_networks
542	0.5268091290869253	0.7463146508826182	0.9253857038736761	0.9722537903150008	0.9776364519695138	0.9640910821088072	0.9858512072404557	0.9927800214271717	0.9963972233296565	0.9969797471940818	0.9990545820659357	Shirer_networks
543	0.8749075700896762	0.8992860931331368	0.8854798619044274	0.9502237098548567	0.9745943801703518	0.9695744241725067	0.986010115462801	0.9956047269880048	0.9984019502409092	0.9979344281910438	0.9992806983593635	Shirer_networks
544	0.5824465189146822	0.8081919963482971	0.9408094419870043	0.9260374485987762	0.9716532942638622	0.9860981044594049	0.9842291522486217	0.996763725042878	0.9955772934932597	0.9981622643285555	0.9993277419915594	Shirer_networks
545	0.6806034593014584	0.8073587643441499	0.946268399326083	0.9573094279288686	0.9606488220782343	0.9797278856675717	0.9876584042234068	0.9887689908881494	0.99400824371084	0.9971447662990349	0.9970440908876528	Shirer_networks
546	0.8544444079520122	0.6416227218804507	0.9038776650677707	0.9197936100162275	0.9639901155251805	0.980932058363343	0.9930705142128141	0.9918493537211486	0.998378788019902	0.9985964320246545	0.9983410132394064	Shirer_networks
547	0.8132968753885833	0.8245485879593493	0.8570223144987412	0.9641562991945336	0.9832051204675764	0.9792211229967016	0.9873382466546046	0.989689921064832	0.9969236025451328	0.9986584729996861	0.9987306742362672	Shirer_networks
548	0.9482637099406785	0.8720132105800075	0.9185183372945488	0.8952044112583653	0.9653688440793893	0.9905483381204596	0.9864702070094807	0.9853594618645393	0.9954993276482096	0.9959016135994847	0.9982843000563844	Shirer_networks
549	0.7634681873460477	0.8368168091794113	0.8771104717138583	0.8692993918232511	0.9658244411236739	0.9777537005053294	0.9883671479035667	0.9946509096365049	0.9936161558820578	0.9986363035649997	0.997934973630606	Shirer_networks
550	0.3422774767180756	0.8278173369928382	0.8389426545706121	0.9528036430194089	0.9930343845218363	0.9874845388302408	0.9944133196771937	0.9876500359092864	0.995568536753818	0.9958404297177944	0.9990251925076932	Shirer_networks
551	0.9150993046660965	0.9523396073387213	0.8879371063804187	0.9508800562619648	0.9682394080806285	0.9794494671587383	0.9904679317108924	0.9956529241335492	0.9960268766599967	0.9952665022636593	0.9994336439249873	Shirer_networks
552	0.8240888681520533	0.7634858112880585	0.9458639390624753	0.9464725551054138	0.9652630142098256	0.9835656166679452	0.9789443645970706	0.9891704026860977	0.9970816904484678	0.9977018870306021	0.9988508381907926	Shirer_networks
553	0.7753146199706863	0.6763951241267299	0.8384794808133723	0.941975614320038	0.9611277528586379	0.9724514176097909	0.9899253572236337	0.991482153909337	0.9989587534411757	0.9983839656709579	0.9974182219561493	Shirer_networks
554	0.8262586809812622	0.8796489743910857	0.9585166021328765	0.9188612477517805	0.9813784992673357	0.9912030616958086	0.9914977329196502	0.9949595211138935	0.9968233155970472	0.9974978965522581	0.9989023073794506	Shirer_networks
555	0.647486373973627	0.9595190322621967	0.9555306037609268	0.9684253612512388	0.9774610649899542	0.9667909851293175	0.974358675298043	0.9969356064376942	0.9971250699993086	0.9973313177960519	0.9995109187902576	Shirer_networks
556	0.8246817147232242	0.8592807435713639	0.9524952965803002	0.9403183184886562	0.9739151939450721	0.9845065913517483	0.9981944845507855	0.9918770987392791	0.9972369210501428	0.9956641285426338	0.9959103526861084	Shirer_networks
557	0.8539084297818158	0.7102361048111225	0.959724058894026	0.917997134402067	0.9747031582923309	0.9832678903672812	0.9884348669601241	0.9917896576406833	0.9971503513531859	0.9987616986458103	0.9981908928754805	Shirer_networks
558	0.7875607748731104	0.9374111848968343	0.9435205836298952	0.9601735033591284	0.9419723877249184	0.992331844176824	0.9903952548831565	0.9940704494642548	0.9982269946063599	0.9978338395718296	0.9989045004304337	Shirer_networks
559	0.8154116901850449	0.8363122172096524	0.9523778825892051	0.9585599578179536	0.9559528774763928	0.9819511274368399	0.9929738058574902	0.9946058272603014	0.9978689222802086	0.9980269629324376	0.9993294663416357	Shirer_networks
560	0.8278559618216031	0.7185493878628071	0.9476405204797298	0.947684089782443	0.9806166933731296	0.9939369016556265	0.9854323106240104	0.9963153422340205	0.9983947276545037	0.9984878629871761	0.9994595632033537	Shirer_networks
561	0.836731376057082	0.9106470087494412	0.9176765558151181	0.9461721253451882	0.9848515185594808	0.9782468717676391	0.9930200634167594	0.987879799158228	0.9956314095139265	0.998952908171747	0.9982715500788927	Shirer_networks
562	0.7779049836409906	0.8821386965458523	0.9473736258143592	0.9560497401170309	0.9852926813287797	0.9883153451003946	0.9937312585084466	0.993783939243932	0.996416531935149	0.9962274514161484	0.9987139760329893	Shirer_networks
563	0.8904978504249785	0.7504894898817236	0.9539225627159938	0.9549144328722817	0.9728634027247323	0.9948063181689673	0.9871516591801719	0.9884096018129391	0.9978711140074421	0.9946714377008847	0.9991339516419211	Shirer_networks
564	0.7960627440552038	0.8242054511222149	0.9503146638634619	0.9299635230706556	0.9881175813586809	0.991925370255867	0.9862734106843238	0.9928543794803539	0.9972228734828861	0.9970734480190763	0.9982439917909829	Shirer_networks
565	0.8620351227711438	0.8757576162450316	0.942501597424236	0.9561163727639422	0.9242433544471865	0.9759104762017521	0.9908359122901298	0.9977753826823162	0.99092945394531	0.9977249785263312	0.9982793885121974	Shirer_networks
566	0.8436108686948258	0.9073582077731723	0.9659289090065634	0.8636137008057403	0.9602674015064798	0.9817169320912902	0.9931548389284358	0.9942599769250032	0.9938164842940944	0.9985157193476729	0.9973044761099623	Shirer_networks
567	0.6411845506511406	0.9079446066858823	0.8481495296350994	0.9864134577198465	0.9748513416233666	0.9798504658300401	0.995504623040915	0.9961979404548824	0.9953707482056903	0.9966373388192983	0.9991966426480386	Shirer_networks
568	0.8438034108055126	0.9072849115688778	0.9506660915258364	0.9670936964460004	0.9793566251887647	0.9717416953487843	0.9972247338312298	0.9858330589082839	0.9961869809309885	0.9960434324504789	0.9986627455590937	Shirer_networks
569	0.8366615484895611	0.8977187480507804	0.8696860357180876	0.957011766472911	0.9872651752924235	0.986488261964468	0.9903156816737588	0.9869489040929161	0.9972529892992825	0.9958523811083235	0.9987886380493777	Shirer_networks
570	0.6809666183451553	0.5414183898158208	0.9590054231955829	0.8003043436176016	0.982122222137179	0.9790873616825988	0.9874697773284669	0.9953700309253919	0.9904069858033979	0.9980088469020124	0.998787534886523	Shirer_networks
571	0.6978862997934877	0.9056138472557113	0.8915506833111594	0.9750343324258984	0.986008067905052	0.9716121203506723	0.9947427701417756	0.996004548039541	0.9951435425778703	0.998185438017632	0.997699699741683	Shirer_networks
572	0.9113474394051088	0.9111042865228622	0.8843724992629951	0.9687156372744933	0.9643885781587965	0.9649665487575825	0.9883256415798134	0.9858171002288647	0.9978383757428952	0.9970359880113517	0.9984643215132043	Shirer_networks
573	0.7935173456565068	0.9079010715241294	0.8854695790457914	0.951657897258027	0.9835497826726665	0.9807389064562522	0.9899221179118656	0.9956867943104761	0.994164555623053	0.9929723514020368	0.9993730828763597	Shirer_networks
574	0.8303828354335007	0.883986931860302	0.9798659338477071	0.9508083871515473	0.9856056405205564	0.9789461047694596	0.9854083078456528	0.9965894097800168	0.9917019279110575	0.9970080841818924	0.9993093883428973	Shirer_networks
575	0.9290687825795322	0.9136759696190455	0.8534205268171906	0.9421137742550771	0.9560912258862475	0.9693977423030781	0.9913315711672033	0.9960915588664746	0.9947089054399527	0.9957314019992496	0.9989509668157615	Shirer_networks
576	0.8356553003789191	0.9330084923420439	0.834328257691947	0.969510677582712	0.9682226321758106	0.9932213876224916	0.9910476570597111	0.9931055675800278	0.997120426479485	0.9978725979568741	0.9988235911310976	Shirer_networks
577	0.8490127744437599	0.9342005168684375	0.9119155531226225	0.9692431207645251	0.971217549524219	0.9782294258353228	0.9889608939733905	0.9959691932751158	0.9976468635395283	0.9981749696655943	0.9987416865075792	Shirer_networks
578	0.9232021470513686	0.943828486480562	0.9627601086810644	0.9349263793755047	0.971855140930421	0.9814388781517693	0.9833868783879967	0.997269905452189	0.9955419198103225	0.9972876814348327	0.9974551157487699	Shirer_networks
579	0.6606435418523269	0.8986820833417213	0.9147626497644676	0.9679491978068979	0.9663695633477661	0.9672362925734649	0.9809027743897794	0.9979175503052444	0.9964401970953669	0.998310801784701	0.9984051624635454	Shirer_networks
580	0.9010153348289083	0.9305581284938882	0.9770665299625833	0.9632109028211773	0.9723197613003974	0.9898652879617427	0.9901356197013069	0.9945674237945247	0.996441232763792	0.9986428695443982	0.9993707808092612	Shirer_networks
581	0.7972940625047567	0.9376295644738073	0.910228636517717	0.9546355788610459	0.9745433218452514	0.9887613837906486	0.9854306729393169	0.9964988003993356	0.9952523558440947	0.9982884982944988	0.9986887216242376	Shirer_networks
582	0.9089679083126154	0.8668332575007026	0.851137025936332	0.976169088067931	0.992773111774957	0.979364087629951	0.986287546248977	0.9962582778847526	0.9973342572152666	0.9972369391792499	0.9983687475208822	Shirer_networks
583	0.8207659522814991	0.9153799786003937	0.9458032847869741	0.9374540001304308	0.9426843178599728	0.980791628730774	0.9894931865984955	0.9885110819954293	0.9969243041632913	0.9993181441019791	0.9986832088887383	Shirer_networks
584	0.87782794702561	0.884949398820019	0.9309874305480648	0.9605990339720962	0.9833175561529677	0.9680868200969985	0.9809785699457796	0.9875289289916291	0.9975103106582772	0.9983321741511424	0.9979368496677857	Shirer_networks
585	0.8332604591067718	0.9245544360395948	0.9542887344647448	0.9024087208778863	0.9676860414495756	0.9624918000559173	0.9907882577218949	0.9812157098754755	0.9954933999418638	0.9975586018637665	0.9988159516670194	Shirer_networks
586	0.7774319581916915	0.9216357350829611	0.8322133437352295	0.9309008590396682	0.9788973254158695	0.9787948237864392	0.9902411234100503	0.9933111699081151	0.9950811513669843	0.9986047247033774	0.9974970874854833	Shirer_networks
587	0.9278426806651086	0.9260126055618423	0.8469679842522588	0.9428658111979374	0.9671991640372208	0.9556636528930812	0.9976609494636837	0.9939474662006599	0.997468896195804	0.9984858200796358	0.9984392632553147	Shirer_networks
588	0.8361435816023332	0.8223787437976601	0.95281633278181	0.9554358228200073	0.9738393625754669	0.9876457157914851	0.9945409693153825	0.9913380978148536	0.9886184277263628	0.998045029225865	0.9987006674803599	Shirer_networks
589	0.8449421437836042	0.8412332634767454	0.9554419178573681	0.9633884184651352	0.9666768964968108	0.9844640359776035	0.9949904860099777	0.9961638784440483	0.9959845287970872	0.9958921126172995	0.9994270455733805	Shirer_networks
590	0.39330584396042634	0.8874291996452915	0.9291441367731146	0.9657278071812192	0.9854331029769033	0.9581256187032614	0.9922735125591393	0.9931622931783026	0.9959107702770327	0.9982243851262766	0.9988625721775947	Shirer_networks
591	0.8247559090022355	0.8103917346130487	0.9479249952001199	0.9576015725779652	0.9407405798270643	0.9810624953834665	0.9939487268465659	0.9936858475912105	0.9978877084433326	0.9987142127019222	0.9991355806651545	Shirer_networks
592	0.8630183759503612	0.7011071150778654	0.9404861530585878	0.965214330990098	0.9907640528531114	0.9908190256347766	0.9936117381195879	0.9939075529952841	0.9922992041923978	0.997156000439585	0.9991834110321364	Shirer_networks
593	0.892672766567398	0.9773762632471541	0.9590593065334146	0.9710996743420905	0.97885548144879	0.9798104774429397	0.9948001412821129	0.9959334844905651	0.9925957237677028	0.999292671302521	0.9980443864010963	Shirer_networks
594	0.7983687862904898	0.9101631899408966	0.8511843887685422	0.9622484914557983	0.9531263037214077	0.9730005832596631	0.9891318935908076	0.9929927365475117	0.9821075492684839	0.9983474852699891	0.9984043158542611	Shirer_networks
595	0.7895498955744805	0.8853487729773161	0.957141390028296	0.9497623538673736	0.9842698944607239	0.9800807363311104	0.9916973889061941	0.9943709164350314	0.9955272408593429	0.9966716406224212	0.9989247383455264	Shirer_networks
596	0.8508353940940887	0.9337321454089045	0.9546855318904939	0.9705906951999486	0.9816674669095609	0.965264507775987	0.9908221040674275	0.994497185927354	0.9977018509574216	0.9979016826627118	0.9989916990018082	Shirer_networks
597	0.8123084340775204	0.9282090422830679	0.8083816595213765	0.923979367808941	0.9809991656640322	0.9841017813684794	0.9871199564635638	0.9932301763295494	0.9978981799784907	0.99763026227354	0.9982208779848946	Shirer_networks
598	0.5186145457770698	0.8856499796940902	0.9175605454883347	0.9853763891119699	0.9760831349650541	0.9909668207581243	0.9944031262049695	0.9957888282821838	0.9952938590673388	0.9984583956505367	0.9989853479363866	Shirer_networks
599	0.7682811489603241	0.8958984485508856	0.9559632372101097	0.9597218699596792	0.9770834989453563	0.9909761900356698	0.9844961878169656	0.9954080908706727	0.9928354892873315	0.9990805116337402	0.998531430503802	Shirer_networks
600	0.7701903499649548	0.874956339309304	0.9388729091057795	0.9736463102538928	0.9579974419053632	0.9693943839257728	0.991016696538253	0.9919834712017729	0.99303068156763	0.9949685524546413	0.99781899617812	Shirer_networks
601	0.9475693745341844	0.9068837745662855	0.9124549348290688	0.9553301296722074	0.9198608022383046	0.9824084434068517	0.992293688935475	0.9905684801191447	0.9939031460788995	0.9994094528742354	0.9996185762408267	Shirer_networks
602	0.899072265466654	0.8940766001982609	0.9298762542792297	0.9284651457621235	0.9658824115381726	0.9852070655267546	0.9967611950716095	0.993503034885703	0.9949462636572752	0.9963810312590569	0.9987566438735872	Shirer_networks
603	0.8013539867356836	0.9428304781668102	0.9455277565100357	0.8996503431732565	0.9686632585927969	0.971824579314961	0.9904279924181076	0.9856610625825682	0.9969413309498321	0.9977656943145828	0.9991712290980905	Shirer_networks
604	0.9492064005904669	0.9290189845107595	0.977426456759422	0.9608970919239512	0.978992308558065	0.9969121845471187	0.9919893950546389	0.9941631637060601	0.9961438918599324	0.9989990691440347	0.9995261383043386	Shirer_networks
605	0.8346760624934866	0.840939429013425	0.9814942248004186	0.9594817446162962	0.98104209584861	0.9748406372410747	0.9896673313886385	0.9866478781521539	0.9971253880821287	0.9961902453317879	0.9991376921796944	Shirer_networks
606	0.9004504712722212	0.8602001590725118	0.8888276718469146	0.9335085056875154	0.9777712731559018	0.9924948770041802	0.9825729998939132	0.992211469703383	0.9959898374591252	0.9971888747242266	0.9987887853825536	Shirer_networks
607	0.8334532010965418	0.9399226652791939	0.9286161053363892	0.9634091702930132	0.9947234802067667	0.9883556093359616	0.9745748971050608	0.9948251907966434	0.9946057165351931	0.9986472288683823	0.9994395001381213	Shirer_networks
608	0.6198648594219545	0.8259076754111327	0.9697335715154097	0.9664394680672386	0.9760902947709629	0.9917877300500678	0.9854245733500386	0.9935717553581894	0.997424936834855	0.9984532707720297	0.999323491654232	Shirer_networks
609	0.7515046532522143	0.8381929004383899	0.9316665011083591	0.98001091007449	0.9662127004625363	0.9865916922391685	0.9921681233794779	0.9834260311072803	0.9967661234026879	0.9971119352842999	0.9986988878397391	Shirer_networks
610	0.8323292675826266	0.9445996042917411	0.9043498604332211	0.983746523235765	0.9728470335522141	0.9807345601980212	0.9868433458463253	0.9923191175085475	0.9952229822344575	0.9986347946120434	0.999150053300224	Shirer_networks
611	0.9046425859114879	0.8704803066844848	0.9104345715744	0.9483149216358195	0.9908410504605456	0.9719116979213567	0.981035961694612	0.995756469627489	0.9951776367631038	0.9965736310357644	0.9984775419726504	Shirer_networks
612	0.8977329946609873	0.9604197801944472	0.8913195004019554	0.9782072736524914	0.9808776868533242	0.9597159051412997	0.9916002292606094	0.9927810652205858	0.9927607357399069	0.9990614761905792	0.9988589859628211	Shirer_networks
613	0.8724302789249939	0.7356377217583436	0.926359748701358	0.9671594292711264	0.9953142973054703	0.9908573028298957	0.9905168045823307	0.9944478351111599	0.9972711437083337	0.9985791360071519	0.9994597245398873	Shirer_networks
614	0.37475507269005837	0.7931501014104634	0.9130496947095602	0.9584684578015481	0.97983402850616	0.9921615524907672	0.9891829800654974	0.9967260094611136	0.9942953318927639	0.9982924866161176	0.9990605061156244	Shirer_networks
615	0.8823495601869655	0.8943578521536137	0.9277147367449824	0.9592549660434592	0.9896058956810452	0.9824593259475942	0.9955658197025803	0.9871412815524241	0.9958753176040103	0.9979071249267225	0.9982548633840143	Shirer_networks
616	0.8333603990318943	0.817362902932356	0.74451958358069	0.9922037271188884	0.9797459151599276	0.976654898582638	0.9916496020554416	0.9883805145403812	0.9972218739898558	0.9962553558613034	0.9982899430281444	Shirer_networks
617	0.6738433659524521	0.9231448510700005	0.9455246770682224	0.9519739472895555	0.9617080798639925	0.9769852718521138	0.9930726491731887	0.9920051529800966	0.9884435178010365	0.9986239651991526	0.9993153086899711	Shirer_networks
618	0.7756417721411502	0.9328837699965823	0.962248397071691	0.9329997804075398	0.9558395137173317	0.9289309312095182	0.9903896239246537	0.9948245185810932	0.9945971334372123	0.9985426557250114	0.9994840055994996	Shirer_networks
619	0.796938212835149	0.8567646139142963	0.7520310270889357	0.9145723883091716	0.9071091668501148	0.9834561032838932	0.9925865088251561	0.9898997440762081	0.9977600435373626	0.9977458586844203	0.9989644680604248	Shirer_networks
620	0.8360274010603663	0.9544512907625886	0.956443470569121	0.92831465143457	0.9688103608746934	0.9689362775147989	0.9879294159246705	0.993423880752733	0.9949222617245272	0.9971612429342924	0.9986134801974657	Shirer_networks
621	0.7630863368023055	0.7196110486096843	0.9139089846634378	0.9667231416105495	0.9695126293667391	0.987349221627387	0.9847770684817883	0.9919224635056388	0.9976261962658559	0.998101336442173	0.9981123932342765	Shirer_networks
622	0.8691337668452275	0.8608498252314762	0.7799513046916224	0.8939034227289575	0.9827983891759475	0.9862357587143719	0.9687068229849303	0.9953956875406111	0.997228899573506	0.9961593466390737	0.9976411912582124	Shirer_networks
623	0.9015874381960733	0.8136366602505181	0.7937667446249257	0.9774857845097111	0.9623877859219127	0.9688538574988288	0.9861742672194943	0.9958052819348782	0.9933408987022367	0.9977086806961044	0.9991714179783289	Shirer_networks
624	0.9109523733139832	0.9135385736491595	0.8024018365669432	0.9186315554250136	0.960215673227135	0.9799324661964506	0.9873974020484622	0.9939460067111177	0.9958767271172899	0.9979548560192447	0.9981682123237069	Shirer_networks
625	0.7059501932625736	0.7554277282064925	0.9311385909262463	0.9508964048357043	0.9793213610576691	0.9854229890974927	0.9915377898082336	0.9799925646882341	0.9978680989572606	0.9956570910370097	0.9979933258937523	Shirer_networks
626	0.6817561528130516	0.9247670502336549	0.9356530003278982	0.9649321509531057	0.9782414030188298	0.9838353940788443	0.9862477380789291	0.9912787674415253	0.998707380683516	0.9995659261856538	0.9982530129366405	Shirer_networks
627	0.7678700867165953	0.7517445115603564	0.8774812035315889	0.915045376121066	0.9799394771658052	0.9904914584401114	0.997779151720736	0.9864760760186416	0.9971506862896617	0.9966757028213145	0.9971895583660942	Shirer_networks
628	0.8347165461403703	0.926504409786784	0.9781542850788855	0.9667951864369242	0.9662355360088607	0.9877576740734048	0.9791348482305767	0.9910447843265016	0.9951215217754504	0.9952891055842316	0.9995465791082909	Shirer_networks
629	0.8550146044710958	0.927064865894729	0.9286715230835947	0.9434816355587298	0.9838458090500327	0.9825565586049041	0.9749506021923944	0.9943223709343021	0.9957675625488634	0.9974266602834234	0.9984208390415137	Shirer_networks
630	0.8316220579735353	0.8957797108636162	0.9358433967899421	0.9100527416867378	0.9568482930498132	0.9921209537889155	0.9934002126561431	0.9885021399313015	0.9969542392165772	0.9983170901340711	0.9992195951645164	Shirer_networks
631	0.8867313024997208	0.8084972876472132	0.9366745692487857	0.9615582391147844	0.9717932884690275	0.9836050632860676	0.9928481858788285	0.9879089535743911	0.996321190017211	0.9981344703543649	0.9992290908102741	Shirer_networks
632	0.8513917518217671	0.8259624442315886	0.957625148961259	0.9598590433542596	0.9713458722282757	0.9567380088437335	0.9945287856231946	0.9948452151696201	0.9878530591717016	0.9965299320082786	0.9991699243970047	Shirer_networks
633	0.8727221542237243	0.8609625718584363	0.9144809263127669	0.8047580226359112	0.9894600470382754	0.9575945193825985	0.993875269045474	0.9892894926245727	0.9921145146758631	0.998778832523842	0.9990265846498141	Shirer_networks
634	0.7529727325564028	0.7690013167690075	0.8950489466597864	0.8888533394259888	0.9643395828996375	0.9734609093365698	0.9847586440291589	0.997966843194495	0.9925750723642037	0.997765378138627	0.9982890248022845	Shirer_networks
635	0.9340806451805945	0.861918026563044	0.9171178884803142	0.9522739690736464	0.9597855090214136	0.9628869377817451	0.9896548851735354	0.9938983011639018	0.9966557345623894	0.998289952267558	0.9978188292037133	Shirer_networks
636	0.7840682662853999	0.7412493823166979	0.9100365955482621	0.9757525137463697	0.9492938024653473	0.9873210580126425	0.9838758092673234	0.9950383589635154	0.9973611744788318	0.9987036798304576	0.9987764678250118	Shirer_networks
637	0.7740714102354692	0.9401594569879124	0.9613744838839111	0.9513734453806135	0.9568190491212691	0.989551597291541	0.9542128403951424	0.9955889259455154	0.9948057190685038	0.9991152291323222	0.9981961024588908	Shirer_networks
638	0.9281057985408544	0.8876139987211651	0.9251385646962904	0.9801327903960775	0.9706986956944653	0.9752050996820987	0.9869224007543862	0.9914757245691981	0.9945794924777545	0.9989068174349252	0.9993402619220385	Shirer_networks
639	0.8920744300701693	0.9304747902466959	0.9363419062252409	0.9420602027580007	0.9775842198380933	0.9774252058849562	0.989233443449978	0.9953974300931505	0.9977380753157805	0.9980736994825239	0.998473886440168	Shirer_networks
640	0.8933219477859244	0.8945332534535906	0.9187573114964037	0.9509625218910054	0.9870121586256615	0.9926228843175959	0.9722715841722294	0.9942081808456015	0.9975325123621537	0.9969501842318891	0.9982736554288059	Shirer_networks
641	0.861773117584403	0.7842246933415161	0.8946414650457362	0.9805591065741346	0.991089008742971	0.958921085478956	0.994162135309393	0.9950341317434523	0.998572026413442	0.9954913989022559	0.9984612994194093	Shirer_networks
642	0.8747387138410623	0.8878826220963898	0.964666351930942	0.9685132758399069	0.9737153389445928	0.9754889750143576	0.9756751737085925	0.9936093680880975	0.9961180023606773	0.9975904208230821	0.9994681056668293	Shirer_networks
643	0.721991922736916	0.9262072714737534	0.9600052337338019	0.9685719110359445	0.9702913457419644	0.9691128526851995	0.983908856854786	0.9933263171992592	0.9973689838932314	0.9989951300967328	0.9982278749435032	Shirer_networks
644	0.8177947072118563	0.8247071218850323	0.9520728601036437	0.9601614967740923	0.9488845739294696	0.9665359202713955	0.984941139381172	0.9958677073253948	0.9982121737882182	0.9963810914802711	0.9986594239772669	Shirer_networks
645	0.9044602476243896	0.9559788201321308	0.9265937158682954	0.9591594066743498	0.9827087707646185	0.9913858540988396	0.9898969897682633	0.988752952149218	0.9947233677435416	0.996491398657233	0.9976720521426605	Shirer_networks
646	0.7760520051338147	0.929633900011392	0.9244364084285089	0.9506128907255593	0.9578418518176821	0.9802821999193958	0.998164308058894	0.9919712344588725	0.9979776664842077	0.9965697948907118	0.9978822716131066	Shirer_networks
647	0.9082459493667239	0.6790959655195792	0.9491732872494387	0.9819532674779805	0.9638542086163981	0.9697687520855336	0.9822997423160476	0.9968820560546502	0.9982606631311076	0.9950600665329858	0.9982470524174702	Shirer_networks
648	0.8188713050388617	0.8815472436306503	0.9298272022465452	0.9446421122272747	0.9739980176584696	0.9836973615044718	0.9951583019715495	0.989492385518381	0.9980275191972278	0.9963384824138346	0.9973656928045633	Shirer_networks
649	0.8644889105463753	0.7596973903283907	0.9722488899592858	0.9611010656067884	0.9807919383538339	0.9778549721017241	0.9968683319670266	0.9903220627304407	0.9932678513679087	0.9966291145449706	0.9974529314361511	Shirer_networks
650	0.6868890278865889	0.7282442735762261	0.9504854974427388	0.970330176148153	0.9614532141219936	0.9817544632975916	0.9878568877019049	0.9934854987410656	0.9946524563761839	0.998215095655137	0.9987252507443622	Shirer_networks
651	0.8163108142008384	0.9556861621652795	0.9431577752872253	0.9775513563717629	0.9911687700213009	0.9872502627670824	0.9854875746212226	0.9890410565817696	0.9969775367165247	0.9989821882394272	0.9992214494783564	Shirer_networks
652	0.7625425833938958	0.9106812410748452	0.9294246844650494	0.9734949478156365	0.9844853367605501	0.9898231867187173	0.9842262742437381	0.9950190823694759	0.997137299501146	0.9982013308771226	0.9980104197190781	Shirer_networks
653	0.4617343648217441	0.8720586150483867	0.9621301540375551	0.9442521428600505	0.9300391504126184	0.9896015099284308	0.9776076423524883	0.9979948923960615	0.9918884533568952	0.99706274651933	0.9987880207023767	Shirer_networks
654	0.778613840176716	0.8472140117134136	0.9366044071897295	0.9422864526434835	0.9831461584848833	0.9735575095092419	0.9898504538374604	0.993775290381308	0.995973099917336	0.9983798000792373	0.9983733929224059	Shirer_networks
655	0.746794914654012	0.8413387849993645	0.8662354043561639	0.9583554117870019	0.9501498273402716	0.972666034141157	0.9899175537698368	0.9936107079429602	0.9938766103019208	0.9982849098000133	0.9975361266172214	Shirer_networks
656	0.7499577101615511	0.6801388772269806	0.9491794127160965	0.932907910542516	0.9519328575956625	0.985154716330986	0.9891660779592631	0.9956463319871182	0.996653549363745	0.9933491206949533	0.9984687901950418	Shirer_networks
657	0.8287753197287308	0.926001770027382	0.8237448692023427	0.9605185539568437	0.9819146708811899	0.9781162321558807	0.9937709344242062	0.987673285316583	0.9947975806395151	0.9964823170636863	0.9992377048956989	Shirer_networks
658	0.7653407224536608	0.9524525431754236	0.8904643781299503	0.9345172784351881	0.9786834210434163	0.9669957994418981	0.9750674211253633	0.991145659518289	0.9967168183489827	0.998174022489462	0.9980888206258678	Shirer_networks
659	0.9115809435083996	0.8969952291464629	0.9216905893907605	0.9284591740092982	0.9765927113912463	0.9745159008526154	0.9904087794565035	0.9925232338189957	0.9940585271869056	0.9953122856445482	0.9988286276332105	Shirer_networks
660	0.712782284004908	0.734414547706935	0.8647486828746145	0.9695534734680754	0.960048373754433	0.9658676431425745	0.9919824268781213	0.9928710459792256	0.9955452369153873	0.996872879041153	0.9991592189715639	Shirer_networks
661	0.6522325384314276	0.6155379570971642	0.9248092397328866	0.9615798353348901	0.9736874393753128	0.9743641719792893	0.9926331810925767	0.9897444654917972	0.9973065335899153	0.9951961835285745	0.9977375076074847	Shirer_networks
662	0.590271483725338	0.8483712972180262	0.9081174751003568	0.9652627412500883	0.9812565323584448	0.975389742587237	0.9969703898226364	0.9944825081561399	0.9945706368392556	0.99829540800722	0.9985828320881922	Shirer_networks
663	0.9016881094579161	0.838398203140202	0.8673430852433038	0.9080956107850109	0.98882212260057	0.9762608242599125	0.9734186304525416	0.9946969732745097	0.996149797008901	0.9977166333787626	0.9996142112066373	Shirer_networks
664	0.9299297954653147	0.8730042589560618	0.7678594896133956	0.9627986162016682	0.981460214954444	0.978207786089192	0.9974628582699412	0.9940569290447187	0.9954233184571291	0.9985147917553824	0.9978384881372602	Shirer_networks
665	0.8106468983963826	0.8982884035989589	0.9560081878306902	0.9775545849199376	0.9681364169922684	0.9776663878342912	0.9888429982299131	0.9954168911141473	0.9958305136655872	0.998545386791506	0.9983161316584636	Shirer_networks
666	0.8652478128270819	0.9293349969819802	0.9612343199419238	0.9570245494433842	0.975126081302602	0.9812674578417674	0.9942382841166156	0.9939751983765539	0.9973333960738575	0.9979980243844202	0.9993254203671406	Shirer_networks
667	0.8957793473724047	0.9088418623734852	0.895103041573788	0.9763577087103524	0.9770071973858361	0.981793751485569	0.9928923154550566	0.9912778758516081	0.9957577652454832	0.9946955692617183	0.9996145897319771	Shirer_networks
668	0.9075146760317048	0.8292002247577775	0.9157161349475353	0.934352115361134	0.9626308958308916	0.9841066789950872	0.9828440724796674	0.9940000293439666	0.9963332259816026	0.9986234643278087	0.9977380167736354	Shirer_networks
669	0.7156459178389077	0.8863285435450388	0.9503023625147509	0.9408685983505181	0.9325480424608519	0.9681838701252641	0.9839901741503	0.9937310942331756	0.9951309980404865	0.9985254380606183	0.9992477384671106	Shirer_networks
670	0.8673775630848897	0.8865863950688925	0.9143030889630748	0.9919437081100486	0.9653075532658992	0.9832560239488138	0.9961737481652027	0.9893377424750518	0.9956777532562955	0.9978705369775862	0.9987942400591115	Shirer_networks
671	0.9508149274641031	0.7186708682777516	0.8718502340986352	0.9636529831813461	0.9423689058534371	0.9900173627793649	0.9956473573687663	0.9916044782950529	0.9934030822692264	0.9951416783890144	0.9985328949783377	Shirer_networks
672	0.8942731575783902	0.9497330961467851	0.9375855200138743	0.9589082593880892	0.9700195697498019	0.9726927484029195	0.9879645676833372	0.9899540636578752	0.9964546455795744	0.9983679029437167	0.9993354992926169	Shirer_networks
673	0.8828743795818026	0.9279250432691813	0.9556681206089004	0.9737749315971613	0.9533746022458356	0.9839338625864309	0.993196522919252	0.9944605772978485	0.9986866206234635	0.9963727614094883	0.9974377664721839	Shirer_networks
674	0.7323688490072316	0.9320599689363678	0.8778872279671489	0.964854558515363	0.9685645018042559	0.9749498924958115	0.9945475006594949	0.9977661636427353	0.9971628010712068	0.9962477934841596	0.9983614045907638	Shirer_networks
675	0.8177813854342765	0.9046042309227914	0.8938462333398152	0.9522793419884414	0.9748124975342589	0.9929984704600641	0.9857900607437198	0.9931425109772851	0.9981441202145918	0.9983406695102673	0.997336223019025	Shirer_networks
676	0.8641830264560666	0.9211562800188124	0.8093586054942256	0.9666506956678516	0.9685873710969022	0.9768967525783112	0.9928744021450661	0.997281849012627	0.9980510738955506	0.9982001271443612	0.9994136432169095	Shirer_networks
677	0.6777392989549074	0.9164435573053602	0.87049949898614	0.9762151591909072	0.9668413702117904	0.9939413873125451	0.9869372869980263	0.9926395227207536	0.9936307444293196	0.9986966946379361	0.9984719607193687	Shirer_networks
678	0.8522947440080478	0.8463308310701325	0.9350507463828222	0.9802416663586152	0.9841602397523994	0.9794685388847976	0.9922919553293972	0.9939397211187138	0.9987968745003482	0.9961216396749569	0.9982745543909932	Shirer_networks
679	0.8279093444112444	0.648866639116042	0.9399031030721543	0.9613520999018925	0.972559881872747	0.9760847533536735	0.9931203587943314	0.9964030968520963	0.9939198783039245	0.9993619839652165	0.9991783795395704	Shirer_networks
680	0.7179432693189678	0.9305827942220405	0.8980258578549569	0.9461205983972869	0.9835005233070533	0.9781678026032974	0.9660499274184527	0.9926668500802915	0.9959129124005667	0.9967928286088412	0.9987162280116467	Shirer_networks
681	0.8873389652816162	0.856609732607384	0.929551113597446	0.9215434154176678	0.9776523138757325	0.9830227987380576	0.994478865569369	0.993646116137152	0.9984378999146006	0.9969480523300789	0.9995939371642124	Shirer_networks
682	0.8980569049405711	0.967818280687361	0.7979390243729226	0.9287569721875428	0.9889095854653072	0.9764284462878091	0.9794205064303599	0.983375287613036	0.9957254540817463	0.9921799400250171	0.9964795824657119	Shirer_networks
683	0.8571300152648442	0.9174043239154508	0.901150164891189	0.9231441615506577	0.9693525809921673	0.9861407406097009	0.9931513944327237	0.986475630231727	0.9944618735033803	0.997561539175275	0.9989002056262918	Shirer_networks
684	0.7281487481741483	0.8005222177593387	0.9256098885461145	0.9818413532578597	0.9558344669957649	0.9873854444565113	0.9734325797219956	0.9922717857239137	0.9986148209106692	0.9976849862491912	0.9986137391431945	Shirer_networks
685	0.8208284155478196	0.8389069064712712	0.946389871351969	0.95494454748225	0.9790587537395907	0.9785649393915095	0.9925240468516479	0.9957700511976687	0.998083864470052	0.9965196421082214	0.9995413980741981	Shirer_networks
686	0.887235581384336	0.9589204227291444	0.8014630096605336	0.936762782593438	0.9650492918644216	0.9824299324410345	0.987026597792753	0.991259449829303	0.9928409485061921	0.995279825946854	0.9980766243825983	Shirer_networks
687	0.453497390709243	0.8837929888666858	0.9466519588808027	0.9473449547285411	0.9829498285345833	0.9826533805772226	0.9745654206373084	0.9933552743908548	0.9965444351440955	0.9983052610977585	0.999087312270836	Shirer_networks
688	0.7277098729607135	0.9032690484070676	0.9834752864159877	0.9604265940834704	0.9789656650861998	0.9855829821855759	0.9886179219253233	0.9911382092905614	0.9954426715718524	0.9992502396479888	0.9990827905887564	Shirer_networks
689	0.9547485430402946	0.8096221421036024	0.8744606600543143	0.9743401870007203	0.9667630749875915	0.9946847758167338	0.9908530770308297	0.9876970234243727	0.9943774795236668	0.9990040076241816	0.9988772732945372	Shirer_networks
690	0.9214312513385208	0.8728070110631746	0.8939648402895423	0.9760376277311998	0.9563939853979493	0.9900214168074533	0.9793008227442954	0.9959428391434884	0.9968334661758497	0.998265088027738	0.9983480969761753	Shirer_networks
691	0.8831132417347772	0.5410269386810928	0.8708342637432539	0.9712930496167009	0.9602079059666162	0.9925212597954121	0.987069805186562	0.995538054425471	0.996648899794375	0.996763951605417	0.9988105882145719	Shirer_networks
692	0.8581022243440074	0.865698341363754	0.9411479840227079	0.9548569734671202	0.9869039482552117	0.9782136230235856	0.9796386307583187	0.9918568028504978	0.9971737967948472	0.9974416246283357	0.9989209466518962	Shirer_networks
693	0.8899312633662342	0.9195534922584372	0.9495940631552249	0.9711637042871831	0.9524382418499193	0.9840918347285776	0.9703610592205425	0.9890740731414269	0.9936094193303628	0.9990322405557064	0.9988392163166347	Shirer_networks
694	0.7193200077540645	0.8766277291890481	0.8945685713969042	0.9890939924436877	0.9692235788182	0.9843391724689747	0.9811011944757371	0.989631660043697	0.9966898487759266	0.9979909966891279	0.9988224683112766	Shirer_networks
695	0.8749711635810186	0.8462666253032033	0.9621048322854884	0.9567807458017912	0.9445066618859835	0.9928527191082315	0.9944107548486745	0.9927856428394575	0.9967657510035431	0.998187435876525	0.9981844906757507	Shirer_networks
696	0.8820455826429928	0.8751000339838876	0.9197099830917594	0.9808663233720358	0.9636342192372249	0.9808190162266124	0.9890874433460745	0.9923572643841968	0.9942986206641223	0.9971215921710439	0.9941083171474587	Shirer_networks
697	0.8691844829610269	0.9286255089034499	0.9592598365387088	0.9165615054277834	0.9723226179528851	0.9833333294372328	0.9919960797681148	0.9964144978503933	0.9978397192142494	0.9987278348919888	0.9990275472970697	Shirer_networks
698	0.8303773959246058	0.9489625203039878	0.8604672541425492	0.9802886616026709	0.9708303562520664	0.9840976583926364	0.9833602751813056	0.9946667222208339	0.998476185021089	0.9985966212338525	0.9985376321626109	Shirer_networks
699	0.8384233783133757	0.7887293363462757	0.8599589603321792	0.9814419024245014	0.9726103271359547	0.966947395849382	0.9837360147092644	0.9956171900238817	0.9980584855261027	0.9980942533223277	0.9985595523964312	Shirer_networks
700	0.8478021560808398	0.7996423845921978	0.9071039917361519	0.9410945163138531	0.9654026750118796	0.9819761979176516	0.9936282419610432	0.994279995394096	0.9970569913193944	0.9956790266227471	0.998642290718866	Shirer_networks
701	0.8304664365854488	0.952324942936327	0.9650872353079285	0.9709173839468563	0.9759042094227617	0.9879377529588667	0.9766410646649786	0.9897578148944705	0.9955388712306257	0.9985204914154564	0.9979900323408918	Shirer_networks
702	0.5364606872083345	0.9056115297060587	0.8373073509770939	0.9237178518123625	0.978881122035598	0.9543481436329302	0.991685908971452	0.992517799092202	0.9955678136486721	0.9997104377673826	0.9982513524334343	Shirer_networks
703	0.896553565640128	0.868357550513847	0.9666496147685333	0.9504933359295129	0.9883489920134894	0.9876169422463102	0.9945070759952199	0.9947523970383565	0.9950005111345439	0.9980576535223253	0.9993213578065012	Shirer_networks
704	0.9010579164505615	0.8838125485322115	0.9436403961784664	0.936874187589173	0.9640689760856547	0.9897715413519186	0.9935919214352504	0.9943431703027368	0.9948724453882589	0.9960288972215591	0.9992326799761893	Shirer_networks
705	0.737739049184356	0.8501105082203819	0.9718951320698287	0.9676589876102377	0.9845130608484904	0.9883148370364068	0.9929239074147024	0.9939601989398864	0.9964323566272244	0.9956981428839426	0.9986622669434542	Shirer_networks
706	0.5863387908471549	0.8702977669754358	0.932868848937666	0.9619498491893612	0.9620337546290045	0.9852050728938464	0.9909801645254999	0.9945868101331689	0.997463346545054	0.9988233622942021	0.9984569046166971	Shirer_networks
707	0.8452479204012546	0.8617738810661981	0.8874088879756914	0.9762113170399862	0.9815699383400478	0.9800612745841493	0.9900755039888602	0.991407756938024	0.9980364964127925	0.9984983651606885	0.9987163260925007	Shirer_networks
708	0.9116532440782812	0.8907491816280599	0.9032413522830733	0.9500125663524249	0.9815456876543699	0.9808863765283445	0.9874696914484894	0.994346345732044	0.9981107806792716	0.9971657424977075	0.9991044022249705	Shirer_networks
709	0.8901937913745401	0.8774120935369617	0.948826157847464	0.981989259129084	0.923084527915805	0.9846404631427808	0.9888722959073579	0.9963002610747267	0.9968357079124326	0.9977341774269746	0.9982485497668268	Shirer_networks
710	0.7280585212081461	0.9644675425255778	0.8746478083855985	0.925431970000052	0.9410289620398224	0.9913671443844584	0.9907954143744813	0.9957287968266907	0.9932407518176258	0.9986453614314869	0.9988195507237373	Shirer_networks
711	0.7799974775587062	0.9495511607470609	0.8686258280496326	0.9541672699343897	0.9635526508802	0.9596884354290269	0.994413142457867	0.9873530198031606	0.9974871842599482	0.9979540355459137	0.9987203567009254	Shirer_networks
712	0.8511594401550715	0.9105161782000484	0.8414148118749096	0.9181644619332665	0.9558079627856525	0.9815123568792578	0.986483301323759	0.9962925825271403	0.9917662467864974	0.9964533874530468	0.9963866673838535	Shirer_networks
713	0.6794545826729228	0.8864457940422062	0.9525177946391895	0.9067812553040396	0.9483990709201248	0.978828855220236	0.9811332069167378	0.9919367089381358	0.9989351630972623	0.9968229245859974	0.9982548339464479	Shirer_networks
714	0.6271295208621707	0.8948868258248925	0.8477231717992404	0.8133009865258447	0.9686743871981052	0.9531351587533402	0.9925994067394807	0.9890804795370716	0.9876041200244354	0.9979511129233465	0.998880738492556	Shirer_networks
715	0.8698515749354312	0.9501668960275581	0.9463801616548067	0.9628831761627719	0.9801002211429084	0.9900983634644843	0.9828241042060359	0.992051989759353	0.9935723508241244	0.999111693988866	0.9993995271470684	Shirer_networks
716	0.893862153093836	0.946888379750727	0.8968656248236122	0.9384857881279725	0.9744458227077506	0.9862258863823309	0.9956477186498256	0.9968742291759181	0.9967902165138012	0.9976305386485222	0.9961183706338335	Shirer_networks
717	0.6345247568059351	0.9260939774551723	0.9544996962516097	0.9064352589573644	0.9496205758423721	0.9771618455692179	0.9899964737086491	0.9945231536756176	0.9933063744370589	0.9968125437599548	0.9978949823210577	Shirer_networks
718	0.8913794934145869	0.8682458482086121	0.9407743451853744	0.9578930997462847	0.9591629985983883	0.9854354029842526	0.9924975108968618	0.9939753600111993	0.995697124129891	0.9968939009093276	0.9996819127183212	Shirer_networks
719	0.6224182657671725	0.907537494622447	0.816079616511385	0.9448986264331731	0.9742775288555552	0.9756818515388556	0.9951074849971371	0.9865068906478582	0.9979560121191454	0.997870244588118	0.9990065099839642	Shirer_networks
720	0.6703771174570495	0.8692985799366527	0.9076559496019985	0.9306321799510678	0.9605238924821469	0.9915306992280017	0.9955103432120016	0.9945110826444303	0.9931556233501985	0.9984173942475165	0.9989700011027678	Shirer_networks
721	0.87561989089743	0.8867499119129452	0.9129373515448571	0.9549280525825452	0.9786531586664726	0.9776493705752902	0.9925597391293969	0.9954041813783883	0.9944683151368758	0.9962673683725255	0.9963130004192828	Shirer_networks
722	0.8500788459217674	0.6179014880407191	0.9711099502099547	0.9603673120998981	0.9777120619697337	0.9921293421014507	0.9911986134808463	0.9969060545062196	0.9962589867019219	0.9977830664319699	0.9992252900872518	Shirer_networks
723	0.9214428993908068	0.950623569627378	0.9045066978680207	0.9859540706531208	0.9602450549255177	0.9747766482561864	0.9938959933478092	0.9869309826933671	0.9971370700995734	0.9969917150029921	0.9975757595832973	Shirer_networks
724	0.5009523325082899	0.8864543589769864	0.8471892328709327	0.9781279437970924	0.9615723190847645	0.990531838220615	0.992765538865418	0.991686642644234	0.9914495813059496	0.9972180931852992	0.9990312879131346	Shirer_networks
725	0.7578304548022119	0.23208399168020066	0.9287572316127034	0.960670355433411	0.9820535464893136	0.9703877741605884	0.9954878311700677	0.9930394856034185	0.9959439102591009	0.9974944240812271	0.9992015276591445	Shirer_networks
726	0.7988150644925383	0.8625881320245858	0.8952583351385002	0.972503876979871	0.9771251927028245	0.9897881518904087	0.9922493931299036	0.9951495332419623	0.9976088311106521	0.9969638037047202	0.9987865586189398	Shirer_networks
727	0.8990422553539942	0.8992630561788922	0.9688108607513818	0.9083019759556108	0.9911698882722416	0.9839987320438957	0.9861524477576809	0.9939808488637846	0.9978412564292041	0.9986664971426403	0.998872225793328	Shirer_networks
728	0.9408663727821995	0.9425296120250601	0.8428997766215875	0.9642133532680569	0.9435941897399387	0.9784273996098355	0.9892945559456287	0.9959158432000443	0.9980634444933182	0.9957122082931782	0.998372373190138	Shirer_networks
729	0.9042637476179967	0.9232304963937493	0.9220473151388388	0.9323073455748266	0.9544236713999584	0.9742240326207945	0.9946191517328544	0.996934959670088	0.9946047097872311	0.9977937312689404	0.9984258390097551	Shirer_networks
730	0.8536836144694087	0.9289920369292205	0.9320822078173261	0.9826644761029926	0.98043123924898	0.9849609466816427	0.9869742247706828	0.9859686325527516	0.9907426390545409	0.9980175430354028	0.9989264907865776	Shirer_networks
731	0.933061923550893	0.8338525623157927	0.9576521910261446	0.9676982286058551	0.986925185821566	0.9844344742077044	0.9908156450232843	0.9911929276171516	0.9963770410535469	0.9990599431049698	0.9986814848220205	Shirer_networks
732	0.8972190780026765	0.88976529837585	0.8552591638777378	0.9690248283905996	0.9365292397689664	0.9701270516373055	0.9828396338352446	0.99059770120837	0.9923522327534655	0.9983200229232179	0.9988370358909258	Shirer_networks
733	0.9366850052768327	0.9239890006604293	0.9054460811622573	0.9662978460049216	0.9622522452729271	0.9741025325784834	0.9921909974044175	0.998099318885608	0.9968046868211415	0.9984049894816784	0.9981918199728337	Shirer_networks
734	0.8057634913762157	0.780269495215688	0.9030459952847509	0.9389076465814484	0.9713787941692643	0.9700851237169681	0.9948043480726856	0.9862974805110791	0.9982356985389571	0.9971353860102108	0.9987658142992855	Shirer_networks
735	0.9421633657763342	0.8649814514320296	0.9178816119697577	0.9587786662349693	0.9604262927945425	0.9851580226451101	0.9879960467067832	0.9876002120150174	0.9979791235012743	0.9975505126109367	0.9978985461143849	Shirer_networks
736	0.9171050437871666	0.8369404845843605	0.920169315506839	0.96535781147735	0.9794337850624565	0.980260879487223	0.9888824203966556	0.9921563861739414	0.9964823750529602	0.9975592813303422	0.9987511586712776	Shirer_networks
737	0.8456251622565609	0.8287507856237596	0.9511925296895307	0.9634798143240028	0.977845084396859	0.9836991901830445	0.9920576986185623	0.9978892505670923	0.9966803849539961	0.9985042047990045	0.9989833795997001	Shirer_networks
738	0.8548195348365688	0.8511411940254703	0.9183712587130001	0.9100584954477072	0.9348557331365221	0.9686776499243125	0.9915360867382845	0.9910090532097147	0.9955417218259623	0.99907941693179	0.9967595798438444	Shirer_networks
739	0.889252665148673	0.8012971520829006	0.9459489289253498	0.9503474909330218	0.9626023085762875	0.9770692458712933	0.996267811665615	0.9878101886647653	0.9972088768075049	0.9983623059253283	0.9974281110510674	Shirer_networks
740	0.7585694646249244	0.861046031932115	0.9478769403417746	0.9665823951548349	0.9848118220446199	0.9892714579180482	0.9970395023484189	0.9931098969653418	0.9927819546381387	0.9971512896035359	0.9980419542963495	Shirer_networks
741	0.4851827456036695	0.8521985371482346	0.8350801884681078	0.934637272720615	0.9583992009274362	0.9943836161157708	0.9890295569437463	0.9843654585425786	0.9953764369907465	0.9973981808011839	0.9982049927107026	Shirer_networks
742	0.902305144179774	0.9596197306949006	0.9171183336016157	0.9726730543633592	0.9745883176729668	0.9764807996380507	0.9983901452562683	0.9949490407507318	0.9975311565477938	0.9968924659834273	0.9986963381139038	Shirer_networks
743	0.6776768291681655	0.9360032924448786	0.9537875982055073	0.9718286962782428	0.9876945062370863	0.9887359688708873	0.9766513682686568	0.994126708453932	0.9975712010715087	0.9987299128955831	0.9990533525412673	Shirer_networks
744	0.9019720955009509	0.9563367674453418	0.9302885302350578	0.9698233239705035	0.9860020350337696	0.9784583301805054	0.9924575993059741	0.991816125073364	0.9967847740007126	0.9995075697096567	0.9978410455988693	Shirer_networks
745	0.7791106231415026	0.645390618865021	0.9364733562611158	0.9401194725138032	0.9547273057627121	0.9866466034465855	0.9906338078909946	0.9953743031711281	0.9966977169814311	0.9983187458386694	0.9956774751958637	Shirer_networks
746	0.7688024355572217	0.7606228759452834	0.9372008528866975	0.9248840534942298	0.9744743318937228	0.9809455376959753	0.9806841211224595	0.9937838560298224	0.9959820994036968	0.9974833014547027	0.9990959111482586	Shirer_networks
747	0.8801778981829264	0.9514417110862873	0.8945398266377503	0.9370120810012069	0.985020890661525	0.9786522152200644	0.9901579748269624	0.9887192147360178	0.996549727010604	0.9983007662204304	0.9989502817280025	Shirer_networks
748	0.8957639962062294	0.5968523749836315	0.9471236415031861	0.8712595685006541	0.9914547668380468	0.9926685337099996	0.9952757198283556	0.9936107616135874	0.9954433513874053	0.9974738498167314	0.9993253008542968	Shirer_networks
749	0.8854512538978108	0.9832632131741086	0.8970757933774991	0.9475704696649956	0.9667194900886846	0.9777850227673301	0.9841394282799607	0.9950308895424406	0.997738043251727	0.9987275539352872	0.9986026839531437	Shirer_networks
750	0.7434706502065908	0.9240321953785301	0.9440923671337085	0.9534012643142804	0.9784765223225971	0.9661950720261243	0.9915639654687609	0.9940027296956212	0.9982723845751476	0.9975871039861457	0.9996899125871367	Shirer_networks
751	0.35516796424920366	0.9286135311772842	0.9248712742376168	0.9318654607176612	0.990691324815939	0.9712395830106357	0.9939261935676937	0.9957048890756364	0.9971923573569522	0.9974948708142023	0.998972387975644	Shirer_networks
752	0.8006526679532291	0.43889151887512656	0.9163479707519101	0.9234969353345421	0.9785662980269563	0.972427293503836	0.9730007115342696	0.9873260427619082	0.9939776838297716	0.9965452806454119	0.9984992836714675	Shirer_networks
753	0.9233448230384862	0.9374188114106236	0.9339039479577192	0.9591295843217155	0.9700182635300771	0.9857506440913445	0.9875266423043647	0.9977846453609671	0.9959523034256398	0.9962762670065153	0.9982415277269375	Shirer_networks
754	0.4793206188614606	0.7061863824013945	0.9700158399356937	0.9846897718722789	0.9683445065615124	0.9819871799301224	0.9903281914465296	0.9937032381313569	0.9971577578653077	0.9990200269173792	0.9995280597605125	Shirer_networks
755	0.5309925734502465	0.9054585985053483	0.9259508615151553	0.9307451836607253	0.9715459253596448	0.981177254223215	0.9896266564991165	0.9944184914985668	0.998296246033576	0.9982079535187642	0.9983867658244174	Shirer_networks
756	0.8753822539748687	0.9678399850995136	0.816523759798977	0.9324921895590018	0.9584573762925629	0.9774531779074267	0.9916182247312116	0.9955165150458496	0.9973597311366387	0.9960771189414718	0.998374432381296	Shirer_networks
757	0.8000859968446552	0.8796890321042392	0.9326324551001536	0.9580100142583877	0.9697443554336403	0.9860503788137167	0.9891649133922008	0.9955199461846028	0.9968573866012413	0.9975351075806268	0.9971909473840069	Shirer_networks
758	0.8440401987105366	0.8891140486382948	0.8990504326113116	0.9618970143950082	0.9557673493341015	0.9834695366900179	0.9888436896114685	0.9954422270729234	0.9953897672951427	0.9978417634230089	0.9993381532539147	Shirer_networks
759	0.4975041122307889	0.8144719902235957	0.9693443844014391	0.9621686657039448	0.9365240779318678	0.9898825464682374	0.9873033149975434	0.9956765284876772	0.9979493936524598	0.998349088888014	0.998045633716108	Shirer_networks
760	0.6061228860142438	0.8611000909794422	0.8959521477201582	0.940006565078006	0.9720803982799978	0.9585932975104453	0.9840779212047966	0.9960005537587578	0.9940448733478463	0.9982220866210223	0.9995260939651318	Shirer_networks
761	0.8381607014548526	0.9120307044704623	0.9305816730323161	0.9602712780315821	0.9555747838598558	0.9874362597549078	0.9911244026744185	0.9949402262271769	0.9978930951622645	0.9967978826573711	0.9983079853558292	Shirer_networks
762	0.5908202386320581	0.8849196766174275	0.9465271946290018	0.9483065960833599	0.9217722753163805	0.9686314914048313	0.9926427381020201	0.9905206038182847	0.9969895656720515	0.9974559206985885	0.9991936708308315	Shirer_networks
763	0.7691689166385055	0.8940453194164824	0.9109583872319036	0.9564565781874366	0.98298304837548	0.9807872556236247	0.9946346193368476	0.9917227594512676	0.9973018544117667	0.9976120617755643	0.9993225824416164	Shirer_networks
764	0.778964794006303	0.727581586582828	0.9324391198385971	0.9503644239013236	0.9733677077088764	0.9918799822487891	0.9970246686350933	0.9827104916360626	0.9948773772634005	0.9978043355599023	0.9987975420052121	Shirer_networks
765	0.8004244245696432	0.7947854251133764	0.9038865842875046	0.9427906358367768	0.9826674404933121	0.9867397658345588	0.9870384470240868	0.9970588200841466	0.9935000968484223	0.9977683822087753	0.9984309716953634	Shirer_networks
766	0.8489498389787404	0.9310253471620826	0.9612925577327798	0.966354079321919	0.9551431895049065	0.9876912624954737	0.989673409500841	0.9938310922065365	0.9952170909739542	0.9987418667467589	0.9986444155231253	Shirer_networks
767	0.6777920614341588	0.8330907666421882	0.9587479836110935	0.8966404822442746	0.9804297860401088	0.9914453222398664	0.9939544884882556	0.9934693152923022	0.9950970745632303	0.9974036207462853	0.9995948873550038	Shirer_networks
768	0.865191024795751	0.8163825057087432	0.8446637847708318	0.9572289944246111	0.9560079394344803	0.9713055729170134	0.9839897066819225	0.9926819432985236	0.9937258868733718	0.9976515846928369	0.9994713594450971	Shirer_networks
769	0.7598349290607691	0.8528194318334404	0.777693200294493	0.9748784233622422	0.9759727345549094	0.981069819697939	0.9941872282156771	0.990753533431501	0.9975635800660374	0.997415594518581	0.9992829262325029	Shirer_networks
770	0.81260014147678	0.9121790503014146	0.9306049986736407	0.952767284225043	0.9779680899124981	0.9910459076939278	0.9926611896132442	0.9921131113918829	0.9976150440270966	0.9947137947970094	0.9976408227922573	Shirer_networks
771	0.6323902417061487	0.9327908141344774	0.908800457830492	0.9563053317847017	0.9838738155695425	0.9757643977009552	0.9770402288843365	0.9968954384500412	0.9943278776440809	0.9979164096442261	0.9992770395106341	Shirer_networks
772	0.6754686529419953	0.9193020432725022	0.8747482204326347	0.9590104396943426	0.9839413203673044	0.9406295952097208	0.9911362771420514	0.991183914673992	0.9947365155348447	0.9985502152325338	0.9971995660635284	Shirer_networks
773	0.9478612266688434	0.7283627145363195	0.8851192719682504	0.9337985078851261	0.9720096974260352	0.9846926506562358	0.9869569039476633	0.9903271150476144	0.9969377406443056	0.9990898184365905	0.9974026633754026	Shirer_networks
774	0.7762082798714777	0.8992080190691945	0.9650140451322908	0.9592179246636917	0.9657982516457178	0.9665815741241561	0.9879869906342846	0.985460318316679	0.9983886826343615	0.9992359310440402	0.9993980817104255	Shirer_networks
775	0.844604837164595	0.9540332290696653	0.9017865418684562	0.9765434681688286	0.9815943039457345	0.9832119392734683	0.9913508894269636	0.9892169551262409	0.9926427052852631	0.9980659002433332	0.9978162840211517	Shirer_networks
776	0.5617511583532002	0.7543459695445939	0.9148960019834385	0.9486026233632514	0.9791598191003087	0.989145826948855	0.9868847144964369	0.9910354709061358	0.9959001414233724	0.9977677210758522	0.9989010779124643	Shirer_networks
777	0.791046478162881	0.8656624126704922	0.9175485648924393	0.8949200557900776	0.9417112941606713	0.967905772389869	0.9852909733827602	0.9938545474767083	0.9956488659150016	0.9960196496929064	0.9992474118052133	Shirer_networks
778	0.8516927503525444	0.9706114896589905	0.9610164258263587	0.9061381777593689	0.9892336546277316	0.9838898001094802	0.9938860207887791	0.99344675984367	0.9987140821119329	0.9982361775448851	0.998447892399957	Shirer_networks
779	0.8873948379882406	0.7603654148115906	0.9465319575058002	0.9624089716688216	0.9508609055440191	0.9683835349724359	0.9739271208915542	0.9940889179593606	0.9949785707425669	0.9975462151221717	0.9990942893780876	Shirer_networks
780	0.26741353331038953	0.9619282947214434	0.8609107215832146	0.9619731787867276	0.9745027704863773	0.9673175933754681	0.9881845012709634	0.9931032713749994	0.9929381552418355	0.9962779440819632	0.9982272603442339	Shirer_networks
781	0.872081673531649	0.8786009712974956	0.9399708317420425	0.9600429721651803	0.9544367474004254	0.9880686680781166	0.9914998669819797	0.9923463374459397	0.9955764550104693	0.9945610924349827	0.9989959508895501	Shirer_networks
782	0.7000114914749029	0.8184109922563891	0.9192238486853983	0.9773433125575703	0.9640885380462325	0.9500342062568351	0.9864288550749143	0.9920302168989148	0.9967895289053903	0.9959313333981599	0.9981688953211808	Shirer_networks
783	0.7535945069806529	0.8131230061456834	0.8828319774813727	0.9247148024804506	0.9752070947718627	0.9596925688639828	0.9905270975174485	0.9967409487936465	0.9964985909963952	0.997163421793139	0.9984112068663089	Shirer_networks
784	0.8899580983913682	0.9387825558037988	0.8907119369812084	0.942937652172589	0.9395163434823292	0.9863509492061513	0.9817851948879738	0.9951933523155092	0.991976511957537	0.9973065611397927	0.9972293977559537	Shirer_networks
785	0.8754661728587017	0.8280777598391188	0.8946135850611019	0.9040796130498967	0.9873984248438961	0.9758863037639866	0.9841685551686581	0.9950714373378999	0.99576295170739	0.998674205503159	0.9988196471743813	Shirer_networks
786	0.84220971212555	0.7566760746528788	0.9297852668599449	0.970427041507476	0.9738285017154398	0.966145523643867	0.9770345074571197	0.9967862235217702	0.9974799241729861	0.9984691008517217	0.9991470432882479	Shirer_networks
787	0.9625339795065183	0.9005160782616609	0.836426125353133	0.9280979195365445	0.9791709345606946	0.9888652825090727	0.9977737642216202	0.9881633364633134	0.9937046303734629	0.9959091797190801	0.9973487350137413	Shirer_networks
788	0.7338574757092753	0.928514491921649	0.964065172368763	0.9566308626349561	0.9656356039571871	0.9808771197678232	0.9897964423530077	0.9926530414044312	0.9963097750040315	0.9980685921490529	0.9986108337622707	Shirer_networks
789	0.7710423063716751	0.8961840873570799	0.836533229826158	0.9697178903150583	0.9351149026276947	0.9711638920250588	0.9923686527502762	0.9945467025507355	0.9907162070706061	0.9982020757376348	0.9984712948575325	Shirer_networks
790	0.687218835296752	0.8953432255810395	0.9427364800587397	0.8822800448024442	0.9543580851161608	0.9318947880140515	0.975304954449574	0.9918354559665521	0.9982810363461625	0.9971406409537136	0.9992351850499815	Shirer_networks
791	0.842612461547711	0.8632752110210483	0.9510706063133341	0.9466665488813085	0.9405516985728855	0.9888147319263487	0.9926388860716369	0.9949514466969758	0.9969251851726294	0.9979528114435805	0.9988024120472467	Shirer_networks
792	0.8217618013905199	0.7557771824803969	0.8870794074859434	0.9555028585044623	0.9805108147049386	0.9635839022158558	0.960132900278249	0.9952325061284362	0.9959785215734729	0.9988880646896665	0.9989732979911632	Shirer_networks
793	0.8457280886903149	0.816729491985325	0.8577087922087714	0.957486787134995	0.9774119350844623	0.9953767276643377	0.9824817289414068	0.9950773272957087	0.9981688948031804	0.9985252360537239	0.998955304091557	Shirer_networks
794	0.8702598073710879	0.7988027774134063	0.9243531624409955	0.9130971512905285	0.9059850734587077	0.9859366389621943	0.9928718741447446	0.9971550457429337	0.99711940217844	0.9974544502322329	0.9966404768702714	Shirer_networks
795	0.7671225315349728	0.922548971381204	0.9670156715079259	0.9706945456568127	0.92558840698545	0.9398459691483414	0.9913409514246792	0.9934567376925769	0.9927245950956123	0.9980324510388744	0.9962482284403942	Shirer_networks
796	0.8197737801427227	0.736518540110044	0.8997571483606338	0.9620961978592663	0.9310423989955708	0.9889682117494394	0.9935098197129798	0.9820433370714224	0.9983720079030339	0.9952923173942534	0.9990481187279335	Shirer_networks
797	0.8968033885237726	0.7897856635346443	0.8949627855567167	0.8909947131885774	0.9380072306355618	0.9904533596151743	0.9930324193596919	0.9939375493927236	0.9943209323307971	0.9969494767002363	0.9987472397192958	Shirer_networks
798	0.8246599431087359	0.8894679079903058	0.9741245385657898	0.9386676845654499	0.9744686573710899	0.98706518295645	0.9831232446758497	0.9956082470348628	0.9982834263624651	0.9971694085761393	0.9969851576426814	Shirer_networks
799	0.725649039591775	0.940303170713974	0.9410162814110822	0.9698333468510391	0.9740586026402335	0.9787862517656041	0.9926184391451159	0.9932268192669415	0.9976700644965232	0.9967223186434159	0.9979121023317549	Shirer_networks
800	0.8723877902503702	0.9037614858299479	0.9303916089528699	0.9678986157444779	0.9837312764487713	0.9767021041720036	0.9881029018785159	0.9924132179634939	0.9982149754455416	0.996566176092438	0.9990638007589148	Shirer_networks
801	0.7822988429066549	0.8644929541554327	0.8036365898891505	0.9467898172268956	0.9666512062924515	0.9926562436982995	0.9929426066089431	0.9879989326786763	0.9973484697193705	0.9987733208816095	0.9989910507472859	Shirer_networks
802	0.8400804008611861	0.706213556940607	0.9349784638196218	0.9834831075260261	0.97373750714258	0.9899820489999328	0.9915047827246515	0.993170880263565	0.9966496383113975	0.9946276111687122	0.9989039585863495	Shirer_networks
803	0.834510221937473	0.8651618169380765	0.8759138361378842	0.9185787819731441	0.9706048580562668	0.9876028053590579	0.9958351020942162	0.9831919026610103	0.9983161304046986	0.9976745995449081	0.9980507290501127	Shirer_networks
804	0.7184601669155077	0.8557308619392049	0.9609467247842256	0.9229418080780041	0.9898264793457585	0.9831214523372018	0.9936477832970876	0.9956027485676109	0.9951316936677115	0.9977396332192127	0.9986170400939967	Shirer_networks
805	0.8276836505483314	0.9090809683121902	0.9506278031506585	0.954138305151268	0.9801994468333683	0.9727799991880295	0.9962442437762451	0.991804505627843	0.9958913632723667	0.9972150251817842	0.9990922894140535	Shirer_networks
806	0.8912331165953531	0.8747228178783153	0.7084088328220033	0.9066877602854073	0.9749253727825917	0.9729488815987541	0.9883028627568111	0.9933005820743968	0.9939859432654752	0.9979064209907019	0.9981858546167222	Shirer_networks
807	0.9337723591270016	0.895374599836104	0.860978337103628	0.9406523634938448	0.9499689844310176	0.9939384823430671	0.9799352950990817	0.9952570567212973	0.9927583017274133	0.993929778915256	0.9965132425424106	Shirer_networks
808	0.8703093896360423	0.9444018512679179	0.9384953985000972	0.9604307988304432	0.9696773607882151	0.9861272317737884	0.9898442946714723	0.9945258783299311	0.9969485806915857	0.9964404112640328	0.9994227995149167	Shirer_networks
809	0.760938473182778	0.28762601231198287	0.8791849577201304	0.956320170319031	0.9764645466482456	0.9760579144129629	0.9948471672859494	0.9897328269654122	0.9956705609454664	0.9981323440618867	0.9984366123503907	Shirer_networks
810	0.7434874278203655	0.9656910935106688	0.8525909725881723	0.9586895531482067	0.9652698329470982	0.9746958341703522	0.9934243990909796	0.994485802134599	0.9941565309615723	0.9971761761943184	0.9994849943179825	Shirer_networks
811	0.893341762570212	0.9074915973024089	0.9305561398003581	0.9150862770397984	0.9759240782587921	0.9909598999563565	0.9777479468314573	0.9964879267732074	0.9986262651575926	0.9964745934439216	0.9983557973432897	Shirer_networks
812	0.7224588854947575	0.8257535541754241	0.7967077906498023	0.9576488344972715	0.9728968572114551	0.9716293949335981	0.9762466463786436	0.9911954184692846	0.9960502632531201	0.9967545302155252	0.9978614969742603	Shirer_networks
813	0.7874921678498152	0.8758734092498449	0.834344818070031	0.9561868867092262	0.9680963112961961	0.9711969307552881	0.9816830530432152	0.9941254937568913	0.9979521794979493	0.9969669511330979	0.9985382550252231	Shirer_networks
814	0.925443877035465	0.68846894082449	0.9785268450463138	0.9316154906510319	0.9481491017134058	0.9886791426226571	0.9969976972999413	0.9950279448254524	0.9954116822522396	0.9938930334286318	0.9977416636766792	Shirer_networks
815	0.728071503868279	0.9510634650446751	0.9583356058990649	0.9492489375551771	0.9835518811239978	0.9617797736310223	0.9889677506524924	0.9928646766141058	0.9970113862501023	0.9959539274645534	0.9985008720854405	Shirer_networks
816	0.7640110055434308	0.8529542721520655	0.9187795489705004	0.9312669162855146	0.989794180126387	0.9708238227109235	0.9877247458396883	0.9931989855543473	0.998915494848312	0.9973737454894933	0.998634993798055	Shirer_networks
817	0.9125556505288507	0.8408195546398154	0.9088963520894895	0.9618444139983411	0.9386296996037349	0.9700320978596748	0.9879549042489117	0.9932175459403945	0.9953231069313107	0.99524280471299	0.9981005586652307	Shirer_networks
818	0.7408782051590865	0.8834187451732529	0.9572236368624591	0.9077780219386852	0.9507078463940092	0.9728601543575184	0.9941013109016622	0.9935129793501618	0.9981560390603085	0.9907905116247023	0.9994083295747906	Shirer_networks
819	0.6155227478544906	0.7333819162456224	0.9590289843153788	0.9750832377048768	0.97137172268907	0.9878044649883031	0.9872812032436576	0.9886415622390475	0.9928254712345277	0.998187261115451	0.9972775270214084	Shirer_networks
820	0.7512011788963182	0.8432492836528813	0.9442251027294488	0.9522415681884577	0.965179714064708	0.9880320645086892	0.9851623152276261	0.987048368522752	0.9909341299230185	0.9970360236160364	0.9994908514427993	Shirer_networks
821	0.9467347832285015	0.9151468713870197	0.8621004137070718	0.9594723791629316	0.9715518641691405	0.9909544101292502	0.9774970334310978	0.9939984869478319	0.993760056299858	0.9986557177305138	0.9985649322856021	Shirer_networks
822	0.8573928768151196	0.8470509905351689	0.8916885402495369	0.9715126916940562	0.9761581801768469	0.9912755462925125	0.9821756341881961	0.9844372553618714	0.9907257067132472	0.9977805631405897	0.9986491425297366	Shirer_networks
823	0.8895171997126223	0.8868285338063988	0.8591028671878203	0.9818024629701408	0.9712277921483806	0.9857290770492623	0.9773444192567056	0.9962059920488993	0.996235729370436	0.9974133453361017	0.9981305392955464	Shirer_networks
824	0.8838310860271908	0.8798645670221836	0.9270768185958156	0.9599807487104792	0.9820430867177157	0.9935741335328666	0.9905596062618285	0.9878146579290555	0.9943461409926839	0.9984832424442324	0.9973826079626756	Shirer_networks
825	0.8427481220944315	0.9488009392330876	0.9494383518873448	0.9567811339268413	0.9564626751606322	0.9893093709891483	0.9943467169501733	0.9932217283308054	0.9963589913339923	0.996520896744964	0.9992800395403776	Shirer_networks
826	0.6224176205521688	0.8299167976974231	0.8290010156616052	0.9512207180751855	0.9595771013597972	0.9755961607522471	0.9780466375685148	0.9947430846492453	0.9988920197733931	0.9987231409599251	0.9992603279165487	Shirer_networks
827	0.9092508527712042	0.7654861115644804	0.9542212158005772	0.9613642974620273	0.9618980546823019	0.9797466630161327	0.9870163070777769	0.9956894801145739	0.9975393937127808	0.9985546283970307	0.9990801583885333	Shirer_networks
828	0.8657593703040793	0.9249780201885289	0.900365132045897	0.957462716853364	0.9813817673546344	0.9922239298606628	0.9890602162719606	0.991259617450528	0.9954113099711671	0.9977237434606243	0.9962178493846583	Shirer_networks
829	0.7145005781674301	0.9233445644201711	0.9088562616709934	0.9659174009071068	0.9836605628834421	0.9786613718202465	0.9882919403512439	0.9950683408493352	0.9963194075866006	0.9961345578480173	0.997892407109348	Shirer_networks
830	0.8183337331279128	0.7031670966265925	0.9064369437664879	0.9513749239263174	0.9543490762156362	0.9841060607518243	0.9838706204093663	0.9926821940108324	0.9944030762448879	0.996954324097209	0.9983466002061779	Shirer_networks
831	0.950100438996326	0.9632665398120334	0.8757518977798431	0.9551020385455562	0.9674167433668628	0.9779691129522945	0.9848635152391538	0.9920912274868847	0.9977254165347312	0.9934074839408085	0.9987980209708465	Shirer_networks
832	0.8424425609973203	0.811800536796839	0.9301395269058185	0.910269984828534	0.9718432212610313	0.9814219896118153	0.9894055164838786	0.9950881626199178	0.9981129822844232	0.9975418743851384	0.9986618203337753	Shirer_networks
833	0.8470631996715814	0.9545688567040411	0.9306230898658587	0.9757854954145182	0.9848174555615705	0.9843278966760554	0.9795125776163847	0.9963620539058495	0.993347231283087	0.9979489905692496	0.9994715686607231	Shirer_networks
834	0.9085485973826608	0.8976192285258372	0.8761082812085019	0.9563945001674024	0.9652908106032212	0.9810617687056619	0.9700215909325758	0.9922498281189098	0.9960406327282345	0.9968524688815352	0.9982147954105222	Shirer_networks
835	0.9297768663924504	0.9547595629402281	0.9090330478211568	0.966480775587001	0.9922019268499643	0.9875623329763109	0.9868400925671025	0.9885427436600995	0.995469595338038	0.9982165894730572	0.9991678138137248	Shirer_networks
836	0.9031585661399993	0.9296978347970772	0.9201343997966724	0.9792464154867561	0.9716371852628749	0.9716005558691035	0.9864833658661727	0.9827015726935977	0.9938348862704992	0.9976545293903887	0.9987417422113685	Shirer_networks
837	0.8007270932535667	0.9182347371965096	0.8635002242354759	0.9277285872868752	0.9552814465612988	0.9816041657436023	0.9761793674765148	0.9936335073331536	0.9916445667416551	0.9985107761810867	0.9985559349521256	Shirer_networks
838	0.8601262553804294	0.9620337525776053	0.9553693271742427	0.9523923473387371	0.9790413068914834	0.959480905022247	0.994945951696726	0.9910670950686433	0.9972603834481548	0.9970549092386842	0.9992130190559174	Shirer_networks
839	0.8112857833505482	0.8748034977706007	0.8640119951915406	0.8864738960667451	0.975913447214748	0.9629842910361903	0.9919933330579812	0.9935984082731825	0.9970267251462374	0.9985916531599303	0.9990204643051183	Shirer_networks
840	0.6496641151556668	0.9717987688557987	0.8392114756645559	0.950859971986367	0.9321204313934033	0.981710958481084	0.9844096648427212	0.9965147661778883	0.9971594425320407	0.998072133075783	0.9971301380344508	Shirer_networks
841	0.6473983559883305	0.9402195539978004	0.9109545631727783	0.946634000984805	0.9778280176526467	0.9799093932680519	0.9855249362876628	0.9959932335386458	0.9954619217749527	0.9971590040071061	0.9993716278898238	Shirer_networks
842	0.8730557403732024	0.7704424750681111	0.8546635405289996	0.9177275089903872	0.9755966594301263	0.9879717102909319	0.9896869456880893	0.9860558428005147	0.9949540884480319	0.9984604390547611	0.9978663234567307	Shirer_networks
843	0.9073148634560481	0.8741158721015654	0.9102495172855399	0.9459470375629406	0.9525874776525143	0.9888532284430822	0.9950970001198699	0.9870290343238519	0.9931321379969289	0.9965469189707996	0.9987529369666854	Shirer_networks
844	0.8891886382395687	0.9049244063294146	0.8714953478458507	0.9175751729093689	0.9700885157596943	0.9904529106768154	0.9921894796268055	0.9962759799551245	0.9976158586500434	0.9980255599878884	0.9980572135146417	Shirer_networks
845	0.5773023250361279	0.7761295617960505	0.8935190856133592	0.9504061159380734	0.9762326593183672	0.9871475681700721	0.990200448754708	0.99149172302496	0.993976648849725	0.9983460153490492	0.998972704394691	Shirer_networks
846	0.8225182540870384	0.8965163679684625	0.8666774056002571	0.9653554882941664	0.969821420528243	0.9881970964815054	0.9868005975890703	0.9954440533830937	0.9945048609273931	0.9980675081502512	0.9982576023411402	Shirer_networks
847	0.9173328484687922	0.9382471565458432	0.9426910310632508	0.9038734579573131	0.9264551782108983	0.9828754351354907	0.987553407168225	0.9964939679487995	0.9968429478946959	0.9945016154271953	0.9978632629704027	Shirer_networks
848	0.5303610330472798	0.8468276377044013	0.9373081967204897	0.9490062723311659	0.9388537822825447	0.9871356485930346	0.9891506688077154	0.9918549635028702	0.9915780403738399	0.9980486047099907	0.9989759718849656	Shirer_networks
849	0.7224256501161125	0.8959018837933304	0.8082659525691185	0.9740415482702878	0.9848373952908709	0.98780567454261	0.9897384263088191	0.996948107049875	0.996151087738941	0.9989072392484339	0.9963209844815568	Shirer_networks
850	0.9197631326177721	0.7690342298715035	0.9000160134243981	0.9580479844099534	0.952246177347448	0.9898329291104635	0.9796807621257633	0.991227218076375	0.998181004172578	0.9966650339004615	0.9986796618459717	Shirer_networks
851	0.8956987095217146	0.8825679797961911	0.8423302086211066	0.9400519671980279	0.967352676704517	0.978866697383362	0.9947300639225664	0.9948340027651649	0.9943388949060556	0.9992665551450638	0.9984524322040578	Shirer_networks
852	0.6806115690403554	0.5532697647561992	0.9561798775588535	0.9573170221743511	0.9740666164905498	0.9857819511791616	0.9857227165513321	0.9910092878980026	0.9936513807253536	0.9962680599738151	0.9990973019368161	Shirer_networks
853	0.7872522105409523	0.9012733294608629	0.852790811398556	0.9561831389155313	0.960004538656247	0.9976212665036881	0.9837878476452862	0.9971113196838676	0.9940864762924484	0.9985152857971982	0.9992535401367708	Shirer_networks
854	0.7487304389777723	0.819573730500105	0.9714207004005038	0.9642186961817345	0.9761153004551928	0.9893462045811371	0.993075900479728	0.9903145197590312	0.9946354973201499	0.9954888253154772	0.9994899845241849	Shirer_networks
855	0.8512644619598897	0.8831136468378837	0.9125710194659081	0.9762967156376313	0.9799242512417009	0.9732111179298881	0.9904542064811577	0.9963177944110648	0.9982613105962934	0.9970010365451424	0.9981721835900097	Shirer_networks
856	0.8912489320307321	0.8066953035321586	0.7852814417754759	0.9462034936127113	0.9665897615940473	0.9821262594477872	0.9797539530805669	0.989781342888978	0.9948841992519009	0.9963337194107665	0.9980310231344183	Shirer_networks
857	0.8372389656147206	0.9313250191875287	0.9196565948311748	0.9432122186449006	0.9807601172314833	0.9673255472459786	0.9912532398417824	0.9943337247476165	0.9954171298077255	0.996183585116702	0.9985009291626176	Shirer_networks
858	0.6536057623503511	0.8636418839380156	0.9129575971529723	0.9476639022860083	0.9674231334674168	0.9766537420797833	0.9779550835356537	0.9960471597855332	0.996618404908132	0.99818402672386	0.9988811846810057	Shirer_networks
859	0.6794828440198466	0.8898574924101927	0.8870722414830264	0.820000916622044	0.9453719409401496	0.9915201980417107	0.9943578511931358	0.9952879612662807	0.9955847281794827	0.9993170123859649	0.9988912513342709	Shirer_networks
860	0.8704800442536363	0.6716777813669871	0.9312154948392708	0.9402909533398085	0.9831742041726619	0.9919416071203768	0.9827161808687808	0.9907692589208621	0.9966983871670368	0.9974956509373211	0.999077623402146	Shirer_networks
861	0.561817426903901	0.9171382298706361	0.9142555612087101	0.9769886097477621	0.9376261235954695	0.9801072520548216	0.9715893294026325	0.9982011347358245	0.9954139619356029	0.9988858062466751	0.9973958955951951	Shirer_networks
862	0.7846517085578957	0.7798548666658133	0.9417121937493214	0.9847827667137263	0.980943026473229	0.9851480244692353	0.9882050698505419	0.9962172365304235	0.9950914464034986	0.9946799094489684	0.9984359119185384	Shirer_networks
863	0.6658242278895801	0.9057648169913982	0.9328867604351863	0.8591128488235201	0.9837245557361617	0.9820496497429123	0.9901784995615798	0.9872540895857548	0.9985491631986607	0.9979328635498733	0.9990911848972668	Shirer_networks
864	0.9350407838345216	0.8734131625416609	0.9632657737393254	0.8931055085071122	0.9057068859888338	0.9691810384195954	0.9936039482541172	0.9897681823156381	0.9929584759676058	0.99719107473956	0.9984693405955394	Shirer_networks
865	0.8901428084692877	0.8425455588932695	0.8905860503492677	0.9547883608820069	0.9355307088555881	0.9734833566641075	0.989580569350033	0.9961800299651812	0.9977664762522194	0.9962492955569326	0.9990754067716106	Shirer_networks
866	0.8690610552832148	0.892713700500545	0.9501180465978147	0.9612144355914891	0.9795493582097754	0.9815685173514217	0.995969859564792	0.9932514068228006	0.9979890495693948	0.996713982925838	0.998495313175199	Shirer_networks
867	0.5488209131258599	0.7391133376418064	0.883449663748315	0.9415305663453495	0.9781731522601261	0.9864545678514272	0.978617975789141	0.9888615520555663	0.9985154619675259	0.9959368338045116	0.9986630623050642	Shirer_networks
868	0.674207431993003	0.8598325451240636	0.9375099354964758	0.9400950323875514	0.9662721747050987	0.9643351701542388	0.9865041615020452	0.9936908852657005	0.9966525637070118	0.9988592784075245	0.9979099825888491	Shirer_networks
869	0.7949948222823061	0.8528390159742559	0.8698715494778082	0.9649729376032996	0.9802628185631896	0.9621192633368241	0.9901453929979025	0.993188275804985	0.9903374874403812	0.9987838895779597	0.9983672008167292	Shirer_networks
870	0.7884428267205237	0.856499109332007	0.9255841624906276	0.9854682787143212	0.9660833019557022	0.9917587247955734	0.9886042560081476	0.9930651269609634	0.9978185895490405	0.9974813354422913	0.9987537147879683	Shirer_networks
871	0.9027130588600611	0.8764476122269049	0.9632814718279936	0.9416769089894164	0.9275146481818426	0.9825170181833321	0.9947107755021214	0.9953372089286552	0.9975072990873419	0.9970833214274062	0.9966042592743325	Shirer_networks
872	0.6705652004093927	0.7819656481513384	0.9176241999776538	0.9344567127604433	0.9372610647107811	0.9870926703915053	0.9964980388773497	0.9919779066993278	0.9968532973447505	0.9976287421222587	0.9971266886427008	Shirer_networks
873	0.9229792165819348	0.8877578196778448	0.91672659984065	0.9632211786899098	0.9740822429765137	0.9648999205703367	0.9897762962526839	0.9952819036672237	0.9964485093817012	0.9982490639555088	0.9985838736780853	Shirer_networks
874	0.6814376545996508	0.8760884959689933	0.8970441459501921	0.9480850242326813	0.9705775573305317	0.9852188691711342	0.9854588578888568	0.9964290048799507	0.998426832316736	0.9974789232771759	0.9983170270703075	Shirer_networks
875	0.8747812172405942	0.8554060483179626	0.9559260577274649	0.931782954562514	0.9788007259528824	0.992876980207205	0.9830673864884032	0.9980643417000705	0.9950180841275751	0.9979185340153393	0.9975468190165979	Shirer_networks
876	0.7519237254985814	0.775745131438464	0.8545963585189754	0.9746293967282345	0.9729751106694486	0.9925888764613175	0.9893519172286073	0.9899682508657448	0.9955760023808207	0.9988799522139702	0.9994463959732357	Shirer_networks
877	0.9066443361837087	0.9157308667311188	0.8787803001392693	0.9640922127396789	0.9674594112969621	0.9889667340067857	0.9817895229013167	0.9969415775273702	0.9960852679095953	0.9983061393337719	0.9971412095826762	Shirer_networks
878	0.7805791732572642	0.8819318234349145	0.9530752718521627	0.9121994754046912	0.9776985815976496	0.9855420250962361	0.9963306020306859	0.9970976345379657	0.998111317923118	0.9967827737513093	0.9987814078650629	Shirer_networks
879	0.8018786854534145	0.9370867441165274	0.9547790190077213	0.9731959490136237	0.9849333428849643	0.9676006339520739	0.9917235207882685	0.993989590904084	0.9975034211997444	0.9960199885878784	0.9975696539331275	Shirer_networks
880	0.6087539275299235	0.9361229053103062	0.9385578361176569	0.8428749829080104	0.9552949053964719	0.9934935905264669	0.9923793912018036	0.9964233772293458	0.9965197516072576	0.9981220304058452	0.9974684813321509	Shirer_networks
881	0.7074969222179139	0.9550418116407549	0.8955212332150853	0.9817747701647863	0.9690180816423306	0.9803075858810775	0.9909422970389106	0.9922650317311398	0.993646742345233	0.9987294760490393	0.9980677105864358	Shirer_networks
882	0.9040145541632637	0.8352016945579057	0.8489682682875219	0.9576428388912046	0.9597229148957941	0.9951003148507154	0.9889668152065789	0.9942616851737791	0.9944082391658031	0.9976900488364837	0.9962286199955027	Shirer_networks
883	0.854951290029838	0.9507187695815063	0.933638222448668	0.9828575064034453	0.9837072669775431	0.9822642925624938	0.9702412513880789	0.9976434051385155	0.9962812244533689	0.997611769426466	0.9995641700846633	Shirer_networks
884	0.9492356670280246	0.8725110529867377	0.9232004883870433	0.9661371514038328	0.9643868302026629	0.9883436651644286	0.9917286238947765	0.9973179451898501	0.9959575664161087	0.9975130054450396	0.9990616750780223	Shirer_networks
885	0.8741459749494803	0.8651465245007502	0.8249444942499435	0.9676200626679223	0.9783403266747949	0.9928676656544451	0.9837357343259067	0.9841961681613762	0.998179980241681	0.9980591838369374	0.9992796078167157	Shirer_networks
886	0.9140587397327153	0.7665045876085702	0.9387989156434532	0.9219112935935281	0.9756418479917839	0.9818970234630644	0.9905758957713082	0.9900360883357369	0.992898239784491	0.9973892753361466	0.9985188653757651	Shirer_networks
887	0.8654879370341991	0.6246299520501942	0.9450805282198023	0.9323732738204588	0.9827410043373119	0.9875891868502955	0.9859196664581245	0.9914173099915766	0.9979552341971711	0.9973149138477333	0.9990605250944351	Shirer_networks
888	0.9371140903221022	0.7793089396251323	0.9183765113820526	0.9193814001586256	0.9918447450951835	0.9897587954133645	0.9951502070175504	0.991561909261978	0.9973744700912377	0.9985798338516508	0.9972302876175337	Shirer_networks
889	0.46806570942444514	0.8171111910738627	0.966005897422815	0.9429637299584053	0.9201605852444016	0.9767902993825521	0.9927579799315958	0.9932073102005431	0.9950265483454883	0.9983238398429137	0.9993546318675512	Shirer_networks
890	0.804222276388858	0.8741872493620928	0.9311252298442028	0.9618477423673257	0.9884817479586399	0.9842628453896465	0.9899943277354023	0.9931663834944562	0.9967815531283084	0.9977788605363656	0.9989504812190377	Shirer_networks
891	0.48697706953728886	0.8982890800322761	0.9001362088294045	0.9672148554778168	0.954895607388837	0.9860069849322199	0.984161277904466	0.9924199010313631	0.994312444089549	0.9961389935325705	0.9984786848609235	Shirer_networks
892	0.9009932200073903	0.9057604557965362	0.970241488270762	0.937162363108766	0.9887804129742702	0.9848407398493885	0.9887482647344044	0.9971131475666626	0.9932048608721342	0.9962497191996232	0.9987534902802448	Shirer_networks
893	0.4454361496130995	0.48498307802563084	0.909669987803851	0.9673944739381535	0.9716440419206485	0.978141618593035	0.9884702565747401	0.9908584551734972	0.9967487785819358	0.99761059115629	0.9982948061635154	Shirer_networks
894	0.891914007547066	0.9003779681590754	0.9316429435239797	0.9439826871403747	0.9799466661806607	0.9857542327235478	0.9830468543147468	0.9953177501396985	0.991101719922977	0.9960732268930339	0.997498909134973	Shirer_networks
895	0.9015874960664557	0.9156410977480807	0.9648900966595886	0.9824974067575802	0.959921676694869	0.9854494917816611	0.991834281233395	0.9971614375691683	0.9981781872444669	0.9966589646926776	0.9993553483744003	Shirer_networks
896	0.8923234300124805	0.9572343082714947	0.9306498689943818	0.968036555862632	0.9646435914217066	0.9860645301534186	0.9812214216615731	0.995575305348424	0.9972122529994736	0.9979102436200835	0.9983590091905822	Shirer_networks
897	0.8399318361438032	0.936214660567917	0.8920501628471809	0.9782368602266216	0.9725208685904093	0.9908212487104548	0.9852038379453452	0.9950922249422941	0.9957403148650762	0.9962524323423358	0.9987108954583438	Shirer_networks
898	0.7391871467838647	0.9232685541175705	0.9337543154811128	0.939443239089201	0.9729734549557456	0.9832808812043128	0.9775191273109852	0.9892628794881076	0.9960125839542463	0.9969134144923693	0.9987805344578708	Shirer_networks
899	0.7652463408166947	0.8893597865770277	0.956950082496437	0.9483384953375127	0.9773224225659018	0.9768633162270737	0.9856408437630072	0.9965643817851152	0.9976635796721351	0.9976588118567096	0.9976756424132398	Shirer_networks
900	0.8888085573328635	0.8150461045690852	0.9437384671554916	0.9778221245554376	0.9780373423236388	0.9829349324758849	0.9908344739992473	0.9930031915971749	0.9987743463702428	0.9982720227162223	0.9989191110770057	Shirer_networks
901	0.6243164137302939	0.9598243261733984	0.9507943599261008	0.9672250608203486	0.9630980229446982	0.9697772403210072	0.9856246873954861	0.9959310062660823	0.995793375404608	0.9969935806066847	0.9989868639492845	Shirer_networks
902	0.8712591873474048	0.9194198046312808	0.9176046970211521	0.9215645168635785	0.9766539984034257	0.9878452100391206	0.9858009094878288	0.997065120599135	0.9956077054334784	0.99725930077706	0.9982659633638546	Shirer_networks
903	0.9069340843810152	0.8613973267751006	0.9108388856590289	0.9556741049979147	0.9536661169445879	0.9888971835726799	0.9898484609541318	0.9894956044092631	0.9983878834122915	0.9981242167180837	0.9991937390142516	Shirer_networks
904	0.8745973553443214	0.9627941616857493	0.9307489074841184	0.9308079700156964	0.967086529744626	0.9716389113682736	0.9898791870107406	0.994898636592692	0.9955691937935163	0.9994453471710673	0.9976989059897592	Shirer_networks
905	0.8047150762142834	0.7982359804869084	0.9549627905249909	0.9419134494700112	0.9717470491986733	0.9888854728077277	0.9670635053748811	0.9883698502304878	0.9891277989228586	0.9969896054123131	0.9989607327086393	Shirer_networks
906	0.8877147245237691	0.8512112829520939	0.9013608861263847	0.9706190107470849	0.9872008429214743	0.98731182084007	0.9824833269500048	0.9860648911005638	0.9942456607017744	0.9970261318569944	0.9982989185419207	Shirer_networks
907	0.8896121536125352	0.7917513588239005	0.9174850052758606	0.9298565885275295	0.9886946144513147	0.9698240928840606	0.9923367837269848	0.9928675059280552	0.9956907525999883	0.9973641278928181	0.9977004822816826	Shirer_networks
908	0.8103518296442598	0.9322853475549269	0.8167396648739906	0.9818849822976775	0.9700894150041895	0.9897836989806018	0.9827554522482387	0.9889328317371262	0.9985443072012776	0.9978074572765094	0.9993905550212522	Shirer_networks
909	0.8775957625876404	0.9344367899605974	0.9590740011046226	0.9695345224540006	0.96715688159068	0.9801466890321496	0.9799594450656507	0.9940249078692831	0.9937402753589364	0.9966508771463665	0.9985486524756083	Shirer_networks
910	0.9019274972765664	0.5577913986153751	0.9402516360812521	0.9491488124401788	0.9699526705924737	0.9839689300770503	0.9733536321798996	0.9939344173156408	0.9971918241137523	0.9980401164783747	0.9974158605185134	Shirer_networks
911	0.8846601252603916	0.7999059975930415	0.9307426001713157	0.9554173782072983	0.9787315633364717	0.9836516762311208	0.9928000147531483	0.9930844112391805	0.9953075307645237	0.9985680967153294	0.9969811388517964	Shirer_networks
912	0.8196375337823567	0.8131532624688032	0.9272245184781887	0.959676230143184	0.9659329755491433	0.9822665108242559	0.9926827898222	0.9938412930702323	0.9974934974502886	0.9967265386032625	0.9985237254428143	Shirer_networks
913	0.7688505171655697	0.9165751872293261	0.8045211254369993	0.9131028694352911	0.9749347864165426	0.9868457685824885	0.993739148453485	0.9922817291583499	0.9972784209335206	0.9975685944233972	0.9977010132205376	Shirer_networks
914	0.6927850570016596	0.7113036346027237	0.9148385512775918	0.9829571096229408	0.9540957226098785	0.9218926814323243	0.9880311659705481	0.9966217537929061	0.9949733344261913	0.99782533380638	0.9987854831460152	Shirer_networks
915	0.6482676418348752	0.8135094572517465	0.9411759070426203	0.97052669987	0.9632480262384429	0.995160791533569	0.9933739110850741	0.9945129104616983	0.9920710194914687	0.9974242730784592	0.999349056434812	Shirer_networks
916	0.7548873809014495	0.9669763753344778	0.9599902440206373	0.9179844862285133	0.9648737195239665	0.9837711393876869	0.9926433674012898	0.9968294205304705	0.9958702493821587	0.9963143806634303	0.9986505890058441	Shirer_networks
917	0.9352079193769007	0.6687330314197084	0.9609690258418077	0.9290091257048525	0.9632894208449778	0.9636935762745161	0.9831666031338976	0.9977027900038937	0.9979852939710265	0.9983104449943303	0.9967009659190194	Shirer_networks
918	0.7354685674243058	0.8014291020425193	0.9267010403920899	0.9547738404815244	0.960247848027708	0.9759781894651989	0.9841614809572237	0.99054738454795	0.9974404123138635	0.997787205828833	0.998184446760771	Shirer_networks
919	0.9246414105697704	0.7686173741262115	0.9080748394771905	0.9069938208947532	0.9818030665328564	0.9139144134046067	0.9934958959006184	0.9932479685575637	0.9967627358988922	0.9989086312701907	0.9982263847340894	Shirer_networks
920	0.8165068295852606	0.8248918015649398	0.9325207975354941	0.973424729119941	0.9674405307936152	0.9879210295259708	0.9750565140139932	0.9964509993169142	0.9969633457485546	0.9984874923625381	0.9975600564939384	Shirer_networks
921	0.5145179198521096	0.8640326138407519	0.9061732707883474	0.9548968612730246	0.9498965172122616	0.980013433378165	0.9958257891378682	0.9904001861338051	0.9960931505714868	0.9983691336781297	0.997403176712835	Shirer_networks
922	0.8335600288084895	0.9114710580608976	0.9032284363188127	0.9045855459613894	0.9447155416055338	0.9467490203126031	0.9909353563517098	0.9966268468447637	0.9951135768638677	0.9979725935046998	0.9967408928759864	Shirer_networks
923	0.7922051128355626	0.9073903170539074	0.9422290328951115	0.969993283500427	0.9824119269381666	0.9677495743491873	0.997028064007441	0.9906910829515481	0.9959144808297917	0.99843740219483	0.999136603803725	Shirer_networks
924	0.7603382029326173	0.9118902918632523	0.9311279139793643	0.9867580522030552	0.9762811653523339	0.9750992530483004	0.9815547769901806	0.9946876040719738	0.9924042641359127	0.9976222849067167	0.9992696656215057	Shirer_networks
925	0.7134193534648811	0.931318774119102	0.8753098106192206	0.9791571947499088	0.979993872545897	0.9884748846812178	0.9934956450871546	0.9919591564990187	0.9965913253772645	0.9989242087552518	0.997624414402218	Shirer_networks
926	0.8737846871616943	0.9583441294816283	0.8833874689523188	0.9617966032106483	0.9604548316969788	0.9833454622144149	0.9857184901930695	0.9867362136018639	0.997378973775828	0.9963187955869218	0.9991609203678438	Shirer_networks
927	0.7431915829436169	0.7057477653705637	0.8949841904766488	0.8501721257683853	0.9704245063860197	0.9787947129780019	0.9774189992033548	0.9977266785859804	0.9944865324388019	0.9976109481311446	0.9983754867692194	Shirer_networks
928	0.9054062716800765	0.8703671155485184	0.8756306566254459	0.9690932500613291	0.976828799855977	0.9597387951564695	0.9926099666272249	0.9914603582122515	0.9957665172775437	0.9981345261318668	0.9977626708275722	Shirer_networks
929	0.7450931405554944	0.8444440261343521	0.9206800342923832	0.9596595441128866	0.9855255066323667	0.9806199127637508	0.9861008633842194	0.9975068716147284	0.9960083688343035	0.9973241220014216	0.998278949732411	Shirer_networks
930	0.791891427445286	0.9435304696930957	0.905353675857404	0.9756075208889025	0.9678156632215589	0.9733954757645391	0.9847587768580044	0.9945550082064435	0.9940884616958211	0.995725985558825	0.9978926879427465	Shirer_networks
931	0.7918730090343162	0.8238783236186181	0.9702102284536889	0.961536754745308	0.9735409305565043	0.9818465518455243	0.9817293151219073	0.9921113650283105	0.9976850229697228	0.9976502763603552	0.9991985687076763	Shirer_networks
932	0.5467977515423367	0.9220501994761374	0.9486213410143629	0.9351588875984038	0.9791956680099352	0.9807381249803345	0.9896454001125032	0.9917693255369688	0.9966537321038966	0.9977293379293577	0.9988987579210236	Shirer_networks
933	0.674502333144078	0.9050593273754851	0.9794598043167333	0.9601542121627236	0.9805805345745833	0.9901582786161895	0.9902494080131727	0.9948665526046838	0.9970099907208918	0.9974728643895192	0.997122103496251	Shirer_networks
934	0.717889064880598	0.715477602011612	0.9024708181949388	0.9107909945678911	0.9650680265429695	0.9757927308080474	0.9924739602811956	0.9916927322310392	0.9946552749835028	0.9985809582291321	0.9983676457890395	Shirer_networks
935	0.8604621719772141	0.8906298833666783	0.8881202214572801	0.9282578257529759	0.9633371847809247	0.9904822002145242	0.9716511392858348	0.9827708959184595	0.9935866476059717	0.9979745475133663	0.9986745124030098	Shirer_networks
936	0.9138206626464411	0.9413098193863229	0.6910403111887571	0.9479544898732863	0.9908866806385355	0.977638854944948	0.9885189888205559	0.9878140163832079	0.9970843919396979	0.9952892363879142	0.9978973823584966	Shirer_networks
937	0.8524143533536239	0.9009273339010466	0.9450313647037532	0.9727154341855505	0.9843165179582195	0.9878256054665336	0.9948131709565562	0.9947057321177766	0.9962524474225962	0.996002613109437	0.9991606146285894	Shirer_networks
938	0.8676723173167202	0.7728016332183756	0.9082770034906619	0.9593266351390506	0.9714706054669997	0.9827310284728265	0.9903939013314147	0.9963750039678622	0.9951877000823091	0.9977948834653503	0.9975653010252928	Shirer_networks
939	0.6398444703592201	0.7930010695209153	0.93118505674995	0.9822033032011205	0.9602609658904852	0.9909103419196608	0.9907974951338172	0.9862426550442172	0.9985102899890431	0.9981262918132525	0.998326429845189	Shirer_networks
940	0.8410171741009059	0.8909462630992285	0.9691758436286906	0.9228313065429397	0.9696476675775783	0.9878841105491436	0.9838632490457128	0.9956317959455142	0.9963569539224069	0.9987138763615995	0.9991759676928696	Shirer_networks
941	0.789531600416795	0.8916620700420608	0.8162167166371617	0.8527451151234954	0.9940276878022026	0.9793707232143594	0.9852997127906902	0.9963427848784476	0.9951318208411744	0.9976137030351169	0.9978508701082816	Shirer_networks
942	0.8284997178552927	0.9374343176514717	0.7931143957973054	0.9356706013354736	0.9668261537003902	0.9858497361354086	0.9814805320788184	0.9855467499877122	0.9971302857368984	0.9982003776049988	0.9978552862021479	Shirer_networks
943	0.8759365925909748	0.880804268122252	0.9001099103921064	0.9707578405882837	0.9616495312948938	0.9856671896368504	0.9947728104373544	0.9960182086415681	0.9927216219923831	0.999064860369963	0.9989625757250558	Shirer_networks
944	0.7148419015572678	0.8793486975712025	0.9327339138312645	0.953359765502419	0.9729307318114866	0.9824176157301472	0.9782142738890811	0.9851908466690247	0.9961167561592612	0.9989971024186249	0.997325768638668	Shirer_networks
945	0.8097608630567712	0.36150500180884626	0.905588132162819	0.9490071553619852	0.9389148988625593	0.9898784242865517	0.9815206386616384	0.9948925124748278	0.9926894222205682	0.9982374727153689	0.9988411393391374	Shirer_networks
946	0.9186431509415932	0.8064604374116512	0.8854683462550326	0.8881052045049944	0.9338476706042285	0.9758516070763391	0.9877814461480541	0.977377557376268	0.9938064362616204	0.9993144382378909	0.9981206966337465	Shirer_networks
947	0.7170175689561195	0.8247887393900372	0.9131387705426246	0.9534695757590117	0.9149651598495931	0.9944728029080788	0.9785961190726189	0.9970541802535065	0.9959876130069178	0.9985514607114326	0.9976002080030801	Shirer_networks
948	0.5595024177947073	0.873210691839994	0.878922608522535	0.9518696168585188	0.9801859363934114	0.9938620359498573	0.9800746333683461	0.984474301484499	0.9976027044616689	0.9995006506500907	0.9992813027072305	Shirer_networks
949	0.9350500520811349	0.9030658454020731	0.924351002202203	0.9455997639803947	0.9661301669522803	0.9915007437777337	0.9868602740755964	0.9939037078060573	0.993252035085078	0.9982534119594454	0.9989541031382008	Shirer_networks
950	0.6618802878873206	0.8462337966976037	0.8568380124479902	0.9361947958082997	0.9745375008934374	0.9898253130058874	0.969891454732444	0.9957823903079477	0.9892487380037607	0.9982092636099213	0.9987140591664765	Shirer_networks
951	0.7757561428042264	0.926203143657533	0.9051337787688968	0.9585627541252673	0.9684094458685242	0.9926801809700777	0.9908552832726378	0.9938084977654407	0.9962316608483319	0.9971388879807016	0.9985812511900775	Shirer_networks
952	0.8576505252548731	0.8933155421989538	0.9433678751168127	0.9170547958370154	0.9665518182141934	0.9457592990899266	0.9973923554752924	0.9957712560920255	0.9972906810528838	0.9961036442409533	0.9994060649833674	Shirer_networks
953	0.5118151697981441	0.8254565851547575	0.9387972222737984	0.9653690272458391	0.9110771784862074	0.9672464897437985	0.985564886269661	0.9962990424038038	0.9946777387983692	0.9986133193348472	0.9985168457514411	Shirer_networks
954	0.42301476997098	0.8256567218036392	0.9470345937104617	0.9470105238226205	0.9859840465942098	0.9836114038352046	0.9923406357899235	0.9926597285852756	0.9972996715497519	0.9959282459628365	0.9979402944605449	Shirer_networks
955	0.9347198111663083	0.822222725754587	0.963729959206053	0.9720825449544795	0.9694582040203252	0.9824819613602742	0.9927460327038211	0.996719802589552	0.9945880735463506	0.9986516183255876	0.9989797453528075	Shirer_networks
956	0.9405259515455338	0.9054462306841301	0.8366825548683658	0.9722218502043527	0.9854964050285926	0.9764220303546676	0.9749587002339246	0.9946453354701749	0.99701971820145	0.9978109609042867	0.9976616312005858	Shirer_networks
957	0.7950761904753636	0.7839797443319635	0.9446331174382376	0.9160708956312519	0.9504176185852962	0.9788482273403488	0.9847448721832617	0.9927188199854896	0.9986705366752211	0.9967247438930728	0.9995475153225992	Shirer_networks
958	0.39028102683635385	0.8064060850337511	0.9058069110120275	0.9693466213838423	0.9701347274777445	0.9756023451151845	0.9905130970394727	0.9945194948630477	0.9971258018237019	0.9963649513639914	0.9983272171364452	Shirer_networks
959	0.7154863544094012	0.9132024607393405	0.9184466336048378	0.9610156003166622	0.9815964186417605	0.9824582311116429	0.9966336777197716	0.9910314996538577	0.9976107675596161	0.9967760840132391	0.9988633993876477	Shirer_networks
960	0.8568100796211796	0.8334749747495547	0.9682585427690253	0.9777275976537984	0.9862572153432208	0.9857820616674866	0.9867193562431879	0.998997250239093	0.9955704201384858	0.9981396694574749	0.9987420641893627	Shirer_networks
961	0.9072252102919338	0.9020025186388447	0.8846755748598553	0.9605104748119961	0.9794207056710893	0.9866753330596023	0.986376685290796	0.995393219026437	0.9952584249193382	0.9961605121432724	0.9988749629883695	Shirer_networks
962	0.8525040821132521	0.918978065492615	0.9351922157597482	0.9833806192028067	0.9664857697729936	0.9682219233271521	0.9922363604638922	0.9957774646524241	0.99827685510121	0.9951974130721589	0.9981812196669102	Shirer_networks
963	0.7685798451645018	0.9313303653629383	0.9344895571944098	0.9139590544663099	0.9824470100305185	0.9946983568452852	0.9817600215760693	0.9939455494983327	0.9985842526901969	0.9977216081198189	0.9989271178365118	Shirer_networks
964	0.8342323942679137	0.9176816259287753	0.960407594137483	0.923777782811611	0.9855394389287153	0.9779859680780322	0.9938845245141352	0.9943227796109859	0.9962165361161626	0.9977081930482534	0.9993010114024549	Shirer_networks
965	0.895705303313526	0.9834165201563951	0.8930079553623484	0.9653207871515862	0.9855105674796639	0.9716218397443075	0.9930006115083629	0.9926758200623396	0.9926648817775263	0.998012979266145	0.9990591149866928	Shirer_networks
966	0.8722194494808915	0.8554107970664662	0.9494881145065173	0.9506156109133738	0.9773222650574016	0.9873993278400016	0.9823351259225541	0.9956476847548034	0.9930693381997517	0.9961285726508615	0.9980636643924232	Shirer_networks
967	0.757395107825205	0.8437590566196307	0.892628502268848	0.9510583153883929	0.9577174550881793	0.9703268819520834	0.9907665058733239	0.9946260231133733	0.9950730259280317	0.9983647274074221	0.9993529203952798	Shirer_networks
968	0.8000601697884737	0.8850133847189924	0.918371507195362	0.9182520037602345	0.9677511371429316	0.9868189653208908	0.9930794231698497	0.9969733944023338	0.996431052160422	0.9983805890464402	0.9990328334421487	Shirer_networks
969	0.8612036153610387	0.6725877908283557	0.9529792814016298	0.881745806950476	0.9820889583393813	0.9927057031064124	0.9897209490739517	0.996854018008548	0.9948153077996621	0.997649953510809	0.9981063313503844	Shirer_networks
970	0.9173358764474766	0.938464764889005	0.9826767127319905	0.9660269119921805	0.9445015112680039	0.9773045555877908	0.9812328532926985	0.9934572120491604	0.9974972324852287	0.9982253254550878	0.998872555798344	Shirer_networks
971	0.8400336456458457	0.8665984622489729	0.9373108490363538	0.9848748630161502	0.9689851130557281	0.9690714387460708	0.9915101680898013	0.9954063290718915	0.9971342556917544	0.9974919054268704	0.997500543581769	Shirer_networks
972	0.8130197135314314	0.8551087921181958	0.9268996443227007	0.9790222262325496	0.9452165126859849	0.9735866680907158	0.9944745261920729	0.9957500512221645	0.9939835070865193	0.9953842971591336	0.9986679523834886	Shirer_networks
973	0.8397625336572395	0.9293720419021277	0.8012898991385173	0.9414768146480673	0.9770567175133905	0.9821026912369563	0.9897010783156176	0.9878711071472954	0.9981126853190448	0.9956928062657427	0.999631167887149	Shirer_networks
974	0.9156424014210208	0.934166891318916	0.9036783448489345	0.9250545069216056	0.976028485903303	0.9492240288885379	0.9857038897437577	0.9902557229757774	0.9966240466754328	0.9986742448785062	0.9970208024558254	Shirer_networks
975	0.6130977773972158	0.9160364420638589	0.9824499646616123	0.9589006807498983	0.9819375815033605	0.9652640462750066	0.9945438991098989	0.9961919706459179	0.9944349295852442	0.9951666070937442	0.998806718562632	Shirer_networks
976	0.8076567152820505	0.8949594890556566	0.9337844865566485	0.9615945574995759	0.9830054760612956	0.9795131145775237	0.9865773776901241	0.9880975691049206	0.9962159234645398	0.9960393219530299	0.9984208440330382	Shirer_networks
977	0.7964061702529511	0.8675148169394158	0.9428323017491801	0.9526810830352177	0.9852643312661371	0.9864195900781857	0.9913281999767256	0.9926272771568821	0.9954701482134996	0.998762177816752	0.9984825195213871	Shirer_networks
978	0.8192969961607016	0.8316208651570818	0.8978190870185909	0.9249536474273724	0.954163802246592	0.9840623522258	0.9915625604607291	0.9935458765963168	0.9947774739219795	0.9989228164199949	0.9988557946301795	Shirer_networks
979	0.8083408679108346	0.9202847444169724	0.9382804275360767	0.952078131781778	0.9581010497659508	0.9758319030629186	0.9913411199845263	0.9968761391316472	0.9950226119621122	0.999472545491678	0.998922483533826	Shirer_networks
980	0.8778167404887575	0.6675147367074946	0.9021834665574271	0.9854005278146689	0.9743587823696289	0.9724004954463399	0.9882897297253252	0.9944371679607524	0.9978109497225928	0.9989061354614771	0.998978353111827	Shirer_networks
981	0.8174352879118674	0.9095825960070122	0.9160383233232572	0.9445814584691541	0.9455404861244261	0.991587221754641	0.9890245488042849	0.9971364065439546	0.9977009793168817	0.9952203197350112	0.9989506723486647	Shirer_networks
982	0.43954581532413084	0.8773191157824773	0.9218569816088116	0.9455540773468463	0.9675964938705357	0.9897047103254799	0.9927979215613884	0.9943235674319736	0.9984517354431082	0.999000842983017	0.9980813227184588	Shirer_networks
983	0.886617735224243	0.8712864078997727	0.9706739376340587	0.9471764324183661	0.972103928141617	0.9863004547343608	0.9870148405540031	0.9957345953144632	0.9936547289998185	0.9990882166237911	0.9991786971924068	Shirer_networks
984	0.7578699845830157	0.8548748304732242	0.9334630391237128	0.9313352780450377	0.9887102321867306	0.9871331655490964	0.9922357362541181	0.9894348220672836	0.9948113006586065	0.9981259441970195	0.9993960261736019	Shirer_networks
985	0.9097168369454938	0.8560246187152573	0.9565445510342975	0.9767960998406415	0.953568702695837	0.9739229806212502	0.9979653051071025	0.9951301793784191	0.9961875493182071	0.998473795652531	0.9995129848690663	Shirer_networks
986	0.8699308115865982	0.8920919232840521	0.9617661017290968	0.9159207360997232	0.9755209498114203	0.9873375328583963	0.9914146930350901	0.9975337584807854	0.9952252018364587	0.9961946589021805	0.9960665267172588	Shirer_networks
987	0.9390655140478106	0.9652820275689711	0.9031499285284263	0.9650139732239084	0.9692418664903846	0.9713384367257379	0.9762898032760687	0.9938892065780403	0.9918726805080937	0.996118807837211	0.9991756020040155	Shirer_networks
988	0.8895234588871792	0.7363126046514388	0.9356241514870623	0.9453686176841334	0.9703881883683871	0.9702615049913733	0.983928142540366	0.9911704468368876	0.9948988924887187	0.9976411766360146	0.9988619776457981	Shirer_networks
989	0.790616395264705	0.7757644512749147	0.9315468976869964	0.9399651184639161	0.9840645129013946	0.9860788759195622	0.9975369885382778	0.9888723187372122	0.9897755426094725	0.9967336150929932	0.9976315784788192	Shirer_networks
990	0.8542694860447415	0.8557060081779206	0.9476446422313478	0.9603880985864182	0.9273825664767135	0.9923983677581518	0.9877327558014544	0.9916838915620134	0.9936354946279822	0.9974921883438927	0.9988093038719235	Shirer_networks
991	0.7115727331424422	0.8836603817900159	0.8888454338538715	0.9235841555270895	0.9762839397575143	0.9816718774796611	0.9872073994349958	0.9934563495618525	0.9986147353221724	0.9952713341474899	0.9979600780138929	Shirer_networks
992	0.8325147765806555	0.8975736115314285	0.8081238372950779	0.9294125258843033	0.9697801774993291	0.9666017418029671	0.9965585540468386	0.9954726332350046	0.9960597026872601	0.9975878775002633	0.9948967994737763	Shirer_networks
993	0.8233780954469914	0.7224466832468858	0.8988016826598442	0.9728864367295107	0.8395109267266981	0.9909324436220741	0.9935175227173565	0.9968022406223443	0.9964907991311308	0.9986412005719759	0.9990800610828698	Shirer_networks
994	0.7382635790853155	0.9487198761019175	0.9020456686209588	0.9685728887309307	0.9516077046233568	0.991097790889645	0.9928884830489529	0.9973071633188899	0.9964056876073524	0.9978581141710883	0.9986674224341526	Shirer_networks
995	0.7718953406074219	0.8407461614223759	0.9783600695565654	0.9876436348447322	0.9756498910980023	0.975448878983563	0.9884383228859636	0.9939997076862761	0.9947080264635548	0.9989215448477872	0.9991791224720915	Shirer_networks
996	0.9563450840632226	0.8726594199277085	0.9678806280320705	0.9679361544918412	0.9230189456713243	0.9533618331332983	0.9939210049279181	0.991971213292009	0.9980515335376523	0.9979866411568281	0.9987948148292874	Shirer_networks
997	0.8409809246208932	0.9690689157447463	0.8967991703814646	0.9357590879611355	0.9647391245735498	0.9910955949109774	0.9891983703550129	0.9958912560546582	0.9984585287029942	0.9976352542806888	0.9985749147809695	Shirer_networks
998	0.7959346654158963	0.8228015363743523	0.9425627936490828	0.9793595799004515	0.983583806881632	0.9927209001393885	0.9676186109086167	0.9899394717709027	0.9980148835787501	0.9985120263911864	0.9969505400595491	Shirer_networks
999	0.7933979833623961	0.9192223561854064	0.974433970700604	0.9834567050294883	0.9765191324987742	0.990584590714977	0.9886524982099874	0.9914584612883292	0.9978098934057854	0.9943704161181519	0.9977889289621169	Shirer_networks
1000	0.9098518721840033	0.7458766455227277	0.9009188859221732	0.976506833388977	0.9469043386472207	0.9894206157153522	0.9927752048817968	0.9920098180038626	0.9959037976426319	0.9969807151777399	0.9991897272663182	Shirer_networks
1001	0.8751529187738469	0.6429814494959187	0.9125435096516239	0.9580517954800879	0.9850078821087822	0.9810919242815335	0.9961817909262751	0.9936473107743181	0.9949919522418976	0.9984992432335591	0.9986072535075745	Shirer_networks
1002	0.8452922028384225	0.9205981760288953	0.932155209039768	0.9091988927934739	0.9607561012115235	0.9694914884489962	0.9911673272842989	0.9916915756378466	0.9911215275351816	0.9947633085123294	0.998990396205971	Shirer_networks
1003	0.9132116491498972	0.8044883278404633	0.8921320964768802	0.9318772970083515	0.9827389834289559	0.982563787055315	0.9908898644394947	0.9875802483200988	0.9941039647773048	0.9981380858427757	0.9991336359749792	Shirer_networks
1004	0.6730318442322916	0.944857384402308	0.8853443141989812	0.9724081737165703	0.9859147786398418	0.978738617005518	0.995285744701043	0.9956691248621914	0.9956369021660206	0.9966995734383903	0.9979859528749304	Shirer_networks
1005	0.7811818131524566	0.775186042052011	0.890970164650061	0.9755531373228284	0.9761238576781467	0.9683381132857745	0.9965518691391679	0.992416499354908	0.9959694585483838	0.9979829238134756	0.9984018092444795	Shirer_networks
1006	0.8742206876425898	0.9566268235096562	0.8556362679549521	0.958586043168502	0.9743932640900885	0.986816624624548	0.995431175467934	0.9973817844785186	0.9977018866481291	0.9960285294367338	0.9985169705523573	Shirer_networks
1007	0.5600524200529734	0.6737194858183732	0.8802887875580478	0.9041844958767089	0.9699969618612974	0.9914772238609559	0.9865132327634478	0.9893538513612798	0.9961897548092531	0.9970426623527897	0.9975624795502248	Shirer_networks
1008	0.8958373154095856	0.9190093702291184	0.8639843336867763	0.9327714059492398	0.969971867946555	0.9859825201977718	0.9895774391194552	0.995173668857275	0.9978182946376174	0.9986385658912084	0.9992575462715121	Shirer_networks
1009	0.7522822157037937	0.946849614422236	0.9224848855611616	0.9706180115274687	0.952441651800016	0.9876935852532763	0.9836142861639766	0.9921180237813533	0.9953398171070658	0.9981862674376771	0.9964697395363366	Shirer_networks
1010	0.843004111893054	0.9098228712641876	0.9542670568558611	0.9785094366890996	0.9216367927640561	0.9750937657792557	0.9936971628061337	0.9889900627964453	0.9976448742106936	0.99878510375465	0.9990446008339675	Shirer_networks
1011	0.8666140273968008	0.847608677156762	0.9148322770919182	0.915905750403375	0.968397844495468	0.9906690245417101	0.9901118840252348	0.9941883267925139	0.9923824382901745	0.9967961288294964	0.9985794189950737	Shirer_networks
1012	0.7038252841301986	0.8673613624957699	0.9113204988704324	0.9637636199339437	0.9650108716393782	0.9737079333586881	0.9892669532231808	0.9949446948864196	0.9979068756614969	0.9988373505077215	0.9996140402364586	Shirer_networks
1013	0.8189735527711037	0.9741304625506264	0.9740839037630488	0.9610584209137947	0.9757533887133288	0.9770636976608035	0.9628392059429596	0.9918817550739707	0.9979833267506146	0.9971541400586535	0.9987149427080126	Shirer_networks
1014	0.7300255029645444	0.8761175719251985	0.9309104793305469	0.9673933823946196	0.9838160135903813	0.9823281871953423	0.9891109984900578	0.9800292660946135	0.998245769488453	0.9983003123135021	0.9988256846950287	Shirer_networks
1015	0.8640639234879866	0.8746705774004706	0.8941748712536806	0.9486562441792343	0.9558559565604895	0.9799984906403182	0.9835127341197262	0.989158233822387	0.9983858409412192	0.9956794153419039	0.9981508077774146	Shirer_networks
1016	0.927504140683463	0.9136454559818309	0.9666257770179614	0.9739364768669022	0.9554704947903034	0.9911733592104901	0.9972015059507192	0.9943305020892819	0.9939499068726778	0.9949724260226374	0.9979430325610044	Shirer_networks
1017	0.8013928097508194	0.9467147652818932	0.8117118984784455	0.9758975315221599	0.9603858653450763	0.9817857620058212	0.9726655977177319	0.9889405070132578	0.9967471762294489	0.9986644653600396	0.9991590979925198	Shirer_networks
1018	0.8894681556027215	0.8629150739975101	0.8923006658484807	0.9770528198732946	0.9773097333281195	0.9683068306871174	0.9895048258673289	0.9928849176665182	0.9916652843905114	0.9987358718341645	0.9989754884674698	Shirer_networks
1019	0.8051873304647246	0.842118822694466	0.9304858420626282	0.9181349111267034	0.9781879088143195	0.9855707588380567	0.9877260223230029	0.9936914972891737	0.9972330926320083	0.9970909245261029	0.9990977928413247	Shirer_networks
1020	0.835571643076589	0.8862813935399629	0.8822793908078082	0.9731377648323583	0.9541258909757604	0.9832378986155583	0.9914996940177088	0.9964898147725243	0.9964343454635075	0.9974716142714832	0.9992263853338079	Shirer_networks
1021	0.6613189752262101	0.888893315804901	0.9567931885759979	0.976269304521949	0.9685756271480237	0.9824376223361873	0.9798495126791685	0.9979245201981456	0.9976140037148824	0.9976829539048583	0.9990798057630152	Shirer_networks
1022	0.7859209816014673	0.7294823132632743	0.9380536832427322	0.9592817355261419	0.9805558396597103	0.9656222995755046	0.9961090918506259	0.9944424066763802	0.9972310230127317	0.9976152575371335	0.9978240854675889	Shirer_networks
1023	0.8191750686337547	0.8938451957138503	0.9198232365665024	0.9755153115018941	0.97221986332847	0.979889922272844	0.9959904822647117	0.9864484241641558	0.9975569282483652	0.9988408204801555	0.9991216112459136	Shirer_networks
1024	0.7906345385895166	0.9177728222751461	0.9653811719288103	0.9545183245309898	0.9670805929191869	0.9928771922711287	0.9817791525160432	0.992010849265113	0.992230826930846	0.9984355387242475	0.9986827126655907	Shirer_networks
1025	0.4206616950393272	0.8575411153131378	0.8858541391042043	0.9391260646275172	0.9683240246872045	0.9887998699195083	0.9885048072432798	0.9915915890626378	0.9953702597903398	0.9965557077130535	0.9979077992450814	Shirer_networks
1026	0.6463227056737662	0.9101038863476162	0.9029975093567151	0.9106904366827174	0.9851017532626408	0.9725928560941716	0.9957534772704569	0.9963952731130187	0.9964628244443059	0.9981473361865587	0.9972411081841309	Shirer_networks
1027	0.8861254565955277	0.9422768226395376	0.920753825996864	0.969572355616145	0.9489871011748331	0.9956868939242075	0.9745862689657935	0.9809900714617505	0.9983679317372204	0.9979675884560737	0.9986866458250239	Shirer_networks
1028	0.8521678505100432	0.9622850159136092	0.9162014151330686	0.9549151388269537	0.9726203173738752	0.9881293804663367	0.991853524895875	0.9897890478018206	0.9956648384307976	0.9956789049092758	0.9993454761938404	Shirer_networks
1029	0.7114831019081169	0.5808586834111618	0.9413870679044711	0.9523805265789287	0.9780724301949277	0.9800384399441125	0.9951786738712374	0.9952336370676018	0.9985563738087642	0.9962910316575195	0.996296672711085	Shirer_networks
1030	0.9445611521233699	0.900820850469608	0.9598512655793467	0.9015386570477576	0.9816439865640049	0.9952101885443547	0.9940204875341474	0.9967637241030964	0.9941084542394794	0.9964304490539049	0.9991354163118631	Shirer_networks
1031	0.9082144531902975	0.7347402710636323	0.8623338966383294	0.8864125603946875	0.984723315834829	0.9846130670463633	0.9914389551976754	0.9926018224420219	0.9991589984630944	0.9934737023422335	0.9987728054746143	Shirer_networks
1032	0.944183414955307	0.8422600108052829	0.9187586819057387	0.9759628693970326	0.98249253442751	0.977168559158285	0.9820845304655209	0.9956209716512855	0.9964232639275845	0.9988941731067746	0.9986290844745049	Shirer_networks
1033	0.7067522441221561	0.8460719756617504	0.8960878830998497	0.9520364752173424	0.9676255663500077	0.9793299809248417	0.9948825611913649	0.996810950676284	0.9962539387170949	0.9984595346709825	0.9988047547550767	Shirer_networks
1034	0.7585182736414688	0.9196536054612483	0.9184175700679262	0.946814084472229	0.9564969353237672	0.9806696326491326	0.9742617979647177	0.9931632075822691	0.9972938178342217	0.9970795107984066	0.9981350387119203	Shirer_networks
1035	0.8717845717104313	0.8788013048408699	0.9163638546571973	0.9106800870893224	0.9804248709532468	0.9771364372415924	0.9892898940576723	0.9919837050743242	0.9930233941674116	0.9962719116867714	0.9979716163117107	Shirer_networks
1036	0.9240570720947807	0.8724869500770136	0.9407574115219123	0.9193016220044399	0.9838142448514675	0.9765805656139237	0.9940716629292154	0.9948256913343656	0.9955247093497155	0.9979658578308233	0.9980804413913669	Shirer_networks
1037	0.7604972934573433	0.844622538083998	0.9343212981953929	0.9522457515861169	0.9647584781664029	0.9695840492728388	0.970589744493563	0.9970160844833403	0.9966443513319094	0.9971317252554948	0.9979855525771665	Shirer_networks
1038	0.6899724313759228	0.8579991575009831	0.9475358654410597	0.9618062173685084	0.920042486097221	0.9750714257966919	0.9908155832649497	0.993914944916308	0.9982253212804422	0.9985585253398015	0.9986902322106934	Shirer_networks
1039	0.740229418771966	0.9251738363388073	0.9238059949052164	0.9860770157727448	0.9765347019495725	0.9888374812355438	0.9841228614348583	0.9854408762513702	0.9953067934555794	0.9985176966715485	0.9983665578466501	Shirer_networks
1040	0.6464634872686592	0.9300529880710298	0.9270758017866582	0.9746612084553973	0.9504503914145916	0.9770272266124099	0.9808551569011613	0.9915863091113192	0.995427509114506	0.9963503886335111	0.9988014342067402	Shirer_networks
1041	0.7880461233086405	0.8879621068124436	0.9239846064902153	0.9473361188255744	0.9779708178911042	0.9799787800602195	0.9787905238285324	0.9935773427446803	0.9947638811457177	0.996691774408007	0.998201886471777	Shirer_networks
1042	0.6410249073738266	0.866462124200804	0.827827551018393	0.8829888110571313	0.9890389002030866	0.9893469506795473	0.9948967220191253	0.9934438376165255	0.9953758013695212	0.9981942150088794	0.9992989745731491	Shirer_networks
1043	0.8320321530079415	0.882814866710682	0.9590967752145092	0.912227870426467	0.9716420871714455	0.973787837393039	0.9909747284240029	0.9964917685917146	0.9970372481068173	0.9982696393859529	0.9996601582624406	Shirer_networks
1044	0.8897566434035824	0.6215394705291561	0.8544488009078774	0.9803214277944867	0.9559562116982918	0.985429377587239	0.984025208465082	0.9965728622197554	0.995954807395662	0.9987303232069601	0.998620871595985	Shirer_networks
1045	0.6456992379291717	0.6157904386661999	0.9632187855683059	0.9378502015408482	0.9740493637934133	0.9881149008804264	0.9861130147008085	0.9876822909085039	0.995156625576407	0.9972117383550053	0.998933524540717	Shirer_networks
1046	0.8912921850995099	0.7388815350023688	0.947589543162854	0.9739203631693025	0.9701419672185891	0.9676539418345521	0.9883406609956276	0.9902461465760622	0.9915602164551531	0.9978924872218322	0.9986955094588479	Shirer_networks
1047	0.8140666170966765	0.923910169800696	0.9151666103702816	0.9717623173304171	0.967999969222306	0.9715717775002811	0.9888916713853875	0.9963750724733796	0.9974293594981817	0.9994007293832505	0.9993108358604639	Shirer_networks
1048	0.8878124613922928	0.7485164262621427	0.9615546860742068	0.9652319497763027	0.9754119348781689	0.9761087621479352	0.9927679710511597	0.9952687903551284	0.9968517953980507	0.9981808049471526	0.9988901160326319	Shirer_networks
1049	0.8042081340060496	0.9112387348447673	0.9445126843588864	0.9755280510697582	0.9688598370812158	0.9475316447972204	0.9913826636386885	0.995428516851715	0.9934459654919324	0.9961155375978635	0.9988146937833784	Shirer_networks
1050	0.7762618943337802	0.8566790063077073	0.9541062215936302	0.9447185785992007	0.967772639334076	0.9806834060731264	0.9851088642848923	0.9950973536270513	0.9963464870558134	0.9970005376265971	0.9984319182666453	Shirer_networks
1051	0.7743642600464895	0.9402139057980741	0.9154132798475505	0.9406900676714555	0.9650741228797843	0.9691494007931665	0.9867764229401605	0.9934154970341953	0.9983084256876562	0.9960239725245005	0.9979386906302463	Shirer_networks
1052	0.8576315333686674	0.8944342566612615	0.9154569239727828	0.9324428053216285	0.9789568907192165	0.9686627692126272	0.9858768660729565	0.9926610876956198	0.9966437281674514	0.9991809521524397	0.997470059621784	Shirer_networks
1053	0.680601904702614	0.8781686601057327	0.948289718272365	0.9645155678649009	0.9679494665523691	0.9933364542181811	0.9942049973456349	0.9877010057449161	0.9929353852096714	0.9974624076936763	0.9984235051993685	Shirer_networks
1054	0.8824945794723545	0.9339905692968273	0.954036981601822	0.9526745617829098	0.9722279318980352	0.972297585570129	0.99391248673307	0.9977499031077058	0.9964484661090349	0.996334094992543	0.9988189177819904	Shirer_networks
1055	0.880008694119921	0.9173624981080151	0.9434250400760056	0.9602445586702253	0.9844582065827437	0.9832278821962654	0.9918388210718834	0.9847581201268717	0.9973044702796854	0.9984569025318184	0.9988007565842711	Shirer_networks
1056	0.8593625996037009	0.9314230511035141	0.9339414845571233	0.93194933541824	0.9775781204417898	0.9702646787500961	0.995433030334068	0.9923113937676891	0.997319728982125	0.9989644902773762	0.9981932249118822	Shirer_networks
1057	0.7962721950403774	0.9393552916955955	0.9407744746677924	0.9575552980852498	0.9901222450554974	0.9904583213379963	0.9948033770100074	0.9910509976990582	0.9965673895485108	0.9953796124843899	0.9978530040145033	Shirer_networks
1058	0.8502068393471336	0.8900191869536155	0.6794728078072743	0.9461727358986176	0.9474570949959054	0.9495495755624807	0.9932803098349432	0.9970006598357134	0.9961422482084428	0.9947992340280234	0.9992196888289533	Shirer_networks
1059	0.9139113676893148	0.909363287177851	0.9823402339686862	0.8855732793038388	0.9419301835462669	0.989630026734541	0.9892452724747642	0.9957163673195951	0.9987678419983756	0.9983662311556473	0.9980845674800984	Shirer_networks
1060	0.8537164201505276	0.8544679840468661	0.8992403151283366	0.9452462020292723	0.9643203693699223	0.9497267446270642	0.9898206366330862	0.9938431926074124	0.9951447949768439	0.9983062238465301	0.9989947177412591	Shirer_networks
1061	0.7711617112479437	0.9319341687183963	0.9213338294622888	0.9331145896159332	0.9868858695520571	0.9580666044089463	0.9889141213220476	0.9959094580870973	0.9957861231039702	0.9945899073506624	0.9994097984781198	Shirer_networks
1062	0.7603904772536398	0.9014795331427781	0.912228829341007	0.9224215713062158	0.9898137383144244	0.9783711750360221	0.9856977221929772	0.9936502001716537	0.9971649965452778	0.9991765533594071	0.9977680726569573	Shirer_networks
1063	0.8783855996745136	0.7665391226302842	0.9544149400843913	0.9441390924432016	0.9686998081821652	0.9838304393784537	0.9854064182904596	0.9969596217682845	0.9956737284722756	0.9951633337825244	0.9988843951220059	Shirer_networks
1064	0.577730039012778	0.8969113327758316	0.9326814730536069	0.9624534100790783	0.9899747317993768	0.991194666584641	0.9872609885050647	0.9907376045925803	0.9951254929298622	0.9995074763042604	0.9982423405963581	Shirer_networks
1065	0.8580762736615435	0.9266009745809035	0.8356928644929347	0.942561568631733	0.9764761661987436	0.9836581418235977	0.9870600411402709	0.994816871930874	0.9953396228101898	0.9986363713429438	0.9985162202088804	Shirer_networks
1066	0.9505291361753616	0.5638285959835991	0.9554292603413275	0.9391407382529864	0.9704023882191848	0.9861072482854404	0.991654524643449	0.9970599825727319	0.9966255684189631	0.9987421292610377	0.9993832370332694	Shirer_networks
1067	0.7746570949077773	0.8220179572363266	0.9472148825235589	0.8768824668050429	0.9645720028463606	0.9836067158469741	0.9975511943273886	0.9954982423866381	0.9972720717736709	0.9981973354798012	0.9989196749792221	Shirer_networks
1068	0.800811937367327	0.8864244620330584	0.8452245930388669	0.9468007570755403	0.9543931876762466	0.9726959888626603	0.9883807895265637	0.9907442869484823	0.990211947619954	0.9990203469692103	0.9980871111562714	Shirer_networks
1069	0.9097167781623348	0.8704970089430513	0.9410649050355495	0.8775112802949547	0.9646129587536751	0.9879888624832864	0.9906896490021113	0.997706894757564	0.9960367672315698	0.9972884268196345	0.9991577403606008	Shirer_networks
1070	0.6813477411768205	0.8230263156402147	0.9252560556447412	0.9460758205438	0.9665743636489332	0.9880362312116264	0.9858410205196932	0.9959932363916802	0.9926853939444409	0.9979265760155874	0.997966493096294	Shirer_networks
1071	0.8757744059627144	0.6398635152576628	0.9548310529136614	0.9495887119225335	0.9882007145779312	0.9885425649338524	0.984320707415534	0.9948613958038077	0.9953220473335976	0.9965467219607087	0.9997120623707808	Shirer_networks
1072	0.7145759959052507	0.8337887169248744	0.9386579078985445	0.9633894991654808	0.9238265795510245	0.9848184731894929	0.9922326768285947	0.9942480941673884	0.9969427996430869	0.9982846024652157	0.9991012272988868	Shirer_networks
1073	0.6169320961340682	0.9008680851561206	0.9683206023942927	0.9375703157589059	0.9874240720075222	0.9759736921148233	0.991094362001639	0.9941181661995213	0.998149477082425	0.9971970538952274	0.9985902745995643	Shirer_networks
1074	0.8543323522161377	0.7714453703478765	0.9498949159846429	0.9486243831840898	0.9806236856536759	0.9814939921778298	0.98652260709254	0.9942710121976416	0.9951843416184978	0.9978361897808572	0.9982468583001873	Shirer_networks
1075	0.8724151362223659	0.8827291682093619	0.9158467374922961	0.9582532324192343	0.9665173253987619	0.978679713421774	0.980018177351541	0.9978577093456944	0.9913024952143009	0.9988559775388891	0.998445487725975	Shirer_networks
1076	0.7663411020053352	0.8856440301511213	0.8697800585091586	0.8347876228420668	0.9424500409654019	0.9848051358254214	0.9847168945633141	0.9876659962769345	0.9961956341393736	0.9962542064138595	0.9994929251071041	Shirer_networks
1077	0.8865327755502369	0.7874582174453328	0.9482656155105654	0.9774831718733509	0.9761615125827292	0.9718981550524963	0.9951087637799023	0.9968147250777055	0.9952689608286847	0.9963174250780227	0.9982940577995367	Shirer_networks
1078	0.8887077593058846	0.8938627360272015	0.9501995427480991	0.9611245902513331	0.9893458138076795	0.9769556366134415	0.9928578541087462	0.9830204156603548	0.9961906517320471	0.9987877652346536	0.9986060431008288	Shirer_networks
1079	0.8908966005974663	0.9248075083565734	0.9069508394470122	0.9662204068752727	0.9840607223079318	0.9598120690092957	0.9920207391520164	0.9941499353053683	0.9974045637688784	0.9976086683285794	0.998385308095594	Shirer_networks
1080	0.764073025096627	0.7915424876480862	0.9038950661636374	0.9407767175119057	0.9775211320936166	0.9848237336304265	0.9807254583217238	0.988552608752765	0.9969180772218902	0.9988580112931906	0.9985535284292713	Shirer_networks
1081	0.7075089372708668	0.9164828656435163	0.9333505137598118	0.9666644590133807	0.9732198388838798	0.9846183955370306	0.9909270273400619	0.9959696171086373	0.9990750024374747	0.997265872171053	0.9978951467456558	Shirer_networks
1082	0.56759878589909	0.9694253306963967	0.8485124961161437	0.9690219306629683	0.9935319382043521	0.9881275065148617	0.9803452551593954	0.9949547683393873	0.9970683133622906	0.9983957891963218	0.9985171438397076	Shirer_networks
1083	0.7666910745580934	0.8359879729783996	0.8847958301812028	0.9738482511722264	0.9830257852909736	0.9926435222403507	0.9850764270787491	0.9963023817988044	0.9949306181321804	0.9982862472911147	0.9983757857068196	Shirer_networks
1084	0.848292731738016	0.8672487790267784	0.9571972392473576	0.9545614220147324	0.957899606525662	0.9736498102278672	0.993935104143596	0.9885449477724106	0.9958578447798765	0.9987057247416743	0.9989014878105369	Shirer_networks
1085	0.8248947439152264	0.9411626123334341	0.8703029329473194	0.8062227273732667	0.9721537479432658	0.9801955281579751	0.9961701705788676	0.990115772994075	0.9969220013484662	0.99712284094544	0.9994497495112608	Shirer_networks
1086	0.9104439420774952	0.7790848507835796	0.9258738414777932	0.9684641957216162	0.98653573162946	0.9585921840799959	0.9916461423409404	0.9935072026858787	0.9969825675113969	0.9983905523451236	0.9977938923976298	Shirer_networks
1087	0.8324362419487853	0.8085593450940982	0.9247264510574756	0.9002387512407801	0.9764188300724976	0.9772852156322023	0.9964484370385416	0.9947737327867617	0.9938510630157293	0.9964595725774941	0.9991406277326111	Shirer_networks
1088	0.9211503702767894	0.8852745383947618	0.7508539171392085	0.9522349802090609	0.9216982358139268	0.9886626202356308	0.9894156921213783	0.994968008184776	0.998040339661234	0.9988617102759274	0.9988496204208575	Shirer_networks
1089	0.7478618705510984	0.8635484596822544	0.968934080895903	0.9509053246524233	0.9600702569262943	0.9735781933451939	0.9917877399828168	0.9951407325740379	0.995771850470861	0.9978285653957313	0.9987393862800829	Shirer_networks
1090	0.8348796724997569	0.844537441237091	0.9370437824215135	0.9488105297054154	0.9533360266643288	0.9765495992057946	0.9939464783859193	0.994802359593397	0.9968999121397839	0.9991002862748615	0.9991098816273111	Shirer_networks
1091	0.901647936427018	0.8503381191725461	0.9043071632209332	0.9547354970665269	0.96698018870333	0.982354602491972	0.9941207575646758	0.9916235531733457	0.9914797513165462	0.9994140834997097	0.999471260716055	Shirer_networks
1092	0.6744664033142931	0.7477683340375024	0.9568611120306927	0.8875969916001532	0.9641458347436476	0.9707580556227027	0.9897005076387915	0.986741156561404	0.9957419150323691	0.9981211017866236	0.9988403575043859	Shirer_networks
1093	0.8139649233690288	0.9349098279252235	0.9760088340105169	0.9440037477331378	0.9747112157694251	0.9912660235926571	0.9889780154751135	0.992886076461992	0.9953789779775739	0.9985212647541938	0.9987072069710643	Shirer_networks
1094	0.7984425493302849	0.852643946017045	0.9309011535431746	0.9800259718399813	0.9671595929779003	0.9837706605036725	0.9857830557741696	0.9894438392365499	0.9942701083570149	0.9994137273545312	0.9994171149385683	Shirer_networks
1095	0.9493182588526883	0.6950185328441967	0.9293488538969024	0.8917193192819902	0.9811026281908887	0.9879054216983212	0.9919646839271723	0.998509801914031	0.9954882525718675	0.9990806036939532	0.9977782386158155	Shirer_networks
1096	0.8134588419651647	0.9419834721929821	0.9645399100797529	0.9454660406117328	0.9756761516340863	0.9765199400267695	0.9880205715239896	0.9941232140890024	0.9963446516191115	0.9976626671958299	0.9992565279705993	Shirer_networks
1097	0.6450548325572273	0.9310345244414776	0.847435986114091	0.9584611504577574	0.9894485481364419	0.9780167674595577	0.9903550695335821	0.9911487900621005	0.9976249619733466	0.9980382786449534	0.996678681390311	Shirer_networks
1098	0.7421016749066696	0.8367790559083499	0.8360513516171719	0.9627734710626249	0.9281799918073834	0.9707275956674549	0.9895280804507967	0.9935496306731365	0.9975607067810958	0.9990873709776178	0.9993002958245594	Shirer_networks
1099	0.6564628836633681	0.854655197064687	0.9525543541800193	0.9493375777353124	0.9841644858801877	0.9909322286218031	0.9938103632908517	0.9963027786792574	0.995569971187677	0.997944920495021	0.9986182422372647	Shirer_networks
1100	0.7000494041373353	0.8547099548773813	0.9270198594831911	0.9462261841984514	0.9433502396202718	0.9893189074627042	0.9959493536407429	0.983122618976692	0.9948829677927469	0.9979719270407883	0.998793627056527	Shirer_networks
1101	0.7720042635446176	0.9131899281895047	0.9169948837438766	0.9753131769821948	0.9856194242267015	0.9859342282515668	0.9923588012014877	0.9932109621208544	0.9947545011304996	0.9964798535472981	0.9977836626491731	Shirer_networks
1102	0.8695321053963361	0.8890063262198119	0.8404731917367259	0.973219807146628	0.9112696014856021	0.9710713383015712	0.9829079786243695	0.9966136217749906	0.9923366754438072	0.996636804678637	0.9984740679757516	Shirer_networks
1103	0.880287488942213	0.8937632684004049	0.9612943012335562	0.9158373177140523	0.9738591824095765	0.9894673404016257	0.9904780037224556	0.9956700228490045	0.9971660021592333	0.9991526537629383	0.9986477500937518	Shirer_networks
1104	0.9140514409225677	0.6645058631123758	0.9461503500837017	0.9771376587778302	0.9253820793013785	0.9815558554596635	0.9842149306531314	0.9973485023459007	0.9970786712852537	0.9992648866377645	0.9989277775670931	Shirer_networks
1105	0.7050728152452199	0.8972063394488442	0.936516465568338	0.9215784296956878	0.9559909111678266	0.9872431463655009	0.9924910146181318	0.9976061494159194	0.9974018865606569	0.9971802871936455	0.9976805072401405	Shirer_networks
1106	0.8249276232616238	0.903930246896018	0.915745857580164	0.9534525495792248	0.9678553727019407	0.992855348533353	0.9947408664864419	0.9948652206593538	0.99628250767848	0.9991338744278705	0.9991576055311153	Shirer_networks
1107	0.8533821549477806	0.9609305640840169	0.9480743300007004	0.9873512299587512	0.9564236244926134	0.975624733082765	0.98869090244748	0.9961301371483812	0.9926958478942113	0.9970320417198975	0.9989823661504484	Shirer_networks
1108	0.8744432524414035	0.8747043270559052	0.9243777999460674	0.9684828079579375	0.913692302210583	0.977870371682486	0.9875288953644739	0.9859424413531708	0.9952401250327212	0.9985181311579903	0.9981068593557741	Shirer_networks
1109	0.8909736953794218	0.9290421723892379	0.863633306006726	0.9094950410844547	0.9519416393542952	0.9887387609985268	0.9849564641954589	0.9838303596212992	0.9970476969924411	0.9984392561011437	0.9980719803229037	Shirer_networks
1110	0.32436057311203426	0.7335860574890207	0.923511535875211	0.9227895336925095	0.9847396708218425	0.9831509014021624	0.9805479210712778	0.9957090838976698	0.9952635347629586	0.9971588494576085	0.9989089261925553	Shirer_networks
1111	0.8958054585488487	0.8882239706198507	0.8796535595440793	0.9707296854169016	0.9543519488043835	0.9949112452520795	0.9886766565869939	0.9943714802416237	0.9953448529924648	0.9987921917393103	0.9993849761735527	Shirer_networks
1112	0.645247099769461	0.9312771608483077	0.9320164787457145	0.9320881286482638	0.9625223676343688	0.9948736560424666	0.987674784477687	0.9930109092808697	0.9929997768065255	0.9991257575887478	0.9988519193852129	Shirer_networks
1113	0.9593812356732647	0.8751656205706052	0.9254256653956108	0.9622458536301295	0.9602675633237242	0.9457177662056191	0.9965516985227061	0.9852196165817666	0.9962345806138873	0.997593790294114	0.998964375369403	Shirer_networks
1114	0.9434098364745971	0.8801179272054771	0.9126093246598025	0.9091825278666724	0.9769756230495328	0.9831157102430598	0.9958474988654189	0.9941925864427341	0.9978212238307371	0.9988639100566385	0.9984912367401741	Shirer_networks
1115	0.6853747018970903	0.8206326671980684	0.9421353794050289	0.951391548148941	0.980152066677746	0.987902093115571	0.9900448426931471	0.9947016895642056	0.9927391486952739	0.9978679258414335	0.9989202704544318	Shirer_networks
1116	0.10323579511197964	0.9027346141325354	0.9159820016246445	0.9605840866594388	0.9584975787653003	0.9825373104532307	0.9870382773459183	0.9914953235724284	0.9954169748030433	0.9984225118444019	0.997531289824527	Shirer_networks
1117	0.7446105091995586	0.9336067898219398	0.8749283122611407	0.9651387754033152	0.9767987795909485	0.9855720513346633	0.9903696848003283	0.9890971605651595	0.9963030205180563	0.9959927118459895	0.9988170040067778	Shirer_networks
1118	0.5397638406414352	0.8541066608860046	0.7559079617116421	0.9552741924077917	0.9625340930173218	0.9883719755818744	0.9867116541716141	0.9955735652678643	0.9948325584556239	0.9978747279937479	0.997678305944943	Shirer_networks
1119	0.7074848757901924	0.9214984077421624	0.9446219929386312	0.9851472322620602	0.9683349115835063	0.9800891684101313	0.9924003309767849	0.9952809038229107	0.9918298088384859	0.9979362348853282	0.9972194821446219	Shirer_networks
1120	0.6672435586577371	0.8334219468194558	0.9466805365790695	0.9044071551496379	0.9385017539492805	0.9905800992175926	0.9952963743044474	0.9912514779663498	0.9961267576001739	0.9974088272670616	0.9989985921101706	Shirer_networks
1121	0.9150255676955079	0.9011376962058952	0.9123926696988296	0.9379172622511102	0.9904191555892312	0.9787688551803974	0.9872051622384694	0.9939136068899496	0.9943709262133209	0.9973192117250156	0.9988849907134267	Shirer_networks
1122	0.8174505198354969	0.8917357051291539	0.9329028086635336	0.97455408620825	0.9893010522825874	0.986780253038178	0.9824188833769725	0.9947972598296871	0.9947189670250745	0.9956714892790883	0.9990048674223208	Shirer_networks
1123	0.839592552567467	0.7566294990720623	0.8727759984781	0.8555384636515272	0.9524888542759373	0.9845620807624416	0.9881917370735653	0.9918868769624789	0.9974861538609836	0.9976299954126152	0.9980506474334208	Shirer_networks
1124	0.8418326163488623	0.7835507449472381	0.9620065536046314	0.866386402711748	0.9701022348941349	0.9701405291079213	0.9882464484693361	0.9966675394662611	0.9961577264593113	0.9985952328928944	0.9985877969703354	Shirer_networks
1125	0.7464397755365761	0.8744799902354643	0.9209903524790857	0.9841350115485701	0.9817614799235022	0.9835892851423657	0.995971747785184	0.9968280614640783	0.9971939115464608	0.9945041717609006	0.9982217248329828	Shirer_networks
1126	0.7847201212304309	0.8142528262323259	0.9275997463552617	0.9662704030883331	0.9580284931712535	0.9861912119340209	0.9852093232270505	0.9978394363466134	0.9966375267906976	0.9990458964286708	0.9993390967331521	Shirer_networks
1127	0.8967315969677134	0.8881100995911855	0.8826766072912554	0.8575428563426715	0.9722869827714729	0.9823195826888187	0.992942613813439	0.9945613600593705	0.9974980769281144	0.9969686574547257	0.9987039731202791	Shirer_networks
1128	0.642541045618851	0.8850999040731333	0.9105830627891323	0.9276468610221988	0.9599022927547126	0.97950138872295	0.9780886819927932	0.9923075297883363	0.9971883237888108	0.9981377011151393	0.9975420864891859	Shirer_networks
1129	0.8110373500565011	0.9270921792073734	0.8678738823688226	0.922524613085382	0.9133629112752293	0.9893987906906714	0.9811716590080958	0.9942272514122763	0.9972830276704735	0.9951748197919303	0.9992333068475341	Shirer_networks
1130	0.8529208193407058	0.9758572713480733	0.9037363402943623	0.8736496611433227	0.946319296798197	0.9880470952690217	0.9898250288133151	0.992427308979505	0.9963787391619582	0.998266995442739	0.9986226346280139	Shirer_networks
1131	0.7168540027017691	0.8728207661042071	0.9330462074997435	0.9563654104354848	0.9510223342037637	0.9871118624502684	0.9827470535055598	0.9918725260126429	0.992685590251859	0.998069191771311	0.9985757474010014	Shirer_networks
1132	0.782208223104881	0.8329909973802139	0.8998288841620481	0.9264151532190983	0.9873192476249606	0.967957094574952	0.9895821018632547	0.9905970742013799	0.9976099773090755	0.9970723904975086	0.999452070097832	Shirer_networks
1133	0.5742694819813343	0.9241614286149415	0.9488858300317204	0.8810694827135357	0.953097796783999	0.9863238081397974	0.9926313705319723	0.9926445669206259	0.9936527992815225	0.9975387480118185	0.9990245996173663	Shirer_networks
1134	0.8384474992682922	0.8964866145596542	0.9833581530467246	0.9481592740730149	0.9791234614577025	0.9843982203291888	0.9825591726177116	0.994071612671005	0.9949733023174117	0.9989938779120661	0.9993714317609279	Shirer_networks
1135	0.9019802472349445	0.9183739802567655	0.8833989424195277	0.9551940535850207	0.9656968448636056	0.9891189466789996	0.9909196614224552	0.9889072257011361	0.9990192302873357	0.9989383258752773	0.9986566009244583	Shirer_networks
1136	0.7888457245812185	0.9459456163171227	0.9884076893491772	0.9448789373562385	0.9574250631866739	0.9776654835150013	0.9936389153994072	0.9944664537418167	0.9976852241934226	0.9919393632083758	0.9984173686366115	Shirer_networks
1137	0.8375677615947759	0.9401196948534077	0.9563158358224108	0.9524764763065678	0.9786836085193695	0.9934738902566178	0.9934223388964528	0.9873197914534408	0.9978051547170941	0.9922432787033044	0.9983704726118509	Shirer_networks
1138	0.8880679323446471	0.9245601983548045	0.9552879368259002	0.9333549833085686	0.9715331480679094	0.9841472721748391	0.9974277570273611	0.9940941932534186	0.9959903607468938	0.9991195821504832	0.9987977985677954	Shirer_networks
1139	0.7551545875991498	0.8341325374914104	0.9610258056785483	0.9512407693570175	0.9666959106835383	0.9811994442781435	0.9898354400981426	0.9923054688685516	0.9980506809902345	0.9991390944804696	0.9989299826231453	Shirer_networks
1140	0.7809467547315168	0.9140852728452711	0.8983641980843761	0.9232451545383042	0.9467524564558224	0.9824829869864597	0.9941833985647283	0.9942777568536778	0.9967590038067957	0.9971608977451738	0.9989865980913091	Shirer_networks
1141	0.9207000291059073	0.8336736436321274	0.9315676275338025	0.9695469223349136	0.971717423016055	0.9943110771153929	0.9839659429238838	0.9925803370406135	0.9947535770329687	0.9977700974751031	0.9977752593588876	Shirer_networks
1142	0.9104289682114081	0.9413605762198926	0.9375125670502986	0.9399604160847712	0.9721300888839102	0.9870614803615794	0.9884164189499116	0.986371978028405	0.9975645679405187	0.9972315562409023	0.9985409546011093	Shirer_networks
1143	0.802453404913353	0.9103266366047023	0.9592766362809055	0.969547888998584	0.9854084566010777	0.9868976191097596	0.9906602038240204	0.9943184820027595	0.9942408268113929	0.9982367582269857	0.9994810466801228	Shirer_networks
1144	0.9152679356413322	0.6808094351642913	0.9557041960773486	0.959985022882019	0.9480851025516954	0.9812193097753528	0.9903554447224454	0.9947871776826928	0.9963601806213797	0.9979259164474856	0.9987182547705118	Shirer_networks
1145	0.8718749749765673	0.890152323490491	0.8586893208969321	0.9656000438262298	0.9659013484388046	0.9826710268154919	0.9944831388045672	0.9940177068586206	0.9966500974857865	0.9979516359483875	0.9981231630458272	Shirer_networks
1146	0.5932002982359504	0.842956032156935	0.9259226533573426	0.9676082852314137	0.979057386095653	0.9799714227468457	0.9907340318302925	0.9904355321944092	0.9955812855829665	0.9990674325188903	0.9987016903659703	Shirer_networks
1147	0.8933133701408116	0.9273168415717732	0.843061472234869	0.9349670275387104	0.9760866891902242	0.9950716982827044	0.9769858006166647	0.988191771296459	0.9955758765756324	0.9952028611940678	0.9977935131682917	Shirer_networks
1148	0.7225426086449707	0.9669835165338119	0.9220329949667274	0.9223313479074847	0.9710475171089609	0.9685278854159278	0.9968276097795141	0.982135567530838	0.997468488642191	0.9971980722171231	0.9993724360971392	Shirer_networks
1149	0.9047313395794856	0.9536372728925583	0.9718964832446978	0.9338273358205686	0.9773842271742867	0.9750926069664512	0.9853932747955774	0.996940948867458	0.9988153507137272	0.9980796854474542	0.9991636564914448	Shirer_networks
1150	0.9287075885882464	0.8855590193782492	0.8974677956872515	0.9549180530523822	0.9450252876490873	0.9865032365098602	0.995221897213594	0.9891816369962444	0.9959178981489961	0.9978522098920742	0.9991671822482859	Shirer_networks
1151	0.6027842085344398	0.6523763228087929	0.9010357557284957	0.9612886134944654	0.9623775469310623	0.9865851863893428	0.9911317476797097	0.9969006445318023	0.9962887918987864	0.9934169434313631	0.9980097672892628	Shirer_networks
1152	0.7438767756316521	0.9348927270566093	0.9689888442012653	0.9289109155323856	0.9916919224305875	0.9806326376602662	0.9908635284412732	0.9880921401673488	0.9974835040574499	0.9971255732470239	0.9981520101198251	Shirer_networks
1153	0.9103011608792354	0.9353652879420173	0.9473028737236981	0.9212906521805041	0.9789973328652166	0.9360405502558791	0.9941832686716339	0.9928642588817285	0.9971514617268284	0.9974741650815442	0.9974123229487271	Shirer_networks
1154	0.27669418512071453	0.8258360057397858	0.9507682841019922	0.9706748181828847	0.9545196328565554	0.987883397629201	0.9856561187661478	0.9959967414329143	0.9977197247071596	0.9912896295762252	0.9977485605841867	Shirer_networks
1155	0.9118923970530485	0.8802814278918207	0.7822573148160497	0.942592654026649	0.9806942514158563	0.9847305444240857	0.9933427607892593	0.9931475745273382	0.9971241237614048	0.9950636715758099	0.9990665868643057	Shirer_networks
1156	0.8415947863058382	0.9102655199656489	0.8212304309621239	0.9734584906454085	0.9817462604532714	0.9840732643262691	0.9895427385886774	0.9920700310797297	0.9976992937773124	0.9991114579570202	0.9987468438981677	Shirer_networks
1157	0.6199488580731217	0.9088644828871687	0.9763732978910862	0.949035795880361	0.96214102889368	0.9821275059848633	0.9874405864891225	0.9979795160637777	0.9970081435790461	0.9985801866528632	0.9991447881154878	Shirer_networks
1158	0.69612177843222	0.9457311675623301	0.9147520995447243	0.9466321272609983	0.9897902239337437	0.9776746287792726	0.995707690986606	0.9946262645655792	0.9984148700670264	0.9985535437606738	0.9988824517617082	Shirer_networks
1159	0.8558744809560046	0.883569481259585	0.8698603887230596	0.9737494784423574	0.9835256383606109	0.9812481047806183	0.9894135111883693	0.9965758527376586	0.9947922937407311	0.9983012686817182	0.9989524560545915	Shirer_networks
1160	0.6578007011288196	0.7354141000066884	0.9494684394417885	0.9484123656264069	0.9788043159672982	0.9643336784597125	0.991562065871409	0.9914811778465114	0.9947141891024783	0.9950032828097297	0.9968913593948757	Shirer_networks
1161	0.8140766075574997	0.9014192113723196	0.922501772421328	0.9025985363396573	0.9817447610761119	0.9586541123046806	0.9875857387632955	0.993990517247302	0.9937199559829231	0.9979726115710051	0.9993447348600832	Shirer_networks
1162	0.9091469026613255	0.9631358151336731	0.9487232983864533	0.9500197339865941	0.9822814155799001	0.9845305518401689	0.9931612570227359	0.9954690208702	0.9924351851310261	0.9977280160437885	0.9974190941621909	Shirer_networks
1163	0.7936338836983322	0.8662154601749952	0.9453614412606315	0.9779115621238152	0.9661659490858783	0.9837812189935503	0.9860919572052942	0.9947640866644105	0.9964829717552859	0.9979024880323752	0.9986571595154712	Shirer_networks
1164	0.9348268069336965	0.7851047924143818	0.96025000507921	0.9075987244011501	0.9884487304171821	0.9782462404890233	0.9934957050558937	0.9869792282452168	0.9970543995318203	0.9980188270637057	0.9985944976772347	Shirer_networks
1165	0.9200910949841348	0.8806083337418009	0.8244107114172816	0.9526014362430368	0.919968967695326	0.9816692306712025	0.9931873634419709	0.9962847524540029	0.9971545523904037	0.9980688658639297	0.9991690311381045	Shirer_networks
1166	0.8534606262845126	0.9635472033030053	0.9648729374848696	0.9534853946301537	0.9810618997210796	0.981725318379993	0.979225398263667	0.9916057561088509	0.9953075126847457	0.9995717606828729	0.9988287543779859	Shirer_networks
1167	0.6663066176503658	0.8954300603455794	0.9403053309519184	0.9193361156187178	0.9700682091088839	0.992953116235948	0.9884037131713272	0.9972868427581794	0.9979870357901045	0.9972930320860645	0.998624823094002	Shirer_networks
1168	0.9055321502741709	0.9357148832816591	0.8125239212999366	0.9736625197776643	0.9729009826920543	0.9591587319276582	0.9853871241471646	0.989419831102085	0.9943791781851932	0.9977801071758123	0.9974160558119322	Shirer_networks
1169	0.7476168196628987	0.8455019615212418	0.9077077197483006	0.9200041681667462	0.975941408304103	0.9777053874466906	0.9851301212898387	0.9877819982120136	0.9949723898487731	0.9971658539704273	0.9993993585963623	Shirer_networks
1170	0.8825423795925442	0.8644194251059796	0.9178031827859948	0.9361335057088931	0.943794612418716	0.9912922794762286	0.9914840656707075	0.9912119736107763	0.9966484116216244	0.9963995297622333	0.99895640254827	Shirer_networks
1171	0.8092099459947886	0.910712641487275	0.8840370854848356	0.9307242894542105	0.9860899688688616	0.9922587294239494	0.9875836092225027	0.9868535755305539	0.9959337707465996	0.9965900821614208	0.9987581202307444	Shirer_networks
1172	0.7467623719538339	0.8968387619366258	0.858582418480172	0.9339464564639748	0.9693155334544641	0.9810170299427801	0.9930572016148279	0.9956784326661419	0.994269281149381	0.9962081475887008	0.999107995302047	Shirer_networks
1173	0.7902074476559504	0.877174018618337	0.9769923138512471	0.9729211279472076	0.9690196865636068	0.9768984774220765	0.9883521185273023	0.9965863049992323	0.9918260427584858	0.9971729597624717	0.9966660226912023	Shirer_networks
1174	0.9428575001180152	0.8871041742933016	0.9243570337847202	0.9579055732038876	0.9835107716661334	0.9667948705904351	0.9828704699649284	0.9980973784712693	0.9954424227660312	0.9990644805913974	0.9988201203945435	Shirer_networks
1175	0.8239561307771542	0.875977222168802	0.9440133332556102	0.9509826685385305	0.9509523247027757	0.9892707166576016	0.9901141769103667	0.9930132197863719	0.9979148140656399	0.995794037407427	0.9986932590037148	Shirer_networks
1176	0.7582723898020964	0.892216319559441	0.955942683310872	0.9674180688089202	0.9805233461335993	0.9806249334341983	0.9964209802194534	0.9931784993647583	0.9970854319981932	0.9967449588382779	0.999565171211566	Shirer_networks
1177	0.8872526606515423	0.9475094194529529	0.9473188694244408	0.9325672382150375	0.9614395557155713	0.9782405995351853	0.9899219428731445	0.9844942561009729	0.9961522340847284	0.9945984932078826	0.9983307503791563	Shirer_networks
1178	0.866859823340417	0.8974851255955942	0.9379703352474633	0.9754791274745254	0.9664081046662221	0.9804463153423835	0.9871516723598159	0.9940517072282694	0.9955380223818511	0.9970546948521926	0.9977343503876754	Shirer_networks
1179	0.8290909241302654	0.9213161990641319	0.9176878583152209	0.9615250115271299	0.9850818337996601	0.985314679690668	0.9968213315981411	0.9927487995263635	0.9965699409801071	0.9984560246231443	0.9959531359354188	Shirer_networks
1180	0.6257809637327592	0.8629457904916318	0.9011062741824278	0.9248236794711955	0.9657928884583518	0.9757459317449	0.9946906661322353	0.9951522523662765	0.9964249255569513	0.9981552313008079	0.997980699666349	Shirer_networks
1181	0.7666597063567735	0.9144402995836478	0.7609765707705435	0.9650683895179845	0.9640976759450264	0.9830829144159545	0.9875429688245845	0.9960553305118334	0.9958428269688142	0.9986117203876632	0.9991910882243844	Shirer_networks
1182	0.7214892301586968	0.8559204505025342	0.9641318609278131	0.9727411066027012	0.9695972046676267	0.9712130707523581	0.9927404247677909	0.9931926913034067	0.9940280650640725	0.9991892844464481	0.9990252942068312	Shirer_networks
1183	0.7903451715088119	0.8872829346051189	0.9332953472327505	0.9694897301005158	0.9695421784880729	0.9622628861281164	0.9784331995837203	0.9941998716534941	0.9969879541400091	0.9976023309743121	0.9979061854776922	Shirer_networks
1184	0.7720828313571805	0.9002265985336915	0.9165554874439924	0.9633433684784101	0.9710055843816375	0.9765157973200851	0.9756316155980786	0.990601696772464	0.9941528028940971	0.9971247742478888	0.9989264574743163	Shirer_networks
1185	0.8202274361850704	0.7850775147087621	0.9053636178680811	0.973687587706458	0.9846749859245103	0.9806068403463969	0.9800476104839229	0.9930570861638772	0.996706368193591	0.9977059347514465	0.9963390717799644	Shirer_networks
1186	0.8151783140163584	0.7673956475252648	0.929118040278758	0.9766258368216694	0.9773919099496469	0.9625558235141836	0.990513037614549	0.9968653916961949	0.9967495621356668	0.9972258109350571	0.9989766437254799	Shirer_networks
1187	0.9425774060781325	0.8420927093615127	0.9134222962210632	0.9867250162156767	0.9789224438221001	0.9657261545355136	0.9892001967896007	0.9933066303482794	0.9936952215973641	0.9986165239040281	0.9991742158391925	Shirer_networks
1188	0.7669441821012962	0.8565836571728225	0.8785261745944517	0.943649734210274	0.9355366589957756	0.9670106558198734	0.9952060357568282	0.9836548989288427	0.9960158169295742	0.9967988785268622	0.9992244999847633	Shirer_networks
1189	0.9230117357303609	0.9218420877094772	0.9592217802160405	0.9596171513658991	0.9839953457425996	0.9854592122981984	0.9912749110250291	0.9945433174988308	0.9990564353200375	0.9970758875694125	0.9985885721221001	Shirer_networks
1190	0.6450662683107513	0.9213679633608334	0.9544027892288995	0.8728952391463735	0.9426021226356625	0.9857929181595524	0.9807803372618358	0.9921003513730432	0.9978410475490004	0.9983035360177905	0.9985520787275506	Shirer_networks
1191	0.8678499140539766	0.9099578225263559	0.9319426024040697	0.9400861823471537	0.9831078116460081	0.9953999907989967	0.994805691341075	0.9970175137212813	0.9940916812511491	0.9959526261185145	0.9988064041568723	Shirer_networks
1192	0.8172002781971145	0.8600406901311524	0.8307727733290892	0.9247669767840012	0.985420820375373	0.9751090187750799	0.989339212197694	0.9942273618308642	0.9957020555679121	0.9981569108187025	0.9988640944596537	Shirer_networks
1193	0.8280725132195595	0.7831724575859	0.9532442520163691	0.9057843134511909	0.9641900810120797	0.9840757974684039	0.9852567364428702	0.9845640121408846	0.9969277034529334	0.9980532514668555	0.9992112913995397	Shirer_networks
1194	0.6666268759357274	0.9376549651558886	0.9004844672776107	0.9195000682211796	0.9771845358197087	0.9674428108162172	0.9928841058514124	0.9920167203293497	0.9960695661783747	0.9969290934939602	0.999001272066682	Shirer_networks
1195	0.8669762681566215	0.7598769379380192	0.9494044228429079	0.9113256056855653	0.9568957206650919	0.9732328126861693	0.9899804517182056	0.9961296559343467	0.9958604506841258	0.9986228733441773	0.9984751289295257	Shirer_networks
1196	0.7469274707412914	0.8830104804217447	0.9171261906027584	0.9697239159593625	0.9880703386122595	0.9833110974690056	0.9796985407116487	0.9792310420979665	0.9958201764932808	0.9976358252835065	0.9992208466369018	Shirer_networks
1197	0.8290418893222955	0.8187693739349768	0.9284703257167606	0.9437576924029782	0.9870188023044046	0.9763584192867509	0.9889940268185679	0.9961540753877581	0.9956651853818237	0.9956789172820024	0.9992255640293906	Shirer_networks
1198	0.7857298081216318	0.8799202717607387	0.9131738545254862	0.9762452756803508	0.9643954221523812	0.9815110029232283	0.9965278015884813	0.9941531385874166	0.997564981875428	0.9994013409993298	0.9992179310169529	Shirer_networks
1199	0.8368590906646197	0.9261783281163416	0.9395417405429263	0.9417891779942964	0.9540402956717094	0.9897897975339998	0.9926544365952082	0.9870790729617804	0.9985147073286913	0.9977268982831157	0.9981445792804838	Shirer_networks
1200	0.7074829293546564	0.8430630847433711	0.8835095234505403	0.9659241278723546	0.9780274648050736	0.9811476517219253	0.9808611279628446	0.9863367359877484	0.9978726304828867	0.9977975761511881	0.9982285417492753	Shirer_networks
1201	0.8568334469041123	0.8852631843781908	0.9523413129669559	0.9381248279308345	0.9745819423374105	0.9864834718889304	0.9934914094638856	0.9921527537893069	0.9954075040606841	0.9976518913908653	0.9991909456663086	Shirer_networks
1202	0.8123674710095827	0.8996442845847126	0.9734787475055472	0.9884236627790637	0.9775945823499446	0.9886137406237537	0.9921410452064241	0.9876419969549478	0.9966145351642665	0.9976721206136057	0.9990703712693283	Shirer_networks
1203	0.7992305037021246	0.8821834104996984	0.8762495324766489	0.9768418250951925	0.9836942079796761	0.9665352444785543	0.9684223138442911	0.9972103052711193	0.9973686377140097	0.9985697219721941	0.998655902001292	Shirer_networks
1204	0.6333988390881888	0.9581886586027191	0.9856978062065271	0.9037266946250362	0.9709913674360805	0.9709548268134303	0.989434174975535	0.9935306881326063	0.997076111541663	0.9986348879140223	0.998806408204989	Shirer_networks
1205	0.9496700094054246	0.6636774603754897	0.9679956317795994	0.9241875995611646	0.9627051593491354	0.9853126509455361	0.9886162514944481	0.9919471055945	0.9938290700062693	0.9985160547159243	0.9989892254133578	Shirer_networks
1206	0.5592494534824421	0.8034142958783741	0.9288384984465964	0.9520264719437335	0.9711023931867964	0.9756598397524168	0.9904110701695454	0.9937296318233568	0.9970726355386924	0.9974651098037454	0.9987675774939552	Shirer_networks
1207	0.8767504123862075	0.7639433056489762	0.8790022492664653	0.963456669918075	0.9626236116080727	0.9764504095893886	0.9845183047920798	0.9923664470025414	0.9986807015952459	0.9988349017830173	0.999464560783297	Shirer_networks
1208	0.560156438102676	0.394876951071355	0.9374141157346437	0.9749144346426277	0.9644277047225063	0.9859602646434563	0.986469817734136	0.9894069493604033	0.9943235681607603	0.994667426676444	0.9977019708849233	Shirer_networks
1209	0.7541422026714485	0.5659164937764973	0.9683206779864822	0.9594238069527472	0.9696408522868981	0.9802133551472155	0.9960513148399935	0.9877403961144624	0.9985975012181281	0.9979275999787683	0.9986770008621566	Shirer_networks
1210	0.7762429741977884	0.941613910028005	0.9320024161380861	0.8924153627408273	0.9875619843190595	0.989973277081978	0.993084678907751	0.9939815051075318	0.9967467947627768	0.9988547188671512	0.9994786961226997	Shirer_networks
1211	0.8112483419086539	0.7580228834344482	0.9367266018039357	0.9758724431228238	0.9747362800884067	0.9893286896348046	0.993138728742341	0.9940716671560558	0.9939271571775541	0.9983569232646758	0.9979755039049328	Shirer_networks
1212	0.7792353890123613	0.96150005237662	0.8044458343071316	0.9705730050213333	0.9785767823549691	0.9667583941300434	0.9925756631268182	0.9884776599606363	0.9955255059603911	0.996054575443853	0.9975799609232019	Shirer_networks
1213	0.7361057757656708	0.8644134876889211	0.941737408652745	0.971219378858926	0.9857752567971101	0.9881895844868006	0.9917801634781527	0.9927085018460182	0.9974553845211347	0.996960780164069	0.9995128525583111	Shirer_networks
1214	0.7590716172596426	0.9523069947548174	0.8721936432842086	0.9638078482721049	0.9786597555132954	0.9862569083893118	0.9881793546373316	0.9922588306658127	0.9953747155606605	0.9973458097465566	0.9989808322137901	Shirer_networks
1215	0.7396170275763948	0.9086016991934378	0.9314020034445238	0.9598160088593695	0.9430895993073702	0.9790155910178778	0.988950246608943	0.9961109512369566	0.9979338875314495	0.9982513898951104	0.9990295705713585	Shirer_networks
1216	0.6928972684326282	0.8840300247068766	0.9279460848481704	0.9666842741621843	0.9892982700452982	0.9894832657478774	0.990968218492324	0.99362770607033	0.9960698661872516	0.9986030917555828	0.9988006297552599	Shirer_networks
1217	0.8469322706187838	0.9212729574923528	0.9511027122612495	0.9430780880078463	0.9746002359201758	0.9768328832861118	0.9839509800564891	0.9941974231915763	0.9978071648521735	0.9976354652573038	0.9980779857941418	Shirer_networks
1218	0.8284713877764945	0.9256771424305432	0.9623033334391393	0.9678315802618145	0.967103780001747	0.9874345532741072	0.9857215690818848	0.993142953777867	0.9969149266442185	0.9922762250549563	0.9987563974793994	Shirer_networks
1219	0.8307636083779915	0.8181709883148415	0.8497230541267285	0.9669737836441265	0.9780195953241481	0.9891630128419497	0.994621647990397	0.988407388767544	0.9963298181349903	0.9971238084972815	0.9986506035948371	Shirer_networks
1220	0.9322074729793037	0.8236919400915259	0.9454801836928456	0.954361078037578	0.9725459829974805	0.9915762338734158	0.9812044767451611	0.9932745362584379	0.9964757734567478	0.9979181652521825	0.998077130124331	Shirer_networks
1221	0.8082046824686704	0.967755890137781	0.9539470671863592	0.8939064708735448	0.9823681137084752	0.9890505252365731	0.9833326296475066	0.9963025663688216	0.9976593151864586	0.9982695273625704	0.9989940231517874	Shirer_networks
1222	0.6743646468549939	0.8245453862121936	0.8897455672684467	0.9686385978522162	0.9784108427377508	0.9824817117413802	0.9838641256288239	0.9924623650460148	0.9975142066927576	0.997303671302797	0.9982784369340787	Shirer_networks
1223	0.8134732992908419	0.9079900067841031	0.9629832853169449	0.9775273096645901	0.9790187808892853	0.9856725819918558	0.9926575315468067	0.9923308943619431	0.9947829656577702	0.9976241921444323	0.9994441720737429	Shirer_networks
1224	0.8092796562395195	0.6710267451056076	0.8957149469566306	0.9232191436093764	0.9456411788195009	0.9902376777761184	0.982089478089138	0.9951946024687173	0.9959399228111969	0.9992930257648751	0.9989452737224556	Shirer_networks
1225	0.43573965972807743	0.9587530678400485	0.8663279760174654	0.9327819177186853	0.9519815195328452	0.9917647394639767	0.9924921711485666	0.9891750426567689	0.9969854105734348	0.9974345024200725	0.9982300210609478	Shirer_networks
1226	0.7962974533700202	0.8616055218964354	0.9154281362322625	0.9706209250057903	0.9491100224015703	0.9869866494845898	0.9810804294600819	0.9933712953593999	0.9985285797477459	0.9981045541879241	0.9985196071916025	Shirer_networks
1227	0.8723259620126241	0.9596368657542331	0.9049027376528156	0.9632311577454321	0.9823550753252357	0.9582666335406963	0.9909390593827418	0.9907739989856179	0.9969413160667011	0.9982184694733282	0.9991401208822401	Shirer_networks
1228	0.6526803333039197	0.9246162638184668	0.9325731551239107	0.9824482725693772	0.9787701054687709	0.9752513081059144	0.9824745782817723	0.997446199306887	0.9964783584505817	0.9985657549372076	0.9988614576174539	Shirer_networks
1229	0.7523990294000769	0.8919303954974391	0.9300337276609687	0.9336407299212749	0.972368865724061	0.9747020952511631	0.9857945283901622	0.9923026834566859	0.9964708406568905	0.9989388670902037	0.9990463124120463	Shirer_networks
1230	0.9105226599978615	0.8395895734331362	0.9388032048808566	0.9710583499206229	0.9783786526147642	0.9715118877284661	0.9903542189280097	0.9924383005269379	0.9971854143637449	0.9983335185648852	0.9992146012134553	Shirer_networks
1231	0.6385956913532539	0.9438102543289406	0.9769601320464799	0.9654861261068872	0.9740529636380009	0.9872762980606528	0.9905186623323345	0.9907286660578661	0.9946030312340708	0.9946679654110246	0.9983039181206803	Shirer_networks
1232	0.6493019365672735	0.8919055173197146	0.9652369937401448	0.9764105594003746	0.9707884979029742	0.9762439980773412	0.9870233503750346	0.9908673261650277	0.9971778787547493	0.9978756953806057	0.9984005875937283	Shirer_networks
1233	0.8835116266199848	0.8096801780925525	0.8485600439728155	0.9713533475833134	0.9843548122781735	0.9723108450918084	0.9935429335516838	0.9907488033091614	0.9913809739871344	0.9975591197444234	0.9991468345048422	Shirer_networks
1234	0.9330538072720047	0.745458322102704	0.8663183109739501	0.9271167710293522	0.9644437434917823	0.9943437591868298	0.9921149855564435	0.9927631386601983	0.9928896334717843	0.997334096386394	0.9984729553681084	Shirer_networks
1235	0.8697270254210058	0.803801179300821	0.9208332669455996	0.9085742195193818	0.9706347879780868	0.98567484684928	0.994003318453844	0.9963649125308899	0.9948727073941472	0.9979132324659937	0.9980016896184829	Shirer_networks
1236	0.7598120595894419	0.8896613806914248	0.922502862998914	0.9551293713914057	0.9730476342955718	0.9481129265327166	0.9728414185716885	0.991912659036924	0.9961638464108001	0.996790336063442	0.9992860452730894	Shirer_networks
1237	0.9118086752539195	0.7962713719522968	0.9187517672197268	0.9331052941605773	0.9453574184767459	0.9896830859616372	0.9875641683417207	0.9960572947643849	0.9966366377175236	0.9947626058829228	0.9988624521299017	Shirer_networks
1238	0.9027574457019913	0.9332599132983148	0.9545618027683711	0.9621530328642569	0.9604684102067003	0.9871222045302823	0.9936782090873717	0.990809537880964	0.9987013387898636	0.9982829971579158	0.9993403321547042	Shirer_networks
1239	0.5613421166237029	0.5375145222959994	0.9314682830121226	0.9529446712003575	0.9673308778748441	0.9831653850757296	0.9890172132454692	0.9887350482832196	0.9970194471915057	0.998552374357546	0.9984982556510413	Shirer_networks
1240	0.7997278506844056	0.8286272370440114	0.949874397617038	0.9915575214582726	0.9433982726120915	0.9828428395148323	0.9913520576983754	0.9901273928153725	0.9963353598764921	0.9973775130010007	0.998025516696279	Shirer_networks
1241	0.8657040761480617	0.9142456065409557	0.9534149886235532	0.9271634298276263	0.9891197624925238	0.9831569976442238	0.9918632878789362	0.9890144488623152	0.99628580035497	0.9993164324601366	0.9983650703090645	Shirer_networks
1242	0.8101047517007308	0.807429736724546	0.8860893684688941	0.9784161340388442	0.9825505015538019	0.9842686120252198	0.9836193763841924	0.9936107230669212	0.9932291483849491	0.9981189420334644	0.9989840800644505	Shirer_networks
1243	0.7767156176885749	0.9542021825165383	0.9619908199712928	0.9839487632674676	0.9712794778636633	0.9847419793154812	0.9838986211339248	0.9954850923789444	0.9943084366355919	0.9945585770938885	0.9988554794452541	Shirer_networks
1244	0.8172967573607625	0.9145563939037682	0.9041258070119731	0.9594288743406303	0.9818897609668189	0.9796073590689807	0.9956831581809535	0.989283446959493	0.9968210691156085	0.997360201088419	0.9963260427463472	Shirer_networks
1245	0.8243676559964852	0.9264640823558207	0.9405108793454435	0.9735263976740711	0.9485457127547194	0.9826006269820411	0.997384647849573	0.9942735432351222	0.9960364603179276	0.9994856561662036	0.9978883332929569	Shirer_networks
1246	0.5715884508530908	0.9070655632510843	0.945128916697221	0.9219034873672567	0.9730082052215931	0.9725787653335985	0.9815952602366078	0.9895813202565162	0.9980316686784351	0.9989591739789758	0.9988689348613691	Shirer_networks
1247	0.7193234802133857	0.7659205188835692	0.8558826803535873	0.9425209772813432	0.9901256744373766	0.9658201126507133	0.9877723427622973	0.992821553937162	0.9955802086860722	0.9990405104049418	0.9989768877988159	Shirer_networks
1248	0.8594007131490944	0.8581040140734041	0.94809523774563	0.945674208028273	0.9680910182851163	0.9830860127802428	0.9949586491118118	0.9973685375154876	0.9968449612745345	0.9985086971435846	0.9995094437112522	Shirer_networks
1249	0.7427185811964352	0.9501142496546326	0.9429718934753641	0.9279474959961529	0.9715929416778626	0.9701061259243593	0.9900892357698919	0.9956445138486838	0.9982758173274333	0.9982411289712916	0.9979371859020087	Shirer_networks
1250	0.3840963643363255	0.9105565376759117	0.8772420768390145	0.9436710031288706	0.9732453387585447	0.9701888211249039	0.9807393545932039	0.995731794218372	0.9947606242476947	0.9988577976244262	0.9988951378206767	Shirer_networks
1251	0.9523370000579617	0.8668035775611422	0.9816158843080197	0.9534226824901044	0.9808077705515599	0.9667640309502956	0.9874348888831426	0.9944920137811815	0.9966241377821703	0.9973032470974107	0.9979371760215305	Shirer_networks
1252	0.8910010364877463	0.8842131716848195	0.9501798743254213	0.9504077839862752	0.9805050871377169	0.9857877285960488	0.9874864381581696	0.9975867201338439	0.9923024947801575	0.9976568300161281	0.998417808473169	Shirer_networks
1253	0.8479272618712093	0.9352124291255628	0.9482923130746685	0.9532420851366662	0.9607090568875747	0.9922602040407587	0.9955781592527437	0.995444746250953	0.996647839854258	0.9992998539488105	0.9992064024875681	Shirer_networks
1254	0.7030265622151325	0.913895519250504	0.8643638677197	0.9733627622178891	0.9702608533421114	0.9514908254994044	0.9948084474955153	0.9940413107078034	0.9936580609781731	0.9981101347725165	0.9982169514930073	Shirer_networks
1255	0.9209506863762117	0.8185388852445605	0.9659785156977787	0.9824404234521888	0.9557325186584996	0.9747193799672474	0.9959452984563419	0.9920505717741531	0.9971962514306663	0.9958485133231133	0.9984345787010018	Shirer_networks
1256	0.6502086691528713	0.6329025031923523	0.8072906652266887	0.950259429676772	0.984107220535562	0.9763076053631647	0.9952485664576242	0.98857550462855	0.9970005225047941	0.9975587039835678	0.9984567179743181	Shirer_networks
1257	0.8639463356010639	0.9114338474893975	0.7803539905135808	0.9015763136873818	0.9840140881336523	0.9948178312047431	0.9923351579635069	0.9916666878454143	0.9985105593880077	0.9968777629622411	0.9990333680724364	Shirer_networks
1258	0.8838283495161865	0.9326258787115129	0.9589886965031754	0.9560394550755721	0.9280872515401744	0.9887227450489511	0.9927897432185723	0.9946572738226422	0.9941489812841552	0.9991846229792	0.9984356073777396	Shirer_networks
1259	0.6267834706212021	0.763397279322999	0.9011180298447121	0.9684238925373027	0.9307603681559983	0.99126690366808	0.9828003551223579	0.9952507588809351	0.9952231346950953	0.9996527965185448	0.9991403112268735	Shirer_networks
1260	0.8940960255200596	0.7141723682948127	0.8439712137119899	0.9592796934491196	0.9782683534655717	0.9773943590647054	0.9851876405172151	0.994748542449266	0.9954495550069368	0.9990758337885388	0.9983740384140707	Shirer_networks
1261	0.7219856239116677	0.9194926561824053	0.9655250557542142	0.936674343000933	0.9755258053589352	0.994717906944165	0.9876315316612749	0.9972683837712053	0.9947921159620818	0.997723322528336	0.9979514879180849	Shirer_networks
1262	0.9040449036710514	0.8718277235626947	0.7631681336439975	0.9807474383298971	0.9437284820032319	0.9795814087395647	0.98713096226368	0.991648944494353	0.9980232706026367	0.9989990115921753	0.9986138725685612	Shirer_networks
1263	0.7257564580838369	0.6571325572954501	0.9126398325030414	0.9531485014490882	0.9580595093860524	0.9711309658795988	0.9881792623461125	0.995002894421074	0.9927913655108805	0.9966572934759551	0.9988186299558729	Shirer_networks
1264	0.7726134176914949	0.9114425101855745	0.9391606702171673	0.9550659003802897	0.9820327127076776	0.9868874029784456	0.9777736169683039	0.9956436549225708	0.9925680691951885	0.9987815628701309	0.998789280015725	Shirer_networks
1265	0.709072044378249	0.8582361062571351	0.9423971159296307	0.9840422894438319	0.9796684992865643	0.976652773992577	0.9790111133286278	0.9948372230360801	0.9967549825130851	0.9974952109180867	0.9986630688751293	Shirer_networks
1266	0.8549222063162274	0.8604854778403748	0.6941233991418303	0.9610211852112531	0.9407179065959118	0.964447134082814	0.9832336388572909	0.9964927696262731	0.9983873886583553	0.9968473471120964	0.9990139695969493	Shirer_networks
1267	0.8222874572498747	0.8228456853185211	0.8892437814502131	0.9759285943676661	0.9892678465770518	0.9767637622113581	0.9935087825933915	0.9927306461017193	0.9930390836224667	0.998140133519226	0.9985456777615448	Shirer_networks
1268	0.7587572738672281	0.8360431409492162	0.9240726303176219	0.9432458521085412	0.9792120208798556	0.9900267265841987	0.9838766371007797	0.9964840031788794	0.9969746763223439	0.9971664819798872	0.9974146240676591	Shirer_networks
1269	0.8930597509282042	0.9134786835100107	0.966456582390585	0.9583767091398112	0.9838883246454222	0.9877635394948997	0.9946595863398202	0.9982454325128134	0.9954170220695858	0.998284529905352	0.9992957496360029	Shirer_networks
1270	0.8575853027262057	0.8506373337033277	0.9066873195493524	0.9585841626952839	0.9897085708454524	0.9607594070697462	0.9867426730732969	0.9967951194525991	0.9948679273492862	0.9967766193988392	0.9976774345443019	Shirer_networks
1271	0.8595768170879591	0.6022221133219516	0.9424973836508903	0.9676550325555788	0.9635880917219437	0.9878577851987864	0.9792437159980527	0.993725264355807	0.9965610938012192	0.9969143273571568	0.9987703842107469	Shirer_networks
1272	0.8545446080988442	0.9606447000791862	0.882899839462968	0.924274365642854	0.9395826287984054	0.9918002631214726	0.9956668876412346	0.9926800733864338	0.9951946631325534	0.9987894971599638	0.9990897514219699	Shirer_networks
1273	0.8828333705476035	0.885884660257193	0.9748680103817684	0.967215803063271	0.9763483747186728	0.9901237360184894	0.988303178492939	0.9943262504067278	0.997197049601522	0.9981975646309356	0.9987961533236466	Shirer_networks
1274	0.5050744776065006	0.8440124681049541	0.9134277786371423	0.954322379225094	0.9920106278928105	0.991348768736533	0.9952123109424779	0.9922106310494714	0.994395598794309	0.9924294406314986	0.9966715226789058	Shirer_networks
1275	0.7020904170668707	0.8759494764373423	0.7730767850571976	0.9521425763897466	0.963191211659684	0.9715384813680685	0.9912287843078765	0.9961696571726709	0.9965381668209634	0.9952746804397576	0.9984751385521929	Shirer_networks
1276	0.9578532061385703	0.9140012892998266	0.8436837299662392	0.96982734266791	0.9640894865477132	0.9804555311193528	0.9823206435145432	0.9845278476141395	0.9989228125236501	0.9977153919023489	0.997908287699647	Shirer_networks
1277	0.7421573508852943	0.7312984478244109	0.9205740521479863	0.9568963867045839	0.9762791656794673	0.9908638443727287	0.9653527429462974	0.9953012336149776	0.9956728603474598	0.9982326447792682	0.9990747240214917	Shirer_networks
1278	0.7746077352331354	0.8511929031851697	0.9597199332722169	0.9555176840876238	0.9656219565699858	0.9671536458086903	0.9794557591988007	0.9933010583084223	0.9976772738638554	0.996498301975141	0.9989038783744093	Shirer_networks
1279	0.8245846873197165	0.927152857974512	0.8945186721783212	0.9653939852330301	0.9538539887997574	0.9908050951989693	0.9944159433529483	0.9977788839986224	0.9954388546929158	0.9988779219365127	0.9980764764319671	Shirer_networks
1280	0.9145525189259038	0.8909050611197566	0.7847031361068487	0.9737687497581693	0.9800942045619401	0.9792542202295615	0.9827856884599329	0.9944900255368664	0.9976288388858666	0.9993079398585615	0.9982409529639377	Shirer_networks
1281	0.9212306980553719	0.914932354704796	0.993136578755051	0.935379380535422	0.9708871045775562	0.9905465043624925	0.9837641651698569	0.9878574367330637	0.9964245068376579	0.9977623887695609	0.9996899371144407	Shirer_networks
1282	0.8314742009089899	0.9607475344300571	0.9073861232824343	0.9491584524655482	0.9423611751306846	0.9726345615567666	0.9821112469653179	0.9955622714410517	0.9966988046144837	0.9978563936704281	0.9989914869603225	Shirer_networks
1283	0.8146605288704093	0.902286352531981	0.9555660303052519	0.9506826671222786	0.9616492237054051	0.9889877212049192	0.9921708588184388	0.9942229764773521	0.9974908087069808	0.9980701094719069	0.997086480500728	Shirer_networks
1284	0.8268103385693508	0.8609234339540286	0.8903968626931742	0.937787101401157	0.9757151137973641	0.9847348265331514	0.9932738242349015	0.9878193950864264	0.9931749172505586	0.9980734824402712	0.9973614867907153	Shirer_networks
1285	0.845456199441094	0.7471340471874155	0.8620219578005637	0.9596394056794276	0.9845906872283614	0.9787386637711708	0.9852636700055993	0.994415308685322	0.9954208216407601	0.9992463363080054	0.998271815773198	Shirer_networks
1286	0.9586360654452389	0.7491797844415441	0.9389426633769469	0.9585303934956371	0.9896155958163104	0.9883266511150196	0.9938268865027815	0.9962268153725209	0.997609195420057	0.9987956956052607	0.9991545147995355	Shirer_networks
1287	0.7393022859126215	0.9198312516667411	0.8413192099145317	0.9604177104351344	0.9676554893980027	0.9760801583819323	0.9885148141278599	0.9893793114320212	0.9951317561654589	0.9979665931606796	0.9985568219923355	Shirer_networks
1288	0.9091808055381418	0.8373773012371964	0.9494444590435708	0.9201930526898452	0.9720106815112028	0.9848766717088234	0.9932400340512747	0.9946441382580504	0.9945511555967559	0.9977185613883184	0.9985382834120684	Shirer_networks
1289	0.6095611581572267	0.8394276634140122	0.943292261842332	0.9763437500589982	0.9777945923312457	0.9679297223817138	0.9813916948342859	0.9955542857773458	0.9973317098356171	0.9976643582307083	0.9986310346936297	Shirer_networks
1290	0.8391614672145836	0.9462948273925328	0.9055304817094755	0.9549370464205873	0.9700652374661616	0.9780379923432372	0.9927355468756188	0.9930271918733803	0.998281635887011	0.9976823773329678	0.995809595214186	Shirer_networks
1291	0.8592234528962308	0.9247676415082577	0.8687074098426197	0.935587697624696	0.9849102571191544	0.9899820450349013	0.975739855590196	0.9911004402324277	0.9853182992153184	0.9991128094648074	0.9989139446507396	Shirer_networks
1292	0.7613340068897139	0.8471781139545072	0.9143813237457403	0.9694791575340427	0.9747379675443618	0.9819898424808304	0.9896382451706236	0.9883222927818549	0.9979629308315529	0.99399263976032	0.9991402534874848	Shirer_networks
1293	0.8166556161885622	0.8719460719368343	0.9360509754464408	0.9802500646691277	0.92424369368435	0.9529596403269767	0.9865279402340482	0.9945188990638059	0.9950787788078111	0.9981887968407588	0.9980406142755837	Shirer_networks
1294	0.8107573969270065	0.5818664522957414	0.7995896952996295	0.9791844079499978	0.9809455333402327	0.9828133314253176	0.9880532208335019	0.9955762478802355	0.9850754650082885	0.9956957865383913	0.9984055329512753	Shirer_networks
1295	0.8114090200309096	0.8029029185126244	0.9313678529929181	0.9608747770696463	0.9696366339896152	0.9812472284103804	0.9878891446330358	0.9860547008399294	0.9985122795357457	0.9979772901451679	0.9993625433256181	Shirer_networks
1296	0.6403605213356514	0.9159456008341385	0.8566174426736526	0.9132486566596196	0.9886753372133921	0.9817552265676001	0.989891459968056	0.9897947276510819	0.9951552027523368	0.999037351437158	0.998298002622529	Shirer_networks
1297	0.86395324112246	0.9068743842544202	0.9542403896876103	0.9698995128002021	0.9844827613874677	0.976250657739586	0.9736412987573938	0.9880613957914476	0.9920876851770201	0.99853044954147	0.9979938819360966	Shirer_networks
1298	0.8508327593009364	0.9345024139992398	0.9630112012651781	0.9452591230102791	0.9659549330035231	0.9786962690445127	0.9692772169708649	0.9968680994645382	0.9983507068067594	0.9976862753360037	0.9992235711054291	Shirer_networks
1299	0.8671634299617814	0.8059034284150052	0.9615746978599495	0.9816748856537556	0.9497175652065117	0.9785534543726668	0.9941330346319264	0.9913762705200656	0.9979725159411179	0.9955653557662593	0.9981549466151541	Shirer_networks
1300	0.8803559614888183	0.7473302967841979	0.9002682947782015	0.969704032300154	0.9515882713753461	0.9878258676019054	0.9844339887266084	0.991991561051151	0.9968798949293399	0.9975786808273697	0.997308112856164	Shirer_networks
1301	0.8958654366342992	0.9424803086954701	0.9402225187179085	0.9209174386915193	0.9796055194647477	0.9809185288040836	0.9915493263015256	0.9930210893961122	0.9901236302236427	0.9987716479032391	0.9981989905450235	Shirer_networks
1302	0.4550057599566861	0.9332495300905764	0.967941202387645	0.9475491181583575	0.9192092407048206	0.9884894000418207	0.9863369078048739	0.9981307365470522	0.9898757843023188	0.9988579190023661	0.9961960258247653	Shirer_networks
1303	0.8749726076155616	0.8840702346884616	0.9137755972956747	0.9537995323548842	0.9681330748475466	0.9748456190835304	0.989990360846629	0.9879029235828203	0.9978054818058872	0.9975881694850796	0.9990580576001448	Shirer_networks
1304	0.8386240263372471	0.9208411439504929	0.8836490462083628	0.9387747153458785	0.9501135692102742	0.9858973465479021	0.9905071312993826	0.9939035747406939	0.9978334326225494	0.9982949318579459	0.9991357530573844	Shirer_networks
1305	0.7467172032087461	0.9263020230357082	0.9146356030948827	0.9785083205845988	0.9778921985603026	0.9886731177343046	0.9769740753502067	0.9905401406646317	0.9967319996658854	0.9934094045067268	0.9992370201361673	Shirer_networks
1306	0.9142617301349333	0.9430293382344422	0.9126906083424633	0.9759057546317861	0.9554092240411122	0.9861085934254565	0.9740514841677327	0.9935431701964902	0.9940969464592112	0.9992080877290153	0.9987975294146292	Shirer_networks
1307	0.8064383425409449	0.7937362882142128	0.8800892898844124	0.9718833509086492	0.9727900372703209	0.9870145226088625	0.9778477962975924	0.994228728101667	0.9938691806652896	0.99796183434836	0.9968580008309857	Shirer_networks
1308	0.9226757049440963	0.8704774023471047	0.9330789603905962	0.9459157641640081	0.9439691613730221	0.9929979387119868	0.9921845229692331	0.9920218041734137	0.9955829401898512	0.9990705185749958	0.9978744929393419	Shirer_networks
1309	0.8177904391217373	0.8250240472669073	0.9060441275478157	0.9839923546258063	0.9465462596587915	0.9845501415906668	0.9793112658433495	0.9930518135705869	0.9962310327909707	0.9974748469427837	0.998890551776437	Shirer_networks
1310	0.7374419734580129	0.8670002956560201	0.8955406799783463	0.9787622265532527	0.9785007886217253	0.9861616234973916	0.9921899048691176	0.9963782409575692	0.99552144630503	0.9982174942717497	0.9992171541004701	Shirer_networks
1311	0.6028900112488123	0.8250502238493105	0.9160014845338409	0.9514750439948063	0.962911058238621	0.984470269802371	0.9857203119988617	0.9900669480762017	0.9953452306617332	0.9959768556200002	0.999190431039435	Shirer_networks
1312	0.5266796580486582	0.7797512541376348	0.910481050996867	0.9591908228302254	0.964565388873148	0.9900488332181867	0.9926089108942627	0.9948797224471969	0.9982531150618663	0.9970330765571896	0.9970076727265924	Shirer_networks
1313	0.7337765460687621	0.8502173542496423	0.9193943841851375	0.9805248683656831	0.9668274623600841	0.9786657016057358	0.994027319929494	0.9927581398639368	0.9976368280948047	0.998684597418604	0.9986241847674417	Shirer_networks
1314	0.7364271926464443	0.8275115289059896	0.9653455565792548	0.9602454109979153	0.9360726595310767	0.9901218444605235	0.9920461037732333	0.9923732462749029	0.9961104395551162	0.9988093667914493	0.997878883069855	Shirer_networks
1315	0.835132678535851	0.8892034785553505	0.8859010107483726	0.9790870869537314	0.9583902191466864	0.9917837975094446	0.988590053328305	0.9886593469704116	0.9955138487381732	0.9979725553293741	0.9990170099451404	Shirer_networks
1316	0.7544639017627965	0.8972289837503268	0.9497576405396866	0.9550523877969673	0.9845898346777262	0.9954664125416427	0.9889615698987456	0.9968987659395633	0.9930765623948085	0.9972925194237685	0.9963589972571283	Shirer_networks
1317	0.7541837842304127	0.8276166562635789	0.9002435687114013	0.9620262100138931	0.990812218997758	0.9749424697513214	0.9900825194022491	0.9899781020659181	0.9949958487927708	0.9975312156943534	0.9982183455714562	Shirer_networks
1318	0.8457583697981578	0.8870319397098791	0.9315551316381798	0.979305918050301	0.9880590453399212	0.9900690761879472	0.9899483754561129	0.9964508451933991	0.9943630384482808	0.9978953425569562	0.9974263338028808	Shirer_networks
1319	0.4699817364211992	0.9488108653033642	0.9527419766923948	0.9747690657908079	0.9783692099042596	0.9796511249498546	0.9841366776717	0.9846261665278928	0.9972580263137176	0.9992426265023399	0.999266659595573	Shirer_networks
1320	0.8898327815548533	0.8430084344343491	0.868590986932403	0.9339537337125278	0.9636390856852499	0.9868127189790413	0.9872656783126398	0.9968227179827563	0.9974740325831821	0.9952018440928583	0.9984507728380816	Shirer_networks
1321	0.8611714603311622	0.9201566672130703	0.898764393664776	0.9605961649098734	0.9443436593831269	0.9683336503341624	0.993889700339358	0.9973559441682419	0.9954873306276696	0.9970698882926049	0.9984448640599203	Shirer_networks
1322	0.8889078177671352	0.6132075679010373	0.960716448628743	0.965519343033918	0.9714597804836748	0.9821602866263128	0.9863390243027987	0.990671796921334	0.9945167231131539	0.9974670105662353	0.9994060413553779	Shirer_networks
1323	0.5137837078411227	0.9288394585393897	0.9585904785292236	0.9620576302930596	0.9728738922062541	0.9845458421499924	0.9835816171675958	0.990002850885624	0.9952082086609664	0.9976606511667044	0.998461885950795	Shirer_networks
1324	0.731565061464251	0.9494735013856628	0.8228217007085402	0.9420420169317446	0.953788672496598	0.9907995403085915	0.986368148031592	0.9970218035466692	0.998612461174411	0.9975571045963589	0.9992565106969886	Shirer_networks
1325	0.7982918995450494	0.7811170553592125	0.9302347041796466	0.9179801744299705	0.9314018128521577	0.9893167962409	0.9668582850719747	0.9860142672729963	0.9975044307207525	0.9972372461612304	0.9989941451454809	Shirer_networks
1326	0.8545032828964421	0.8753045860411144	0.8859527058753537	0.9523633900257225	0.9883215282017382	0.9840116515764677	0.9961470189330532	0.9951128597106769	0.9889683937845791	0.9975321373098083	0.9978125825400477	Shirer_networks
1327	0.7139447152373493	0.8808826106829017	0.818665164809597	0.9550418889016544	0.9613099502179088	0.9848911580374267	0.9906632852408404	0.9911410196506742	0.9959922455781978	0.9988427860588978	0.9986809581390739	Shirer_networks
1328	0.7501216582476944	0.9134624420665021	0.9141781642030571	0.910540280077673	0.9341945269313396	0.9819471866779741	0.9865993990501916	0.9906908744160906	0.9955365247736673	0.9986995670840091	0.9971917136103946	Shirer_networks
1329	0.8211232390697358	0.8015653590062604	0.7696878278938618	0.9771135874200556	0.9783141572912044	0.9725534043704651	0.9920201817469818	0.9960917399733155	0.9950693144359817	0.9956696901176725	0.9990598970301805	Shirer_networks
1330	0.6096362622201292	0.761534223501825	0.98443142318921	0.9714494680561423	0.9807553763807784	0.9932574759323115	0.990523676709407	0.9981191173217092	0.9959026362560723	0.9979862851266857	0.9988807436683693	Shirer_networks
1331	0.8535208002457191	0.9421268514903205	0.8437072698139798	0.9637344527674391	0.9294903028302588	0.9488890489217846	0.9850689982101722	0.9892233645916155	0.997407713705776	0.9989337836821331	0.9966086576514084	Shirer_networks
1332	0.9232603941746821	0.8693719365723149	0.7281893030623254	0.9607581349326182	0.9807246987694527	0.9552505171701644	0.9842699479514154	0.9944658448408387	0.9976876812891077	0.9988953260990777	0.9986642864787276	Shirer_networks
1333	0.9333446348016956	0.9101943250193888	0.9284770902994132	0.9587687290353675	0.9860950181595866	0.9664549391882995	0.9812930638021137	0.9966543492866934	0.997056482747648	0.9991104152736328	0.998682997378256	Shirer_networks
1334	0.6787583187406552	0.9238797279453734	0.9585419496139724	0.9094442333310973	0.9705343175955634	0.987240185135234	0.9887643750785844	0.9962418548246716	0.997743424548162	0.9981836577691134	0.999160467023352	Shirer_networks
1335	0.6709979791574961	0.7554178749474423	0.881456543260096	0.9277844055096649	0.9778708336603483	0.9639822064772572	0.9896878237516491	0.9875092646827932	0.9967661997572861	0.9981014239848183	0.9992446550778102	Shirer_networks
1336	0.7405882213238902	0.8419239607610964	0.8889946090066448	0.9610693131197491	0.953280446003296	0.9818312302558883	0.9879311433160645	0.9922994928484505	0.996825139250023	0.9981319881292734	0.9975276096446595	Shirer_networks
1337	0.8989824574202016	0.8360783847474641	0.9260697983958883	0.9588079358236062	0.8933775345312822	0.969242222819487	0.991478693575216	0.9761991310005835	0.9969869259202203	0.9978785501479507	0.9973691637469991	Shirer_networks
1338	0.7700312964692897	0.8741243204939622	0.9629349802406261	0.9605754035116726	0.9801093183479328	0.9683351045869883	0.9822066787100241	0.9913891796202063	0.9953551370387737	0.9952925283544884	0.9978233616942097	Shirer_networks
1339	0.48804861423299445	0.8518515130549253	0.937773304590789	0.9728129180509054	0.9872725017676793	0.9435206519161905	0.9901774528581668	0.9927137574550342	0.9962552775596227	0.9979243614067127	0.9980378065455822	Shirer_networks
1340	0.595619373647917	0.7807737203967987	0.9302555743362197	0.9728453353684963	0.960480405951314	0.9432586723506347	0.9939462918238838	0.9943050753477272	0.9971388314425033	0.9976214295311565	0.9968848271776516	Shirer_networks
1341	0.8093720200357806	0.834664121511796	0.965056465866851	0.9693196518913424	0.9344083464122994	0.9641719956402872	0.9741282466727539	0.9903214726991343	0.9897139517474085	0.9973595385080796	0.9986596573438749	Shirer_networks
1342	0.9357041245282822	0.8711946800997635	0.9548289661679816	0.953993431029183	0.9504723615521147	0.9859480577623447	0.9805672855787978	0.99475642894659	0.9931862561113945	0.9991983909152696	0.9981490357898637	Shirer_networks
1343	0.8520382329373055	0.9264397675718521	0.9497195807320984	0.9629497912197873	0.9755426959294782	0.9736392247020127	0.9966704056505272	0.993412880850491	0.9962600697923658	0.9949011922634748	0.9977330501158914	Shirer_networks
1344	0.4782525144218694	0.913145445754174	0.9913191895706367	0.9022150492037984	0.9786541130965745	0.9823393112812218	0.9928038229883575	0.9933869392410338	0.9962958747558618	0.9970588486981475	0.9990662514564073	Shirer_networks
1345	0.40402218831842485	0.905410337581041	0.9177464732075513	0.9194733817387142	0.9591833988043045	0.9945646133087835	0.9953093040108685	0.9902858125555971	0.9944130540762808	0.9979547005217928	0.9991350273419399	Shirer_networks
1346	0.850397334021868	0.8382936942231562	0.9147236074503325	0.9615752633791241	0.9718075941193294	0.9807834596899989	0.9922566834247054	0.9896513153147488	0.9968217476940537	0.996494486390662	0.9983805632523985	Shirer_networks
1347	0.4527790952022367	0.9214632551639956	0.9190241842744166	0.9629259789980191	0.9070009584898806	0.9829857633054677	0.9938224855476157	0.9962649162042543	0.9975351256924871	0.998073898055075	0.9988592489108254	Shirer_networks
1348	0.900703229116932	0.7907046945859151	0.871164524621847	0.9735086394610827	0.9648871857564999	0.984244723216205	0.9942368979964817	0.997118586095793	0.9922899030333491	0.9964156473880693	0.9991218332222609	Shirer_networks
1349	0.5202047504794216	0.8481029545450829	0.8515540583536816	0.917424213871586	0.9932713154748192	0.983895980063543	0.9902728362363797	0.9958929342645182	0.9994113533828053	0.999109612269099	0.9980396453258512	Shirer_networks
1350	0.8971736899059899	0.8689794135008546	0.8583429268370801	0.9260615471604868	0.9575003074187944	0.9858836753120953	0.991487417103581	0.994585577107424	0.9968561358509486	0.9981640915584705	0.9984175899687262	Shirer_networks
1351	0.3664035305806404	0.874335947063309	0.9309762010060681	0.9606721198721652	0.9705125885838136	0.9533176543392073	0.9804467681656848	0.9942219614921284	0.998575978304541	0.9970379982617159	0.9985784906767017	Shirer_networks
1352	0.8485766608196665	0.9238632029529504	0.964714651794476	0.8568844104317164	0.9749957026922706	0.9738839204727723	0.9785935777149959	0.9957814395983824	0.9978227947036553	0.9978015289017128	0.9985399481388784	Shirer_networks
1353	0.7126000786893391	0.9000849157971292	0.8376469480314382	0.9351502951918311	0.9533644690980716	0.9851285125633711	0.9723455632393552	0.9950934295021931	0.9962721863467068	0.9988825874639793	0.9995745473947101	Shirer_networks
1354	0.8327082952512013	0.767288740437924	0.8829400184468356	0.9488947705929534	0.9836688833041671	0.9924522185731064	0.9835323907369021	0.9944286025057424	0.9972385796517274	0.9971909127115366	0.9988326310015762	Shirer_networks
1355	0.8646758301909341	0.8005095083882682	0.9178402482558614	0.9629021043668675	0.9713215057303641	0.9772297390992489	0.9871164545958829	0.9977276539773492	0.9953379747112602	0.9990328033569352	0.9988449767407399	Shirer_networks
1356	0.7675524397313851	0.8360541135231381	0.9694250173193544	0.9494340708823215	0.9206804874039809	0.9879857399363171	0.9981899895965217	0.9954184177176149	0.9964715962868018	0.9977451286708128	0.9974436799552517	Shirer_networks
1357	0.8178012568882325	0.6562549305720613	0.9612019404400326	0.9732994564978148	0.969510861235041	0.9641597585565729	0.9956751785308031	0.9978191385619024	0.9960494738343598	0.9965945566250247	0.9995535342449189	Shirer_networks
1358	0.8149808723199616	0.9262990330767518	0.9646270447699001	0.8476941574114321	0.9693911212695919	0.973266684202325	0.9887304660075041	0.9908991638023026	0.9974810729387797	0.9935366088556026	0.997171933066105	Shirer_networks
1359	0.8776570536856094	0.826738910732435	0.9634406198320441	0.9685516381117114	0.9772406330492478	0.9736961209317715	0.9894828116484157	0.9922848613943557	0.994342069240477	0.9958098343592412	0.9968695429870713	Shirer_networks
1360	0.8679696325651606	0.9292328867180006	0.9564779483474207	0.9788539175827197	0.9789138317368998	0.97928774388025	0.9706247854698113	0.9948060782898351	0.9949915469082089	0.9983248744834641	0.9985094645454835	Shirer_networks
1361	0.7297195512077529	0.9122398156048364	0.731623647587994	0.9539815267091287	0.958615015662701	0.9778660727501662	0.9871081774335699	0.9878170389558104	0.9942738399593475	0.9971536685673078	0.9996998040225087	Shirer_networks
1362	0.8228205821267873	0.9360125595979778	0.9109304167913796	0.9584448013831715	0.9596404829812204	0.9679983431656387	0.9930610861180077	0.9958121677495552	0.9968276132716534	0.9986929026445197	0.9989439089303465	Shirer_networks
1363	0.6613692676991954	0.8493613754383503	0.8527804943835762	0.9634237181214782	0.9929885451541113	0.9882420010232196	0.9908431643208024	0.9906996018730959	0.9982994262917002	0.9979925345451175	0.996057335503073	Shirer_networks
1364	0.8266008710879906	0.9411982009000291	0.9462886633711638	0.9575071358815932	0.9592292243804981	0.968837851842123	0.985112586542039	0.9932594576937073	0.9925270012765994	0.998570011508207	0.9984382557701328	Shirer_networks
1365	0.8587537485835859	0.8459074442393062	0.9120723812357131	0.9312707530531084	0.9859339192739898	0.9873433028921202	0.991464682869566	0.9942659287719368	0.9957100706739064	0.9981255101173245	0.9990183542653794	Shirer_networks
1366	0.8045197101229635	0.9269216276499446	0.94343551652321	0.9601464435687882	0.9579098183447965	0.9611069816655933	0.9819042755406486	0.9917425496816157	0.990755268692404	0.9980508239463588	0.9987905349496773	Shirer_networks
1367	0.5925605665866565	0.9114093973394557	0.9219093380051401	0.9791332443752843	0.9598573754037625	0.9821881026514059	0.9923583188399976	0.9900335790909447	0.9966820670256099	0.9977993269393663	0.9968797613638452	Shirer_networks
1368	0.8180432259792105	0.8848993762626713	0.9126628090768432	0.9695601866413597	0.9855414227153962	0.9940662653398014	0.995243437500257	0.9956142286736466	0.9978456899943583	0.9975842660900225	0.9991020668925705	Shirer_networks
1369	0.4831707997649016	0.9424416794602464	0.9423648469098111	0.9797752726891559	0.9783579067464112	0.9658792320210532	0.9905272811401875	0.9904981642453474	0.9958010161854124	0.9982440997462118	0.9989799616031239	Shirer_networks
1370	0.8660630905599698	0.8601945664116801	0.836918444200062	0.9833432881536257	0.9609060964430227	0.9846861348247816	0.9912974262071779	0.9905497744497576	0.9980383538527641	0.9986069674535658	0.9986803973009157	Shirer_networks
1371	0.8457231109272892	0.8665254201138342	0.8749659238904237	0.9397206438014312	0.9654608973596042	0.9820262417193713	0.9943202460885662	0.9967696334828544	0.9953954656481282	0.998178662058568	0.9970854606908344	Shirer_networks
1372	0.76831895613953	0.9025619769696847	0.9427756106155666	0.9889479425138852	0.9744603218204957	0.9884839515739285	0.9919946550419625	0.9947991944634476	0.997541849433492	0.9951332077196862	0.9990441508009991	Shirer_networks
1373	0.6419190913805559	0.8488196747896826	0.986314958898304	0.8892044323542543	0.983918233369108	0.9867967482848324	0.9917421524510609	0.9843276111438024	0.9975054531037741	0.9985852789747727	0.9988518817347244	Shirer_networks
1374	0.775507077253228	0.8056012884106692	0.9206332645266853	0.9595830790878926	0.9666479153061669	0.9743907270154435	0.9904199401668857	0.9963938099446221	0.9959326139099232	0.9990692776000245	0.9992520018612141	Shirer_networks
1375	0.8059610136838954	0.8219330698235324	0.8202907059764444	0.9289363868222348	0.9443789458964575	0.9721209794837458	0.9822238730029477	0.9935289846659462	0.997221484607772	0.9972582693577252	0.9991396584328699	Shirer_networks
1376	0.8375542317180769	0.8699694844435012	0.8624493753151949	0.9693781310720451	0.9845276977650672	0.9825506831999656	0.970025109110345	0.9928745270355819	0.9979947803683157	0.9957916669454807	0.9981021246601441	Shirer_networks
1377	0.9269068403864937	0.8656612660163054	0.9179692321985194	0.9491946231187838	0.9579223335725195	0.993135160233223	0.9917997906693381	0.994877483735767	0.9952177156919972	0.9969927588831985	0.9984390885579827	Shirer_networks
1378	0.691614185536395	0.9326752375366671	0.8551285614159723	0.9506925686402871	0.9842287921117844	0.9886136724927651	0.9881048872992939	0.9947376098425851	0.9970191714398227	0.9968632681893992	0.9989375731195448	Shirer_networks
1379	0.6744848924844424	0.8737692601183986	0.9142608283817593	0.966925656612061	0.9830460278987897	0.986389678428796	0.9859275847545995	0.9896687305423844	0.9957391110884368	0.9987482709534441	0.9987144743927839	Shirer_networks
1380	0.8085051032594106	0.7852124970034279	0.821590434262274	0.9814466973145345	0.970350347708866	0.9400499293522273	0.9878621467718116	0.9927903816600112	0.9978645687449657	0.9987621735008251	0.9994637869263161	Shirer_networks
1381	0.7198629726927444	0.8622809415561089	0.8434675602315946	0.9603813250340512	0.9687788404327331	0.98933477729366	0.9949508869663971	0.9887359857299187	0.9971659151920031	0.9962841246145613	0.9986017818008747	Shirer_networks
1382	0.8122926612721231	0.9044975920765386	0.8975189521014385	0.9182411868442368	0.9649181607362722	0.969755339302188	0.9834194605912528	0.9921049896096554	0.9943146274361746	0.9974585577209465	0.9988576091157213	Shirer_networks
1383	0.6724883949064132	0.7940688556491321	0.897129319192411	0.9276050338914152	0.9507312049903308	0.9807298712677723	0.9925590490294784	0.9944038151546395	0.9955375576835674	0.998078367561579	0.9983972848344238	Shirer_networks
1384	0.912213088419145	0.9040648322438525	0.6989354029622702	0.9151739296433593	0.9815154008558148	0.9612498257593667	0.9828290792488623	0.9943421731986803	0.9929659450463142	0.9989440257799872	0.9980245025288763	Shirer_networks
1385	0.7257064897887665	0.9439777793262125	0.9721848462727279	0.9688685638857863	0.9738831248225868	0.967088957622873	0.9932162745208903	0.9966873109260928	0.9956364010017277	0.9959865093365483	0.9990119464706217	Shirer_networks
1386	0.8303699727387341	0.9457720739503411	0.9715385553363162	0.9567867983739813	0.9760893538036675	0.9773532338018731	0.9688816339802346	0.993592994126971	0.9978419927962632	0.996984932862695	0.9983032339657656	Shirer_networks
1387	0.8562087062397483	0.5474059593161362	0.9690070250330594	0.9223017136114768	0.9710459494703789	0.9454592792499265	0.993527313519197	0.9913031707317865	0.9951537767017651	0.9985590746674451	0.999000712055599	Shirer_networks
1388	0.8747353980211614	0.8884495830672667	0.9001335834574338	0.9579742495048258	0.9764235996686079	0.9710240067969882	0.9944589877730936	0.9981041031847789	0.9946539353720389	0.9972318193587517	0.9990641349677499	Shirer_networks
1389	0.8870260912220238	0.7155477935530985	0.942235199130895	0.9443762801562299	0.9808487497565088	0.9959729215299354	0.9722577949082565	0.9828150989958029	0.9943592647587596	0.9977227411850627	0.9993970429310317	Shirer_networks
1390	0.27304311862403563	0.9452586464507419	0.9379083273440877	0.8970503514780633	0.9480101209422638	0.979874122867181	0.9845839466526909	0.9897600239593767	0.9971923275096056	0.9962745037952467	0.9983073144208858	Shirer_networks
1391	0.729963185538214	0.9447228854628235	0.9131317940966956	0.9789086763222776	0.9445967175399144	0.9867274928125993	0.9884365307293174	0.9960433437333978	0.9971187060751128	0.997779478050457	0.9993699139417552	Shirer_networks
1392	0.8644294476782566	0.7497240916892097	0.9384525218552396	0.9592545617411421	0.9776844329157155	0.9936891608301848	0.9757499455557859	0.9948771313587085	0.9935639575188209	0.9985766868594527	0.9992749762113283	Shirer_networks
1393	0.6856016519446041	0.8931545065011071	0.9311161612896174	0.9352997913329503	0.9800486273811447	0.968397730407864	0.9856500474975228	0.9831377379976969	0.9943130455912703	0.998037499497485	0.9988454114234457	Shirer_networks
1394	0.8265037550285932	0.9216942559297291	0.9551679267632298	0.9629626664934934	0.9848280643173029	0.9877205411836327	0.9877705470999074	0.9950647635454486	0.9882872185237368	0.998026945369404	0.9990119546085926	Shirer_networks
1395	0.6370620911983959	0.9750032216006532	0.879432570164251	0.8050892981950613	0.9508703840600892	0.9964486495304556	0.9768393524985046	0.9928146308039573	0.9948189670533635	0.9985037095516387	0.9994724746919544	Shirer_networks
1396	0.7720944078802316	0.8637604744389835	0.9214745883366849	0.9679156491687249	0.969963482305782	0.9718285159840981	0.98822324722592	0.9967105474228728	0.9964681132489046	0.9984837282357274	0.9992979349066778	Shirer_networks
1397	0.4878658742163969	0.8710632671325735	0.926166189106191	0.9441224427183315	0.955544710215583	0.9903136967492437	0.995456513692034	0.9884625345111921	0.9934531814824851	0.9977277443415988	0.9988079952278893	Shirer_networks
1398	0.7421705178095583	0.814335029425652	0.9201370487626421	0.991058142198515	0.9748014444416744	0.9556532785631997	0.981290509953873	0.9881854606656444	0.996604087457943	0.9984769238834377	0.9983031417760543	Shirer_networks
1399	0.7849862804584675	0.8479686692268662	0.8957319824201506	0.9641766728278269	0.9707696613991488	0.9852678124022959	0.9759333595777838	0.9754127442796061	0.9930451719462208	0.9983439829421921	0.9990307481198417	Shirer_networks
1400	0.7991282024993122	0.9012334435487473	0.7645205129869731	0.9497538537975568	0.974971430074264	0.986521296098679	0.9941365893116226	0.9955767744330902	0.9897338394834247	0.9956653939287646	0.9992465812401251	Shirer_networks
1401	0.9360578644577486	0.882311368719627	0.910581473510036	0.932375122529665	0.9757202857012609	0.9630115424928518	0.9897519432375695	0.9965144647478301	0.9980926265447403	0.9991285954574258	0.9975880548583891	Shirer_networks
1402	0.878033131549016	0.8724879045254712	0.9753237122270946	0.9801712015692031	0.9650539786390206	0.992245915094107	0.9937258083369415	0.9938486048764111	0.9938204782529512	0.9973843342568356	0.9995871909568648	Shirer_networks
1403	0.7060325652020016	0.9224951721770541	0.9441066621416656	0.9782912103368852	0.97814853592691	0.989243422552399	0.9902989417318244	0.9983217477174405	0.9953892618482034	0.9980277117306562	0.9986052378357525	Shirer_networks
1404	0.6820325811030383	0.8641269884800714	0.9307454620164592	0.9397179617969371	0.9890786394777382	0.9890384599898423	0.9879053634979127	0.9902432528464786	0.9983187245199998	0.99866115488945	0.9994435682433843	Shirer_networks
1405	0.5473839749079141	0.9127971471002728	0.9522777793077284	0.9740523182123277	0.9633946051195585	0.9923123257764012	0.9907265867541866	0.993128658835073	0.9968303344497627	0.9977391770932552	0.9967541994843524	Shirer_networks
1406	0.7403618613945422	0.8944477011284881	0.7714450171909359	0.9253606059577829	0.9794755279679652	0.9383222497935779	0.9928466057819891	0.9885728309566384	0.9959535131318946	0.9954669676910033	0.9987037664380078	Shirer_networks
1407	0.8575386063022147	0.8242015523334874	0.9361517543901661	0.9544681445651256	0.9693770105473295	0.974345145313541	0.9751414133656686	0.9938796182351656	0.9941006132221085	0.9983529500277234	0.9987601784606595	Shirer_networks
1408	0.5089577848393795	0.7171315305465658	0.9397400514543911	0.9714818491463406	0.9738810023999487	0.944132370501817	0.987846985417913	0.9979302453952652	0.9933103448219744	0.9980914583989822	0.9986911469880877	Shirer_networks
1409	0.774238143887168	0.41704678085833335	0.9729796041198799	0.8630320630978181	0.9635032333438436	0.9456027588412586	0.9857791131899993	0.995050601934435	0.9935400322279402	0.9987309473197081	0.9990024859701974	Shirer_networks
1410	0.9416885156902333	0.9404616781498543	0.9261744019114302	0.9822335131309036	0.9886397815417133	0.986944301178373	0.9919933389474549	0.9906777638430746	0.9970880626500914	0.9971164194768128	0.9988783378567414	Shirer_networks
1411	0.782229121010981	0.9203471636237543	0.9022755778727963	0.9223535386812989	0.9426982005991154	0.989280305813146	0.9888262745361228	0.9950793361619314	0.9961737263423125	0.9978807276171964	0.998595584708593	Shirer_networks
1412	0.636177049696697	0.8870581416003032	0.9097502011043508	0.9806142104948248	0.9676181018979441	0.9905995488957715	0.9872982268228847	0.9955702490420075	0.9957828461464964	0.9948717795687609	0.9987578073416532	Shirer_networks
1413	0.9036185103648117	0.4579834488575337	0.8950116780205175	0.9095936340366491	0.9719574271939188	0.9881736012876707	0.9877773267162371	0.9974097946779084	0.9971279916448279	0.9978812791124878	0.9993358714105963	Shirer_networks
1414	0.8737923990536173	0.9420294894940472	0.9289156277464629	0.9497705397496294	0.9780520452531105	0.9794805681314813	0.9954325157992183	0.9949759911962641	0.9961179323299953	0.9984825637377585	0.9979899276048806	Shirer_networks
1415	0.6196995700517653	0.7863739298720498	0.9613711377398774	0.9380906987675067	0.956822502217003	0.9751140842241046	0.9944672597795652	0.9916530096150438	0.9976569047909192	0.9982224271615256	0.9982862135011618	Shirer_networks
1416	0.7901581261885615	0.6922181922250389	0.8677639434882468	0.9774679916190275	0.9568916492569876	0.9821912972050106	0.975088296213249	0.9966170560031047	0.9969418887633987	0.9947720036464627	0.9988351872198398	Shirer_networks
1417	0.8650980248402411	0.7183632530144172	0.9416246214276993	0.9604291652736293	0.9753122299682577	0.9889072146739423	0.9869978400786593	0.9988294013911168	0.9958815115049822	0.9973159478594917	0.9972694606303506	Shirer_networks
1418	0.8588274186356053	0.8631200413055174	0.9272286900224977	0.9586156160832078	0.986690165302808	0.9840561016311791	0.9934356247315924	0.9977951015621488	0.9989698632968709	0.9987250703442727	0.9979169008517115	Shirer_networks
1419	0.6609931802561073	0.8503894515175896	0.9232377296489283	0.9561910190068612	0.9794853538657361	0.9730681083240809	0.9806090837024393	0.9898352087025006	0.9985720130058702	0.9979994046550116	0.9993181045187011	Shirer_networks
1420	0.6830867323198393	0.9241734911112174	0.9089780300345498	0.9734535677719875	0.9743527307404456	0.9866221848887631	0.9924318756788235	0.9907957498813452	0.9942208058602459	0.9961772236886759	0.9980083834606224	Shirer_networks
1421	0.7551735035242519	0.8865333269859568	0.8288356693069765	0.9445508171391273	0.9807034415636254	0.9915673724703021	0.985024743880636	0.9956689159684191	0.9955262250980321	0.9995504280098015	0.9992383833446694	Shirer_networks
1422	0.3674312028591239	0.8006107806407593	0.9596974081911055	0.9599850835107566	0.9695076638584895	0.971245982895244	0.9842264908503304	0.9976675756751036	0.9966634898336004	0.9964821895564338	0.9992951344096165	Shirer_networks
1423	0.9674901682581701	0.9092104771364452	0.8882203275372869	0.9025974619945367	0.9664289070822584	0.9743174160687187	0.9943761772415787	0.996461602355547	0.9983026089499489	0.9973742409718328	0.9995893289002871	Shirer_networks
1424	0.9413380459861863	0.8774742810912268	0.9599272690756663	0.938657658192819	0.9806772038676921	0.963211966524644	0.9945277834084173	0.9903882383486968	0.9980217210998376	0.9971433173596729	0.9958136329370842	Shirer_networks
1425	0.8977875744431068	0.8476980835793175	0.8282122579215532	0.9470983944043332	0.9608042699225616	0.9873014428284913	0.9918541604278115	0.9907424636159692	0.9983310067562955	0.9964473450598609	0.9992921448200354	Shirer_networks
1426	0.7558945643195503	0.6976320910113679	0.9432912763934677	0.9463701853091733	0.966618402683465	0.9647891372965061	0.9939647410455084	0.9977669056667753	0.9988435424998716	0.9970579324380607	0.9993754203416607	Shirer_networks
1427	0.825551830031118	0.920490852774024	0.9374176308791888	0.9059315512026804	0.9336126891353542	0.9882803806019094	0.9914244397479726	0.994316840053135	0.9982485774344465	0.9978781315145161	0.9991870942633136	Shirer_networks
1428	0.7754172601579631	0.8926388821823715	0.9307521823541083	0.9686267505261448	0.9829437672360934	0.9918041956656125	0.9916688255024075	0.9971598150422454	0.9970245711563799	0.997064886789428	0.9994709566436442	Shirer_networks
1429	0.9164141194495297	0.9229483266008727	0.9255413311117644	0.9053634172664646	0.9801804379546972	0.9680666679517023	0.9919339019213198	0.9970663671368685	0.9931611446471886	0.9985387330392996	0.9988085315685793	Shirer_networks
1430	0.6473735302516195	0.9247684707796612	0.814346310611719	0.9422522906116721	0.9545386167199127	0.9822869601453503	0.985542724614745	0.9909199717081412	0.9970476104028838	0.995964340510961	0.9991323084416849	Shirer_networks
1431	0.75057968132867	0.6406882412534589	0.962260897678842	0.9331097041691758	0.9834630223499368	0.9865410788972342	0.985296238948674	0.9848880605345035	0.9962722426678079	0.998034607195444	0.9978666587364386	Shirer_networks
1432	0.9236899976081397	0.9109315331409339	0.903005232873481	0.9463041952417672	0.956004260307034	0.9870605270444037	0.980467063530886	0.9949332121726607	0.9971724211033736	0.9981696169246269	0.9992773607058488	Shirer_networks
1433	0.8634961737843867	0.9180997397519421	0.8607279627063908	0.9417962592886646	0.9632605064899864	0.9591762068655019	0.9909894199693167	0.9876635178756115	0.9952618815144229	0.9987055767924662	0.9984445181490647	Shirer_networks
1434	0.7503287785993429	0.9398804382881338	0.9203447513686951	0.9595785838385951	0.9596658781370019	0.9847267590006161	0.9939310523695435	0.9961153276998683	0.9972037692788918	0.9987985881371564	0.9994867205514371	Shirer_networks
1435	0.8440903237803079	0.9523140789623742	0.9344622509263667	0.9339122834726438	0.9863513260022387	0.9881910226114942	0.9789114259199311	0.996480311506924	0.9963870683405766	0.9982307441171628	0.9972829866551334	Shirer_networks
1436	0.7228160124682871	0.9348005789358481	0.9513259958722713	0.9801083149018421	0.963338745333807	0.974610094960053	0.9938173768244786	0.9934178014125479	0.9970897166864892	0.9940430539999505	0.9986830995040189	Shirer_networks
1437	0.7555092323397408	0.8932128678635995	0.8337227776899039	0.9702215826505756	0.9710140045668916	0.9797370934806041	0.9760612641655908	0.9950050844992913	0.9959639760517691	0.9987367552075113	0.9988686922490277	Shirer_networks
1438	0.7894682457192439	0.9218878094052091	0.8971747281546838	0.8850013122231493	0.9782226188953752	0.9833936428314048	0.9886411321129116	0.9926663320655479	0.9976652790407041	0.9955383234775745	0.9991786184460246	Shirer_networks
1439	0.8214267295451237	0.8867937741752328	0.9836755530462116	0.9536479901829498	0.9761317288573259	0.9612405970046631	0.9774144929076962	0.9917199910342263	0.9966883937013686	0.9968609129335371	0.9986889570812567	Shirer_networks
1440	0.9384671682952467	0.795174571180666	0.9533758998940786	0.9024319488509613	0.986305378747379	0.9816573384725377	0.9929980503930638	0.9935370429429649	0.9958257656435223	0.997784062263239	0.9988005191405638	Shirer_networks
1441	0.8076011826717647	0.9459480929450124	0.9403923422825261	0.935309595074755	0.9714865040669193	0.9908349040479265	0.9765637323942544	0.9933384535894081	0.9928713493660118	0.9984303968965563	0.9987130773239805	Shirer_networks
1442	0.7777594671336717	0.37459410983920344	0.9233515813912875	0.9596789703457649	0.9681023134838724	0.9827533719927113	0.9814636069321401	0.9941527104696934	0.9933106319211433	0.9989116663758035	0.9982914300463673	Shirer_networks
1443	0.9177939300957444	0.9498899522305321	0.9461154500447916	0.9438787482183865	0.969186604730816	0.9827775990893802	0.9892781590999926	0.9968138210071089	0.9921256317864774	0.9987522030612206	0.9985879816938881	Shirer_networks
1444	0.7962219540071187	0.8749476689248787	0.9458001283074691	0.9219377287319208	0.9709370297748193	0.9891373997931896	0.9787239864284443	0.9950850540369877	0.9966498152944596	0.9987928171988971	0.9982566395162107	Shirer_networks
1445	0.7861142863950037	0.847030740931205	0.8678236032461448	0.9611456773330546	0.9591707307630325	0.9936349375031284	0.9827331747485972	0.9955270029866135	0.9968173995414109	0.9974892665325816	0.9985378906992617	Shirer_networks
1446	0.9203129415165417	0.8928034163578976	0.7220794650420613	0.9611634093776205	0.961738246419151	0.9721363803848644	0.9877649862007396	0.9983196453809253	0.9977724721615615	0.9978116034639077	0.9989169402160711	Shirer_networks
1447	0.7913210666855918	0.9655675654792726	0.9329702282308633	0.9165083097799656	0.9882901960700549	0.9693111178867677	0.9927027890227529	0.9945839797835296	0.9922747555188123	0.99812862050316	0.9983806616937352	Shirer_networks
1448	0.8998368500780979	0.8733193139600661	0.9418994938079794	0.9147306307738092	0.986409154714535	0.9770391645991995	0.9945859784556494	0.9947371756851731	0.9919881428212977	0.9953451089359289	0.9993747939248525	Shirer_networks
1449	0.7606057102016825	0.6171165179158822	0.7602389904215121	0.9810229750278667	0.9736881573907232	0.9871484219528014	0.9940059008469565	0.9948865184298669	0.9963128718677614	0.9977456592296035	0.9985714050622334	Shirer_networks
1450	0.9531176418117309	0.9108044284172603	0.9135014247326593	0.9458675181873719	0.9917600168856762	0.9863645249233719	0.9865881880326851	0.994770460660725	0.9973984672033543	0.9980180598823883	0.9992639415737226	Shirer_networks
1451	0.8194740596658362	0.9171034621845977	0.9605834840784122	0.9286757258201401	0.9584417669457304	0.979512904629194	0.9937194517989464	0.9857744605818931	0.9986473923413933	0.9963381337023005	0.9992427026739099	Shirer_networks
1452	0.8439244764636701	0.8498510682314143	0.9211465327863937	0.9460981920319513	0.9824456151325948	0.968054928137936	0.9857776968623904	0.994450351640355	0.9916848028050536	0.9969674417243497	0.9992630072060782	Shirer_networks
1453	0.8622003119858218	0.8496855534902243	0.8950904624644229	0.9679340628723581	0.9777918980844262	0.9787700210649528	0.9966182324783138	0.9976424236168374	0.9971686305849894	0.9967014979978078	0.9988902683960577	Shirer_networks
1454	0.8193221130491144	0.8368674806921181	0.9205389447820573	0.9732067704143099	0.9386351542790035	0.9822973030774489	0.9948591370159857	0.9742200308217963	0.9967727793638266	0.9981027320839297	0.9982488560787706	Shirer_networks
1455	0.8396919139314707	0.8263910794027274	0.9162043856769926	0.9584658775931905	0.9843423605261807	0.981951248234006	0.9942594707965317	0.9958042809284986	0.9952698359030461	0.9978133755051495	0.9965240983969919	Shirer_networks
1456	0.7837471831664298	0.9375699822416039	0.9285728882787064	0.9642010890264601	0.9708996841795144	0.9632079411871768	0.973067063389581	0.9943412895629304	0.9957102068543646	0.9975096808815385	0.998752213212946	Shirer_networks
1457	0.6356790075623459	0.7507553837572184	0.900629336716305	0.8994940927897255	0.9650921194129654	0.9926937267835683	0.9842091201649013	0.9897754184225734	0.9987005959095627	0.99790176627334	0.9956823938482553	Shirer_networks
1458	0.8169914317877192	0.8186834257141823	0.9659887523716926	0.9225540357909967	0.9730924592125039	0.9900338052341283	0.9950759060151715	0.989322024702922	0.9921320682205443	0.9960233677666309	0.9980309484220595	Shirer_networks
1459	0.9031379467660905	0.9357903360364463	0.957837495006663	0.964370843168262	0.9631562430569497	0.9928478454136839	0.9900954695796289	0.9979956676303878	0.9962093621390657	0.9936272777114913	0.9990668527193922	Shirer_networks
1460	0.6702195328011809	0.9005496164772524	0.9644354365395066	0.9483677689803944	0.9620926886357589	0.9575153860428661	0.9746675001146677	0.9946384084379063	0.9912207025298152	0.9978569465671019	0.9986298846492885	Shirer_networks
1461	0.7931998194994183	0.9141642552480231	0.9421029446121248	0.9374264816523087	0.9848976353023409	0.9755467050756289	0.9889502602484277	0.9975495015341953	0.9970898069942733	0.9978980432653881	0.9985287550725911	Shirer_networks
1462	0.8127435695759597	0.8960884637917622	0.972474341354282	0.9412633898491489	0.9541763757971047	0.9812251393605935	0.9938598050183192	0.9981320472450549	0.9969929461132877	0.9946649209972438	0.9989136995635085	Shirer_networks
1463	0.8507060424238668	0.8616127683793342	0.8545250450529964	0.9447600025045255	0.9779217126888415	0.9782430307433055	0.9942542842602529	0.991304086294363	0.9981999513257548	0.9974757407933711	0.9962717745956495	Shirer_networks
1464	0.8577988011358176	0.8732367347433634	0.9394447384960607	0.8677348303798387	0.9788702759009433	0.9618790909164823	0.9934507393461748	0.9951424851848062	0.9978890554759202	0.9992978760812493	0.9969701481879623	Shirer_networks
1465	0.9106475301821404	0.6692274471101428	0.9256485450384344	0.9662814280271017	0.9866164183409305	0.974747322814177	0.9922376728045255	0.9910309754089348	0.9964424380328571	0.9987985784064322	0.9983780449206877	Shirer_networks
1466	0.8970143772014405	0.8729490694153463	0.9471095622718306	0.879783759291388	0.9682336586459777	0.9346732359467075	0.9934518617227119	0.9886832064897284	0.9978485842374358	0.9971878029983094	0.9974791626329593	Shirer_networks
1467	0.7779148777301864	0.9762771299989761	0.9507925544344762	0.9698391152698765	0.9771190993637524	0.9821898763981919	0.9927095053113092	0.9926280951509864	0.995005075576973	0.9984589284513848	0.9992245561283265	Shirer_networks
1468	0.9154679595262128	0.9296457730457749	0.9339870251087697	0.9500693811443927	0.95848468757154	0.9846316733541236	0.9749594073078516	0.9957654652454326	0.9967150894969993	0.9985730118358151	0.9985739219085094	Shirer_networks
1469	0.8221188551786788	0.9203765950130225	0.912683195519016	0.9331854396712544	0.9949453532283179	0.9499510123165296	0.9912010747106846	0.9927531772367608	0.9963482578076839	0.9986629070684538	0.9977181259765795	Shirer_networks
1470	0.7302452076624434	0.7639546499459007	0.9655422520090439	0.9336354755668745	0.9600049482075286	0.9870250289055653	0.9912915924415396	0.9938325517726205	0.9961966537579318	0.9977042123420135	0.9992835028754957	Shirer_networks
1471	0.7949128695195038	0.9142069339049763	0.9651013640918797	0.9640471390939981	0.9558311597402556	0.9752385597277327	0.989399392387711	0.9966601527208262	0.9983352095562577	0.99653590637123	0.9993559130232503	Shirer_networks
1472	0.7490000826828784	0.8751569450323632	0.95895506409781	0.9765365301659472	0.9726995877620954	0.9825001294307716	0.9780299712355981	0.9901579035944557	0.9971737094022504	0.9991092650122948	0.9987581723737988	Shirer_networks
1473	0.7282290920348745	0.6297236784188966	0.9481575772745291	0.921535939106432	0.9687405003371079	0.9774914593524543	0.9939553396954146	0.9938549522618428	0.9959368111233148	0.998854627892064	0.999024964372199	Shirer_networks
1474	0.8438330818924706	0.785507309770466	0.9327229933854407	0.9457461985942179	0.9752539726918514	0.9783997624408276	0.9942458087062762	0.9942769788089982	0.9948175929467405	0.9955237833121287	0.9963105072873146	Shirer_networks
1475	0.8398459296232098	0.8504034861937697	0.8826582871268212	0.9410579449065368	0.9740425503653671	0.989576895598499	0.9949204433989716	0.9896268951846793	0.996744332583539	0.997345269036482	0.9969243633011403	Shirer_networks
1476	0.8460681611937477	0.5594256226248591	0.9469854729520023	0.9695685843553522	0.9753698061451764	0.9970672507192997	0.9912734065951325	0.9959712094712427	0.9924855732546376	0.9969798540854304	0.9990102412012452	Shirer_networks
1477	0.8894323760537767	0.8743693159165893	0.9197915146090456	0.9457481844006137	0.9704732745482596	0.9768018954888231	0.9958384238791917	0.9951243847439715	0.9963995570271198	0.9959589772209958	0.9981484626668989	Shirer_networks
1478	0.863881615004848	0.8987198579101487	0.8974114605887326	0.9801907690320938	0.9624138219615486	0.9834003174312955	0.9943366214461051	0.9814636622739658	0.99162463607348	0.997451782291261	0.9982946984564254	Shirer_networks
1479	0.7820281988300256	0.8930384636559329	0.7893942737552735	0.9268078314270534	0.9588367485824311	0.9759798998041107	0.9943991813250588	0.9954891742029588	0.9981987183727383	0.994551148560309	0.9994038443016621	Shirer_networks
1480	0.9426575499344303	0.8422246426123026	0.7994926185448896	0.9514958461800248	0.9713535508771081	0.988528082514321	0.9873490875558942	0.9923433534619998	0.992894530551613	0.998615904460694	0.9986849087597719	Shirer_networks
1481	0.9038804592151786	0.9344326998166699	0.9313098391640711	0.9514378813653528	0.9476273913577256	0.9876150959227068	0.9968640566876514	0.9937241581910627	0.996360662719348	0.9975073245460704	0.997876957197271	Shirer_networks
1482	0.6914191308151528	0.809693649019309	0.950479071471199	0.9846187966058493	0.962653707866042	0.9912157521823866	0.9892927800446512	0.9936867950877619	0.9949525192704227	0.9974437330829654	0.9965381678185978	Shirer_networks
1483	0.8187009856511112	0.9147197248849265	0.9024099301090547	0.8406412720459264	0.9826213841032818	0.9775603197301262	0.9882007410765274	0.9960950433965532	0.9966383915058546	0.9980886509321574	0.9984438790231356	Shirer_networks
1484	0.7776127999245941	0.8888648009821881	0.863652471421517	0.9466701628144343	0.9610329276815729	0.9826552690775057	0.9915364830825186	0.9968348523005912	0.9947838935441431	0.997981921535736	0.9986120092274506	Shirer_networks
1485	0.7952206246741598	0.8443031825386556	0.9493218360768547	0.9597884248367543	0.9420062159546267	0.978776765485984	0.9930798061555534	0.996016880657636	0.9959134364641058	0.9976299496922625	0.9992644506100599	Shirer_networks
1486	0.7462563897365742	0.9129617826455897	0.9562299884943165	0.9204969247971962	0.971889851219329	0.9810697631760217	0.9786439841530093	0.9887471745234648	0.9956029273634851	0.9985688505660364	0.9982353778473635	Shirer_networks
1487	0.7207213875712248	0.9029736034395195	0.9394443512074631	0.968532221333089	0.951231224492711	0.967247798413665	0.9807879109195184	0.9913201065975233	0.9974313008985595	0.9979125283319319	0.9972560537079539	Shirer_networks
1488	0.8610900467156437	0.7380428742470374	0.9661158884066956	0.9183337707560693	0.9504159636641714	0.9729800566796707	0.992559295255957	0.9986369980600225	0.9978020844983078	0.9973005316041805	0.9989357168260439	Shirer_networks
1489	0.8961203527832184	0.8619758656268447	0.8253101050187417	0.9615227035015526	0.9803267708144381	0.9854478976477986	0.9905455573003445	0.9954276484340677	0.9953692539843237	0.9981075431625697	0.9991990299386522	Shirer_networks
1490	0.8805606165147342	0.7541258724059792	0.9497508490628792	0.9450049644010236	0.9531971726943205	0.9809336736562194	0.9915100613374653	0.994614353400321	0.994694553685837	0.9988403271129478	0.9988063002695569	Shirer_networks
1491	0.7409418997662967	0.9354632938946592	0.9363053894710048	0.9754961732973364	0.9697414117282583	0.96992916240103	0.9910159381516005	0.9956814310298131	0.9972819482149764	0.9986796591151299	0.9989422983150986	Shirer_networks
1492	0.9248173812774001	0.9175595192314381	0.8520259125647796	0.9706067709114855	0.937834800226315	0.9848286775351756	0.9875533538480412	0.9826300499437125	0.9968852641308539	0.9967884090399359	0.9984607905834786	Shirer_networks
1493	0.7955673448279963	0.7603986870206829	0.8506070494236238	0.9305521768004162	0.955973842669847	0.9853112644913807	0.9837450193887836	0.9886352761150234	0.9954195301390805	0.9964051889870615	0.9993871621422096	Shirer_networks
1494	0.6643090507505706	0.9412642749822621	0.8591502369636093	0.972596856501964	0.9512368130978295	0.9751743857874737	0.9891919571915577	0.9894878991635058	0.9965833264045256	0.9975011855323758	0.9994459155744199	Shirer_networks
1495	0.7674651469343357	0.8328854229633447	0.9280994071271568	0.983113604668753	0.9773808706729767	0.968181106768899	0.9921864828133444	0.988967138321027	0.9974251251091887	0.9969796525904256	0.9985480966517402	Shirer_networks
1496	0.8799515005848011	0.8763470937561586	0.9386080154763614	0.9687575828094159	0.979175560296506	0.9671871284335604	0.9872800968651312	0.9895666505297263	0.9938354230280857	0.9959263047099418	0.9986258699480073	Shirer_networks
1497	0.6401089170992684	0.6558895312074052	0.8057588813154495	0.9773585547135842	0.9811386397338393	0.9916105989720398	0.9859140054072446	0.9967928965193078	0.9961225737861983	0.9990592511014618	0.9980596851023809	Shirer_networks
1498	0.8368783154809494	0.8728297803849414	0.9238602927998764	0.9471315058283929	0.9810135761278421	0.9866150549514079	0.9828942117418431	0.9968859818184792	0.997421679715536	0.9976509350636367	0.9992736009819032	Shirer_networks
1499	0.9483511611482424	0.9506794228585819	0.9524137729749149	0.9559470553010384	0.9657066367344638	0.9799775183985034	0.9773949240448595	0.9960266923675039	0.9937019150730063	0.9967781970747123	0.9992461004557177	Shirer_networks
1500	0.6251101030748809	0.8131489039577976	0.8100548464411828	0.9487862657866837	0.9819036118387141	0.9809061986206329	0.9886374119510917	0.9954884854854529	0.9974795106688595	0.9969841448037935	0.9990828783323105	Shirer_networks
1501	0.701948016250494	0.7999289536790823	0.9468790873747621	0.9372975521749081	0.9584120451222559	0.9727320446523422	0.9925650240390499	0.9979582428544009	0.9971178144934959	0.996084368700896	0.9990713841059267	Shirer_networks
1502	0.8939336944103049	0.8778601898772123	0.897191565320846	0.8994561431312371	0.9828811092451866	0.9822479144753239	0.9665928998474473	0.989477281740917	0.9930846929849804	0.9985630402040617	0.9990595286612096	Shirer_networks
1503	0.9429471016461348	0.8608610420870659	0.8697467730852817	0.9428958508147903	0.8445451110334319	0.9634133313356352	0.9936597411466535	0.9939163120484396	0.9963808374977811	0.9976375513651525	0.9986084948044437	Shirer_networks
1504	0.9160480364280826	0.9056716200690988	0.9076306210446219	0.8844541079698847	0.9582143663440055	0.9834615073671815	0.9819577302688812	0.9947990353345013	0.993903930118172	0.9987709400463658	0.9984030465806244	Shirer_networks
1505	0.8045769454231089	0.890985074035544	0.9246759753292779	0.9586222384053488	0.9724603403541812	0.9809814153683183	0.9958955050164959	0.9900172899897026	0.9964981700895796	0.9975150823181087	0.9982196401023016	Shirer_networks
1506	0.8921031039071298	0.9413823244249536	0.9019780185593083	0.9686483045711658	0.9824722630380257	0.9866074098966845	0.9804363698083028	0.9914638888685536	0.9971612893216416	0.9984625602563575	0.9968309970610458	Shirer_networks
1507	0.8658435588307181	0.9318251961401613	0.9477425482786479	0.97942534879117	0.947756223911627	0.9826314827599241	0.9884851597154799	0.994666312734241	0.9924248064647949	0.99762093194335	0.9971752496787712	Shirer_networks
1508	0.9269486571106385	0.92589197478913	0.9728176444373446	0.9558027846036303	0.9725324769300475	0.9752217325487664	0.9813092734549911	0.9963619825208048	0.9955220860006906	0.996772835143134	0.9990495731059791	Shirer_networks
1509	0.8525420430113113	0.8161776769715569	0.873749700029218	0.9375936351771812	0.9909498015735692	0.9863124264779952	0.9950128810075595	0.9895981883030327	0.9987260003474108	0.9978652997380166	0.9995882987149479	Shirer_networks
1510	0.5948975607582816	0.9140406179341679	0.9265578267546792	0.9888787519755542	0.9743924474374598	0.9950518111310371	0.9905419910138664	0.9884585777985628	0.9945965745249316	0.9967743178941317	0.9983669067007441	Shirer_networks
1511	0.962964553528473	0.8760426866906337	0.9543735821852103	0.932857386624073	0.967973531808738	0.9723001323833002	0.9931839658724941	0.9942630228923462	0.9982986584089716	0.9977488364646118	0.9973227352635646	Shirer_networks
1512	0.8690698607357961	0.9616427798814037	0.9176850037900451	0.9506786517610049	0.955233048122577	0.951790959104307	0.9950994109927429	0.992374795866195	0.9966129221152137	0.9984023682300444	0.9982870537008242	Shirer_networks
1513	0.91674558904834	0.9292029555734942	0.9382236827374952	0.9151002608612837	0.9750592082881104	0.9804410858831561	0.987561242157442	0.9906282694683748	0.9960963821423887	0.9988203621302417	0.9992396927914116	Shirer_networks
1514	0.9198745947951584	0.8176666707783002	0.9385419376924846	0.9701973942595241	0.9753081224893863	0.971785945015849	0.9927394163330272	0.9948102755233974	0.9951901867909418	0.997333558388777	0.9984579810529102	Shirer_networks
1515	0.9013428897682605	0.9613779924297902	0.9407597682852493	0.9646286553292218	0.97387799941609	0.990830235612157	0.9947303123306039	0.9958796153790359	0.9949340852985165	0.9948492441009726	0.9984651947128877	Shirer_networks
1516	0.8570577224741962	0.760819283849711	0.9087735194888026	0.9675316604126056	0.9831254204117807	0.981568705738927	0.9945183379124607	0.9963347480287716	0.9967885616343519	0.9980236973240626	0.9989257831432627	Shirer_networks
1517	0.7259896262175751	0.9551516977028205	0.9425486462146597	0.9717456001528594	0.9416282129995681	0.9629402917883059	0.9881128183276359	0.9912338871136173	0.997558587236006	0.9976486359452146	0.9988562860790436	Shirer_networks
1518	0.5891021581014035	0.8785987511702773	0.9309799326254707	0.9615892558109418	0.9517802031511164	0.9609794984212296	0.9902764752313793	0.9956070518350988	0.9951274861745543	0.9978381910446924	0.9979853455733068	Shirer_networks
1519	0.6484385600280254	0.8334358218608537	0.9324484912873516	0.9399059689237705	0.952249418791445	0.9836148616725114	0.9950830863253395	0.9939029566978015	0.9967847328065895	0.9977874061488006	0.9991005367482583	Shirer_networks
1520	0.6056154064679797	0.922504521054217	0.9258899905137752	0.921636948340996	0.9645799747575166	0.9894742950162825	0.9860463697509112	0.9909347544343703	0.9958797786065108	0.9993540652318614	0.9971416580835969	Shirer_networks
1521	0.875140083313283	0.8052607260917747	0.7184779866703132	0.955292263586111	0.9807080749090481	0.9841445648240568	0.9827696737120944	0.9924589528986083	0.9981136554155654	0.9981043191776192	0.9975887436857416	Shirer_networks
1522	0.9128185606002659	0.9259042680256603	0.9028927754421793	0.9646452149195316	0.9845826975661429	0.9896216567321874	0.9968090528587593	0.9938742839519455	0.9979655003178544	0.9980652057327375	0.9987057406166802	Shirer_networks
1523	0.845174901067309	0.7596101613883117	0.9709469767579965	0.9678913321712329	0.9652281684068174	0.9479644054204142	0.99306311809608	0.996518580943607	0.9964791296120719	0.9971433811471782	0.998254584651108	Shirer_networks
1524	0.834127564675925	0.9362767077653527	0.9028135844747774	0.9390174446240434	0.9754145221398007	0.9712511411726277	0.9943736532214906	0.9923472691400864	0.9981428502422057	0.9992223344546084	0.9989746652892821	Shirer_networks
1525	0.8841709397953003	0.9262220342326226	0.9051639751238294	0.9800496357070403	0.9562818022554196	0.9966870647880302	0.9928283455051305	0.9904223490687405	0.9984287777927398	0.9990656858582868	0.9981483006513892	Shirer_networks
1526	0.8438187446838528	0.6631032803956229	0.8425746655282419	0.9844429514936031	0.9786595742037645	0.9692453582810757	0.9947909405177955	0.9960429358215328	0.9985194273854678	0.9974614378761755	0.9987777387774683	Shirer_networks
1527	0.7709895675491323	0.8838624518634255	0.898984567732276	0.9313260495835709	0.9765410565416249	0.9709619423758983	0.9880082018621962	0.9925866467030546	0.9967725897139104	0.9993592423898212	0.9989222496751229	Shirer_networks
1528	0.9026067613336302	0.8945256489994904	0.89520996864981	0.9623803061927164	0.976805747322718	0.9894444387799419	0.990969514060023	0.9921351134482371	0.9969613741443929	0.9988517854950681	0.9987542034700998	Shirer_networks
1529	0.779148966520963	0.7248189637447398	0.9525035638555293	0.9625046720780744	0.9875574057603117	0.9301143510796177	0.9905803001025864	0.9896393560787227	0.9980039870221593	0.9986088963291058	0.9980141103756874	Shirer_networks
1530	0.837522956562711	0.7343576483303448	0.874012849390228	0.9131656629463739	0.9815117632737871	0.9749288152519885	0.9957317511218337	0.9902234920620973	0.9967050400471955	0.9973404208655721	0.998016642833874	Shirer_networks
1531	0.8920969323278174	0.9353688310856445	0.8113703954110378	0.9737486041109134	0.985954599442587	0.9776091160730378	0.9927927658716637	0.9971083918596347	0.9977332900113843	0.9972382789513035	0.9988044829697804	Shirer_networks
1532	0.8632659041133767	0.8068927610854097	0.9323925036272618	0.9477069620400194	0.9860729612789535	0.983432185681236	0.9923070287059711	0.993374921326248	0.9985837029326551	0.9976051814303846	0.9990260207743911	Shirer_networks
1533	0.8158550385928018	0.845642976020211	0.9227842965302069	0.9585367726926474	0.9623155477130738	0.9866961736779596	0.9908408211570241	0.9914316859756296	0.9950598957900607	0.9988481767636681	0.9990342181846916	Shirer_networks
1534	0.7159931749980346	0.8527194731228345	0.9403650440414404	0.9057723445443511	0.9732792653116586	0.9862388951338373	0.9956305836991997	0.9949218159843565	0.9966062489292367	0.9976935630932711	0.9980353320930695	Shirer_networks
1535	0.8560402033113916	0.77840514651291	0.5577649632336584	0.9485550657226767	0.9488518250962311	0.9603282966721907	0.9968623437491186	0.9885904705012651	0.9978573669672341	0.9936939744317971	0.9986653024971416	Shirer_networks
1536	0.9150549078590957	0.9471092308332296	0.8542753262303454	0.9510921549729779	0.965690656154486	0.9890098515327439	0.9889905690769343	0.9969091653179696	0.9968585956589965	0.9981279204050806	0.997616897653932	Shirer_networks
1537	0.6819827390422857	0.8860048669463111	0.8792287861481667	0.9797300228112981	0.9750832015908235	0.9798181490097615	0.9728032050685811	0.9959481827317718	0.9929011284691924	0.9980142765944401	0.9993211655503387	Shirer_networks
1538	0.9535137077682018	0.7984298576078972	0.8604993250793281	0.9454776911526832	0.9762742220090644	0.9824831171946894	0.9957942237460078	0.9939776314382904	0.9955649997472871	0.9971890635074402	0.9990107120867491	Shirer_networks
1539	0.6770116235523339	0.9247091621170275	0.8211625320339105	0.9483422270627296	0.9724483790134479	0.9849007475402762	0.9958570456367504	0.99518420149623	0.9959075198344067	0.9964911574826333	0.9988437796320748	Shirer_networks
1540	0.9012834149826923	0.8871456344344107	0.95534328915653	0.970631115200084	0.9299641839830621	0.9901049778534814	0.9866443286889686	0.9944241502825952	0.9960235199719021	0.9953379636501118	0.9974805606486997	Shirer_networks
1541	0.891755733268673	0.8614755717318325	0.8389300341184867	0.9870556364099559	0.9544571736237528	0.9819835435832119	0.9933005351982809	0.9933257377826119	0.9915993731718925	0.9984340585860231	0.9994604966768772	Shirer_networks
1542	0.8529610760261666	0.8319886036164013	0.9468953485165411	0.9604486977593683	0.9639847326969908	0.9755292008801815	0.9804969560043184	0.9888903192599642	0.9933972127990572	0.9978870261834798	0.9983547860066937	Shirer_networks
1543	0.812954200300555	0.9065310475913694	0.9156488066348756	0.9419937197790857	0.9726607571187247	0.9819118602675972	0.9929066457041837	0.9928432823677977	0.9955833254547395	0.9967986166971131	0.9980810165641938	Shirer_networks
1544	0.8584987987272557	0.9208723170461464	0.9699821566990489	0.955142613181722	0.9686025863713306	0.9865066714068425	0.9893263915997121	0.9860960693679421	0.9845413997446127	0.9980155294128983	0.9988925339860182	Shirer_networks
1545	0.7504062853901624	0.8092194172246971	0.8749404840812398	0.951983318477726	0.9423274262488717	0.9639281022116404	0.9923479299480302	0.9954230678128797	0.9967583698679321	0.9995001450434471	0.9978194469492243	Shirer_networks
1546	0.7558794073453396	0.9292054976766477	0.8397204347632039	0.9624376134169377	0.963796196988639	0.9874931048719343	0.9964796150916739	0.9923198372516495	0.9962789248136146	0.9973912105874476	0.9986508948522956	Shirer_networks
1547	0.7678378909762313	0.6785167848861017	0.9457569109373936	0.9470838882286101	0.9493284981444537	0.9870568971077669	0.9865966631059027	0.9946686599644298	0.9989247459113088	0.9977580277517981	0.9984719566003941	Shirer_networks
1548	0.9050577369257957	0.9122226173589771	0.9355467686706331	0.9487197073174796	0.9532635246812794	0.9891372493298747	0.9737337159123706	0.9941103045198084	0.994347006563844	0.9959947443670604	0.9983739530769927	Shirer_networks
1549	0.8115050067735514	0.7412859396801016	0.9499693180765694	0.9497515749247244	0.9782892139759567	0.9805202489598225	0.9960546039179371	0.9975209090733421	0.9979637423699586	0.9990480972707656	0.9986930323150838	Shirer_networks
1550	0.875670803533115	0.8318811023419833	0.8871691967716471	0.9693826006068373	0.9255980340709697	0.9758613757487307	0.9905798187491651	0.9898410326901355	0.9981559264671398	0.9955875763016342	0.9981749110446846	Shirer_networks
1551	0.8487094541207669	0.9687323926510242	0.9037715874558283	0.9502268244861932	0.9675726850307806	0.9780177312380763	0.9937405372770158	0.9944128657004426	0.9935116129720647	0.9971930425741953	0.9993153262920511	Shirer_networks
1552	0.7849109186641142	0.9346525773474685	0.9376277884057287	0.9349862869339228	0.9856709412716431	0.9734011454748976	0.9953150307738043	0.9946927239349723	0.9967206988467253	0.998563636684608	0.9982589311710053	Shirer_networks
1553	0.8980955506735375	0.8496541066987449	0.9168441345346336	0.947624479363802	0.984380259005148	0.9589171884021882	0.988280941950882	0.9925342868465435	0.9981592350568768	0.996164739109952	0.9977026783977754	Shirer_networks
1554	0.7090465845963729	0.8186094372378144	0.9187913337763509	0.8824272146690477	0.9562532992512396	0.9905477886357588	0.9882981346229714	0.9939414732089402	0.9973790678974356	0.9976702689570327	0.9980208711667286	Shirer_networks
1555	0.8188055126951921	0.9450810284962622	0.916356099502253	0.9681416540833929	0.9731643358453823	0.9842581575151528	0.9793615543793672	0.9951721592048592	0.9932402645195364	0.998562028203565	0.9986259583373034	Shirer_networks
1556	0.8935326138015441	0.8128980403703172	0.9338479043948784	0.9654315081491189	0.9913423145386446	0.9885821084205001	0.9850707041582444	0.99406327014115	0.9919655580318928	0.998887160222431	0.9989083025271523	Shirer_networks
1557	0.7244706325294467	0.8348773663504083	0.9160310027154245	0.9086107493741628	0.9637878395396352	0.9858491468404671	0.9952607211000273	0.9974081259882415	0.9927886775032803	0.9949912833672827	0.9982160961945699	Shirer_networks
1558	0.7087386588016931	0.829141818966912	0.9163462180986716	0.9619300383150072	0.9718451682527471	0.98525315301117	0.9906169733555861	0.9972026348118924	0.9980147793135543	0.9987613502236777	0.9990782713289689	Shirer_networks
1559	0.762915758881111	0.8411640259209741	0.9174284872815819	0.9619763716464468	0.9685033832418396	0.9926188445724053	0.9904091554155979	0.9949380971597692	0.9968431040651016	0.9977755118666065	0.9986676315364602	Shirer_networks
1560	0.3197657063762668	0.9251829036314374	0.9444435465359226	0.9345969761800095	0.9547032776542815	0.9893270090962157	0.9912156798134178	0.9937480737926274	0.9969811399516729	0.9987898018819225	0.9970964392586417	Shirer_networks
1561	0.4662741794368337	0.7042765499538347	0.947715709888598	0.9526305146902694	0.9867555032330717	0.9909579556404666	0.9910866695293512	0.9937045138883475	0.9924210998338606	0.9995059700784745	0.9974598631866738	Shirer_networks
1562	0.6608234816716065	0.7470130601077523	0.8721229258887717	0.9513137305882509	0.9659223702133914	0.9843568059988207	0.9828279822827701	0.9940558353667215	0.9971561955082326	0.999264707448315	0.9991521066160302	Shirer_networks
1563	0.8170551022993643	0.8348463191143168	0.9492018823041835	0.973882340913842	0.9570551219010228	0.9913024477960986	0.9844655046821398	0.9937673738600172	0.9974927326776141	0.9963168904418899	0.9988623608521128	Shirer_networks
1564	0.9192938462291972	0.9125277781615411	0.8632782025375652	0.9350473055564409	0.9752513311042751	0.9591185800704876	0.9938944659392399	0.9937458708507232	0.9960524555201189	0.9956123374900637	0.9993098235209548	Shirer_networks
1565	0.758860956596626	0.8494341346937179	0.8755342950338776	0.9496319171975516	0.9695886360814339	0.9755513801117595	0.9915007078488548	0.9907266457408159	0.9964361331655066	0.9990996811777293	0.9990439967472315	Shirer_networks
1566	0.9052511259336706	0.8685666812287888	0.905971337445477	0.8618794393608831	0.9845636739150507	0.9903561383750592	0.9902995944566009	0.9915168007864039	0.9932534701563227	0.9975101345976445	0.9980708370283881	Shirer_networks
1567	0.7122426851877358	0.8843641904552272	0.9727931388032762	0.8423876967230436	0.9435844064570993	0.9761567836650904	0.9821251059245742	0.9948762165459737	0.990464215148088	0.9976634412438918	0.9988926857718115	Shirer_networks
1568	0.7478969434784419	0.8999803684504926	0.9187870496383734	0.9008043055513293	0.9744139316116579	0.9818990584211398	0.9899968485110247	0.9891389010655212	0.9934588197927955	0.9942910142144978	0.9981708281000425	Shirer_networks
1569	0.8617655127436521	0.6811807170561778	0.947847657028464	0.9534728477307272	0.9802848545321909	0.9808756672447689	0.989523686909374	0.9904322863245629	0.993364936570619	0.9969869712776522	0.9990112076982733	Shirer_networks
1570	0.9108139947934524	0.9352296423075686	0.98511619920028	0.9540231358350653	0.9787836723401803	0.9860876827592924	0.9890187661234967	0.9909017682378043	0.9976859274615416	0.999088220142125	0.9993086941264157	Shirer_networks
1571	0.7640852827489952	0.8786904649718847	0.8883327577920029	0.9462857355720742	0.9936511091958162	0.9758041818102063	0.9891051320075009	0.9921242410627291	0.9906561214667342	0.9986400362232298	0.9992272165574749	Shirer_networks
1572	0.7361889200201506	0.7702222227688083	0.9440123398256014	0.9281110228800715	0.9770296924394368	0.9770756769874481	0.9951606510475224	0.9906607784035942	0.9964136704888829	0.9995517212007488	0.9974239138475031	Shirer_networks
1573	0.7953310354309212	0.8734493387956352	0.9312650450471058	0.9588227865935597	0.9764472598175746	0.9868369241540063	0.9919254433871216	0.9835505588768914	0.9976232160940517	0.9986050044815638	0.9994375668714921	Shirer_networks
1574	0.8278046784400246	0.9041590328778437	0.9384678916574902	0.8785210816127371	0.9662361518592039	0.9813559621671737	0.9907959075839463	0.9925701640280178	0.9978759320239889	0.9970367527375317	0.9991113036375917	Shirer_networks
1575	0.9084749678306587	0.9387993731997984	0.862236092878998	0.9698012769629166	0.9500134002357652	0.9867933674781255	0.9924640285310617	0.9907121269758641	0.9982956251283317	0.9985622723727963	0.998878884035414	Shirer_networks
1576	0.7986782589800284	0.9431035750210259	0.9435078697085157	0.973284670095063	0.9780638327470763	0.984598847250101	0.9860576443348474	0.9938088496394277	0.9962209243848943	0.9991265441778439	0.9981584906335492	Shirer_networks
1577	0.8716218862244245	0.9568935862443585	0.8580433654296815	0.9210239258158042	0.9704414582694045	0.9910702563646756	0.9925424875421928	0.9910861603338983	0.9969905811622257	0.9984348006244119	0.9985693424808206	Shirer_networks
1578	0.741047228856109	0.8595554378498818	0.9430938361884673	0.9799034383198119	0.9885012195565667	0.9771489127468838	0.9720886242720588	0.9970405117050962	0.9971724814130433	0.998483008791549	0.9982063034692262	Shirer_networks
1579	0.6735666288819104	0.8680148706975943	0.8944299505116089	0.9025921846793572	0.9813857715004863	0.9825785548928676	0.9932485587371087	0.9888088173421321	0.9972921064509627	0.9975031175531842	0.9990323033403594	Shirer_networks
1580	0.8066874236435948	0.883331050422816	0.8910932282982742	0.9441210525799866	0.9775883611583255	0.9600316781428055	0.9892323902462206	0.9949860721193925	0.9947731273899435	0.9969378377814526	0.9976243028111021	Shirer_networks
1581	0.8752946517181532	0.9236642115328471	0.9368302219592648	0.9732114512261909	0.9856220453698503	0.9760483137917834	0.99367117362213	0.9949910838571074	0.9990389992276959	0.9981497258328778	0.9987100383387937	Shirer_networks
1582	0.7269506042033417	0.9280287847438622	0.8562905319662719	0.9302574816198812	0.9818847231696429	0.9906421973663662	0.9835580474308712	0.9846723039625286	0.9962819321630535	0.9980473332313705	0.9996181825440578	Shirer_networks
1583	0.9082044487319755	0.8699070541136551	0.9578028055720551	0.9745094774435537	0.969828620696547	0.9790474462677028	0.9905371169673648	0.996902476813136	0.995659693523931	0.9950410093122083	0.9991324339329729	Shirer_networks
1584	0.8600376499345641	0.9178080189386364	0.9188564457750759	0.9714927390609118	0.9862055763691786	0.9893395347711691	0.990720916945207	0.9968007048069258	0.9946289209604928	0.9948902728942959	0.9987983211899105	Shirer_networks
1585	0.903445005861215	0.8437318781596536	0.8907067437921283	0.9547507460919485	0.9790494424987343	0.9832988928200925	0.9875911102593328	0.9942940965463882	0.9957054288940623	0.9987315045831837	0.9991392158094904	Shirer_networks
1586	0.8903964118106377	0.9378310082166612	0.9588349578137387	0.9294212535045351	0.9824389493156647	0.9746286418473247	0.9938388778524161	0.9960841221203109	0.9911028697069859	0.9968879703489192	0.9974889886741549	Shirer_networks
1587	0.6197148338844978	0.7307423387809069	0.8242267530251068	0.9220605147829799	0.9508989068706575	0.9725206358488815	0.9959837804994187	0.9917145380749913	0.997154966064483	0.9989864109600681	0.9984250519547112	Shirer_networks
1588	0.741057899436335	0.9695438460733242	0.9438335850546838	0.966136745334766	0.9920709185491408	0.9877706718734454	0.9905793953886421	0.9974805902911696	0.9968927124038434	0.997602513918249	0.9987015506308499	Shirer_networks
1589	0.8091447198144526	0.8129634885514401	0.9619410660343175	0.9675165545569557	0.9614080512384907	0.9844660711780782	0.9921019816983089	0.9960109387606879	0.9872576435512019	0.9986052173795945	0.9981626168499851	Shirer_networks
1590	0.7435505592114746	0.9368030580746921	0.9348998396581358	0.9886180046156064	0.9696907995904983	0.9860987808744237	0.9899451555696928	0.9939613602471464	0.9976035084280405	0.9992251626713023	0.9990090248440263	Shirer_networks
1591	0.8518153151694798	0.9532893444664766	0.9651424954454587	0.8860890682918956	0.9599212545583453	0.9902982239909792	0.9762634027162992	0.9934366178703951	0.9980170123558645	0.9975993819516924	0.9990605807126375	Shirer_networks
1592	0.8876822338631711	0.9517865733093452	0.9540997665146453	0.9244163538270024	0.9522367071868055	0.9915691789377894	0.9688576308882159	0.9977497983481061	0.9982613259999269	0.996224496049769	0.998288769384723	Shirer_networks
1593	0.9094193474340477	0.8289001357560978	0.8325738220708314	0.9392850596873816	0.9852730521977588	0.9836954745437775	0.9901935304641214	0.9958340882088079	0.9965887001601259	0.9986536406714148	0.999076383911891	Shirer_networks
1594	0.7487247201729424	0.746102201090076	0.9316031586526847	0.916862012182784	0.9844090457166741	0.9804483766413362	0.9959007050908903	0.9870372129825126	0.9959216078530831	0.9975719207442626	0.9987607950091251	Shirer_networks
1595	0.9485032426012169	0.9637455065296654	0.9615535242407856	0.9756875397817248	0.9736276607147937	0.9446820783587561	0.9924730201168827	0.9923281116061085	0.9943905412998832	0.9982710433551234	0.9977357103280311	Shirer_networks
1596	0.849636789564532	0.9193012708759354	0.8709483326990372	0.915863423262348	0.9511821349399603	0.9706561458978513	0.9924136811773585	0.9937231482907403	0.9969142866045138	0.997811879301308	0.9967792298347209	Shirer_networks
1597	0.9516169214791831	0.8063639418837123	0.9389490865579881	0.9723834306548862	0.9794196804143495	0.9848308833692827	0.9854250269876351	0.9929269122200145	0.9940653995231495	0.9964377517878964	0.9987774332423109	Shirer_networks
1598	0.8812531094203884	0.7995742561967601	0.8022598690882985	0.9606970255506366	0.9672540738889519	0.9810575237236627	0.9894206197327333	0.9951207266381698	0.9970026553673896	0.9972984044269055	0.9988262183105139	Shirer_networks
1599	0.7362283117266597	0.9000866163389192	0.8897647007234206	0.9177412484692429	0.9807355647173309	0.9941753288396128	0.9853909321779839	0.9940619893767605	0.9966605040117666	0.9988124558360629	0.999393030718805	Shirer_networks
1600	0.8359825947299742	0.9021364932015428	0.9360486754277242	0.9696056550499583	0.9672966701034564	0.9893987572213507	0.9925818351332513	0.9853843719740443	0.9923027926329676	0.9985851042902987	0.998995141896556	Shirer_networks
1601	0.869465516457683	0.8340071096925121	0.9385752631164248	0.9833920315377038	0.9617740372068222	0.9923043268018428	0.9945663461815999	0.9943242950485937	0.9908106893608163	0.9964745785021807	0.9994216551103225	Shirer_networks
1602	0.9082357285205565	0.8317960526261972	0.9472185085814956	0.9795736702451295	0.9554622383208187	0.969459946056452	0.9700589315318153	0.9926403472284342	0.9982340243671679	0.9989195876651544	0.9979850297464194	Shirer_networks
1603	0.7213441102303135	0.8190303749202015	0.9058622456440517	0.9686955936332016	0.9723696334899727	0.984086878294347	0.9777850147926577	0.9970108248096381	0.9936940889209449	0.997822729768722	0.9985627905969883	Shirer_networks
1604	0.5964047094417075	0.6376498429643208	0.8668412796310975	0.9619601107022917	0.9608447271488554	0.9804632671230461	0.9948754403857906	0.9854978460765568	0.9972366746404203	0.9962285866678966	0.9988706657612857	Shirer_networks
1605	0.6975853630470941	0.7332628199640228	0.856443189065927	0.947044664073224	0.9621639634020429	0.979257432633323	0.9879630337062193	0.9936088619938983	0.9936427841288105	0.998588041820891	0.998761896221591	Shirer_networks
1606	0.8089633568062534	0.9214853225599785	0.9295149412074903	0.9220031372101483	0.9759839740684972	0.9913794660574995	0.9857559222232646	0.995559592646831	0.9982134867033099	0.9955785201204013	0.9991037540366785	Shirer_networks
1607	0.8908129617430932	0.9050783186720046	0.9267116182843862	0.9202336381660214	0.9745155613223159	0.98952255875468	0.9842214596376018	0.9899213765913671	0.9938252974367374	0.9961777234009297	0.9991832718291327	Shirer_networks
1608	0.7431660783041258	0.9390070996193358	0.9282522880708143	0.9678958474994745	0.9495240582257551	0.9748494381618281	0.9895808976765941	0.9931176906582937	0.9969704525338936	0.9974849069813043	0.9993672123567836	Shirer_networks
1609	0.888251863957069	0.8909284041610372	0.9289069217950485	0.924891931293935	0.9743199763217649	0.9867226042803454	0.9867621818231849	0.9971517203121765	0.9919932645437022	0.9963064705569235	0.9978628816237052	Shirer_networks
1610	0.7163639881531527	0.9237149579635402	0.8962469023001821	0.9499093420885767	0.9698962538020641	0.96346982576328	0.9886572654459878	0.9797406839705913	0.9923221531269872	0.9980420978722037	0.9993158050656336	Shirer_networks
1611	0.646452160116759	0.7868990555872049	0.8919255652879201	0.9668522578833112	0.9609781066449772	0.9861318457460475	0.9955873928117226	0.9944372876650625	0.9925121876081633	0.9980637666867528	0.9993284392096605	Shirer_networks
1612	0.5295592799426141	0.8979326870397046	0.9526397928206202	0.9778732325797617	0.9736998207808665	0.9747420933834584	0.9887656099999292	0.995799611742114	0.9983908880916339	0.9975029428410515	0.9988762835900089	Shirer_networks
1613	0.8537665541029005	0.9308872131889709	0.9434925810845028	0.9229206916231694	0.9684491237924463	0.9876086342312866	0.9937736768137336	0.998315178763181	0.9973283020945798	0.9967934614920855	0.9987401154427191	Shirer_networks
1614	0.892871604708944	0.8412308094322026	0.7597033178619148	0.97617563268022	0.9558865396427159	0.9800096618025571	0.9936734376102148	0.9977292449810379	0.9987564824357567	0.9968105020600149	0.9974844894121883	Shirer_networks
1615	0.7145930675933041	0.8621314731413269	0.8499672338218447	0.9381822164423854	0.9434704353084289	0.9899471348348317	0.9915911334476103	0.9940296636316894	0.9927255182823173	0.9974808345136262	0.998016766197861	Shirer_networks
1616	0.8913162872793859	0.8383993941501682	0.8584326119534006	0.8922701849038078	0.9470364535057676	0.9878504034545561	0.9934703770269878	0.9901945778058244	0.9948062789642714	0.9976324140937496	0.9990344732820786	Shirer_networks
1617	0.962077532321284	0.8223160122338858	0.9611479128302847	0.9472589208654714	0.9829805382775795	0.9914658811902933	0.9936515696225275	0.993669182481668	0.9899170062509107	0.9994302158448534	0.9979009838887098	Shirer_networks
1618	0.8451195714902678	0.7248414625823212	0.8825720643541691	0.9560656743483342	0.9566777034687439	0.988574271607662	0.9893316126336564	0.9941821237383601	0.9973463313572033	0.9985825063369089	0.9987096397736939	Shirer_networks
1619	0.8828640465170561	0.895329808281021	0.8661185265323053	0.9504817140237238	0.9630675890704566	0.9731828895235162	0.9817519259428074	0.9944832945975847	0.9967346723588657	0.9973284563969766	0.9988616199986513	Shirer_networks
1620	0.5543998472730329	0.6717345231534094	0.9072793415218263	0.9745296204571879	0.9814169351472524	0.9818369588828821	0.9761248584161719	0.9881898384558336	0.995759069942348	0.9984854199339102	0.9973515087110365	Shirer_networks
1621	0.7786531308934097	0.7535016843282716	0.8730260436606962	0.9508783554553865	0.9792465375762422	0.9819613611037147	0.9881535121907149	0.995468184069572	0.9954630002058646	0.9954238416344577	0.9996404954377697	Shirer_networks
1622	0.5446954798690702	0.693722638874326	0.9226406885546854	0.982973144797033	0.9534864234493581	0.9881863004767357	0.9906205458019381	0.9893538795498655	0.9980390513110047	0.9983274169759275	0.9982843483390111	Shirer_networks
1623	0.8727480618203736	0.895371501524048	0.9124094483012299	0.9570704112567159	0.9564043303270843	0.9834710672079412	0.9954874443935042	0.9968145709820015	0.9969262430476169	0.9981245189746115	0.998987450282689	Shirer_networks
1624	0.7777154052673045	0.9500045279090967	0.9382879212447173	0.965541748688898	0.8954269986204272	0.9793601687508353	0.993787192355192	0.9943888543896319	0.9952468788838059	0.996323285650104	0.9988725969054413	Shirer_networks
1625	0.9250712607978925	0.9389555455671861	0.8943954817930421	0.9234203502378203	0.9808705416413952	0.9444907499363191	0.9839786086003574	0.9873494198442967	0.9930051062594103	0.9977099219057758	0.998222688334534	Shirer_networks
1626	0.8242848921850512	0.8474223578333848	0.9779614981924714	0.8769513816740179	0.9584340043205442	0.9825200474810597	0.9839347005791536	0.9953612416381477	0.9939091552569699	0.9976799381277763	0.998566834200417	Shirer_networks
1627	0.9528821832978804	0.9431141031068848	0.9626775182917954	0.9327661866737166	0.9855520161504374	0.980284780091524	0.9973074896658798	0.990956883512112	0.9966629911444472	0.9973735433121362	0.9984269220101621	Shirer_networks
1628	0.5724091263488427	0.8732643299004308	0.8634618688566864	0.9375002509325052	0.9646234803829784	0.9904377606090462	0.9903800513350364	0.9963016015362485	0.994122311837241	0.9987630585456687	0.9991816202438807	Shirer_networks
1629	0.5773405785669783	0.8769441034576696	0.9311560596635514	0.9562274236398677	0.9748516386206479	0.9853167061438052	0.9802178370395407	0.992877238987657	0.9984090778570806	0.9985199217921281	0.9971324108997157	Shirer_networks
1630	0.9257248293953136	0.9066052390967179	0.8216041009908924	0.9288631836038055	0.9908020533456936	0.9624391081955768	0.98682577405057	0.9931461276526916	0.9931927926818445	0.9982626218736685	0.9981709945305386	Shirer_networks
1631	0.8973592045586337	0.8842871214143089	0.8890964388927206	0.9583833636813046	0.9814957223073466	0.9758495979933001	0.9845332956260208	0.9854184464961022	0.9948580145075844	0.9974206532767155	0.9986904965455652	Shirer_networks
1632	0.8672383699539297	0.8135426918752336	0.897939291771836	0.9282192701225636	0.9687307654679962	0.9861769485057216	0.9799128850283345	0.9953058734109453	0.9956288669792142	0.9979302506461529	0.9985524254212226	Shirer_networks
1633	0.5268080988280124	0.8225644128278717	0.9589441434802921	0.9522351603330439	0.9414900762673111	0.9834907506222421	0.9916025871245212	0.9973890977717943	0.9982128668150083	0.9987274548753375	0.9990327201657612	Shirer_networks
1634	0.872813591298772	0.8953037120123034	0.9598514726075732	0.9632116404435034	0.9682262657652249	0.9795858928682157	0.9778775710830381	0.9906101477498077	0.9895895514151885	0.9971443074684024	0.9979941570372013	Shirer_networks
1635	0.7278212224809237	0.7714482158922937	0.9501780310453014	0.975581914104031	0.9848528505736907	0.974586304976385	0.9881265856525435	0.9970704712043177	0.9960356867830482	0.9970448903847287	0.9982957645101765	Shirer_networks
1636	0.6308801425815822	0.9033372231649728	0.9576129934232998	0.9263906212986946	0.9833521274929129	0.9772104858846576	0.9928205300934069	0.9965308199795957	0.9951038196883693	0.9980349701919214	0.9977145123746656	Shirer_networks
1637	0.81176788219116	0.9229447620914755	0.9571230969132307	0.9310735944662921	0.987377652633163	0.9802173867745047	0.9846540172067408	0.9918317095237938	0.9919675903889463	0.998751592942932	0.9990646540949055	Shirer_networks
1638	0.8768830927237842	0.8917978069093825	0.9208952426576428	0.9324432103651588	0.9473428211872379	0.9401824187247664	0.9936482713029644	0.9944716992560125	0.9967095940314272	0.9964726762456073	0.9986983257901025	Shirer_networks
1639	0.6566694862208163	0.7262860585550025	0.9545508496292133	0.9623733717342595	0.9556806169707307	0.9831448705505526	0.9819834645941657	0.9937585717588949	0.9962415921903857	0.9983520846884198	0.9984177708489992	Shirer_networks
1640	0.6934038925743888	0.9083117867985253	0.8999481847777956	0.9600874648974143	0.9755965885853793	0.9752157633684713	0.9904716479871407	0.9932081673136356	0.9973616252624405	0.998356691917374	0.9988127066227636	Shirer_networks
1641	0.8238905480228045	0.892031328460401	0.9480417590178521	0.9693991419042023	0.9831157564569792	0.9800361850128081	0.9885177145208885	0.9974241224866005	0.9984174551328879	0.9970298421729924	0.9988895233340667	Shirer_networks
1642	0.8707268011891824	0.8113874106124297	0.9084048003802759	0.9679502654348016	0.9720007369380245	0.9938466909506495	0.9946367138682095	0.9971870665320085	0.9982361738750803	0.9945162786979107	0.9985187167803964	Shirer_networks
1643	0.9305149561375683	0.8266448055662271	0.8820947343788489	0.9615891902288024	0.9801383745284549	0.9783844347823915	0.9884396434960272	0.9939657038696877	0.9872988601986976	0.9967266437544038	0.9963238902685314	Shirer_networks
1644	0.909783657374333	0.8822407210493136	0.9377221139908025	0.9679520957999155	0.9608661295788318	0.982086466310301	0.9841851432235618	0.9930381716552807	0.9943540788188105	0.9967861292708277	0.9973884676307565	Shirer_networks
1645	0.672016249214338	0.7691712427825305	0.9698745819004237	0.9887453547406118	0.9892712263799971	0.985105213161685	0.992152553762923	0.9930599383356509	0.9973826115024444	0.997620214473609	0.9985395020081904	Shirer_networks
1646	0.8275256712959499	0.9159446497628648	0.9009356724431217	0.9588313916546019	0.9734695467246117	0.9835731057447981	0.9878433128283244	0.9936456001890825	0.9981826473388018	0.9979665639682536	0.9982004098410755	Shirer_networks
1647	0.8643444855055498	0.858984567029474	0.9238952419500227	0.9374850282842655	0.9738754507232444	0.9565612702010633	0.9882262080187091	0.9855446809286352	0.9951025243799922	0.9963354132719634	0.999073410920722	Shirer_networks
1648	0.8435422659836664	0.9175081887233678	0.9169022577741225	0.8998570796158795	0.9913412423591768	0.9953612481982974	0.990695150192495	0.993326506488772	0.997189346012034	0.9985978563895312	0.9994092824249616	Shirer_networks
1649	0.9012016983364791	0.8077279910716508	0.9238911431460884	0.9187247278813886	0.9635555146605046	0.9908163463639543	0.9796396887237597	0.9944691180587798	0.9939512478893675	0.9994516374042621	0.9992580591100023	Shirer_networks
1650	0.8198123613147053	0.8268004621296975	0.8757655322726736	0.9472813825904316	0.9644533613889229	0.9851882239177898	0.9873965939736237	0.9965576972837209	0.9957690047038024	0.9979508004945059	0.998836057488582	Shirer_networks
1651	0.8666486858508203	0.8904346324740277	0.9617496315260166	0.9852699211202345	0.9734039684417785	0.9779589144549532	0.9728203001094606	0.991787692160826	0.9954416926314305	0.9992837522355229	0.998671674827238	Shirer_networks
1652	0.5630612324057851	0.8768017569487064	0.8191863630227674	0.9490057104634062	0.9400425953204621	0.984868888838495	0.9983953211348495	0.9925528209211587	0.9993188982295071	0.9991795277956697	0.9991471466135398	Shirer_networks
1653	0.9405158825812118	0.9069507170070654	0.8463723497796544	0.9600410459812723	0.975912130764707	0.9833096949792983	0.9887670761023049	0.9960632308518477	0.996316511546216	0.9981277898968371	0.9961830144921765	Shirer_networks
1654	0.8958033209143168	0.9032977083228624	0.9717073633750711	0.9450089919360967	0.9631425626404675	0.9861282063510347	0.9904728634263538	0.9946354560893571	0.9969442710567367	0.9984819634571946	0.9987064109226423	Shirer_networks
1655	0.330527730822206	0.932737825040256	0.8215143342857124	0.9750872865188288	0.9885279864108183	0.9817856716608865	0.9917058584026073	0.994110411060106	0.9969551683475704	0.9960828198381955	0.9976044008510159	Shirer_networks
1656	0.463936167703582	0.9127586619348269	0.9214762449303211	0.9340342052215864	0.974720075663363	0.9829652250059825	0.9896169914519313	0.991732767143235	0.9975009316976968	0.9988717959226329	0.9988564389698038	Shirer_networks
1657	0.7423889790843652	0.8461097838193169	0.9164347870456586	0.972921515564747	0.9849589412785157	0.9841670179365982	0.9905890038971426	0.9979814581693203	0.9966743020321934	0.9990472350638195	0.9991241649411979	Shirer_networks
1658	0.6775120351627978	0.8609611724250186	0.9505691133028495	0.9788159414626205	0.9794618863105053	0.9791271426106666	0.9909802365718914	0.9949322625963675	0.9906386412250788	0.9981960336955	0.9988927469017896	Shirer_networks
1659	0.7436291515364406	0.8709761956154347	0.9347400015085104	0.9797939383831669	0.9743358342956341	0.9564060375306579	0.9920953839227451	0.9944211623126309	0.9981674894361539	0.998551876518396	0.9992369911425161	Shirer_networks
1660	0.6125776161461949	0.8816985966122941	0.9026794968831932	0.9358217867382308	0.9728121099218037	0.973783984357069	0.9906459786019294	0.9942821749148296	0.9970681836616212	0.995371672422493	0.999124954684292	Shirer_networks
1661	0.8373379094060824	0.8793125285899834	0.9463515016971231	0.9482452272623458	0.9525881398415496	0.9769115371826088	0.9826991427903714	0.9958166445543948	0.9977877628395629	0.9980643972055568	0.9987332756735784	Shirer_networks
1662	0.798793601811338	0.9189692065111852	0.8373536044156116	0.9408937284312875	0.9778955608241555	0.9860765677041996	0.9885163434638387	0.9922174528337775	0.9981388024580793	0.9970216168005962	0.9992359558266235	Shirer_networks
1663	0.9218715139677283	0.9594936414770423	0.9334912581022353	0.9314153047859692	0.9786491662709127	0.9969535524502564	0.9918249712961056	0.9947555781596943	0.9960595003363123	0.9940275593029556	0.9990062510342737	Shirer_networks
1664	0.8948827869310876	0.7094331176291241	0.9412688770368258	0.9768573754334234	0.9789811871803427	0.9725007251335589	0.9856965687881282	0.9939293390101633	0.9968470445916153	0.9961819156645182	0.9991494842496706	Shirer_networks
1665	0.6873679345149856	0.8728528813655523	0.8735299760612296	0.910306744808808	0.9658297133828935	0.9825208366452077	0.9904203719188549	0.9967366559220262	0.9895819535952607	0.9968817785242435	0.9989244563985538	Shirer_networks
1666	0.7963707167036573	0.8078153289846345	0.9164223351984994	0.901363796427703	0.9372300644606026	0.9831863603595872	0.9952376153525831	0.9941849713751665	0.9966006544963419	0.9982333681208515	0.9988008400908709	Shirer_networks
1667	0.7709227909822551	0.9118665097507835	0.9145958163846206	0.972541559392793	0.985242596819535	0.9862037539687358	0.986880098131367	0.9940248055198886	0.9964611478615248	0.9979395304917538	0.9989489904690221	Shirer_networks
1668	0.7929263892753613	0.7912333899710908	0.9113820999917263	0.9693304713068246	0.969322823053933	0.9794443500167707	0.9896166541064995	0.9907798610527512	0.9937678965865094	0.9953303320740161	0.9993644526115772	Shirer_networks
1669	0.757558634650273	0.8546953358725895	0.8998581500486573	0.9307922963886563	0.9663390860888499	0.9864158065323088	0.9939973293127189	0.9908521591465733	0.9981657976197762	0.9969222350947766	0.9991239092031107	Shirer_networks
1670	0.7593820254230859	0.7721446521943631	0.9547289074696866	0.9443026388344737	0.991186086734956	0.9852753307097135	0.9909488591728929	0.9947154448617251	0.9945635653495334	0.9985192898125125	0.9992238739888692	Shirer_networks
1671	0.7061529810658091	0.8439230987080515	0.8757195739499621	0.9694724767291296	0.9971294597011325	0.9913105185954545	0.9883630493693234	0.9836964664099227	0.9972841888757493	0.9986262572153572	0.9992194582148772	Shirer_networks
1672	0.8864191812704729	0.9053491066666359	0.8904905368721752	0.9644777613169764	0.9854860250516294	0.9872540039603466	0.9728935805353285	0.9859490122211425	0.9981873615276985	0.9982894365964189	0.9989562605824365	Shirer_networks
1673	0.6397723019968928	0.7800975120674667	0.9573794216476541	0.9698055038359822	0.9879356130393662	0.980195283322561	0.9937169104203115	0.9894582783114432	0.9974482131001561	0.9977295822811201	0.9974560099336989	Shirer_networks
1674	0.9051357948165597	0.7329438561118704	0.8610316479302025	0.9738538786877283	0.9736018973153575	0.9815566334868877	0.9964441122250465	0.9946285456904242	0.9987958804437602	0.9993407219543096	0.9989167474132055	Shirer_networks
1675	0.9299457861698538	0.8497817461814948	0.937716560949978	0.9342065663219388	0.9731385537881602	0.992844368232499	0.993516967858519	0.9974883585136596	0.9934570103010343	0.9976603513272091	0.9989182949993216	Shirer_networks
1676	0.8573593998476751	0.9598254774104793	0.9043704352193769	0.9553301667309066	0.9744231409039105	0.9823928477009596	0.9892249664403113	0.995982517640355	0.9961999937755792	0.9976559306125677	0.9987463079394695	Shirer_networks
1677	0.8876324372803587	0.905616448622365	0.8853335208157713	0.9491531737761814	0.9319545262294595	0.9579480676745492	0.9780117837751902	0.9960346591098002	0.9962959536460969	0.9976429190473337	0.9986483204708174	Shirer_networks
1678	0.5136482801601756	0.8965358177200567	0.9227301235460529	0.9411202456138938	0.9663758006738303	0.9582345232150468	0.984374668270386	0.9925275019756826	0.9936565827666833	0.9969428417194259	0.9986078996862728	Shirer_networks
1679	0.8571004633210335	0.9026203957328716	0.8373968441369275	0.9750754092614708	0.9794115936625656	0.9900015397099344	0.9986321428972167	0.9849901410007639	0.9921831434003432	0.9978780912886337	0.9978721958579182	Shirer_networks
1680	0.6347552075026053	0.7765353967302991	0.9537764281155718	0.965186164059326	0.9623233222289491	0.9800585413100392	0.9953123640526645	0.9948269286932556	0.9986921766683319	0.9986244237756404	0.9982878863982003	Shirer_networks
1681	0.8529802905822117	0.8749871564529226	0.7900263596314002	0.9407237425541166	0.9773366399257629	0.9860795969835012	0.9930229294699168	0.992910940359518	0.9967257462798699	0.99797742686316	0.9973036551245171	Shirer_networks
1682	0.7959712300430626	0.8139087992339327	0.8807617057529403	0.9700333670071839	0.9675572245443465	0.9858976287126802	0.9900922999225468	0.9964981799568108	0.9970237262971875	0.9984271777848082	0.9984785889444685	Shirer_networks
1683	0.9025121479713124	0.8709994887200558	0.8851880457740766	0.9366441630367471	0.9770946336485863	0.9876173182334036	0.98755223079751	0.9937217119165003	0.9952898462190609	0.9988896296131529	0.9986750979143011	Shirer_networks
1684	0.6878155332539169	0.7815809048433378	0.8562395294176688	0.9427968476716779	0.9620344427624661	0.9820960827041996	0.9862574901407117	0.9966840645887453	0.9958606181879529	0.998168116063014	0.9982582600163643	Shirer_networks
1685	0.881617164262712	0.8288189356613664	0.9425932090496372	0.9839395953070008	0.9746105331206734	0.9888926447600015	0.9928425348238845	0.9934855869575923	0.9969992367414847	0.9978260275037643	0.9983103260156904	Shirer_networks
1686	0.7801506513199727	0.8869513853115397	0.9391750641369042	0.9420495675673164	0.9855355631648223	0.9774507097777486	0.9897364404497537	0.9930001513358864	0.9958544909743696	0.998446128732033	0.9987593414244977	Shirer_networks
1687	0.8924192469881996	0.9255622964142554	0.9320896714604818	0.9226781323393631	0.9677089634269866	0.9861407183386692	0.9972938570088399	0.9919422690204838	0.997219896847736	0.9927428893162098	0.9991330212311342	Shirer_networks
1688	0.5968907308910718	0.910376759800058	0.9771683465284622	0.975166393559527	0.9486443005412235	0.9853059822305767	0.9883151350191467	0.996716444078052	0.997007018680051	0.9954416515544822	0.9980694494716433	Shirer_networks
1689	0.888251895576184	0.6808228113071958	0.9518198442401988	0.9702742069700654	0.9733489200222656	0.9843197493295898	0.9720644680470507	0.9954323519288837	0.9960879359785174	0.9986035445706927	0.9963936109241243	Shirer_networks
1690	0.8567561507139749	0.8923600292011629	0.9641339427688056	0.9439653528776728	0.9695483296286316	0.9906318787709663	0.9923169372863714	0.9905807582134327	0.9969524928650255	0.9987057666068008	0.9976284662922773	Shirer_networks
1691	0.9693422355128043	0.8961526767863803	0.9372584246721645	0.9347609028316873	0.9792845726550427	0.9761942617238522	0.9922557269362237	0.9956444184861571	0.9927942671129675	0.9984070858196665	0.9983095558766688	Shirer_networks
1692	0.8080640778676849	0.7628776100309551	0.8508068275431361	0.9694265218662496	0.96527031753243	0.9907952386309008	0.9852950581922476	0.9953319728759336	0.9972558784039578	0.9976159180424281	0.9975829593957023	Shirer_networks
1693	0.7822617711947935	0.9056161107809519	0.9410002713178639	0.9769917411735145	0.9625611318183617	0.9733011789533854	0.9933790366116083	0.9983303255479266	0.9954743702215549	0.9978696655535017	0.9986395095483023	Shirer_networks
1694	0.6819665205213798	0.9203809076701184	0.9189048347263533	0.8995929104430404	0.9754061530863999	0.9830547915126233	0.9955584609884919	0.9966204371797511	0.9974734724174841	0.9972267673514938	0.9990541443663064	Shirer_networks
1695	0.8032442003664729	0.8392693942648548	0.9498349618360562	0.9398351506024707	0.9717654127196754	0.9705076251044288	0.9830697327220412	0.994643122324339	0.9973706174171831	0.9971957886614742	0.9968438703063015	Shirer_networks
1696	0.6057640212076228	0.9083518013899544	0.9516464021140141	0.9492467253247258	0.9415432046635096	0.9726353244475154	0.9948794243075493	0.9882917090219973	0.9963527999177986	0.9992251899962197	0.9978924886025176	Shirer_networks
1697	0.7881214341299818	0.8902450501690378	0.843906278471481	0.97887461035492	0.96547412784781	0.9859865484452311	0.9891918857362924	0.9967759203895776	0.9968269571012405	0.995953588366036	0.9986552321330873	Shirer_networks
1698	0.970996947339128	0.7448783307623605	0.9664773986462059	0.9859390626746771	0.978960605164457	0.9765306581617462	0.9907534239159268	0.9866395383718433	0.9967378340779302	0.99584697620238	0.9975973296137826	Shirer_networks
1699	0.7726361824489405	0.5853781129857556	0.9416177631750324	0.9643756254160443	0.9368045530948874	0.9858564592060753	0.9815093932563803	0.9933640732378815	0.9959760113994827	0.9983032021328679	0.9988755566600251	Shirer_networks
1700	0.6774824044486478	0.9306362324113595	0.9325503641277175	0.9225555019050393	0.9726491453765809	0.9940287902594631	0.9964216727897337	0.9933952333188056	0.9982934136102956	0.9984199826786334	0.9991586844396015	Shirer_networks
1701	0.8087119768137221	0.9022519370098467	0.9330279469836145	0.9610124503904784	0.9848899283509396	0.9910599561386347	0.9869287743013977	0.9935793399065117	0.9929323177195245	0.997815811358021	0.9986018547573094	Shirer_networks
1702	0.826694026284012	0.9076535045333259	0.9529115744105643	0.9308242126073658	0.9806014936181762	0.9816049853182481	0.9954298958235998	0.9903280106094254	0.9950250536314817	0.9962516992994568	0.9988406339510109	Shirer_networks
1703	0.7511651708991145	0.788220462379815	0.9432319228877607	0.9405055930596945	0.972167534162768	0.9966457227714614	0.9928231929103871	0.9886665011454404	0.9953374349476052	0.9972710368315227	0.999236173370378	Shirer_networks
1704	0.830829041415271	0.6827117742768455	0.9582462442844638	0.941900726467549	0.9753345735869026	0.9913463793634093	0.9856394855827053	0.9932485750855311	0.9957545883370233	0.9959087700531521	0.9979720412679981	Shirer_networks
1705	0.9028872069524376	0.8141757522010203	0.9378568223218512	0.9559794558830568	0.9802064913812514	0.9781110643260051	0.9843614554708617	0.9946274254704255	0.9940937071078001	0.995059398351425	0.9990014408308067	Shirer_networks
1706	0.8640632999628548	0.880070287360252	0.71146257609595	0.8902621826724018	0.9788557701103475	0.9848019908049555	0.9913173005412621	0.9925638710217162	0.9970908677638333	0.9962425046914309	0.9990170207483049	Shirer_networks
1707	0.7148390216193389	0.8921303674666328	0.9480244206395454	0.9461343803998334	0.9726069355584404	0.9850318216011373	0.9923294002931486	0.9972231265349437	0.994668459645497	0.9967019909820758	0.9994162565457825	Shirer_networks
1708	0.8191359046835156	0.9495166347814996	0.920700068654774	0.961213979942792	0.9865670310894576	0.9815119335701501	0.9846686800999556	0.9917601568829651	0.9921570099269995	0.9977644565757866	0.9989043418044127	Shirer_networks
1709	0.5955017237884197	0.9105773878293352	0.9112231626755074	0.9544145699293316	0.9608285079131746	0.9793590857889443	0.9873454997068234	0.9877535566773309	0.9967400259059965	0.9941653386183105	0.9987839717141376	Shirer_networks
1710	0.7390369764768878	0.9165677353154205	0.9036045168790701	0.9372309346259532	0.9589821118357271	0.9674895507883849	0.9868783358106717	0.9966255533254365	0.9948380830486387	0.9981813624418472	0.9975551650487284	Shirer_networks
1711	0.8329344481518461	0.901448535526197	0.914608198887962	0.9754098309025594	0.9810571118426967	0.9845141050520787	0.9942442433984989	0.9863574463853121	0.9937099917245085	0.9978445168633201	0.9971975110075844	Shirer_networks
1712	0.7503340094845955	0.8491133966844713	0.9608829931988918	0.9695421111491618	0.9623360997987791	0.9941030506827764	0.9901068465038259	0.9973489537191547	0.9971316300144185	0.9969584049683039	0.9982649720667415	Shirer_networks
1713	0.73777760711734	0.9303615976636742	0.9566653477261792	0.9336572243152715	0.9645355762887948	0.9731507534333634	0.990659036901643	0.9972321077302188	0.9963968252624795	0.9976935545581616	0.9984861905612461	Shirer_networks
1714	0.7549260613063858	0.8745875025568486	0.9496225078493918	0.9604633013057968	0.9438734008691654	0.9906755636473458	0.9869656860210161	0.9905409146549377	0.9987192363878796	0.9988196178338979	0.9970546066909736	Shirer_networks
1715	0.8499512185079002	0.9021912466649747	0.9409786735863803	0.9826280297556901	0.9820426779623583	0.968018501309693	0.9904753842758058	0.9943379291936896	0.9907075025066714	0.998162048658541	0.9982873366594117	Shirer_networks
1716	0.8045504937079802	0.8057509348051064	0.8242935754165838	0.9766433371897372	0.9781785520772651	0.9874806962467743	0.9910600792835509	0.989755460489562	0.9946084667580951	0.9956917975645275	0.9990507232810155	Shirer_networks
1717	0.7950908736636308	0.7515268050864695	0.9048548928925595	0.964782808166562	0.9490060129644391	0.9643413004081289	0.9967046887066711	0.9853093045527596	0.9975956383512531	0.9987067021351506	0.9983470488598912	Shirer_networks
1718	0.8904145302616906	0.8978146535346329	0.9302282768153651	0.8967240625852668	0.9709600162884877	0.9710523051667583	0.9914184782348403	0.9879497798183046	0.9913384176284519	0.9990762343859826	0.9992482973661956	Shirer_networks
1719	0.8249311898395357	0.8970312286360231	0.8103475679834646	0.9647237588870562	0.9411606577314038	0.9740301940782881	0.9941063443077033	0.9960533662638864	0.9961268598180968	0.995706443181566	0.999083014185516	Shirer_networks
1720	0.6992207944669471	0.9354711775146319	0.8629829940028567	0.9520249140437094	0.9715452379764228	0.9601147838874939	0.9890990798354085	0.9968721837285084	0.9978454841904709	0.996231334390743	0.9993592410833636	Shirer_networks
1721	0.7592547423182952	0.9765440254966833	0.9292857116775385	0.9305140892575914	0.9756322392185655	0.9874571849111605	0.9904156506224262	0.9952965784332061	0.9974733812230635	0.9975997960900576	0.9985951310686167	Shirer_networks
1722	0.6964521330130979	0.9325685309181384	0.8622067447001256	0.9598903345383518	0.9620357280956623	0.9915767571184915	0.9933237365012231	0.9986246266117583	0.9963278825688131	0.9989868990299122	0.99812141822079	Shirer_networks
1723	0.7686793670042824	0.9162574300355459	0.9349689011977613	0.9346168477108389	0.9799874051049656	0.9918515945335145	0.9961491533918398	0.997063651782625	0.9970462770798447	0.9970328560074972	0.998587090399192	Shirer_networks
1724	0.7407235445375175	0.8692032566971665	0.9730970268768934	0.9673924687330573	0.9746365200464655	0.9883936925342252	0.9799808514097617	0.9954616772347618	0.9923880272006724	0.9966176134132881	0.9979094482895587	Shirer_networks
1725	0.7865689207672311	0.7540453849320676	0.9463490922725494	0.9564697486982965	0.9493995471251953	0.9874694304182458	0.9889871232137639	0.9947630082849008	0.9961930558743599	0.9982142836517183	0.998566957970213	Shirer_networks
1726	0.8985204015862926	0.7809240426806225	0.9289618096220403	0.9644116769012638	0.9671758973068404	0.9871557378671403	0.9887266508534336	0.9959311413596921	0.9944051205093195	0.9971168000224795	0.999055993701045	Shirer_networks
1727	0.8368200424811636	0.7625735676648862	0.9273626237856787	0.8310986379478001	0.993532891579568	0.9906141063954158	0.9879532300657147	0.9969682202250145	0.9975763175200509	0.9972650887365456	0.9985696689206388	Shirer_networks
1728	0.9352247029808851	0.9302930648006951	0.8732614568016313	0.9446211287044335	0.978765444320371	0.9638087062636231	0.9915293440700903	0.9931552910562954	0.9977589005875039	0.9964514837954678	0.9971186091410249	Shirer_networks
1729	0.918161099313223	0.7880108183790122	0.9565148846406445	0.9756704317445978	0.9750086655928796	0.9887337969062571	0.9836126511996522	0.9932126688755775	0.9978461382477549	0.9971008931659698	0.9987835744798941	Shirer_networks
1730	0.7065310846558501	0.8859135658065878	0.946694674113195	0.9232849096395231	0.9601703475109462	0.9819812008585065	0.9906225878421923	0.9950328683847748	0.9931377240530286	0.9960822936572077	0.9985115048033972	Shirer_networks
1731	0.6682489783887072	0.9489461250246527	0.8602678007317525	0.9603928610660684	0.9871034030677031	0.9714963126179739	0.9961392170887933	0.9979518903526132	0.9944323869000495	0.9981271989364688	0.9973301051133363	Shirer_networks
1732	0.853562114738798	0.8140063143052855	0.9744374723627698	0.9833550799026385	0.9671355420145311	0.9630494794541709	0.9795180342522042	0.9902320734761219	0.99624356759159	0.9991170943829069	0.9990739013359135	Shirer_networks
1733	0.8835736035623709	0.9681174384422369	0.9055523494130201	0.9585213909913517	0.9758426326394399	0.9900214250351855	0.9856044626145214	0.9798681323886766	0.9958414900553336	0.9977572724486738	0.9991610413497115	Shirer_networks
1734	0.8258872432792511	0.9516606718693514	0.9160884360114085	0.9700283516037191	0.9887580142282808	0.9687536094787303	0.982539297505105	0.9954508404681646	0.9963516700505302	0.9991995432084413	0.9984446378362091	Shirer_networks
[truncated: 48,265 more rows]
