# Supplementary material for: Nonergodicity and Simpson’s paradox in neurocognitive dynamics of cognitive control
Source: Nat Commun. 2026 Apr 27;17:3494. doi: 10.1038/s41467-026-71404-0 (PMC13121725; doi:10.1038/s41467-026-71404-0)
Supplement: Supplementary file 4 — Source Data [file 41467_2026_71404_MOESM4_ESM.zip › Source_data/Fig6/rsa.csv]

r0	r1	rois	roi_name	p	sl_name	n
SSRT_sd	SSRT_tauG	Yeo17	VisPeri	0.00019998000199980003	nb_4423-proactive_4137	4137
SSRT_sd	SSRT_tauG	Yeo17	VisCent	0.00019998000199980003	nb_4423-proactive_4137	4137
SSRT_sd	SSRT_tauG	Yeo17	SomMot-1	0.00019998000199980003	nb_4423-proactive_4137	4137
SSRT_sd	SSRT_tauG	Yeo17	SomMot-2	0.00019998000199980003	nb_4423-proactive_4137	4137
SSRT_sd	SSRT_tauG	Yeo17	DorsAttn-1	0.00019998000199980003	nb_4423-proactive_4137	4137
SSRT_sd	SSRT_tauG	Yeo17	DorsAttn-2	0.00019998000199980003	nb_4423-proactive_4137	4137
SSRT_sd	SSRT_tauG	Yeo17	SalVentAttn-1	0.00019998000199980003	nb_4423-proactive_4137	4137
SSRT_sd	SSRT_tauG	Yeo17	SalVentAttn-2	0.00019998000199980003	nb_4423-proactive_4137	4137
SSRT_sd	SSRT_tauG	Yeo17	Limbic-2	0.00019998000199980003	nb_4423-proactive_4137	4137
SSRT_sd	SSRT_tauG	Yeo17	Limbic-1	0.00019998000199980003	nb_4423-proactive_4137	4137
SSRT_sd	SSRT_tauG	Yeo17	FPN-1	0.00019998000199980003	nb_4423-proactive_4137	4137
SSRT_sd	SSRT_tauG	Yeo17	FPN-2	0.00019998000199980003	nb_4423-proactive_4137	4137
SSRT_sd	SSRT_tauG	Yeo17	FPN-3	0.00019998000199980003	nb_4423-proactive_4137	4137
SSRT_sd	SSRT_tauG	Yeo17	AudLang	0.00019998000199980003	nb_4423-proactive_4137	4137
SSRT_sd	SSRT_tauG	Yeo17	DMN-3	0.00019998000199980003	nb_4423-proactive_4137	4137
SSRT_sd	SSRT_tauG	Yeo17	DMN-1	0.00019998000199980003	nb_4423-proactive_4137	4137
SSRT_sd	SSRT_tauG	Yeo17	DMN-2	0.00019998000199980003	nb_4423-proactive_4137	4137
SSRT_sd	SSRT_tauG	Shirer_networks	LECN	0.00019998000199980003	nb_4423-proactive_4137	4137
SSRT_sd	SSRT_tauG	Shirer_networks	high_Visual	0.00019998000199980003	nb_4423-proactive_4137	4137
SSRT_sd	SSRT_tauG	Shirer_networks	Basal_Ganglia	0.00019998000199980003	nb_4423-proactive_4137	4137
SSRT_sd	SSRT_tauG	Shirer_networks	post_Salience	0.00019998000199980003	nb_4423-proactive_4137	4137
SSRT_sd	SSRT_tauG	Shirer_networks	prim_Visual	0.00019998000199980003	nb_4423-proactive_4137	4137
SSRT_sd	SSRT_tauG	Shirer_networks	Precuneus	0.00019998000199980003	nb_4423-proactive_4137	4137
SSRT_sd	SSRT_tauG	Shirer_networks	dorsal_DMN	0.00019998000199980003	nb_4423-proactive_4137	4137
SSRT_sd	SSRT_tauG	Shirer_networks	Language	0.00019998000199980003	nb_4423-proactive_4137	4137
SSRT_sd	SSRT_tauG	Shirer_networks	Auditory	0.00019998000199980003	nb_4423-proactive_4137	4137
SSRT_sd	SSRT_tauG	Shirer_networks	anterior_Salience	0.00019998000199980003	nb_4423-proactive_4137	4137
SSRT_sd	SSRT_tauG	Shirer_networks	ventral_DMN	0.00019998000199980003	nb_4423-proactive_4137	4137
SSRT_sd	SSRT_tauG	Shirer_networks	Visuospatial	0.00019998000199980003	nb_4423-proactive_4137	4137
SSRT_sd	SSRT_tauG	Shirer_networks	Sensorimotor	0.00019998000199980003	nb_4423-proactive_4137	4137
SSRT_sd	SSRT_tauG	Shirer_networks	RECN	0.00019998000199980003	nb_4423-proactive_4137	4137
SSRT_sd	SSRT_tauG	Shirer_select	lAI	0.00019998000199980003	nb_4423-proactive_4137	4137
SSRT_sd	SSRT_tauG	Shirer_select	rAI	0.00019998000199980003	nb_4423-proactive_4137	4137
SSRT_sd	SSRT_tauG	Shirer_select	dACC	0.00019998000199980003	nb_4423-proactive_4137	4137
SSRT_sd	SSRT_tauG	Shirer_select	lFEF	0.00019998000199980003	nb_4423-proactive_4137	4137
SSRT_sd	SSRT_tauG	Shirer_select	rFEF	0.00019998000199980003	nb_4423-proactive_4137	4137
SSRT_sd	SSRT_tauG	Shirer_select	lSPL	0.00019998000199980003	nb_4423-proactive_4137	4137
SSRT_sd	SSRT_tauG	Shirer_select	rSPL	0.00019998000199980003	nb_4423-proactive_4137	4137
SSRT_sd	SSRT_tauG	Shirer_select	lIFJ	0.00019998000199980003	nb_4423-proactive_4137	4137
SSRT_sd	SSRT_tauG	Shirer_select	rIFJ	0.00019998000199980003	nb_4423-proactive_4137	4137
SSRT_sd	SSRT_tauG	Shirer_select	lMFG	0.00019998000199980003	nb_4423-proactive_4137	4137
SSRT_sd	SSRT_tauG	Shirer_select	rMFG	0.00019998000199980003	nb_4423-proactive_4137	4137
SSRT_sd	SSRT_tauG	Shirer_select	lIPL	0.00019998000199980003	nb_4423-proactive_4137	4137
SSRT_sd	SSRT_tauG	Shirer_select	rIPL	0.00019998000199980003	nb_4423-proactive_4137	4137
SSRT_sd	SSRT_tauG	Shirer_select	rPreSMA	0.00019998000199980003	nb_4423-proactive_4137	4137
SSRT_sd	SSRT_tauG	Shirer_select	mPFC	0.00019998000199980003	nb_4423-proactive_4137	4137
SSRT_sd	SSRT_tauG	Shirer_select	PCC	0.00019998000199980003	nb_4423-proactive_4137	4137
SSRT_sd	SSRT_tauG	Shirer_select	lAG	0.00019998000199980003	nb_4423-proactive_4137	4137
SSRT_sd	SSRT_tauG	Shirer_select	rAG	0.00019998000199980003	nb_4423-proactive_4137	4137
SSRT_sd	SSRT_tauG	Shirer_select	lRSC	0.00019998000199980003	nb_4423-proactive_4137	4137
SSRT_sd	SSRT_tauG	Shirer_select	rRSC	0.00019998000199980003	nb_4423-proactive_4137	4137
SSRT_sd	SSRT_tauG	Shirer_select	Precuneus	0.00019998000199980003	nb_4423-proactive_4137	4137
SSRT_sd	SSRT_tauG	Shirer_select	lPI	0.00019998000199980003	nb_4423-proactive_4137	4137
SSRT_sd	SSRT_tauG	Shirer_select	rPI	0.00019998000199980003	nb_4423-proactive_4137	4137
SSRT_sd	SSRT_tauG	Shirer_select	lM1	0.00019998000199980003	nb_4423-proactive_4137	4137
SSRT_sd	SSRT_tauG	Shirer_select	rM1	0.00019998000199980003	nb_4423-proactive_4137	4137
SSRT_sd	SSRT_tauG	Shirer_select	SMA	0.00019998000199980003	nb_4423-proactive_4137	4137
SSRT_sd	SSRT_tauG	S_DMN_SN	lSTN	0.00019998000199980003	nb_4423-proactive_4137	4137
SSRT_sd	SSRT_tauG	S_DMN_SN	rAI	0.00019998000199980003	nb_4423-proactive_4137	4137
SSRT_sd	SSRT_tauG	S_DMN_SN	rCau	0.00019998000199980003	nb_4423-proactive_4137	4137
SSRT_sd	SSRT_tauG	S_DMN_SN	rIFG	0.00019998000199980003	nb_4423-proactive_4137	4137
SSRT_sd	SSRT_tauG	S_DMN_SN	rMFG	0.00019998000199980003	nb_4423-proactive_4137	4137
SSRT_sd	SSRT_tauG	S_DMN_SN	rPreSMA	0.00019998000199980003	nb_4423-proactive_4137	4137
SSRT_sd	SSRT_tauG	S_DMN_SN	rSMG	0.00019998000199980003	nb_4423-proactive_4137	4137
SSRT_sd	SSRT_tauG	S_DMN_SN	rSTN	0.00019998000199980003	nb_4423-proactive_4137	4137
SSRT_sd	SSRT_tauG	S_DMN_SN	PCC	0.00019998000199980003	nb_4423-proactive_4137	4137
SSRT_sd	SSRT_tauG	S_DMN_SN	vmPFC	0.00019998000199980003	nb_4423-proactive_4137	4137
SSRT_sd	SSRT_tauG	S_DMN_SN	dACC	0.00019998000199980003	nb_4423-proactive_4137	4137
SSRT_sd	SSRT_tauG	subcortical	Pu	0.0002086747846954435	nb_4423-proactive_4137	4137
SSRT_sd	SSRT_tauG	subcortical	Ca	0.0002086747846954435	nb_4423-proactive_4137	4137
SSRT_sd	SSRT_tauG	subcortical	NAC	0.0002086747846954435	nb_4423-proactive_4137	4137
SSRT_sd	SSRT_tauG	subcortical	EXA	0.0002086747846954435	nb_4423-proactive_4137	4137
SSRT_sd	SSRT_tauG	subcortical	GPe	0.0002086747846954435	nb_4423-proactive_4137	4137
SSRT_sd	SSRT_tauG	subcortical	GPi	0.0002086747846954435	nb_4423-proactive_4137	4137
SSRT_sd	SSRT_tauG	subcortical	SNc	0.0002086747846954435	nb_4423-proactive_4137	4137
SSRT_sd	SSRT_tauG	subcortical	RN	0.0002086747846954435	nb_4423-proactive_4137	4137
SSRT_sd	SSRT_tauG	subcortical	SNr	0.0002086747846954435	nb_4423-proactive_4137	4137
SSRT_sd	SSRT_tauG	subcortical	PBP	0.0002086747846954435	nb_4423-proactive_4137	4137
SSRT_sd	SSRT_tauG	subcortical	VTA	0.6578405989188314	nb_4423-proactive_4137	4137
SSRT_sd	SSRT_tauG	subcortical	VeP	0.0002086747846954435	nb_4423-proactive_4137	4137
SSRT_sd	SSRT_tauG	subcortical	HN	0.0002086747846954435	nb_4423-proactive_4137	4137
SSRT_sd	SSRT_tauG	subcortical	HTH	0.0002086747846954435	nb_4423-proactive_4137	4137
SSRT_sd	SSRT_tauG	subcortical	MN	0.0002086747846954435	nb_4423-proactive_4137	4137
SSRT_sd	SSRT_tauG	subcortical	STH	0.0002086747846954435	nb_4423-proactive_4137	4137
SSRT_sd	sd_tauG	Yeo17	VisPeri	0.00019998000199980003	nb_4423-proactive_4137	4137
SSRT_sd	sd_tauG	Yeo17	VisCent	0.00019998000199980003	nb_4423-proactive_4137	4137
SSRT_sd	sd_tauG	Yeo17	SomMot-1	0.00019998000199980003	nb_4423-proactive_4137	4137
SSRT_sd	sd_tauG	Yeo17	SomMot-2	0.00019998000199980003	nb_4423-proactive_4137	4137
SSRT_sd	sd_tauG	Yeo17	DorsAttn-1	0.00019998000199980003	nb_4423-proactive_4137	4137
SSRT_sd	sd_tauG	Yeo17	DorsAttn-2	0.00019998000199980003	nb_4423-proactive_4137	4137
SSRT_sd	sd_tauG	Yeo17	SalVentAttn-1	0.00019998000199980003	nb_4423-proactive_4137	4137
SSRT_sd	sd_tauG	Yeo17	SalVentAttn-2	0.00019998000199980003	nb_4423-proactive_4137	4137
SSRT_sd	sd_tauG	Yeo17	Limbic-2	0.00019998000199980003	nb_4423-proactive_4137	4137
SSRT_sd	sd_tauG	Yeo17	Limbic-1	0.00019998000199980003	nb_4423-proactive_4137	4137
SSRT_sd	sd_tauG	Yeo17	FPN-1	0.00019998000199980003	nb_4423-proactive_4137	4137
SSRT_sd	sd_tauG	Yeo17	FPN-2	0.00019998000199980003	nb_4423-proactive_4137	4137
SSRT_sd	sd_tauG	Yeo17	FPN-3	0.00019998000199980003	nb_4423-proactive_4137	4137
SSRT_sd	sd_tauG	Yeo17	AudLang	0.00019998000199980003	nb_4423-proactive_4137	4137
SSRT_sd	sd_tauG	Yeo17	DMN-3	0.00019998000199980003	nb_4423-proactive_4137	4137
SSRT_sd	sd_tauG	Yeo17	DMN-1	0.00019998000199980003	nb_4423-proactive_4137	4137
SSRT_sd	sd_tauG	Yeo17	DMN-2	0.00019998000199980003	nb_4423-proactive_4137	4137
SSRT_sd	sd_tauG	Shirer_networks	LECN	0.00019998000199980003	nb_4423-proactive_4137	4137
SSRT_sd	sd_tauG	Shirer_networks	high_Visual	0.00019998000199980003	nb_4423-proactive_4137	4137
SSRT_sd	sd_tauG	Shirer_networks	Basal_Ganglia	0.00019998000199980003	nb_4423-proactive_4137	4137
SSRT_sd	sd_tauG	Shirer_networks	post_Salience	0.00019998000199980003	nb_4423-proactive_4137	4137
SSRT_sd	sd_tauG	Shirer_networks	prim_Visual	0.00019998000199980003	nb_4423-proactive_4137	4137
SSRT_sd	sd_tauG	Shirer_networks	Precuneus	0.00019998000199980003	nb_4423-proactive_4137	4137
SSRT_sd	sd_tauG	Shirer_networks	dorsal_DMN	0.00019998000199980003	nb_4423-proactive_4137	4137
SSRT_sd	sd_tauG	Shirer_networks	Language	0.00019998000199980003	nb_4423-proactive_4137	4137
SSRT_sd	sd_tauG	Shirer_networks	Auditory	0.00019998000199980003	nb_4423-proactive_4137	4137
SSRT_sd	sd_tauG	Shirer_networks	anterior_Salience	0.00019998000199980003	nb_4423-proactive_4137	4137
SSRT_sd	sd_tauG	Shirer_networks	ventral_DMN	0.00019998000199980003	nb_4423-proactive_4137	4137
SSRT_sd	sd_tauG	Shirer_networks	Visuospatial	0.00019998000199980003	nb_4423-proactive_4137	4137
SSRT_sd	sd_tauG	Shirer_networks	Sensorimotor	0.00019998000199980003	nb_4423-proactive_4137	4137
SSRT_sd	sd_tauG	Shirer_networks	RECN	0.00019998000199980003	nb_4423-proactive_4137	4137
SSRT_sd	sd_tauG	Shirer_select	lAI	0.00019998000199980003	nb_4423-proactive_4137	4137
SSRT_sd	sd_tauG	Shirer_select	rAI	0.00019998000199980003	nb_4423-proactive_4137	4137
SSRT_sd	sd_tauG	Shirer_select	dACC	0.00019998000199980003	nb_4423-proactive_4137	4137
SSRT_sd	sd_tauG	Shirer_select	lFEF	0.00019998000199980003	nb_4423-proactive_4137	4137
SSRT_sd	sd_tauG	Shirer_select	rFEF	0.00019998000199980003	nb_4423-proactive_4137	4137
SSRT_sd	sd_tauG	Shirer_select	lSPL	0.00019998000199980003	nb_4423-proactive_4137	4137
SSRT_sd	sd_tauG	Shirer_select	rSPL	0.00019998000199980003	nb_4423-proactive_4137	4137
SSRT_sd	sd_tauG	Shirer_select	lIFJ	0.00019998000199980003	nb_4423-proactive_4137	4137
SSRT_sd	sd_tauG	Shirer_select	rIFJ	0.00019998000199980003	nb_4423-proactive_4137	4137
SSRT_sd	sd_tauG	Shirer_select	lMFG	0.00019998000199980003	nb_4423-proactive_4137	4137
SSRT_sd	sd_tauG	Shirer_select	rMFG	0.00019998000199980003	nb_4423-proactive_4137	4137
SSRT_sd	sd_tauG	Shirer_select	lIPL	0.00019998000199980003	nb_4423-proactive_4137	4137
SSRT_sd	sd_tauG	Shirer_select	rIPL	0.00019998000199980003	nb_4423-proactive_4137	4137
SSRT_sd	sd_tauG	Shirer_select	rPreSMA	0.00019998000199980003	nb_4423-proactive_4137	4137
SSRT_sd	sd_tauG	Shirer_select	mPFC	0.00019998000199980003	nb_4423-proactive_4137	4137
SSRT_sd	sd_tauG	Shirer_select	PCC	0.00019998000199980003	nb_4423-proactive_4137	4137
SSRT_sd	sd_tauG	Shirer_select	lAG	0.00019998000199980003	nb_4423-proactive_4137	4137
SSRT_sd	sd_tauG	Shirer_select	rAG	0.00019998000199980003	nb_4423-proactive_4137	4137
SSRT_sd	sd_tauG	Shirer_select	lRSC	0.00019998000199980003	nb_4423-proactive_4137	4137
SSRT_sd	sd_tauG	Shirer_select	rRSC	0.00019998000199980003	nb_4423-proactive_4137	4137
SSRT_sd	sd_tauG	Shirer_select	Precuneus	0.00019998000199980003	nb_4423-proactive_4137	4137
SSRT_sd	sd_tauG	Shirer_select	lPI	0.00019998000199980003	nb_4423-proactive_4137	4137
SSRT_sd	sd_tauG	Shirer_select	rPI	0.00019998000199980003	nb_4423-proactive_4137	4137
SSRT_sd	sd_tauG	Shirer_select	lM1	0.00019998000199980003	nb_4423-proactive_4137	4137
SSRT_sd	sd_tauG	Shirer_select	rM1	0.00019998000199980003	nb_4423-proactive_4137	4137
SSRT_sd	sd_tauG	Shirer_select	SMA	0.00019998000199980003	nb_4423-proactive_4137	4137
SSRT_sd	sd_tauG	S_DMN_SN	lSTN	0.00019998000199980003	nb_4423-proactive_4137	4137
SSRT_sd	sd_tauG	S_DMN_SN	rAI	0.00019998000199980003	nb_4423-proactive_4137	4137
SSRT_sd	sd_tauG	S_DMN_SN	rCau	0.00019998000199980003	nb_4423-proactive_4137	4137
SSRT_sd	sd_tauG	S_DMN_SN	rIFG	0.00019998000199980003	nb_4423-proactive_4137	4137
SSRT_sd	sd_tauG	S_DMN_SN	rMFG	0.00019998000199980003	nb_4423-proactive_4137	4137
SSRT_sd	sd_tauG	S_DMN_SN	rPreSMA	0.00019998000199980003	nb_4423-proactive_4137	4137
SSRT_sd	sd_tauG	S_DMN_SN	rSMG	0.00019998000199980003	nb_4423-proactive_4137	4137
SSRT_sd	sd_tauG	S_DMN_SN	rSTN	0.00019998000199980003	nb_4423-proactive_4137	4137
SSRT_sd	sd_tauG	S_DMN_SN	PCC	0.00019998000199980003	nb_4423-proactive_4137	4137
SSRT_sd	sd_tauG	S_DMN_SN	vmPFC	0.00019998000199980003	nb_4423-proactive_4137	4137
SSRT_sd	sd_tauG	S_DMN_SN	dACC	0.00019998000199980003	nb_4423-proactive_4137	4137
SSRT_sd	sd_tauG	subcortical	Pu	0.0002086747846954435	nb_4423-proactive_4137	4137
SSRT_sd	sd_tauG	subcortical	Ca	0.0002086747846954435	nb_4423-proactive_4137	4137
SSRT_sd	sd_tauG	subcortical	NAC	0.0002086747846954435	nb_4423-proactive_4137	4137
SSRT_sd	sd_tauG	subcortical	EXA	0.0002086747846954435	nb_4423-proactive_4137	4137
SSRT_sd	sd_tauG	subcortical	GPe	0.0002086747846954435	nb_4423-proactive_4137	4137
SSRT_sd	sd_tauG	subcortical	GPi	0.0002086747846954435	nb_4423-proactive_4137	4137
SSRT_sd	sd_tauG	subcortical	SNc	0.0002086747846954435	nb_4423-proactive_4137	4137
SSRT_sd	sd_tauG	subcortical	RN	0.0002086747846954435	nb_4423-proactive_4137	4137
SSRT_sd	sd_tauG	subcortical	SNr	0.0002086747846954435	nb_4423-proactive_4137	4137
SSRT_sd	sd_tauG	subcortical	PBP	0.0002086747846954435	nb_4423-proactive_4137	4137
SSRT_sd	sd_tauG	subcortical	VTA	0.0002086747846954435	nb_4423-proactive_4137	4137
SSRT_sd	sd_tauG	subcortical	VeP	0.0002086747846954435	nb_4423-proactive_4137	4137
SSRT_sd	sd_tauG	subcortical	HN	0.0002086747846954435	nb_4423-proactive_4137	4137
SSRT_sd	sd_tauG	subcortical	HTH	0.0002086747846954435	nb_4423-proactive_4137	4137
SSRT_sd	sd_tauG	subcortical	MN	0.0002086747846954435	nb_4423-proactive_4137	4137
SSRT_sd	sd_tauG	subcortical	STH	0.0002086747846954435	nb_4423-proactive_4137	4137
SSRT_tauG	sd_tauG	Yeo17	VisPeri	0.00019998000199980003	nb_4423-proactive_4137	4137
SSRT_tauG	sd_tauG	Yeo17	VisCent	0.00019998000199980003	nb_4423-proactive_4137	4137
SSRT_tauG	sd_tauG	Yeo17	SomMot-1	0.00019998000199980003	nb_4423-proactive_4137	4137
SSRT_tauG	sd_tauG	Yeo17	SomMot-2	0.00019998000199980003	nb_4423-proactive_4137	4137
SSRT_tauG	sd_tauG	Yeo17	DorsAttn-1	0.00019998000199980003	nb_4423-proactive_4137	4137
SSRT_tauG	sd_tauG	Yeo17	DorsAttn-2	0.00019998000199980003	nb_4423-proactive_4137	4137
SSRT_tauG	sd_tauG	Yeo17	SalVentAttn-1	0.00019998000199980003	nb_4423-proactive_4137	4137
SSRT_tauG	sd_tauG	Yeo17	SalVentAttn-2	0.00019998000199980003	nb_4423-proactive_4137	4137
SSRT_tauG	sd_tauG	Yeo17	Limbic-2	0.00019998000199980003	nb_4423-proactive_4137	4137
SSRT_tauG	sd_tauG	Yeo17	Limbic-1	0.00019998000199980003	nb_4423-proactive_4137	4137
SSRT_tauG	sd_tauG	Yeo17	FPN-1	0.00019998000199980003	nb_4423-proactive_4137	4137
SSRT_tauG	sd_tauG	Yeo17	FPN-2	0.00019998000199980003	nb_4423-proactive_4137	4137
SSRT_tauG	sd_tauG	Yeo17	FPN-3	0.00019998000199980003	nb_4423-proactive_4137	4137
SSRT_tauG	sd_tauG	Yeo17	AudLang	0.00019998000199980003	nb_4423-proactive_4137	4137
SSRT_tauG	sd_tauG	Yeo17	DMN-3	0.00019998000199980003	nb_4423-proactive_4137	4137
SSRT_tauG	sd_tauG	Yeo17	DMN-1	0.00019998000199980003	nb_4423-proactive_4137	4137
SSRT_tauG	sd_tauG	Yeo17	DMN-2	0.00019998000199980003	nb_4423-proactive_4137	4137
SSRT_tauG	sd_tauG	Shirer_networks	LECN	0.00019998000199980003	nb_4423-proactive_4137	4137
SSRT_tauG	sd_tauG	Shirer_networks	high_Visual	0.00019998000199980003	nb_4423-proactive_4137	4137
SSRT_tauG	sd_tauG	Shirer_networks	Basal_Ganglia	0.00019998000199980003	nb_4423-proactive_4137	4137
SSRT_tauG	sd_tauG	Shirer_networks	post_Salience	0.00019998000199980003	nb_4423-proactive_4137	4137
SSRT_tauG	sd_tauG	Shirer_networks	prim_Visual	0.00019998000199980003	nb_4423-proactive_4137	4137
SSRT_tauG	sd_tauG	Shirer_networks	Precuneus	0.00019998000199980003	nb_4423-proactive_4137	4137
SSRT_tauG	sd_tauG	Shirer_networks	dorsal_DMN	0.00019998000199980003	nb_4423-proactive_4137	4137
SSRT_tauG	sd_tauG	Shirer_networks	Language	0.00019998000199980003	nb_4423-proactive_4137	4137
SSRT_tauG	sd_tauG	Shirer_networks	Auditory	0.00019998000199980003	nb_4423-proactive_4137	4137
SSRT_tauG	sd_tauG	Shirer_networks	anterior_Salience	0.00019998000199980003	nb_4423-proactive_4137	4137
SSRT_tauG	sd_tauG	Shirer_networks	ventral_DMN	0.00019998000199980003	nb_4423-proactive_4137	4137
SSRT_tauG	sd_tauG	Shirer_networks	Visuospatial	0.00019998000199980003	nb_4423-proactive_4137	4137
SSRT_tauG	sd_tauG	Shirer_networks	Sensorimotor	0.00019998000199980003	nb_4423-proactive_4137	4137
SSRT_tauG	sd_tauG	Shirer_networks	RECN	0.00019998000199980003	nb_4423-proactive_4137	4137
SSRT_tauG	sd_tauG	Shirer_select	lAI	0.00019998000199980003	nb_4423-proactive_4137	4137
SSRT_tauG	sd_tauG	Shirer_select	rAI	0.00019998000199980003	nb_4423-proactive_4137	4137
SSRT_tauG	sd_tauG	Shirer_select	dACC	0.00019998000199980003	nb_4423-proactive_4137	4137
SSRT_tauG	sd_tauG	Shirer_select	lFEF	0.00019998000199980003	nb_4423-proactive_4137	4137
SSRT_tauG	sd_tauG	Shirer_select	rFEF	0.00019998000199980003	nb_4423-proactive_4137	4137
SSRT_tauG	sd_tauG	Shirer_select	lSPL	0.00019998000199980003	nb_4423-proactive_4137	4137
SSRT_tauG	sd_tauG	Shirer_select	rSPL	0.00019998000199980003	nb_4423-proactive_4137	4137
SSRT_tauG	sd_tauG	Shirer_select	lIFJ	0.00019998000199980003	nb_4423-proactive_4137	4137
SSRT_tauG	sd_tauG	Shirer_select	rIFJ	0.00019998000199980003	nb_4423-proactive_4137	4137
SSRT_tauG	sd_tauG	Shirer_select	lMFG	0.00019998000199980003	nb_4423-proactive_4137	4137
SSRT_tauG	sd_tauG	Shirer_select	rMFG	0.00019998000199980003	nb_4423-proactive_4137	4137
SSRT_tauG	sd_tauG	Shirer_select	lIPL	0.00019998000199980003	nb_4423-proactive_4137	4137
SSRT_tauG	sd_tauG	Shirer_select	rIPL	0.00019998000199980003	nb_4423-proactive_4137	4137
SSRT_tauG	sd_tauG	Shirer_select	rPreSMA	0.00019998000199980003	nb_4423-proactive_4137	4137
SSRT_tauG	sd_tauG	Shirer_select	mPFC	0.00019998000199980003	nb_4423-proactive_4137	4137
SSRT_tauG	sd_tauG	Shirer_select	PCC	0.00019998000199980003	nb_4423-proactive_4137	4137
SSRT_tauG	sd_tauG	Shirer_select	lAG	0.00019998000199980003	nb_4423-proactive_4137	4137
SSRT_tauG	sd_tauG	Shirer_select	rAG	0.00019998000199980003	nb_4423-proactive_4137	4137
SSRT_tauG	sd_tauG	Shirer_select	lRSC	0.00019998000199980003	nb_4423-proactive_4137	4137
SSRT_tauG	sd_tauG	Shirer_select	rRSC	0.00019998000199980003	nb_4423-proactive_4137	4137
SSRT_tauG	sd_tauG	Shirer_select	Precuneus	0.00019998000199980003	nb_4423-proactive_4137	4137
SSRT_tauG	sd_tauG	Shirer_select	lPI	0.00019998000199980003	nb_4423-proactive_4137	4137
SSRT_tauG	sd_tauG	Shirer_select	rPI	0.00019998000199980003	nb_4423-proactive_4137	4137
SSRT_tauG	sd_tauG	Shirer_select	lM1	0.00019998000199980003	nb_4423-proactive_4137	4137
SSRT_tauG	sd_tauG	Shirer_select	rM1	0.00019998000199980003	nb_4423-proactive_4137	4137
SSRT_tauG	sd_tauG	Shirer_select	SMA	0.00019998000199980003	nb_4423-proactive_4137	4137
SSRT_tauG	sd_tauG	S_DMN_SN	lSTN	0.00019998000199980003	nb_4423-proactive_4137	4137
SSRT_tauG	sd_tauG	S_DMN_SN	rAI	0.00019998000199980003	nb_4423-proactive_4137	4137
SSRT_tauG	sd_tauG	S_DMN_SN	rCau	0.00019998000199980003	nb_4423-proactive_4137	4137
SSRT_tauG	sd_tauG	S_DMN_SN	rIFG	0.00019998000199980003	nb_4423-proactive_4137	4137
SSRT_tauG	sd_tauG	S_DMN_SN	rMFG	0.00019998000199980003	nb_4423-proactive_4137	4137
SSRT_tauG	sd_tauG	S_DMN_SN	rPreSMA	0.00019998000199980003	nb_4423-proactive_4137	4137
SSRT_tauG	sd_tauG	S_DMN_SN	rSMG	0.00019998000199980003	nb_4423-proactive_4137	4137
SSRT_tauG	sd_tauG	S_DMN_SN	rSTN	0.00019998000199980003	nb_4423-proactive_4137	4137
SSRT_tauG	sd_tauG	S_DMN_SN	PCC	0.00019998000199980003	nb_4423-proactive_4137	4137
SSRT_tauG	sd_tauG	S_DMN_SN	vmPFC	0.00019998000199980003	nb_4423-proactive_4137	4137
SSRT_tauG	sd_tauG	S_DMN_SN	dACC	0.00019998000199980003	nb_4423-proactive_4137	4137
SSRT_tauG	sd_tauG	subcortical	Pu	0.0002086747846954435	nb_4423-proactive_4137	4137
SSRT_tauG	sd_tauG	subcortical	Ca	0.0002086747846954435	nb_4423-proactive_4137	4137
SSRT_tauG	sd_tauG	subcortical	NAC	0.0002086747846954435	nb_4423-proactive_4137	4137
SSRT_tauG	sd_tauG	subcortical	EXA	0.0002086747846954435	nb_4423-proactive_4137	4137
SSRT_tauG	sd_tauG	subcortical	GPe	0.0002086747846954435	nb_4423-proactive_4137	4137
SSRT_tauG	sd_tauG	subcortical	GPi	0.0002086747846954435	nb_4423-proactive_4137	4137
SSRT_tauG	sd_tauG	subcortical	SNc	0.0002086747846954435	nb_4423-proactive_4137	4137
SSRT_tauG	sd_tauG	subcortical	RN	0.0002086747846954435	nb_4423-proactive_4137	4137
SSRT_tauG	sd_tauG	subcortical	SNr	0.0002086747846954435	nb_4423-proactive_4137	4137
SSRT_tauG	sd_tauG	subcortical	PBP	0.0002086747846954435	nb_4423-proactive_4137	4137
SSRT_tauG	sd_tauG	subcortical	VTA	1.0	nb_4423-proactive_4137	4137
SSRT_tauG	sd_tauG	subcortical	VeP	0.0002086747846954435	nb_4423-proactive_4137	4137
SSRT_tauG	sd_tauG	subcortical	HN	0.0002086747846954435	nb_4423-proactive_4137	4137
SSRT_tauG	sd_tauG	subcortical	HTH	0.0002086747846954435	nb_4423-proactive_4137	4137
SSRT_tauG	sd_tauG	subcortical	MN	0.0002086747846954435	nb_4423-proactive_4137	4137
SSRT_tauG	sd_tauG	subcortical	STH	0.0002086747846954435	nb_4423-proactive_4137	4137
