# Supplementary material for: Nonergodicity and Simpson’s paradox in neurocognitive dynamics of cognitive control
Source: Nat Commun. 2026 Apr 27;17:3494. doi: 10.1038/s41467-026-71404-0 (PMC13121725; doi:10.1038/s41467-026-71404-0)
Supplement: Supplementary file 4 — Source Data [file 41467_2026_71404_MOESM4_ESM.zip › Source_data/Fig7/subgroup_differences.csv]

model	contrast	sl1_name	sl2_name	rois	roi_name	p	1_minus_2_d	n1	n2
g_s-ts_ssrt_s	ts_ssrt_s	nb_4423-gamma1_below_0_2487	nb_4423-gamma1_above_0_1936	Yeo17	VisPeri	0.00019998000199980003	0.2543538312241641	2487	1936
g_s-ts_ssrt_s	ts_ssrt_s	nb_4423-gamma1_below_0_2487	nb_4423-gamma1_above_0_1936	Yeo17	VisCent	0.00019998000199980003	0.23899175722151406	2487	1936
g_s-ts_ssrt_s	ts_ssrt_s	nb_4423-gamma1_below_0_2487	nb_4423-gamma1_above_0_1936	Yeo17	SomMot-1	0.00019998000199980003	0.27619675864657844	2487	1936
g_s-ts_ssrt_s	ts_ssrt_s	nb_4423-gamma1_below_0_2487	nb_4423-gamma1_above_0_1936	Yeo17	SomMot-2	0.00019998000199980003	0.2874974580399369	2487	1936
g_s-ts_ssrt_s	ts_ssrt_s	nb_4423-gamma1_below_0_2487	nb_4423-gamma1_above_0_1936	Yeo17	DorsAttn-1	0.00019998000199980003	0.26782172863174075	2487	1936
g_s-ts_ssrt_s	ts_ssrt_s	nb_4423-gamma1_below_0_2487	nb_4423-gamma1_above_0_1936	Yeo17	DorsAttn-2	0.00019998000199980003	0.29404931874112344	2487	1936
g_s-ts_ssrt_s	ts_ssrt_s	nb_4423-gamma1_below_0_2487	nb_4423-gamma1_above_0_1936	Yeo17	SalVentAttn-1	0.00019998000199980003	0.2693167560347126	2487	1936
g_s-ts_ssrt_s	ts_ssrt_s	nb_4423-gamma1_below_0_2487	nb_4423-gamma1_above_0_1936	Yeo17	SalVentAttn-2	0.00019998000199980003	0.2921772588491583	2487	1936
g_s-ts_ssrt_s	ts_ssrt_s	nb_4423-gamma1_below_0_2487	nb_4423-gamma1_above_0_1936	Yeo17	Limbic-2	0.00019998000199980003	0.2184464893467325	2487	1936
g_s-ts_ssrt_s	ts_ssrt_s	nb_4423-gamma1_below_0_2487	nb_4423-gamma1_above_0_1936	Yeo17	Limbic-1	0.00019998000199980003	0.14935428186893446	2487	1936
g_s-ts_ssrt_s	ts_ssrt_s	nb_4423-gamma1_below_0_2487	nb_4423-gamma1_above_0_1936	Yeo17	FPN-1	0.00019998000199980003	0.25855150707767377	2487	1936
g_s-ts_ssrt_s	ts_ssrt_s	nb_4423-gamma1_below_0_2487	nb_4423-gamma1_above_0_1936	Yeo17	FPN-2	0.00019998000199980003	0.27764876910051334	2487	1936
g_s-ts_ssrt_s	ts_ssrt_s	nb_4423-gamma1_below_0_2487	nb_4423-gamma1_above_0_1936	Yeo17	FPN-3	0.00019998000199980003	0.2857518476369168	2487	1936
g_s-ts_ssrt_s	ts_ssrt_s	nb_4423-gamma1_below_0_2487	nb_4423-gamma1_above_0_1936	Yeo17	AudLang	0.00019998000199980003	0.26466899827868395	2487	1936
g_s-ts_ssrt_s	ts_ssrt_s	nb_4423-gamma1_below_0_2487	nb_4423-gamma1_above_0_1936	Yeo17	DMN-3	0.00019998000199980003	0.17560459990240238	2487	1936
g_s-ts_ssrt_s	ts_ssrt_s	nb_4423-gamma1_below_0_2487	nb_4423-gamma1_above_0_1936	Yeo17	DMN-1	0.00019998000199980003	0.21271695995211337	2487	1936
g_s-ts_ssrt_s	ts_ssrt_s	nb_4423-gamma1_below_0_2487	nb_4423-gamma1_above_0_1936	Yeo17	DMN-2	0.00019998000199980003	0.24947813731178145	2487	1936
g_s-ts_ssrt_s	ts_ssrt_s	nb_4423-gamma1_below_0_2487	nb_4423-gamma1_above_0_1936	Shirer_networks	LECN	0.00019998000199980003	0.216655127503968	2487	1936
g_s-ts_ssrt_s	ts_ssrt_s	nb_4423-gamma1_below_0_2487	nb_4423-gamma1_above_0_1936	Shirer_networks	high_Visual	0.00019998000199980003	0.25934662972707234	2487	1936
g_s-ts_ssrt_s	ts_ssrt_s	nb_4423-gamma1_below_0_2487	nb_4423-gamma1_above_0_1936	Shirer_networks	Basal_Ganglia	0.00019998000199980003	0.2721218899163864	2487	1936
g_s-ts_ssrt_s	ts_ssrt_s	nb_4423-gamma1_below_0_2487	nb_4423-gamma1_above_0_1936	Shirer_networks	post_Salience	0.00019998000199980003	0.28344141025464936	2487	1936
g_s-ts_ssrt_s	ts_ssrt_s	nb_4423-gamma1_below_0_2487	nb_4423-gamma1_above_0_1936	Shirer_networks	prim_Visual	0.00019998000199980003	0.21424098806609165	2487	1936
g_s-ts_ssrt_s	ts_ssrt_s	nb_4423-gamma1_below_0_2487	nb_4423-gamma1_above_0_1936	Shirer_networks	Precuneus	0.00019998000199980003	0.2755517767397181	2487	1936
g_s-ts_ssrt_s	ts_ssrt_s	nb_4423-gamma1_below_0_2487	nb_4423-gamma1_above_0_1936	Shirer_networks	dorsal_DMN	0.00019998000199980003	0.18400116980048078	2487	1936
g_s-ts_ssrt_s	ts_ssrt_s	nb_4423-gamma1_below_0_2487	nb_4423-gamma1_above_0_1936	Shirer_networks	Language	0.00019998000199980003	0.29280265566151387	2487	1936
g_s-ts_ssrt_s	ts_ssrt_s	nb_4423-gamma1_below_0_2487	nb_4423-gamma1_above_0_1936	Shirer_networks	Auditory	0.00019998000199980003	0.26698099270709247	2487	1936
g_s-ts_ssrt_s	ts_ssrt_s	nb_4423-gamma1_below_0_2487	nb_4423-gamma1_above_0_1936	Shirer_networks	anterior_Salience	0.00019998000199980003	0.27800751587300454	2487	1936
g_s-ts_ssrt_s	ts_ssrt_s	nb_4423-gamma1_below_0_2487	nb_4423-gamma1_above_0_1936	Shirer_networks	ventral_DMN	0.00019998000199980003	0.24064498965495493	2487	1936
g_s-ts_ssrt_s	ts_ssrt_s	nb_4423-gamma1_below_0_2487	nb_4423-gamma1_above_0_1936	Shirer_networks	Visuospatial	0.00019998000199980003	0.26617521688226115	2487	1936
g_s-ts_ssrt_s	ts_ssrt_s	nb_4423-gamma1_below_0_2487	nb_4423-gamma1_above_0_1936	Shirer_networks	Sensorimotor	0.00019998000199980003	0.26121063577975984	2487	1936
g_s-ts_ssrt_s	ts_ssrt_s	nb_4423-gamma1_below_0_2487	nb_4423-gamma1_above_0_1936	Shirer_networks	RECN	0.00019998000199980003	0.29850085315721836	2487	1936
g_s-ts_ssrt_s	ts_ssrt_s	nb_4423-gamma1_below_0_2487	nb_4423-gamma1_above_0_1936	Shirer_select	lAI	0.00020797920207979204	0.23823799982638483	2487	1936
g_s-ts_ssrt_s	ts_ssrt_s	nb_4423-gamma1_below_0_2487	nb_4423-gamma1_above_0_1936	Shirer_select	rAI	0.00020797920207979204	0.21750469788028634	2487	1936
g_s-ts_ssrt_s	ts_ssrt_s	nb_4423-gamma1_below_0_2487	nb_4423-gamma1_above_0_1936	Shirer_select	dACC	0.00020797920207979204	0.2745018310160602	2487	1936
g_s-ts_ssrt_s	ts_ssrt_s	nb_4423-gamma1_below_0_2487	nb_4423-gamma1_above_0_1936	Shirer_select	lFEF	0.00020797920207979204	0.1969953522030942	2487	1936
g_s-ts_ssrt_s	ts_ssrt_s	nb_4423-gamma1_below_0_2487	nb_4423-gamma1_above_0_1936	Shirer_select	rFEF	0.00020797920207979204	0.19827291529415045	2487	1936
g_s-ts_ssrt_s	ts_ssrt_s	nb_4423-gamma1_below_0_2487	nb_4423-gamma1_above_0_1936	Shirer_select	lSPL	0.00020797920207979204	0.25160803486861666	2487	1936
g_s-ts_ssrt_s	ts_ssrt_s	nb_4423-gamma1_below_0_2487	nb_4423-gamma1_above_0_1936	Shirer_select	rSPL	0.00020797920207979204	0.2426479449229536	2487	1936
g_s-ts_ssrt_s	ts_ssrt_s	nb_4423-gamma1_below_0_2487	nb_4423-gamma1_above_0_1936	Shirer_select	lIFJ	0.00020797920207979204	0.233442441547214	2487	1936
g_s-ts_ssrt_s	ts_ssrt_s	nb_4423-gamma1_below_0_2487	nb_4423-gamma1_above_0_1936	Shirer_select	rIFJ	0.00020797920207979204	0.24915242082819994	2487	1936
g_s-ts_ssrt_s	ts_ssrt_s	nb_4423-gamma1_below_0_2487	nb_4423-gamma1_above_0_1936	Shirer_select	lMFG	0.00020797920207979204	0.16670269691198816	2487	1936
g_s-ts_ssrt_s	ts_ssrt_s	nb_4423-gamma1_below_0_2487	nb_4423-gamma1_above_0_1936	Shirer_select	rMFG	0.00020797920207979204	0.2605932555402733	2487	1936
g_s-ts_ssrt_s	ts_ssrt_s	nb_4423-gamma1_below_0_2487	nb_4423-gamma1_above_0_1936	Shirer_select	lIPL	0.00020797920207979204	0.21170221132150496	2487	1936
g_s-ts_ssrt_s	ts_ssrt_s	nb_4423-gamma1_below_0_2487	nb_4423-gamma1_above_0_1936	Shirer_select	rIPL	0.00020797920207979204	0.27385643717126934	2487	1936
g_s-ts_ssrt_s	ts_ssrt_s	nb_4423-gamma1_below_0_2487	nb_4423-gamma1_above_0_1936	Shirer_select	rPreSMA	0.00020797920207979204	0.2529712263048655	2487	1936
g_s-ts_ssrt_s	ts_ssrt_s	nb_4423-gamma1_below_0_2487	nb_4423-gamma1_above_0_1936	Shirer_select	mPFC	0.00020797920207979204	0.16987880993421675	2487	1936
g_s-ts_ssrt_s	ts_ssrt_s	nb_4423-gamma1_below_0_2487	nb_4423-gamma1_above_0_1936	Shirer_select	PCC	0.00020797920207979204	0.154120677786014	2487	1936
g_s-ts_ssrt_s	ts_ssrt_s	nb_4423-gamma1_below_0_2487	nb_4423-gamma1_above_0_1936	Shirer_select	lAG	0.00020797920207979204	0.12231888560198231	2487	1936
g_s-ts_ssrt_s	ts_ssrt_s	nb_4423-gamma1_below_0_2487	nb_4423-gamma1_above_0_1936	Shirer_select	rAG	0.00020797920207979204	0.19269411872314476	2487	1936
g_s-ts_ssrt_s	ts_ssrt_s	nb_4423-gamma1_below_0_2487	nb_4423-gamma1_above_0_1936	Shirer_select	lRSC	0.003999600039996	0.08379570677349175	2487	1936
g_s-ts_ssrt_s	ts_ssrt_s	nb_4423-gamma1_below_0_2487	nb_4423-gamma1_above_0_1936	Shirer_select	rRSC	0.00020797920207979204	0.14962467034092702	2487	1936
g_s-ts_ssrt_s	ts_ssrt_s	nb_4423-gamma1_below_0_2487	nb_4423-gamma1_above_0_1936	Shirer_select	Precuneus	0.00020797920207979204	0.25127920922947766	2487	1936
g_s-ts_ssrt_s	ts_ssrt_s	nb_4423-gamma1_below_0_2487	nb_4423-gamma1_above_0_1936	Shirer_select	lPI	0.00020797920207979204	0.17424561967527735	2487	1936
g_s-ts_ssrt_s	ts_ssrt_s	nb_4423-gamma1_below_0_2487	nb_4423-gamma1_above_0_1936	Shirer_select	rPI	0.00020797920207979204	0.20018876531923363	2487	1936
g_s-ts_ssrt_s	ts_ssrt_s	nb_4423-gamma1_below_0_2487	nb_4423-gamma1_above_0_1936	Shirer_select	lM1	0.00020797920207979204	0.2611968785718	2487	1936
g_s-ts_ssrt_s	ts_ssrt_s	nb_4423-gamma1_below_0_2487	nb_4423-gamma1_above_0_1936	Shirer_select	rM1	0.00020797920207979204	0.25871097906494517	2487	1936
g_s-ts_ssrt_s	ts_ssrt_s	nb_4423-gamma1_below_0_2487	nb_4423-gamma1_above_0_1936	Shirer_select	SMA	0.00020797920207979204	0.24382917251018088	2487	1936
g_s-ts_ssrt_s	ts_ssrt_s	nb_4423-gamma1_below_0_2487	nb_4423-gamma1_above_0_1936	S_DMN_SN	lSTN	0.0027997200279972004	0.09308949233940433	2487	1936
g_s-ts_ssrt_s	ts_ssrt_s	nb_4423-gamma1_below_0_2487	nb_4423-gamma1_above_0_1936	S_DMN_SN	rAI	0.0003142542888568286	0.1737133378116136	2487	1936
g_s-ts_ssrt_s	ts_ssrt_s	nb_4423-gamma1_below_0_2487	nb_4423-gamma1_above_0_1936	S_DMN_SN	rCau	0.0003142542888568286	0.209220286594124	2487	1936
g_s-ts_ssrt_s	ts_ssrt_s	nb_4423-gamma1_below_0_2487	nb_4423-gamma1_above_0_1936	S_DMN_SN	rIFG	0.0003142542888568286	0.2044847643059353	2487	1936
g_s-ts_ssrt_s	ts_ssrt_s	nb_4423-gamma1_below_0_2487	nb_4423-gamma1_above_0_1936	S_DMN_SN	rMFG	0.0003142542888568286	0.2509584132882673	2487	1936
g_s-ts_ssrt_s	ts_ssrt_s	nb_4423-gamma1_below_0_2487	nb_4423-gamma1_above_0_1936	S_DMN_SN	rPreSMA	0.0003142542888568286	0.2547398876149823	2487	1936
g_s-ts_ssrt_s	ts_ssrt_s	nb_4423-gamma1_below_0_2487	nb_4423-gamma1_above_0_1936	S_DMN_SN	rSMG	0.0003142542888568286	0.28570751067822087	2487	1936
g_s-ts_ssrt_s	ts_ssrt_s	nb_4423-gamma1_below_0_2487	nb_4423-gamma1_above_0_1936	S_DMN_SN	rSTN	0.0013198680131986803	0.10725492484322607	2487	1936
g_s-ts_ssrt_s	ts_ssrt_s	nb_4423-gamma1_below_0_2487	nb_4423-gamma1_above_0_1936	S_DMN_SN	PCC	0.0007332600073326001	0.11694312480174679	2487	1936
g_s-ts_ssrt_s	ts_ssrt_s	nb_4423-gamma1_below_0_2487	nb_4423-gamma1_above_0_1936	S_DMN_SN	vmPFC	0.0005499450054994501	0.1135866139966283	2487	1936
g_s-ts_ssrt_s	ts_ssrt_s	nb_4423-gamma1_below_0_2487	nb_4423-gamma1_above_0_1936	S_DMN_SN	dACC	0.0003142542888568286	0.259996518487131	2487	1936
g_s-ts_ssrt_s	ts_ssrt_s	nb_4423-gamma1_below_0_2487	nb_4423-gamma1_above_0_1936	subcortical	Pu	0.00039996000399960006	0.25436894871217264	2487	1936
g_s-ts_ssrt_s	ts_ssrt_s	nb_4423-gamma1_below_0_2487	nb_4423-gamma1_above_0_1936	subcortical	Ca	0.00039996000399960006	0.23651624843829297	2487	1936
g_s-ts_ssrt_s	ts_ssrt_s	nb_4423-gamma1_below_0_2487	nb_4423-gamma1_above_0_1936	subcortical	NAC	0.00039996000399960006	0.16256674750891914	2487	1936
g_s-ts_ssrt_s	ts_ssrt_s	nb_4423-gamma1_below_0_2487	nb_4423-gamma1_above_0_1936	subcortical	EXA	0.00039996000399960006	0.14056686113360417	2487	1936
g_s-ts_ssrt_s	ts_ssrt_s	nb_4423-gamma1_below_0_2487	nb_4423-gamma1_above_0_1936	subcortical	GPe	0.00039996000399960006	0.22742498336706435	2487	1936
g_s-ts_ssrt_s	ts_ssrt_s	nb_4423-gamma1_below_0_2487	nb_4423-gamma1_above_0_1936	subcortical	GPi	0.00039996000399960006	0.14286106639178206	2487	1936
g_s-ts_ssrt_s	ts_ssrt_s	nb_4423-gamma1_below_0_2487	nb_4423-gamma1_above_0_1936	subcortical	SNc	0.009308160093081603	0.07944288332976117	2487	1936
g_s-ts_ssrt_s	ts_ssrt_s	nb_4423-gamma1_below_0_2487	nb_4423-gamma1_above_0_1936	subcortical	RN	0.011998800119988	0.0783987325918857	2487	1936
g_s-ts_ssrt_s	ts_ssrt_s	nb_4423-gamma1_below_0_2487	nb_4423-gamma1_above_0_1936	subcortical	SNr	0.0021331200213312003	0.0998659424797659	2487	1936
g_s-ts_ssrt_s	ts_ssrt_s	nb_4423-gamma1_below_0_2487	nb_4423-gamma1_above_0_1936	subcortical	PBP	0.025105181789513358	0.06969757608992064	2487	1936
g_s-ts_ssrt_s	ts_ssrt_s	nb_4423-gamma1_below_0_2487	nb_4423-gamma1_above_0_1936	subcortical	VTA	0.028340023140543086	0.06997949125332813	2487	1936
g_s-ts_ssrt_s	ts_ssrt_s	nb_4423-gamma1_below_0_2487	nb_4423-gamma1_above_0_1936	subcortical	VeP	0.0022397760223977605	0.09741081047660113	2487	1936
g_s-ts_ssrt_s	ts_ssrt_s	nb_4423-gamma1_below_0_2487	nb_4423-gamma1_above_0_1936	subcortical	HN	0.00039996000399960006	0.18593995540469896	2487	1936
g_s-ts_ssrt_s	ts_ssrt_s	nb_4423-gamma1_below_0_2487	nb_4423-gamma1_above_0_1936	subcortical	HTH	0.19418058194180582	0.03984270463379826	2487	1936
g_s-ts_ssrt_s	ts_ssrt_s	nb_4423-gamma1_below_0_2487	nb_4423-gamma1_above_0_1936	subcortical	MN	0.19418058194180582	0.03973299689267238	2487	1936
g_s-ts_ssrt_s	ts_ssrt_s	nb_4423-gamma1_below_0_2487	nb_4423-gamma1_above_0_1936	subcortical	STH	0.00039996000399960006	0.10848251179440785	2487	1936
all	incorrect_stop-correct_stop	nb_4423-gamma1_below_0_2487	nb_4423-gamma1_above_0_1936	Yeo17	VisPeri	0.23491650834916508	0.045074535513371164	2487	1936
all	incorrect_stop-correct_stop	nb_4423-gamma1_below_0_2487	nb_4423-gamma1_above_0_1936	Yeo17	VisCent	0.23491650834916508	0.045958300250108636	2487	1936
all	incorrect_stop-correct_stop	nb_4423-gamma1_below_0_2487	nb_4423-gamma1_above_0_1936	Yeo17	SomMot-1	0.1657334266573343	0.06507689585822599	2487	1936
all	incorrect_stop-correct_stop	nb_4423-gamma1_below_0_2487	nb_4423-gamma1_above_0_1936	Yeo17	SomMot-2	0.3323167683231677	0.035796843229292316	2487	1936
all	incorrect_stop-correct_stop	nb_4423-gamma1_below_0_2487	nb_4423-gamma1_above_0_1936	Yeo17	DorsAttn-1	0.21612124501835528	0.05223718867579955	2487	1936
all	incorrect_stop-correct_stop	nb_4423-gamma1_below_0_2487	nb_4423-gamma1_above_0_1936	Yeo17	DorsAttn-2	0.1657334266573343	0.062285381337163645	2487	1936
all	incorrect_stop-correct_stop	nb_4423-gamma1_below_0_2487	nb_4423-gamma1_above_0_1936	Yeo17	SalVentAttn-1	0.6540095990400959	0.01555947303099938	2487	1936
all	incorrect_stop-correct_stop	nb_4423-gamma1_below_0_2487	nb_4423-gamma1_above_0_1936	Yeo17	SalVentAttn-2	0.23075192480751924	0.04803021594495818	2487	1936
all	incorrect_stop-correct_stop	nb_4423-gamma1_below_0_2487	nb_4423-gamma1_above_0_1936	Yeo17	Limbic-2	0.36899386984378485	0.032692954172763855	2487	1936
all	incorrect_stop-correct_stop	nb_4423-gamma1_below_0_2487	nb_4423-gamma1_above_0_1936	Yeo17	Limbic-1	0.9943005699430058	-0.0003641365575579173	2487	1936
all	incorrect_stop-correct_stop	nb_4423-gamma1_below_0_2487	nb_4423-gamma1_above_0_1936	Yeo17	FPN-1	0.1657334266573343	0.07297927021874004	2487	1936
all	incorrect_stop-correct_stop	nb_4423-gamma1_below_0_2487	nb_4423-gamma1_above_0_1936	Yeo17	FPN-2	0.21612124501835528	0.05358800554273886	2487	1936
all	incorrect_stop-correct_stop	nb_4423-gamma1_below_0_2487	nb_4423-gamma1_above_0_1936	Yeo17	FPN-3	0.1657334266573343	0.06437483608509244	2487	1936
all	incorrect_stop-correct_stop	nb_4423-gamma1_below_0_2487	nb_4423-gamma1_above_0_1936	Yeo17	AudLang	0.2382852623828526	0.04360417546575475	2487	1936
all	incorrect_stop-correct_stop	nb_4423-gamma1_below_0_2487	nb_4423-gamma1_above_0_1936	Yeo17	DMN-3	0.4934039929340399	0.024033948451297443	2487	1936
all	incorrect_stop-correct_stop	nb_4423-gamma1_below_0_2487	nb_4423-gamma1_above_0_1936	Yeo17	DMN-1	0.4455982973131258	0.027689948727440787	2487	1936
all	incorrect_stop-correct_stop	nb_4423-gamma1_below_0_2487	nb_4423-gamma1_above_0_1936	Yeo17	DMN-2	0.21553844615538445	0.056563293748123765	2487	1936
all	incorrect_stop-correct_stop	nb_4423-gamma1_below_0_2487	nb_4423-gamma1_above_0_1936	Shirer_networks	LECN	0.18314835183148354	0.05425888509408481	2487	1936
all	incorrect_stop-correct_stop	nb_4423-gamma1_below_0_2487	nb_4423-gamma1_above_0_1936	Shirer_networks	high_Visual	0.18314835183148354	0.04308196300043048	2487	1936
all	incorrect_stop-correct_stop	nb_4423-gamma1_below_0_2487	nb_4423-gamma1_above_0_1936	Shirer_networks	Basal_Ganglia	0.18314835183148354	0.04357848745327285	2487	1936
all	incorrect_stop-correct_stop	nb_4423-gamma1_below_0_2487	nb_4423-gamma1_above_0_1936	Shirer_networks	post_Salience	0.18314835183148354	0.0473438074456902	2487	1936
all	incorrect_stop-correct_stop	nb_4423-gamma1_below_0_2487	nb_4423-gamma1_above_0_1936	Shirer_networks	prim_Visual	0.18314835183148354	0.04987881041346174	2487	1936
all	incorrect_stop-correct_stop	nb_4423-gamma1_below_0_2487	nb_4423-gamma1_above_0_1936	Shirer_networks	Precuneus	0.14278572142785723	0.07050184719261125	2487	1936
all	incorrect_stop-correct_stop	nb_4423-gamma1_below_0_2487	nb_4423-gamma1_above_0_1936	Shirer_networks	dorsal_DMN	0.6619338066193381	0.012984660524702367	2487	1936
all	incorrect_stop-correct_stop	nb_4423-gamma1_below_0_2487	nb_4423-gamma1_above_0_1936	Shirer_networks	Language	0.18314835183148354	0.05989929688153787	2487	1936
all	incorrect_stop-correct_stop	nb_4423-gamma1_below_0_2487	nb_4423-gamma1_above_0_1936	Shirer_networks	Auditory	0.5442225008268403	0.019792298281810543	2487	1936
all	incorrect_stop-correct_stop	nb_4423-gamma1_below_0_2487	nb_4423-gamma1_above_0_1936	Shirer_networks	anterior_Salience	0.18314835183148354	0.04222010238803347	2487	1936
all	incorrect_stop-correct_stop	nb_4423-gamma1_below_0_2487	nb_4423-gamma1_above_0_1936	Shirer_networks	ventral_DMN	0.18314835183148354	0.05727463635606505	2487	1936
all	incorrect_stop-correct_stop	nb_4423-gamma1_below_0_2487	nb_4423-gamma1_above_0_1936	Shirer_networks	Visuospatial	0.18314835183148354	0.051214840834658146	2487	1936
all	incorrect_stop-correct_stop	nb_4423-gamma1_below_0_2487	nb_4423-gamma1_above_0_1936	Shirer_networks	Sensorimotor	0.18314835183148354	0.0468645654979539	2487	1936
all	incorrect_stop-correct_stop	nb_4423-gamma1_below_0_2487	nb_4423-gamma1_above_0_1936	Shirer_networks	RECN	0.14278572142785723	0.0766742751608121	2487	1936
all	incorrect_stop-correct_stop	nb_4423-gamma1_below_0_2487	nb_4423-gamma1_above_0_1936	Shirer_select	lAI	0.5355464453554645	0.025110840857025446	2487	1936
all	incorrect_stop-correct_stop	nb_4423-gamma1_below_0_2487	nb_4423-gamma1_above_0_1936	Shirer_select	rAI	1.0	0.0002929426407349413	2487	1936
all	incorrect_stop-correct_stop	nb_4423-gamma1_below_0_2487	nb_4423-gamma1_above_0_1936	Shirer_select	dACC	0.2612738726127387	0.05219075751566087	2487	1936
all	incorrect_stop-correct_stop	nb_4423-gamma1_below_0_2487	nb_4423-gamma1_above_0_1936	Shirer_select	lFEF	0.38476152384761525	0.033687511856961845	2487	1936
all	incorrect_stop-correct_stop	nb_4423-gamma1_below_0_2487	nb_4423-gamma1_above_0_1936	Shirer_select	rFEF	0.2612738726127387	0.05395940956583053	2487	1936
all	incorrect_stop-correct_stop	nb_4423-gamma1_below_0_2487	nb_4423-gamma1_above_0_1936	Shirer_select	lSPL	0.3651634836516348	0.0406142817333853	2487	1936
all	incorrect_stop-correct_stop	nb_4423-gamma1_below_0_2487	nb_4423-gamma1_above_0_1936	Shirer_select	rSPL	0.2612738726127387	0.05151633542181646	2487	1936
all	incorrect_stop-correct_stop	nb_4423-gamma1_below_0_2487	nb_4423-gamma1_above_0_1936	Shirer_select	lIFJ	0.29065093490650934	0.049465072413883995	2487	1936
all	incorrect_stop-correct_stop	nb_4423-gamma1_below_0_2487	nb_4423-gamma1_above_0_1936	Shirer_select	rIFJ	0.38476152384761525	0.03343103819474489	2487	1936
all	incorrect_stop-correct_stop	nb_4423-gamma1_below_0_2487	nb_4423-gamma1_above_0_1936	Shirer_select	lMFG	0.3651634836516348	0.039987284920113365	2487	1936
all	incorrect_stop-correct_stop	nb_4423-gamma1_below_0_2487	nb_4423-gamma1_above_0_1936	Shirer_select	rMFG	0.18458154184581543	0.07535451566330625	2487	1936
all	incorrect_stop-correct_stop	nb_4423-gamma1_below_0_2487	nb_4423-gamma1_above_0_1936	Shirer_select	lIPL	0.2612738726127387	0.05830049228965168	2487	1936
all	incorrect_stop-correct_stop	nb_4423-gamma1_below_0_2487	nb_4423-gamma1_above_0_1936	Shirer_select	rIPL	0.2222777722227777	0.06264518728758409	2487	1936
all	incorrect_stop-correct_stop	nb_4423-gamma1_below_0_2487	nb_4423-gamma1_above_0_1936	Shirer_select	rPreSMA	0.38476152384761525	0.03656833872414141	2487	1936
all	incorrect_stop-correct_stop	nb_4423-gamma1_below_0_2487	nb_4423-gamma1_above_0_1936	Shirer_select	mPFC	0.8665800086658	0.007968205533275936	2487	1936
all	incorrect_stop-correct_stop	nb_4423-gamma1_below_0_2487	nb_4423-gamma1_above_0_1936	Shirer_select	PCC	0.7473687413867308	0.013035298564283133	2487	1936
all	incorrect_stop-correct_stop	nb_4423-gamma1_below_0_2487	nb_4423-gamma1_above_0_1936	Shirer_select	lAG	0.38476152384761525	0.035044130723997986	2487	1936
all	incorrect_stop-correct_stop	nb_4423-gamma1_below_0_2487	nb_4423-gamma1_above_0_1936	Shirer_select	rAG	0.38476152384761525	0.03642884814694272	2487	1936
all	incorrect_stop-correct_stop	nb_4423-gamma1_below_0_2487	nb_4423-gamma1_above_0_1936	Shirer_select	lRSC	0.6568676465686765	-0.018765913462749705	2487	1936
all	incorrect_stop-correct_stop	nb_4423-gamma1_below_0_2487	nb_4423-gamma1_above_0_1936	Shirer_select	rRSC	0.5341781611312553	0.02639853062536298	2487	1936
all	incorrect_stop-correct_stop	nb_4423-gamma1_below_0_2487	nb_4423-gamma1_above_0_1936	Shirer_select	Precuneus	0.18458154184581543	0.07238408339469701	2487	1936
all	incorrect_stop-correct_stop	nb_4423-gamma1_below_0_2487	nb_4423-gamma1_above_0_1936	Shirer_select	lPI	1.0	-0.00018217423385243767	2487	1936
all	incorrect_stop-correct_stop	nb_4423-gamma1_below_0_2487	nb_4423-gamma1_above_0_1936	Shirer_select	rPI	0.7411622474116225	0.015002578670120661	2487	1936
all	incorrect_stop-correct_stop	nb_4423-gamma1_below_0_2487	nb_4423-gamma1_above_0_1936	Shirer_select	lM1	0.31196880311968805	0.04544338493766574	2487	1936
all	incorrect_stop-correct_stop	nb_4423-gamma1_below_0_2487	nb_4423-gamma1_above_0_1936	Shirer_select	rM1	0.2222777722227777	0.06671562088918014	2487	1936
all	incorrect_stop-correct_stop	nb_4423-gamma1_below_0_2487	nb_4423-gamma1_above_0_1936	Shirer_select	SMA	0.29065093490650934	0.04763806166345229	2487	1936
all	incorrect_stop-correct_stop	nb_4423-gamma1_below_0_2487	nb_4423-gamma1_above_0_1936	S_DMN_SN	lSTN	0.9206079392060794	-0.005978370274239437	2487	1936
all	incorrect_stop-correct_stop	nb_4423-gamma1_below_0_2487	nb_4423-gamma1_above_0_1936	S_DMN_SN	rAI	0.9206079392060794	-0.009153196807720658	2487	1936
all	incorrect_stop-correct_stop	nb_4423-gamma1_below_0_2487	nb_4423-gamma1_above_0_1936	S_DMN_SN	rCau	0.5810561800962761	0.027476245503213342	2487	1936
all	incorrect_stop-correct_stop	nb_4423-gamma1_below_0_2487	nb_4423-gamma1_above_0_1936	S_DMN_SN	rIFG	0.5218978102189781	0.03929195917556401	2487	1936
all	incorrect_stop-correct_stop	nb_4423-gamma1_below_0_2487	nb_4423-gamma1_above_0_1936	S_DMN_SN	rMFG	0.10998900109989002	0.07224076531919024	2487	1936
all	incorrect_stop-correct_stop	nb_4423-gamma1_below_0_2487	nb_4423-gamma1_above_0_1936	S_DMN_SN	rPreSMA	0.4494883844948838	0.04752161785601874	2487	1936
all	incorrect_stop-correct_stop	nb_4423-gamma1_below_0_2487	nb_4423-gamma1_above_0_1936	S_DMN_SN	rSMG	0.10998900109989002	0.0721315626142901	2487	1936
all	incorrect_stop-correct_stop	nb_4423-gamma1_below_0_2487	nb_4423-gamma1_above_0_1936	S_DMN_SN	rSTN	0.5810561800962761	-0.03293038074421021	2487	1936
all	incorrect_stop-correct_stop	nb_4423-gamma1_below_0_2487	nb_4423-gamma1_above_0_1936	S_DMN_SN	PCC	0.9829017098290171	0.0009654571286456077	2487	1936
all	incorrect_stop-correct_stop	nb_4423-gamma1_below_0_2487	nb_4423-gamma1_above_0_1936	S_DMN_SN	vmPFC	0.9206079392060794	-0.010120482900418714	2487	1936
all	incorrect_stop-correct_stop	nb_4423-gamma1_below_0_2487	nb_4423-gamma1_above_0_1936	S_DMN_SN	dACC	0.5810561800962761	0.029159361279581308	2487	1936
all	incorrect_stop-correct_stop	nb_4423-gamma1_below_0_2487	nb_4423-gamma1_above_0_1936	subcortical	Pu	0.9837016298370163	0.03763328986903495	2487	1936
all	incorrect_stop-correct_stop	nb_4423-gamma1_below_0_2487	nb_4423-gamma1_above_0_1936	subcortical	Ca	0.9837016298370163	0.029356750317378513	2487	1936
all	incorrect_stop-correct_stop	nb_4423-gamma1_below_0_2487	nb_4423-gamma1_above_0_1936	subcortical	NAC	0.9837016298370163	0.010105016140694534	2487	1936
all	incorrect_stop-correct_stop	nb_4423-gamma1_below_0_2487	nb_4423-gamma1_above_0_1936	subcortical	EXA	0.9837016298370163	0.009326400540532052	2487	1936
all	incorrect_stop-correct_stop	nb_4423-gamma1_below_0_2487	nb_4423-gamma1_above_0_1936	subcortical	GPe	0.9837016298370163	0.02242784612164391	2487	1936
all	incorrect_stop-correct_stop	nb_4423-gamma1_below_0_2487	nb_4423-gamma1_above_0_1936	subcortical	GPi	0.9837016298370163	-0.004249843423444391	2487	1936
all	incorrect_stop-correct_stop	nb_4423-gamma1_below_0_2487	nb_4423-gamma1_above_0_1936	subcortical	SNc	0.9837016298370163	0.007888458440196639	2487	1936
all	incorrect_stop-correct_stop	nb_4423-gamma1_below_0_2487	nb_4423-gamma1_above_0_1936	subcortical	RN	0.9837016298370163	-0.019098016979960605	2487	1936
all	incorrect_stop-correct_stop	nb_4423-gamma1_below_0_2487	nb_4423-gamma1_above_0_1936	subcortical	SNr	0.9837016298370163	0.008821977178859321	2487	1936
all	incorrect_stop-correct_stop	nb_4423-gamma1_below_0_2487	nb_4423-gamma1_above_0_1936	subcortical	PBP	0.9837016298370163	-0.0004955197242866271	2487	1936
all	incorrect_stop-correct_stop	nb_4423-gamma1_below_0_2487	nb_4423-gamma1_above_0_1936	subcortical	VTA	0.9837016298370163	0.002948567445611849	2487	1936
all	incorrect_stop-correct_stop	nb_4423-gamma1_below_0_2487	nb_4423-gamma1_above_0_1936	subcortical	VeP	0.9837016298370163	-0.01201069877808431	2487	1936
all	incorrect_stop-correct_stop	nb_4423-gamma1_below_0_2487	nb_4423-gamma1_above_0_1936	subcortical	HN	0.9837016298370163	0.013951198267559002	2487	1936
all	incorrect_stop-correct_stop	nb_4423-gamma1_below_0_2487	nb_4423-gamma1_above_0_1936	subcortical	HTH	0.9837016298370163	-0.05179785836228783	2487	1936
all	incorrect_stop-correct_stop	nb_4423-gamma1_below_0_2487	nb_4423-gamma1_above_0_1936	subcortical	MN	0.9837016298370163	-0.03505595114885713	2487	1936
all	incorrect_stop-correct_stop	nb_4423-gamma1_below_0_2487	nb_4423-gamma1_above_0_1936	subcortical	STH	0.9837016298370163	-0.017483389770668496	2487	1936
g_s-sd_s	sd_s	nb_4423-theta1_below_0_3018	nb_4423-theta1_above_0_1405	Yeo17	VisPeri	0.00042495750424957504	-0.20148206136032878	3018	1405
g_s-sd_s	sd_s	nb_4423-theta1_below_0_3018	nb_4423-theta1_above_0_1405	Yeo17	VisCent	0.00042495750424957504	-0.18120299345750324	3018	1405
g_s-sd_s	sd_s	nb_4423-theta1_below_0_3018	nb_4423-theta1_above_0_1405	Yeo17	SomMot-1	0.00042495750424957504	-0.15054816801982057	3018	1405
g_s-sd_s	sd_s	nb_4423-theta1_below_0_3018	nb_4423-theta1_above_0_1405	Yeo17	SomMot-2	0.00042495750424957504	-0.1966737198109369	3018	1405
g_s-sd_s	sd_s	nb_4423-theta1_below_0_3018	nb_4423-theta1_above_0_1405	Yeo17	DorsAttn-1	0.00042495750424957504	-0.18238392037915507	3018	1405
g_s-sd_s	sd_s	nb_4423-theta1_below_0_3018	nb_4423-theta1_above_0_1405	Yeo17	DorsAttn-2	0.00042495750424957504	-0.18366076731170955	3018	1405
g_s-sd_s	sd_s	nb_4423-theta1_below_0_3018	nb_4423-theta1_above_0_1405	Yeo17	SalVentAttn-1	0.00042495750424957504	-0.21743502290235045	3018	1405
g_s-sd_s	sd_s	nb_4423-theta1_below_0_3018	nb_4423-theta1_above_0_1405	Yeo17	SalVentAttn-2	0.00042495750424957504	-0.21297017094640655	3018	1405
g_s-sd_s	sd_s	nb_4423-theta1_below_0_3018	nb_4423-theta1_above_0_1405	Yeo17	Limbic-2	0.0015109600151096002	-0.1148666967728985	3018	1405
g_s-sd_s	sd_s	nb_4423-theta1_below_0_3018	nb_4423-theta1_above_0_1405	Yeo17	Limbic-1	0.3463403659634037	-0.03129381722582671	3018	1405
g_s-sd_s	sd_s	nb_4423-theta1_below_0_3018	nb_4423-theta1_above_0_1405	Yeo17	FPN-1	0.0021634200216342	-0.10599719499674831	3018	1405
g_s-sd_s	sd_s	nb_4423-theta1_below_0_3018	nb_4423-theta1_above_0_1405	Yeo17	FPN-2	0.00203979602039796	-0.10887231917087165	3018	1405
g_s-sd_s	sd_s	nb_4423-theta1_below_0_3018	nb_4423-theta1_above_0_1405	Yeo17	FPN-3	0.0585787575088645	-0.06383825335063115	3018	1405
g_s-sd_s	sd_s	nb_4423-theta1_below_0_3018	nb_4423-theta1_above_0_1405	Yeo17	AudLang	0.0028330500283305004	-0.10077945118523436	3018	1405
g_s-sd_s	sd_s	nb_4423-theta1_below_0_3018	nb_4423-theta1_above_0_1405	Yeo17	DMN-3	0.11316011256017255	-0.055249874186943396	3018	1405
g_s-sd_s	sd_s	nb_4423-theta1_below_0_3018	nb_4423-theta1_above_0_1405	Yeo17	DMN-1	0.916108389161084	0.003661428630805464	3018	1405
g_s-sd_s	sd_s	nb_4423-theta1_below_0_3018	nb_4423-theta1_above_0_1405	Yeo17	DMN-2	0.16907642569076425	-0.04684770992749231	3018	1405
g_s-sd_s	sd_s	nb_4423-theta1_below_0_3018	nb_4423-theta1_above_0_1405	Shirer_networks	LECN	0.07941024079410242	0.060443750360647294	3018	1405
g_s-sd_s	sd_s	nb_4423-theta1_below_0_3018	nb_4423-theta1_above_0_1405	Shirer_networks	high_Visual	0.00034996500349965005	-0.1945470890980322	3018	1405
g_s-sd_s	sd_s	nb_4423-theta1_below_0_3018	nb_4423-theta1_above_0_1405	Shirer_networks	Basal_Ganglia	0.00034996500349965005	-0.18970734114559434	3018	1405
g_s-sd_s	sd_s	nb_4423-theta1_below_0_3018	nb_4423-theta1_above_0_1405	Shirer_networks	post_Salience	0.00034996500349965005	-0.24235173501524493	3018	1405
g_s-sd_s	sd_s	nb_4423-theta1_below_0_3018	nb_4423-theta1_above_0_1405	Shirer_networks	prim_Visual	0.00034996500349965005	-0.21546196525415387	3018	1405
g_s-sd_s	sd_s	nb_4423-theta1_below_0_3018	nb_4423-theta1_above_0_1405	Shirer_networks	Precuneus	0.6537346265373463	-0.01481899572201464	3018	1405
g_s-sd_s	sd_s	nb_4423-theta1_below_0_3018	nb_4423-theta1_above_0_1405	Shirer_networks	dorsal_DMN	0.6316599109319837	0.017794541905718105	3018	1405
g_s-sd_s	sd_s	nb_4423-theta1_below_0_3018	nb_4423-theta1_above_0_1405	Shirer_networks	Language	0.0012443200124432003	-0.10952457582203197	3018	1405
g_s-sd_s	sd_s	nb_4423-theta1_below_0_3018	nb_4423-theta1_above_0_1405	Shirer_networks	Auditory	0.00034996500349965005	-0.1733699015199575	3018	1405
g_s-sd_s	sd_s	nb_4423-theta1_below_0_3018	nb_4423-theta1_above_0_1405	Shirer_networks	anterior_Salience	0.00034996500349965005	-0.1941224057603867	3018	1405
g_s-sd_s	sd_s	nb_4423-theta1_below_0_3018	nb_4423-theta1_above_0_1405	Shirer_networks	ventral_DMN	0.0030796920307969203	-0.09854105782347597	3018	1405
g_s-sd_s	sd_s	nb_4423-theta1_below_0_3018	nb_4423-theta1_above_0_1405	Shirer_networks	Visuospatial	0.00034996500349965005	-0.17971987503376163	3018	1405
g_s-sd_s	sd_s	nb_4423-theta1_below_0_3018	nb_4423-theta1_above_0_1405	Shirer_networks	Sensorimotor	0.00034996500349965005	-0.1273265013260391	3018	1405
g_s-sd_s	sd_s	nb_4423-theta1_below_0_3018	nb_4423-theta1_above_0_1405	Shirer_networks	RECN	0.1787154617871546	-0.045401675357659245	3018	1405
g_s-sd_s	sd_s	nb_4423-theta1_below_0_3018	nb_4423-theta1_above_0_1405	Shirer_select	lAI	0.0004726800047268001	-0.21545941565513402	3018	1405
g_s-sd_s	sd_s	nb_4423-theta1_below_0_3018	nb_4423-theta1_above_0_1405	Shirer_select	rAI	0.0004726800047268001	-0.30763328045049004	3018	1405
g_s-sd_s	sd_s	nb_4423-theta1_below_0_3018	nb_4423-theta1_above_0_1405	Shirer_select	dACC	0.0004726800047268001	-0.16756144754217198	3018	1405
g_s-sd_s	sd_s	nb_4423-theta1_below_0_3018	nb_4423-theta1_above_0_1405	Shirer_select	lFEF	0.0018569571614267145	-0.10674001548057725	3018	1405
g_s-sd_s	sd_s	nb_4423-theta1_below_0_3018	nb_4423-theta1_above_0_1405	Shirer_select	rFEF	0.0004726800047268001	-0.18587845258487956	3018	1405
g_s-sd_s	sd_s	nb_4423-theta1_below_0_3018	nb_4423-theta1_above_0_1405	Shirer_select	lSPL	0.0004726800047268001	-0.13672477164999505	3018	1405
g_s-sd_s	sd_s	nb_4423-theta1_below_0_3018	nb_4423-theta1_above_0_1405	Shirer_select	rSPL	0.0004726800047268001	-0.22166315034701714	3018	1405
g_s-sd_s	sd_s	nb_4423-theta1_below_0_3018	nb_4423-theta1_above_0_1405	Shirer_select	lIFJ	0.0007999200079992001	-0.12599081811441942	3018	1405
g_s-sd_s	sd_s	nb_4423-theta1_below_0_3018	nb_4423-theta1_above_0_1405	Shirer_select	rIFJ	0.0004726800047268001	-0.24061836528749855	3018	1405
g_s-sd_s	sd_s	nb_4423-theta1_below_0_3018	nb_4423-theta1_above_0_1405	Shirer_select	lMFG	0.22121424221214245	0.043073994712757364	3018	1405
g_s-sd_s	sd_s	nb_4423-theta1_below_0_3018	nb_4423-theta1_above_0_1405	Shirer_select	rMFG	0.15350845867794174	-0.04946688463896039	3018	1405
g_s-sd_s	sd_s	nb_4423-theta1_below_0_3018	nb_4423-theta1_above_0_1405	Shirer_select	lIPL	0.026863980268639804	0.07611119586454072	3018	1405
g_s-sd_s	sd_s	nb_4423-theta1_below_0_3018	nb_4423-theta1_above_0_1405	Shirer_select	rIPL	0.5260140652601406	-0.022555755781602835	3018	1405
g_s-sd_s	sd_s	nb_4423-theta1_below_0_3018	nb_4423-theta1_above_0_1405	Shirer_select	rPreSMA	0.0029247075292470753	-0.10004894167966132	3018	1405
g_s-sd_s	sd_s	nb_4423-theta1_below_0_3018	nb_4423-theta1_above_0_1405	Shirer_select	mPFC	0.5746465353464654	0.019712216874851335	3018	1405
g_s-sd_s	sd_s	nb_4423-theta1_below_0_3018	nb_4423-theta1_above_0_1405	Shirer_select	PCC	0.5063841441942762	0.025177576217004883	3018	1405
g_s-sd_s	sd_s	nb_4423-theta1_below_0_3018	nb_4423-theta1_above_0_1405	Shirer_select	lAG	0.0004726800047268001	0.13520231394796078	3018	1405
g_s-sd_s	sd_s	nb_4423-theta1_below_0_3018	nb_4423-theta1_above_0_1405	Shirer_select	rAG	0.04515337939890222	0.07062628065010834	3018	1405
g_s-sd_s	sd_s	nb_4423-theta1_below_0_3018	nb_4423-theta1_above_0_1405	Shirer_select	lRSC	0.08813118688131188	-0.05828720016613801	3018	1405
g_s-sd_s	sd_s	nb_4423-theta1_below_0_3018	nb_4423-theta1_above_0_1405	Shirer_select	rRSC	0.0195745131369216	-0.07866514366931077	3018	1405
g_s-sd_s	sd_s	nb_4423-theta1_below_0_3018	nb_4423-theta1_above_0_1405	Shirer_select	Precuneus	0.0007999200079992001	-0.1259269505183771	3018	1405
g_s-sd_s	sd_s	nb_4423-theta1_below_0_3018	nb_4423-theta1_above_0_1405	Shirer_select	lPI	0.0004726800047268001	-0.22069771670377014	3018	1405
g_s-sd_s	sd_s	nb_4423-theta1_below_0_3018	nb_4423-theta1_above_0_1405	Shirer_select	rPI	0.0004726800047268001	-0.21428290605754668	3018	1405
g_s-sd_s	sd_s	nb_4423-theta1_below_0_3018	nb_4423-theta1_above_0_1405	Shirer_select	lM1	0.6235376462353764	-0.01558904402579661	3018	1405
g_s-sd_s	sd_s	nb_4423-theta1_below_0_3018	nb_4423-theta1_above_0_1405	Shirer_select	rM1	0.0004726800047268001	-0.18971231341719763	3018	1405
g_s-sd_s	sd_s	nb_4423-theta1_below_0_3018	nb_4423-theta1_above_0_1405	Shirer_select	SMA	0.0029247075292470753	-0.10101014478127757	3018	1405
g_s-sd_s	sd_s	nb_4423-theta1_below_0_3018	nb_4423-theta1_above_0_1405	S_DMN_SN	lSTN	0.0003142542888568286	-0.13222400794385372	3018	1405
g_s-sd_s	sd_s	nb_4423-theta1_below_0_3018	nb_4423-theta1_above_0_1405	S_DMN_SN	rAI	0.0003142542888568286	-0.2936548352995818	3018	1405
g_s-sd_s	sd_s	nb_4423-theta1_below_0_3018	nb_4423-theta1_above_0_1405	S_DMN_SN	rCau	0.0003142542888568286	-0.19485580313983428	3018	1405
g_s-sd_s	sd_s	nb_4423-theta1_below_0_3018	nb_4423-theta1_above_0_1405	S_DMN_SN	rIFG	0.0003142542888568286	-0.24552248561396178	3018	1405
g_s-sd_s	sd_s	nb_4423-theta1_below_0_3018	nb_4423-theta1_above_0_1405	S_DMN_SN	rMFG	0.0005499450054994501	-0.13364352322607803	3018	1405
g_s-sd_s	sd_s	nb_4423-theta1_below_0_3018	nb_4423-theta1_above_0_1405	S_DMN_SN	rPreSMA	0.0003142542888568286	-0.19814770290116226	3018	1405
g_s-sd_s	sd_s	nb_4423-theta1_below_0_3018	nb_4423-theta1_above_0_1405	S_DMN_SN	rSMG	0.0009776800097768003	-0.12053235809319379	3018	1405
g_s-sd_s	sd_s	nb_4423-theta1_below_0_3018	nb_4423-theta1_above_0_1405	S_DMN_SN	rSTN	0.0003142542888568286	-0.161081396558116	3018	1405
g_s-sd_s	sd_s	nb_4423-theta1_below_0_3018	nb_4423-theta1_above_0_1405	S_DMN_SN	PCC	0.1705829417058294	0.04461845092279025	3018	1405
g_s-sd_s	sd_s	nb_4423-theta1_below_0_3018	nb_4423-theta1_above_0_1405	S_DMN_SN	vmPFC	0.14188581141885812	0.04886239974095024	3018	1405
g_s-sd_s	sd_s	nb_4423-theta1_below_0_3018	nb_4423-theta1_above_0_1405	S_DMN_SN	dACC	0.0003142542888568286	-0.18778871914400447	3018	1405
g_s-sd_s	sd_s	nb_4423-theta1_below_0_3018	nb_4423-theta1_above_0_1405	subcortical	Pu	0.0006399360063993601	-0.2137688629712774	3018	1405
g_s-sd_s	sd_s	nb_4423-theta1_below_0_3018	nb_4423-theta1_above_0_1405	subcortical	Ca	0.0006399360063993601	-0.12701165990408045	3018	1405
g_s-sd_s	sd_s	nb_4423-theta1_below_0_3018	nb_4423-theta1_above_0_1405	subcortical	NAC	0.0267609602676096	-0.07379798291792011	3018	1405
g_s-sd_s	sd_s	nb_4423-theta1_below_0_3018	nb_4423-theta1_above_0_1405	subcortical	EXA	0.005759424057594241	-0.09415492410596818	3018	1405
g_s-sd_s	sd_s	nb_4423-theta1_below_0_3018	nb_4423-theta1_above_0_1405	subcortical	GPe	0.0006399360063993601	-0.17431726379725598	3018	1405
g_s-sd_s	sd_s	nb_4423-theta1_below_0_3018	nb_4423-theta1_above_0_1405	subcortical	GPi	0.0010665600106656002	-0.12497901925893341	3018	1405
g_s-sd_s	sd_s	nb_4423-theta1_below_0_3018	nb_4423-theta1_above_0_1405	subcortical	SNc	0.0046217600462176	-0.09488487867673129	3018	1405
g_s-sd_s	sd_s	nb_4423-theta1_below_0_3018	nb_4423-theta1_above_0_1405	subcortical	RN	0.0006399360063993601	-0.13708653184024275	3018	1405
g_s-sd_s	sd_s	nb_4423-theta1_below_0_3018	nb_4423-theta1_above_0_1405	subcortical	SNr	0.0023997600239976003	-0.09966992643684434	3018	1405
g_s-sd_s	sd_s	nb_4423-theta1_below_0_3018	nb_4423-theta1_above_0_1405	subcortical	PBP	0.001371291442284343	-0.10372741205308417	3018	1405
g_s-sd_s	sd_s	nb_4423-theta1_below_0_3018	nb_4423-theta1_above_0_1405	subcortical	VTA	0.1362530413625304	-0.05379729828229906	3018	1405
g_s-sd_s	sd_s	nb_4423-theta1_below_0_3018	nb_4423-theta1_above_0_1405	subcortical	VeP	0.5861413858614138	-0.017981048634186408	3018	1405
g_s-sd_s	sd_s	nb_4423-theta1_below_0_3018	nb_4423-theta1_above_0_1405	subcortical	HN	0.27288699701458424	-0.03828264783484753	3018	1405
g_s-sd_s	sd_s	nb_4423-theta1_below_0_3018	nb_4423-theta1_above_0_1405	subcortical	HTH	0.181151115657665	-0.04761176681947562	3018	1405
g_s-sd_s	sd_s	nb_4423-theta1_below_0_3018	nb_4423-theta1_above_0_1405	subcortical	MN	0.3634836516348365	-0.03091573027627893	3018	1405
g_s-sd_s	sd_s	nb_4423-theta1_below_0_3018	nb_4423-theta1_above_0_1405	subcortical	STH	0.0006399360063993601	-0.14866767693910748	3018	1405
