# Supplementary material for: Nonergodicity and Simpson’s paradox in neurocognitive dynamics of cognitive control
Source: Nat Commun. 2026 Apr 27;17:3494. doi: 10.1038/s41467-026-71404-0 (PMC13121725; doi:10.1038/s41467-026-71404-0)
Supplement: Supplementary file 4 — Source Data [file 41467_2026_71404_MOESM4_ESM.zip › Source_data/Fig7/within_subjects.csv]

model	contrast	sl_name	rois	roi_name	d	p	n
g_s-ts_ssrt_s	ts_ssrt_s	nb_4423	Yeo17	VisPeri	-0.04553781162965843	0.0027815400278154	4423
g_s-ts_ssrt_s	ts_ssrt_s	nb_4423	Yeo17	VisCent	0.06476297687379795	0.00033996600339966003	4423
g_s-ts_ssrt_s	ts_ssrt_s	nb_4423	Yeo17	SomMot-1	0.0962781366797802	0.00033996600339966003	4423
g_s-ts_ssrt_s	ts_ssrt_s	nb_4423	Yeo17	SomMot-2	0.07676661364391774	0.00033996600339966003	4423
g_s-ts_ssrt_s	ts_ssrt_s	nb_4423	Yeo17	DorsAttn-1	-0.028144418276140133	0.06993586355650148	4423
g_s-ts_ssrt_s	ts_ssrt_s	nb_4423	Yeo17	DorsAttn-2	0.08882388192699482	0.00033996600339966003	4423
g_s-ts_ssrt_s	ts_ssrt_s	nb_4423	Yeo17	SalVentAttn-1	0.13313674006149842	0.00033996600339966003	4423
g_s-ts_ssrt_s	ts_ssrt_s	nb_4423	Yeo17	SalVentAttn-2	0.08150428707883271	0.00033996600339966003	4423
g_s-ts_ssrt_s	ts_ssrt_s	nb_4423	Yeo17	Limbic-2	-0.09675762203440315	0.00033996600339966003	4423
g_s-ts_ssrt_s	ts_ssrt_s	nb_4423	Yeo17	Limbic-1	-0.08465231435444087	0.00033996600339966003	4423
g_s-ts_ssrt_s	ts_ssrt_s	nb_4423	Yeo17	FPN-1	0.04864218484952737	0.0028330500283305004	4423
g_s-ts_ssrt_s	ts_ssrt_s	nb_4423	Yeo17	FPN-2	0.041219920382588884	0.008891418550452647	4423
g_s-ts_ssrt_s	ts_ssrt_s	nb_4423	Yeo17	FPN-3	-0.009012538685352933	0.5583441655834417	4423
g_s-ts_ssrt_s	ts_ssrt_s	nb_4423	Yeo17	AudLang	-0.06799433972664372	0.00033996600339966003	4423
g_s-ts_ssrt_s	ts_ssrt_s	nb_4423	Yeo17	DMN-3	-0.08227000450868015	0.00033996600339966003	4423
g_s-ts_ssrt_s	ts_ssrt_s	nb_4423	Yeo17	DMN-1	-0.00871078945677364	0.5583441655834417	4423
g_s-ts_ssrt_s	ts_ssrt_s	nb_4423	Yeo17	DMN-2	-0.023828025315697825	0.12556077725560777	4423
g_s-ts_ssrt_s	ts_ssrt_s	nb_4423	Shirer_networks	LECN	0.04270332935208817	0.008710240087102401	4423
g_s-ts_ssrt_s	ts_ssrt_s	nb_4423	Shirer_networks	high_Visual	-0.10812832688395839	0.00034996500349965005	4423
g_s-ts_ssrt_s	ts_ssrt_s	nb_4423	Shirer_networks	Basal_Ganglia	-0.03008975451933792	0.05599440055994401	4423
g_s-ts_ssrt_s	ts_ssrt_s	nb_4423	Shirer_networks	post_Salience	0.09966914230065861	0.00034996500349965005	4423
g_s-ts_ssrt_s	ts_ssrt_s	nb_4423	Shirer_networks	prim_Visual	0.09311496171275291	0.00034996500349965005	4423
g_s-ts_ssrt_s	ts_ssrt_s	nb_4423	Shirer_networks	Precuneus	0.13421077887667746	0.00034996500349965005	4423
g_s-ts_ssrt_s	ts_ssrt_s	nb_4423	Shirer_networks	dorsal_DMN	-0.017328898567845988	0.309241803092418	4423
g_s-ts_ssrt_s	ts_ssrt_s	nb_4423	Shirer_networks	Language	-0.008531153534083496	0.6525680765256808	4423
g_s-ts_ssrt_s	ts_ssrt_s	nb_4423	Shirer_networks	Auditory	0.05948447311232384	0.00034996500349965005	4423
g_s-ts_ssrt_s	ts_ssrt_s	nb_4423	Shirer_networks	anterior_Salience	0.17804777217710926	0.00034996500349965005	4423
g_s-ts_ssrt_s	ts_ssrt_s	nb_4423	Shirer_networks	ventral_DMN	0.0034875105311434054	0.8223177682231777	4423
g_s-ts_ssrt_s	ts_ssrt_s	nb_4423	Shirer_networks	Visuospatial	0.08650027937244081	0.00034996500349965005	4423
g_s-ts_ssrt_s	ts_ssrt_s	nb_4423	Shirer_networks	Sensorimotor	0.1511423613869474	0.00034996500349965005	4423
g_s-ts_ssrt_s	ts_ssrt_s	nb_4423	Shirer_networks	RECN	0.005714477684213874	0.7615238476152384	4423
g_s-ts_ssrt_s	ts_ssrt_s	nb_4423	Shirer_select	lAI	0.24696779618024312	0.00043329000433290005	4423
g_s-ts_ssrt_s	ts_ssrt_s	nb_4423	Shirer_select	rAI	0.10546150266306567	0.00043329000433290005	4423
g_s-ts_ssrt_s	ts_ssrt_s	nb_4423	Shirer_select	dACC	0.21841626769728653	0.00043329000433290005	4423
g_s-ts_ssrt_s	ts_ssrt_s	nb_4423	Shirer_select	lFEF	0.0915403312013395	0.00043329000433290005	4423
g_s-ts_ssrt_s	ts_ssrt_s	nb_4423	Shirer_select	rFEF	0.004364261868771883	0.7675232476752325	4423
g_s-ts_ssrt_s	ts_ssrt_s	nb_4423	Shirer_select	lSPL	0.15152339736148554	0.00043329000433290005	4423
g_s-ts_ssrt_s	ts_ssrt_s	nb_4423	Shirer_select	rSPL	0.0047368211839680895	0.7675232476752325	4423
g_s-ts_ssrt_s	ts_ssrt_s	nb_4423	Shirer_select	lIFJ	0.09769924654623584	0.00043329000433290005	4423
g_s-ts_ssrt_s	ts_ssrt_s	nb_4423	Shirer_select	rIFJ	-0.017546271277818055	0.29240885435266	4423
g_s-ts_ssrt_s	ts_ssrt_s	nb_4423	Shirer_select	lMFG	0.025523661275904056	0.1518248175182482	4423
g_s-ts_ssrt_s	ts_ssrt_s	nb_4423	Shirer_select	rMFG	-0.02485467922472057	0.1657716581283048	4423
g_s-ts_ssrt_s	ts_ssrt_s	nb_4423	Shirer_select	lIPL	0.07556804376159577	0.00043329000433290005	4423
g_s-ts_ssrt_s	ts_ssrt_s	nb_4423	Shirer_select	rIPL	0.07078559616656056	0.00043329000433290005	4423
g_s-ts_ssrt_s	ts_ssrt_s	nb_4423	Shirer_select	rPreSMA	0.01614711488598376	0.3301669833016698	4423
g_s-ts_ssrt_s	ts_ssrt_s	nb_4423	Shirer_select	mPFC	-0.014175998553633527	0.3820487516465745	4423
g_s-ts_ssrt_s	ts_ssrt_s	nb_4423	Shirer_select	PCC	-0.02180842894953244	0.21808930218089304	4423
g_s-ts_ssrt_s	ts_ssrt_s	nb_4423	Shirer_select	lAG	-0.017858407693431767	0.29240885435266	4423
g_s-ts_ssrt_s	ts_ssrt_s	nb_4423	Shirer_select	rAG	0.011699676379600916	0.4744525547445255	4423
g_s-ts_ssrt_s	ts_ssrt_s	nb_4423	Shirer_select	lRSC	-0.08244413357884423	0.00043329000433290005	4423
g_s-ts_ssrt_s	ts_ssrt_s	nb_4423	Shirer_select	rRSC	-0.06983509909881522	0.00043329000433290005	4423
g_s-ts_ssrt_s	ts_ssrt_s	nb_4423	Shirer_select	Precuneus	0.047155930487913486	0.006399360063993601	4423
g_s-ts_ssrt_s	ts_ssrt_s	nb_4423	Shirer_select	lPI	0.01874205365483127	0.29240885435266	4423
g_s-ts_ssrt_s	ts_ssrt_s	nb_4423	Shirer_select	rPI	-0.039391382258246795	0.01634122302055509	4423
g_s-ts_ssrt_s	ts_ssrt_s	nb_4423	Shirer_select	lM1	0.2831837303940687	0.00043329000433290005	4423
g_s-ts_ssrt_s	ts_ssrt_s	nb_4423	Shirer_select	rM1	0.024271295712758757	0.1657716581283048	4423
g_s-ts_ssrt_s	ts_ssrt_s	nb_4423	Shirer_select	SMA	0.14121871254734142	0.00043329000433290005	4423
g_s-ts_ssrt_s	ts_ssrt_s	nb_4423	S_DMN_SN	lSTN	0.0479309068987412	0.0018855257331409716	4423
g_s-ts_ssrt_s	ts_ssrt_s	nb_4423	S_DMN_SN	rAI	0.027508226126773897	0.06059394060593941	4423
g_s-ts_ssrt_s	ts_ssrt_s	nb_4423	S_DMN_SN	rCau	-0.07598383203256708	0.0004399560043995601	4423
g_s-ts_ssrt_s	ts_ssrt_s	nb_4423	S_DMN_SN	rIFG	-0.032236531910637835	0.04032930040329301	4423
g_s-ts_ssrt_s	ts_ssrt_s	nb_4423	S_DMN_SN	rMFG	-0.054441357865476936	0.0014665200146652	4423
g_s-ts_ssrt_s	ts_ssrt_s	nb_4423	S_DMN_SN	rPreSMA	0.16463927868369674	0.0004399560043995601	4423
g_s-ts_ssrt_s	ts_ssrt_s	nb_4423	S_DMN_SN	rSMG	0.0808763183149806	0.0004399560043995601	4423
g_s-ts_ssrt_s	ts_ssrt_s	nb_4423	S_DMN_SN	rSTN	0.029503137707436605	0.05609439056094391	4423
g_s-ts_ssrt_s	ts_ssrt_s	nb_4423	S_DMN_SN	PCC	-0.03276727176510844	0.04032930040329301	4423
g_s-ts_ssrt_s	ts_ssrt_s	nb_4423	S_DMN_SN	vmPFC	-0.08555157840185469	0.0004399560043995601	4423
g_s-ts_ssrt_s	ts_ssrt_s	nb_4423	S_DMN_SN	dACC	0.20334302305123877	0.0004399560043995601	4423
g_s-ts_ssrt_s	ts_ssrt_s	nb_4423	subcortical	Pu	-0.18727413893249253	0.0002908800029088001	4423
g_s-ts_ssrt_s	ts_ssrt_s	nb_4423	subcortical	Ca	-0.10781061591571518	0.0002908800029088001	4423
g_s-ts_ssrt_s	ts_ssrt_s	nb_4423	subcortical	NAC	-0.19840462802861308	0.0002908800029088001	4423
g_s-ts_ssrt_s	ts_ssrt_s	nb_4423	subcortical	EXA	-0.04599474671415867	0.0015998400159984	4423
g_s-ts_ssrt_s	ts_ssrt_s	nb_4423	subcortical	GPe	-0.13647597730192484	0.0002908800029088001	4423
g_s-ts_ssrt_s	ts_ssrt_s	nb_4423	subcortical	GPi	-0.024280457516731666	0.10898910108989102	4423
g_s-ts_ssrt_s	ts_ssrt_s	nb_4423	subcortical	SNc	0.08822907965955493	0.0002908800029088001	4423
g_s-ts_ssrt_s	ts_ssrt_s	nb_4423	subcortical	RN	0.07003504441798951	0.0002908800029088001	4423
g_s-ts_ssrt_s	ts_ssrt_s	nb_4423	subcortical	SNr	0.06552000059741388	0.0002908800029088001	4423
g_s-ts_ssrt_s	ts_ssrt_s	nb_4423	subcortical	PBP	0.08322907447620013	0.0002908800029088001	4423
g_s-ts_ssrt_s	ts_ssrt_s	nb_4423	subcortical	VTA	0.06625023410487953	0.0002908800029088001	4423
g_s-ts_ssrt_s	ts_ssrt_s	nb_4423	subcortical	VeP	-0.12335849163862164	0.0002908800029088001	4423
g_s-ts_ssrt_s	ts_ssrt_s	nb_4423	subcortical	HN	0.13350592079222293	0.0002908800029088001	4423
g_s-ts_ssrt_s	ts_ssrt_s	nb_4423	subcortical	HTH	-0.029257242170478894	0.05873698344451269	4423
g_s-ts_ssrt_s	ts_ssrt_s	nb_4423	subcortical	MN	-0.025684341297423603	0.09257740892577408	4423
g_s-ts_ssrt_s	ts_ssrt_s	nb_4423	subcortical	STH	0.0330286720135286	0.030766154153815388	4423
g_s-sd_s	sd_s	nb_4423	Yeo17	VisPeri	0.031891379021139754	0.0526947305269473	4423
g_s-sd_s	sd_s	nb_4423	Yeo17	VisCent	0.03448085595619654	0.0362630403626304	4423
g_s-sd_s	sd_s	nb_4423	Yeo17	SomMot-1	0.10674636238809009	0.00042495750424957504	4423
g_s-sd_s	sd_s	nb_4423	Yeo17	SomMot-2	0.015164890763070607	0.3506506492207922	4423
g_s-sd_s	sd_s	nb_4423	Yeo17	DorsAttn-1	-0.030128288033092764	0.069538500695385	4423
g_s-sd_s	sd_s	nb_4423	Yeo17	DorsAttn-2	-0.07820011207189899	0.00042495750424957504	4423
g_s-sd_s	sd_s	nb_4423	Yeo17	SalVentAttn-1	-0.10497976797709893	0.00042495750424957504	4423
g_s-sd_s	sd_s	nb_4423	Yeo17	SalVentAttn-2	-0.3136150144168283	0.00042495750424957504	4423
g_s-sd_s	sd_s	nb_4423	Yeo17	Limbic-2	0.02352769922173165	0.1563843615638436	4423
g_s-sd_s	sd_s	nb_4423	Yeo17	Limbic-1	0.013066732139792092	0.4263173682631737	4423
g_s-sd_s	sd_s	nb_4423	Yeo17	FPN-1	-0.010652487149197363	0.5131361863813618	4423
g_s-sd_s	sd_s	nb_4423	Yeo17	FPN-2	-0.2648503312023649	0.00042495750424957504	4423
g_s-sd_s	sd_s	nb_4423	Yeo17	FPN-3	-0.2921081563565342	0.00042495750424957504	4423
g_s-sd_s	sd_s	nb_4423	Yeo17	AudLang	-0.02510428770075774	0.12465420124654202	4423
g_s-sd_s	sd_s	nb_4423	Yeo17	DMN-3	0.16914916491453966	0.00042495750424957504	4423
g_s-sd_s	sd_s	nb_4423	Yeo17	DMN-1	-0.004160692920626994	0.793920607939206	4423
g_s-sd_s	sd_s	nb_4423	Yeo17	DMN-2	-0.11766974481440051	0.00042495750424957504	4423
g_s-sd_s	sd_s	nb_4423	Shirer_networks	LECN	-0.16123420799536942	0.00031108000311080007	4423
g_s-sd_s	sd_s	nb_4423	Shirer_networks	high_Visual	0.02337732488800954	0.12555667510172058	4423
g_s-sd_s	sd_s	nb_4423	Shirer_networks	Basal_Ganglia	-0.19447939386748203	0.00031108000311080007	4423
g_s-sd_s	sd_s	nb_4423	Shirer_networks	post_Salience	-0.15590349124565756	0.00031108000311080007	4423
g_s-sd_s	sd_s	nb_4423	Shirer_networks	prim_Visual	0.014015172635036367	0.35256474352564743	4423
g_s-sd_s	sd_s	nb_4423	Shirer_networks	Precuneus	-0.043836373081322134	0.005599440055994401	4423
g_s-sd_s	sd_s	nb_4423	Shirer_networks	dorsal_DMN	0.0478316328740004	0.00195980401959804	4423
g_s-sd_s	sd_s	nb_4423	Shirer_networks	Language	-0.1348361784454766	0.00031108000311080007	4423
g_s-sd_s	sd_s	nb_4423	Shirer_networks	Auditory	0.061019077864535684	0.00031108000311080007	4423
g_s-sd_s	sd_s	nb_4423	Shirer_networks	anterior_Salience	-0.3169668817828498	0.00031108000311080007	4423
g_s-sd_s	sd_s	nb_4423	Shirer_networks	ventral_DMN	0.13323511667296772	0.00031108000311080007	4423
g_s-sd_s	sd_s	nb_4423	Shirer_networks	Visuospatial	-0.19161743086567345	0.00031108000311080007	4423
g_s-sd_s	sd_s	nb_4423	Shirer_networks	Sensorimotor	0.023228735103739594	0.12555667510172058	4423
g_s-sd_s	sd_s	nb_4423	Shirer_networks	RECN	-0.3110880816463117	0.00031108000311080007	4423
g_s-sd_s	sd_s	nb_4423	Shirer_select	lAI	-0.32347368732875204	0.00025997400259974003	4423
g_s-sd_s	sd_s	nb_4423	Shirer_select	rAI	-0.409745889539936	0.00025997400259974003	4423
g_s-sd_s	sd_s	nb_4423	Shirer_select	dACC	-0.30405606737979834	0.00025997400259974003	4423
g_s-sd_s	sd_s	nb_4423	Shirer_select	lFEF	-0.11216591025175718	0.00025997400259974003	4423
g_s-sd_s	sd_s	nb_4423	Shirer_select	rFEF	-0.17613987842368242	0.00025997400259974003	4423
g_s-sd_s	sd_s	nb_4423	Shirer_select	lSPL	-0.17762919667610985	0.00025997400259974003	4423
g_s-sd_s	sd_s	nb_4423	Shirer_select	rSPL	-0.1948778835575646	0.00025997400259974003	4423
g_s-sd_s	sd_s	nb_4423	Shirer_select	lIFJ	-0.14112643215648385	0.00025997400259974003	4423
g_s-sd_s	sd_s	nb_4423	Shirer_select	rIFJ	-0.3210143958464285	0.00025997400259974003	4423
g_s-sd_s	sd_s	nb_4423	Shirer_select	lMFG	-0.11487411220545478	0.00025997400259974003	4423
g_s-sd_s	sd_s	nb_4423	Shirer_select	rMFG	-0.2970770897166871	0.00025997400259974003	4423
g_s-sd_s	sd_s	nb_4423	Shirer_select	lIPL	-0.18786740195472967	0.00025997400259974003	4423
g_s-sd_s	sd_s	nb_4423	Shirer_select	rIPL	-0.41280562074070454	0.00025997400259974003	4423
g_s-sd_s	sd_s	nb_4423	Shirer_select	rPreSMA	-0.31959196551547775	0.00025997400259974003	4423
g_s-sd_s	sd_s	nb_4423	Shirer_select	mPFC	0.0229549029588942	0.14511276145112761	4423
g_s-sd_s	sd_s	nb_4423	Shirer_select	PCC	0.1526445152987831	0.00025997400259974003	4423
g_s-sd_s	sd_s	nb_4423	Shirer_select	lAG	0.002157613201463327	0.8901109889011098	4423
g_s-sd_s	sd_s	nb_4423	Shirer_select	rAG	-0.10499567496960481	0.00025997400259974003	4423
g_s-sd_s	sd_s	nb_4423	Shirer_select	lRSC	0.2569764288591179	0.00025997400259974003	4423
g_s-sd_s	sd_s	nb_4423	Shirer_select	rRSC	0.21404918476657026	0.00025997400259974003	4423
g_s-sd_s	sd_s	nb_4423	Shirer_select	Precuneus	0.12194742905092137	0.00025997400259974003	4423
g_s-sd_s	sd_s	nb_4423	Shirer_select	lPI	0.0019720342084031907	0.8901109889011098	4423
g_s-sd_s	sd_s	nb_4423	Shirer_select	rPI	0.020787200804089186	0.19916269242640952	4423
g_s-sd_s	sd_s	nb_4423	Shirer_select	lM1	-0.031598887611545674	0.042338623280529085	4423
g_s-sd_s	sd_s	nb_4423	Shirer_select	rM1	0.12403691852889635	0.00025997400259974003	4423
g_s-sd_s	sd_s	nb_4423	Shirer_select	SMA	0.006202625542314452	0.7459087424590873	4423
g_s-sd_s	sd_s	nb_4423	S_DMN_SN	lSTN	-0.15876655988773017	0.00019998000199980003	4423
g_s-sd_s	sd_s	nb_4423	S_DMN_SN	rAI	-0.42457023992329357	0.00019998000199980003	4423
g_s-sd_s	sd_s	nb_4423	S_DMN_SN	rCau	-0.20503735289942743	0.00019998000199980003	4423
g_s-sd_s	sd_s	nb_4423	S_DMN_SN	rIFG	-0.29084803629236977	0.00019998000199980003	4423
g_s-sd_s	sd_s	nb_4423	S_DMN_SN	rMFG	-0.29889421392119436	0.00019998000199980003	4423
g_s-sd_s	sd_s	nb_4423	S_DMN_SN	rPreSMA	-0.3916873475048648	0.00019998000199980003	4423
g_s-sd_s	sd_s	nb_4423	S_DMN_SN	rSMG	-0.43035018923900265	0.00019998000199980003	4423
g_s-sd_s	sd_s	nb_4423	S_DMN_SN	rSTN	-0.15889329013943965	0.00019998000199980003	4423
g_s-sd_s	sd_s	nb_4423	S_DMN_SN	PCC	0.17324201635797892	0.00019998000199980003	4423
g_s-sd_s	sd_s	nb_4423	S_DMN_SN	vmPFC	0.136629301354539	0.00019998000199980003	4423
g_s-sd_s	sd_s	nb_4423	S_DMN_SN	dACC	-0.36470625571642007	0.00019998000199980003	4423
g_s-sd_s	sd_s	nb_4423	subcortical	Pu	-0.1311240252023387	0.00026664000266640004	4423
g_s-sd_s	sd_s	nb_4423	subcortical	Ca	-0.12689935686562592	0.00026664000266640004	4423
g_s-sd_s	sd_s	nb_4423	subcortical	NAC	0.010292750256046887	0.5415991734159917	4423
g_s-sd_s	sd_s	nb_4423	subcortical	EXA	-0.135633939547525	0.00026664000266640004	4423
g_s-sd_s	sd_s	nb_4423	subcortical	GPe	-0.16722496065091688	0.00026664000266640004	4423
g_s-sd_s	sd_s	nb_4423	subcortical	GPi	-0.12102263035398568	0.00026664000266640004	4423
g_s-sd_s	sd_s	nb_4423	subcortical	SNc	-0.12192351719859827	0.00026664000266640004	4423
g_s-sd_s	sd_s	nb_4423	subcortical	RN	-0.18885890388443133	0.00026664000266640004	4423
g_s-sd_s	sd_s	nb_4423	subcortical	SNr	-0.09542354149674057	0.00026664000266640004	4423
g_s-sd_s	sd_s	nb_4423	subcortical	PBP	-0.1505777593447409	0.00026664000266640004	4423
g_s-sd_s	sd_s	nb_4423	subcortical	VTA	-0.12222846472763284	0.00026664000266640004	4423
g_s-sd_s	sd_s	nb_4423	subcortical	VeP	-0.027886506410648583	0.0713774776368517	4423
g_s-sd_s	sd_s	nb_4423	subcortical	HN	-0.10883214782262005	0.00026664000266640004	4423
g_s-sd_s	sd_s	nb_4423	subcortical	HTH	0.027832895405567496	0.07404973788335452	4423
g_s-sd_s	sd_s	nb_4423	subcortical	MN	0.004300760598127547	0.7787221277872213	4423
g_s-sd_s	sd_s	nb_4423	subcortical	STH	-0.14070142587322873	0.00026664000266640004	4423
g_s-tauG_s	tauG_s	nb_4423-proactive_4137	Yeo17	VisPeri	0.07358402042153901	0.00030906000309060004	4137
g_s-tauG_s	tauG_s	nb_4423-proactive_4137	Yeo17	VisCent	0.09999149620123132	0.00030906000309060004	4137
g_s-tauG_s	tauG_s	nb_4423-proactive_4137	Yeo17	SomMot-1	0.1536836960401969	0.00030906000309060004	4137
g_s-tauG_s	tauG_s	nb_4423-proactive_4137	Yeo17	SomMot-2	0.04918726538329829	0.0016998300169983002	4137
g_s-tauG_s	tauG_s	nb_4423-proactive_4137	Yeo17	DorsAttn-1	-0.10514211018616061	0.00030906000309060004	4137
g_s-tauG_s	tauG_s	nb_4423-proactive_4137	Yeo17	DorsAttn-2	-0.0954693363428897	0.00030906000309060004	4137
g_s-tauG_s	tauG_s	nb_4423-proactive_4137	Yeo17	SalVentAttn-1	-0.14587991486164148	0.00030906000309060004	4137
g_s-tauG_s	tauG_s	nb_4423-proactive_4137	Yeo17	SalVentAttn-2	-0.32048198507747777	0.00030906000309060004	4137
g_s-tauG_s	tauG_s	nb_4423-proactive_4137	Yeo17	Limbic-2	-0.05141163305064221	0.002876635413381739	4137
g_s-tauG_s	tauG_s	nb_4423-proactive_4137	Yeo17	Limbic-1	0.0012088681887395774	0.9457054294570543	4137
g_s-tauG_s	tauG_s	nb_4423-proactive_4137	Yeo17	FPN-1	0.03311430792380217	0.031956804319568044	4137
g_s-tauG_s	tauG_s	nb_4423-proactive_4137	Yeo17	FPN-2	-0.25126865645142465	0.00030906000309060004	4137
g_s-tauG_s	tauG_s	nb_4423-proactive_4137	Yeo17	FPN-3	-0.2461904870570357	0.00030906000309060004	4137
g_s-tauG_s	tauG_s	nb_4423-proactive_4137	Yeo17	AudLang	-0.041189518766890115	0.011413144399845728	4137
g_s-tauG_s	tauG_s	nb_4423-proactive_4137	Yeo17	DMN-3	0.10056682231451586	0.00030906000309060004	4137
g_s-tauG_s	tauG_s	nb_4423-proactive_4137	Yeo17	DMN-1	-0.031377213526346495	0.05014498550144985	4137
g_s-tauG_s	tauG_s	nb_4423-proactive_4137	Yeo17	DMN-2	-0.10041240099139505	0.00030906000309060004	4137
g_s-tauG_s	tauG_s	nb_4423-proactive_4137	Shirer_networks	LECN	-0.05183933952985324	0.0017816400178164002	4137
g_s-tauG_s	tauG_s	nb_4423-proactive_4137	Shirer_networks	high_Visual	-0.0034054172359387173	0.8147185281471853	4137
g_s-tauG_s	tauG_s	nb_4423-proactive_4137	Shirer_networks	Basal_Ganglia	-0.23600611725866216	0.00027997200279972	4137
g_s-tauG_s	tauG_s	nb_4423-proactive_4137	Shirer_networks	post_Salience	-0.15567189156884448	0.00027997200279972	4137
g_s-tauG_s	tauG_s	nb_4423-proactive_4137	Shirer_networks	prim_Visual	0.12947379290961786	0.00027997200279972	4137
g_s-tauG_s	tauG_s	nb_4423-proactive_4137	Shirer_networks	Precuneus	0.005351950180770546	0.8121341711982648	4137
g_s-tauG_s	tauG_s	nb_4423-proactive_4137	Shirer_networks	dorsal_DMN	0.011330513214849207	0.5529447055294471	4137
g_s-tauG_s	tauG_s	nb_4423-proactive_4137	Shirer_networks	Language	-0.15095772406995767	0.00027997200279972	4137
g_s-tauG_s	tauG_s	nb_4423-proactive_4137	Shirer_networks	Auditory	0.09937457969728752	0.00027997200279972	4137
g_s-tauG_s	tauG_s	nb_4423-proactive_4137	Shirer_networks	anterior_Salience	-0.28541014786936836	0.00027997200279972	4137
g_s-tauG_s	tauG_s	nb_4423-proactive_4137	Shirer_networks	ventral_DMN	0.11749061121735255	0.00027997200279972	4137
g_s-tauG_s	tauG_s	nb_4423-proactive_4137	Shirer_networks	Visuospatial	-0.20886831813326648	0.00027997200279972	4137
g_s-tauG_s	tauG_s	nb_4423-proactive_4137	Shirer_networks	Sensorimotor	0.07372858375318439	0.00027997200279972	4137
g_s-tauG_s	tauG_s	nb_4423-proactive_4137	Shirer_networks	RECN	-0.2586673012110862	0.00027997200279972	4137
g_s-tauG_s	tauG_s	nb_4423-proactive_4137	Shirer_select	lAI	-0.31072408530502355	0.00023634000236340006	4137
g_s-tauG_s	tauG_s	nb_4423-proactive_4137	Shirer_select	rAI	-0.4838159708280534	0.00023634000236340006	4137
g_s-tauG_s	tauG_s	nb_4423-proactive_4137	Shirer_select	dACC	-0.2674612469633838	0.00023634000236340006	4137
g_s-tauG_s	tauG_s	nb_4423-proactive_4137	Shirer_select	lFEF	-0.15251377115335507	0.00023634000236340006	4137
g_s-tauG_s	tauG_s	nb_4423-proactive_4137	Shirer_select	rFEF	-0.2129578513002295	0.00023634000236340006	4137
g_s-tauG_s	tauG_s	nb_4423-proactive_4137	Shirer_select	lSPL	-0.17002905650071462	0.00023634000236340006	4137
g_s-tauG_s	tauG_s	nb_4423-proactive_4137	Shirer_select	rSPL	-0.21976462255088436	0.00023634000236340006	4137
g_s-tauG_s	tauG_s	nb_4423-proactive_4137	Shirer_select	lIFJ	-0.1356995660646714	0.00023634000236340006	4137
g_s-tauG_s	tauG_s	nb_4423-proactive_4137	Shirer_select	rIFJ	-0.4255904532945359	0.00023634000236340006	4137
g_s-tauG_s	tauG_s	nb_4423-proactive_4137	Shirer_select	lMFG	0.0011005679291285642	0.9521047895210479	4137
g_s-tauG_s	tauG_s	nb_4423-proactive_4137	Shirer_select	rMFG	-0.2563143626875386	0.00023634000236340006	4137
g_s-tauG_s	tauG_s	nb_4423-proactive_4137	Shirer_select	lIPL	-0.0744596175578886	0.00023634000236340006	4137
g_s-tauG_s	tauG_s	nb_4423-proactive_4137	Shirer_select	rIPL	-0.3189546498064011	0.00023634000236340006	4137
g_s-tauG_s	tauG_s	nb_4423-proactive_4137	Shirer_select	rPreSMA	-0.3019268697468916	0.00023634000236340006	4137
g_s-tauG_s	tauG_s	nb_4423-proactive_4137	Shirer_select	mPFC	-0.00362759626917811	0.8460593940605939	4137
g_s-tauG_s	tauG_s	nb_4423-proactive_4137	Shirer_select	PCC	0.0910368026677751	0.00023634000236340006	4137
g_s-tauG_s	tauG_s	nb_4423-proactive_4137	Shirer_select	lAG	0.07885781201929562	0.00023634000236340006	4137
g_s-tauG_s	tauG_s	nb_4423-proactive_4137	Shirer_select	rAG	-0.08718381355099533	0.00023634000236340006	4137
g_s-tauG_s	tauG_s	nb_4423-proactive_4137	Shirer_select	lRSC	0.1852125184381092	0.00023634000236340006	4137
g_s-tauG_s	tauG_s	nb_4423-proactive_4137	Shirer_select	rRSC	0.14938239987272045	0.00023634000236340006	4137
g_s-tauG_s	tauG_s	nb_4423-proactive_4137	Shirer_select	Precuneus	0.1340264312723755	0.00023634000236340006	4137
g_s-tauG_s	tauG_s	nb_4423-proactive_4137	Shirer_select	lPI	-0.07481830886901542	0.00023634000236340006	4137
g_s-tauG_s	tauG_s	nb_4423-proactive_4137	Shirer_select	rPI	-0.06068932215574592	0.00023634000236340006	4137
g_s-tauG_s	tauG_s	nb_4423-proactive_4137	Shirer_select	lM1	0.044957221325159995	0.0051994800519948	4137
g_s-tauG_s	tauG_s	nb_4423-proactive_4137	Shirer_select	rM1	0.18604014571554658	0.00023634000236340006	4137
g_s-tauG_s	tauG_s	nb_4423-proactive_4137	Shirer_select	SMA	0.05436268548719942	0.0009042574003469218	4137
g_s-tauG_s	tauG_s	nb_4423-proactive_4137	S_DMN_SN	lSTN	-0.18517100661063376	0.00021997800219978006	4137
g_s-tauG_s	tauG_s	nb_4423-proactive_4137	S_DMN_SN	rAI	-0.5041447622659619	0.00021997800219978006	4137
g_s-tauG_s	tauG_s	nb_4423-proactive_4137	S_DMN_SN	rCau	-0.23651082377232663	0.00021997800219978006	4137
g_s-tauG_s	tauG_s	nb_4423-proactive_4137	S_DMN_SN	rIFG	-0.3924419502685924	0.00021997800219978006	4137
g_s-tauG_s	tauG_s	nb_4423-proactive_4137	S_DMN_SN	rMFG	-0.3361955919095194	0.00021997800219978006	4137
g_s-tauG_s	tauG_s	nb_4423-proactive_4137	S_DMN_SN	rPreSMA	-0.4094370324694484	0.00021997800219978006	4137
g_s-tauG_s	tauG_s	nb_4423-proactive_4137	S_DMN_SN	rSMG	-0.37544009177742343	0.00021997800219978006	4137
g_s-tauG_s	tauG_s	nb_4423-proactive_4137	S_DMN_SN	rSTN	-0.18163233230065082	0.00021997800219978006	4137
g_s-tauG_s	tauG_s	nb_4423-proactive_4137	S_DMN_SN	PCC	0.11498049729776359	0.00021997800219978006	4137
g_s-tauG_s	tauG_s	nb_4423-proactive_4137	S_DMN_SN	vmPFC	0.06167519048679213	0.0005999400059994001	4137
g_s-tauG_s	tauG_s	nb_4423-proactive_4137	S_DMN_SN	dACC	-0.3670434841316365	0.00021997800219978006	4137
g_s-tauG_s	tauG_s	nb_4423-proactive_4137	subcortical	Pu	-0.18728478160360618	0.00024612923323052315	4137
g_s-tauG_s	tauG_s	nb_4423-proactive_4137	subcortical	Ca	-0.14057980351191113	0.00024612923323052315	4137
g_s-tauG_s	tauG_s	nb_4423-proactive_4137	subcortical	NAC	-0.04631596551786462	0.0038853257531389716	4137
g_s-tauG_s	tauG_s	nb_4423-proactive_4137	subcortical	EXA	-0.15453862069509028	0.00024612923323052315	4137
g_s-tauG_s	tauG_s	nb_4423-proactive_4137	subcortical	GPe	-0.18778884705143303	0.00024612923323052315	4137
g_s-tauG_s	tauG_s	nb_4423-proactive_4137	subcortical	GPi	-0.13231199232494317	0.00024612923323052315	4137
g_s-tauG_s	tauG_s	nb_4423-proactive_4137	subcortical	SNc	-0.14889413320282488	0.00024612923323052315	4137
g_s-tauG_s	tauG_s	nb_4423-proactive_4137	subcortical	RN	-0.20529127681457848	0.00024612923323052315	4137
g_s-tauG_s	tauG_s	nb_4423-proactive_4137	subcortical	SNr	-0.14181841738480452	0.00024612923323052315	4137
g_s-tauG_s	tauG_s	nb_4423-proactive_4137	subcortical	PBP	-0.17091432289241504	0.00024612923323052315	4137
g_s-tauG_s	tauG_s	nb_4423-proactive_4137	subcortical	VTA	-0.1280301195337462	0.00024612923323052315	4137
g_s-tauG_s	tauG_s	nb_4423-proactive_4137	subcortical	VeP	-0.0645607980093125	0.00024612923323052315	4137
g_s-tauG_s	tauG_s	nb_4423-proactive_4137	subcortical	HN	-0.1080980171303065	0.00024612923323052315	4137
g_s-tauG_s	tauG_s	nb_4423-proactive_4137	subcortical	HTH	-0.033719368196682975	0.030503616305036164	4137
g_s-tauG_s	tauG_s	nb_4423-proactive_4137	subcortical	MN	-0.024143848111206782	0.11798820117988201	4137
g_s-tauG_s	tauG_s	nb_4423-proactive_4137	subcortical	STH	-0.18080993583964197	0.00024612923323052315	4137
g_s-rg_rt_s	rg_rt_s	nb_4423	Yeo17	VisPeri	0.04316825530387487	0.004887011298870113	4423
g_s-rg_rt_s	rg_rt_s	nb_4423	Yeo17	VisCent	-0.0018186288697976027	0.9121087891210878	4423
g_s-rg_rt_s	rg_rt_s	nb_4423	Yeo17	SomMot-1	0.3717163032640637	0.00022664400226644004	4423
g_s-rg_rt_s	rg_rt_s	nb_4423	Yeo17	SomMot-2	0.3060553222653461	0.00022664400226644004	4423
g_s-rg_rt_s	rg_rt_s	nb_4423	Yeo17	DorsAttn-1	0.0736885830679214	0.00022664400226644004	4423
g_s-rg_rt_s	rg_rt_s	nb_4423	Yeo17	DorsAttn-2	0.3286196521772834	0.00022664400226644004	4423
g_s-rg_rt_s	rg_rt_s	nb_4423	Yeo17	SalVentAttn-1	0.3468458342248252	0.00022664400226644004	4423
g_s-rg_rt_s	rg_rt_s	nb_4423	Yeo17	SalVentAttn-2	0.07121049831314348	0.00022664400226644004	4423
g_s-rg_rt_s	rg_rt_s	nb_4423	Yeo17	Limbic-2	-0.16627322933578478	0.00022664400226644004	4423
g_s-rg_rt_s	rg_rt_s	nb_4423	Yeo17	Limbic-1	-0.2711938478448564	0.00022664400226644004	4423
g_s-rg_rt_s	rg_rt_s	nb_4423	Yeo17	FPN-1	0.20908745290203679	0.00022664400226644004	4423
g_s-rg_rt_s	rg_rt_s	nb_4423	Yeo17	FPN-2	-0.15565935523655855	0.00022664400226644004	4423
g_s-rg_rt_s	rg_rt_s	nb_4423	Yeo17	FPN-3	-0.3395628551529365	0.00022664400226644004	4423
g_s-rg_rt_s	rg_rt_s	nb_4423	Yeo17	AudLang	-0.25520145588043314	0.00022664400226644004	4423
g_s-rg_rt_s	rg_rt_s	nb_4423	Yeo17	DMN-3	-0.12969440429548929	0.00022664400226644004	4423
g_s-rg_rt_s	rg_rt_s	nb_4423	Yeo17	DMN-1	-0.36208365123506703	0.00022664400226644004	4423
g_s-rg_rt_s	rg_rt_s	nb_4423	Yeo17	DMN-2	-0.3952767373478233	0.00022664400226644004	4423
g_s-rg_rt_s	rg_rt_s	nb_4423	Shirer_networks	LECN	-0.4369651501731587	0.00025452000254520005	4423
g_s-rg_rt_s	rg_rt_s	nb_4423	Shirer_networks	high_Visual	0.05717196279803594	0.0004666200046662001	4423
g_s-rg_rt_s	rg_rt_s	nb_4423	Shirer_networks	Basal_Ganglia	0.021367532545599005	0.1581841815818418	4423
g_s-rg_rt_s	rg_rt_s	nb_4423	Shirer_networks	post_Salience	0.45607386990367643	0.00025452000254520005	4423
g_s-rg_rt_s	rg_rt_s	nb_4423	Shirer_networks	prim_Visual	0.05240161543020597	0.0006460892372301231	4423
g_s-rg_rt_s	rg_rt_s	nb_4423	Shirer_networks	Precuneus	-0.13966700531212958	0.00025452000254520005	4423
g_s-rg_rt_s	rg_rt_s	nb_4423	Shirer_networks	dorsal_DMN	-0.39348842099930265	0.00025452000254520005	4423
g_s-rg_rt_s	rg_rt_s	nb_4423	Shirer_networks	Language	-0.2727488762076625	0.00025452000254520005	4423
g_s-rg_rt_s	rg_rt_s	nb_4423	Shirer_networks	Auditory	0.28911855342231185	0.00025452000254520005	4423
g_s-rg_rt_s	rg_rt_s	nb_4423	Shirer_networks	anterior_Salience	0.15749064762261755	0.00025452000254520005	4423
g_s-rg_rt_s	rg_rt_s	nb_4423	Shirer_networks	ventral_DMN	0.18177686402535145	0.00025452000254520005	4423
g_s-rg_rt_s	rg_rt_s	nb_4423	Shirer_networks	Visuospatial	0.17279809449125905	0.00025452000254520005	4423
g_s-rg_rt_s	rg_rt_s	nb_4423	Shirer_networks	Sensorimotor	0.20815740609303304	0.00025452000254520005	4423
g_s-rg_rt_s	rg_rt_s	nb_4423	Shirer_networks	RECN	-0.35815088713710175	0.00025452000254520005	4423
g_s-rg_rt_s	rg_rt_s	nb_4423	Shirer_select	lAI	0.17160263241166654	0.00021664500216645003	4423
g_s-rg_rt_s	rg_rt_s	nb_4423	Shirer_select	rAI	0.23655770811762522	0.00021664500216645003	4423
g_s-rg_rt_s	rg_rt_s	nb_4423	Shirer_select	dACC	0.11355310093368041	0.00021664500216645003	4423
g_s-rg_rt_s	rg_rt_s	nb_4423	Shirer_select	lFEF	0.2165416007660197	0.00021664500216645003	4423
g_s-rg_rt_s	rg_rt_s	nb_4423	Shirer_select	rFEF	0.20356237315649656	0.00021664500216645003	4423
g_s-rg_rt_s	rg_rt_s	nb_4423	Shirer_select	lSPL	0.2388224967360501	0.00021664500216645003	4423
g_s-rg_rt_s	rg_rt_s	nb_4423	Shirer_select	rSPL	0.09193744771641323	0.00021664500216645003	4423
g_s-rg_rt_s	rg_rt_s	nb_4423	Shirer_select	lIFJ	0.11090641420662802	0.00021664500216645003	4423
g_s-rg_rt_s	rg_rt_s	nb_4423	Shirer_select	rIFJ	0.06289912706956571	0.00021664500216645003	4423
g_s-rg_rt_s	rg_rt_s	nb_4423	Shirer_select	lMFG	-0.3330906598418404	0.00021664500216645003	4423
g_s-rg_rt_s	rg_rt_s	nb_4423	Shirer_select	rMFG	-0.3183009604275516	0.00021664500216645003	4423
g_s-rg_rt_s	rg_rt_s	nb_4423	Shirer_select	lIPL	-0.47769356692079523	0.00021664500216645003	4423
g_s-rg_rt_s	rg_rt_s	nb_4423	Shirer_select	rIPL	-0.4305356429720905	0.00021664500216645003	4423
g_s-rg_rt_s	rg_rt_s	nb_4423	Shirer_select	rPreSMA	-0.3361769109444164	0.00021664500216645003	4423
g_s-rg_rt_s	rg_rt_s	nb_4423	Shirer_select	mPFC	-0.4062477468256113	0.00021664500216645003	4423
g_s-rg_rt_s	rg_rt_s	nb_4423	Shirer_select	PCC	-0.2933528706167333	0.00021664500216645003	4423
g_s-rg_rt_s	rg_rt_s	nb_4423	Shirer_select	lAG	-0.4938289483719706	0.00021664500216645003	4423
g_s-rg_rt_s	rg_rt_s	nb_4423	Shirer_select	rAG	-0.47303956918582046	0.00021664500216645003	4423
g_s-rg_rt_s	rg_rt_s	nb_4423	Shirer_select	lRSC	-0.04129357749647072	0.0053994600539946005	4423
g_s-rg_rt_s	rg_rt_s	nb_4423	Shirer_select	rRSC	-0.04681370481339302	0.0012478752124787521	4423
g_s-rg_rt_s	rg_rt_s	nb_4423	Shirer_select	Precuneus	0.397905967324924	0.00021664500216645003	4423
g_s-rg_rt_s	rg_rt_s	nb_4423	Shirer_select	lPI	0.3579866550676405	0.00021664500216645003	4423
g_s-rg_rt_s	rg_rt_s	nb_4423	Shirer_select	rPI	0.36870946096734025	0.00021664500216645003	4423
g_s-rg_rt_s	rg_rt_s	nb_4423	Shirer_select	lM1	0.21978007286482906	0.00021664500216645003	4423
g_s-rg_rt_s	rg_rt_s	nb_4423	Shirer_select	rM1	0.24404758317285086	0.00021664500216645003	4423
g_s-rg_rt_s	rg_rt_s	nb_4423	Shirer_select	SMA	0.22915792901215037	0.00021664500216645003	4423
g_s-rg_rt_s	rg_rt_s	nb_4423	S_DMN_SN	lSTN	0.09393392087617902	0.0002444200024442001	4423
g_s-rg_rt_s	rg_rt_s	nb_4423	S_DMN_SN	rAI	0.11516503452717289	0.0002444200024442001	4423
g_s-rg_rt_s	rg_rt_s	nb_4423	S_DMN_SN	rCau	-0.022484164237238015	0.1297870212978702	4423
g_s-rg_rt_s	rg_rt_s	nb_4423	S_DMN_SN	rIFG	0.0318138627217864	0.0395960403959604	4423
g_s-rg_rt_s	rg_rt_s	nb_4423	S_DMN_SN	rMFG	-0.17863067717229086	0.0002444200024442001	4423
g_s-rg_rt_s	rg_rt_s	nb_4423	S_DMN_SN	rPreSMA	0.13647200310372432	0.0002444200024442001	4423
g_s-rg_rt_s	rg_rt_s	nb_4423	S_DMN_SN	rSMG	-0.11448561913106269	0.0002444200024442001	4423
g_s-rg_rt_s	rg_rt_s	nb_4423	S_DMN_SN	rSTN	0.10737877283310918	0.0002444200024442001	4423
g_s-rg_rt_s	rg_rt_s	nb_4423	S_DMN_SN	PCC	-0.2952759140408534	0.0002444200024442001	4423
g_s-rg_rt_s	rg_rt_s	nb_4423	S_DMN_SN	vmPFC	-0.3832192522975096	0.0002444200024442001	4423
g_s-rg_rt_s	rg_rt_s	nb_4423	S_DMN_SN	dACC	0.1150935833879053	0.0002444200024442001	4423
g_s-rg_rt_s	rg_rt_s	nb_4423	subcortical	Pu	-0.021851642902065278	0.18744792187447923	4423
g_s-rg_rt_s	rg_rt_s	nb_4423	subcortical	Ca	-0.16369088893492761	0.0004570971474281143	4423
g_s-rg_rt_s	rg_rt_s	nb_4423	subcortical	NAC	-0.11957901281423616	0.0004570971474281143	4423
g_s-rg_rt_s	rg_rt_s	nb_4423	subcortical	EXA	-0.08652191500099464	0.0004570971474281143	4423
g_s-rg_rt_s	rg_rt_s	nb_4423	subcortical	GPe	-0.006883276186735719	0.7302126930164126	4423
g_s-rg_rt_s	rg_rt_s	nb_4423	subcortical	GPi	0.05756200500136904	0.0009599040095990401	4423
g_s-rg_rt_s	rg_rt_s	nb_4423	subcortical	SNc	0.0830128439282	0.0004570971474281143	4423
g_s-rg_rt_s	rg_rt_s	nb_4423	subcortical	RN	0.07793129103261313	0.0004570971474281143	4423
g_s-rg_rt_s	rg_rt_s	nb_4423	subcortical	SNr	0.06007306951120947	0.0007110400071104001	4423
g_s-rg_rt_s	rg_rt_s	nb_4423	subcortical	PBP	0.08714976871285218	0.0004570971474281143	4423
g_s-rg_rt_s	rg_rt_s	nb_4423	subcortical	VTA	0.001432879269310675	0.9281071892810719	4423
g_s-rg_rt_s	rg_rt_s	nb_4423	subcortical	VeP	-0.06302622690968476	0.0007110400071104001	4423
g_s-rg_rt_s	rg_rt_s	nb_4423	subcortical	HN	-0.01767697476835955	0.3071692830716929	4423
g_s-rg_rt_s	rg_rt_s	nb_4423	subcortical	HTH	-0.04728714103001598	0.0031996800319968005	4423
g_s-rg_rt_s	rg_rt_s	nb_4423	subcortical	MN	-0.004932522231308444	0.7986401359864014	4423
g_s-rg_rt_s	rg_rt_s	nb_4423	subcortical	STH	0.09864082730556582	0.0004570971474281143	4423
g_s-ts_ssrt_s	ts_ssrt_s	nb_4423-gamma1_below_0_2487	Yeo17	VisPeri	0.06486692019907218	0.002876635413381739	2487
g_s-ts_ssrt_s	ts_ssrt_s	nb_4423-gamma1_below_0_2487	Yeo17	VisCent	0.1671989708247275	0.00030906000309060004	2487
g_s-ts_ssrt_s	ts_ssrt_s	nb_4423-gamma1_below_0_2487	Yeo17	SomMot-1	0.21517248876723627	0.00030906000309060004	2487
g_s-ts_ssrt_s	ts_ssrt_s	nb_4423-gamma1_below_0_2487	Yeo17	SomMot-2	0.20314545854794325	0.00030906000309060004	2487
g_s-ts_ssrt_s	ts_ssrt_s	nb_4423-gamma1_below_0_2487	Yeo17	DorsAttn-1	0.08903631404702729	0.00030906000309060004	2487
g_s-ts_ssrt_s	ts_ssrt_s	nb_4423-gamma1_below_0_2487	Yeo17	DorsAttn-2	0.21977918668356097	0.00030906000309060004	2487
g_s-ts_ssrt_s	ts_ssrt_s	nb_4423-gamma1_below_0_2487	Yeo17	SalVentAttn-1	0.25290300890746326	0.00030906000309060004	2487
g_s-ts_ssrt_s	ts_ssrt_s	nb_4423-gamma1_below_0_2487	Yeo17	SalVentAttn-2	0.21116291455185218	0.00030906000309060004	2487
g_s-ts_ssrt_s	ts_ssrt_s	nb_4423-gamma1_below_0_2487	Yeo17	Limbic-2	-0.001713803586991558	0.9311068893110689	2487
g_s-ts_ssrt_s	ts_ssrt_s	nb_4423-gamma1_below_0_2487	Yeo17	Limbic-1	-0.019744929254040165	0.37033629970336296	2487
g_s-ts_ssrt_s	ts_ssrt_s	nb_4423-gamma1_below_0_2487	Yeo17	FPN-1	0.16197189374505264	0.00030906000309060004	2487
g_s-ts_ssrt_s	ts_ssrt_s	nb_4423-gamma1_below_0_2487	Yeo17	FPN-2	0.1645961001837799	0.00030906000309060004	2487
g_s-ts_ssrt_s	ts_ssrt_s	nb_4423-gamma1_below_0_2487	Yeo17	FPN-3	0.11799664106293134	0.00030906000309060004	2487
g_s-ts_ssrt_s	ts_ssrt_s	nb_4423-gamma1_below_0_2487	Yeo17	AudLang	0.04777003444348225	0.022340623080549085	2487
g_s-ts_ssrt_s	ts_ssrt_s	nb_4423-gamma1_below_0_2487	Yeo17	DMN-3	-0.005688981859427801	0.8176182381761824	2487
g_s-ts_ssrt_s	ts_ssrt_s	nb_4423-gamma1_below_0_2487	Yeo17	DMN-1	0.08478165909573934	0.0005666100056661001	2487
g_s-ts_ssrt_s	ts_ssrt_s	nb_4423-gamma1_below_0_2487	Yeo17	DMN-2	0.0854847902980833	0.00030906000309060004	2487
g_s-ts_ssrt_s	ts_ssrt_s	nb_4423-gamma1_below_0_2487	Shirer_networks	LECN	0.1385533662092632	0.00023331000233310005	2487
g_s-ts_ssrt_s	ts_ssrt_s	nb_4423-gamma1_below_0_2487	Shirer_networks	high_Visual	0.004479009410712879	0.823917608239176	2487
g_s-ts_ssrt_s	ts_ssrt_s	nb_4423-gamma1_below_0_2487	Shirer_networks	Basal_Ganglia	0.08827240406491176	0.00023331000233310005	2487
g_s-ts_ssrt_s	ts_ssrt_s	nb_4423-gamma1_below_0_2487	Shirer_networks	post_Salience	0.22461916502506285	0.00023331000233310005	2487
g_s-ts_ssrt_s	ts_ssrt_s	nb_4423-gamma1_below_0_2487	Shirer_networks	prim_Visual	0.1844330869866041	0.00023331000233310005	2487
g_s-ts_ssrt_s	ts_ssrt_s	nb_4423-gamma1_below_0_2487	Shirer_networks	Precuneus	0.2559602122326429	0.00023331000233310005	2487
g_s-ts_ssrt_s	ts_ssrt_s	nb_4423-gamma1_below_0_2487	Shirer_networks	dorsal_DMN	0.06336191064970315	0.001507541553536954	2487
g_s-ts_ssrt_s	ts_ssrt_s	nb_4423-gamma1_below_0_2487	Shirer_networks	Language	0.12038030658389673	0.00023331000233310005	2487
g_s-ts_ssrt_s	ts_ssrt_s	nb_4423-gamma1_below_0_2487	Shirer_networks	Auditory	0.17726860185883894	0.00023331000233310005	2487
g_s-ts_ssrt_s	ts_ssrt_s	nb_4423-gamma1_below_0_2487	Shirer_networks	anterior_Salience	0.30471922014847114	0.00023331000233310005	2487
g_s-ts_ssrt_s	ts_ssrt_s	nb_4423-gamma1_below_0_2487	Shirer_networks	ventral_DMN	0.10827418054295469	0.00023331000233310005	2487
g_s-ts_ssrt_s	ts_ssrt_s	nb_4423-gamma1_below_0_2487	Shirer_networks	Visuospatial	0.20593315501239048	0.00023331000233310005	2487
g_s-ts_ssrt_s	ts_ssrt_s	nb_4423-gamma1_below_0_2487	Shirer_networks	Sensorimotor	0.26559547467315114	0.00023331000233310005	2487
g_s-ts_ssrt_s	ts_ssrt_s	nb_4423-gamma1_below_0_2487	Shirer_networks	RECN	0.1381731620516006	0.00023331000233310005	2487
g_s-ts_ssrt_s	ts_ssrt_s	nb_4423-gamma1_below_0_2487	Shirer_select	lAI	0.3546614634702523	0.00025997400259974003	2487
g_s-ts_ssrt_s	ts_ssrt_s	nb_4423-gamma1_below_0_2487	Shirer_select	rAI	0.20225668396413576	0.00025997400259974003	2487
g_s-ts_ssrt_s	ts_ssrt_s	nb_4423-gamma1_below_0_2487	Shirer_select	dACC	0.34396796596060697	0.00025997400259974003	2487
g_s-ts_ssrt_s	ts_ssrt_s	nb_4423-gamma1_below_0_2487	Shirer_select	lFEF	0.17921127975074638	0.00025997400259974003	2487
g_s-ts_ssrt_s	ts_ssrt_s	nb_4423-gamma1_below_0_2487	Shirer_select	rFEF	0.09226346190822657	0.00025997400259974003	2487
g_s-ts_ssrt_s	ts_ssrt_s	nb_4423-gamma1_below_0_2487	Shirer_select	lSPL	0.2664634088328169	0.00025997400259974003	2487
g_s-ts_ssrt_s	ts_ssrt_s	nb_4423-gamma1_below_0_2487	Shirer_select	rSPL	0.11206932541005826	0.00025997400259974003	2487
g_s-ts_ssrt_s	ts_ssrt_s	nb_4423-gamma1_below_0_2487	Shirer_select	lIFJ	0.20253350827201544	0.00025997400259974003	2487
g_s-ts_ssrt_s	ts_ssrt_s	nb_4423-gamma1_below_0_2487	Shirer_select	rIFJ	0.09242517985909694	0.00025997400259974003	2487
g_s-ts_ssrt_s	ts_ssrt_s	nb_4423-gamma1_below_0_2487	Shirer_select	lMFG	0.09951187920767156	0.00025997400259974003	2487
g_s-ts_ssrt_s	ts_ssrt_s	nb_4423-gamma1_below_0_2487	Shirer_select	rMFG	0.09039852287926525	0.00025997400259974003	2487
g_s-ts_ssrt_s	ts_ssrt_s	nb_4423-gamma1_below_0_2487	Shirer_select	lIPL	0.16935596175108344	0.00025997400259974003	2487
g_s-ts_ssrt_s	ts_ssrt_s	nb_4423-gamma1_below_0_2487	Shirer_select	rIPL	0.19553247143806812	0.00025997400259974003	2487
g_s-ts_ssrt_s	ts_ssrt_s	nb_4423-gamma1_below_0_2487	Shirer_select	rPreSMA	0.1254910455495877	0.00025997400259974003	2487
g_s-ts_ssrt_s	ts_ssrt_s	nb_4423-gamma1_below_0_2487	Shirer_select	mPFC	0.060425729342834855	0.0029711314582827435	2487
g_s-ts_ssrt_s	ts_ssrt_s	nb_4423-gamma1_below_0_2487	Shirer_select	PCC	0.045497831465591755	0.02554527155980054	2487
g_s-ts_ssrt_s	ts_ssrt_s	nb_4423-gamma1_below_0_2487	Shirer_select	lAG	0.035951630230502074	0.07508049195080492	2487
g_s-ts_ssrt_s	ts_ssrt_s	nb_4423-gamma1_below_0_2487	Shirer_select	rAG	0.09579727640661038	0.00025997400259974003	2487
g_s-ts_ssrt_s	ts_ssrt_s	nb_4423-gamma1_below_0_2487	Shirer_select	lRSC	-0.04544579891153322	0.025997400259974	2487
g_s-ts_ssrt_s	ts_ssrt_s	nb_4423-gamma1_below_0_2487	Shirer_select	rRSC	-0.004496617311944791	0.8313168683131686	2487
g_s-ts_ssrt_s	ts_ssrt_s	nb_4423-gamma1_below_0_2487	Shirer_select	Precuneus	0.15599691616102443	0.00025997400259974003	2487
g_s-ts_ssrt_s	ts_ssrt_s	nb_4423-gamma1_below_0_2487	Shirer_select	lPI	0.09435269220340589	0.00025997400259974003	2487
g_s-ts_ssrt_s	ts_ssrt_s	nb_4423-gamma1_below_0_2487	Shirer_select	rPI	0.04756730539810119	0.021979620219796204	2487
g_s-ts_ssrt_s	ts_ssrt_s	nb_4423-gamma1_below_0_2487	Shirer_select	lM1	0.399068671929749	0.00025997400259974003	2487
g_s-ts_ssrt_s	ts_ssrt_s	nb_4423-gamma1_below_0_2487	Shirer_select	rM1	0.13787348105119948	0.00025997400259974003	2487
g_s-ts_ssrt_s	ts_ssrt_s	nb_4423-gamma1_below_0_2487	Shirer_select	SMA	0.24623074628427782	0.00025997400259974003	2487
g_s-ts_ssrt_s	ts_ssrt_s	nb_4423-gamma1_below_0_2487	S_DMN_SN	lSTN	0.08908941903615797	0.0004399560043995601	2487
g_s-ts_ssrt_s	ts_ssrt_s	nb_4423-gamma1_below_0_2487	S_DMN_SN	rAI	0.10477046491801216	0.0004399560043995601	2487
g_s-ts_ssrt_s	ts_ssrt_s	nb_4423-gamma1_below_0_2487	S_DMN_SN	rCau	0.015016622674945364	0.44795520447955206	2487
g_s-ts_ssrt_s	ts_ssrt_s	nb_4423-gamma1_below_0_2487	S_DMN_SN	rIFG	0.057550987495487274	0.008484865799134373	2487
g_s-ts_ssrt_s	ts_ssrt_s	nb_4423-gamma1_below_0_2487	S_DMN_SN	rMFG	0.055317935846421674	0.009624037596240377	2487
g_s-ts_ssrt_s	ts_ssrt_s	nb_4423-gamma1_below_0_2487	S_DMN_SN	rPreSMA	0.28429920092351746	0.0004399560043995601	2487
g_s-ts_ssrt_s	ts_ssrt_s	nb_4423-gamma1_below_0_2487	S_DMN_SN	rSMG	0.20850541274162143	0.0004399560043995601	2487
g_s-ts_ssrt_s	ts_ssrt_s	nb_4423-gamma1_below_0_2487	S_DMN_SN	rSTN	0.07581100516766237	0.0007332600073326	2487
g_s-ts_ssrt_s	ts_ssrt_s	nb_4423-gamma1_below_0_2487	S_DMN_SN	PCC	0.01827277118499834	0.39970002999700033	2487
g_s-ts_ssrt_s	ts_ssrt_s	nb_4423-gamma1_below_0_2487	S_DMN_SN	vmPFC	-0.03628497953899769	0.07992534079925341	2487
g_s-ts_ssrt_s	ts_ssrt_s	nb_4423-gamma1_below_0_2487	S_DMN_SN	dACC	0.3226808448157409	0.0004399560043995601	2487
g_s-ts_ssrt_s	ts_ssrt_s	nb_4423-gamma1_below_0_2487	subcortical	Pu	-0.07743824874528416	0.0006399360063993601	2487
g_s-ts_ssrt_s	ts_ssrt_s	nb_4423-gamma1_below_0_2487	subcortical	Ca	-0.005005987957763139	0.7875212478752125	2487
g_s-ts_ssrt_s	ts_ssrt_s	nb_4423-gamma1_below_0_2487	subcortical	NAC	-0.12692396089177216	0.00035552000355520004	2487
g_s-ts_ssrt_s	ts_ssrt_s	nb_4423-gamma1_below_0_2487	subcortical	EXA	0.015265606641580288	0.5478836731711445	2487
g_s-ts_ssrt_s	ts_ssrt_s	nb_4423-gamma1_below_0_2487	subcortical	GPe	-0.03783367832958126	0.08639136086391361	2487
g_s-ts_ssrt_s	ts_ssrt_s	nb_4423-gamma1_below_0_2487	subcortical	GPi	0.03780784791221341	0.08639136086391361	2487
g_s-ts_ssrt_s	ts_ssrt_s	nb_4423-gamma1_below_0_2487	subcortical	SNc	0.12100462224772852	0.00035552000355520004	2487
g_s-ts_ssrt_s	ts_ssrt_s	nb_4423-gamma1_below_0_2487	subcortical	RN	0.10273163298188806	0.00035552000355520004	2487
g_s-ts_ssrt_s	ts_ssrt_s	nb_4423-gamma1_below_0_2487	subcortical	SNr	0.10826604248220917	0.00035552000355520004	2487
g_s-ts_ssrt_s	ts_ssrt_s	nb_4423-gamma1_below_0_2487	subcortical	PBP	0.11184938053083454	0.00035552000355520004	2487
g_s-ts_ssrt_s	ts_ssrt_s	nb_4423-gamma1_below_0_2487	subcortical	VTA	0.09576229730715319	0.00035552000355520004	2487
g_s-ts_ssrt_s	ts_ssrt_s	nb_4423-gamma1_below_0_2487	subcortical	VeP	-0.08055406107077069	0.00035552000355520004	2487
g_s-ts_ssrt_s	ts_ssrt_s	nb_4423-gamma1_below_0_2487	subcortical	HN	0.21441327305751381	0.00035552000355520004	2487
g_s-ts_ssrt_s	ts_ssrt_s	nb_4423-gamma1_below_0_2487	subcortical	HTH	-0.01166390553368582	0.6424500407102146	2487
g_s-ts_ssrt_s	ts_ssrt_s	nb_4423-gamma1_below_0_2487	subcortical	MN	-0.008112093809280366	0.7299536712995367	2487
g_s-ts_ssrt_s	ts_ssrt_s	nb_4423-gamma1_below_0_2487	subcortical	STH	0.08025158744802639	0.00035552000355520004	2487
g_s-ts_ssrt_s	ts_ssrt_s	nb_4423-gamma1_above_0_1936	Yeo17	VisPeri	-0.1911045585321073	0.00033996600339966003	1936
g_s-ts_ssrt_s	ts_ssrt_s	nb_4423-gamma1_above_0_1936	Yeo17	VisCent	-0.07062049692942293	0.00294637202946372	1936
g_s-ts_ssrt_s	ts_ssrt_s	nb_4423-gamma1_above_0_1936	Yeo17	SomMot-1	-0.059171700306304094	0.008286671332866714	1936
g_s-ts_ssrt_s	ts_ssrt_s	nb_4423-gamma1_above_0_1936	Yeo17	SomMot-2	-0.08424436711304545	0.0005666100056661001	1936
g_s-ts_ssrt_s	ts_ssrt_s	nb_4423-gamma1_above_0_1936	Yeo17	DorsAttn-1	-0.17847759735503055	0.00033996600339966003	1936
g_s-ts_ssrt_s	ts_ssrt_s	nb_4423-gamma1_above_0_1936	Yeo17	DorsAttn-2	-0.07501297312431886	0.00294637202946372	1936
g_s-ts_ssrt_s	ts_ssrt_s	nb_4423-gamma1_above_0_1936	Yeo17	SalVentAttn-1	-0.017066657611333358	0.4537546245375462	1936
g_s-ts_ssrt_s	ts_ssrt_s	nb_4423-gamma1_above_0_1936	Yeo17	SalVentAttn-2	-0.0814837066625859	0.0013075615515371539	1936
g_s-ts_ssrt_s	ts_ssrt_s	nb_4423-gamma1_above_0_1936	Yeo17	Limbic-2	-0.21739702007529468	0.00033996600339966003	1936
g_s-ts_ssrt_s	ts_ssrt_s	nb_4423-gamma1_above_0_1936	Yeo17	Limbic-1	-0.1662500541849686	0.00033996600339966003	1936
g_s-ts_ssrt_s	ts_ssrt_s	nb_4423-gamma1_above_0_1936	Yeo17	FPN-1	-0.0965249442828148	0.0005666100056661001	1936
g_s-ts_ssrt_s	ts_ssrt_s	nb_4423-gamma1_above_0_1936	Yeo17	FPN-2	-0.11323534259944631	0.00033996600339966003	1936
g_s-ts_ssrt_s	ts_ssrt_s	nb_4423-gamma1_above_0_1936	Yeo17	FPN-3	-0.16618905850429672	0.00033996600339966003	1936
g_s-ts_ssrt_s	ts_ssrt_s	nb_4423-gamma1_above_0_1936	Yeo17	AudLang	-0.21458578863951297	0.00033996600339966003	1936
g_s-ts_ssrt_s	ts_ssrt_s	nb_4423-gamma1_above_0_1936	Yeo17	DMN-3	-0.1821054341678141	0.00033996600339966003	1936
g_s-ts_ssrt_s	ts_ssrt_s	nb_4423-gamma1_above_0_1936	Yeo17	DMN-1	-0.12753804173255612	0.00033996600339966003	1936
g_s-ts_ssrt_s	ts_ssrt_s	nb_4423-gamma1_above_0_1936	Yeo17	DMN-2	-0.16356969807146488	0.00033996600339966003	1936
g_s-ts_ssrt_s	ts_ssrt_s	nb_4423-gamma1_above_0_1936	Shirer_networks	LECN	-0.0783178792078825	0.0013998600139986002	1936
g_s-ts_ssrt_s	ts_ssrt_s	nb_4423-gamma1_above_0_1936	Shirer_networks	high_Visual	-0.25724556834753154	0.0004666200046662001	1936
g_s-ts_ssrt_s	ts_ssrt_s	nb_4423-gamma1_above_0_1936	Shirer_networks	Basal_Ganglia	-0.18466627892672768	0.0004666200046662001	1936
g_s-ts_ssrt_s	ts_ssrt_s	nb_4423-gamma1_above_0_1936	Shirer_networks	post_Salience	-0.05876563470143542	0.014278572142785722	1936
g_s-ts_ssrt_s	ts_ssrt_s	nb_4423-gamma1_above_0_1936	Shirer_networks	prim_Visual	-0.027414257073787432	0.29498868294988684	1936
g_s-ts_ssrt_s	ts_ssrt_s	nb_4423-gamma1_above_0_1936	Shirer_networks	Precuneus	-0.01950464755498803	0.42512671809742103	1936
g_s-ts_ssrt_s	ts_ssrt_s	nb_4423-gamma1_above_0_1936	Shirer_networks	dorsal_DMN	-0.12032263797198622	0.0004666200046662001	1936
g_s-ts_ssrt_s	ts_ssrt_s	nb_4423-gamma1_above_0_1936	Shirer_networks	Language	-0.17173745169873295	0.0004666200046662001	1936
g_s-ts_ssrt_s	ts_ssrt_s	nb_4423-gamma1_above_0_1936	Shirer_networks	Auditory	-0.08985623013196845	0.0007999200079992001	1936
g_s-ts_ssrt_s	ts_ssrt_s	nb_4423-gamma1_above_0_1936	Shirer_networks	anterior_Salience	0.02307448796876921	0.37049628370496285	1936
g_s-ts_ssrt_s	ts_ssrt_s	nb_4423-gamma1_above_0_1936	Shirer_networks	ventral_DMN	-0.13270432074492805	0.0004666200046662001	1936
g_s-ts_ssrt_s	ts_ssrt_s	nb_4423-gamma1_above_0_1936	Shirer_networks	Visuospatial	-0.06159645787099533	0.011509960115099601	1936
g_s-ts_ssrt_s	ts_ssrt_s	nb_4423-gamma1_above_0_1936	Shirer_networks	Sensorimotor	0.005544293286735686	0.7985201479852014	1936
g_s-ts_ssrt_s	ts_ssrt_s	nb_4423-gamma1_above_0_1936	Shirer_networks	RECN	-0.15952351509936027	0.0004666200046662001	1936
g_s-ts_ssrt_s	ts_ssrt_s	nb_4423-gamma1_above_0_1936	Shirer_select	lAI	0.11399372131184819	0.00034663200346632004	1936
g_s-ts_ssrt_s	ts_ssrt_s	nb_4423-gamma1_above_0_1936	Shirer_select	rAI	-0.016137363663924622	0.517998200179982	1936
g_s-ts_ssrt_s	ts_ssrt_s	nb_4423-gamma1_above_0_1936	Shirer_select	dACC	0.06523825985038915	0.0038996100389961006	1936
g_s-ts_ssrt_s	ts_ssrt_s	nb_4423-gamma1_above_0_1936	Shirer_select	lFEF	-0.018666555360177372	0.46117127417693005	1936
g_s-ts_ssrt_s	ts_ssrt_s	nb_4423-gamma1_above_0_1936	Shirer_select	rFEF	-0.10551823654838839	0.00034663200346632004	1936
g_s-ts_ssrt_s	ts_ssrt_s	nb_4423-gamma1_above_0_1936	Shirer_select	lSPL	0.011015529806704238	0.6486871312868714	1936
g_s-ts_ssrt_s	ts_ssrt_s	nb_4423-gamma1_above_0_1936	Shirer_select	rSPL	-0.1300617391970445	0.00034663200346632004	1936
g_s-ts_ssrt_s	ts_ssrt_s	nb_4423-gamma1_above_0_1936	Shirer_select	lIFJ	-0.0325102814581048	0.17300088173000883	1936
g_s-ts_ssrt_s	ts_ssrt_s	nb_4423-gamma1_above_0_1936	Shirer_select	rIFJ	-0.1555404655927252	0.00034663200346632004	1936
g_s-ts_ssrt_s	ts_ssrt_s	nb_4423-gamma1_above_0_1936	Shirer_select	lMFG	-0.06732194344835896	0.0038996100389961006	1936
g_s-ts_ssrt_s	ts_ssrt_s	nb_4423-gamma1_above_0_1936	Shirer_select	rMFG	-0.16831369912711952	0.00034663200346632004	1936
g_s-ts_ssrt_s	ts_ssrt_s	nb_4423-gamma1_above_0_1936	Shirer_select	lIPL	-0.042830790061799205	0.07031677784602493	1936
g_s-ts_ssrt_s	ts_ssrt_s	nb_4423-gamma1_above_0_1936	Shirer_select	rIPL	-0.08037582626143476	0.0008665800086658001	1936
g_s-ts_ssrt_s	ts_ssrt_s	nb_4423-gamma1_above_0_1936	Shirer_select	rPreSMA	-0.12797602065145214	0.00034663200346632004	1936
g_s-ts_ssrt_s	ts_ssrt_s	nb_4423-gamma1_above_0_1936	Shirer_select	mPFC	-0.10907110594522797	0.00034663200346632004	1936
g_s-ts_ssrt_s	ts_ssrt_s	nb_4423-gamma1_above_0_1936	Shirer_select	PCC	-0.10881626474590571	0.00034663200346632004	1936
g_s-ts_ssrt_s	ts_ssrt_s	nb_4423-gamma1_above_0_1936	Shirer_select	lAG	-0.08575568058370722	0.0006117035355288	1936
g_s-ts_ssrt_s	ts_ssrt_s	nb_4423-gamma1_above_0_1936	Shirer_select	rAG	-0.09698813716863797	0.00034663200346632004	1936
g_s-ts_ssrt_s	ts_ssrt_s	nb_4423-gamma1_above_0_1936	Shirer_select	lRSC	-0.13105183375165635	0.00034663200346632004	1936
g_s-ts_ssrt_s	ts_ssrt_s	nb_4423-gamma1_above_0_1936	Shirer_select	rRSC	-0.15550712667157632	0.00034663200346632004	1936
g_s-ts_ssrt_s	ts_ssrt_s	nb_4423-gamma1_above_0_1936	Shirer_select	Precuneus	-0.09496718827698275	0.00034663200346632004	1936
g_s-ts_ssrt_s	ts_ssrt_s	nb_4423-gamma1_above_0_1936	Shirer_select	lPI	-0.0799645016152713	0.0006117035355288	1936
g_s-ts_ssrt_s	ts_ssrt_s	nb_4423-gamma1_above_0_1936	Shirer_select	rPI	-0.15415329164999209	0.00034663200346632004	1936
g_s-ts_ssrt_s	ts_ssrt_s	nb_4423-gamma1_above_0_1936	Shirer_select	lM1	0.1390022655583662	0.00034663200346632004	1936
g_s-ts_ssrt_s	ts_ssrt_s	nb_4423-gamma1_above_0_1936	Shirer_select	rM1	-0.12081700700997584	0.00034663200346632004	1936
g_s-ts_ssrt_s	ts_ssrt_s	nb_4423-gamma1_above_0_1936	Shirer_select	SMA	0.005205367503737056	0.8253174682531746	1936
g_s-ts_ssrt_s	ts_ssrt_s	nb_4423-gamma1_above_0_1936	S_DMN_SN	lSTN	-0.004343670999297246	0.8477152284771523	1936
g_s-ts_ssrt_s	ts_ssrt_s	nb_4423-gamma1_above_0_1936	S_DMN_SN	rAI	-0.06912612703465829	0.0034567971774251147	1936
g_s-ts_ssrt_s	ts_ssrt_s	nb_4423-gamma1_above_0_1936	S_DMN_SN	rCau	-0.19706828597196036	0.0004399560043995601	1936
g_s-ts_ssrt_s	ts_ssrt_s	nb_4423-gamma1_above_0_1936	S_DMN_SN	rIFG	-0.1459439382032808	0.0004399560043995601	1936
g_s-ts_ssrt_s	ts_ssrt_s	nb_4423-gamma1_above_0_1936	S_DMN_SN	rMFG	-0.19450333445294787	0.0004399560043995601	1936
g_s-ts_ssrt_s	ts_ssrt_s	nb_4423-gamma1_above_0_1936	S_DMN_SN	rPreSMA	0.022028283165816682	0.36758324167583245	1936
g_s-ts_ssrt_s	ts_ssrt_s	nb_4423-gamma1_above_0_1936	S_DMN_SN	rSMG	-0.07812922482798013	0.0010998900109989	1936
g_s-ts_ssrt_s	ts_ssrt_s	nb_4423-gamma1_above_0_1936	S_DMN_SN	rSTN	-0.03112758875904214	0.21215656212156564	1936
g_s-ts_ssrt_s	ts_ssrt_s	nb_4423-gamma1_above_0_1936	S_DMN_SN	PCC	-0.0992479917927537	0.0004399560043995601	1936
g_s-ts_ssrt_s	ts_ssrt_s	nb_4423-gamma1_above_0_1936	S_DMN_SN	vmPFC	-0.14785911623308082	0.0004399560043995601	1936
g_s-ts_ssrt_s	ts_ssrt_s	nb_4423-gamma1_above_0_1936	S_DMN_SN	dACC	0.05793117108768423	0.012923707629237075	1936
g_s-ts_ssrt_s	ts_ssrt_s	nb_4423-gamma1_above_0_1936	subcortical	Pu	-0.33154828066887077	0.0004570971474281143	1936
g_s-ts_ssrt_s	ts_ssrt_s	nb_4423-gamma1_above_0_1936	subcortical	Ca	-0.24192180020588244	0.0004570971474281143	1936
g_s-ts_ssrt_s	ts_ssrt_s	nb_4423-gamma1_above_0_1936	subcortical	NAC	-0.29326605027629055	0.0004570971474281143	1936
g_s-ts_ssrt_s	ts_ssrt_s	nb_4423-gamma1_above_0_1936	subcortical	EXA	-0.12687947979987946	0.0004570971474281143	1936
g_s-ts_ssrt_s	ts_ssrt_s	nb_4423-gamma1_above_0_1936	subcortical	GPe	-0.2647243700352849	0.0004570971474281143	1936
g_s-ts_ssrt_s	ts_ssrt_s	nb_4423-gamma1_above_0_1936	subcortical	GPi	-0.10607368771554386	0.0004570971474281143	1936
g_s-ts_ssrt_s	ts_ssrt_s	nb_4423-gamma1_above_0_1936	subcortical	SNc	0.04461104932208304	0.068356800683568	1936
g_s-ts_ssrt_s	ts_ssrt_s	nb_4423-gamma1_above_0_1936	subcortical	RN	0.026560780262638785	0.25213478652134785	1936
g_s-ts_ssrt_s	ts_ssrt_s	nb_4423-gamma1_above_0_1936	subcortical	SNr	0.009558773310470824	0.6787321267873213	1936
g_s-ts_ssrt_s	ts_ssrt_s	nb_4423-gamma1_above_0_1936	subcortical	PBP	0.04509788745452944	0.068356800683568	1936
g_s-ts_ssrt_s	ts_ssrt_s	nb_4423-gamma1_above_0_1936	subcortical	VTA	0.02736254922134765	0.25213478652134785	1936
g_s-ts_ssrt_s	ts_ssrt_s	nb_4423-gamma1_above_0_1936	subcortical	VeP	-0.17911239683091368	0.0004570971474281143	1936
g_s-ts_ssrt_s	ts_ssrt_s	nb_4423-gamma1_above_0_1936	subcortical	HN	0.02969075990239142	0.25213478652134785	1936
g_s-ts_ssrt_s	ts_ssrt_s	nb_4423-gamma1_above_0_1936	subcortical	HTH	-0.0525809746851567	0.0415958404159584	1936
g_s-ts_ssrt_s	ts_ssrt_s	nb_4423-gamma1_above_0_1936	subcortical	MN	-0.049498235395565776	0.0476396804763968	1936
g_s-ts_ssrt_s	ts_ssrt_s	nb_4423-gamma1_above_0_1936	subcortical	STH	-0.028063408709854677	0.25213478652134785	1936
g_s-sd_s	sd_s	nb_4423-theta1_below_0_3018	Yeo17	VisPeri	-0.032768362508961	0.09937467791682371	3018
g_s-sd_s	sd_s	nb_4423-theta1_below_0_3018	Yeo17	VisCent	-0.02371455215707361	0.22874855371605696	3018
g_s-sd_s	sd_s	nb_4423-theta1_below_0_3018	Yeo17	SomMot-1	0.060879806709115074	0.0007554800075548001	3018
g_s-sd_s	sd_s	nb_4423-theta1_below_0_3018	Yeo17	SomMot-2	-0.048493559980707555	0.0089627400896274	3018
g_s-sd_s	sd_s	nb_4423-theta1_below_0_3018	Yeo17	DorsAttn-1	-0.08995830573575254	0.00042495750424957504	3018
g_s-sd_s	sd_s	nb_4423-theta1_below_0_3018	Yeo17	DorsAttn-2	-0.13908996061956583	0.00042495750424957504	3018
g_s-sd_s	sd_s	nb_4423-theta1_below_0_3018	Yeo17	SalVentAttn-1	-0.17487989164577783	0.00042495750424957504	3018
g_s-sd_s	sd_s	nb_4423-theta1_below_0_3018	Yeo17	SalVentAttn-2	-0.3871390282159788	0.00042495750424957504	3018
g_s-sd_s	sd_s	nb_4423-theta1_below_0_3018	Yeo17	Limbic-2	-0.013172854336261398	0.5246808652468087	3018
g_s-sd_s	sd_s	nb_4423-theta1_below_0_3018	Yeo17	Limbic-1	0.003154624086190222	0.8715128487151285	3018
g_s-sd_s	sd_s	nb_4423-theta1_below_0_3018	Yeo17	FPN-1	-0.04474103968948511	0.023797620237976203	3018
g_s-sd_s	sd_s	nb_4423-theta1_below_0_3018	Yeo17	FPN-2	-0.3037078988343176	0.00042495750424957504	3018
g_s-sd_s	sd_s	nb_4423-theta1_below_0_3018	Yeo17	FPN-3	-0.3142424884422688	0.00042495750424957504	3018
g_s-sd_s	sd_s	nb_4423-theta1_below_0_3018	Yeo17	AudLang	-0.058861309306065424	0.0013598640135986401	3018
g_s-sd_s	sd_s	nb_4423-theta1_below_0_3018	Yeo17	DMN-3	0.1552823194519772	0.00042495750424957504	3018
g_s-sd_s	sd_s	nb_4423-theta1_below_0_3018	Yeo17	DMN-1	-0.0030123456402127756	0.8715128487151285	3018
g_s-sd_s	sd_s	nb_4423-theta1_below_0_3018	Yeo17	DMN-2	-0.13366934411843448	0.00042495750424957504	3018
g_s-sd_s	sd_s	nb_4423-theta1_below_0_3018	Shirer_networks	LECN	-0.14456202530643325	0.00034996500349965005	3018
g_s-sd_s	sd_s	nb_4423-theta1_below_0_3018	Shirer_networks	high_Visual	-0.03918145878708313	0.04152918041529181	3018
g_s-sd_s	sd_s	nb_4423-theta1_below_0_3018	Shirer_networks	Basal_Ganglia	-0.2576249386013993	0.00034996500349965005	3018
g_s-sd_s	sd_s	nb_4423-theta1_below_0_3018	Shirer_networks	post_Salience	-0.2382933158980016	0.00034996500349965005	3018
g_s-sd_s	sd_s	nb_4423-theta1_below_0_3018	Shirer_networks	prim_Visual	-0.05631977602930934	0.0031108000311080002	3018
g_s-sd_s	sd_s	nb_4423-theta1_below_0_3018	Shirer_networks	Precuneus	-0.04965671630720123	0.0078901200789012	3018
g_s-sd_s	sd_s	nb_4423-theta1_below_0_3018	Shirer_networks	dorsal_DMN	0.0536059563756434	0.00587941205879412	3018
g_s-sd_s	sd_s	nb_4423-theta1_below_0_3018	Shirer_networks	Language	-0.1731081526158033	0.00034996500349965005	3018
g_s-sd_s	sd_s	nb_4423-theta1_below_0_3018	Shirer_networks	Auditory	0.006274607950250624	0.7311268873112688	3018
g_s-sd_s	sd_s	nb_4423-theta1_below_0_3018	Shirer_networks	anterior_Salience	-0.38287557560218016	0.00034996500349965005	3018
g_s-sd_s	sd_s	nb_4423-theta1_below_0_3018	Shirer_networks	ventral_DMN	0.10336823855539781	0.00034996500349965005	3018
g_s-sd_s	sd_s	nb_4423-theta1_below_0_3018	Shirer_networks	Visuospatial	-0.254052583530966	0.00034996500349965005	3018
g_s-sd_s	sd_s	nb_4423-theta1_below_0_3018	Shirer_networks	Sensorimotor	-0.017718292656885723	0.3646096928768661	3018
g_s-sd_s	sd_s	nb_4423-theta1_below_0_3018	Shirer_networks	RECN	-0.3311748661206387	0.00034996500349965005	3018
g_s-sd_s	sd_s	nb_4423-theta1_below_0_3018	Shirer_select	lAI	-0.39285835407114666	0.00027365684484183164	3018
g_s-sd_s	sd_s	nb_4423-theta1_below_0_3018	Shirer_select	rAI	-0.5179122345974484	0.00027365684484183164	3018
g_s-sd_s	sd_s	nb_4423-theta1_below_0_3018	Shirer_select	dACC	-0.3624036572384007	0.00027365684484183164	3018
g_s-sd_s	sd_s	nb_4423-theta1_below_0_3018	Shirer_select	lFEF	-0.1483559387120478	0.00027365684484183164	3018
g_s-sd_s	sd_s	nb_4423-theta1_below_0_3018	Shirer_select	rFEF	-0.24161559601368662	0.00027365684484183164	3018
g_s-sd_s	sd_s	nb_4423-theta1_below_0_3018	Shirer_select	lSPL	-0.2264585013936306	0.00027365684484183164	3018
g_s-sd_s	sd_s	nb_4423-theta1_below_0_3018	Shirer_select	rSPL	-0.27166266675430717	0.00027365684484183164	3018
g_s-sd_s	sd_s	nb_4423-theta1_below_0_3018	Shirer_select	lIFJ	-0.18141809049630384	0.00027365684484183164	3018
g_s-sd_s	sd_s	nb_4423-theta1_below_0_3018	Shirer_select	rIFJ	-0.4068931176017977	0.00027365684484183164	3018
g_s-sd_s	sd_s	nb_4423-theta1_below_0_3018	Shirer_select	lMFG	-0.10191017534735265	0.00027365684484183164	3018
g_s-sd_s	sd_s	nb_4423-theta1_below_0_3018	Shirer_select	rMFG	-0.31843544239166516	0.00027365684484183164	3018
g_s-sd_s	sd_s	nb_4423-theta1_below_0_3018	Shirer_select	lIPL	-0.16685325522886738	0.00027365684484183164	3018
g_s-sd_s	sd_s	nb_4423-theta1_below_0_3018	Shirer_select	rIPL	-0.42101044677760163	0.00027365684484183164	3018
g_s-sd_s	sd_s	nb_4423-theta1_below_0_3018	Shirer_select	rPreSMA	-0.3549661852366736	0.00027365684484183164	3018
g_s-sd_s	sd_s	nb_4423-theta1_below_0_3018	Shirer_select	mPFC	0.029060570999700507	0.11792420757924207	3018
g_s-sd_s	sd_s	nb_4423-theta1_below_0_3018	Shirer_select	PCC	0.16327440826313463	0.00027365684484183164	3018
g_s-sd_s	sd_s	nb_4423-theta1_below_0_3018	Shirer_select	lAG	0.0459625799594129	0.012659603604856904	3018
g_s-sd_s	sd_s	nb_4423-theta1_below_0_3018	Shirer_select	rAG	-0.08435147989179954	0.00027365684484183164	3018
g_s-sd_s	sd_s	nb_4423-theta1_below_0_3018	Shirer_select	lRSC	0.24170953213316382	0.00027365684484183164	3018
g_s-sd_s	sd_s	nb_4423-theta1_below_0_3018	Shirer_select	rRSC	0.19343042869742214	0.00027365684484183164	3018
g_s-sd_s	sd_s	nb_4423-theta1_below_0_3018	Shirer_select	Precuneus	0.0829928617835615	0.00027365684484183164	3018
g_s-sd_s	sd_s	nb_4423-theta1_below_0_3018	Shirer_select	lPI	-0.07010094823588235	0.0004951885763804573	3018
g_s-sd_s	sd_s	nb_4423-theta1_below_0_3018	Shirer_select	rPI	-0.04745742835657487	0.0108716401087164	3018
g_s-sd_s	sd_s	nb_4423-theta1_below_0_3018	Shirer_select	lM1	-0.038449253099833644	0.03487984534879845	3018
g_s-sd_s	sd_s	nb_4423-theta1_below_0_3018	Shirer_select	rM1	0.06689921802212966	0.0004951885763804573	3018
g_s-sd_s	sd_s	nb_4423-theta1_below_0_3018	Shirer_select	SMA	-0.026225851412605306	0.15178482151784822	3018
g_s-sd_s	sd_s	nb_4423-theta1_below_0_3018	S_DMN_SN	lSTN	-0.2029337924777231	0.00019998000199980003	3018
g_s-sd_s	sd_s	nb_4423-theta1_below_0_3018	S_DMN_SN	rAI	-0.5259400874847582	0.00019998000199980003	3018
g_s-sd_s	sd_s	nb_4423-theta1_below_0_3018	S_DMN_SN	rCau	-0.2714695521467348	0.00019998000199980003	3018
g_s-sd_s	sd_s	nb_4423-theta1_below_0_3018	S_DMN_SN	rIFG	-0.3773984860224377	0.00019998000199980003	3018
g_s-sd_s	sd_s	nb_4423-theta1_below_0_3018	S_DMN_SN	rMFG	-0.3503101701057213	0.00019998000199980003	3018
g_s-sd_s	sd_s	nb_4423-theta1_below_0_3018	S_DMN_SN	rPreSMA	-0.46516470571103985	0.00019998000199980003	3018
g_s-sd_s	sd_s	nb_4423-theta1_below_0_3018	S_DMN_SN	rSMG	-0.4798383240751341	0.00019998000199980003	3018
g_s-sd_s	sd_s	nb_4423-theta1_below_0_3018	S_DMN_SN	rSTN	-0.20888780088520464	0.00019998000199980003	3018
g_s-sd_s	sd_s	nb_4423-theta1_below_0_3018	S_DMN_SN	PCC	0.190234921942471	0.00019998000199980003	3018
g_s-sd_s	sd_s	nb_4423-theta1_below_0_3018	S_DMN_SN	vmPFC	0.1525233782457451	0.00019998000199980003	3018
g_s-sd_s	sd_s	nb_4423-theta1_below_0_3018	S_DMN_SN	dACC	-0.4272568358261263	0.00019998000199980003	3018
g_s-sd_s	sd_s	nb_4423-theta1_below_0_3018	subcortical	Pu	-0.20136619594732544	0.00026664000266640004	3018
g_s-sd_s	sd_s	nb_4423-theta1_below_0_3018	subcortical	Ca	-0.16740243055242848	0.00026664000266640004	3018
g_s-sd_s	sd_s	nb_4423-theta1_below_0_3018	subcortical	NAC	-0.013437301542841212	0.5078958770789588	3018
g_s-sd_s	sd_s	nb_4423-theta1_below_0_3018	subcortical	EXA	-0.16785855932511357	0.00026664000266640004	3018
g_s-sd_s	sd_s	nb_4423-theta1_below_0_3018	subcortical	GPe	-0.22446906419044316	0.00026664000266640004	3018
g_s-sd_s	sd_s	nb_4423-theta1_below_0_3018	subcortical	GPi	-0.1630198698867274	0.00026664000266640004	3018
g_s-sd_s	sd_s	nb_4423-theta1_below_0_3018	subcortical	SNc	-0.14972137316901868	0.00026664000266640004	3018
g_s-sd_s	sd_s	nb_4423-theta1_below_0_3018	subcortical	RN	-0.2339023100186452	0.00026664000266640004	3018
g_s-sd_s	sd_s	nb_4423-theta1_below_0_3018	subcortical	SNr	-0.12322020805020062	0.00026664000266640004	3018
g_s-sd_s	sd_s	nb_4423-theta1_below_0_3018	subcortical	PBP	-0.1816158075560225	0.00026664000266640004	3018
g_s-sd_s	sd_s	nb_4423-theta1_below_0_3018	subcortical	VTA	-0.13787663907436865	0.00026664000266640004	3018
g_s-sd_s	sd_s	nb_4423-theta1_below_0_3018	subcortical	VeP	-0.03330383274196366	0.07703845000115374	3018
g_s-sd_s	sd_s	nb_4423-theta1_below_0_3018	subcortical	HN	-0.12066186095495028	0.00026664000266640004	3018
g_s-sd_s	sd_s	nb_4423-theta1_below_0_3018	subcortical	HTH	0.012739222921541893	0.5078958770789588	3018
g_s-sd_s	sd_s	nb_4423-theta1_below_0_3018	subcortical	MN	-0.00551258884931073	0.7555244475552445	3018
g_s-sd_s	sd_s	nb_4423-theta1_below_0_3018	subcortical	STH	-0.18548499196639884	0.00026664000266640004	3018
g_s-sd_s	sd_s	nb_4423-theta1_above_0_1405	Yeo17	VisPeri	0.16140967763156555	0.00037774000377740005	1405
g_s-sd_s	sd_s	nb_4423-theta1_above_0_1405	Yeo17	VisCent	0.14857342460568476	0.00037774000377740005	1405
g_s-sd_s	sd_s	nb_4423-theta1_above_0_1405	Yeo17	SomMot-1	0.19827742566188808	0.00037774000377740005	1405
g_s-sd_s	sd_s	nb_4423-theta1_above_0_1405	Yeo17	SomMot-2	0.14189579656282847	0.00037774000377740005	1405
g_s-sd_s	sd_s	nb_4423-theta1_above_0_1405	Yeo17	DorsAttn-1	0.09046450265126	0.0006799320067993201	1405
g_s-sd_s	sd_s	nb_4423-theta1_above_0_1405	Yeo17	DorsAttn-2	0.04529250238782139	0.10669702260543178	1405
g_s-sd_s	sd_s	nb_4423-theta1_above_0_1405	Yeo17	SalVentAttn-1	0.042700720838063144	0.12845858271315724	1405
g_s-sd_s	sd_s	nb_4423-theta1_above_0_1405	Yeo17	SalVentAttn-2	-0.16584674429706753	0.00037774000377740005	1405
g_s-sd_s	sd_s	nb_4423-theta1_above_0_1405	Yeo17	Limbic-2	0.0981515589466592	0.00037774000377740005	1405
g_s-sd_s	sd_s	nb_4423-theta1_above_0_1405	Yeo17	Limbic-1	0.03376874565441563	0.2129037096290371	1405
g_s-sd_s	sd_s	nb_4423-theta1_above_0_1405	Yeo17	FPN-1	0.06049904054723618	0.031163550311635504	1405
g_s-sd_s	sd_s	nb_4423-theta1_above_0_1405	Yeo17	FPN-2	-0.18576721599760904	0.00037774000377740005	1405
g_s-sd_s	sd_s	nb_4423-theta1_above_0_1405	Yeo17	FPN-3	-0.24571377589435708	0.00037774000377740005	1405
g_s-sd_s	sd_s	nb_4423-theta1_above_0_1405	Yeo17	AudLang	0.04116571675115621	0.13870612938706128	1405
g_s-sd_s	sd_s	nb_4423-theta1_above_0_1405	Yeo17	DMN-3	0.1972799968729098	0.00037774000377740005	1405
g_s-sd_s	sd_s	nb_4423-theta1_above_0_1405	Yeo17	DMN-1	-0.006587715920067466	0.8197180281971803	1405
g_s-sd_s	sd_s	nb_4423-theta1_above_0_1405	Yeo17	DMN-2	-0.0842430568066455	0.004635900046359	1405
g_s-sd_s	sd_s	nb_4423-theta1_above_0_1405	Shirer_networks	LECN	-0.19549689185489114	0.00039996000399960006	1405
g_s-sd_s	sd_s	nb_4423-theta1_above_0_1405	Shirer_networks	high_Visual	0.14945920326574197	0.00039996000399960006	1405
g_s-sd_s	sd_s	nb_4423-theta1_above_0_1405	Shirer_networks	Basal_Ganglia	-0.06462630776745458	0.02127787221277872	1405
g_s-sd_s	sd_s	nb_4423-theta1_above_0_1405	Shirer_networks	post_Salience	0.008173853712189715	0.7701229877012299	1405
g_s-sd_s	sd_s	nb_4423-theta1_above_0_1405	Shirer_networks	prim_Visual	0.1504250558695015	0.00039996000399960006	1405
g_s-sd_s	sd_s	nb_4423-theta1_above_0_1405	Shirer_networks	Precuneus	-0.032216371203722616	0.23560720850991823	1405
g_s-sd_s	sd_s	nb_4423-theta1_above_0_1405	Shirer_networks	dorsal_DMN	0.035507894731441156	0.21277872212778726	1405
g_s-sd_s	sd_s	nb_4423-theta1_above_0_1405	Shirer_networks	Language	-0.05794375748336809	0.034869240348692404	1405
g_s-sd_s	sd_s	nb_4423-theta1_above_0_1405	Shirer_networks	Auditory	0.17175842160955537	0.00039996000399960006	1405
g_s-sd_s	sd_s	nb_4423-theta1_above_0_1405	Shirer_networks	anterior_Salience	-0.18273816131714596	0.00039996000399960006	1405
g_s-sd_s	sd_s	nb_4423-theta1_above_0_1405	Shirer_networks	ventral_DMN	0.1953803117251139	0.00039996000399960006	1405
g_s-sd_s	sd_s	nb_4423-theta1_above_0_1405	Shirer_networks	Visuospatial	-0.06704573229442909	0.0183537201835372	1405
g_s-sd_s	sd_s	nb_4423-theta1_above_0_1405	Shirer_networks	Sensorimotor	0.1036756258275025	0.0006999300069993001	1405
g_s-sd_s	sd_s	nb_4423-theta1_above_0_1405	Shirer_networks	RECN	-0.2705156431801234	0.00039996000399960006	1405
g_s-sd_s	sd_s	nb_4423-theta1_above_0_1405	Shirer_select	lAI	-0.17867594840486462	0.00028886000288860005	1405
g_s-sd_s	sd_s	nb_4423-theta1_above_0_1405	Shirer_select	rAI	-0.19886354925476582	0.00028886000288860005	1405
g_s-sd_s	sd_s	nb_4423-theta1_above_0_1405	Shirer_select	dACC	-0.18602856296285628	0.00028886000288860005	1405
g_s-sd_s	sd_s	nb_4423-theta1_above_0_1405	Shirer_select	lFEF	-0.03828852640501513	0.1594507215945072	1405
g_s-sd_s	sd_s	nb_4423-theta1_above_0_1405	Shirer_select	rFEF	-0.04758296255978964	0.09193626091936262	1405
g_s-sd_s	sd_s	nb_4423-theta1_above_0_1405	Shirer_select	lSPL	-0.08092211854414406	0.003557538982943811	1405
g_s-sd_s	sd_s	nb_4423-theta1_above_0_1405	Shirer_select	rSPL	-0.04287779470926371	0.12184868469674771	1405
g_s-sd_s	sd_s	nb_4423-theta1_above_0_1405	Shirer_select	lIFJ	-0.05535607739797676	0.047538103332523896	1405
g_s-sd_s	sd_s	nb_4423-theta1_above_0_1405	Shirer_select	rIFJ	-0.15293558813058988	0.00028886000288860005	1405
g_s-sd_s	sd_s	nb_4423-theta1_above_0_1405	Shirer_select	lMFG	-0.14217367809559506	0.00028886000288860005	1405
g_s-sd_s	sd_s	nb_4423-theta1_above_0_1405	Shirer_select	rMFG	-0.25402621547190396	0.00028886000288860005	1405
g_s-sd_s	sd_s	nb_4423-theta1_above_0_1405	Shirer_select	lIPL	-0.23102830458386311	0.00028886000288860005	1405
g_s-sd_s	sd_s	nb_4423-theta1_above_0_1405	Shirer_select	rIPL	-0.3952534951845744	0.00028886000288860005	1405
g_s-sd_s	sd_s	nb_4423-theta1_above_0_1405	Shirer_select	rPreSMA	-0.24680072969351113	0.00028886000288860005	1405
g_s-sd_s	sd_s	nb_4423-theta1_above_0_1405	Shirer_select	mPFC	0.009613510300163301	0.7295270472952705	1405
g_s-sd_s	sd_s	nb_4423-theta1_above_0_1405	Shirer_select	PCC	0.13101971305041438	0.00028886000288860005	1405
g_s-sd_s	sd_s	nb_4423-theta1_above_0_1405	Shirer_select	lAG	-0.08673147262232936	0.00028886000288860005	1405
g_s-sd_s	sd_s	nb_4423-theta1_above_0_1405	Shirer_select	rAG	-0.14690210886425997	0.00028886000288860005	1405
g_s-sd_s	sd_s	nb_4423-theta1_above_0_1405	Shirer_select	lRSC	0.28880632650322485	0.00028886000288860005	1405
g_s-sd_s	sd_s	nb_4423-theta1_above_0_1405	Shirer_select	rRSC	0.25614970521929165	0.00028886000288860005	1405
g_s-sd_s	sd_s	nb_4423-theta1_above_0_1405	Shirer_select	Precuneus	0.20364987880212393	0.00028886000288860005	1405
g_s-sd_s	sd_s	nb_4423-theta1_above_0_1405	Shirer_select	lPI	0.14420163917414636	0.00028886000288860005	1405
g_s-sd_s	sd_s	nb_4423-theta1_above_0_1405	Shirer_select	rPI	0.16505182864851836	0.00028886000288860005	1405
g_s-sd_s	sd_s	nb_4423-theta1_above_0_1405	Shirer_select	lM1	-0.01907541979356032	0.47003299670033	1405
g_s-sd_s	sd_s	nb_4423-theta1_above_0_1405	Shirer_select	rM1	0.2350532822934104	0.00028886000288860005	1405
g_s-sd_s	sd_s	nb_4423-theta1_above_0_1405	Shirer_select	SMA	0.07309061664570309	0.00935906409359064	1405
g_s-sd_s	sd_s	nb_4423-theta1_above_0_1405	S_DMN_SN	lSTN	-0.0675008896049547	0.015398460153984604	1405
g_s-sd_s	sd_s	nb_4423-theta1_above_0_1405	S_DMN_SN	rAI	-0.22431141678431338	0.0003142542888568286	1405
g_s-sd_s	sd_s	nb_4423-theta1_above_0_1405	S_DMN_SN	rCau	-0.07085764716122384	0.008310280083102802	1405
g_s-sd_s	sd_s	nb_4423-theta1_above_0_1405	S_DMN_SN	rIFG	-0.12070096524964014	0.0003142542888568286	1405
g_s-sd_s	sd_s	nb_4423-theta1_above_0_1405	S_DMN_SN	rMFG	-0.1983726216179348	0.0003142542888568286	1405
g_s-sd_s	sd_s	nb_4423-theta1_above_0_1405	S_DMN_SN	rPreSMA	-0.2481779595634141	0.0003142542888568286	1405
g_s-sd_s	sd_s	nb_4423-theta1_above_0_1405	S_DMN_SN	rSMG	-0.33347046470193387	0.0003142542888568286	1405
g_s-sd_s	sd_s	nb_4423-theta1_above_0_1405	S_DMN_SN	rSTN	-0.05024758207710645	0.059994000599940006	1405
g_s-sd_s	sd_s	nb_4423-theta1_above_0_1405	S_DMN_SN	PCC	0.13852920234200758	0.0003142542888568286	1405
g_s-sd_s	sd_s	nb_4423-theta1_above_0_1405	S_DMN_SN	vmPFC	0.10279943379388089	0.0005499450054994501	1405
g_s-sd_s	sd_s	nb_4423-theta1_above_0_1405	S_DMN_SN	dACC	-0.2360932123169706	0.0003142542888568286	1405
g_s-sd_s	sd_s	nb_4423-theta1_above_0_1405	subcortical	Pu	0.013857691322993412	0.5957404259574043	1405
g_s-sd_s	sd_s	nb_4423-theta1_above_0_1405	subcortical	Ca	-0.040467591282588256	0.20390688203906882	1405
g_s-sd_s	sd_s	nb_4423-theta1_above_0_1405	subcortical	NAC	0.05802806242947597	0.0547945205479452	1405
g_s-sd_s	sd_s	nb_4423-theta1_above_0_1405	subcortical	EXA	-0.06958213422173673	0.033916608339166085	1405
g_s-sd_s	sd_s	nb_4423-theta1_above_0_1405	subcortical	GPe	-0.04819951217435745	0.1354531213545312	1405
g_s-sd_s	sd_s	nb_4423-theta1_above_0_1405	subcortical	GPi	-0.0349834770646674	0.2581075225810752	1405
g_s-sd_s	sd_s	nb_4423-theta1_above_0_1405	subcortical	SNc	-0.05942864336046768	0.0547945205479452	1405
g_s-sd_s	sd_s	nb_4423-theta1_above_0_1405	subcortical	RN	-0.09470300682874064	0.006399360063993601	1405
g_s-sd_s	sd_s	nb_4423-theta1_above_0_1405	subcortical	SNr	-0.029664428307304865	0.33325898179412833	1405
g_s-sd_s	sd_s	nb_4423-theta1_above_0_1405	subcortical	PBP	-0.08200435560636157	0.011198880111988802	1405
g_s-sd_s	sd_s	nb_4423-theta1_above_0_1405	subcortical	VTA	-0.08757939150447745	0.006399360063993601	1405
g_s-sd_s	sd_s	nb_4423-theta1_above_0_1405	subcortical	VeP	-0.015919591130436752	0.5906609339066093	1405
g_s-sd_s	sd_s	nb_4423-theta1_above_0_1405	subcortical	HN	-0.08321547595526915	0.011198880111988802	1405
g_s-sd_s	sd_s	nb_4423-theta1_above_0_1405	subcortical	HTH	0.060052725919184036	0.053328000533280004	1405
g_s-sd_s	sd_s	nb_4423-theta1_above_0_1405	subcortical	MN	0.025468565055248728	0.3791620837916208	1405
g_s-sd_s	sd_s	nb_4423-theta1_above_0_1405	subcortical	STH	-0.040921485023746235	0.20390688203906882	1405
