# Supplementary material for: Nonergodicity and Simpson’s paradox in neurocognitive dynamics of cognitive control
Source: Nat Commun. 2026 Apr 27;17:3494. doi: 10.1038/s41467-026-71404-0 (PMC13121725; doi:10.1038/s41467-026-71404-0)
Supplement: Supplementary file 4 — Source Data [file 41467_2026_71404_MOESM4_ESM.zip › Source_data/SI_Fig2/sd_s.csv]

AntSalience	PostSalience	lFPN	rFPN	DMN	RSC/PHG	Precuneus	Visuospatial	Language	VisualAssoc	Visual	Auditory	Sensorimotor	BasalGanglia
-3.464943642115755	1.949356209118342	1.9086464121889808	0.05954807006907753	0.20289335236932424	-0.09412840926563976	-3.960140014373252	-1.5265283681170374	6.064716935475275	1.5377189919594585	3.7638594697183554	6.074030584728239	2.79156966648112	-1.023549919280683
-1.9446160356537023	-0.35831064997401135	5.142398166795603	-0.2214935410457169	3.7607788476792705	7.212865243451227	6.047342499655704	-1.3905101789437107	1.9653150448512127	1.611613063085534	-4.819777167789967	0.327180842614132	-1.4082254899673263	-6.138962672153215
-20.17811869890203	-16.172126208488738	-22.862706138302567	-25.368444035764966	-21.643797341755743	-19.062432592926122	-24.13250534942603	-23.661312935210102	-15.555868191753087	-18.469553903382074	-15.159584089071489	-15.315163381004721	-15.833520798721091	-13.485355694724085
-10.844432210168067	-1.4227870423183415	-3.06413635795624	-4.277085376540885	-6.456899238392214	4.753741747869321	3.8385214927722218	2.3289485702895525	-2.901486875167362	-2.9483521814914715	4.4824273462010895	5.671931049999147	0.5702475672717482	-3.692649401712274
-5.124917889017921	-3.1906016845078002	5.200622258383563	3.3780111916713857	6.908099414194967	7.796395962814148	5.733098368078788	0.5334820818699869	5.1329344167544155	4.200668506063132	-1.7317721978579828	-0.39133403071633255	-0.9665017689123583	-3.2828445452723582
2.340223347822239	-2.9797174232966612	7.860038363857403	5.1526469538105655	15.209635083737231	2.6379009870134422	2.3360392131776817	-2.8718011911603862	5.280375420904933	-2.0222151121105716	1.877622781789878	-0.27739773208164464	-0.6825467767676304	6.703067339084095
-4.924954349289148	-4.9500605228961385	0.8755525103272923	-1.3688085611538723	3.3270593017396064	8.14126432096538	11.489615746898197	-1.8626928518825474	-1.9352193166005276	0.22239474218448746	9.207899375627138	-4.241821945102918	-1.2797387929874138	-5.155393866371433
16.79025829899413	8.024711375584996	11.27289854112344	21.680806195735393	23.870770101022163	14.156306355367365	19.3583599628832	9.072669728298013	8.741425004367294	7.017171251435979	20.669231332084223	16.799818942633436	19.311821863090056	6.301224220757569
-12.51247952603148	-6.111386266515446	-8.53582303141935	-13.769345149074523	-0.2208912187354851	0.4943964030564855	-12.675642809286014	-3.201381740477869	-2.745637391047626	-10.6889888001888	9.371080632524661	2.97484921799055	-2.9939459714323986	-11.463450118379225
-8.688638911923995	-7.029709761565718	-6.061715626799599	-10.77560086283301	-7.6311781106354015	-6.62998941415929	-17.137469906312223	-8.18013380085206	-7.14290382452342	-7.805023125051792	-7.779970856468849	-3.2812543682364965	-8.340593580193646	-7.01629291701074
-5.841550264439088	-5.703837924540116	-2.4016817240367687	-6.137853200478991	1.044800911940025	-0.7093259016948491	1.2744288486792164	-6.07029255989191	-3.838529487712545	-2.0652891346863598	1.2544058090049077	-2.3630234934299525	-2.826255542703837	-1.0105264553957904
-2.307391539856084	-3.111428802501138	-1.023668081749024	-2.895995114397275	-1.9129203483697856	1.0627074528388667	-2.890067186094289	-1.2363690389181174	5.582960632154464	-2.0070649402433656	-4.381587663600589	8.361772782084062	2.2321955880858853	-1.4432830930278842
-4.134831610198513	-0.9710033527684695	-4.208724158044425	-4.490511911114254	-3.231661269699619	-4.363767242042208	-7.1316888714844335	0.7812867209479769	-4.447292878245039	-0.4404578646508882	-6.190359223571671	-3.609040020278038	-5.802520903296871	-3.275646325408788
-4.95032933760739	-0.6302045166095969	2.729430203377011	3.579806722091685	0.29686328754147046	-2.6606015136040666	-5.286061850650015	0.0864703688090578	1.7646367385769202	-9.492457809890558	-18.625224409251295	-0.5224059336488107	-2.728731216155423	0.8835276921599752
1.1592821341152317	0.47796215024730815	4.035154531153052	2.8011777872305785	7.824386890337476	5.726073607310677	6.031285591297605	2.6803518400921114	5.072023561332114	4.312883401049485	4.810951159295722	-0.4546322714244019	4.85371902053892	1.1269134042888205
-2.698088924994562	1.514894150710237	1.2024476282926881	2.3101828720451016	9.1746035067744	4.3054126148707565	3.5088234732599415	3.146995463761292	5.171703285994354	11.29800133994546	11.356368940820609	12.336646328765402	5.912826070478793	0.7325616441090994
-7.863659288416412	-9.471279880002118	-3.14297585761169	-8.97345554905711	6.285651818312389	-5.56899404266412	-12.873334773210086	-5.3899943514584425	-5.172722018163106	-4.947325179355666	-15.480946042122437	-4.700444628006019	-1.3192389969867155	-3.6366453133121937
4.664305290604135	12.643915928435256	7.008513953088668	7.479069164086865	0.43004338640725037	10.310805331800413	13.62533293488674	7.0422067678842035	9.310589403824846	2.1544243641075163	13.215632824647505	5.042735606457006	1.4319997848841168	-1.7378745584251403
-4.778967911692172	-2.6602805267973535	8.023220767538758	3.341540612513689	3.959518307855279	2.730619525659037	-0.43382250954706464	2.9165460314268317	2.2919334118863817	2.9814673527902733	-4.612681175572323	-23.752699553641026	-9.80338469499429	-5.45469073743541
-2.0616740985034747	-0.5179216777491473	0.9701918613821279	-0.07224993375131372	-3.0605191242867056	2.977066821683797	1.9005264336421097	3.750711761666115	1.1141873915742564	-0.5037550865471248	-6.442676180030909	-4.116749985075254	4.223317531779827	1.6081976651970373
-0.4760137720244796	2.1839018267208687	5.204799944550433	3.444233766897267	0.08766086216282115	2.3807287580526313	10.37443372479543	7.02194849799391	-0.8156243150957647	-5.650736453792806	3.0371029297330527	-3.493855139571998	5.322594991068696	5.4536708537044385
-8.642568910441215	-8.325949296917983	-9.926061524162321	-6.340547903371753	-0.9691963947589359	-5.642015470576458	-3.0938062567234326	-8.125876531263877	-7.721702059219817	0.12583773230112041	-2.0687988668945025	-5.149067049260532	-3.277653494670975	-7.071442081210315
12.25774821719707	5.253741554160527	16.04123679325023	16.24789603705368	28.872470469075807	24.449247287870794	32.364759866546216	11.443359835408613	10.942511255656544	11.977149420720021	14.972720988486277	9.674107057996261	13.728668087047238	12.233767269432532
-3.609614844546168	-2.4253544998716934	-4.171818161963824	-4.842936265529984	7.208808433350793	0.5930891510009225	7.577775142722151	-1.0927114117390753	-2.781969826297766	0.8815748381885827	2.839492067618535	-0.27318745768406805	-5.8765680870995665	-5.928665649756607
4.341717890249356	5.744471173524048	5.342862801993058	3.5905945242807005	-9.715185197855046	-5.374485824975261	-7.696522074083065	2.7674208273828325	1.6126278646569026	-3.916814588849633	-8.049490425051129	1.2213081831464658	-1.4103836880657017	1.950196417312236
-12.23358254204118	-5.5770389875873185	-8.725962651453822	-3.039840190723362	-4.914979191338559	-13.162247088500676	-12.60142341714282	-11.861974019163707	-4.898747515344539	-13.115882023538434	-8.597450773930316	-6.364083490612631	-4.378007645750499	-6.67485408769321
-5.997211083648709	-3.1309841758700063	-4.913440678872995	0.10190196168651304	2.3210096553279818	4.640024924063235	-3.7358957657031158	-3.041088771979852	-6.55769747126325	-4.079695398052306	0.8114151012696637	-6.336204786307271	-5.01179159072534	2.938571764598828
-1.4336464872979078	0.5380077080500084	1.48861600729322	2.510608124891477	-1.0687886140744411	7.465207710484769	8.751745726888744	3.272018562883467	1.3689459339436494	22.231097610753405	5.645365772260972	2.3098325118334877	0.0048717360470014685	0.9502312419520254
-2.189987576569382	-1.5550012595328857	-2.420941304597105	-1.8296007316847591	-3.54298667251582	-3.6060064201990527	-4.379873049397678	-1.2429433181878498	-3.6787160989132697	-2.5578636779223545	-4.866314981243271	0.35523534565518256	-3.446094645085669	-4.644371776801241
2.531750143977081	6.334235702457894	7.0770351311884125	4.047567403515038	1.8013441286703809	2.583065612546521	0.49242460260959336	5.467653659320638	1.761530259614125	3.6572773851061204	9.6768687905058	3.4910126774880097	2.820654618235614	8.477355887070537
4.152723646363857	-3.505376405983901	-7.557758176013492	-3.7797715574389437	-2.9040875151778547	-3.940806116725023	-1.9431898860440693	-0.32340700832155117	-6.197703447357046	-2.7277750114347024	-2.390688233674219	3.9675943144156864	1.0545357185702289	-2.609432860277527
2.8319130753324973	-7.252679712528396	-7.79232634799336	-0.8723626552339235	-3.4694644945402775	-3.9431946233661206	-1.9059407162722182	-3.524045618334798	-6.517502143934297	8.094190726452203	-7.8551569384872	0.3080416590057004	0.5873016676245928	1.3768799053245377
-12.115181107346613	-9.36808993305647	-23.501158747397515	-15.565659749155358	-15.908665415484759	-6.332743176663476	-6.999495600663182	-15.75722555444256	-13.60203357859101	-1.9951425204230981	-3.996306743159136	-10.628487215799412	-7.953463782644443	-11.537067328897209
-4.411089053623687	-4.968797021083947	5.875821299589269	1.9192996402055982	7.3758105253816595	7.7931270308064144	5.866781219034137	0.20859677749366323	3.999584175967332	4.717354163063069	9.279021336178783	0.6268216251750874	2.6578697359784376	-0.636000709021571
3.5297833718863085	4.04809819390694	1.9142733732559876	7.230676755302717	-2.5495905627588016	-3.0133519188341844	10.745291918474372	1.5334451568668668	0.42846146274287794	6.869042716453273	6.841015948354688	6.366131919844074	3.8878566183448946	5.6581749551148794
-8.127505933032277	-6.420821880372526	-1.1672586777406246	-4.732814187841178	-1.622300849553013	-3.1461173840239205	-3.0048667823474857	-6.361418001590605	-6.110989966915213	-1.836270384393908	1.9273234639496706	-0.6801530147455739	-2.8517621576021286	-8.470092398506642
-7.921811810605299	-0.044947365265059915	-5.661149401783396	-8.850672077348444	-2.027920646022348	-1.6467786959279427	3.1295208363658524	-5.306517171642999	1.716658630620637	-7.299900992043073	3.5335701183366033	-0.4408855842980631	-3.416823824267714	-7.355430387904638
-0.20385309200798957	0.6114284777090292	-2.723639018804456	2.2772398730883316	-1.3265539850669124	2.745993378589902	4.643716104176108	-3.5443168907052502	-0.8294378374422293	1.9210432345034136	2.755005203457049	-2.80334152990161	-0.9124751668687984	-3.7725648923343487
10.941594838707912	10.337200883526245	12.228550439761618	10.34878574959031	12.971005897295383	10.54776111922784	3.5337468666698704	15.2210086901752	14.465846394281852	7.231327128305774	15.232456239760648	2.0699732530985804	7.070420081346382	10.19626839481997
-13.229863709920549	-9.397711939524202	4.976100475784443	-0.17140365997437368	-2.5148771690001297	0.5086310596362724	3.7995523242676255	-6.884305727280279	-7.59540380720121	1.760602762311066	-3.854597081477273	-21.127893955682676	-4.0889785965005645	-8.252105553640494
-5.279229641615129	-1.248897387647322	1.5355980676858565	4.421683533436387	-4.2644087150322685	-1.4846962486082123	5.682238024343098	-2.1074664496320423	3.6885792480009014	0.7976579773538807	1.1192037311767977	-2.0453007066416133	-3.3386356982964696	-0.6673724345961146
-6.134097054736264	-0.5996678064850915	-11.054550074605809	-10.025548114624229	2.623514003283942	7.780986813461656	1.6667983633693035	-3.2525112178643467	0.829216822436176	6.7755494947921955	7.936678718567631	4.9527594076013335	1.69612482510843	-1.4307581961027567
-3.147126728978553	0.4234589143078579	-3.2813329395282733	-9.29049986162955	1.6078615784399435	-2.538644223845641	-12.733849971304483	-0.35724141562038797	-4.482482684481736	1.31129413926655	5.510687840026194	-7.682611054562693	0.7389085413675316	-1.4733852095482345
-14.845551623277094	-13.395401860850253	-11.58357671634457	-11.921505935151865	-5.488997709562059	-7.269923733958953	-12.31327493117404	-11.804062939218534	-8.257715670735175	-14.084184872330685	-8.483206127715915	-6.999518123411805	-5.162359332959979	-4.723562482286114
-11.259341897937777	-9.070140732651065	-8.156768057552451	-17.03323038674625	-11.77718147349662	-13.502569063316217	-13.88121996731668	-12.335508934672005	-11.416315401600578	-7.707542096522515	-13.71917300320165	-12.247578780755207	-4.97890458689411	-7.261153529317031
-11.186963592607048	-0.4825641807700173	-20.58685276078762	-16.537259403915673	-20.367249241440007	-10.268778305771239	-15.453457562999997	-5.567749422179048	-13.204409976020951	-5.9355314615802826	-8.111479332783395	-5.624263133742235	-5.9810887710564895	-9.87132616264653
5.291031145575226	12.145788448494736	10.903306358628706	5.716462140227269	16.458982898889655	14.309276884653029	17.02843115575536	13.60957628589398	22.45498693241754	17.069349152125692	30.392565217511503	20.14775946717704	17.46666530580245	14.667265322289245
-4.41708866862035	-4.559943756781165	-1.6546609987591665	-1.1464829636446494	-7.924803070019069	3.4078517453790025	8.597034492771236	-3.0444773964062146	-7.556947870397519	-3.4140983164783605	-6.58204802765931	-14.987753651945106	-4.734935689772859	-8.907671787419295
-20.250267922755313	-12.818701104064141	-17.735971834897356	-13.680726146938076	-19.42044584643764	-18.098530777261626	-29.436426673633388	-15.444132970719249	-14.750580644258104	-12.596561877163788	-27.430781248455062	-13.723218976940302	-11.000483016513495	-14.831232394751325
5.059063891447231	3.0188183758412057	-3.0704657821477332	-0.7143564550830549	-3.738368509884236	3.0327877094741926	-6.134042584266851	5.738161094191559	3.770334335501819	14.910323292264511	2.790722458095308	7.700591864256933	2.5489877503261913	8.229096436301072
1.6293350140049492	2.4092945819416127	-3.076746495200748	-2.184210234890799	-0.19060862406059345	0.3210197340231475	-3.9567527545816485	2.3816104898717034	-0.22530615510617882	-3.079034861279532	-2.789548306109913	6.031311887198257	3.137129393618404	-0.409247713631582
-5.142770879988862	-4.335497446294187	1.4295246111148616	-4.126416985719209	0.49879574079668076	-1.6796689755866354	-1.1897938664077161	-5.099516101831164	-0.16367746049904391	4.352559971082291	-10.232162664478262	1.2573468739512834	3.665522887252681	-4.19807870454496
-6.930744345040338	4.091458960834511	-0.0533689554206591	0.2992408412532346	-3.7230049286626623	2.4122351891694236	3.192547396445806	0.8449564353488719	1.4810414681703103	-9.514493284754225	3.3252402336739846	5.964271945437406	-2.1051781237846496	1.8392892466719828
-0.3477504963533744	-5.861930638234458	1.7415546607691306	-6.575300551822707	-1.4941094446768477	3.9626212232465754	1.7627951822697996	-4.265994561421298	-1.0260235569851384	-16.335683620528684	-6.795473458318546	-6.2979361267492395	-4.575632300085578	2.48383459491753
-4.573665499463278	-5.048271758054574	-2.2742147456529795	-0.9729275148331233	-9.452597975179405	-4.070801947959102	-9.547169353672615	-5.794145016814604	-6.976755504211996	3.146607828924728	-14.227070143032735	-6.9584282575934475	0.10911087735978561	0.955232350024305
-6.321374327752811	-5.943546268242312	-15.945046675170017	-12.658596059138405	1.2942002425772283	-8.303422261465391	-22.436801135261558	-7.33533130613314	-9.250140363274221	-7.7496816647303675	-2.953259381543332	-5.029539922012382	0.4252189873937709	-2.4669638318319063
-19.24021776887195	-15.493376185713492	-2.220384182365687	-17.453330110737138	10.962421225347718	-10.42372151906436	-12.532641547437875	-20.777766378183284	-10.166121351616193	-24.523546954067278	-10.51758797007722	-19.3201010282554	-29.257183826409538	-15.439826934930355
12.264248954310542	8.380340253212164	9.305520850561125	15.45890617161655	16.944881076732013	15.458838547757212	13.536128494949011	12.90366035882116	5.79995604966719	1.9247377075381977	13.593932188751793	19.925641777560017	16.55858739458981	13.180812617285932
-8.800278200682243	-9.083278791862035	-7.302206544195076	-13.438835207209564	-1.295856566293063	-2.767865117909331	-8.768571301584407	-5.533200823447913	-1.4074416273041148	-2.3864163070659967	-2.2935744524021366	-9.695576899317617	-4.452010642068395	-1.640624809668622
-1.6157060211761194	3.9206342810215884	-7.5704765514034955	-3.8586031258286924	-1.312093874481131	6.940823086387943	12.043537022556064	3.019690782945298	-1.735634779770794	9.799724804069209	19.90430563171338	10.678634325265659	19.578977509705112	3.416143658138846
-25.54748046638769	-10.78598809415118	-22.00696702955267	-11.50933426358051	-5.189261615035745	-6.241854074101837	-16.66900783492854	-20.972378516910137	-10.3051025873466	-9.93575573840571	-8.700431665698305	-4.513546050902408	-9.456866035520545	-11.86621251386982
-17.374167251298474	-23.10511928166451	-11.663681536378729	-18.3301163766076	-6.289049835233567	-9.43505589068201	-13.858167441333167	-19.34216403212172	-14.227336255963387	-12.038904270869368	-10.522663697223374	-16.455442108719627	-11.987667241959516	-19.64790006099312
-0.06026643437931024	-5.980535677113717	5.646984728083568	-6.320209941942446	13.390453724629952	3.669899006339644	-3.1074698350086996	-2.9805221849694115	2.8213515025154696	5.493727603732127	0.15061373483747723	3.5974591252534545	2.2079185852095202	3.4785708046950594
-5.95780809704412	-10.09136376986493	-1.496150618504147	-11.019547477888786	-1.3883922423662678	-5.3291928104798245	-10.569753699077147	-9.2681375396886	-6.546304591644936	0.4293437633663205	2.2054385099828444	-3.6309966117833787	-5.571106217797255	-8.859147605803152
-2.0040239693437787	-3.9641901055518978	-0.11135757816881053	-0.9061848874841376	-0.11875814102744411	-1.61100285746379	-4.996798233104834	-0.34314922494556704	2.0109006992249925	1.2659082340462902	0.3936057828469803	-1.6961292113297977	-1.0209293545199483	1.677452496094952
13.19197344437991	10.014048183761842	4.166574096663565	8.19795867335641	-1.8389357062908114	3.485228545138627	0.11577912762947053	12.442473570615663	13.246291155857966	11.739738998394095	4.476612418282353	13.05095010724585	8.664746689220358	6.818336772350183
11.65878548215478	5.611095236361992	4.10948270143291	5.196633220014954	18.519657214323725	8.979057659544242	9.879154658664442	7.074563375586023	5.390894467203128	-1.2678123298968478	5.727316529949479	6.535331511097696	9.344614314527343	25.449751337594275
5.459553898264351	2.2085609513076103	2.58955338715227	6.588607151612488	6.936475018536113	4.973922074222625	5.0552390723649925	1.2622326105959503	7.71699303764871	4.787609380997888	10.061356675087456	6.391413070888234	7.860785126087784	5.44459495085627
-0.2515611464674976	-3.368659560884145	9.113135070438355	-1.0813462651308192	13.282608017526085	9.027546634344839	9.044768404394263	4.361079745118138	2.3134718337941136	5.032297490838567	9.477027985326226	2.918700484991944	5.775255685381246	5.571390581860181
7.31433945513832	4.255339732023065	4.515792232973355	3.0537838694565096	2.432164094006355	6.781080017069206	-1.832198355432229	3.8363126193693224	6.852487783377173	-1.0839058459348354	3.293621446432307	0.4678202188168129	-2.5244197023079242	5.847399671300512
4.475401231618515	3.7357372289699495	5.264255953633608	0.9249103438200411	7.743377624191929	12.49805168997028	10.831529259643336	5.189720281345292	-1.472626185196857	8.09307926812943	12.722572279067403	6.8052876848382375	6.847481582496449	2.981817151440121
-0.18797350783341604	-1.7009232605721303	-2.3868478232322734	-13.182412347262012	5.900201788790435	-4.959902436848362	-14.551224335960782	-3.832082200136844	5.558727362939881	-1.38335927984079	2.3626124150718266	14.389739097885265	-9.560379671408912	-1.6562462034599998
3.9480361952094287	2.4765359259177706	0.28115931773549097	8.086814651011748	4.25301089556759	5.686882170349141	-2.2377743065181965	4.920095421718372	2.3405935828141136	8.3096731813535	2.6019831787117425	5.9655134276171555	7.321806114351644	2.224610182019059
0.07588581958170385	-0.8172502276106444	-3.489954434292332	-2.1175752440977442	1.593653435443373	7.102961410477456	2.83075647368204	0.08855189091678922	-3.266104883486478	1.1890046243588597	-2.9737044852331156	1.3021145145416484	6.038290432084983	-1.161260993917689
-1.6893122866232946	-2.603306693098058	-3.7493541557239842	-2.7994336061566987	-11.002190753424037	-7.411905337444093	5.280681729467409	-4.021876650758715	-8.636026224241666	-4.602313161909553	-4.149564760324372	4.230393337196546	-1.1499181909342622	-1.7805941139607582
-9.702539361142522	5.869507305682563	-7.79894487874108	-8.271766641796633	-4.537476747925243	-5.479780312521131	-5.875598792527916	-4.464864633932556	-4.144009275888995	-3.1208430401061658	-8.75244921639296	-7.925629980697947	-6.010900938516641	-6.499463285473084
-8.940024129101067	-12.417640624437185	-5.870349372033028	-5.538643358179433	-3.269810757103097	-4.427236741608959	-1.9014213047238977	-6.297748821585064	-5.000170352513673	9.866189149192186	-11.757653206734462	4.283311286636061	1.972631012077134	-6.517308707224047
-11.629862834310662	-8.977148168739221	-6.636082066779834	-8.494447871946374	-8.424232216309079	-12.697123558825584	-11.552978514348965	-5.647398085275934	-8.343053723119967	-6.632002131027195	-12.60176326631414	-10.473233846777907	-8.964255835813793	-6.535590597915143
-0.8830034378190242	-3.6951525113281383	1.7487095370570105	-3.104815678434846	5.891526617024469	-0.9722594459389264	1.1639785365822075	-4.688428674772017	1.6820905215713537	-4.2995696725802	-6.0190152303009326	0.6952366669269932	2.0941670962383827	-3.434492639731558
-3.075441836426631	-6.61644441169109	-2.9757145993772336	-6.783078825016082	-2.1600539656128745	-3.8218424433796594	-2.032132791686771	-5.613791509874233	-4.0784893904149335	-3.9534414873531154	-6.746729557958279	-1.8377537428191504	-2.851003923116663	-5.597766715476012
-11.393975736528095	-7.523474030857979	-6.947406838283514	-13.371469675677307	-3.909018411237764	-6.587388558631527	-14.166808554411718	-12.89134555889462	-9.122973767630844	-10.658475781253102	-2.915726182644878	-5.06519278807121	-10.153165997188797	-4.934161855096435
-0.09504314871238656	4.8546983555683765	0.10366007685451487	-2.6446444501605124	-14.203571697042452	-2.1874888917932642	3.3918507699156595	5.990059881889148	-2.1137931008237216	-5.606025322982927	0.0876467430813884	-4.015532446029616	1.2147439145904664	-0.8931980443937458
-12.566543621555368	-6.391222794082395	-16.806805330955843	-15.550741201436406	-10.873508455850962	-11.259268423394055	-22.315521163066787	-13.16391036052161	-11.107673036481732	-11.127131889015986	-16.844668703412555	-10.258275963628643	-11.844441522381743	-6.148296325285413
-15.520726271230018	-4.597136518609534	-2.856720624316502	-11.763295015462086	-4.626719266433678	2.279132404819279	-7.551431594744839	-9.726319701433908	-8.969997739471541	-1.8941692258152154	-2.008572948202276	0.6722392148700603	-3.0479349134015656	-12.83103351830842
6.833129118379523	-2.2585870301727224	-2.1900950619572948	-5.019883078853085	9.189611985636175	-0.47087873420699106	-5.1413921884223495	-6.806908849738033	1.8921981335745395	-0.5686928924703762	-1.3895074597137547	7.033393050990275	0.7568590195487179	7.218347187507945
-3.09805566889938	1.001787754084174	-15.346112029257814	-14.313665749121398	-15.795636933595446	-10.725226132646283	-14.835756695436723	-1.355650168014997	-6.719086130214161	-0.1726332701031831	-2.0477353194208763	-4.730255762282304	1.2981699618737461	-3.6065491363771542
-8.027531216038554	-3.613554642768397	-2.647405163004849	-8.809912022848057	-3.7911621382318295	-3.775537783659606	-9.893458759365684	-7.321401240288515	-0.6618173465503893	-6.209681409438359	-6.150897583389838	-6.632196562909715	-3.9568924042714326	-7.0578731649187025
-6.093664005493026	-0.8643992366621619	-1.676548204425034	-5.5935582080655974	2.701548097212954	0.5023672564132599	-2.1818516433799506	-0.1280833952887373	-3.0631016793355985	1.139690756139728	6.176083775650824	4.521185823359832	2.2008108335348076	-5.406416694086517
-4.146366544715833	4.650200065897163	-9.42910077632685	-11.789589849356032	-9.945812883139936	-8.324754682301625	-15.680067050711399	-0.9183533609568721	-3.609435687856483	-4.878043089482163	3.667368511003681	5.770613482563198	-0.45607375150417606	-3.470218232973929
2.1747915377067724	-0.7135036177498466	5.704621103644625	2.449391274403996	4.8723020723155335	4.112106770119568	7.957143289446264	0.3289409143046466	-0.7750386409559361	4.9892220954318205	4.856832274283757	5.2626449045589085	4.344431788066784	0.30427489551383097
-2.0187025818560076	-3.991525526924002	-8.161727103313453	-2.8052642934223164	-2.8292989514890254	-1.6547494692165554	-2.6916496433324495	-5.042470471423891	-8.175359706353756	-6.664888609364495	0.0313918516435313	-2.669921675273258	-0.6965658735770607	-7.188657710718439
3.9474751669819605	8.588954795377356	3.2783117698165767	4.373888283331847	-1.2304938395882172	2.5261643344902627	1.7670132536188403	4.747379666250611	3.945676309327943	6.914313890607382	5.914456980026279	6.779298757815852	2.4328991443021377	-1.2040712864879866
-1.9101064566770625	5.455731282851662	0.08683074270764922	-1.4669001125602927	13.320154190744072	12.248349008923839	7.09093413739213	4.747013961375292	6.771093995030016	-0.7505857024847512	15.13546316376187	20.79082748977347	10.993264285902189	3.5407517221505747
-11.63824459755847	3.6525988991042873	-1.0852831296461354	-1.8908680078938913	-11.756339500336415	1.2431128049154314	-0.7775870156160819	-1.0787227344916137	1.5990449095296921	8.199846456008736	-7.618939125179401	-8.194203243732302	-3.952833170595791	-8.290963817028404
-5.775751806979827	-1.2764479747189317	2.694835542563317	0.6668050927015445	-1.7235581942420257	9.250774345261428	9.535147328237128	6.195859460218524	-3.492898800908326	3.4282292202162807	-3.4767532852456084	-0.5419710387052754	-0.8608673548979473	-2.5282074662780385
7.636116376782295	-5.424745369052903	-5.627463919437026	1.46317763232649	6.430511567999548	1.5036760287112516	10.80277984036926	-4.695625450538341	-9.38588481644151	2.331993919584201	4.559175648616244	-14.740115577024289	2.4421926962903813	1.4976373317542404
-7.0540831641712956	-3.818562172105475	10.556259824418214	0.8405995818422352	-0.07145276781105957	6.968722703494191	6.030513446666045	-3.9997603169364013	-2.009968953232709	3.061520708699867	-6.272116387113296	-4.886169496496759	-4.580297415185311	-6.977736016427436
-21.337922522195292	-13.996566896297992	-12.459990142543093	-15.640505363630329	-3.614063724507577	-8.445416936900582	-16.467285410152158	-14.052246644292447	-14.251101011780545	-7.133562969306344	-10.106634206616384	-8.160850139588186	-8.281844836129263	-17.59627828198454
-5.320836777177706	-2.0502227813376734	1.0291697210841753	1.5800053176001077	0.07539421867542058	1.4966074826932203	2.718905152517198	1.1853974265473102	-0.2728374816886422	5.265071454558353	3.6924028352221083	2.490990674192146	-4.160538416511226	-2.823315351996827
-15.430557299021787	-12.158893868593914	1.4416513823802108	-5.0225509296462425	-1.541771827843366	-2.3372630011898448	1.4755863385949535	-9.821961001316632	-5.228032866696751	-2.6226701800701395	8.084742873685949	-9.032684105449958	-1.2238055020297094	-14.985050934833227
3.93977343694318	6.324696602091366	11.684701189777277	3.8085631341747703	13.65239780111911	13.555075057222373	10.290282320680317	8.219941852113813	14.388304126049542	8.584297042299012	14.733514765686609	8.67517168380022	10.142305152344475	8.680417042930792
-12.663405243082456	-9.762901737173665	-3.4964886267027335	-7.075977125890298	-1.1766332208846766	-5.89739896518829	-10.987386670052597	-12.561232364789127	-7.00995843999037	-6.666132325186089	-7.672778752967403	-6.2524455994391435	-6.3219382048508335	-2.574543534515786
-32.10088971316084	-27.403123915790257	-20.78459704141866	-21.621890829748875	-15.724819622655849	-18.99863240049699	-21.976781165663144	-23.899971173049007	-16.982448018406828	-15.805255522662002	-16.821787843492878	-26.264603664208767	-24.504222615810807	-24.011311167828996
-2.205438412055088	-0.6557973556633813	-9.906884348740459	-5.852475484787531	-9.247074192920843	-5.758351540998927	-7.750322384731404	-3.57288034072076	-3.8575938484555152	-6.206672917242744	1.7363421740900906	4.639820504457376	-1.2877359802370598	-1.9372027595235675
-1.873898215540057	3.545875426439066	-0.10821697922790523	-1.2804219085944033	-2.965930238293414	-2.6133366144944445	-4.420181205862221	-0.7281236028157441	3.745736604863171	-1.6565384203294518	-3.9400141391395347	8.47033236848452	0.7434331954709642	1.0126328531829412
5.234657183636597	-1.5730754942382312	9.436192093744538	4.975351059428968	8.964903888768013	5.202232921618179	1.178396776719064	0.2015966535195771	2.0009011067433438	5.552638646026115	5.507423922566323	-2.804190900881131	7.026335068391339	7.227134556616971
4.169178160002593	7.849940768997992	4.783728547324136	4.79599333480802	5.11944960774927	-1.8333914349028222	-3.306331101915852	2.434138488797512	6.341720996558569	-3.8317254220796926	5.115622126241054	2.011120585412734	1.0506814347422044	7.487769078504267
4.328550118307787	4.435050033874998	6.596772568332516	8.588593428855141	6.053788189875191	9.320210142402312	12.150367557970775	7.157500767272669	5.800283748078896	8.786035157759017	10.014801597939604	5.82808073370336	5.970004834260639	7.496270623012917
-5.080884688982302	-6.626235458612126	1.6713636330049033	-9.533292928013235	7.046830802776078	-0.5757684236451365	-3.9380191597118555	-8.018996920179424	-1.1730283926199419	-0.1600094643255924	2.9964007881961674	1.2308225275480396	2.038314976831938	-4.659543813541976
-7.071488209659602	-1.1149175961660198	-6.178405411464361	-9.730850176312762	-3.628287175858297	-2.3761537324365247	-6.361402309971617	-3.032114684024452	-7.072965770245801	-5.20978334662467	-3.859155655619171	-3.544018843499919	-3.545983799194887	-5.840784390443154
4.722024921882758	3.3494106868082247	-6.108045767080198	-1.212912246599068	-12.43085577802327	1.339683036775301	0.44968127577366945	3.3192733962248373	-5.801981173423798	3.835311414588371	11.969121912543613	1.036074735159092	2.5623707045813653	-1.211384434807598
-24.61223023466126	-9.572428865156235	-16.34629106363487	-5.663988305689712	-8.062945241780422	-22.57924961531041	-21.43179547994929	-6.767876784795995	-9.435960311725774	-14.179478323652576	-12.32591321444118	-11.57043852682667	-5.048373654892245	-7.737227742515471
-10.226871752476127	-9.39793814944526	-13.980054752595501	-20.325314721842094	-9.082283286243712	-5.240819457956761	-11.383011872603003	-10.383135151162298	-8.3768199813111	-8.605266917661421	-5.3510380450071615	-4.222993542309169	-1.7631997337695013	-1.9860492029386223
17.446246839818254	14.470599382681018	12.984340311762542	17.722529011711643	-4.424008942214024	15.474834460816448	27.012802656663407	19.137043964444874	10.988432719462136	26.05220504584256	11.092738095536944	6.102309360139736	14.436420431616176	11.655258329266827
4.168652651271713	7.197523739605341	10.490069014950036	8.111053364742999	11.011128331548225	19.549645772473415	14.274671472741803	7.025169210338211	6.830965657210935	6.271604046004982	6.495052352337628	18.312328334928814	18.327127213351908	7.446661936737764
14.810780411128677	5.4888368068953675	-6.456398401479017	1.0700972643064117	4.833786636905307	8.578292597562978	11.21517049606372	2.7366584601577837	-1.6723020350938091	4.240463148972873	-1.724299600194608	11.773637425056986	7.516763278370638	4.371878186152045
-4.484106611751788	-1.6309313950710393	6.456247156941454	-1.6253364135121273	8.16036957740985	2.745219698739672	8.865668938322601	-1.2553430827483736	-1.3702541611598513	2.845970344879928	-0.5068762408083937	6.315030475701891	5.627126605241209	-0.021014847544727572
-18.43852502481079	-17.636363310917233	-13.386224690718867	-11.33721414196276	-17.342824844344474	-5.706339814611967	-7.232762636043744	-17.276402207325887	-12.17184283579465	-15.735666048827369	-14.748380049782327	-27.195645511839736	-15.97758932907133	-18.10493055476899
-3.0783458189538284	-1.814263741538857	-1.443562657494429	1.3773673160666537	-0.8454126621737901	-1.7713262764467557	-16.94061834592734	-5.028309419006911	-6.356762675262685	-4.820302144312409	-12.477253378407166	-3.6564004493081397	1.390999029499989	-4.200283620035401
-0.9879835432761255	-2.7417362349003405	-0.16017026914610202	-1.4569443566597111	1.240761530592394	-2.036885159668441	2.724971108491146	0.11578016035055862	-1.5787615268242983	-3.0550909447785703	-2.010479619004131	-1.2215261598285605	0.8055020455228374	2.6482816576039006
1.53948980748354	3.9174251620524023	6.72623272803662	6.866456780086	10.877109760593866	9.013948331897893	11.061963140277854	6.785960317671237	2.1772918157844714	6.658996952518042	2.7997337466845855	5.7795640591570425	9.306150930808604	2.4357266938367754
-2.3930994910727934	1.1370124321152317	-2.144084301792899	0.095164115611684	-2.4130591271336868	4.959641608719855	4.374432262777864	-1.0341626345838906	-0.450062340829244	6.213568783434813	16.277079736681053	3.456918058946174	3.7564382211156357	4.141389112217294
-12.029606594100823	-12.969342807330108	-5.112394472612816	-5.765220800054752	-2.646209928550174	-2.7811105638625353	-0.1649641317761071	-6.0990300415146885	-2.9210780613992537	3.7317464342830884	2.318023072286743	12.205824125767425	-4.109990666181746	-12.390688489097533
-9.081669649765967	-0.6187597079687888	-7.544285016045563	-3.912232984703507	-1.1159087662169194	1.1507460078634584	-9.999572461285712	2.8899950395850693	3.681280667322045	-8.94571777961921	3.291575740157443	6.213746309920378	8.019050340695065	0.8544101587013667
-6.696633283743634	-0.46697460637884985	-6.283373556827845	-5.49510194664462	-6.493030573130144	-4.951034255427873	-8.501671715392586	-6.236293408740643	-5.597869888123689	2.2048672043493687	-6.70074970149945	0.9283084079514932	-3.3224173094376406	-5.013193129607438
-17.497618063386028	-8.127130199966672	-13.369407166759492	-15.767666893157491	-18.99960024326436	-16.963689559821304	-21.319886214364445	-12.079512884552308	-11.206744567570967	-7.5695440588203065	-14.953394738330276	-9.464563141579838	-17.990073725927978	-14.417105516961762
-13.505298001106146	-8.490229536652397	-12.732887448667592	-16.007945249721832	-8.114754333226056	0.5850183558426048	-5.4258466370328104	-9.496489921267033	-4.823643630247345	-4.700805030474834	-6.471472199169903	0.41537125158279553	2.365128901417238	-12.29503282003612
-2.5353302616376174	2.907817752278775	-13.75738792316122	-8.216037586300063	-9.52864662368792	-4.932605562586373	-4.877198098449659	-4.524285128660225	0.7338106258662834	2.766179739758955	-0.11615654757147129	0.05522327015376066	4.951717386980768	0.15440943618528777
-3.317655416953274	0.12699874106895057	-3.5645675977283573	-9.709438604873279	-3.4499973700957396	1.894198272314527	-2.7325157373042703	-0.18556288960854814	-1.6969725108659321	-0.09372540616317168	-4.941920749406209	0.7936461720038274	-0.9558176607630041	-0.7346371543148795
-8.430581775613616	-3.403468655624394	-2.085124630956746	-3.22910815757123	1.8374966782751756	-1.850727923688365	-6.2764229556125555	-5.258995849006424	4.152784246714034	3.9364309590537343	-3.275634006863723	1.0605977134986242	-2.3320980094739325	-2.140397665355105
-16.61595790722073	-11.44835205785561	-6.340157836199789	-16.541498271210312	2.502631209979098	-0.367612230250646	-2.34972987492368	-14.833453034872601	-4.126638860472083	0.5587908803250616	2.4549034672413454	-3.954101834381922	-6.715115874645978	-6.135863853533858
7.745900769779271	10.169540950630136	-0.5026192175371523	3.2821947370696463	-4.536140366217519	5.570135586097204	7.120862286589552	10.438626616922432	1.3413633800637181	6.94960611039552	11.492847184556082	8.97404102618038	9.100995056946143	7.399325791749344
6.341200457755647	6.744528809440575	11.51521884333909	9.107293193795005	0.48978090812510783	9.09750143229924	10.251669313698903	6.926303260917094	2.7780723293210974	-0.1822169926296027	-4.268041195555777	12.36254799101463	2.024897046519338	1.2025181764046002
-33.995623132755654	-27.976688124032002	-108.81992114524364	-62.516100560400794	-60.783229337937506	-43.146412045041146	-100.36370518928403	-47.97699424768471	-48.051322597209364	-43.46841977524577	-60.23853018116055	-16.854829173574245	-83.09564489132444	-15.27516811571907
-1.7710018263241503	-5.1193871462907286	-6.0603474140979685	-6.032784175455029	-3.166762945890295	-2.950016834358311	-5.903361639691412	-8.174571072353713	-6.670120702581918	-6.03337758566846	-8.626925246893052	-5.847145514011471	-2.7301045473152548	-7.5397077833124495
4.976966552431499	4.631206511427273	9.807455548270191	7.8153795068644625	14.548216824724179	13.750747122206583	11.647527612992484	4.556916861595604	9.985064311252478	0.9303709640897021	11.629444129955965	13.319766743057226	9.607186938513127	2.758306739995259
2.090064567173888	1.715244485351447	2.2221561236865677	6.03556946882765	3.554243388196423	10.020303659377626	11.957804811487996	6.5500935719022655	3.350753747404504	10.452010355518187	3.450632167206711	4.568221737079014	6.434949240978059	3.5031673499045035
-3.400917942797232	1.9277815310691666	-5.0444352956129945	-2.4492508365377677	-8.824737181220884	8.666711068809086	2.8231265360319937	2.4977549185196604	-0.6594445131934248	11.715010912011193	12.117486499303999	10.510665292111268	8.486096956800969	-4.214498418364045
-3.5511036887645657	-4.532940421431004	-6.5973754289349325	-14.389463807733883	-4.314309259508331	-6.100307827101629	-5.930040208564174	-7.035268397705465	-3.3652943423598325	5.548256023814554	3.1036750581899906	3.6061853176196985	0.46612918313748886	-6.485233511524346
-6.271180958895459	-1.2275125212670384	0.768142213559129	-7.036641905731842	1.820150513445062	-0.11251899854744919	-11.964967696377041	-4.935212523081908	-6.553567642693989	-2.4812343219590645	-0.16631618868654352	1.0282250763023522	-0.6091767763426991	-1.3904658915455022
-9.307369305383524	-8.242396520587214	-7.035219011595159	-7.771069504395261	-2.0437393069469576	-7.025870346337175	-5.9363389932197395	-9.808243996137724	-7.689092501457576	-2.011974630140185	-5.338878976613269	-1.18621925946454	-2.069088088237062	1.133723571922101
-5.00753954079013	-1.3558126739324579	3.488067777723657	-2.6158478047772116	5.075449224803526	4.233008507314632	-1.6214442357017531	1.132075844777972	4.980704182453969	4.217851461432912	-9.587346326577642	-3.560059553635076	-2.6035295859528054	0.15884210458429662
-2.1011399765706615	-0.37104752043216255	2.13567117486543	2.778096776828321	-1.9859843949630962	1.6207377927301536	4.399238196849096	1.0387952035302346	0.2373457007622159	4.538263927073613	-0.6358143725447326	-2.542609832823966	1.0133249374178743	-4.932017347542306
0.5606828324155056	0.044154733607376456	1.920389458998361	1.7682173243255734	0.002536847064239406	-2.276878187600341	-3.662813146438635	2.277811809375194	3.291559796998804	6.186646977489992	12.982418211152515	2.219250422517124	5.908249295065024	-1.1326971410033226
1.0749713333669475	2.560614590708052	6.200461505535886	6.355940333202867	7.451356657295993	4.742974367101436	5.009876347003651	-1.4309856085771475	7.931591012103871	6.278780902241037	-7.2535685781516746	0.8793585686301721	-2.6163261061892658	-1.7371607972460639
-14.83738336012148	-3.047034917779418	-6.46597799758048	-7.813675689885945	-7.0087044956361595	-5.979518891562724	-1.631462874407249	-4.103306919327172	3.9822517946728175	-3.2151060465942245	1.5138358228224233	6.142920381327737	0.8855269845802125	4.3066919065853675
-22.288421693106923	-19.892989523861072	-23.729946596421723	-18.80356525853394	-13.348752971774525	-5.977361224633659	-16.823027067935094	-14.934828544001617	-20.18080472928175	-8.113528938440473	-4.450733778328335	-21.945610991451446	-14.104384712974358	-27.57880659635826
-11.14797527602468	-5.508700338887477	7.146885107740494	-10.103243789033886	6.314002353208764	5.2798211369767065	1.8532687409678223	-4.759492079525241	5.251444072232741	1.858840509867829	0.7457586778521641	0.12468936891110172	-3.8730797944955304	-4.7066698788078725
-4.956861048528387	2.450167711651342	-8.980163981288321	-11.327642807850909	-11.769965570460162	-4.676920674986068	-10.37674215003297	-4.258429817055017	-11.731220320525262	-3.1259313925233543	-6.4302418909061965	-0.11164321371264692	1.6878337777485588	-3.6520432291092493
-20.290671081306854	-10.015710254483318	-10.039995947304115	-18.063563628485007	-4.140410523238535	-7.730213472776821	-11.916496817757873	-12.870591547142764	-8.816116756930299	-16.518500621327835	-7.290748832154013	-17.55128560967403	-11.409850206045428	-13.665144662023527
-7.660983330504346	-3.8963239135996557	-1.5988175343070576	-10.12042251671055	-7.07146010853331	-4.470782625810717	-7.868116111578147	-2.687588380896379	-3.5829204259254626	-2.1036496531525275	-0.40147506163792834	-5.913577248162597	-8.247419368063662	-4.277875590314392
-10.929845632105911	1.1831130398864105	3.5224102797159254	-8.809513544642124	7.884260220171075	6.3517435628981325	2.0674877954484283	-2.8072022884540453	-3.0010285110486263	-5.010716598191746	-0.44674630622989325	-8.196916116318475	-4.676374019946833	-2.1186893567779133
-12.649682023619725	-4.455901546554333	-5.951667033035722	-5.848941060366226	-10.757571411587687	-12.860625799219097	-10.14324076960287	-6.881938234248602	-8.700289484904365	-12.706907090137816	-10.310610149583246	-8.719135053451447	-7.663035287656199	-12.142485390494805
-1.8259310643841817	-3.344545434430719	-5.799358930829942	-2.4357300342746515	-0.32885629470601463	0.0359309481683165	1.5340933321060624	-0.6877838391210559	-1.7773171954406823	3.379464505552773	1.9825422101648034	-1.9127087957006819	0.08421715598704836	2.6514704416900217
8.073752712101319	5.551548639450493	10.92271824768391	9.817345738491346	9.612637542211631	13.89307115676539	13.528197540099631	10.795372199577354	4.2888547732492475	5.069466920430948	9.88218513712592	5.251359228862899	10.633737655753935	3.4871600329089896
-2.4100408017666144	2.955287766402773	2.4657354245292353	-2.950659911994768	4.100141713508685	2.5788001977251906	-1.6641051279220143	0.6981289211802351	6.079670038915479	1.4225002206732473	9.941090148603552	5.273382961999579	-0.1288407254351901	5.737942708922271
3.5289695228398457	7.145994192789141	-0.407476507566247	-0.1147013766993464	-3.238750076889102	-2.4983367748048484	-4.24890213124269	5.760240143234055	5.291041978024411	1.2211162524497918	4.552312796985271	10.479470991154164	5.663354212841969	6.018135508828119
-1.3099774084887732	-1.5132205872508904	-0.9862295528350479	0.007627684360306171	2.7706015601306864	2.1610985115879537	4.310082144210877	-1.8364195271106225	-1.112214057577614	0.05495656011555026	3.611675211755773	5.147464272789926	1.416004857083029	1.1403149616482606
-4.873823627435329	-6.596225280878345	3.691763385678509	0.6763060297883356	12.840928538035259	8.66757324223412	4.253367460537589	-4.685088329823048	6.029329556473752	2.64894636514394	5.148154865041528	-0.6968037723483392	-1.5537899637520922	-0.025113105386922106
-2.7396253367112733	4.8393847028293875	-7.664818920124508	3.9742936766272168	-4.205867573736767	0.25905141747712834	0.23350671285593377	0.06567966815461676	4.53175213656763	7.972817450219856	-4.511479430850557	2.637335192769211	-0.7650169435110853	-5.541602468074334
-6.569428682727148	2.051836126691464	0.07184682295226173	-3.2865905452308195	4.59029237633015	7.161846872414127	1.1941202896256788	2.5819228871051774	0.9589537907957512	-0.059390468774700854	0.1342667015001155	1.6668828295886635	1.471596697013907	-0.5220191855964772
-0.5020894847235188	-0.6197618465781138	-6.48598777071787	-5.2711155955266245	-3.048328470520844	-3.9857607949460623	-4.644508245454903	-5.180264267190443	-1.2129496881199175	0.48892776948247363	-2.8306706999904705	-1.8551890815708445	-1.5206267320150981	-1.1010576262471747
-4.378731580376575	-1.9284974450828498	-4.013274221357492	-3.1180280243352594	-7.516744089632468	-8.011122009769064	-9.067570665113191	-8.922083653420872	-3.81997319870189	-9.550378912438864	-14.669286960052043	-1.8945689893229332	-5.1493324943056304	-4.951804731346271
4.606066993839309	2.603032853484128	3.2614947500234535	8.486814850287882	0.7569988367778175	-3.876744570518063	-1.3399901961008915	0.9059506288739333	-1.6368056532509416	7.789526140269964	-3.8419410112414147	-2.2486988301773323	1.049085465731673	-1.7018423227798676
-5.165262143850629	0.19419847120137101	-4.099859619367739	-2.579390323903409	0.4250750865176589	-2.034990778406009	-2.5926604797989135	-0.23307202374977606	3.530735784158859	3.9325021374904585	3.4278387894676916	5.357918299203347	2.42772782435918	-1.2915683794559323
-1.2552296394513678	-0.1893003137549486	-0.008026035064900888	1.0672329693895861	2.946588766676426	4.348858024895894	5.343958431218395	0.19071784556144886	-1.6226284112769365	5.640785350110502	4.80467693609952	-0.27136576320102007	1.6224417710920296	-0.04817919051802719
-6.197437224045752	-6.956068115042331	-9.663125884595496	-8.358589843612238	0.4908500176746072	-4.959937020190034	-3.6137771402943835	-7.063854907796359	-2.357727700173861	1.5112004416595173	2.108572283143274	1.2696179670121965	0.03561701724703894	-3.597200061184928
3.193129774083754	-0.14607534536334996	5.55791494896863	3.9597780442838832	2.914563503566679	10.849145779846799	16.624677219111145	6.871718768122429	2.6146532302254606	10.439008376359963	12.027483961671674	-0.8030919753148242	3.6977036022102916	4.543029104345608
-12.167320086791433	-2.1913034342789794	-7.3471020172281625	-13.224429286276093	-3.2731773933503416	2.5458055834472373	-5.015659070479826	-6.345049830409421	-5.021946163341805	-4.3806623054165525	12.897865046049148	-6.6936153082144	-2.662080272828991	-8.881825524145498
23.190329793171536	12.788275857476137	9.512816128711409	18.78954489027002	10.619606525915344	19.977243910695375	26.760634061662728	13.834012028624823	9.75417523284832	13.444868406515997	9.440167315203613	11.80765177750562	12.76568935768836	9.484578380128799
4.590008178910177	10.253920442525153	9.45714124332873	10.636465646718605	10.477467502666364	14.395898393697964	22.41009560553556	10.81684502341848	11.614098400026727	12.754033404014328	21.137075666308004	11.635857669582917	6.94052642464884	12.99958122124335
-13.745726940294515	-3.2006995849137105	-9.521529987294974	-11.390651429396906	-7.785486094554634	-7.909464362295694	-9.410919793544032	-6.80709496633212	-8.893799778156584	-0.48718798589381623	-1.3164911208495549	-5.683041640750851	-2.383859043895709	-5.356664240565184
2.426438430693661	-1.2896379125152628	-5.088345024337095	-9.377437574297216	-4.166286696509323	0.05574511940371264	0.0632556171994346	-3.508498772528821	-8.270914617305438	-0.02038131128574496	-10.151387119845602	-1.1640578203409677	-2.996722487013023	-3.0834148888247155
1.637649658009245	-3.220597859623451	0.745450882027087	-2.100980980121826	1.926923957841447	3.377651675505702	4.415244129414746	-3.26557168203185	-0.6474030815594015	2.428064004466342	-1.0992430414942826	2.011266807239682	1.1436249073129507	-2.9792016205428697
-6.934107400011108	-5.949900468206068	-6.2722419883503875	-0.6502738482046482	3.676044874846785	4.318913900585149	-0.7094607309238746	-1.2757867686979887	-6.214708504695375	-6.138116453962603	-17.740230490269404	-4.101753865679459	-10.106690697032118	-10.677252148763127
-2.88286041809766	0.25142454825230137	-3.7299270134379436	-6.064857210704763	-6.112912015021697	-1.6129000834226561	-5.279243567856058	-1.8578841049778057	-5.751391475167323	1.6995452283383718	4.256197555662477	-2.236850434368522	1.4358893780929205	-2.925749178825363
-1.9166957213768139	-2.1529030377232248	1.7764831526809652	-8.624585139696691	8.483674576548227	3.2708389243010276	1.9326086664401567	-1.1881741737366818	0.5733319339820178	5.715531326117112	-4.039952863906459	2.925170443315802	3.813832606444912	1.6464036350156268
1.6196203159722775	-0.9737551195332386	1.7370720886969058	0.3936291445030884	1.575516026130729	10.152148605162036	12.609205602751901	4.998942055474075	-0.038724074547420245	9.714637682072393	5.575422456096664	6.618417546576494	5.67158605653366	3.5931250911355415
4.322332710639898	-0.8756985724221894	-8.967267103279667	-4.1700730080377895	5.482338039488662	6.257723820869712	11.89406673445326	-3.4819376155670274	1.2770897043101763	10.418543076009229	7.611017013588157	-9.447333340601372	-3.0858531909071023	-1.8436752624847597
-2.1758321101160063	3.7749186355311477	-5.702720652920821	-3.9560499425596625	-3.9448004384254913	5.32426718553074	3.550762000646599	1.2165835978433213	-7.661795149596423	-1.9238845324184222	-1.3244947033094265	4.81330891031009	2.8492771159531953	-3.5351859164187562
1.1095088197729583	-1.9140900370462663	-0.3639263096762028	4.327881466525795	1.1144396724403172	-0.238890698029641	2.6250521708213	-2.82305395625684	0.7655911597800449	-3.5633168723896156	4.737238766639813	2.310562971266158	1.3685878616028502	0.6112910483406624
3.93823891224945	4.720497852157855	3.755179746299995	5.786309305172197	1.7580176530137586	-0.869425588535799	8.493870835934505	5.704543050842138	3.7421530163085035	7.455647577937885	-1.1624332354946283	3.7520083327740212	7.021301264029689	3.57413140788682
-8.596565002129346	-3.724110665777206	-1.9908484701318439	-2.638306283419504	-0.27205760665412293	2.300487436299167	-3.813607595788775	-4.1133726449107195	-2.0786097551082863	-6.046686424795418	-1.8113549406752738	-1.8509460862090032	-2.210258808995111	-4.964494691039059
3.785332101691367	-7.57301659865812	13.194434598943294	13.314895562848367	13.924777333699426	21.476170258278493	31.51110063069817	7.2281339632454875	0.9257047696309609	7.193881206417822	8.051681451095572	3.9213119219961494	9.535047457077102	1.850310112288783
-6.246631073273231	-1.7758165997639055	-11.077115326219364	-10.390496606336804	-9.17499922849941	-6.537121024106989	-14.32268453021572	-3.044547549717795	-7.11041175513341	-9.835520164901773	-7.538076377093009	-2.581815515049919	0.24713539819394487	-5.605079046336104
-8.203291173442864	-7.335312820144893	-6.759934397622102	-6.3211470029061605	-6.352971651227563	-0.8912634260294088	-3.289809345065031	-10.340662722316418	-7.20925986500506	-6.92433404089201	3.6629864216257877	-7.276469816621224	-5.8747372386142	-13.522960522714227
-9.986950563196235	-6.673820669599839	-10.173648577809074	-12.108646645567353	-12.781313854848701	-12.999192153050192	-18.058666816004227	-10.34144974453899	-11.711275529970347	-5.984945668014581	-4.888501936266884	2.2704091440630485	-7.186851766954351	-8.956138609273587
9.146580046294751	7.340568224050171	8.244425760051842	12.39070428656516	8.479433390425623	9.112114939687029	8.766352600337887	10.352887248992277	9.051399373846344	8.410419796629347	5.121404820055209	2.959114062265424	4.949644859870562	6.058992137480033
-2.7605986329405114	-3.665687917138845	-3.0514953953476045	-7.420075613474141	1.7053278074536895	1.4042841048244665	-4.479445207308597	-0.035174417231689396	-0.2347936951902773	3.710571601298903	-3.0811882602601552	7.259232412568518	2.8967271968167756	-1.126346076153521
-18.05705973851909	-5.869071622741902	-13.957324156569555	-12.867068022384688	-8.955519776898383	-4.900348028390982	-5.756901531756311	-9.56197630178964	-9.92777196468224	-9.852844035526862	-10.650991780027699	-6.428746470764044	-7.204065134790008	-11.139862064294888
7.4103874379082235	11.172559579061936	0.47720491776430096	-4.9866680993577	9.461078265388482	12.870414115490824	12.822542806823773	-0.34852059737599195	-0.8950450641995988	-0.3973361736668351	13.720078296881551	17.807493705345653	14.77649488830275	2.3431195984483555
-17.58760781536684	-1.7291547067165252	4.988672174255417	-1.5981643002905328	4.065425913411782	7.5884211660178424	9.909732049711932	-1.1196615315495912	6.2007672725773535	15.518016850875872	10.375823109924886	-11.437301451133285	1.3090648876445017	-5.707276147390791
-6.695995567503739	-0.30114223219205405	0.5405923745250857	0.2377796417141829	-8.375760291360393	2.6145456475725473	4.7627518866654945	-1.322278929191265	-4.602759472287884	-4.8051640226657595	-1.33873414128497	-0.9211293130707056	-2.4807360960853178	-8.343603253839595
7.793012889691754	3.3920096252281557	0.32617133375423174	1.269901746019387	0.5396513703956993	6.156959585259536	4.146731799522776	-0.16153460540785164	-0.21099313848029813	3.739125505313532	0.3339190855339717	0.2704412157635268	5.66980087183104	2.3494502652960487
0.640601532920686	3.6911809015052666	-1.2671361390210523	4.463257203520462	3.413377946989505	9.36555258774269	7.767069921999055	7.377080218509106	1.2741377950667439	7.141378982803243	17.887589619827754	-2.2826967529361206	-3.9511552524273137	3.642072195861472
-7.0614100210143445	-5.852325914631531	-1.843503139973854	-6.306439189158887	-3.00507236455658	-5.619569826982889	-6.582385944757873	-9.490608055016756	-2.749431900040761	-8.682504822608461	-12.914614925241024	-0.8974732243497519	-5.949206004130542	-12.137888019093106
2.0106624114635925	1.7912283015058803	4.395188302677923	-2.1160598308777687	10.729852043552178	9.501379367807107	7.516931568063065	-2.4675995946402614	6.513520472091885	0.6843304764350354	4.4601948106535945	11.288051528209186	3.2436823542753226	-4.86942385836528
-14.334461155072514	-7.840595655402821	-2.819186011438244	-7.266746874162712	-3.485393672625174	-6.17846773279982	-9.98368778733331	-8.16033739005951	-4.256641948883267	-9.008713581861933	-7.906793150448768	-0.5550924323352522	-8.157302308035652	-9.08812769810757
4.8330303903596405	2.824019077793479	4.157439543519704	-5.233184066483775	3.7492468165999893	16.97471796168595	10.450219478127398	8.844947892278151	-2.307881084330848	4.393413981530998	6.871191134225415	-14.26482454212162	-1.4753098598874916	-0.8417554248233576
6.654495056852657	3.999633002262331	4.425273576503393	2.72447144310528	2.1459762782900182	23.636551163462315	20.425143006335492	7.294456281946374	0.745155848632868	20.37995729033689	42.06597601444101	-9.47625096365157	1.1077492492616496	0.36425178345273823
-10.235554796021153	-7.583885016484164	-9.99556796870186	-4.990292905398039	-7.3924667909119774	-14.576715860427445	-18.147657720988175	-10.270787403525231	-7.558104422818119	-8.356399746667153	-8.727641189827905	-7.882914485615523	-12.47468760468312	-8.025822225021114
-4.175238699143464	-3.587940945826501	-4.334921758848175	-2.552671877486711	-2.406177616227184	3.0164251050846485	2.34641171239511	-3.242695368911865	-7.8655478819698965	-5.638185025912259	-5.42032519691015	-8.617588281927096	-3.8869937865130706	-9.145468391871326
-5.8921053151886245	-0.033401706517834986	-6.4739942492494365	-2.3517919598752424	-12.035543846585446	-3.4719512306278983	-6.887362756214697	-2.710172609293873	-3.3656445781966378	0.7985821690638271	-1.0816354870852682	-3.3477230851151987	-4.924486814889866	-7.36271537703298
4.0066580069717235	0.16650475696630512	-1.2363272215008616	-3.5313468560428576	1.8551819028952405	-1.5573423627224992	-0.6553068993243198	-1.0173258029688992	-1.8049713507648277	-9.933682885011564	-7.411437299985154	-0.34172628943097155	-1.7410800299047224	-2.6728252981673526
-2.0294480989215162	-0.09169014128209396	-4.0746177613364125	-5.608438077830089	-1.512602649759354	0.6674025092516788	0.04603571567253285	-0.3016631095056255	-4.952992130548516	-4.89416386692675	2.6198874091728075	-1.2535411075927392	-2.2968279451317475	-1.6756811459262206
-4.915943543146887	1.1316938964442198	-5.775875878308478	-6.418640016620299	-10.32096578709461	-2.8288441434197225	-8.390156393179993	-4.192137153265151	0.26580960511127855	-2.3717242699601435	-1.5060201208058457	2.6651138814694852	0.5458526929929238	-0.7785075783799071
-18.770195852935736	-4.325315361544631	9.745668767497753	-9.231938872203955	-3.1909079528070268	-0.8709618915302036	-2.590448667158644	-7.037640769014711	4.95582349260266	2.2276140460829255	4.193750864835572	-4.34085950716359	2.5358716712926572	-11.742343383298294
0.7637850983852935	0.13089002707377934	-5.621430793025499	-0.5382052916453588	-4.150580939325528	3.066326505490936	3.834907922367924	5.938951981890475	-2.7087216570678274	6.386297343023508	-3.0761386339392316	-10.758083576838226	-2.6587247812611587	3.0827486521488994
7.157709876754688	7.726314242139664	19.4486003583365	18.37813165797263	20.62799415811816	16.29484217295062	17.76753755684855	15.507855510569788	22.62666124492045	23.564793874685225	16.21181202207202	8.254888622621044	14.754469486801526	12.589549307289198
-11.252849722932462	-6.541592076148163	-10.554193281981364	-8.568093267632829	-6.442209184663604	-7.743581775339597	-12.670520266686111	-11.19645833104205	-7.246514708213348	-7.342057392856303	-5.449595523207418	-9.54649912309246	-7.898773539113404	-3.7449014280786947
-11.654369424635838	-12.030401888391275	-5.62641022520436	-16.807076149933	1.9649999514559156	-4.234616972924363	-6.2465785373783715	-13.971648428264936	-0.132533959643876	-4.49604862431624	1.7254790836378389	-9.989660440817435	-2.26552027663551	-9.282681030501662
6.0212074438361265	0.02476895819840744	1.8493463938229562	7.610804627683613	8.278551543026396	2.5324081462572723	13.156485520635055	0.44779098947942697	7.592522898213541	5.784777954915765	2.196054416894205	-0.18761930025925788	8.860876267284372	3.9454044302079994
-1.3655571157800916	1.3503569451146715	-7.017864604859249	-0.9432089991305612	-9.013904050748351	-7.038702219181911	-10.66356492849537	-3.4590175043265288	-5.432297759721994	-7.2082772683957135	-10.459870579266395	-11.02273602841068	-6.919856634289126	-0.5392724542002709
28.041446990132844	20.27199422621072	24.64497938776379	21.546517217199156	23.321644827622816	21.50395596400966	18.31031659985776	30.798912913699244	22.082778492724955	23.493551538961263	24.8473822617234	35.855338667850354	29.46509534239159	33.040404319457075
13.167800927323245	11.04673927436039	11.24536035502747	9.499268707499679	15.460441627776948	10.262770590076512	6.948783417639265	4.484438911478472	6.695780662915112	3.9547901077844894	4.146617924534871	11.512258147815167	3.697820073309696	7.857713440878495
9.860565104094778	8.257193969823371	11.677280915124339	13.230467814551583	8.703859425270624	13.602291612103905	10.536233053598714	16.75214132915005	2.801445153451359	9.31179335411281	7.818561534821068	10.247599152190633	16.77556991934849	8.191739666887267
-2.571079967031248	-0.6864977122594407	6.627647545734668	6.366810323886442	4.475396749986469	7.695563865998013	3.843866345447005	-0.8182730870596212	3.526495100322182	-1.4892629631210292	2.7566748535984624	-2.313550872497939	2.1817198964204385	0.3767764248828965
-4.736791478670736	-2.65747818071528	-0.6629665031323053	-10.629290288534488	-1.873917560988334	1.0280666055757304	-0.9179012934608975	-2.493681777577634	-1.9942414419037415	-3.310170538635705	1.062517789657239	-4.8642743143355895	-6.410315598298746	-8.870806384100314
1.4534156160790066	8.308393329043462	-1.6422149516817357	3.9531047541310973	-1.5675007106740957	-0.010316693258773539	5.011793668381567	4.013258519654466	-3.6514723583550324	3.0062711080898867	0.8534517947173985	1.4535225465359263	6.210617361642698	7.425400289521967
35.97219841052127	23.408921289856035	27.216909902846975	34.569364147359195	22.201421128010338	35.99167155968247	47.93479241764431	30.396934747843982	25.551746222986882	32.34666147283417	29.39320615887148	24.824954764915365	30.498260803469673	20.965775856944973
-20.315965171073856	-10.334222975390322	-6.355590656993713	-12.59087461528658	-12.361372653795437	-5.858159127014703	-13.842289225943226	-10.692132396681943	-11.434678165790555	-8.269848804168852	-18.696030883623806	-8.645998996608556	-10.18859989479434	-12.514940581269663
-2.302900248176803	1.3086331688394033	-0.6559637566974494	0.8651951455317903	-8.448733038933378	0.42069214711472425	2.977724397834505	-2.2100901155815373	-3.398673701954785	-1.9242517165208504	-4.109702626650119	1.972140454899927	-1.872843561239821	-3.0147466629765236
13.069966974683743	12.8213996900981	11.494950171095521	22.69270491152604	0.7425067904911754	11.813106585207423	16.13215985244675	17.042451691924178	11.826636976856117	27.89573798635612	5.749693473023349	21.34518257270897	8.815191035172555	7.743629696845949
-2.6712157407760153	0.49824615433233077	-8.929308189663342	-3.080777989399281	3.2203020337553094	2.83131434862749	6.077971681995286	-3.5925720586877787	-4.29763558399227	-4.263392955031977	4.699925743454978	5.394873495742874	5.1638934381104376	-5.306618306156247
-5.439918521738217	-2.797646034160952	-10.156041359605878	-12.455141728932954	-3.414993231300498	-12.24438469676992	-18.056829078440302	-6.697037472055161	-1.1994238109101478	-0.745098163984496	-2.0505638014665633	-6.785684272949334	-3.9738100347802225	-5.807442728032215
22.5180672980791	13.39342899459687	11.926414280285478	7.215906024565855	16.831906819191747	31.634642980123658	27.536880609542074	19.238718647113192	15.110081679643445	21.602805079991526	31.95971578542903	36.58468326933564	40.117797586305265	11.290208272564085
-2.2301151445615015	-10.142109667209171	-6.5471695387032005	-0.5064533987951941	5.141693779589077	3.395591525183756	-3.7124318671839016	-2.2562849886674075	-4.040890951959112	3.4284264126777435	7.010016496375846	1.4830260887198927	2.3604024280501354	1.93893482435187
-17.27948168070856	-12.416831532297929	-10.512556158383475	-13.152258357297157	-11.647868301310771	-10.676441870312923	-15.011637206607181	-14.337846490350511	-10.658807539789992	-9.138028291864183	-14.010401430187931	-17.834945614367676	-14.37158587177532	-12.936477967700293
-4.87862270769747	-3.8533579839578387	-4.22095682703377	0.7532091312355884	1.7353849546363844	5.77074768735129	2.2721965340398365	-1.8543402793516608	-1.6357813017814822	7.077277503397658	-0.7258482778284008	-0.6147487195978348	5.1680606715504265	-4.161910497817479
-12.36228524832095	-16.035256563957	-3.681462192157847	-15.673550771045205	-1.1381122516115834	-2.011907201975266	-11.60036653349147	-10.239984874876122	-1.8752207598680954	-11.42207177538302	-8.18113671934701	-16.28068936707611	-2.8693221133539684	-15.557150237378579
4.51124709760212	1.5042668967968842	7.428128808150039	6.100332456345024	-1.2451117105763214	3.9381495018584265	3.0141210222055568	1.3741333260187756	14.565394265781743	7.645992504890076	6.105721010653943	5.076409501687924	-0.013444908371888066	-0.9597733386365386
-8.844346987038806	-0.8236768280267653	-5.290656611362874	-4.469122751961858	-5.529535731837334	-3.6394818631999373	-4.801566438998595	-5.359567855835775	-2.1423657574000243	-6.112564161757703	-6.875051972682261	-1.3422193903608934	-3.6574416961683553	-5.550563211840664
-11.909429452803767	-11.571211973608518	-5.762585844088418	-9.698220671756191	-1.357399555801366	-5.131440096924297	-5.345463913136774	-7.505100480998794	-7.529118975789332	-4.387608421831071	-6.927573232122684	-3.1343483190083807	-7.919575718962791	-6.394902350332211
7.2351354056763055	2.259748015560125	11.828308540314913	4.2786192083432555	5.599422264887744	5.068043217176439	10.115534011660657	4.963258821366141	7.454682698367989	-1.4060113325082424	-5.66370895740805	10.141657103555756	1.6562733824368705	5.544660420302016
-9.949369410225206	-2.910858886224002	4.872377206949593	3.572529680355436	5.697907563320204	0.9902665927746046	-1.0991554174579747	-3.3157296705729773	2.8698184685112507	-10.313670358700842	-6.613699600824736	-0.24194345016591678	-3.417848904590927	-7.014146330903374
0.058789259583618275	1.5710661798030172	5.25163230235839	1.09837056934305	-0.5061388387493432	2.968016707607518	2.934941668182428	4.070808018127027	0.7170962293674543	2.377753255920645	0.07238840113868038	7.350466162747622	3.697496363063205	2.0402030500764674
-3.269227203366922	1.4824522035010985	2.809587429474524	2.8002901776845244	-2.569216372130998	1.3661253548006482	3.9257181848280642	-1.1269582553672024	-2.514160250892834	0.0677497197995733	6.0933615836120065	-1.9130914899692213	9.102962769235837	-5.799015152901171
-2.6426067840308622	2.0607594175373705	1.5524935981967745	-4.247884994879843	-0.47825830593541857	-1.6776374552586861	-1.5772521398518404	-0.20021558189521685	-0.18602074822865422	-2.6233168406173917	-3.982154895191189	2.2166493422312956	-1.1044825334080486	-2.655947099773967
3.668469105481806	0.8210923712480594	-14.259404887286422	-3.3575702706543624	-20.014841106570735	-4.920210157179539	-16.3411552804897	2.58639859730273	-7.146874927791095	7.592903763197873	3.9094938455392967	-3.0426890500090806	-1.6969046681291622	3.636739451253706
-3.9127353684683026	1.4127387342787179	4.739194074740157	-2.6625204923486394	2.4704211728913386	0.12641724105542962	4.813778920763741	-0.15328290084659374	2.130781440379825	4.803769884539156	0.3194584402060471	3.6684888913654494	1.5408899576505026	-1.4939991255028233
-1.0529181793959932	-0.45251905839188816	-9.16176244929173	-4.217141441913293	0.06229626109642954	-2.706895335342115	-1.1791061483596854	-4.781884662812316	-1.2353112272876159	-4.219394637605867	-2.536313207278802	-2.0712129397837513	-0.6229640425270058	1.0529380325927595
14.479866183201512	12.019477686480888	2.4514940867854706	7.189966178937831	6.997230478343878	6.8129793592940295	7.151744617397187	10.92304034535576	8.59292089953003	12.914924464806004	11.252750382705383	10.937833995386889	6.981004495908459	12.988046804195845
-8.877059045727748	-5.7476557975809754	-11.942760429229862	-6.217536518657549	-8.116401076280235	-0.7161028827205485	-5.816607771542644	-3.342713956790011	-8.567739630954396	-2.2679016623163157	5.951323092288613	-6.653012887716708	-4.408076307224699	-4.972259058319507
-5.721014660382948	-9.794771391250615	-7.686652584522992	-10.517707381790782	-3.8660073375574773	-17.988406878883648	-24.119446227237837	-10.218669708875368	-2.766161752487446	-4.222826379813142	-7.874056621898717	-10.110779630620073	-5.949383961489332	-0.9992156835854423
-6.128441299014745	-3.3338664342640016	6.383680583209627	-1.4575971917500161	4.301579690247657	1.7391287155012993	3.5066058010516072	0.7160931956659773	3.4568842778221986	3.572981139221833	7.471059479316029	-1.4764815839990049	-2.6943273229021765	-2.3385704195716164
-9.770314415767622	-4.773183307492947	-8.755911577668343	-11.900623320267524	-11.646637454906694	-5.79185032411398	-12.034064087878695	-7.1885096338284695	-11.790705580546248	-9.388479718054912	-10.098187377205603	-6.6209519680107745	-0.2661068601530956	-13.91811844231319
-8.751335923303431	-3.377482000303688	-8.373283039078148	-5.509770057225409	-2.7677413374828417	3.1678231559474823	2.5662360174415846	-0.2367324951696293	-7.26811959907122	10.217891359760852	4.065468821707261	-5.346914262735492	5.563255473412562	-4.25961130841827
-9.449437526137368	-9.723450538308564	1.061415029587019	-13.736537644940652	1.0482340413903017	0.04742026032440878	-1.5167340352713097	-11.272499153252586	-5.583537943033037	-1.464010079246022	3.104311813257115	-3.6744890670991706	-3.572091739689508	-11.596171386994092
-18.885178253959385	-16.273189603072883	-4.242167584293129	-16.667597267444332	0.6713010341951461	3.7069203067990086	5.889560859035823	-7.600241102817622	-8.02086909222011	4.310101794470531	-3.4736132391796444	-8.078225019227462	-7.1157137529232495	-16.850287807662163
-2.0194214778959556	0.0922867351285452	-2.41121343731915	-9.735897406802044	-2.6476939086597344	-3.705962581093938	-4.881553556315918	-9.310816817341982	-4.847786608229463	-5.913514999077555	-4.1498699212161565	-4.852728448699214	-4.869362759345142	-6.327757453608009
6.172211309222017	1.2274090421322876	10.418231056394568	5.164945347276588	16.373478627504667	6.092863417263397	-3.779141402920272	6.290173952549572	6.338752854620072	8.860328825667514	4.094900787150737	8.174351296314521	3.793255610101293	17.024586622302845
-7.158259458633191	1.9453366725193573	-7.179975363387494	-9.229003129275274	-8.348489432410188	-10.413503370163323	-22.368602642566564	-3.506280603585948	-6.753607598911862	-8.64145237964675	-1.400857015067282	0.8923431644285056	-5.3413534934095175	-3.6391500057878208
-9.812533493973215	-4.4225093946669025	-9.487432574864524	-14.561100124218038	-3.8759658649002384	-8.6780483282331	-18.71540090821213	-4.628223005477855	-2.697111565306619	-7.187108381941096	-2.548631053772588	-6.315437628939624	-8.256598591577818	-6.778936480344755
-4.630482249801769	-4.532085679630333	2.7962697649672275	-5.859453889888299	9.801979743181587	4.0461469870745645	5.280015734830268	-6.585265046157741	0.45621698224310187	1.065075167705003	5.168280259801927	3.951104107792158	3.453610566166131	-3.804029096829274
-8.702033124032354	-7.365849533927807	1.4041664423633353	-4.026749969672462	0.45273784968026826	-11.050619064544046	-7.64907415153068	-5.680849698833072	-4.946870967984939	-7.863864891703356	-9.185258859755617	-6.382656558460528	-5.858125575255628	-4.988211697128287
-5.061529946469675	-4.540680047989264	19.024207328666456	3.474595943615687	14.198406734953746	7.574387512059857	9.215740751703244	2.5055652763912106	3.78399089761259	13.054735538055693	1.668539091237713	8.187894380235907	8.79696519655858	4.80269724998423
-4.5753084334527685	-5.330021206622769	-5.878955302928675	-9.959904636488787	-8.886472069400762	-3.0341576920144067	-2.1241458101286868	-0.44693879527901964	-6.610883406301002	-1.8643323227963953	-5.671539335892529	-8.790293241855977	0.8913327373408354	-5.85636263618517
-4.628517571209246	-5.11310247862423	-10.084486728370118	-10.934080321836491	-7.235584240949873	-1.6386856239912824	-15.081456564015316	-3.5307262543024898	-5.765251337363697	-0.9181086603970476	-6.345942363003137	-5.397960828507633	-7.118439081906552	-5.995487023184808
8.934223428365375	4.412279341614792	-15.356059503500095	-8.84037700120627	-10.717055306349582	-9.151818357012214	-17.324708964418136	-2.441416112901245	-10.2233390607453	-5.3198424511756635	0.9842245653234855	9.826934331438922	-2.9325992363711686	5.341271804270445
2.7023807625330805	-9.965767390611104	-9.974215699212776	-10.557323379830686	6.837091716724538	-9.726570510115309	-17.644756635286246	-8.122389772325892	1.420947409485278	-20.410437739387568	0.7229763286675533	6.102621861934402	-10.14989797123505	-0.6741582515250022
1.5068478464910946	0.08727431977825538	-5.723851055100737	0.5812141933137634	7.909392476344074	0.4887275512190173	-2.654663691303788	-6.7132046271276264	-2.7224358552591683	-0.8554889838038509	-2.9321095288857544	0.9958625909223479	-2.4915759646104263	-4.946083644748718
0.14642429936699922	-4.1567467101311175	-2.709237386466195	-8.1820375490294	3.351828877737713	-1.949568201906242	-9.708389691674277	-8.532404693875641	-2.872934130222747	-0.39875700143175785	-12.107970261636577	8.431330436498506	-4.186485636718717	-4.012106980477168
-11.243967423048652	-0.04969989553536315	-5.504383215976274	-7.938615134475586	0.17673963922394578	0.5258589307391791	-6.993275662632463	-7.029328776894275	0.82310509336135	-4.700356088533472	-4.832886246437685	-1.8284653522182077	-0.9411333648153865	-5.289812546630377
-1.9092217138388012	-1.2949573808698944	3.491840468657468	1.7897965340397246	0.6029028375412253	4.578548271673485	8.926224618514855	-2.1921473291494324	1.504437910309733	-0.6377706700952764	-8.17233337720328	-3.8709792712141913	-5.288891926211996	-2.69284495922363
9.969848879122791	4.482371320794365	1.1808980985583342	4.258047772269223	2.6044118571177415	9.78007777924385	12.723919996893223	0.8638327224252387	4.3255124336011574	6.07167543783258	0.003833441480091247	11.336578350291289	9.72499228850397	1.362960465374325
-2.985949177846898	1.2772753599556512	-0.5549141869756921	2.692188911289895	-0.7495482170492069	1.9687228992652122	0.9659739926334722	1.217101385150087	1.9081763167157266	2.71863105451824	4.357198229703023	0.4538420223532823	-1.9753154666711952	0.06284470553869527
-2.7264630697571257	2.6067128817215273	-6.031563010488083	-5.840638237235544	-13.096003067849072	-1.9977747949188724	-8.882441044220668	-0.7064641038532862	-7.978434022616971	-3.111899937554158	-3.3135376172055757	1.956229556389637	-2.0568602514190295	-5.110849529153005
11.712240807265468	6.310547553292275	15.9478941754882	10.81538374059152	23.501714164320465	19.547930050106697	17.364054873640598	12.698068657388902	20.439441904874432	10.70302292343401	12.746874274185917	15.220739547969544	14.359412055886594	5.4039421313131015
-7.813776409175286	-6.468445680769025	-12.694895532167523	-7.554304904260513	-8.459499476347276	-8.147103072618432	-21.25900677310643	-9.158764207822935	-6.572486438800651	-6.664911519174004	-2.9861923478166634	-1.6322540693489593	-1.7497751738815563	-9.55356257816903
1.1161239476990095	3.0972430298227542	6.056052515604789	-5.413996980482301	13.84693392551814	12.825113388948004	21.463859228160572	1.7055766855063785	-3.1608509844338686	1.3602883877621772	1.4785956970011471	3.3087689078406766	5.891167939281544	1.1157280357650432
5.387643300239465	3.8495667257631947	-0.47034251774361424	3.760369531808044	3.0497906350467683	4.710228746628622	0.4390401877791689	0.9717019376998468	1.574771395491067	-0.4043875701747051	6.362453320790422	12.595146289663361	8.469602637764433	2.9846283277117167
-1.8604215584023032	0.824023474409928	-2.5064482493425393	-0.09100897621241062	4.85946830894352	3.8901086228745565	11.10810417663231	-0.41622051698721213	-0.140073097318679	-1.7616094138696974	8.55929964252096	3.169917100947704	2.2148331379090114	1.2870333581054025
4.555450357366329	5.577634688302977	-2.2969840759234494	-4.050791159746156	-5.217788318876759	-2.380082524634794	-3.792955149620574	5.729348044445466	0.9400197966406599	5.935383362870969	5.726795184111945	7.469067590302864	5.959662200952276	4.700497821127397
11.04883701299617	2.41843622198089	8.050709229069769	0.5522984637568931	10.814390009413664	3.3959123438355396	2.9350484691870724	7.080547369934026	10.859116044836687	-0.1819281493774102	-3.3597766964452638	0.5702138755933539	2.2906332942104677	8.902696174001038
-5.241001795043801	-4.089494156870726	-3.4718187468793102	-2.5278634621281517	3.802531650482933	1.3417049318601095	-2.485340099064212	-4.481888869361573	-2.0264580572422703	1.4439524675716526	-6.13541282024909	-4.114121629404669	-2.821752587610433	-0.4995916727333197
2.477035597343035	0.12697778161644344	2.25721779261622	-1.5950720974631825	15.261545700252528	3.534962427014262	5.2519987224649265	-4.3397346318927985	3.7126418897924944	-7.845532273532988	3.868557370603079	8.53198706459205	-0.2283913871083014	-1.9642309250846433
-4.5018874691164665	-6.187869374051826	-3.193558907492098	-0.7381145093442467	10.155151877944332	2.1147989707047823	0.6350124233958587	1.6469635320730662	-0.2856713191303989	4.164308779774097	5.128490264887761	1.5451626239930734	-0.7216345511189931	-1.3720443689515487
11.910951940954329	3.9594146071355785	-3.1551472446070994	3.8789269746672437	-11.174480069311029	-1.6836326420290137	-5.703646509701924	3.0188870058773247	-7.642311582326303	4.0565318816101374	4.133135121910659	1.1942417555302682	-0.32967504528012237	4.610846885916942
-3.621077941770226	-0.40770582837820707	10.19653127530017	5.234805555917952	5.464407229401597	7.154921226906657	15.153794562516207	1.3678415098391132	-0.10305954775189181	2.498991283130188	-2.708873062216386	4.619729635296778	1.21500869571855	-4.117110577899063
2.6277623046303398	-1.0484304468812655	3.9988536527479144	3.3407400914546526	8.53984534510772	5.3752143865062525	6.4878847859208975	1.6268809616271938	4.340175879868156	0.17350846504336606	-1.6506750470577476	3.1849617791357554	-1.1335947676508626	2.432457890513813
8.669523894021507	4.654902161265328	18.899239431587898	16.197075599797923	16.416113139322576	19.83318718774815	30.6554465346186	12.667398984155252	12.600022362965351	34.57564582112908	20.39464646658757	11.87270824681571	19.556021211222472	4.826577548395951
-5.061235799897228	9.021827642197362	2.7976197395280535	-9.003652209413724	-1.8573107606249475	3.9900205117773186	5.292980230946237	-1.3148257127586642	5.100799705261166	10.033423197587112	7.192171741353171	3.6914508103096364	1.9075931581684216	0.8710426233514242
1.2582072664078592	1.1517803928170944	-7.526113796799542	-5.623498992329242	-6.437193159010334	-3.4608062787129428	-3.034259260504939	2.8164052711517535	-5.422189454644338	2.5539221173036837	-1.8908753615863763	-3.7995166645339267	-1.372305663070592	3.6907245325809943
-8.179083584059212	-6.337653124942849	-5.245370481397643	-3.6687466554078205	6.891700350174065	8.093395297300635	6.891333185489133	-8.050831711392691	-0.1938602804556887	5.904298323392267	6.3801103183486925	-1.182844949426261	-0.8413885270973099	-2.8965082541485723
-7.829943096614755	-2.667411146753283	2.442616881884405	-0.636924985706811	-13.138677688319465	-2.761456907023511	-4.1123200881247906	2.765065375092407	-7.187004362069569	1.2673740176813997	1.959319029000941	0.26071451429876774	0.16243724666195275	-5.108107992939647
-12.058810656891339	-20.197030439165438	-26.406684258949205	-31.14435447097997	-20.44263990957455	-25.86192536084187	-40.50974641970967	-24.49887521612887	-20.206999381343447	-22.090553543855002	-15.076652947394384	-5.628163709478142	-14.180818318651585	-12.799922399333417
1.1170389222128232	-1.3506028696009107	6.206785219977071	3.41746409025766	8.870112070509407	10.523267589147515	15.780527504227509	2.5191124283481816	-2.2261107267833116	5.764098779699775	9.676537148534296	8.395064743186442	5.076497069925951	3.0577592647873
-0.9632358807947908	-1.5402337627411151	2.6047279063271236	-2.058047832800976	3.627632058771142	0.9787253248109259	-4.424621758302388	-2.7317681402604856	1.1945746904105896	0.4469003210857477	3.346262790216907	-0.9417671356574139	0.16109445179438053	3.7239430393162
-2.74752423104132	2.0322381581806512	6.019613939317706	1.7850331783155184	0.39352185626556174	4.206439135631779	5.523435602227529	2.9336921982924884	0.9242005675794799	1.0148195966880198	2.3105095261154522	0.5492139839258797	-0.13116921934817483	-1.1269532132366753
-2.3226044504784555	21.414233253405964	1.3183861159889934	-3.31451060417969	9.120054942296218	19.122398553455817	9.907106644062916	21.513343376095165	11.450034425482933	22.405446866764784	28.404398743713557	31.413239201841794	20.118510453465014	-0.37961021890878616
-6.352025139853693	-2.682478016141521	-0.826954263799917	-4.376904202709549	7.425699361380309	8.735349706423454	9.120267969137926	-5.501443231905549	4.995255677327641	9.349363412132927	8.41428463189189	0.9029195534080143	10.279619163473209	-4.360151823727067
-1.8582449804347398	-1.9384498770503409	-2.156116021951143	-4.762222903047635	-3.307542001371093	-5.020090821824823	-9.836989184295291	-3.6794018819033742	-2.860761202816235	-3.669473704666407	1.6440137747361088	0.32903135623986113	-2.168570330376331	0.5223377902999782
4.203334489454488	-1.7213280263079147	-1.3782304449053244	0.6491118136560691	1.9125346151820954	-2.1095699305962525	-2.3545257616037194	-3.2572955526946004	-0.9588366625227805	1.911237551776515	-2.3045039303307315	4.136981351901711	1.9365227674787076	1.2397562314998178
-5.176656825935842	-1.4213476657404458	-11.1018703971433	-12.026051150957679	2.240983426827647	-4.993511778289548	-7.714309404736795	-4.871486190343171	0.17574284819254202	1.8978797543109147	-6.005068172100382	-2.186925683308135	-3.126575968085432	-3.2445073024433437
-3.9230305462969515	4.427790491139705	1.2398036753998085	2.24582624260206	2.4727902257569743	3.8218767797954554	7.167052424255789	4.240819985127572	0.02610289930101822	2.5303156181848467	3.072876932467257	3.0152944714911696	-2.9022723113727187	0.3655201546605872
-7.22428681273144	-4.6964280727291	9.379869445243534	3.6788119390008234	11.418831588075422	10.160482614354251	16.095647108333363	-1.9103811270389701	5.155369128982027	5.85896552542394	5.4297864691636315	-6.65589622585593	2.7711950677338932	-9.015110485255786
-8.118235174669842	-7.028856757345586	-6.3063281000528715	-14.39098364997667	6.1749155324358815	0.37154487230727423	0.656335026961039	-6.645479120775526	-8.450200213344512	-3.3608374972440886	0.21985548278889236	1.571053288605993	-1.8531256179290474	-5.758698509384047
-12.65140756615858	-7.535465430766795	-14.78574465105114	-9.90870265767942	-5.89197859460914	-2.0233788527027174	-5.80857101674056	-7.903677731286949	-9.712264280220204	-0.7498004874068858	-2.6147966903820006	-12.276446227174278	-12.063804613257856	-7.052965519155659
-7.432111758863419	-2.612954949668321	-0.9407632524215176	-2.7539502379033687	1.2378017100519654	0.5170147593331834	5.1673571086580585	-1.2599132983116281	-0.5492236535551208	-5.8012854251191905	2.731732866338782	-2.7220854863066912	-0.4659191258025813	-6.257379704873366
-3.9926178757564514	-5.057503176745177	4.412407905734395	-5.407941327084376	6.281190098132425	3.8054845822766437	3.7187953766118254	-3.089892192380862	0.2056779690095133	-0.9150913281098546	-1.3566943937548608	1.2386318713472537	1.297721515866821	-1.0865112158091907
-9.194246219757202	-8.532707886295569	-2.8940192227787476	-3.4212644528328635	5.902794418202187	2.3760794697127987	-9.632539258337596	-4.155736668466644	-1.9120435828339286	-0.7501229362835666	-2.143170294545015	-4.134765403662209	-12.939877137829395	-8.903297732738615
5.9970900331009975	8.935204115432235	15.629214929238271	5.918439429865631	26.78206742180162	20.80443342481993	12.386393399541573	13.475280640006627	20.061413700214676	10.400946066436015	11.577356586089074	21.839842015141432	8.849198371162714	4.088959586076832
-5.644337720955582	-4.251377109459805	4.51560431820774	0.21951431526887924	3.590713866317104	2.068331139529092	4.200546339545605	-3.115113306898764	-0.6735533860437852	0.818102976819716	-3.8142344165937687	-2.5652733909982715	-4.475027885062764	-2.2595229145569142
8.36761632674426	3.760511551796739	9.497922837701312	10.283658357174785	12.163048705748881	12.644346579957555	18.30172660913283	6.458632871888303	8.3537710034221	4.844370423650555	9.24841799994426	11.508318201917854	11.264115014069615	9.03127440224354
6.435589213452946	10.096430819729745	-1.0314476236018828	0.5756623169835149	3.0740012424251906	25.09314374266201	21.369630984976048	15.319811591828872	4.931310542514329	22.192353291876767	27.206426950215594	9.793144999551634	8.820696576468777	8.208341107582008
-3.1962484407246112	-2.8471846032691213	2.020247045589954	-8.396531879747181	3.5817259661103122	-4.020939785750039	-3.31812652422947	-1.6624376330304798	6.625604946903194	-7.10399014787489	-6.254853978892888	-3.2228070721433233	-5.177987060489729	-1.1039618009733436
10.647055281084148	14.353883990087178	9.115871017574554	5.779176633378778	20.426382056222707	8.224428994748743	16.265852030225627	12.871984379576686	16.099195226490316	7.093486582610923	21.928967650231485	21.82092789393495	10.676184037715627	21.1897016951921
-11.954383786850357	-5.598148547958015	-6.173729913604778	-9.705458499498587	-6.677313608224897	-2.824351850693352	-9.978266514866476	-8.489138057610653	-6.897774418109517	2.4846274331400737	4.480350923642206	0.4055798146016192	-2.173275687540409	-7.906628057565915
4.849256635236636	-0.981447007117294	2.210522625966662	-6.235229326440942	8.887205250442143	0.4949713319345203	-4.834918947118401	-4.032266392782287	3.4268725582183843	-4.332142053391541	7.1899070404105725	-1.301394295005612	4.9476058006473975	-2.746543902504548
2.133523097911925	-1.1963898473008823	5.331181531541631	3.790977711690965	8.798631133822706	6.909527174865054	9.023957282988318	2.320810858554954	3.7640916048547086	3.9666200422215243	-1.7496943370357216	0.95460514031444	3.0114263857437	-0.6851834864703839
-3.279810175105539	-1.1425103904066796	2.3008313773501294	0.8968014185424067	4.625805350536107	5.852035756493351	4.415880755669435	-2.0384355697203023	-2.4472124261648935	4.118096218678414	13.094912745774865	10.575591254240074	6.682239096704277	3.8187898639181044
1.133093388381921	10.479609526486342	6.167079826291875	-7.060222954587857	-2.9317662796185537	5.567520754597484	6.313108979751814	7.2496677169184744	8.623314054438195	2.18965277518597	0.6943554895702172	7.073156791259161	8.12283219902091	-0.37330616365615765
-0.20451780100019268	0.5759942836999725	0.9782827336923321	-1.8532882612007249	6.234815981926911	-0.35112028731105893	-1.3163949570531082	-0.9328606190162085	3.417239175214162	-0.865183803475023	2.942927683713002	5.749317444612173	-1.5540398110115148	2.3468581327826867
-0.6333737849266325	2.593740559718002	2.5133444709319672	-2.0059924308359554	4.41415193783308	1.860838024644197	-0.748478183101213	1.658791237463567	2.0932057333397003	0.5970684514089782	2.8900825882125067	3.6325422960996456	-2.569013589336974	3.914160769441801
-14.036914440207648	-15.066770269934475	-11.056061792151581	-7.529269849177733	-5.2715102322743075	-5.696449113284665	-11.554920668660118	-13.53866234957851	-5.481059908283383	-0.8965672410364918	-3.2804176686378286	-15.59090514514585	-14.481357273858011	-6.454228449042819
-2.7495294750960033	-2.8194835344844393	4.793133357187177	1.7903397831939234	15.453489881935795	9.64241067064442	5.875352042624631	-5.516664179929764	8.330587575516164	-0.8175433595845253	5.67177637490749	4.5291199883437345	3.1418072621054765	2.60665071090859
-6.882887143130672	-3.2865496358189126	-3.826304302063029	-8.146302531365272	-3.514086913541902	-2.207674201492971	-2.157840478730465	-3.713184830440302	-1.7168586499116238	-0.44160338243164315	-0.13815351173570617	2.206251328155903	-0.0785056259875662	-2.7129370620135993
3.7461963609959428	0.014575188519329771	1.0966032145883557	3.8501995087621386	-3.844326850304361	4.083455570463736	3.0632059014829696	2.9098197523814107	0.7169031626850257	-0.7066740169228508	-6.7634705321445345	3.1825724209962565	1.95636328402225	-0.6883067413435203
-0.0413436139512282	9.178284416752811	4.076661172512649	7.8103462142392415	17.171329349559148	14.835320189540969	17.148159674059677	9.086675576879177	7.631236642950981	9.987909768591683	8.430837047325548	13.520343795737068	17.80557960208211	13.794034501209966
13.17359694323667	5.046946508367998	2.6692088898080772	4.309135528704429	10.303234406746016	0.48121437472531275	-2.3136204569974774	6.846783322792786	4.435535872695953	5.100510408208573	1.6844968671963858	2.0985255270804024	1.080427953313694	17.8785964111046
-2.2138022239229413	-6.750202997606832	-3.692125536894908	0.1043584857809643	2.6972981714418913	0.7785403533081716	1.570549626317924	-5.315573514926314	-1.5485593030622211	4.215396427875047	0.48395012932037745	-4.598564131295577	-8.438661939667291	-2.408252453862974
-17.085247493025527	-15.55541765910146	-8.890877561544714	-9.83508090330482	-3.204401693116254	-3.825766741079538	-9.018087834453116	-9.56953157335881	-9.739837714030577	-5.849655634258557	-11.451578197627796	-5.918521132945063	-0.7419579510563148	-14.735352994207956
-7.218472018077525	-3.45760598569185	-1.0020432499215146	-0.13937406479209477	9.968227029186375	-4.893402535915131	-5.099307629194305	-2.9837851612280764	-2.844000347958927	-1.974252806494384	0.19608537962496664	-4.758059991926295	0.9260963975536431	-3.8720423370587636
6.81496258020887	5.473849836638546	-1.8406711611320516	-3.5742981113140235	0.16353456293076288	-6.5659764298245	-3.3411336760547123	2.1326490633749753	5.5389124757561525	0.4238263436134215	13.635228603336726	5.496057741289657	2.8198057291472396	5.273228486684572
-1.9796871185559781	-5.277870457809549	-2.5928966324744858	-1.0470224731641482	1.1582728141239722	-0.6149951212988041	2.242921646952022	-2.7247671393775597	-2.524041791259099	2.570819219186332	-5.55705348065359	-0.2241759413349063	2.6556071506749204	-0.26451912185865817
-9.489753561109389	-10.95751498604584	-5.8705862369287685	-5.0377250573378385	6.545927814147543	3.809080983759584	3.2789285566539523	-9.762233248857008	-11.39857059282556	-2.2778683866178526	-2.1656708939071843	-6.422736339814645	-5.201620395568736	-13.871642650866466
6.301790093715438	4.8983896937146465	8.112087786328466	-2.370021899654575	10.279693869122001	9.91792763895514	3.265887890784551	3.100924631435249	5.1650932778103975	0.5249585260263459	6.987515514379827	5.465836567337298	11.85127197411389	13.023539686257847
0.8504814077312888	-1.2360447891212514	1.231279621273601	4.457336179734598	-0.7247561911405417	7.020459914775416	3.711007369208567	5.681462698750908	3.4164819172349743	6.429595227575349	-3.818051500997786	0.2653856046136268	0.27738650501488676	3.4131658815572354
-2.4387969619737055	-3.8014446524905092	-2.298964018814405	-5.149724486858678	-7.927482638909452	-0.8559841475704166	-4.985628647461043	-1.7750124852875075	-1.915556491166659	-3.762276724666483	-8.18379161979715	-9.050257221857294	-9.965990425518365	-6.59816894029723
-2.7664580442000686	1.3806348783940727	10.257927925802184	4.7227376976423034	-0.3883718232978826	5.547878586609247	5.307818709888264	3.77533314339104	1.1838700251295722	-3.0304283564145997	0.1912634277622684	-7.58278091134981	-8.884716818276207	-1.5537670573324611
-4.560471122533469	-3.7729377410701423	-2.9667844666903536	2.4361293824473367	4.900978908166505	2.976942239394583	4.953856335061454	-2.866183501071173	-0.86833388347334	6.483355128768118	7.5461111076408685	2.3214224474748955	5.82906897973251	1.3801119963410384
-11.58264019252489	-0.7127251264379321	-0.9144072566560346	-11.207219964793927	-3.3288900435106474	3.0342938796232075	-4.704684020615291	-1.5821498287597604	-1.046684143913369	7.815297102331527	3.8934146906450118	1.4917722051386093	1.0777367527717592	-14.93833389472112
-6.769752459233767	-1.3992905342872903	-4.194653925575764	-15.328510007487823	0.028930566739901284	-5.725232254339486	-12.507607401315548	-6.658069059183516	-2.8938729969985237	-6.88626859507146	0.5288042226675058	-1.304991824452202	-2.383527250723594	-3.6206521160566694
-11.220305550012064	-14.00190979606392	-8.139478014387896	-12.032096688583449	-3.8899236799749253	-16.438217454674756	-28.8892898635511	-14.053978160513486	-4.930062527612504	-0.1781330407408353	-16.476495661953145	-13.795482603909795	-15.829518232541423	-5.375522124655068
-1.4435768301579837	-3.9128439053395065	9.355402785839901	-3.3678426665465073	16.20994608762531	10.713295959006402	0.8765619182233533	1.3914785805308703	7.844760366976049	0.34888287544885	-6.453775743134158	12.916394855769965	8.55190776609582	3.4123232159590127
-2.602001352677033	0.5371710056062109	3.8092434278079224	0.8862629782281694	4.979618915134476	6.061903326024881	6.289520653971026	-2.074372918196209	3.2569345841764954	-6.969661628336575	-7.204929073976698	-0.09139901736898587	-3.047418669979699	0.6151430112701247
-14.773168742948195	-3.7066581350811783	-12.057465285311352	-10.978397574448133	-15.118729034817253	-15.594693457421897	-26.77112970966569	-10.60670587779964	-14.626413784818206	-3.167985267230218	-15.112918480876186	-2.142657011462205	-7.665716672107862	-10.784692069518295
-4.859355080777365	-0.05432552282953392	-11.04534728017667	-2.386220916816417	-7.559134312220049	-10.130491901438422	-17.928918535661577	-4.23986926310126	-6.570694789083522	-3.0823629625927813	-11.708565857525226	-1.5024841743712163	-0.3634490549143017	-4.59973752030475
-2.927944530122079	-2.7493673442039275	-4.855440881050172	-6.586398137422484	2.6363386290213806	-1.6331224643254925	-7.704651951607643	-2.837537039142968	-0.8311262109523381	3.868344787553927	0.20027493159525156	-2.034141525994806	-1.0436141365688716	1.5264966687721426
0.7785804745671487	3.9339811737047223	5.111019019497539	2.0374243889869312	-0.4961929659305722	4.699077652645972	8.756448880364358	5.8572349851118775	4.047502626400909	4.213264478846658	3.380292732838107	13.739241769108876	7.331744569243699	3.026087229452884
-8.824553566695455	-4.108765191177451	-7.798906626393917	-6.938591233692027	-1.0021164532884042	0.600851287587611	-1.573730725474581	-4.2917963883023305	-2.0152602300009144	-4.623361603355937	3.3158072520304747	-0.1686940305603696	0.39641259974452697	-5.532914145931719
5.790108153937537	8.364615828942405	1.653714688335679	-1.3648789888620532	0.4695080638284071	-1.199878411828635	-4.630492848399217	5.731221558948396	9.071044887578637	3.221642638326405	9.04558797446802	8.855084451468452	9.973493615875977	7.347671607809951
-24.752518451465	-5.700066015670064	-10.3750303526141	-17.604545977115716	-20.57939088871001	-0.7843337039135514	-7.900101868575392	-9.890391519434393	-17.009172321019932	6.744973548006791	-2.999945574437468	-14.778345395558524	-3.5075381317076335	-8.544824334783245
-1.228320200536233	-6.43021078319713	0.4790408497555843	-0.9769969048613689	1.187384700434513	6.369464765671204	2.221785849381439	-3.0955507311753916	-10.727183634177191	8.965687080598489	4.506090625546313	5.950408406022348	1.4654093408632625	-3.8772056504541803
-1.3386278210789506	-0.37527274512388176	-0.20106073521988482	-0.032776733298320065	5.081712122614174	-1.357280396233325	-1.7311925508549515	0.3100625672500093	-1.886123423573274	-0.7304236746407448	-2.1526555655859054	-0.6328818079150692	-0.907323917291428	1.2040702193018227
4.38866922393115	4.669162606949584	12.499561355405842	7.00094850732656	13.979586355230355	13.834137848713329	14.535241828868708	6.561746807279477	8.035177574631978	2.671729705605438	10.234467062075288	12.64579254144808	11.312928885534959	4.431930600283724
-17.80691183981535	-2.8688135464786115	-10.74713973931981	-12.141146236272627	-17.063886035696278	-7.06052888479049	-11.523916071655949	-4.932960797951003	-10.37726100521092	-11.096350246893847	-8.646202766448207	-9.215205831062512	-14.839638973934314	-6.641159161737895
2.4032613725523526	3.252876821067456	-3.059925618432508	-0.3856190615484322	7.2846385356902505	7.344729059340797	6.867552068970643	3.628339182442637	2.4736232413143657	13.442104420958605	9.402206052055838	7.481243001063052	-0.3328989769736349	-0.23705476041813678
-15.540696539925035	-10.595978943423521	-10.392544321814022	-18.742968485599633	-3.25900821945963	-10.09420533358424	-15.189138556270668	-8.470337548274813	-4.80552162143564	-6.403611317539842	0.018587694282767173	1.976329800220779	-3.537884245098058	-2.0550964101552607
-7.509619641111782	-7.030073096856008	2.37949814718969	-6.153542779990628	4.315332699558962	0.873979402878698	-5.034681396528331	-2.65441710556099	-0.24728696518306606	-0.5630919752004067	3.7983617832105177	-5.712248957196949	-3.2410602139287557	-3.090688066600354
3.3694971009144057	2.4729492129162667	-0.542326956770084	-2.5164028773661973	4.818990184365132	7.814604571601795	-3.8010398565734183	6.69220673071172	9.629858485314028	8.19853205406964	4.160539464785064	12.360055307682307	9.634001744472842	2.0755741042597324
1.4960388070766053	8.945836140735002	5.895146404920167	4.978717895774936	7.5817080496037565	9.332906683096153	9.50019751519557	5.482073509258246	3.4918707333857237	9.418951756226019	4.040121554167574	5.824034989309021	10.334628613214432	1.225308458393457
3.37292532400825	11.042601384297695	-4.2709824859150896	-0.8315188800718286	4.529339324745184	16.766919705537887	9.067816501833383	12.883455311863262	13.408221136609797	20.221179833094347	27.10447672963268	21.457955411173145	17.967285027401704	-10.390396536380427
2.9206806944473565	5.31493183159014	1.8710381120113073	5.553361469850325	-0.450378347049348	3.8493870283169374	6.186531543545652	2.105940775074254	1.2288352702546013	1.843357158300418	2.9938652184930925	2.2292042470360403	1.3147258231482226	-1.129276596913567
-5.546435560791732	-5.392026883755815	-6.014471257694848	-9.845279045369335	4.425805086858447	-1.8257399441885866	-4.308103944525623	-7.405965813151716	-4.762851024147348	-1.5537359185355604	6.85923873222567	0.49139915018415187	0.4102744499312537	0.2466321861502539
-4.3389854443489275	-3.1724931260901648	3.985222401315107	-5.870161507726113	5.380856793649055	3.3890891835368966	1.346443783609614	-4.931943111558711	-6.268749088926668	0.9527478208096405	5.234907418983453	-4.036271191235758	-3.8435008270159283	-2.183150085516415
-6.285413410378519	-2.623355887961799	1.453921970793579	-2.346379400664718	6.413114859396828	3.7777394854509225	-0.2444244092958386	-1.7140070422552396	-3.3950334440089405	2.515150210863207	0.7594046202688317	0.9837517791331364	1.939507531454236	-0.9013877356157005
7.378838148537626	6.401703513312842	10.124617499277091	12.723421967150433	19.748601956031546	17.84632316989614	26.018793466869838	9.757005221185953	8.417604239048481	10.690404158040154	17.47355805721105	13.446519264336	19.423568169042166	14.329625984582293
-11.42753269523242	-15.967248846746983	3.5731892749592844	-2.5349149085782345	10.122498063184615	2.3332335146529903	4.543091831380256	-4.303694032694617	0.16148145775403738	1.5028165283485728	-3.0668262110768696	-14.706760169315773	-5.926923782081087	-1.1548786489556822
4.031345177816163	2.358273108410338	-3.8702591358627587	7.69375628368336	-7.536381653507566	-0.9922989652163279	0.14247790920335315	3.0601429391406585	-2.063752364365512	5.970528135097564	2.2617002777602	1.9535877324823123	1.97557904905667	4.281356976017026
-5.407074247275389	7.414821718967278	-0.5423964777588087	-2.037013330316334	-12.775434675042872	-5.050969393515251	-0.9094562014445785	-0.5578559624587678	-2.27358906637789	-0.6751692417603892	-13.000110864655978	-8.77679491193341	-10.051524129069971	-7.500667964137537
-4.266311053936179	-3.4560452798664523	-5.0777870306822654	3.9162193890659305	-3.7236526363224822	4.157140395728487	3.301672082038354	-1.5156770025555037	-6.785853713652101	0.019099626057668354	-6.218659906938001	1.8923020229080214	-0.002517096339099294	-7.2720302184196575
-8.046132852713672	-7.811876417196705	-10.35709194822418	-8.965807231292617	-13.370328044233894	-10.016905243626244	-12.906864905733636	-12.981475848746843	-11.982779021239024	-4.8204678305009345	-11.361899678497117	-10.231320424320689	-8.971864582675847	-15.753393654234994
-3.0168843053012075	-2.1614987120949642	-2.2511506499578884	-8.843437744373265	-3.982494004110511	-8.155874832607973	-17.139910282082397	-4.37575077467893	-5.232142439562229	-10.651073700921746	-10.351656422877383	-4.43401745052276	-10.72295243620921	-4.866111762840644
-3.920121150113173	-2.1237339407817832	2.2398447046997854	4.003753416086788	7.356868237120127	13.914232915217958	12.046657864921816	-2.2018186751764737	-5.811893812377602	-3.640445685142503	-0.5902795262526901	-7.7916812743671455	7.432501934949487	4.701797550869209
-7.315434469875952	-4.578821520810699	-4.2104087133280546	-8.572840356955117	-0.022868372301480592	-8.737932614185993	-8.190803114828265	-7.045225767694773	-0.9228195141950837	-6.360062102203031	-6.393271084657792	-3.6141393503863335	-2.6718566390348486	-3.4248068311352586
-16.491652733441033	-9.930988275696455	-12.526756499569258	-16.93371820453686	-13.460802307193967	-8.50149751815388	-14.650023678824125	-13.382263979434084	-13.319582293501583	-18.00749252936419	-20.218940678326607	-10.14543896198414	-9.054268804498454	-13.433075811637295
4.7550787903303275	-2.1845679986995594	-2.7345006459321177	6.980116104167185	-0.5565473666673152	7.100562995009527	6.837610540908515	3.029932981398931	-5.141071598484737	13.125503252921677	-1.7006982934193182	-2.0667772173710603	14.000261484302685	0.24401371451371637
0.5871970248886813	-3.6453927307959524	4.673458841144135	-6.252159246109061	7.342860671058376	-0.6633427817070584	3.323383552066192	-0.7441674845138608	1.6538323165105497	-0.5201471875581917	-0.010806059415952338	0.1629886739689829	5.413320322989381	-2.306038597261585
0.7636522608899382	18.857510702938942	-7.810062586658382	-2.8987251550275093	-14.039841297205093	7.652601732873556	18.715311889524614	16.848037688024636	-14.581033108791699	-7.847125708729631	21.495615680639613	11.708968847879655	28.470109343807366	0.9442109762090076
1.2957859642641585	-0.8261648166428098	2.253965110994657	-1.1861341859358696	6.246650710244688	-1.9225262047534692	2.3028104157779636	-1.0477192735522205	-0.47904798396762704	-0.08870128514236923	2.578309330963147	-7.236771083909747	-1.5627737452110102	1.001305222108291
-1.2418698237450367	-4.3890937814248385	2.0201489453369255	3.832467742229011	-14.215163398929958	0.6825446408687386	5.195894601452468	-2.8404691797987445	-8.560488858243238	-5.214412118896059	-10.121558328771421	0.3795991304795019	-2.5932485804770855	-9.285632410546977
4.677991673980901	1.1255170766469504	0.7894911526553514	-3.1776675125515816	3.215531528953999	3.126410232967732	-0.0011030957775766909	0.6466974357464225	-1.0844640417503437	-2.708259455351518	4.51838988486909	4.827657049470413	-1.0624371357225153	2.6765838977406067
0.09018537265482406	-7.149376087733891	-1.993512337969756	-5.17529351747669	0.8381197138120374	-2.8715182059934232	-3.9935517306794375	-4.43943813761237	-2.8227329924310434	-7.401367976818673	-3.2284675589904865	-8.647847789121402	-4.9170339200799	-2.7759543400770994
-17.798188771654438	-6.865032570825403	-8.5064494930545	-8.674046323490831	-11.612615902116604	-0.8969600861855005	-2.24852980588044	-8.002471606002455	-8.626491149603897	-5.175228475640427	-2.6398715667735053	-17.349233255645302	-6.772846690489068	-14.96669371375761
2.5492760152689105	3.4211807419369165	-0.1360295529278098	-1.2212722209923723	-4.160070752749225	-1.5681363599981204	-0.34610015059444793	0.5091475499887489	3.22138856662825	2.0760007183395923	-3.9220059056110137	7.246093645764808	1.8044014957021728	4.747172706744322
-5.769246228050406	-4.181086251447987	3.2585070915255034	6.223783470065593	3.266759536175255	2.397055325997541	-1.1323824885956975	-1.8739389064552334	1.8224371352998943	0.34304017925545066	-3.3478092008146114	0.19345798091900987	-4.447824644429691	-0.9969223380664902
-1.9885150093254191	-4.672266894256936	5.952869015389839	0.9388504532624738	1.8621192613159088	6.012837642489494	9.395990622218525	-0.6199391063618915	-0.8511752462608708	1.663782273022751	-2.003992322482459	-1.3911896581404257	2.503425230177992	4.029241990340836
2.0703601730385817	0.2453956397726067	-1.886870637038457	7.1088255480617315	-0.7533584724886814	1.7024708545133553	4.335470522087219	-0.24180705346641967	4.095188188356954	3.0038124895385794	9.40778489154066	5.994122459406941	8.221967978760988	0.34213811869105387
-4.786179415379463	-3.5498218120718237	7.046671734539333	-3.442481561862341	1.0248827038969375	3.8385029757553695	-0.5511583103909675	-0.8578880848347687	-0.09339508865038788	-3.2603165043939164	-9.393493814660493	-4.615919637497699	0.1526800994759009	-6.497840263914852
-9.708648260091689	-8.499960317988172	-5.44573423701246	-12.544371617026625	-2.0435824805369855	-3.8570875943624543	-6.737189003986519	-8.065979508010233	-7.65281587466659	-4.9506073696144295	-4.863522925909295	-6.044763725864228	-4.137312926361459	-2.7500610762168094
5.85114673421365	5.688867704612763	-0.4677969681847115	9.458098625162116	-5.7199699766346415	-0.966303788665581	-3.3849165065987954	5.542694000738688	5.7285398580052895	8.076366601182075	4.648619949429183	1.387711463183028	2.329293970690045	6.439928458296469
-8.043921404929534	-7.615913115828798	-14.524920551365677	-10.271162366516256	-10.318832472124926	-9.615721458341485	-7.484793846047059	-14.984536397130913	-10.30070677794957	-2.610883872872575	2.036180120033	-4.24330382987321	-8.58920922256347	-6.319984609070169
-18.289439689848365	-7.114794190976413	-28.816935357549042	-31.419895603542862	-23.81255949872574	-39.505452684753614	-51.11077423303568	-19.786959091365905	-21.9373655633531	-20.661776964606105	-18.370175369480254	2.9962849402552334	-13.579477563678639	-5.654378580388912
-8.684519811429384	-2.5989608835586613	-8.816273052836344	-7.865873032818802	-10.438884232448126	1.7232811511182389	-6.1110871562307	-7.024422209775093	-3.1291753553989317	2.0911298786067354	1.193802752421411	-2.066386576169153	-0.4168437198155786	-1.4954916605531416
0.7495053819393942	1.2709879706980038	9.081376423727315	4.05274807467893	2.181965927211915	2.039207204678162	0.9483960434309021	1.5940051518206104	1.8698954590918706	4.9024616814223725	2.149952824160916	8.08570876880296	-2.839554955862157	2.1539055043657047
-8.14059375219474	-6.170791619845347	-10.721491932394777	-11.368892533469717	-2.1648474182495154	-7.308404077293584	-11.390769416166124	-6.534392422299023	-4.491026478107628	-8.253722206514714	-4.234215391635165	-6.26073354658158	-3.5520862708180325	-5.524312939155295
3.8206828187731015	8.099143194964629	2.7510453581458965	-0.44421693802926654	4.077927111601152	3.6259974220678255	-2.608434879175854	6.418545418840977	2.287904692609784	-0.8282751141248288	3.042921880227239	3.8269649166091955	6.849677479897822	-1.6108515294948567
-8.427128657227788	-6.343885728873614	-10.923613372478291	-15.604710151756574	-17.821038744434578	-1.3492323688729189	-0.7232922012916762	-1.6189260100123162	-16.369954609860024	-3.282258081200391	2.609542832464075	-5.224718341121067	-1.084807722556249	-21.20980209789729
4.111853192257536	0.7312582381974032	5.028898501895623	8.94985656911009	1.7454558533723223	1.5227311875221468	0.4440640906561355	1.026180843487242	2.4270843764974614	13.519860526758778	-2.7671261867213173	3.4742047642500005	4.8884236868692845	1.8663203174685565
-1.1641424562626128	0.4031228652122952	-1.1425151858394411	-7.0636443628245535	4.403087023050624	1.4873125390480726	-2.9291921801427625	-5.850137381125636	-0.644765932049695	-2.0204422461929163	10.385593132402288	8.084051425570033	6.437100533158622	4.356754070306357
-6.646671012686258	-2.148960586311483	-4.467610097978906	-10.035388714581067	-2.4765949233140536	-0.9104611197528097	-6.270721587412935	-3.8369284073970746	-7.012736537864827	-6.368304340654689	-3.4988137957713143	-1.830832868818846	-1.3079130059032167	-1.1466226609263346
-3.5449074452839735	1.5180881529060846	6.450544987166714	4.168854986617018	10.56598551752068	11.943139029835683	17.850908856720114	4.262419846189275	7.391649785956642	11.060279621917884	23.657758291056382	4.492426633430974	10.487103890877727	1.187608474114571
2.0071311275646733	-0.8539958371423638	4.8788258906796065	-6.567637797774876	-2.168384408969574	-0.27878467462056583	2.2117524063639813	-1.0926657671136266	-0.7794763772663098	-11.283598836105497	-2.5432970562162067	-6.033305999785347	-5.047751144835836	-0.09335498871854109
2.5189929337039456	-2.044257581838845	-6.362308862383033	-4.439810976223971	-3.1641821826127354	-4.565158225147295	-6.740235948806542	-1.7253099573300958	-1.1158047913796156	-3.732664015269825	-3.8406679217901165	-2.747190455000682	-3.748050607503935	-3.4586579157395527
-3.0312793243671003	0.6536741139404794	-5.111648569208597	-8.386889933277871	-2.052733749942979	-3.7778118478702463	-5.141289629112622	-0.9233383869074433	-5.78879715294077	-0.08999808490498065	-7.364258074243324	-1.5206794215778254	-5.251807833618154	1.157913779845056
-24.610384169086338	-20.907250957685875	-28.023224301754592	-29.175432040725553	-21.070032101235274	-22.85261017996817	-39.66798255132313	-19.98661875540005	-21.732368424689053	-1.5067027571308202	-11.166591833173515	-22.69072558473324	-18.472262109379468	-18.985065687445104
4.401854705865579	5.119459338454627	-4.0649381095113375	-2.0623591182291507	-10.764641550387363	2.3730709155079985	-8.782737327165822	6.689284663173942	-0.8811794818388639	1.1753328604936548	-1.6883855565805628	-10.485122225899135	-5.811916462502156	-0.5354897830672868
-8.39099603414627	-5.758278456473744	-6.976114806162277	-6.583466246428523	-3.3794281891410423	-1.3504547937042475	-1.5540294690099907	-7.320235843222788	-5.560227910585013	-3.4851445570716266	-6.739705023387981	-4.359558294749835	-3.1703911233641837	-6.749166350196682
-6.964722978813146	-2.4102498415864217	-8.649718259495682	-8.01522885196927	0.9798221811228877	2.796040671095108	-0.7353975212268743	-1.6379568058225522	1.618792636230963	-6.330069796845376	-1.3694036348074865	-0.8143392291974597	7.821359961087008	2.3163489997952733
4.953381512226192	6.309863092014313	6.84803018123993	-0.4797068450380555	11.214591416959692	6.565636152327017	-0.3415801028951077	4.245725849651239	4.944251782668794	-10.404214401380457	-0.11395420675284024	-2.430096123994189	-4.541339894065548	9.849779475035945
-5.034411198592092	-1.9719572595494725	-9.398926704923655	-5.516382557853554	-6.285470160081085	-3.0506817819783136	-6.922105953973844	-3.964481233704503	-3.5213859063683604	4.717197058836378	3.6852496409400226	-0.8081510131485818	5.400716772804973	-2.362003339271622
-13.930663681258295	-9.924095932632682	-5.172889232143237	-7.398576956134692	-1.9510419716756404	6.766578610442127	7.076175030691453	-9.13324991671663	-5.847361892717913	8.81989850519527	4.632437378576351	-3.558350328887058	-0.39844943103280395	-7.237894793020642
-1.6714340030349761	-4.702786704033844	0.3600517516130375	-3.3693607648646946	0.24775510576337634	-6.2069973525394655	-3.6580798958640615	-0.8208355467361397	0.16064578710911695	0.3228390934522694	-2.313822265188308	-1.3091724200146126	-1.2366255841338858	4.931373706346838
3.128602727674091	0.694235612559132	4.886561350361985	2.1275612700847475	9.726347306024023	12.567280911405012	7.851395613720393	5.429756824153124	1.422784758833639	7.650655142488878	6.199786823746029	7.050182602552272	7.456544072249538	3.019054195060714
16.295172963405403	10.967883668800384	15.15779515620749	8.956084184140028	17.017809745500294	16.87997615874183	16.849505334453067	8.470106040749556	12.582381202041294	5.784555138087743	1.6067493635802212	12.276580421208205	7.994167556381203	10.97180479947148
-9.53550604709902	-1.0275096853504135	-8.491289777591907	-16.74793571129296	-11.746661795451553	-6.81790357078237	-7.924112386107795	-2.451554363757203	-2.7085986899906445	4.758818978697567	-5.16104782274828	-1.234485108944689	-2.7226601515530713	-5.6076910707527
-1.8698970259538386	0.7448351066743666	1.641332282306022	6.422176389980637	0.08175690134174665	-7.120808159714228	0.32326674354055734	-1.3214316371052652	1.035310433844497	-13.313463825016237	-10.535481175051693	1.6723259373970516	2.474444038800797	-2.113965040596053
-0.3727812579721659	1.6221820821977333	3.0785832801719577	-7.686707907141979	10.394677745233825	3.7130607145616867	3.5980605044059426	3.817236726345863	3.2814864074168186	-5.375748063979136	0.6817680513929361	2.039047889114248	2.1414164326856446	-1.2524838898884556
6.869911400856482	1.424753976839075	7.362891041769536	3.2018160878488424	3.407491877624658	6.084497101434714	5.532911089200902	5.543392407204894	4.197844526737671	2.8013234865127985	-0.24060778790738158	3.624948086050117	1.1785833826107137	3.831618794131897
-8.13675536307548	-3.489077685210207	-5.195096056530809	1.1532911482745627	-12.31309505127102	2.0915677031269624	-1.2245459231244666	-6.621087991165949	-5.9348129620526775	-5.969552987479499	-7.18086084149022	4.734861170204865	-6.691873782984309	-8.661245678039274
9.678167799700713	4.2288874777498755	7.808869829225526	4.9057281655822855	6.9953411014592515	7.785751665524314	6.035146911182109	4.750198038524684	3.756487123343268	7.9501159248623665	9.90805372051361	6.063585281535197	6.249726090535997	4.504589141768139
4.578212472155674	0.12053056244495257	5.759552527743186	11.565852632025399	-5.700807139261232	3.309567862112995	14.169644328763813	6.697439776113984	0.6993117830640346	9.326440427626173	4.471637340826024	0.3737403850826902	7.879049853254899	-0.44565599168181874
-8.170976271832032	-6.8116681407566055	-6.35240668707949	-3.4388186166485455	-4.139830621500055	-1.7416109508790065	-3.2015016894232415	-2.9919764340449984	-2.6711547613875632	7.410111973988138	-4.404881096633688	-3.2074500677552162	-3.361470520010972	-0.5748261473776474
3.075729602522561	0.23633802340481028	1.692164653442484	3.0166242873082063	6.67130857560101	2.7351725941560825	1.9471144956174327	-0.30651936980501104	2.043016912950161	7.478734787342147	6.810610714392941	6.7811390276046914	4.661481874485275	-4.8881424368909006
22.21810715933497	14.526849337025695	14.035842013621059	18.26338298625824	17.139513861768638	21.860318862143387	17.731378926854948	22.97771358727927	15.758219322407973	5.179975738321519	5.853940494697839	24.586245164396487	11.003200578844059	20.699728791435394
-4.5446266209253565	-4.411575773718413	1.6092877024819736	-1.6918510389373806	10.866888435403176	3.8566681044228766	3.5790140815165246	-1.391152471103893	4.7091680313860875	7.315538536853991	7.9211116200001666	2.2117620156999056	-0.2510205763971871	3.8312197455768318
6.129370455121459	-2.7015402614796695	1.4364528158084668	0.4666014930825814	1.0808360259991703	-1.9022750614966812	-1.5800973149393183	0.4160414625571093	-3.0633617657061047	2.357769283227607	-7.978536571091867	-0.9979979475976827	0.7347865418816283	-0.7656423526894117
-5.561978449099103	-6.388978508911501	-11.775709636230767	-18.820526796594606	-7.394333986008607	0.4538788411298939	-10.17651346903278	-7.491085498657077	-10.249949554527321	-2.8926235753393454	-1.3460464947461008	-3.754113976395558	-2.5398096434763398	-5.264786985404354
6.729523475107223	2.6971727098600597	19.22650989118117	16.999267307798746	21.320597244647697	20.957376750871642	25.614078929707613	8.386551050182991	13.159969686024898	14.419689121768215	12.975425592469923	13.915731518612647	11.092832055966642	6.105894749755421
-7.458378405808983	-5.924533974184634	-7.041043173466729	-8.20857044048678	-9.893358387482321	-5.071116280939619	-3.3060676534533826	-3.9735904354640366	-3.0183032931675284	-8.074450519263886	-2.027427308042429	-9.462891352707553	-4.799863442486117	-4.647470546429438
-17.841948673682328	-14.539789458312995	-9.20056789279483	-18.085681894501477	-5.108317597186354	-12.09209928980869	-13.007107124594963	-18.204900117926673	-9.723149469782467	-10.567983938155027	2.276012501716725	-24.611759638070637	-12.671670671539157	-12.202680518099394
-9.909024278957439	-0.3761680967061429	-6.7182021745904095	-6.468605810670196	-7.287126408229674	-1.6968427750728823	2.9153411408833043	-5.647524233591336	-6.766427213767759	-0.6859318685133392	1.077926772538234	-1.49742511753999	1.1666688289078413	-12.78144756978798
-3.6551977772467277	2.204017528809545	-1.9385491780821964	-7.204856648778249	-1.0236079196022774	-2.59023720398879	-4.013909646937839	-2.348134031798803	-5.69651640010834	-8.89281851524245	1.3684728571330362	1.8463246568516138	-3.8645819861315536	-2.941298072751471
-5.97473474271585	-0.7333507573045949	-11.463267598114086	-5.573167360377281	-11.694937745232107	-2.8193556821759715	-0.7688297443653536	-1.8049773087189451	-0.9022821624063108	6.391632554718946	-1.328338296163492	6.214708740621092	5.476817247244924	-0.8378260216283616
3.9311817590563454	0.20153900959074675	-19.545728444949283	-11.394041127241255	-12.59523299312832	-7.137835527858064	-18.580750901754474	-0.48663059664585445	-6.8099698823621875	5.593710736620756	-6.3843903599928105	11.951996605591374	8.980444975835466	2.1697178895434353
-2.9048496160260937	-4.3659800804680025	-2.240967568369779	-0.7084985862722135	0.5815889844715962	2.6810173078023816	0.6400304899461959	1.1102898807828068	-1.4384541156987678	1.1311762055792427	3.0179784164437424	-1.8349715668011335	1.7786018585971224	2.286165796941384
-14.517571490524256	-6.545917550415327	-14.00973138502624	-5.396996697824485	2.042643342310402	-0.08538917355822467	-4.245777322372654	-3.1956143398222383	1.6950461450604493	-5.042277981056837	1.8604501879294932	0.6682878281618159	-6.776569131517533	-2.498954283483265
-8.18309061053934	1.6608604574359895	1.3704265524086865	-6.727953713301125	1.059951061016984	6.309896292827552	7.432510969166864	-0.8379098509651276	-7.206180453482254	4.0465818772372515	6.7268508510026095	4.218300349961131	3.30209471846644	-5.647518467300501
7.475847439525241	0.1633823459168173	4.617150105902402	-6.511812209446387	-0.8998616015504521	-4.836469346921252	-8.086795145238813	1.4640351505147917	0.42170135128275976	-5.8281571561374985	-14.206279109635016	-4.856576544289178	-7.2192130230477245	3.8947175313344458
-2.0872924238027273	-3.776414587097666	2.406455748611725	6.577453514756236	8.697099611024615	3.1528099454492993	-0.34119428630327103	-0.6818485203111503	1.6356683403603562	-4.15534817611195	1.3692679605810187	-8.073346263392303	-1.6659231467758246	-0.3345848539193608
9.815801528805316	2.7153692091495776	8.878221610875853	14.642221880735717	8.372279379958478	13.122489888347502	18.270133323128842	4.583567216865768	7.963650619303146	6.924547064966932	5.309885007767057	7.1133420042783495	4.829100237474993	2.7190365454003738
1.6960944691182371	-4.202643289100404	-0.6096087469274986	0.25033214222141115	0.8467816471524992	1.8124442967850494	-5.430030992102429	-2.3229693912731415	-6.928325216521241	-0.4884779507934705	1.9351936296800403	0.2455480525618123	-3.885175811631019	4.484114574153105
15.60236491956827	5.918823556189674	5.456499653282046	16.55306148532563	18.538127336819905	15.902884689603914	19.420565146031294	7.922393641632587	-1.1327289003310013	14.507013983901215	13.118387261856418	9.068332129810807	15.864132077391277	7.012875450969694
-5.735438343904181	-1.489428002139391	6.679725694666759	3.407328946531196	1.5843613159024712	1.0814819988617193	2.2185618612685394	0.4790257111898793	3.5624413083199356	-1.5230682106287905	0.42517512962709736	-0.4753168004056495	-2.867276615110744	-5.266347515783299
-9.390832520302695	-2.8715006530284657	-5.779429319199493	-6.867007397530513	-7.564117636619848	-6.083937926347408	-11.892484589332417	-9.403738481088153	-5.7676875377496195	-8.090297039112073	-9.064726981110436	-10.476402451762702	-9.568249679655464	-9.87485618209954
-2.624340997440364	1.552732480854434	-2.1333915510692156	-8.324188713305775	-3.3318060603254414	0.015514919631840034	-2.5134915914902796	0.8387193504248027	-4.610468230891698	1.961721979881424	0.9691227195127793	-1.9387780979253944	1.0197287144613734	-1.472018728448583
-4.611045828019865	-5.15275582272511	-0.6128078348586579	-6.753113005201878	-0.6297680297170783	2.8179070602618657	5.552371498282408	-5.158785394815977	-5.313011119498516	1.4737789672502857	-0.6573799945592211	-4.380900172711889	4.188908833609106	-4.774747087603778
-4.551341517433558	-2.0282888011673466	-0.21293827098031262	0.10763579364353401	-3.3826558829652265	1.2126555345321184	7.277458574792779	-3.3509559592254567	-2.0075471953655812	0.9874002727203695	-1.4526574398386705	-2.6542566341036142	2.1304740162677134	-5.713665436222129
10.568308012122696	8.680617752743364	8.154972863470975	2.982802699289314	4.932475823635492	7.973073358065154	4.212087003992003	6.318151403195542	2.5309575964823066	4.780028519829871	1.2564166258334988	6.205157805670035	3.8502975057059596	5.376941027773065
11.509996614149951	7.628771729579913	8.673355804718021	10.806071985475938	2.095626553742413	15.7068495100306	21.93863273849953	13.311261782267085	2.1079029502711846	11.60057567499026	17.65206852065098	14.39290403083857	19.160464029736783	5.920740978045994
1.3791550428277497	0.28503860532527725	8.865276652498064	3.8986128676831897	9.546053193901956	7.198058911883175	4.834148255468929	4.255682450815265	4.064207659754093	0.9600471222609576	14.149250523804962	0.5006315648608609	1.1877037972458677	0.3807367080492907
-7.147379897513068	-2.3844564463509457	-1.8845467861586942	-11.195265428554587	1.2486077849309511	1.876332183867203	2.7652579648248743	-6.959559693776263	2.474458717557818	0.9219182626666245	5.692929577743864	-9.169361080255028	-0.2944442595117814	-8.327454674746575
3.427452603077192	4.374367504973937	4.747082605854829	2.076667061541166	10.396488886053085	8.327799242163305	3.307301445614976	0.7889618425478899	4.476846981199282	10.685942193089417	14.837393673052825	17.062730847922765	8.239285907626318	4.192370713502772
8.64696082015564	5.067924297701594	8.7630630092539	7.1852837730309735	15.3085406116797	13.676320936947915	17.9645943026715	7.161189970044895	8.549645324875227	7.022924609407909	13.70883059526887	10.543660589043744	11.60127296506047	9.912778535500488
2.14103902727832	-5.663204555617361	-0.8537797638013209	-0.527160439061265	10.74212179529135	0.009512492712069756	-0.3172185718107309	2.1149593304397096	3.033780417789791	1.529685830411384	-3.3241975896772993	2.9189289093761825	1.0138589006657985	3.7149683417589783
-2.552879585921453	0.037896421702461124	3.046543351706584	2.527260392580315	13.318137923468544	9.775336844901513	7.244725742026944	1.736567288405036	4.508649008465838	7.914568487558328	13.012220514950318	2.9820007695983506	6.085653983772375	2.52620738820932
-1.5834654954816796	-2.7111422664631597	2.73838359437792	-4.60951419192693	1.3512139636820402	1.984505124982596	0.6223712026824456	-0.5263843715587694	-3.4166271653231557	-3.1478876430041263	0.6609063471153326	0.09371407709439035	1.7331058498999485	0.4429326895251299
-3.8368798975606566	-7.952142928856661	-7.7296233978148035	-17.19278815005822	13.396970926261256	-0.6559722462237086	-4.645993647608879	-9.849087826879217	-1.9667859282875646	-19.977989204301505	10.390932241701124	3.510883256280776	7.022253605610376	-3.840931491570767
3.938071714637498	6.307101594138645	3.3751948334789903	2.1146354998079775	8.724518157576023	12.073845437123968	8.949203104403281	3.084328511371964	9.70208327497717	25.25786695542854	4.967659449480735	14.45608559343915	4.3499081232787375	7.73310571301733
5.187039951966956	16.50117077682044	12.655290089023467	11.820046603264567	11.217628890560459	22.320558997611382	20.202827286276587	15.559004610221194	13.504305527502384	11.476040091258973	12.85377958989046	9.60735821446708	9.365356764011112	8.393083556807957
11.290608539600056	4.96006337928258	16.627752111364853	5.612555256349574	10.462115899788918	21.95283850027967	11.751528054679415	5.34422544701797	9.228800486073826	11.29121872782332	22.45754504805922	14.131288213313528	8.196567500137675	2.6031289356213465
-2.3556059035327004	1.1681684460617068	-8.842828348592752	-5.526085662401171	-6.273336298129729	-9.62992534145879	-11.757027405908088	-3.0443754747788154	0.9034700493538708	-2.3587792175446864	-7.670632154839352	-7.584104829266832	-0.11304855864277942	0.043309736676134525
15.010207424232743	19.05480061463417	-0.31125276171541705	0.9776108746833296	8.0917859835766	12.503616559523959	14.124353705386724	10.085800762663176	3.392245060145477	16.907141693729884	41.43953003626718	14.825267616119396	7.950590716616121	8.081491064119804
-13.005998169084345	-8.927602421927865	-7.109723093354462	-6.448819655436293	-1.6748951674996213	-4.960672711066238	-8.838769844643508	-9.673779240006164	-6.762035681719629	-18.543445316970107	-1.2521103027218117	-4.056055633365946	-5.225699731534694	-9.757514405382132
1.796903622140473	3.8114711074440875	2.890721220953569	10.932888422118362	11.082690631533618	-4.813848971111902	3.2706319214814825	1.1002134507091372	9.701885302271267	-7.137390056124898	-14.992400793932292	13.914325177049035	0.8329383358946627	11.621473666765372
3.855018513537814	2.7563112922920583	-1.3964620396990215	-3.6460547462022945	0.14724298538683242	-1.119305126429819	-1.5994344736993222	-3.7478820435120457	1.3373741523855025	-6.550489326248114	6.704621421098001	1.84394295408339	-0.809252078050709	0.9367751222412014
2.162743137083228	3.240876296505396	2.380391975822595	4.0937462495963155	-2.5144885987109657	-1.7688548862750977	-7.874435008844226	4.224719097919615	7.718509807086786	0.742228565596641	-7.733280263649858	5.825758070454198	0.23756094441694015	0.4745031148546544
-1.9506348394665545	1.822018385610782	-3.3502384529525995	-4.450313411993691	-3.282865037321134	2.799485142121344	3.281226090271982	1.525733269736791	-0.42845069300855576	-0.783903194606729	3.7927621522191584	-0.3088366476332392	3.942165051999269	-1.4133256481948846
-11.584136109217399	-4.585028970994899	-5.3074948896166925	-10.098357523175606	0.09988261254401122	3.6809347629923503	-4.806941805836728	-1.8364441567537282	0.09362438815247218	-8.856488684294648	-5.423383909623629	4.55005445468091	3.336015857760582	0.8911091505046956
-6.823100597460121	-5.369084724410275	-1.6396405956229347	-4.139620649325533	-4.663772864864539	0.19828029799022048	-0.3191497782943732	1.672253130348752	-3.8128703712018495	2.999180115148497	1.5223018231426075	-3.4906333347025456	-2.984649763225394	-3.096450451745766
-11.359360117486723	-12.129509334122696	-3.8901165230748487	-5.45182340624567	2.722901160800424	-1.0212462130469127	1.6539180706144745	-7.061743648411431	-7.700687044757697	-2.2740799573513257	0.6023839721765714	-7.947012876708982	0.870970796443404	-4.407407424259775
-11.488676466200372	-11.598169066075206	-6.640385528707364	-19.957240152320313	1.469756816032842	-6.341633236671563	-6.637972031423688	-12.314704588343169	-5.37416228934248	-4.92926871063552	0.7621145453045077	-10.613930052709726	-9.811702556760913	-8.412199908145654
3.654080713831333	-2.3641897094093784	-0.30205713227603664	5.662383131732272	3.747274422410888	4.770016018999278	6.897254397926904	-0.3122072485250501	1.77972096834262	4.9631494009793995	-0.27166226961074225	0.9923209547553206	-0.23945613784977643	0.0872704617685714
-15.120769803592792	-8.842891368409184	-3.3421600932630167	-15.734291159259783	-3.3729139248372757	-6.340390923169081	-8.326589524692496	-7.1512063216517845	-7.838916090168242	-8.651025137688501	4.523799407499118	-13.725713284149116	-7.5157516810480045	-12.129453670168655
-2.6647236695632635	-3.76743121281329	-4.092139709916231	-0.6232977278699514	8.375996654746334	1.8830914785385013	3.4340450244054357	-2.2768610060543653	-2.178942359328291	5.858683343157529	1.8422096027163442	3.469433374993336	0.3066116786903725	3.357078974932903
-12.83507786931941	-11.62383605689345	-1.383382740768029	-15.300056841693111	3.683880509559411	2.025857481072532	1.7349884921828762	-15.27531132741717	-0.924492099110852	-6.428808540623812	-6.930105581546814	-11.601286006428506	-8.73848734651618	-8.889835808599852
-1.453071478009411	-1.8801376174776727	-1.3402008322794676	2.7719488589851053	4.215118922172564	2.694473247351058	1.5842577556162458	3.1964125510631773	-3.2925223346758874	13.194885855790995	1.2765670658051522	-2.253513309871544	3.229738961872261	6.81177540689551
-0.8377095957239733	-0.41083920005277	3.199779323062358	-3.0294153908789765	6.680804582910393	2.633755721080247	0.8661148311405088	-2.10595288347888	0.8357176319374443	-0.5207045848034191	-0.9548148304811377	4.852653777299943	-1.636540625440516	-1.1902398463236445
-6.565992728906373	-6.522019276702859	5.813537167307371	-7.26401453185526	-0.8507304720605045	4.062914395576206	2.4625668784496666	-5.520589679426721	0.6998559973540998	-1.5171635290878753	1.2215761644566019	-8.914646548120537	-9.17947716453495	-2.9718375581111744
5.947648848476106	4.39726842948417	3.2726315476120633	5.26429663204303	9.311657227194218	4.569136557942289	5.5512477372264355	1.8228372928495395	3.9247345453704483	4.080059010693893	-0.7446234038019598	-0.08570414343036609	4.967839178581166	8.325507489928896
-8.151174020385689	-1.8793061851155113	-3.679441588526177	-3.7504405680559603	0.3231183596738678	4.1752705912302135	3.983118034002985	-0.9965348811653856	-5.950815574879179	-0.5285991551877601	-2.308715257950399	2.479454605769187	6.0823542424758825	2.264202725481682
-2.2793140790855806	-4.022399163223561	0.14905712540002683	-4.143239322215547	0.8411940276766774	7.035115024542043	4.667800602769617	-4.897525188025195	-4.109041779166624	-0.0822524042517874	0.6101793656914795	6.5898848439085205	3.007353078764404	-3.220748353136445
-26.78170894457722	-19.715304909278046	-21.134234698653607	-20.742499671950227	-29.09194953561079	-16.747114206308293	-24.294131327340075	-21.090797179487872	-27.61910128050993	-10.811322007554244	-30.4860881569185	-13.891379772990462	-21.49153358296625	-26.02340389297443
5.365596806821458	6.065395418783165	4.454110908151039	7.3171109713014655	9.48695303511898	17.665599391207316	19.685965539747123	10.23503784003173	5.251784200214842	4.581038182407359	2.090270731985869	11.338167250824563	11.869775644831753	5.956485776274564
9.577083349918441	13.353841928161353	10.15036877199359	7.741236994585828	14.186789737984606	16.700295177309066	20.86153479996372	11.814435784600928	9.461818849873179	5.335826504467019	12.631417120727354	27.97443024822591	25.356208410221242	6.755879683181707
-9.40347517711122	-3.330599621900649	-9.880780251050586	-9.131661682437612	3.0239752074213544	-4.057699118812074	-14.305883190413933	-1.5972736939972534	-2.6784241498322245	-9.952599479031544	4.774087698328984	-3.174586930202315	-7.145525063539561	-2.45379511585811
-20.077331107019834	-11.082750542592219	-14.0700501925066	-14.278679142619932	-10.957477306115335	-10.25784300714772	-20.632026112522382	-13.324370107300446	-15.6744152361879	-13.572151763652151	-18.899179701280932	-11.95894215258893	-15.48781352754271	-3.988261747394252
-0.7794006999232351	0.9364468798021862	-3.4522015776591295	-8.312335988195056	0.376550727421194	0.7941906733566991	-7.414806056955879	-2.2295078768751524	1.324185595402051	-1.0209007112378425	3.952632954139771	-0.5462683810787636	-1.064086278955599	0.02221479891317395
-0.5891193662847735	2.932775935590883	8.000063021159274	7.328370515281954	2.815217404544566	8.902502258837961	7.302484407421706	5.016276051443317	3.010910283184398	4.615805101345368	5.5602188494965	3.429789652832022	5.601615575146173	2.144793537830944
-0.6367977280695701	8.084392921163976	1.4589789303314873	3.0195105046159014	-2.2443114996888647	3.219432514581096	-4.306328878290513	3.9869215488815164	9.51009107907105	2.3113685091752108	7.012989837844462	10.307363089581104	5.506751959326209	0.27651996556609165
16.430556069030455	17.53623776887956	12.790280985901834	13.725885962868228	23.02022489294568	21.287921578521853	23.55862173944703	15.345156317625346	9.611963275872577	20.276977402293344	8.883236297808185	23.614598320299645	19.663051464700622	14.469868161673258
-4.693367898257268	-6.210787633907009	0.7719891940827013	-8.839704721796373	-6.416202238220841	-4.169207522738219	-14.40282387583819	-6.600182967798265	-2.235099130031009	-5.45085829827896	-5.49571748786555	-3.65760808269224	-8.20221876584742	-4.86140498845627
-2.442682316915592	-2.3442671283041236	0.4342425756778193	-3.6047723963717617	0.2345512215243289	3.1110096596806245	0.6659099262548954	-1.1453006410192859	-1.255104945351249	-2.233571513659726	0.7479887332109896	4.19451372594129	0.865199776113494	0.2621397958691794
6.973828914789314	2.4191325249830187	3.4881323341376964	3.7291161797213697	13.478795185007515	6.570019401415876	0.030503378271969573	2.6664781572556953	6.644140527317316	-0.7929219004093505	6.0774059603346355	6.097778623439933	8.110269341188177	5.897618236761145
11.027896953031538	8.705142381404645	2.442966560201488	4.693143562393435	-3.2800139723712203	3.89805982147321	1.5095605621360797	9.809386848647309	2.302268766847882	8.716816254847105	12.598787449581154	12.268641889078625	4.282198004735893	6.766559092048617
-18.726667735264268	-14.162601588889434	-17.724707752723745	-17.70980686269113	-13.592497835507189	-14.342356936588972	-22.983593937486784	-18.43959271167654	-10.327920963850184	-20.66017176351081	-19.513962773517715	-15.919167842364866	-11.215346485569412	-14.368913660317961
-4.08561294915128	-4.192445247954109	-1.824858208918095	-4.621507328603619	-5.776675628509016	-4.40340743420709	-10.339216055223694	-2.0436079037387165	-1.2399702793585776	-1.6193863156951218	-11.307710246427574	-5.102462749457246	-6.316608534237646	-9.296424106908313
-5.577119609965249	-0.08702016718604398	-0.7378586950627521	-6.8401296047113815	-2.9867748611965346	0.0719414349211075	-1.4940678286506117	1.0450367161123324	-4.06329506706008	2.5763871479618374	3.065415897550478	4.5469370557659765	4.729525856377807	-2.059257426221273
-6.314229756823894	-4.414756607766804	3.7678018594272378	-0.0600903580612826	4.795273444611007	-2.822524138511641	2.134433688860961	-2.6224669555840774	6.705213681154962	0.4771960128828414	-2.969330534330742	-12.153972712034923	-7.888001346500552	-10.06912257505027
-5.84909027667574	-9.151831958042843	5.742470357813749	-7.812697047011927	29.52666032662915	3.2673980731880765	4.822829089891257	-5.831424543508456	11.27581186887972	-0.7428462190091842	9.683072360149481	-2.4351871827161458	1.7631512665587579	15.5371746424072
4.849626026025959	3.4802540477880743	-0.5574299763430258	-1.5835770098846704	-5.163716791602201	-3.58462541984886	-0.8401395848186085	0.34697256221330164	-1.66986589452235	4.149160658275709	2.4544527170727264	0.9515884083424077	1.6784334009426207	-1.6041948446019905
-6.125884123399987	-6.415010004055652	-1.4869709289338988	-3.8493820702795443	-7.734344545001	-2.23067094650385	7.918496299416714	-2.996042921866727	-3.639748278046783	-0.6360248311403309	4.5484393364449724	-12.404230343114758	-4.67343673333696	-7.000573879608353
-11.032919942469913	-2.6395769372893603	-8.60147260438419	-2.105243403416921	-10.899633953964827	10.231418860541563	13.901886279017065	-2.0210728752254634	-12.952582808723353	4.698156978092093	18.426085745946967	-2.2825177382881066	4.027318569223292	-14.465132057623785
-17.58513583563902	-9.897022273061584	-16.15769009366805	-14.223030731016745	-8.204309929683113	-1.2683107755738448	-3.8012536210876537	-10.995726153486572	-11.279065783778934	-0.08502005969440186	5.657042369742721	-5.646626230847181	0.3853098069528656	-7.142074045270181
-0.14716992910758894	1.572209996385541	7.6644815866813705	2.085779903661914	2.5074113887487655	4.320356520002893	7.516338349854045	4.044673367866722	3.4598504811271233	5.948172503489607	3.0810758980366932	-2.8906427859923363	1.374473680160498	0.4256575213943107
-2.7511504074172657	-2.558408527799801	4.076126413471981	-1.2847232014517305	10.207366190502512	5.479552104511789	6.361185419081192	-0.13188583622868721	3.233930571516662	0.9504808135728772	4.9271627226629855	-0.9471490927499949	-4.002850467725321	-4.45961467648968
-0.18322157011287324	-0.8656559128538689	-0.7925051228729902	3.05574668558096	1.2270823958871688	3.89218543734476	8.607536766245184	2.1263648748709523	-1.4067745325987457	8.321529441260061	-0.7794991850768932	-4.041869530992347	2.577453694424321	-0.18103016553263288
6.250578368193371	5.20980131775056	-7.951628340897852	-5.088815585421852	-3.199941783210539	-8.126133596671474	-18.516946894026333	-1.3523632562342958	0.07453022490127349	2.0586558689100665	-6.818709465302776	3.022263358097043	-4.685602558573082	5.325953388024668
-2.1284666593359747	-5.128302485179854	-4.567249892609658	-11.68125331988481	9.87902195395601	1.964368620798356	-5.003301365553134	-3.316565927580289	-2.726411278158933	2.7603327352913447	6.885142384920257	7.6828166254958585	-0.8228904180299965	-1.8844894743971403
-3.600458621107053	-0.06690183027768215	-3.685890299227077	-6.166718594285507	5.534488743368041	-3.1833901839169054	-6.311015843417764	-0.4375972761230197	5.062272823653071	3.044358985403547	7.128713772023839	9.440272796320679	3.24093425859842	6.222849762396364
-7.355011340044611	-8.250771599148633	-11.857583326317018	-14.650269475588733	-6.02764821614848	-3.401996908576771	-12.664924902909029	-2.632571726095474	-5.825638565042782	-0.057752080138274625	2.723362657532683	-5.290240218533919	-0.11396597804213299	3.6199045279090223
-0.5685971270683793	0.3299766498642957	7.067401622988472	4.776880184938422	5.1820062993323415	8.70861448451944	10.984811733917207	3.172371883622615	0.9774295923385589	-0.7345025817072961	0.014014674041833973	0.13704782399418208	2.6164638824789774	5.264797704612307
-4.107467991073055	-4.840157270590319	1.79886662397259	-1.081901621790464	7.4829198704626885	8.30596908268932	10.501926230309095	-1.748117767436554	0.022527108887879378	8.58499769673408	7.294948618159394	4.325727323415849	12.469520084148577	3.4733540335825848
-10.435774801452453	-9.602414599816196	-2.4196928090953524	-9.745714745938248	4.173315718674025	4.291815427157494	-1.1523363691942443	-11.33876605853238	-3.81881719464017	-2.703975362675769	-3.6033889852170162	-2.6217933334747516	-3.6591690346980075	-10.773365033419173
-13.896841776308271	-11.9261186346234	-5.695995469062299	-5.284758017674498	-7.154964001617052	-7.614092994275448	-9.651591149761924	-11.221038819652916	-2.620699251196099	-10.216016006979396	-5.353688538515013	-12.912652246881757	-7.6743353130214365	-4.998906665873182
-3.0978446013337537	-4.851697942109355	-4.189925296684769	-2.446270269976034	-4.377505340026362	-0.9370790806597067	-0.9751765887338097	-4.9272719967551435	-2.544247822190763	2.3655357025666497	-0.545576477308692	-11.531030145370817	-3.70815787695687	-5.952828749667368
-4.7424926848814115	-2.8268401396864333	-6.423287000196216	6.259179874043216	-5.966351414642253	7.771963188512596	5.530216037645315	-1.528902381814389	-2.2599061285698356	1.670767017093525	-1.9306539776679355	-2.0495781354600235	1.2759270806539584	-3.7680471227868644
-12.690922678620751	-6.928224307701746	-12.480329194569661	-13.922746605207863	-4.685076299507806	-5.801272473215945	-6.872450953202243	-10.237311921073829	-8.627939343664067	-7.295398404077138	-2.988784483523118	1.2019621884845324	-4.233723584869072	-6.565951030197239
0.5248796565072903	-7.054552910617187	-0.32659448584676454	2.185620045995124	0.6488889036473096	-0.5933272749255905	-2.7366248513601876	-2.8711005111106855	-4.322177437409434	2.071900661174979	-5.320560649398547	-4.033435912431124	-1.924011738479627	2.4210045739415427
1.420559886342806	2.794095186181653	-9.031498893871516	-7.2110962144750195	-5.6943833389462535	-8.891130697781591	-11.545987638322453	-0.08033049047716624	4.248694226427148	-4.178403930242616	-17.12887027119334	9.616575698266335	-2.329594624054264	1.7488076012292466
-11.11138518589066	-4.424862214254419	-6.558322603178546	-2.613758286893741	-5.053678841928993	-5.657178911665219	-3.69134917315273	-6.305049548827406	-0.7073701398500147	2.9615774187112693	-14.05331330691354	-7.571231685244885	-6.60260458894313	-7.078421559499794
-8.210996452327029	-12.288902138776328	-0.9840210948917014	-8.7064328474609	6.533662556215031	-2.5130810595604647	-2.1121922559114252	-8.944089559914852	-3.8453682960001907	-1.4090050511014858	2.6253623052210022	-12.798050875486679	-4.726391650523862	-5.359117679414556
6.957801161221046	0.2833508344597749	4.091820586212058	-4.097720220953387	1.1552122815823818	-0.9558629422089387	-0.4128800380467647	3.037890174125586	4.190947205836407	-2.9037140811812803	-2.7975415861620223	-4.204965435990731	-0.3176554813507925	4.9305409671001
-1.0809381512465637	-2.0920954845537354	-2.873168635798159	-4.872274158662189	-9.514162891039579	-8.483581272183196	-3.0376715335887465	-2.816511354042312	-6.734509940358318	-0.5485489706189282	-5.614388144343845	-2.1345194589408267	1.9498775414410479	-0.945717282927464
-4.151630357110401	-4.266352740232055	-4.814251662194508	-14.087124095022554	-8.67343188430469	-5.830019632423094	-8.325892233591459	-5.694867283388202	-7.925355519520773	-12.548772813219266	-7.591324445986065	-6.630226757863103	-2.052200249527512	-2.4420717434276944
7.955841276679069	2.691074178245179	3.574486692738206	5.658488446385716	6.356608520777877	3.1450929581356952	0.5719387137073806	2.267214268593802	2.7260168922562924	3.878888291249254	-2.0362768512273193	-3.7811512902413638	2.2485371115838086	0.39919603563878514
5.342927512248427	2.9356851261585364	-3.7928339985498756	-4.43597273482723	-1.0504190458242177	1.6466268789622776	-3.9159383278379547	2.0904353736025176	2.901787608499419	5.844968226200663	-0.35603928867095397	5.815497585914826	5.693318198806916	4.812112230374767
-4.446146723255287	-4.04352460261366	-12.15182771892805	-9.701275376291177	-12.031628149496104	-2.4006953585139748	-1.895912243127507	-5.280286652869413	-12.978762601775852	-4.126142546516789	-3.3002856202456723	-8.262302360744746	-4.70000038054095	-5.61663799403084
13.27065541012804	7.84579342466242	11.053035224921363	18.059591065447748	7.7859674149805365	10.848719297793403	12.80761587151297	11.550152175848309	7.252713232252723	5.106214116847529	3.6741275572243417	4.081427479766456	5.613239497714754	13.493618806076508
-10.204906651307015	-6.969311575094185	-4.150870247406511	-16.147309404442115	-6.636473541045748	-13.096303124287122	-16.29797566439157	-9.854024716876683	-9.458043240134744	-7.496043772640035	-9.724771151075155	-11.990864119786131	-8.017580122361036	-3.452921198083139
4.560151894351161	5.778828520132973	1.3816594309299552	1.9256008178590096	-8.618932867518073	0.8766332846215018	0.7167122902763867	5.011404116250131	0.00799271058855672	8.364257357454287	10.916370231452298	4.82966380460491	2.495177157088164	3.0946104472059615
-10.71123671144071	-9.581422692484802	-11.998532805809731	-15.224318652550972	-11.52466580345906	-5.197997270186956	-4.035331873481998	-8.982103749694955	-7.487442809824286	-5.7378593177408375	-10.348751033707797	-8.088945586961694	-6.867775096803995	-12.935947289940431
6.21663332970518	5.369420439165463	4.664723574110879	13.362062736904566	1.9822274974661687	20.55544061970377	29.66583723333637	9.516731515155147	2.7351977416462776	18.410714434948694	12.382251891263156	2.0895852776281814	19.338366557785815	0.2972426695987405
-2.7191324979608575	1.6121776201999913	-6.7039407495305054	-1.7465866386858744	-13.473022321284725	3.498728065737516	3.5943675225012477	-2.1489447272864504	0.30342436831809205	4.8134960233078825	5.548961943261393	6.829102407791275	3.2917947830792547	0.863352655585777
-1.8948264266332053	-1.564914951922662	-4.903355818163278	1.9609690852894839	-5.498486695694709	2.1715961048948658	10.839786135672455	-0.3626447367476127	-7.005574283936761	-3.3636841831281004	2.7953591207364425	-1.4360581783808781	1.8657408048091315	-4.439808301434178
-15.671448286194957	-8.892971772133892	-9.522371530352451	0.1312405227042335	-19.88470429945378	-0.1770891185922272	1.1133903567829504	-12.758811792000193	-14.626164343061593	-11.36988665754974	-24.14513869907529	-18.00664015411187	-11.56265302127126	-19.48724136069316
-5.816579766327504	-9.461390100276702	-4.450232385174195	-8.692854217390389	-1.6609028444628287	-6.340462409849012	-3.2840794164860125	-5.668966982498206	-4.777115617657441	-1.8241579370095453	-6.672925665742549	-3.3650261875386196	-4.567675191601751	-7.629182557844303
5.474795525853724	6.500985197460734	3.0717649662764486	3.1837744735034095	1.1713495878595055	4.857909505407586	10.23070507910621	7.981323244180466	4.923845198885216	6.267547715184153	-0.4071872208140922	3.0809622632652394	9.306532981296021	-0.036064549668538316
-7.708067262209997	-3.4097089842389328	-0.14779092316091152	-14.089954608426797	1.6495218730361454	-3.1662584610190527	-6.923865580885994	-7.471101048506152	-1.9087768421755236	-9.138151086034954	0.21354173087286002	-5.295374220470322	-3.625486275137012	-5.931727295057956
-0.9354085645486062	-7.298589500504905	5.91791612736509	-3.251740139897164	17.657747410280493	1.8533171374063317	-0.8969336022858189	-8.29492539658881	-3.0402434617781853	5.447317795101218	12.495957193293226	5.147913400116525	-0.49153017549276073	14.808355425967953
-0.6302613274026815	6.018386294978351	-0.987937003131585	2.458055439103891	10.649959530362835	6.278368640389598	3.804854477706136	6.540749784043367	8.53062173212068	6.091544096504073	9.521680439233117	15.346398545862531	17.313127567561384	9.833499714435266
-2.6310380599259457	0.9619760638391518	-9.127426192473491	-16.47845183519078	-6.169905628265831	-7.213138839470108	-13.817871664521185	-6.992412839934237	-10.509303874461818	-1.2158238820198812	-15.433263890087867	-16.11582976786677	1.2756874225893848	1.2915688407190955
-1.8684062692885874	7.174472324574504	16.2359274034965	11.155089774566264	22.26278746203702	15.618100405688	19.040767722534376	14.462444610867381	14.682500550600338	21.923037202098506	1.3508281876009973	10.88997698201302	4.120819763623443	5.595246144750598
6.570102151989539	3.0930693485496605	4.651219096738226	3.685369318984568	0.5231847792320184	-2.590115662616085	-1.6182076148703237	2.944102385158651	1.209854621498244	2.4292947301290493	-0.5872358565056156	5.6744356772998215	-0.026897918752157173	5.08910539541603
-5.584416320349214	1.0369214563150713	-3.842552440863011	-9.416177378407316	2.828190144442095	-5.644338701359887	-6.04853390512399	-6.81437275697925	-5.741377805216961	-2.949080967970957	-3.8640136834698207	2.795234297648811	-2.6524262469404993	1.0008868008328793
1.3659968536171383	1.0897876131707884	3.1854072293901603	0.8171824740955168	8.645612893245787	5.2175589716725606	4.418419208757621	-0.29653033234586823	4.0809208150639495	3.324211575152712	3.926101274797464	9.972921044640799	4.425462810910825	-0.696085132288522
5.346393672606661	5.902360667173242	11.3624719915673	10.045767287467527	7.049476318088907	10.896313869741604	7.508245755335388	7.084539420464113	4.1545216304345205	6.977883094250086	0.04840126543073241	6.576259666918653	5.3022944629599085	5.576577856699196
-9.307485598585664	-1.1920903163739804	-5.983638253604222	-8.620500690463151	0.3289621861489806	-5.94089370618766	-6.241821275783002	-7.982969937951425	-5.525238315453659	-6.135224082652634	-5.618381598271205	0.7184716930340558	-2.103357890450954	0.6718767196688719
0.09739737426320699	1.887614615239097	-1.15882594247836	-3.5608853933994444	-4.199067224893853	0.26853238904283455	-1.4631840123609072	-0.05266629803752646	-4.039430863974935	-6.017344165184627	-1.8331665880772277	-0.9474226492823863	-0.6315318021330575	-1.7021025388695987
3.4841472045873805	5.366228661565062	3.8280444376519953	0.570257259523414	11.753865959612094	6.719580156100789	8.625950954908808	2.2738192228083474	5.950116940607508	3.8181759934468786	8.959926209213432	12.387297654348199	6.28290001869903	3.1241542997267415
-0.9262845020776515	-1.42865304998947	-2.013524138381779	-7.187618641217992	3.211455833416192	1.5374095041403602	-6.87649352161205	-2.26012720440051	0.39210125379505084	-1.0659647011064501	2.451234392271952	9.981921362217216	6.360510273081103	0.3368278516307133
-3.4282952477254263	-2.9388586735473607	-2.7539145299013366	-3.027699588591123	-2.805947563960695	3.5635177365270794	4.114838636384417	-3.798386477750467	-2.266667632739098	-2.6681226523042034	9.551064642269438	6.710212608529983	0.25147677115604666	-0.8477541600063616
-10.053851617592326	-6.244874663238832	-12.428031113817765	-14.005138949936569	-4.865237677620661	-3.4634952174642075	-6.4309425382330545	-15.815351079074988	-10.555732397325027	-2.95284857915021	-7.584457786913174	1.0602111387756614	-4.891966238474892	-7.109240882754873
-2.1267291142706597	-4.828085345382782	-5.497274106990379	-3.794416894525549	-11.647511179193812	-8.47598230934149	-9.092925814978603	-5.200772053226978	-3.8522510339592735	-10.213819085833613	1.3728832477105204	-5.019840586276975	-5.153488658237728	-1.307756756551851
-12.536211602308365	-9.752370868929797	-7.4065800766766205	-12.264802356510446	-6.0638684592139205	-9.44953920557849	-11.29722605746153	-13.652698147081777	-11.24277109052083	-13.068250608077877	-17.803053619350298	-8.129879194566072	-4.755514355244119	-13.759759081765903
-6.120913386603977	1.5431743991683597	-9.825521324513412	1.6052058809121297	-7.773680997154919	-3.5122682403414633	-2.771787719931006	-4.095605890144161	0.019374098902487695	5.1005037304385485	-0.8005942968474855	-0.3578261319560345	-2.4776182103860482	-6.796745747356946
4.218209482345976	-1.383658613619688	1.5257977560630338	3.7008272728079668	2.444188330025509	-4.426188368292573	-11.020289923261373	1.9363597607549776	1.4990374256507302	1.5376613887891575	-5.2580661702325004	0.9601672123004992	-1.8503085765700351	1.969576687266695
2.3739191657209777	-1.4957938443777041	8.337916004293156	5.8717879681131855	3.486724312766025	7.390291285987224	8.972401918710187	2.2973568896504153	3.6947426588483383	5.176167342627161	-0.19381941444078477	-0.8310743024432354	-1.2777551228534478	-2.3298735996543134
-1.9114255064418528	-2.226851624695946	-1.13478645624883	-2.526658789202877	1.9726267043326318	3.017425588502899	6.070246986459613	-5.860307882426361	-0.6256531094202448	-1.0651863877718326	-0.9284158341105031	0.7007664190760858	-0.4880206223978026	0.05418010224014016
-6.592278405189275	-4.736630969599686	1.1003808922265301	-13.937495680032976	10.662327657811128	-3.689187132110194	-12.342249678544633	-7.7025536580173055	2.412097119001466	-2.7380461050648712	-1.0311041234639615	-3.7453580088734926	-8.830605011661882	-3.9921902808507883
-0.9932555635151913	-0.16532089581876788	13.828392812150577	13.175606907857969	8.51882030940148	14.543971298078864	16.829185215022402	3.391314489937507	8.102013440201992	4.6887229001555575	4.18784176929162	4.464180644015805	6.043048472888196	0.3128553188753771
-11.196225021319647	-3.9154563060947085	3.170057443080595	-4.848783302930165	2.0871948189225127	4.351115452107023	4.494416863668772	-4.930226849237276	-4.227788011616123	-4.412004958920024	-5.193686306440942	-4.125823085172463	-1.5320555284915969	-7.01118430265282
1.1900273195631141	2.096161539765326	-5.998167315490498	8.775273241248271	-0.08499335619683096	3.270418985293807	0.398852310069424	1.3875231351493336	2.51847580362279	7.316615166443192	-0.7780345185832142	3.5374342429419228	1.3480330834765242	-0.5760932166154824
-1.1055564291697864	-1.859344908527548	6.143517536139138	5.213371622007667	13.450561360063555	13.547474455305835	12.653781699121822	3.4919521669148708	10.327220878248642	6.355076302326257	15.845240956913115	12.705436511580261	10.036205882067767	4.301191777128565
-10.683050509197495	-3.8737131487897605	-12.784819411104293	-9.255723207307975	-13.91280481378652	-12.123525081585981	-12.319534174005057	-6.322915998064948	-12.234279407119688	-14.301965897517887	-13.57439578276698	-1.2251156342849094	-11.331464178406963	-1.4898447963028336
15.988978711362439	21.22610243921396	17.82482826318796	19.47514633757728	12.3224107237728	30.744475275857155	43.45022987785493	15.95100254635674	16.45433348769241	22.7810093049226	28.228615575404707	29.898786980946685	15.47285627308298	13.259418834189683
-19.445531892249495	-7.233506953347786	-11.203884749322867	-18.732612786909783	-6.130564347362516	-8.172552590605703	-18.079633004740558	-7.0972120435045065	-8.516040325128301	-6.21580253973942	-1.7628445614409993	3.331683302790241	-3.704495429851309	1.0619135650338694
-1.8430225040502213	2.10149121733451	9.346482262645633	-0.03962251556176858	21.581276572912397	13.673381839570395	12.590394631505614	1.469729003329141	1.584865881020676	0.6792593008953967	13.950611983847912	-6.468973058526988	-1.0713272183470177	6.109228173148517
4.043046026157148	-4.661850755491392	-2.4013735798311573	-11.118233591348703	0.6756893539301798	-5.607820567965898	-12.220849353380727	-6.82703325942892	-6.13968055745902	-17.339062337603885	-16.81054640863919	-5.417707624555132	-8.330001333967397	-0.6568353893288493
2.172279569570509	6.819271126891628	1.3951502734677923	0.8057279058760836	1.467015229558996	-1.6732172913683814	-4.872621134502668	2.4017608004047077	12.741332719043259	4.145481570959754	13.22343325643208	7.651054482401086	5.08876100696242	6.778268485773184
-7.3326904535778015	0.7280719736484946	7.662446684553996	-0.1848337506692039	8.171109507931549	7.043491615663979	1.781456889942951	2.191287970756336	1.0669617555903412	-2.620111957685592	5.462215912032306	-4.551199849955617	5.6909905011227515	-0.101789657030338
8.974347507729625	8.784702503456733	-3.2124579325812515	-3.68873915422328	-4.05270758294209	5.036020710018943	3.581460074388577	5.93905525418604	0.5039245249970391	2.7124260337173522	8.364982973956918	9.026831594564706	7.953068684738408	1.4458648068647073
10.051714914220984	6.308270065945688	3.5500621194896005	4.31890476505628	2.792691952520412	1.5214746211325283	6.55311743160052	5.573575514153401	6.603609976395499	2.998952612143329	-1.7183985153435648	1.4149201383717818	2.7077512078436725	0.6474424102599929
-16.188393792181593	-10.63758005070978	-12.413313223890459	-14.01355728480386	-18.957253512132354	-18.439111401431784	-29.383855242777933	-16.908339390815307	-13.424897571445817	-13.201592466025977	-19.764485732381182	-18.4098208912407	-17.09673200919919	-15.632482198034609
0.12673179097319665	0.8224541052620117	6.115132401662025	0.7621623497221777	-6.32796678106407	3.8843344375251636	2.184570436361955	0.2775802023605539	-0.33583054324723194	1.5088001451810304	-0.4929486077997488	-3.7010629526045196	-1.350293668323782	-0.801798559474754
8.530892821025876	3.6077828648016093	4.229105938126914	2.3933030392936967	12.270671807046169	1.110695281688432	3.298214518656015	2.879936459898453	4.840098086053637	3.8538164184040036	3.139847231583944	7.400968927152925	7.830248949200289	10.570311759237365
-16.402623156840257	-13.83166582514366	-8.957388260091648	-16.182506485634416	-7.0137040755428535	-14.693038794122904	-35.61400485308657	-15.872319937548154	-8.81285029141751	-14.865648800614705	-14.57871927159964	-14.34041069273446	-3.245918538692469	-9.91668759665119
7.219571636478252	0.9783615930025884	-0.7454094619400339	-0.7937971217854601	3.953655613570603	-0.8080626194727889	0.3522727155882345	0.4186890969132319	4.979188920600201	-9.789206908628563	-5.529856047967108	8.55843281658429	7.6539327258980405	0.3960805042552789
6.4527099232291905	6.749417026742396	3.4105343627708677	8.889239839980583	-0.9307982411263721	7.394469339784452	6.302921530979072	4.277382942376655	6.807865700705762	11.337678569264861	10.552493429310408	7.405551694484687	8.495024120814746	6.422451583448676
-3.2090031321987285	0.18557594814388453	-3.418351259071784	-4.292596274090193	2.438361596320155	-0.3568965344736642	-4.999481430590209	-2.9547283936251003	-2.211897741631541	-1.6596426415616858	3.7017756803495088	7.774419770694528	3.076197713455327	-0.34617834167833983
0.20768108522025774	4.333397300143311	1.6692695132016897	-4.8518266600038435	8.18297273995143	3.3719480804710993	3.52004900720644	1.7976015511222718	2.1425801917501315	3.766749622693481	4.683490907079175	3.8095703229314717	4.024695108160066	2.3249653698120287
-9.337060322170878	-10.096783249392068	-8.709819400577958	-14.723487242400303	-8.735491518536154	-8.259786376975912	-9.928050799357363	-11.876955285117365	-12.82323104236423	-10.499092878716676	-5.59227460825345	-9.433451940392217	-2.1035427205617334	-7.051951895862072
-3.1419573176360385	4.7682781797143905	-3.1963304022518204	0.9209581029242563	-1.1722790693453693	6.210293148967893	-0.25869566825714685	4.865859441104831	-4.837518840786636	6.525897793234471	5.125856570897471	3.9396493747072867	3.474638529310305	-1.8651102446709134
0.4485928603049569	-0.891712383364484	4.679338582460343	2.27409917516355	2.801263613627308	6.44077192781009	11.749835965987103	2.637289368235228	-1.2220305075975	7.022661800031943	2.745691314978531	5.169337746405512	3.5961494338038236	1.597942081866407
1.8641862232262758	11.684907374111114	-2.4681366682865695	-4.947350058086734	-0.6220888189309642	-0.029612766299791336	2.173555231639339	4.536489116218037	-6.497303265616638	9.382714956756251	6.693988182891245	16.915271615791767	8.339066884942012	5.9539033761562505
-5.777758235635922	-3.534762580714583	4.2503388947267595	-3.9997509063907426	1.602672218337314	-0.9607507860623408	-3.30505901066386	-2.543886962496356	-1.0975168524296544	0.6183264387027642	-6.723761287742923	-5.25853603226503	-5.959463837504267	-3.2037140441665266
-3.0541496586719097	0.5128157063655815	-5.332676353647112	-6.796573720465248	1.9301890264480395	-5.95966709201521	-6.760925112561451	-4.015573224555895	-2.488853097102715	-1.2658960899426202	-7.421824013406285	-0.6049960119261728	-4.066528089362974	2.893921590882625
-4.350842813088001	-7.187579624951213	-10.378536111732434	-5.980942205367167	-1.5469648884364664	-0.5328842674398704	-5.128146139321263	-10.04458105647112	-17.005732468381396	-7.740621079603717	-7.399811150666832	-7.575558596032854	-1.515631816848011	-8.673451748681135
1.9976155812476686	4.096857767866741	-9.159929044347539	-6.707402929070771	-7.0244424898738504	1.3623431952302882	-2.51163448609044	-0.30911595065330466	-2.3454609434658207	8.106702872811592	3.8555418698861836	2.4404605036726577	1.281071071492762	-2.152691922267317
-0.14609142293644842	-0.8805188012821148	-4.326129953504794	-1.5920123959989263	-8.247768794423488	-1.7531861824390438	-1.665959938783612	-0.46321542016841	-2.813235172626551	-3.480948928843029	2.365126258436502	-1.8020216911893454	-0.7642537673465039	0.018501272797855656
8.400733557259965	17.5337520945742	15.199213109642994	8.498822698318834	11.712884456838536	17.192981500181187	20.32026799986218	19.65438399369022	16.252657914206928	7.219974045480846	7.226008598180106	12.743536749910476	17.874476790304197	8.744767527770295
3.0421709957085565	-6.035711109637282	0.4640738902269392	-1.2534764586152483	12.669350795636806	1.2776574189124008	-3.0962202136609873	-3.68364863436238	2.5360776794722693	-5.440697318412927	6.022418110029397	3.332223237913167	-1.2618450255158906	3.5845237407326196
-3.863849105554785	2.731008342603077	-4.696646650328766	-2.946232637717837	-5.332862199067623	4.085948678014978	0.18813903362629433	2.228337747020668	0.19522602984306756	3.0725022547755576	3.0033995121958217	7.990034020866066	6.262320675623434	0.049470500516968816
4.68058154971495	-0.5926405518313865	13.620263468672608	14.30762632409896	1.8780744627499442	4.215115540987596	16.973793739533594	4.140780251741995	4.466260486100303	-10.491170690639377	14.160151430519443	4.2902980474647565	-1.172151956056707	-0.30946630249057266
-12.129518290907058	-2.2121499923918497	-5.839636714783151	-3.91053969564992	0.008622269721970846	9.14714887723702	2.6146904008496348	-8.516342123123298	-1.2857778853654591	6.306102771557384	7.782974702644988	-0.3810443284631243	-6.212472644868821	-9.855507288904922
-4.140162708208703	-0.04837795626288466	-3.5497944539371016	0.5248213958255062	-8.410402756981332	1.6886278936424908	9.828961662299273	1.0432730042762088	-5.495379186373361	8.703778654251368	10.953785577469521	-0.41891707361240277	3.5121306185168857	3.0810886758586937
-19.031159639069482	-6.590152795927751	-13.40220308156553	-13.436216314597472	-3.109866945647443	-5.974925638742948	-11.025384067215418	-8.869992730792227	-10.909872087378014	-6.0330372294344485	-1.3761111019393268	-13.847103902233053	-9.979979177949017	-7.976869609076396
8.688867774388008	7.31265382249566	2.5888444225328446	2.602318046383941	4.176433116634126	12.797517591990252	14.33787672226029	5.784039965690353	1.378512892815081	0.057680421104333524	20.172160818538085	14.147281746807934	11.197490008059976	8.570447959814805
-22.694708077432676	-17.20044229286055	-15.119876739042938	-25.41662662016959	-21.52601104165646	-17.070444648155508	-21.770047934002815	-20.07271990203573	-15.037884546466714	-10.38130575788601	-19.745040283689722	-19.52189777897242	-14.544080999333607	-21.84199637240156
15.01260382075833	12.049926109115678	8.49548331939502	1.3880982296431128	14.068475374203528	2.382511299082667	-9.673779576333398	11.20913419853908	13.13719307157779	0.8244037968109778	7.499727898194094	22.79479504156429	9.193937200248753	16.662442871170164
8.216130649414456	10.781177097170403	2.833905270543315	0.8078012208879524	11.931304167482837	1.6059244102468873	-4.834275731052797	5.961321830228038	7.630614645768154	3.0881620141768917	15.454852577636617	14.06021791558309	12.354256381739031	6.549587168759453
-12.224053872862122	-6.410358744617584	3.2761197593249465	5.377780083200853	0.3567687641151798	11.997380034697297	10.396721408268082	-3.7064080705539815	-6.022453637078045	4.21464985036015	-4.922860640495456	-6.860846165005438	-0.5525848347802549	-8.40380455237259
-9.560622888191292	-1.78952381223808	-8.824642783905157	-14.866526962593426	-0.062199255165375424	-9.865689762312481	-12.73683986116951	-7.040292293193919	-1.0327256394451634	-6.1896925632244875	-5.300887948091954	-9.26131883391178	-10.838262882441192	-3.007268039542294
3.9780612021315114	2.3614705136519274	8.195917212785881	4.6008357538879485	4.493588012070664	1.5950377494154286	1.4647605372342885	5.110999359721987	0.9294859023705188	1.3329081251201853	2.7482541410674375	4.015034327331205	4.656140286974441	4.860290950915689
-3.3253023203955467	-0.945734841528931	-8.32783897987025	-11.981034119952401	-4.395585818409665	-1.1107663688990868	-1.4100637219833	-3.3409861259351934	-1.6544703233376294	10.082986339074235	-0.4655870964704443	0.04798079197340693	-3.6982107152047927	-5.569131701409042
-0.2802255709241657	3.9238416119865698	3.676945758512992	1.3538211257780697	1.4930797081660168	1.607191343181249	-0.08575171741984548	4.554753582694369	3.208528989732998	1.7013565935236443	-0.9814620109962707	9.041589794144429	6.957552738665336	3.4431039699002377
3.1782787127057377	6.334916704276363	8.48775434899716	5.128414939179449	10.410428962588083	13.56774245542903	13.659344924970371	7.0688931150513925	5.79168307291971	8.390143768785647	6.786790403703894	7.527081833651961	7.291371412600779	10.034582511187866
-11.975910050308993	-5.404942136743993	-1.9564014808319012	-12.611829262298095	-1.3163146663069687	7.752232604557625	7.062321978730838	-10.553328366813004	-5.05788206240822	-2.681073930880705	-0.6593452416630629	-11.795459114705565	-5.383312013799807	-4.889986325153282
-6.509086418531303	-1.3145569918005087	2.9048312126579687	-5.1994989795835105	1.1624593519297972	-1.2111327980314182	-5.9124260519764	-4.635520885020538	-2.5988631294421705	-2.374998551220609	-5.042788159151981	-7.503358286057101	-3.79234359524222	-2.0237235486917493
-15.687996051646055	0.317984616796797	-22.94277725738682	-19.356330443242538	-25.092304081056177	-4.578961117951654	-5.21121881335173	-14.503489616523767	-15.842758382416768	-0.8354146842347179	-4.02817066411549	-8.208149657015307	-0.6631262772628483	-13.534936926981235
20.80684615789773	16.11689403907756	22.135218716917503	21.31629896427665	33.11566356671192	29.51130632753343	45.222391123259825	24.973084957497335	27.501706020976226	21.664594980479198	42.80071808925291	44.53028301007818	24.764487886883728	3.25948079811566
-3.9282568977116155	-1.3694496093942792	-0.06729624364169635	1.6248678968763288	0.23140595360514646	4.367679896294153	6.94116638919807	-1.020778356751816	-2.7458116040478244	-4.50570172302982	-0.6767884649887584	6.708641916524202	4.729630949135344	-3.9188015835378898
-2.1586079358296666	8.334904393668012	-6.485432547011804	-1.7401084384494492	-3.965818067235964	-2.5795976993857956	-1.8259962159112817	0.3961813796038341	-5.490892889366586	-4.036105572456684	-1.3101389160252879	5.871769633719016	3.2171499012833986	8.776029809924049
-3.0402637978599167	1.1242901217977328	-6.747046815066697	2.122178722466483	-6.458129476233767	-0.38663778620242945	-3.6030572899129156	-0.05537505068545344	-8.255374951683766	1.3018199471644571	-5.601727382434885	-0.07295641039525204	-0.5130833886686889	-1.1946521143776816
-2.3501225232519913	-4.766518541341294	6.121927818975757	-4.82872496865723	5.806639717601833	6.3052603731556545	1.8480326814705261	-0.5969485686645415	-2.1946192112662124	3.4605162782163235	1.8143944615780485	-3.368631374641767	0.4634304392317722	4.729585531750906
-14.218075321424328	-3.2872453293695783	-11.335748488598176	-6.590918338393874	-7.410086085615767	-8.179707460220808	-13.037509959935498	-3.2299040665842207	-1.8429635704817822	1.0731787679715805	3.008955275383587	-2.325968954149072	-3.0549376106302306	-4.991504637026147
-2.013747855949233	0.752113228053381	2.5304766255932103	2.458581730153582	-5.799721680463481	2.2116933806815102	-0.2457125873114445	5.527765333906428	-5.421814339046123	3.3236180425299064	-10.445610913425522	-1.0955635145749734	-2.7164774193489856	-8.869906320431594
-2.0994664702123873	6.608499563891572	6.668133946925808	5.119104145845465	0.20378449039341553	8.289891724569308	8.072234017565341	9.033423047097507	9.132450573572953	12.151955493983332	7.372311735366021	11.866148656653786	8.026218188650322	3.9917770787748705
-6.8662849181412895	-0.4960102941235333	6.03420704017079	5.969273494956366	-4.896703737306579	4.062385898348495	-0.7645130685010001	0.666235088146449	2.7309497932623055	0.4528391660501085	-1.2149086042179356	1.5855345545633353	-4.546452472706272	-2.9867747433219374
-3.6188496709789897	-3.9584103294076924	4.37057353598854	-0.07745108716382032	-6.6566069034408875	-0.7943793927539438	-0.2596293961392193	-2.023217033347038	-1.0713316203554124	-6.80453460141319	-0.4215474398869466	-8.515047932752664	-0.4764743720215716	-7.276240653723439
-1.7121743656835795	4.4751004986741725	-2.0343092753928107	-3.0201243629340113	-6.4099595112327155	3.5230505299745096	4.510306281765263	-0.6614200163003624	1.1318469023691433	-5.326297275249168	6.260484332477485	9.880589119332189	3.947062252300841	0.316346377202228
-2.639040773547794	0.23338737054729897	-1.355751669297471	-3.2904409032961413	-0.5047538256178172	5.024533621417395	4.420179724254559	-2.696305972547352	-1.3436621682934387	0.2492055955682345	1.4734630097408208	-0.9749862274039082	-0.6387372986658278	-1.0858184723136723
-6.142495909003502	2.4445682904256087	16.592415282765806	-3.6846681205760685	21.238197978830804	20.282937015867066	28.9905889665191	5.479807436718916	9.807098706408652	12.713571294781934	25.208960441107397	10.712603661357715	8.275597540857849	1.3986226456173811
7.77825471028316	6.595786600169719	-0.1686052305837472	0.6917413891774107	7.740681975173404	6.720073806148504	6.634148685641033	5.340863701608522	7.473252718904824	11.312379053929323	12.820674913682552	15.784649014832187	8.375450455535473	11.32742292198947
6.504394254054241	10.308753694021252	-2.8994592852450967	4.29988958673443	6.838796580740389	9.584049981466201	9.155328240169583	1.0075579587390535	3.277818222135285	4.614733441735313	7.261722161482532	24.207249858794828	14.668423777629327	8.759205899154997
-1.468626696736066	-4.971779230477856	4.452558953588211	3.628986996180808	1.2359752870049507	4.829194832891748	3.5782027603874567	-1.1076274947268672	2.2490093728412215	3.931085113004904	-4.08988127490416	-3.1422762514006704	-3.2962992931038917	-1.8677634769068212
-5.396950667148794	-4.174035147491243	-1.0705373669808351	-7.162575411098803	1.383042847864209	-1.6872555725463605	-5.893796951338806	-1.711279647585981	-1.5518639429059216	9.822042225438144	-0.8137721750482267	3.310224922393116	6.700972404572649	0.916766637598287
2.1218066786595187	6.561605352230308	4.990205515831768	8.575952928484266	0.2051658826542981	6.9071434165250025	5.085487857125129	8.556578021909184	9.112902304294705	11.174704694967788	12.359615170282655	21.462285096374522	11.999923492616992	8.287050511561718
-14.895098655125494	-11.754686274396546	-9.471743662047118	-13.689750404007661	-3.3406032892410336	-3.984457639732319	-6.373259592991996	-10.324466543325077	-5.559663121212851	-6.682846613672699	-2.3044951215821494	-15.510513322327428	-8.258664762705111	-10.060194151437459
-0.21696661200518697	-3.003699665647504	1.946754518728357	-3.413043136009201	16.64266091560319	5.797807452312849	6.040017259226097	-3.6277496577593746	3.1488100214768244	-0.10064081415955498	-7.185805334633183	-0.09388904189077808	-1.1770793742990846	8.967715532207917
3.822195413114647	2.8378634003609164	-0.4504381061828416	4.187424506694894	-7.5812322390884335	-0.9477600352027267	-4.113047748023673	-0.380982226618542	2.8113315391847307	3.7694800987320405	4.186784607686467	1.1174472124169585	-7.530712552646489	-0.007220200280869841
1.799550358880918	13.983098665365905	3.0997181199465027	-0.7956087680925907	-3.728187953172888	18.250722683234237	15.220785010816208	6.48027728508668	-0.21587325417916065	29.536078207251183	9.241308883849033	15.457771767266118	18.92557474142612	3.930818533115764
-3.4422027846141625	-4.320793798184895	2.4959199735023225	4.436236478267737	6.43734507304356	5.0898495945687765	9.883805835734265	0.034283562480623544	5.482748055980427	4.707341222585672	14.550187738094609	3.983575988734807	-0.6794225169910983	-2.4791219610723747
7.047276131984395	6.912162935900233	5.250087824491266	6.09601412867499	6.300185279378211	12.585896469837456	13.93612801283828	1.6020441906210683	-1.7965735194536905	0.10249648401602582	4.662452393296766	6.650432246030804	9.774541185723791	8.260439888164756
-4.176195669580255	-2.5331884152911974	0.6262943049034382	0.7735166969484242	4.790559143775703	1.5360459700633295	2.921056850316157	-4.3114452134960395	6.547456080494629	-3.78465485535526	-1.950436675211284	1.4783005950126438	-0.7033266318758907	2.4033114867200625
3.2627847797622826	1.6291833136473945	1.2484653925098552	4.361664650029361	4.51593118987892	0.3559861071391271	2.500756937416184	2.5409509442184146	3.376363078670324	7.7465201242671435	5.866293539574679	5.208138900999654	4.133028893539316	4.684657577763784
1.2673671499330774	1.0800412911581507	-4.577047535734114	-3.124520551317667	-0.7407746836839851	3.1870956458007065	0.7698377176717393	1.7861248143585455	-14.008467536492036	-9.461319132127104	-2.6400413786696	-1.8149114293321291	4.90208524831845	0.3307951857005581
-3.6182634410411803	-0.8229788272369601	-7.332544314106294	-4.1474509916335585	-0.5677511744380997	-2.264342753447889	-1.7958817399783167	-4.398098355025932	-8.649961280944337	1.1140171770806504	-4.824217259261468	-4.124063436915588	-1.4930571315010108	1.2783338459717148
-6.901982997289422	-7.161520768972823	-13.886039115537072	-9.784463724495627	-17.548731254790635	-14.928170090463292	-28.694086577048775	-7.022975954764993	-11.821589221575307	-7.992804101344901	-14.28010084198602	5.529956610117103	-3.8641095738800932	0.7321899540484256
-9.354191883822272	-7.492738953181556	-5.138884016606799	-10.384767384068256	5.219637734847106	-0.8105691965265661	-8.975758121869289	-8.369025056607743	-5.016744342385859	-0.9384603310590066	2.5063921299962773	2.5189338671086947	-0.4423755187388252	-5.136235743469367
-10.671788668142312	-8.824850254579642	-14.600160630646364	-11.008007986512677	-10.815086203944869	-9.528164649205843	-5.3193061742227	-9.350205203890772	-11.607826376364995	-8.335311439360973	-6.2336216606627755	-3.9971539940250125	-5.4216614763596045	-7.56652134834869
-0.6054405473472018	-0.09543573260276339	6.144911536210345	-0.8478765240111689	-8.175669444550355	-3.4612463733593968	2.6813762929725327	0.17366650261813893	4.536712493852637	2.8191214204384334	-6.037190288137552	3.1226009455458046	-1.3880967334967285	-3.930344432083785
-10.294382776343499	-7.130041145909087	-19.490048109151093	-4.230957436193866	-15.37997375967466	-4.623392607962187	-10.035621447335151	-6.347638899981306	-11.997141353681208	-1.372826465098273	-1.1183239233369549	-9.47273178000994	-6.308211303577616	-8.668322760907394
-1.589943113693761	2.278237682336837	-10.675628186114732	-10.53629407842245	-8.034423383766434	2.2135550568910873	6.464299122339821	-3.725166523586046	-9.370047106577893	-6.268017460452774	4.897312504516222	0.31089484397176237	7.8911444017626815	-8.944909512103765
-19.754457556244628	-12.824953906089545	-20.3510481114797	-23.32920507935305	-1.6664258037928295	-11.636729857734402	-21.9254805762959	-16.119579244801884	-13.294404823300145	-8.597617912287454	-5.752232697272722	-8.036522215462998	-15.420924151439728	-8.152194135562665
-0.023266250702354965	1.6516247171198954	-7.315115179891168	-6.167399131397363	-4.059313222839361	0.6084153644040999	2.722255018468559	-0.43530090836924645	-1.5288138410307652	3.6318314054047125	8.91237401846343	6.626701124537493	4.82436075808079	-1.3429049570886193
-21.55672701764674	-11.436463496306816	-14.170320191456124	-14.032338320188504	-13.463746924182523	-9.429832488346728	-6.429330274757393	-10.43733766313766	-11.648405329589677	-1.9700713585042884	-7.408990795596355	-11.133326676288346	-15.585487945132117	-14.322910993157217
-5.1842948332789245	-4.55292191949022	0.6206540580237335	-5.6137027544398626	-1.3099568510790955	-13.774691271279956	-11.6817431900715	-5.999877159010006	-5.7408764787403	-19.07430884795737	-20.11150075586791	-7.305705172990489	-13.733656962699449	-3.157413734464404
-19.138732434189727	-15.04393559773732	-6.433515724449561	-14.976118522879537	0.6055036242132629	-5.562473055313725	-2.4829713617628464	-17.323375542704415	-7.518097338116231	3.0452159642004286	5.230216607716241	-21.801885519763317	-4.660189613710495	-6.703882742071037
0.6435614994838567	1.2147661195827024	0.9327165707760591	1.407877609467201	5.018834899319876	10.914457486427205	10.859606612176995	0.4694798658641461	-0.04956598792368851	4.537715365819683	2.8082951316524785	0.5377700543703854	0.394364824046165	2.1087092764914184
-5.224643598714889	-3.5982479773881644	0.6329225739176386	-4.703186918360987	-1.5234993484268111	-3.1085272110178273	-6.576395423113027	-9.631284155282492	3.86868879914684	-5.936093768951232	-15.311611677562327	-4.661934489515608	-9.779639254128465	-5.405294989999566
3.8531398015559466	1.803084852703071	5.150162536191632	3.3024506206239383	5.25504987421965	12.873142647625684	12.947670596288917	7.288015483833379	0.6540887946269807	12.267170388000077	12.474668981861928	8.402040503286798	10.430695123659737	1.216776020561243
-29.825010965394053	-17.829263234937148	-18.828458396146075	-25.120316851968738	-9.247109869253164	-9.205903826645137	-17.96315430113318	-22.042242258963597	-19.535026846219413	-10.255395213839899	-11.342738450151158	-25.92397979432361	-16.7880414880261	-21.14381265743877
10.19318750630441	4.263549623794635	13.463504190118082	9.63882722917237	10.25401348997483	8.453775103329502	18.392660022511862	8.907959579477676	6.037936647068315	18.840488347135622	7.930709627191699	11.664713362033487	8.075030184036862	6.5659321906375165
-12.786773984277605	1.305767051737444	1.3629944389823727	-10.519634725250613	3.864630333479593	3.813737929764663	-15.007882946273428	1.257755181370508	6.526415564690539	-2.290614768391656	1.5332007340094522	-0.16662808252331965	-14.0974348833074	0.9535530810059311
-2.6209241118840283	-2.5121893510289857	-3.5877236802512136	1.9794977449579214	0.9941862780785936	5.42858258041411	6.338724564203106	-1.514129619394037	-0.3325568868173493	7.643721843854558	7.63024470558815	6.059241588889399	3.483173953564282	0.5623925296159044
-12.711337772000018	-17.900839090044048	-0.07010853488733171	-9.005056290239583	1.3429545387459316	-3.740186477552087	-8.682185046788934	-15.172324500068383	5.428269980041546	-0.053170792945902726	-19.91943726553547	-16.452102581058387	-11.906995007379798	-8.358016889169244
-7.196486319498007	-2.747073302523619	-2.3154149312039856	-7.880620272805501	-2.685982165922718	0.647491636860581	-6.203549955669874	-1.3484333226927574	-3.5056819139972757	-3.454550193927675	3.632809301903268	5.2630198592035065	4.857507851211239	-2.068127697004983
2.1878055660913187	8.385603661580987	0.9631226588624144	-0.4844605149523652	0.4533761172163077	-1.2777118017751705	-5.33665721143993	6.5438952938136925	7.514452474459368	5.701818071707822	5.429023550906233	21.880850518533105	6.929687038853874	6.215665246014629
-2.827263875608528	0.5373629610205892	-2.0287987412603146	-1.4235862906268026	-3.921559925870275	-3.435950558547605	-7.107565749597121	0.04483679738494807	0.6920779735869802	-4.605929516759142	-2.9617805634132472	4.552302652109717	1.0988132206676298	-0.7750181999928734
5.562239443005434	0.9102148825305055	-12.55771024280183	0.2845769373787994	2.0082685945242473	8.066891560046805	2.3541656449419275	-0.36985522832528783	-2.686657136630563	4.332675986631753	3.4356761245205116	1.3116244500979521	3.959600810387316	2.1926014415771364
1.917027107963621	-2.6323225001995945	-4.144066557297301	1.5722221196599866	-0.5294008999755294	1.1905770131652806	4.335325030230465	-1.847937471776074	-5.323613250475692	8.256384911227208	6.104673829706205	-9.18630192297119	-3.7445690602447517	3.1360860609711856
-16.716531145423154	-22.37603187583444	-17.62759050731079	-17.47370893429342	-10.437705649201208	-11.55613223354567	-16.72002229610462	-22.972412078193518	-10.684181576648225	0.6913351628597327	-7.851445118171775	-23.035567770681144	-16.041732492144703	-8.407735129772231
14.031125818504071	2.7353636500185075	5.696224534721168	-1.2472865235331667	10.762386322854926	6.679898951537373	4.511243971329886	3.107641033183343	3.3433011537471655	1.8930817851695598	-0.8678002856499644	4.854861724087444	5.1486054229464155	-1.5081303288252246
-1.7232682423114132	8.768737929391278	-2.640822539759096	0.9969264095799428	-9.657367215969577	8.125753225573389	8.52226728675887	4.0937257758795225	3.4003088653356026	7.658528772125771	0.8607071368379748	4.06835334224085	8.660935714026495	-1.3217076715251102
-15.962866748491166	-7.393222316538689	-3.685204718992632	-7.799162110626474	-0.974581212240471	-4.057865353267707	-3.1570340649716897	-8.939437431643833	-5.332242042319922	-3.7654082315716915	-7.859127135982497	-5.665973476384829	-5.455432919153077	-8.902380790591367
-0.4691894661076245	-1.368729708363892	4.610821867473274	2.362222203431854	7.3955440004094415	10.125208835042995	14.403849861267966	1.5512168155283361	1.796390723007856	6.030310019071458	5.4150954704586844	7.967562180328735	2.530288076942338	-1.3596473317240636
-8.521387271157563	-10.398139702129185	-11.198158680498942	-8.963229803915006	-5.165434552148312	-7.619518118024493	-6.9239193261945875	-8.295048379983186	-7.451319871162038	-3.199980146891682	1.491650379803315	-11.431396395384818	-14.569205802888565	-6.715296030080596
-1.1036533322739455	-0.7185685433679536	-7.303427570003135	-4.736710408742308	0.6214848551256621	-2.6319087055093657	-3.4024182913194276	-1.328045235623685	-3.3625196441825103	-4.049039574352928	-4.243631963229053	7.402337324198317	-1.4609477551740888	-1.218382881457646
-5.356885177760803	-8.265045990837502	-2.0404095856124775	-10.218084890051244	10.850680765851607	7.749124959378896	4.338126758202251	-10.379735770778879	-2.463015210907594	-3.6945193416966604	-13.47091305729083	-8.797459336061076	-4.1419436179866125	-3.5355870709296515
-13.052285632509207	-12.876712093698822	-7.722835395016169	-13.372549098373028	8.115707574000227	-5.145725011493835	-6.701655086759586	-10.8939647837702	-7.542414977322124	-6.959848707474626	0.5130214076657842	-0.058159563070458234	-3.7937521822875477	-11.491260478620095
-7.821651393383161	4.610379174908198	4.423061654780317	-4.3333746982897665	0.47381101900292727	6.838661931156478	5.294243673874638	2.149708844014332	-2.3914185620314843	1.156277917687487	-7.599754084998774	2.720363404365074	5.693779204407372	-1.9606659336180503
-5.723445009485961	-6.942259815427014	3.0742013086327415	-6.308992267015599	12.117620898017496	8.008113470919707	0.7353875566693782	-5.375884354111412	3.7231658400439724	-5.983048153180931	5.397801374725602	-3.3886495116213986	-2.442011452552658	-3.9241242094967004
-10.505482056067814	-6.59383960618892	-8.30462978409497	-2.861426337242256	-13.96997261741359	-6.983972787763836	-6.614145015367738	-4.572241401462587	-11.408047724534294	-10.165971657119783	-8.181863790730104	-1.3817868013199832	-4.7860231062581295	-2.6974895134562815
30.963367576011176	15.43431341978752	15.712931453473479	23.02465289981745	18.960387839808643	12.827546305905303	15.32394236796836	18.240198113216408	28.7089029093586	12.730761672176332	13.907311080874946	32.494717970719066	15.436796180040067	25.536040926279416
24.257097624872053	22.338355266832036	10.130204430765406	26.438226888486316	12.710152916487155	22.34421603528733	22.54211686122673	25.811783065242814	18.118031239491533	34.60774184428689	26.799339029427244	27.11794612135304	23.79721482750851	26.23135550461761
-3.6411397739062275	-4.794386205247184	-1.8009495342414787	-2.9654797400592394	17.311772173646407	7.038812815018353	1.8022620263783267	-1.8143221236341964	-2.0674306002161122	-0.6858405236530063	-7.543146287401385	-1.2088745547394881	0.2232330950526943	-4.121526035433635
3.9713957182638073	0.668481562965729	3.9112730935526376	8.028802534534195	18.343129464993275	8.278661949522313	3.7793801531280997	1.272362927899335	2.8543053422275184	9.221927987273736	6.488596130185875	2.353851984365664	-0.40323465214801274	7.142595978949822
6.757172066160366	9.360241864188811	7.526899514811363	8.544273719435017	13.049692612948116	9.441549538788186	11.795751304417127	10.452464116784503	4.171392940537046	5.649132174917731	9.384966526431715	11.75694804489406	3.090573735808132	11.56998488421735
-7.38422239711236	24.98741634435254	13.426413926239965	-23.035106288425332	9.13124194751163	9.130497337663021	26.803879517583628	-2.6213551263125936	-7.9978292063387935	-13.58969782006906	-0.6663444945113961	2.641610635749616	18.568448321020558	15.540097245310326
-7.59943076286519	-3.853006688866509	-6.273745503611901	-11.810269482733556	-1.6418008734186478	1.0140606305984412	-2.43578186067923	-7.12740879732793	-10.176571276381093	-5.993609546461114	-3.4404301684296286	-4.930626351393732	-4.857919063725221	-6.363707211109509
-6.267780366580783	-4.896310826403021	5.245305279930222	0.36377798695394753	-2.935379326285052	5.405735090501646	1.8300457528136647	0.11620010594020205	-3.179474659046158	0.7307393574143395	0.7025917432058346	-1.775244745296419	-8.65144132812491	-2.434542974499103
-5.752639986840312	-3.8234565767616386	-12.542170625041564	-13.958417222921227	-2.971618423774404	-9.965358586281486	-13.514935318231874	-6.050339141436475	-6.545709839908115	-13.099212508232268	7.025494998668672	1.332907524634316	0.4980004786714252	0.9386954026471747
1.5590185496233078	1.8671517234465858	2.778956694352156	3.244874906505241	9.467382934764348	3.9678351518163955	5.484240382318041	1.001708891319844	-0.32775557073540584	-3.0505187360928523	-1.5463514676098975	6.340504997377843	-2.442657531332255	-0.5501101969565375
-6.988183370090604	-0.6164293175931973	-7.1607939551138164	-13.70867442859763	-15.961363310585982	-3.7002786559495164	-12.185697002028158	-6.383405334259598	-7.2332358933795735	0.38942826921440116	2.802380537596522	-10.766022553666131	-3.5547826092339516	-4.667954473580583
-4.41891973246302	-4.513273297580031	1.113431035116919	-5.11313152707747	5.207330696429364	3.2574968029650746	3.7712299332416315	-1.25202126297192	-0.4924644316085729	0.5302542029749877	5.163326695780854	0.6772193811403661	2.494475809372576	1.1046814542820524
-11.759520020879169	-10.250008435046484	-17.22896206705234	-13.314134156187786	-15.990715923465682	-12.857821294304063	-12.901432255972166	-14.149609299641554	-14.995157678484603	-5.0700650271385035	-17.713365918571384	-16.76585343066746	-17.233261719347663	-10.08541666258516
-6.867258874954704	-1.5956126517701346	-13.880855228367956	-7.840595327889064	-4.504579472690034	-5.924537084379856	-9.289026541538473	-8.198203402113045	-6.004418196794903	-4.942739495423415	-4.829599668799438	-0.06776341459938844	-3.665687791696164	-3.3261463231137376
-14.68021473789374	-10.121962533065549	-11.817015954354044	-13.318379285208747	-12.065349840425217	-3.7352026831194487	-11.253919371900095	-6.733256724423522	-7.576027482942942	-10.212384386411738	-12.762676377313719	-6.205452288888669	-13.482928776698722	-12.570150796437133
0.460764142410768	-0.6045671849062298	1.1961480218061729	5.761698003896265	0.5626164653216492	0.26014989946620587	3.6921795527257864	0.9745898950955438	-0.690703973405689	-0.360193260089631	-1.6908806756156072	-7.56074996086078	-2.225846428886131	-4.5667634061371345
-0.34653572491337326	3.5209724732336545	-0.9320715795674122	1.6980858742235112	-1.7403862861885522	3.5893994732662655	0.6766587334166854	3.030895504621806	2.079494388158696	4.554622004791378	2.507443905088402	4.418371738434628	4.228349647899271	-0.9207088089244416
-4.232072515957121	-4.080688270643843	-0.5960676279530741	-4.927666544637263	-0.913448230597699	-0.5524326363062917	-4.807726257212116	-5.825960038636144	-3.9109606925367353	-7.421285909382246	0.6017528479626568	-6.259059710627786	-7.733067544874135	-7.177080759304315
-10.530579200305016	4.0735284612749005	-16.038022481085076	-8.074355964635359	-18.81562809417217	-6.572692962740272	-12.74965223260286	-3.58285838560357	-8.209827108435098	-4.505689522503333	-1.1360646972624624	2.454760610624989	-1.1901640179534174	-9.838004435465509
7.5608489901826745	1.6502436604175672	1.637947854035135	-2.648147389253323	11.366597941540062	-2.152295298497531	-8.590727927573448	0.22010935827877534	6.3998930415900865	-7.024539050429156	2.1304554675897114	3.026733506818872	-6.111279802017758	12.377978939197627
1.5645718630779986	11.182158708001081	-0.983239714553877	1.1987445007749276	-1.5117527904896961	4.014540048903613	1.3317458318480142	4.432167138592414	-0.4003010285001842	3.604218688690672	-0.7188815269494975	14.203969477548384	7.67572054291759	0.9000879296027979
-8.578610186776334	-5.575145999144816	-12.071343749558865	-14.186496546206305	-10.667240119261212	-5.885196152708208	-7.584277330344412	-8.911426967231039	-6.782590001201233	-5.24149474170398	-12.076957962030315	-8.867486638938509	-7.947300059105344	-13.115001819501485
-33.24632874951369	-14.112598763895992	-19.31790872235426	-24.317401672708723	-25.61542444503601	-5.097702184624172	-6.915754239871339	-20.50624804448244	-24.72157235096382	8.888113438403247	-2.705691331818258	-28.096284111031274	-9.933453343867182	-21.801771282469605
-2.0880600934566025	-0.13849014118487282	0.5365172033599618	2.5162371859184094	4.557424139708179	4.356458607792505	-5.48554768475826	-1.9045769750370587	0.0038222853849537546	-6.667783933264877	1.2764238596327575	12.240983140142403	4.83073557446291	-1.4862716715989333
10.089955104885712	14.113819210381038	9.35245340036835	9.725286438300978	10.835128325302964	14.380485948567571	15.500545013917716	9.233430292950246	6.971998597837803	7.952930655311954	4.25213742057674	10.295711867602657	8.968163534029738	-0.3996831200431345
7.751227467036771	4.0272223601778085	2.2344022550851084	13.40400774023206	-1.6707675869254208	0.13129035483427864	-1.4513789789480671	7.433390514230348	5.716394252210701	8.132864456010589	-5.55341196416422	-1.443918508313039	-3.9918743065660856	5.630439233627535
14.790227496252733	10.689498906712444	17.829942133707245	13.471306459320685	23.36700922470912	30.063705698913864	37.457240865891734	12.486191982769121	18.674083413601664	11.254381822197253	30.326915955536588	13.854701934576529	22.549933764388257	13.627783816306515
-6.604549845672165	-6.816847236390531	-1.5946922403939723	-6.1584608333158375	9.548648669532643	4.330097455335929	-0.6179443817475526	-4.793367297191408	0.4725657903205107	-0.19023703817534307	0.9630949673572115	4.925265226747517	3.9837401144386417	-1.6115215853916183
-0.8064627885478954	3.3527767170870533	12.657589945220828	-0.2036086936679497	0.020142551542653455	0.31243870662631884	4.387111207835819	4.275909366843761	-4.893749944507748	-2.0038384153455584	-6.158976705109765	-6.641765560124869	-4.8565065613971665	-4.399849960414329
9.046569309482912	2.7979681992784537	1.3666677775560592	-4.628767312965168	0.027559748434400243	1.3340688749954586	0.7432103736328605	-6.037802280215527	5.692213574221568	-4.6676863352700755	2.565808436945462	19.243985231623157	-0.021037942138765444	6.026621877504109
-2.335050565283149	-3.9735731947502853	2.7147489774050704	-3.778033075880758	12.474342607512924	-1.5137425920697016	-8.093363418861108	-3.2260505984844845	-2.8580089149667005	-11.041196166802148	3.25785982370292	-4.257646799708228	2.804596430549202	0.37744559941240147
-10.104633683125282	-6.688028517029016	-4.116661097492511	-6.588460133830729	-9.922355411774141	-8.107230650256772	-10.007618150911158	-9.798580194548133	-6.355052896045343	-14.12757616225185	-9.4824844991245	-11.171292493940244	-10.160805875711231	-10.840551655075235
-9.754081366927666	-6.956524265741921	-4.138032646420244	-7.2884116880120535	5.1530215662419625	-0.8417920958477402	-7.368799703172723	-5.048112379371651	-3.006955396358681	1.2548690602191066	-3.833893902224377	-7.1582621183660695	-2.183643174657867	-4.698727275922381
4.982031783870641	6.502696868093007	4.258903860790859	4.5334507224211915	3.6170155946700207	4.497881350092361	2.037568719532772	6.834139672297556	5.047379582079799	4.378429316715649	6.66334088399042	13.78371296872156	6.5857574689807	3.456670558416186
-3.7109406650215067	-3.4830321448367756	-1.040914723615639	-1.6603205284965838	2.475973613119416	-2.378336698136033	-1.221476682262509	-2.011005422272143	-2.4566629912594684	-2.6508171020684443	-4.715504660028708	-4.062848942824391	-2.238106132977793	-0.7629695215328192
12.12849160226511	16.227244082682997	13.189277117588578	10.257881381557189	15.306577555698764	12.612144682851845	9.217499467271224	13.301560479361903	12.412739326460875	5.199885669234886	5.4594932851131714	17.494085049833917	5.027206090087744	14.552278216456012
-28.36333968770787	-21.137943837948562	-21.433719793953923	-27.372753104277763	-21.298077133551462	-20.063521496324054	-37.455467981811694	-22.6102284286886	-17.05470461664746	-21.666580317866348	-22.110916284296426	-16.504813555724446	-9.48579114364752	-13.524337318334599
-31.73353254540823	-20.75092795222087	-17.71673687141145	-20.214982174425174	-32.642830881615595	-20.773362781364355	-27.46073157668334	-20.586885098949036	-25.909459985389926	-23.378353485931815	-26.98568306253472	-27.687713677439373	-20.80361806368822	-21.903162692995537
10.62495522826222	6.197203909879917	10.605970506100945	4.523937365982382	12.077714497323889	9.861404454556338	8.749275352076168	8.994281865030196	11.64036395554068	12.230840634319682	14.11916994794547	6.3976366397417905	9.727571855089726	8.98356497919515
-2.3003831500873746	0.911710522521892	8.47564573359113	0.837877423822008	8.49612505970301	8.455847896420106	6.396083796694867	3.2169237404244013	3.5256782244699747	-2.0013259375629224	0.6264312300387701	4.744639979483938	3.695889747670541	1.358477769978214
-0.26086286429643357	1.711733417499411	-9.763120753036969	-6.025592905889025	-12.627380907808027	-7.917729054693777	-4.305774360538006	-5.486599276636018	-8.310204558665449	-10.168867640967873	-5.044962251064992	-5.375244860012442	-6.236912280798401	-0.8103020188489143
-8.13525340882579	-7.002370943260938	-0.5002794995229822	2.008428091484884	7.107694886272208	2.252023886149859	2.479996042003616	-3.7435565291539765	1.798233147428658	0.3027038411097198	0.5098338976787143	1.3372011123553749	0.42615156420539074	-8.932557139310518
1.0629536140030025	4.447180895752237	-2.351628683656878	-7.599238670775373	-6.3045788848954185	0.1821445922882255	-0.08929155918661207	1.6396232282989893	-1.37408924060069	9.044622096548323	-0.3076972218194534	-1.9129126299211474	-3.9732597507275194	2.765042122385272
-16.863888164331655	-7.2399683745646595	-4.508463518906481	-9.632338743300473	-4.78093571115208	-1.3636535023184149	-9.727450659699876	-10.29192512861044	-3.3421268205291743	-7.738681793727607	-1.4749194051503065	0.9426236459544065	-0.5069279140457362	-6.195998762987625
-12.765784268719909	-11.162424667145748	-13.237141080638125	-14.444295563225094	-14.278656477594534	-11.205165283866428	-11.22293151579796	-9.200762214135002	-11.81335294539506	-8.762580798604732	-4.38462886118445	-15.455743096941353	-12.46072922512596	-10.663807905832394
-5.745490208770082	-3.5128683218337495	-6.428931778681695	-4.594598080138197	-12.919473545355011	-10.613174758382208	-14.44185600115658	-6.873748680190598	-5.866589349703916	-5.689884154412241	-14.573378154721205	-11.857441478142553	-13.974852571490871	-6.3661129431002905
-3.648297900077467	-1.7305168025300512	-9.82134729026623	-4.094406399854765	-3.5077498884779725	-3.115198520717276	-7.912838547083965	0.04137216447775684	-5.789228430681509	5.158805865337294	4.226507869260898	3.506454031954125	1.6538412401085447	-3.8333051871680848
6.512608127170809	7.7645228861453734	6.396405957894387	-1.6469113676966523	16.69897639361091	10.626115406173145	10.076471872525774	4.564099040856199	3.922196121514744	2.974942519336202	9.39807532748111	8.340185292663108	4.2894788728733495	9.53686583735563
-1.762411774691744	5.082673714799767	0.7018940322682238	0.43135300250499903	7.6268851032844465	6.4835894805810685	5.581385797786288	2.615888460155274	1.9234070883076577	2.910583383608062	7.1032580167699875	9.614922322172136	7.824059947387744	4.872847720614605
-5.497979170170942	-9.031957369635151	-10.612172587722249	-12.413473570494121	-6.859199211637168	-4.823271871916142	-2.10355561989041	-6.510761183314931	-13.900380998379733	-7.244329202600262	-1.9804698269596648	-12.265334581175765	-9.64057438559434	-1.5074792751764672
-11.789811222422722	-5.162598432984856	-13.19056368039913	-10.514027123491609	-9.265977759148363	-4.722761073932635	-6.2968617011668755	-8.953312866429696	-6.0459716964372	-2.4405356376717395	1.7824681560612015	-10.823605229915694	-8.239065039683354	-7.244189095512215
-10.63604412143198	-8.882560990535138	7.450834608881109	-0.555484667374578	9.043340661915359	6.9187916484822045	11.868317927999136	-5.761509172010713	2.454942839624258	10.374448661566134	12.427581390251179	-5.904144025838936	-3.3004188346280428	-4.407227678361561
-6.728694781158569	-2.391386369910505	-9.178826315101215	-10.06014879107915	-5.402080601698199	-9.613453968456232	-13.236783723453438	-6.5125372107320345	-4.119522163324677	-7.650109499826573	-5.659361211055316	-3.221800006524795	-3.566083445789226	-2.676860604553944
-5.923147974163778	-10.644663639828885	1.9847983527204516	-6.483581497204603	11.128743127302876	0.16536202801736646	-7.980419941512078	-6.906493033744027	-3.2030762733931657	-4.729787506383467	3.1239050033765627	1.3484109949449197	-2.866183457558945	1.165275212589007
-3.0277216443214496	0.05427323509241616	-6.684512753261982	-6.837477967771317	2.5133813252764345	3.2720791742208606	-1.6482188691492974	-3.3122678801356784	-1.6822885540930987	7.107105814688823	16.544426987627176	2.718366914823773	5.54290825115515	2.828147055814688
-3.4526989146560063	0.677197854098314	-1.920243405530629	-11.67046026346355	-4.209524939536893	-7.67870818137457	-6.0169259653339005	-2.8423236851633655	-2.4951399475203013	-1.0270912695853547	-3.183680712356543	4.240759214969431	-0.7403349465052916	-2.579806328074418
1.717868954889527	0.4562430742518879	3.016938227637722	5.883713618604144	-5.21904432982351	-2.281716293811128	0.3593918741298284	1.4236367483958547	1.3922644013626853	0.6338279685237701	-4.326199611636848	-2.2401309754335017	-2.654067109653217	5.9419637118702076
3.281880287945572	-0.3549458879710997	-5.801444322249781	4.735858670631514	-1.581036380606113	3.001041795917828	10.586129466319433	4.088027773293729	-3.302011547105049	16.01161662687154	1.771925566474457	0.8488572828956389	3.432620308480461	-3.36477150696531
-2.6691661153353707	3.604339489979261	-6.86464840774559	-3.5398660029966984	-5.849437794374867	-2.394088214553821	-1.3380762673091462	3.239130226446886	-2.5252774028996674	-0.9848898974535985	-0.9024274864442252	4.043030404279494	1.1638060547353795	3.8837606448462765
7.30754186360432	2.804105175652848	12.10676379521281	7.4453197916759075	14.766523637278	19.098046978308474	22.641778884283685	8.22012705527405	13.656516709845569	13.94964872379184	14.12932477603318	21.767978672450056	20.653682474199943	6.078516615202615
5.3191940193674005	4.583308042966273	6.53260403743145	9.865916412294734	4.781363280541893	9.0561129350882	10.55096605297315	8.637695626354686	4.125843963612005	6.33859138102052	7.261818603574378	0.5756422493405161	4.405876139837697	-0.5327365108324826
1.1954110856083675	5.935208947259049	-2.4941013233591276	2.6272280822201965	5.223866932944203	-10.455669350028183	-22.394028580809202	0.1766973318830895	5.094332729477934	-2.8263206943535	-6.849655359309551	0.7144869538924947	-7.63096165799776	0.8457633049787749
29.84538324242457	23.15110117594898	15.650704735668407	19.178936842828293	17.38523537925251	20.465456567686342	24.73710335072557	25.30661609229464	16.265064970930638	24.405098174309067	27.609135272464115	36.00299372728245	24.90190893369105	14.842707874849264
6.36870731947705	3.670176134549662	6.77103855842432	8.674587977784483	3.088766449027866	17.79884106449929	22.098142610159943	6.258290385666549	2.013096200210326	4.005956574490145	0.4847411314936783	1.7885556435510603	4.591558534097135	2.865338614467422
-4.271285074057024	-1.9730919680572552	2.028066363860339	-3.6604582551956764	7.91793241393462	2.133767463829423	-5.930534737530094	-0.2882571421112955	5.492126182219145	4.587194243653123	2.9649623883239613	3.8976105667681926	0.2368453636372681	0.02837960458580511
-11.6963251482335	-8.961980868483398	-13.699663541265123	-14.799565295103198	-6.738786838385761	-8.806590751183046	-17.238322441926115	-7.675533741082657	-7.579878244956254	-2.7458817955421235	-5.2918358930788125	-6.061682017459219	-4.330183159758141	-6.250366870653743
-12.915417637131657	-7.694977910796719	2.556079187297092	0.6472874528206193	-10.967703887926591	2.068767078599164	-4.228051073998593	-3.0013961925437904	-5.792110361778666	-7.396975494301581	-6.45329466317901	-13.269629494425189	-18.682263133520433	-20.290253013114476
0.47540032552516354	-2.285528354827426	1.8165308284732375	-0.1332689562706826	-2.645255785339606	0.6150409094249881	2.6443422610170484	-4.125994148562088	0.19295168868325369	-2.314880580953968	-0.3414037961325658	-0.9996516313619496	3.0081066004686012	-2.1839464047035584
-7.409302303933187	-2.824436755708129	-17.497175781384776	-11.836938190200906	-6.268135845405567	-5.396487619747604	-13.541035438423684	-5.679193080453786	-9.359148134426155	-14.007811168712957	-4.844467885398011	1.4604688987413643	-2.306210059609848	-6.130166076675559
-7.385523763586482	-8.322478527214427	3.9865145156251467	-0.9495898571583917	7.234553258464401	8.12428237178442	6.777317714588701	-9.26804834691425	0.10397257138477194	-1.1322526849378318	-5.670393257132109	-5.330117038807419	-5.29110797860648	-3.142453007429587
1.118613632393094	4.369972660778555	4.593771093689832	6.819410367201989	9.800094162039262	11.860849869154256	9.568142046135359	7.122998849396942	8.00238892866776	9.324700397931773	4.974549026574993	8.654859735388202	8.343971315076057	-0.031028881951633752
-17.496301358397425	-8.542765199838602	-11.887217928359215	-17.820507824471715	-7.821050374576826	-5.060065024801083	-7.808204780689012	-12.203799173042482	-8.239119685904862	2.076730369210076	-3.9142141092204166	-7.659590293131638	-7.583844014174826	-5.902163041145385
-11.107302629885229	-3.2787495109768594	-8.60736599427292	-11.420068436943748	0.14350545114032867	-7.841008657928718	-10.454063918959704	-10.462577968287723	-4.667755347856156	3.512078638641462	8.525679293389675	-8.549669903791903	-1.8564252710196445	-3.6254334579457814
-0.9044034857264661	-0.848110077966288	-3.8221433253072763	-6.176778473093206	-2.4604108106614797	-4.896937296254509	-6.044262236292033	-0.3150825023962525	0.9327969316113583	-1.158978461714079	-7.303736328437093	-1.8318635024522694	-0.21325824234244553	2.2128198449840677
-10.817185411390563	-4.327961240377312	-0.836082550261794	-14.269831367956568	-2.0326814079120132	-1.2977573996636067	-6.395426299948551	-4.221862359053501	-0.5582850330286038	-1.0310942469949786	1.5578834339336396	-2.559299418463698	-3.3406245969381643	-5.003940834551872
-9.55951521544842	0.16082668988027582	-14.308057813882865	-5.23630852711732	-5.121251346153755	5.694651741485068	-1.7523446055063134	-7.6405512612459185	-8.201386520027185	-0.6698388987786322	-6.22964309197841	-4.449527429888817	-7.407127975657959	-13.047534338928443
-4.1631230024849915	2.310854714804402	-1.0030513132182832	-3.9536399614582756	-4.122866668558031	-2.344231479450278	-10.89217072316669	0.09728164215216822	0.42044932062486196	7.6904881984454505	3.1504944967945243	9.40628834871261	4.566225403805986	-0.687120507073377
-6.661995471687391	-3.561803463340146	-2.1759719006552913	-0.7510276466689978	-2.8509948160085097	1.8217819917460099	3.0526313827281952	-0.5695470233695863	-0.01164133989868722	1.8694185486367927	6.851400628614655	-14.472286459638912	-10.197316729827248	-5.7329863970133355
-18.17827628051558	-8.637459792549937	-22.70911007515938	-30.53388708583761	-19.568455312882417	-14.384646712846774	-31.0529113613042	-15.031330111312107	-21.015914005928472	-29.865439497412957	-4.025650300950924	-20.971239705046777	-13.96319892650087	-9.919112110092543
4.176533807762692	6.8672587897671304	2.55481829012946	-3.148246847234414	-2.1305667270980844	-3.3418623928300617	-2.173585111796796	5.659276434128218	-1.6782656880183187	3.651967265966741	3.5127334617375245	-2.619122345015625	0.79107415128949	1.2773739600091987
-0.18652786765993906	-0.5961273193679465	7.136931716037855	-1.2850841423560633	7.881972941490766	4.501872463738249	4.868980822138015	0.20182145297836065	2.596548122748692	2.2462055560907612	1.2125451422629043	2.1477525557544315	-0.37725705393123093	-2.940776033035395
-11.686015194531846	-6.736943216198661	-7.688719441517082	-8.59274467063568	-6.731827349726001	-6.2388022914608205	-12.937748578951496	-11.609652857310483	-12.789905300558239	-6.782474486455034	-10.37164897101797	-3.994087289782262	-9.274801301135527	-3.42820466857869
-6.647099487961481	-8.16101727716874	-0.7523433151820592	-10.997982017900373	2.1206859613645603	-2.0844555698660425	0.9619087749794603	-5.712605326273308	-3.43270182256538	3.67606638123424	-0.9213511872758137	1.317199763577538	1.6115838042236859	-3.3755246468889997
-1.206988304451891	4.406278683905289	0.34693918987327477	-0.3090361774608744	2.60148512314913	0.590383835497648	-1.4362151286267184	-1.3042517767172257	1.7596352116455498	-0.9407165142468081	5.126146322426352	3.915304107846665	5.122040570719639	4.777445331637601
-9.683985301708153	-7.796581899046827	7.031997054073505	-0.85665887800301	-8.384543042222433	-2.901665535723897	-9.629498949073291	-5.846703389741512	-4.717178318780581	-4.930650979723535	-13.477006775532335	-8.18385995161122	-14.354947006488453	-9.289212003051992
-29.60436830529413	-16.598267261205446	-20.742660007124798	-30.516489766406227	-8.04007962314865	-12.487860124894919	-27.69059457111561	-23.99648067284824	-14.562772175860434	-11.050643996357916	-7.128294778666301	-14.711427755228698	-15.414246341643734	-17.174987240557673
-8.570479525452516	-10.129278095378469	-6.261370608781632	-14.523492541873065	-5.309252010985325	-5.077217967185484	-8.56593803821458	-12.83534117213838	-6.034858356937477	-12.840575315472819	-6.695425720753653	-9.05156310184093	-10.35498648942906	-12.625787800847414
-9.751074243469434	0.9607989911678386	-3.204370072193121	-4.683340695479415	-8.48374738557685	-1.358527923033979	4.999262666528158	-0.048272416504763806	-1.7824540615286584	-5.805975586109223	0.08382739939013142	-6.6128153785564665	0.00943579334756012	-8.35012458807783
-12.741029224929212	-10.768270470039122	-7.989104417561542	-9.681488882507988	-12.25837117279401	-1.7086663938713003	6.067254154204182	-12.48556658493963	-17.620629109153036	-3.6135382704402796	-5.776510317119921	-20.595202573658593	-1.6856409203997964	-22.21925772853325
-3.4299902530352684	-10.244202914678294	-6.87135784788612	-6.347069111553316	-2.9723774730324344	-7.029526934419965	-2.2029263884412322	-6.460793389068508	-4.415121450295407	-4.766527352531141	-3.6947367029509492	1.7722500179194793	-1.2758305773800689	-2.2929573156361043
-2.250914721344527	1.312418158342529	-3.5336600818133386	-0.7522702077213901	-4.484971701224441	0.5242346880531337	-4.22667238176662	2.6674319106382582	1.1862440890016568	5.909735365693629	-7.829203619438762	0.8572414995346078	0.9321729320463215	-0.21361807185575957
5.859027600612757	8.23540191123521	-0.380997164355177	8.539749437647838	7.66182510111917	5.49558965636072	1.1374496660950906	7.5339330111902445	5.420123470056585	7.294239314231239	6.066211969583282	12.780057283633697	9.727751757377579	7.182446845515334
15.493196044970517	11.651734171237786	6.357760839839311	2.194625705378236	8.377874050845508	3.1538845043328414	-7.992236545648895	11.289366148204353	10.481383640842088	3.1927047761949563	4.553289258992462	19.200229110628417	7.667531522290029	10.103150351397577
-8.702235851682662	-6.440346895175741	-4.195328594591003	-17.09770556397458	-5.923168270847536	-6.091908883680961	-12.600787394032327	-7.222597200530252	-3.186186679583366	-2.1240321982867307	-1.5653637974157244	-0.2115545063031741	-3.5693814393279597	-8.819018137849172
-16.22775520175752	-7.34597446895014	-12.683697621989538	-16.27542127782093	-13.053455234370105	-7.628255305112278	-7.916714496577852	-17.49544835299774	-6.900795386804355	-8.570945690001126	-10.610848309871425	-5.592196691279594	-15.282572110161023	-9.420638454051279
-10.263747715106659	-8.12229759613968	-13.60233027034268	-10.240145318952393	-8.09282774587589	-5.819562019172036	-10.26833666112258	-9.359938311272716	-6.704191746106476	-1.6563299817670525	-4.667326234736155	-15.002405259849326	-8.74698197065864	-12.261199121879358
-10.043759275752214	-4.5356327644429415	-7.817210561275349	-11.715288441656174	-2.7040073858550526	-4.008520011341478	-8.222381975810821	-9.450628516072653	-4.854482453524637	-3.630595604741771	-0.523835374945936	10.255881531896842	-7.8303737157180775	-0.20763190740284035
-13.977562349961245	-9.049177382678035	-9.516285935332393	-11.148454777593972	-14.87947600961335	-8.039870599164011	-12.21830338419978	-11.19863330785139	-11.500094281887772	1.3231357235278443	-5.130476294794503	-4.643899183440928	-8.024330474053928	-9.866193216370903
3.620915721589249	-0.4143066655650154	6.624830118292833	10.657081381317164	1.6800411133824467	13.875323791462078	21.736358439017188	7.425481173671114	0.9053772378849683	10.820081988919291	10.0010516192161	3.5526071682855935	3.2435894886940075	0.8899739323538375
-7.31892906774101	-4.299599536280432	4.64202088392561	-10.506290374078711	2.9542942899883187	1.9812093948354639	-1.0678307149668274	-4.768336194314306	-5.365192613799797	-5.227780000604303	-7.130752528905862	-1.0558686673691258	-3.5640741655697905	-7.675820004131734
-24.132678025528318	-13.282427082851045	-17.372184543212455	-18.275864589940223	-13.015204262327817	-5.107118866334233	-13.744586317557168	-15.16895840618692	-14.830310238276178	-6.594356595869287	-12.697920743967133	-17.39296140177032	-11.777571120721424	-12.676184909173152
13.649455607187404	0.4194207327050563	13.468679437272042	5.901207392017838	26.283077965072554	15.441716979510227	14.589424108343653	6.705576849924442	11.651457318903537	6.006969120381756	14.360509759102065	4.306618058114034	8.138237592741952	8.81964881191853
-13.127248265865342	-13.147194584392883	-7.161609816744076	-4.890378882674927	-13.724570759815306	-3.5808823011118656	-3.212106983751919	-10.456232064243636	-10.325539851490136	-1.6433228460512281	-16.182738214686065	-8.325656832204164	-9.956151202209714	-14.339790767301237
-2.335850691432079	-0.4678062937005219	-2.0293292025160863	-1.7568167874875589	-3.93854197856342	-0.8965730056453943	0.5916470038568417	-0.4926844850129068	-2.2510665436041695	-2.3890538611860386	-1.3682876469402128	-3.5554038269399055	0.3010317316442198	-5.392666437321723
4.607500580849112	-3.5233884908699276	1.8664659898977736	2.178296800795526	3.9600668098482967	4.766138740868091	7.504536068116572	-0.802513535647651	0.18788301537024016	3.902383427021453	-4.815952639442112	-9.718484952819724	-3.1238408914923084	0.19812426658548785
-8.309343619550843	2.5865483274996706	-2.653348711704264	-6.546729098756004	-1.4743911836331656	-1.8925969404880252	-9.21657299242653	-5.028827648972363	-0.6706682693532572	2.0485684945956644	8.714606092819428	7.5540221941103365	-2.7262997250195866	0.632131101857218
-19.10540547731999	-13.869550723154811	-15.003306775315988	-19.691653805595415	-12.781737463652817	-22.67438278192288	-23.07375537170857	-17.484323209107348	-14.856694902694315	-26.30990284810141	-19.700856605426218	-20.02786998547836	-20.56477136343394	-9.810810066978444
7.200402751444781	3.545060424344274	7.811866054692423	2.4641337932300815	3.244405810952059	6.248443472955811	5.466842034843062	3.8942748695522544	1.6996447419042304	7.433821081658302	2.0516378776919026	9.53146655511819	6.053840465529662	1.0541118278586363
-8.603625623031164	-7.380318422844694	-1.5968603649101578	8.144906142671694	-1.417716169437854	1.6093313787750845	8.17334382776245	-2.5553730998621504	-5.943680439552767	-4.702838844651232	-12.382932552505912	-5.362351797986585	0.4993491613566929	-6.657023985610309
3.971786777721531	4.4194370459109225	-6.093637105401473	3.529725027950132	-3.039613294423582	4.407841633935075	-6.896763819633666	0.5671726789477174	-6.067554307702419	1.81296861525909	4.270247555076513	0.10950991050979261	4.879532044019801	-0.4847020311570528
-1.9227960782642086	-4.629697770765542	0.7796767579352792	1.6539991837617838	0.11469678193770447	-2.121025024258586	6.467320843596596	-3.612715393936806	0.010969472340052838	-1.1384793257270773	-1.4907773038045973	-2.6697526183465703	-2.258896170459054	-1.7276154651213556
-7.644300512648002	-3.698864096320052	-9.32340529471234	-13.243153554896042	-8.229060133313093	-10.809228549298135	-16.03106892343229	-6.284932679210372	-7.400497532270294	-5.533845850643484	-6.319939260270121	-1.1968307689950202	-2.680411724647206	-8.013949676858399
-14.769582637937079	-13.06287030773099	-12.58890002940868	-12.003989982161391	-7.6648028639775285	-13.409865830450832	-16.7844051473225	-13.969372787708508	-7.5475250080999965	-10.296020095047938	-28.136480326760683	-8.989629077553218	-30.75411550929596	-15.134240857507395
-1.6017463326012233	-0.047496342805814204	-10.074838498130207	-11.102880518752254	-6.037572453242763	-6.8254920173772256	-10.155346999118569	-7.834384657731588	-3.6170654732999394	-9.976855282473531	-8.870567314466724	-0.03318539684472159	-1.0461720355768593	-3.588485143910297
6.330144345431019	5.109859420547426	-1.3472719642761994	0.6843942249952399	3.7011324587422747	9.597859478151285	6.566522893310096	10.485850099623624	4.963315371350204	10.566610284485991	12.326065116253426	10.584204367052656	9.993687617128582	7.640900585101909
-0.9207777739744851	0.7628419867383676	-5.046128697938878	-8.80690395199942	0.9455801885868633	-2.041483739176192	1.864558789389607	-0.9425239008047123	-3.337060058870903	-0.45225810409103806	7.421812034661332	8.211715050403832	8.037965106315033	0.5402850061105229
0.9096572179616655	-7.403895908138755	4.137996260319737	-0.9203500185747163	-1.1293685615894393	-5.40154077054482	-3.052838554400153	-1.3680113584659246	-0.32660038021558585	-3.4947295752774914	-12.307740175127861	-22.793979650787968	-1.5892698498687305	5.590257259481696
2.4142995679673582	1.3505329646898652	5.327526454334178	0.5765790749889609	5.368807063316791	4.054825295525569	7.073534945197541	1.0097512438873413	2.0575026585274716	0.3794851694728937	0.7553727546100996	0.9600285029874156	2.1767751984500032	5.640665700446397
-18.606591123455285	-14.71774009274954	-12.396596974884483	-16.236712462584332	-1.4109027447173461	-12.849366030798413	-24.438440169220375	-12.887973961164715	-5.430556005470051	-20.033425414114728	-27.278884363082362	-9.589398057343278	-14.66017349526694	-4.659162230468432
0.5691660489156679	1.5025623885096058	-1.0809369754921438	0.0037547606220752886	-0.19262958086818768	-1.6284418819876918	-3.925229306194968	-1.312210491536612	-0.9431293823195259	-12.833758479697913	-4.520349606591694	0.7527231320803924	-3.1405595941670383	1.3536152058568105
6.570783795030447	0.43773742753674705	13.150154208982613	0.7356243901192889	14.171416229513065	9.396224565650655	8.026861049289929	4.786367508931032	9.765659759107644	10.607730931764186	9.522045487033198	11.242445178270753	6.1305319151507645	9.014127331530377
-0.9936125537681846	13.770374420248839	4.43219280252279	-1.4055031075662014	4.730755490155952	8.762129238178126	4.307435892966593	5.677923771986785	7.821789366049711	6.27408199049815	12.584522881471687	9.358230906899385	5.353175586625109	1.354500365540418
-7.827537838203502	-0.5533931330667241	-7.820963682052725	-7.10188566601059	2.0973939085149493	3.3077020004592685	1.6570816162725535	-6.710332091719571	-3.219736089173464	-7.945878836623867	-6.5615430052208215	1.3787418920859285	-3.656109488174346	-3.5135028112315108
0.9586530966270475	3.1246426488926957	-0.9624258690831979	5.110579092270306	6.235690383503431	6.896774917719446	7.667301716102465	1.8870524748939665	3.5918208342897073	5.037101659499903	-5.03957261803094	1.8139297094419926	-0.5272669591754593	0.7568235722744688
2.0619817663310482	2.6684139458339313	-7.582538693270887	-6.130867172900145	-13.943302258418408	-9.534020292518443	-16.937461572391477	-0.4360373890129356	-3.3197102152550237	-3.924141065711205	-8.9113868396839	-2.0442467689758996	0.9425258195202241	-1.488987482136044
0.7899372089792258	-3.462628081489905	-5.232127770414702	-5.55086972198089	6.598786888901374	-0.6648311932925862	2.1966875317685846	-4.142284316921214	4.730321328267779	0.8133680891093276	7.575052539949042	1.7023334752898724	-3.477782480039209	-0.4459395610545537
3.9539712491499586	6.375910578679931	1.4260893754160424	3.3145808633562677	-5.490548488764098	2.0667139030990542	3.894399814614514	4.941477011230455	0.74855571984064	-3.01986326402129	-7.750122599342483	6.637463216778827	-2.2078367635002225	0.02651083000966398
4.557653107480461	14.470475730566701	-2.841952843056898	-5.691238499072806	3.6685464538046113	9.744958084581777	-10.819297005994295	13.546763625412352	-3.6436741585006547	-1.3366619683932432	1.023781577072918	15.765399632421795	6.264009397600265	3.5214656658383494
-16.968028168423526	-10.651512006911693	-1.5158917228206907	-5.639592240933231	-13.688364704564831	-10.296483287243609	-14.335396452687931	-11.771994941220672	-8.101443235767057	-13.281022173975396	-29.74319173297776	-14.320742831940382	-13.270461515911695	-11.841472565576447
-3.828972524941188	-0.6927600049447336	6.454377468387464	4.157082180149312	3.4801328784364003	11.273790146958486	11.627978620771245	6.475185774245943	5.703922631638608	-1.4563365729666384	0.09351418034588622	-2.341479191377693	2.761316191120652	-0.11362051799331863
-2.8614271065394616	-1.5409785196100565	-6.793487944566092	-18.63422924476678	3.9450578870834514	-2.2851259133040145	-9.086676965251499	-6.5271115888714855	0.9488344896868881	-7.620230142698189	-2.0704831097166037	5.099572648296237	1.181645292828871	0.3999100326414313
-11.812643264881613	-6.216933861809548	-9.752197333945734	-12.68914770198899	-12.877705443430823	-9.245818457498332	-13.12137791717976	-8.456560847069222	-14.488147987432786	-12.973868937449273	-10.651156758995304	-1.223933844057254	-0.9455042000771605	-0.3480917871565124
2.3461447802930437	0.713803731530399	1.3526677553785207	2.890697632563683	-5.447586255274587	0.8981433105398011	1.3266318690579453	1.3379159141339463	0.8475500866984584	7.243779631090365	-5.001938883003234	-5.432351382334607	-0.27214583776528867	-2.706595462591621
-8.629764429899735	-8.456255269564608	-8.603009802038022	-16.470190191066536	0.717787265031975	-3.3972924693916444	-10.662817489494525	-7.903199953395472	-6.196017461803949	-3.437533967561694	-0.9660820835303371	-7.242384527304034	-6.968860494370016	-1.1752313001325474
-1.703370931835947	-0.6212248879002945	-2.1414676004188204	-6.11002300851344	-4.038051378496871	-2.2579579816487803	-0.6298037070822619	-0.19264565622050733	-3.759324889432461	-3.363203543378149	5.634690381036095	3.236671945713741	1.8443161669255483	-0.548924056378312
-12.643823444566976	-7.664511615698693	-5.244641190886019	-8.663115243827297	-9.367287964614027	-5.7776566584898195	-7.6927059405879605	-7.291199573334456	-8.307879823474288	-7.5773092932580175	-10.261949413039352	-12.349670100072341	-7.708738164329598	-12.398944689863077
-3.587541960107408	-6.871167620812729	-6.9585749467467775	-10.244691534030444	-8.713070596139367	-10.025060492226126	-15.202639223528973	-6.700695046862582	-6.0969843330164935	-6.140663134267593	6.971990996859314	-1.3054750826796921	-4.975969984703451	-1.1824216449353622
-3.934309831272662	0.406225753858923	-4.017691409870675	-8.75677252054776	7.173051565650102	2.4235845648167738	2.9415496446687697	-5.230519053268459	1.7897605314126366	-0.5565281629480715	6.665238026387777	2.4782367650578854	4.4826407764431435	-1.7570759934405018
-14.517666771153277	-11.690515483177625	-0.6817116030238063	-10.26888583347783	-5.667575978762272	-5.954454077285365	-6.975794985057747	-12.471410880721386	-8.262190918454438	-3.953850781559421	-21.61899846319477	-11.630245764915577	-12.07558958813539	-12.91953322446622
-0.8583974789205064	-4.00203275539672	-8.307492750000193	-5.780792791718412	-6.667895035711998	-3.4994471631133783	-7.626407446317955	-6.7309598438658345	-5.9005865609911465	-15.081501579738699	-2.5357359541614146	-7.080872053149218	-0.39953249733253576	-6.662548114915742
6.218932554894302	7.996275565957872	9.421711615830304	5.986939771049081	9.884515316765878	18.41923552602184	11.272079749358962	6.720182281045175	4.989638458517997	15.884617987464583	1.4085358671653962	7.767820256797376	13.429960869028385	2.6658730072542274
-21.98798660844207	-15.211813020397173	0.9321799658405273	-4.728483330981063	-14.445170402541143	0.6738984225870743	-0.6403637277928117	-11.027221182279664	-14.88944164653458	3.372095200699761	-6.2765396541217715	-17.757691384261275	-10.532738035399316	-18.48265064681082
3.5221720701533346	4.291514182879687	-6.928569462284994	-3.6350295616522037	-5.5347293760707	-6.36775645281941	-9.190029916086766	6.226198453356845	-2.9950240013434284	-1.8099316190692245	8.06151436715264	13.568640584141283	9.697834962901915	1.209078910848046
-1.6612762401503134	-1.6731936333469173	0.4359532282619627	6.090545290698656	14.640257357211134	2.7358069358276285	-7.638817446871355	-4.013215045567963	2.6182446229510012	3.913792580673696	15.468374598137785	5.360273454692034	3.689273099858535	5.430763836142288
-4.614086726018954	-2.6417940931774866	2.4218185318246954	-7.1025327328106	4.202502759694476	3.9298223631492015	-0.49561469357831606	-1.21959799618159	0.34068660362335335	12.812525113457323	-0.5537826341753685	7.263456385396941	-1.9237346939870754	2.419179588794964
-7.753212555899318	-3.266416756284369	-3.477883051896286	-7.852495462586745	-0.2784520787751531	1.733432511772257	9.654681780222528	-7.727460138891973	-3.719069702885583	-3.5397568639102888	-7.18528146643607	1.3407063629286116	-2.4566078236286493	-9.06189565483762
2.7925426642909383	-0.0590702645631112	-1.4631785707508638	-0.9398315350607482	-8.329384044026327	-4.323318382555054	-1.9041496310302966	1.0195071004183158	-6.381494349326354	5.457561884790975	-2.236505942698436	6.3304620783992505	3.226575780521045	2.6542863540578834
4.397550555304781	4.911435885404111	3.1803326299857515	3.781351925738909	2.5393257700390945	4.743877674545347	8.852322401347829	6.972878990666603	2.344479345656833	6.943672491201184	7.648591050671926	4.4802831402327365	3.854863798516421	2.2705465359100434
-9.07227260958062	-5.877053125427189	-1.9735537352747416	-8.705673043032789	-1.9800688779498488	-4.540187739282937	-4.240701663710637	-5.418377718563769	-5.837105499772527	-4.075282877996601	-14.168201263661246	-5.576620712845696	-6.517617332244735	-6.577781750348651
-12.29544243581388	-6.722034246992895	-16.989468660411163	-19.49926268846056	-10.963300321890022	-16.630646377141616	-21.96099874893749	-13.033706713915835	-13.426035677762746	-7.996070313701922	-8.980227227666218	-9.26341522257498	-11.92486405237757	-12.49379394613963
-0.4423218853330893	-1.2140172004874938	0.931865626446502	-0.48126816221233887	2.847903809257088	1.1569675011239509	2.6622452265517356	0.15926701918609712	0.6812026423297971	1.2438234433525495	0.2433241593898445	2.8978025931358036	-4.049062186685554	1.9384371466789083
21.753819986935934	20.668853675349798	15.403174738992092	13.111602082301378	14.795960498023831	15.277035558441147	10.652421288672809	21.801562712443367	14.874984099677807	13.634833601656478	14.730617735524326	30.910790608885563	20.7530569496835	18.121635623701376
-1.9660845134460712	-0.3627838301413015	-1.3050353206452898	-1.2769464558767163	-2.7121161406055623	-3.4715868009414197	-4.175950741828601	-1.8281093241234385	1.7762499406201577	-4.110667678567302	-3.9007748250335608	2.132965543835221	-2.5352249606873922	-0.7643239299133278
-0.3461832498240444	3.5550857369598887	0.9008644125250924	-5.252934939472623	6.173380317065803	1.3087244666093056	-8.55560282309774	-3.981429924582548	1.4862517197714427	1.6871694704188238	-2.2724656461539348	-3.2084469376020004	-6.565126895751842	-0.6993392336720319
-13.73977936295894	-6.257690818535595	-8.856903566717776	-7.619516276954004	-9.969359959077712	-1.3683726776617378	-3.4280410981617253	-6.678381582179747	-12.36932995405036	-0.8103384379856373	-2.4665634089551958	-8.846392731289383	-8.872479488779401	-9.240522170958727
-4.8714664603068085	-1.5454618096622483	-1.6011557715412283	-5.437750625161453	-9.197784211230676	-1.3005667164487986	3.440751703646264	1.0292972732552912	-1.1248402514026707	2.7281112072427587	-5.747357156274862	-3.0423975235898535	1.8287005747282763	-1.2338731384614037
11.325497009412938	10.175651946665049	-16.23849370151783	-0.0256066368961579	-20.835778476040847	-0.8859828970981158	-13.171146800495535	11.238531213835463	-5.182847533534223	14.095676863968244	-0.6478337492409604	-7.340363381711612	-1.1385239892113004	1.3147538194327877
10.87940843207841	11.865526980391854	5.028335793350394	2.8479010725439355	-0.6883807318998613	4.8282483155964835	13.73710211228789	15.077642555890018	4.858966287886331	11.466758124873449	9.67687695047892	-8.0645145076226	-1.9562892819508886	3.146432639791511
-3.6545584403188434	-5.007899861056304	-2.5344760217092173	-3.733428593178619	-12.400837944626806	-11.797072078245677	-16.538634963473328	-3.4785084646424917	1.2765450552655029	-7.485652714165651	-7.819222157047016	-12.630657106423696	-1.2388121235230134	-0.8986057427975764
-9.71568242088716	-4.245242507850206	6.413906903946191	9.22469910917303	6.8742998224414515	3.135705775549234	10.636098882125228	1.3263178527742039	4.7738156770411635	-1.0530703883637222	9.831938011412879	2.668237080223119	4.628332476957586	-7.870199810285033
-14.74514777518696	-8.868934026456598	-10.448442108530278	-15.211662280447293	-5.9641101265104925	-3.697056786223622	-7.578792160066625	-8.448046382305554	-8.744331746234574	-5.777002916345404	-12.080731273174317	-4.932044635244242	-14.158223160885317	-6.2279529586401035
-2.0305585548747715	1.020457054894586	-1.4620042416970664	-7.868890587797191	8.010606151786694	-1.4615629545772457	3.7362076132789945	-2.0005136340107352	-1.825531824437558	6.243906055170257	13.943557397091398	7.850674278143207	10.085229673687493	0.02393729493099276
0.5691513280749696	1.8815974700800209	0.1622834048478348	-3.1789805537345868	-2.125325631430911	2.486368144314424	2.6965257820561215	1.7489915346348517	-0.08223109220392898	5.273918708145506	2.495935833555455	-0.9053352011818143	2.044142016357185	-1.2176876340710894
-12.79505188156325	-7.436915713920251	-6.410160681010439	-7.4766933047862105	-11.379852186727748	-4.018035560312805	-3.6241726546687953	-6.012273173952289	-4.982784580587755	-3.816426603078113	-10.392794620820316	-5.614576094440675	-11.387883189983784	-12.324141424089262
-11.361711092582784	-10.980205636620264	-9.197969410545273	-3.6075539295409835	-7.495791897120567	-6.321315198470901	-0.9809816714424119	-10.30939803084495	-7.283256097427629	-12.571267800689949	-9.910636803150236	-15.580725222316635	-5.015346923222666	-11.721520449997255
-12.141313117114613	-6.292693695645386	-11.81845477444825	-7.838356394604479	-3.5443193735129563	-11.442784679275947	-7.902386047557215	-9.06884731021242	-12.795107998462221	-9.0022908565181	-1.8748510629022819	-0.9131370931394486	-7.430954975178771	-12.255221299423027
-10.80316581608532	-6.379077661888099	-1.4652677493269086	-5.5676266914544925	4.970682534291773	3.2343695916951907	0.6072564397222051	-5.679143648575146	-5.725887700168296	1.6898073163172787	-7.6079951198658575	-25.42547861162194	-10.63152472587333	-7.681061362019007
-0.24588907639304242	3.5214079825794955	10.283139295695118	1.9849299804675418	3.3666983406073334	6.858331551444758	8.630213807017078	5.175955399615938	11.473518754541953	3.153597622730412	5.040423559837237	0.954255119018886	5.256658323308277	4.903537126018049
-4.714286621706804	-4.062672376041634	5.190161063799217	0.07044382024084817	4.327637987935647	8.04421535129909	16.225627763090767	-2.272353203810877	-1.5492397868025813	6.75264979685075	5.720493229955935	-3.1883017911575324	-2.1026715352185885	0.20120655758675632
-4.103367466032959	-2.716729515631316	7.185961133334254	-1.527519713522984	4.363529596071292	6.867421138466784	0.9123485757887543	1.5822507715317984	-1.8872973317930561	-0.08824993048697591	-8.922607359873345	1.7049765063208953	2.963814595397678	-2.664378910356979
-10.20302295990258	-5.541972857653083	-9.395100142018917	-11.461759048482497	-7.078721886276137	-7.477539753609131	-13.067997147102615	-6.988974991841916	-11.354296561378916	-5.814910843265768	-6.265936583232951	-6.122311026098226	-6.719119176569083	-8.327237119868403
-0.500994217819496	12.103736392341132	-6.694680947300916	-2.2103169652894197	-14.209925305863067	-1.8820504358698358	1.1845999337198447	3.486771418171791	-1.720950023837435	-7.281308991262671	-1.4584971407907261	7.318906468563277	1.4424712799711994	6.078951600831735
-1.5442796740356333	2.619626653410662	-5.804931378431054	-2.5845913469477977	-1.3407733728281708	-0.8170226348289912	-2.244910969492117	0.10534472740354656	1.4977987463321303	-2.5405422050921462	-6.925654579392751	2.260801125562846	1.372634128085642	1.6836316313251638
-4.9828771873661895	0.2237563251653291	-10.277653147708037	-14.625225169992772	-5.886018344550232	-6.520740727973586	-7.401337468040214	-4.168762301934156	-4.7893197272745995	-9.48482329301748	0.7048162384368712	6.230298996786947	-1.7641191671884218	-4.37808768532384
4.1622019222221605	0.6261539764340253	-1.1552054100876326	3.029219148932197	5.797217764098494	5.280199848498956	3.546999627724652	5.359279934810554	-1.046727568709221	1.916503669792385	0.1810227569636423	4.925771958102669	4.813317674183201	10.697741815698972
-4.415829864384837	0.9044279309972818	0.12849782120441247	-1.8941146957627444	-2.2462194686086256	1.1196438253427454	-4.503133815230672	0.06280655531059698	-2.6751663523730267	-2.7700892543565545	5.089805543745119	1.894313403018332	0.10052152792222	-0.6566014895751964
-3.8987068056182728	-3.232669645189843	-6.5466543964268755	-10.543908016120124	-5.692212207703605	-4.564642164083504	-8.746575082850335	-4.455657071979723	-7.002956271116358	-4.105322125900365	-2.7231728951607588	0.6590483359202964	-7.87803572919585	-4.649360871230906
1.8499575224184055	3.9269420689582075	-6.678042063903626	-2.1396047942271474	6.866657385500984	3.552842229318797	-0.5442224037609849	0.059789568996102	3.911168920977105	4.7123028635731785	9.664847020905205	5.055167093929068	2.789455474640707	0.9187566051347347
-8.078635734364028	-3.4303573463470314	1.7590934160445908	-11.437765684352922	12.416415789712268	1.131503003775408	-1.6902642885901762	-7.706869367125919	0.40416813005421376	-10.8660507163638	-2.764183140616988	0.10091276422744146	2.29952011160194	-5.445466799760618
-8.491299666748821	-4.2228197676294545	-3.903772374341848	-8.154982778906394	-9.56719830580647	-9.067298838448398	-9.932421711852022	-4.87588502872819	-4.45442889307168	-1.6478008276226812	-0.1877704690599682	-11.027732695008732	-5.36178047918125	-4.757601198059956
1.264553998716142	0.7788158145327634	-0.6518338605872681	4.248489844343814	2.5044455311772373	4.551445933792641	7.983729624256186	-1.2174746007123807	-1.6816154679484232	-1.4022399219846218	-1.3578515562606093	6.976811573061004	0.6983602842211031	3.282995758738473
-12.787544958312516	-5.905240107235919	-8.037540916064527	-7.420387900889735	-3.7581923827020574	-6.175262086030756	-10.0458637593078	-8.660853183542846	-9.847800805296567	3.911618229220262	-3.992933740789091	-3.2115847139702374	-8.061886768587481	-5.559788160777236
4.680849493723374	3.5807943690199564	4.259274901540324	-1.8282280137536149	2.4302661846599363	4.89819378993466	-1.4082137180030463	2.4434676183627784	5.743250684230691	-2.4790430088118955	1.6194382377023884	5.094301745062064	3.3453939020500956	9.72076972654387
2.129603752427398	3.468074965783828	6.31263427497401	-0.3319814309009437	3.6197003758082023	4.982610100349583	-1.2921262245557819	4.3771250707296385	0.5051515623792705	1.7761268542386768	-4.346705735084794	1.499647607626179	3.174107001428686	5.713077557129754
-4.447659222811934	0.43567015450733776	-5.907373724278744	-7.913018645547385	-10.607817284148185	-1.6985534736944377	1.2452977878857177	-3.9091519383036415	-0.6397320645378226	0.2774920372210376	9.212523545664501	-3.0487487057669034	-3.4632906330419915	-4.4884830194108645
-5.014727206102348	2.3859746247859364	-6.204578718470601	-4.754567396953743	-3.431253019108749	0.6137654956864119	-1.7923275229892945	1.1486904184734323	-0.19498876822592254	3.548393917099387	2.8271290620611182	2.8397333460625864	3.0649476499445094	-0.26186982047278123
9.512365218590805	-1.4595948060880757	-0.8763505111977645	-3.215976775173241	13.210753141291432	4.828038410796172	-0.21881810735468088	0.4979669819266835	6.233370366829951	0.07423262419398265	12.27649351530905	10.60636179538201	8.483343416088221	7.607919645083491
8.662644561666376	3.227790225597162	-6.125727324799948	7.012744500122684	2.1145688901348527	0.8993336662876354	-1.0923716976691358	7.758685851380145	-1.5612544155456425	9.090818557246866	2.7862266163524114	13.410855227010067	5.858394853063514	4.9588710102883775
-19.136873965556926	-4.2116326075644945	-15.624406038125763	-12.977363639644542	-0.4623305530851489	-12.816274783769853	-14.5231338353708	-13.021658988180043	-3.280807824486803	-4.2656880585939545	6.275045233944057	4.690209127900234	-13.632958919212067	-1.4988238996140226
1.092671903910019	1.3008222513564267	-4.786934009076474	1.549256075895107	-9.652144555716678	-0.34302603938699855	6.156969097869619	0.06349144504817124	-7.831666190186207	-6.231423498579342	-6.579149723490426	-0.7372035164173008	3.594300451949861	-7.022314458234658
-12.05225187094126	-10.6721006071574	-5.298742135638041	-13.457996680848717	-8.494104529514505	-7.7376895221221895	-22.258708433092675	-11.432011200230082	-9.366021332023715	-0.20473058571912284	-7.481339198753546	-11.639428532105828	-17.00730384048503	-14.157272391505677
-19.349779431813722	-14.59859040541735	-5.8658590970313185	-24.85399139093883	1.0855372419732958	-8.842861468508056	-6.4100317972063765	-17.006076989874682	-6.421532861982572	-9.92861738966952	-18.80522760597793	-10.71587372835374	-16.093970929797088	-16.000061391236212
3.8983221067159617	4.954431335318081	5.179215382586568	0.34230019555540486	12.935295711264585	12.84712966376872	9.319680612160496	1.8464698942838573	5.720547003299775	-0.7494597811343008	1.9805030830696206	8.587130760019912	4.68231044654345	5.310502314558767
3.0025743186964577	4.425572612186623	-4.795278667605209	-7.187174764126967	-1.2795380515178565	7.817734269190174	4.453607759970245	1.5844305394947122	-3.7664064249850138	0.8834270599924203	12.019591744766908	7.38760369087854	1.3336826495053486	-0.21343827951620586
3.8268419716933346	2.1804221019741434	7.597813781716596	-1.3066881501607848	0.6786423554435107	6.378587701036742	6.02574910786862	4.8970817060708125	1.5509132335350282	-1.2016791167638825	-0.7603838697031466	-1.279686544150197	-1.0264749752633386	-1.4906432034662913
-5.207337569303786	-0.32341828940175227	-8.491902893038894	-12.41140190463278	-6.282665210551027	-6.697740412140622	-16.639552080688524	-6.776687041665288	-10.789868110731408	-3.112874022411177	-3.5231317646900444	4.832753992340272	-0.3735430097970407	-1.899132108272521
-0.1579761537351447	8.155312646454096	16.25465921370029	-0.15033870167232402	11.14326001571195	23.236730687720826	27.9818442619507	8.822859301541753	12.093903066135743	5.367190789252492	15.487191216642444	13.60975655537608	13.41376762595273	-0.9532990606580273
-8.530588347141403	1.0909852842318344	-3.19523789118167	-3.239151336440917	8.983599917577484	-2.4946305550502412	-8.311255845927434	-5.796080768979818	2.7111454228333494	-0.7370335411236976	-0.793050864095642	0.5148499998996942	-2.069206585947973	-0.23653794458754918
26.321407257823317	13.025492687179495	26.975015796029034	22.961894786693527	28.960046153489692	27.283832729277847	35.61749505403034	21.510019709254095	23.129274647863234	20.610140094081444	27.712176687364053	24.90031339738607	13.672688061377439	11.607074344050066
4.2041418351099455	3.080876410260025	5.721771571312826	2.921426919085697	14.662091237578656	13.573543126073384	6.895490873902981	6.1725054741737235	3.826716600203756	3.812622633668892	9.829196447307808	6.7507274516361155	9.528199234604797	5.817919697174307
-16.815376522362005	-11.62633276982013	-11.95667115862804	-17.328973630874867	-15.72344213828851	-10.708179136825132	-12.640898017710814	-11.672170352737838	-12.003545668965792	-15.647553659110846	-8.091940927443524	-10.011423442036879	-8.740214033787296	-11.427529819181052
8.306696041101798	6.634670889223897	6.3003098635371595	15.873091108483166	3.751846766915594	11.30219830637165	11.119513413169399	10.305323336718168	3.4704899245800607	7.9967937908250235	-1.2931127362959847	5.937778125532428	13.244092805352295	9.449573293878089
-0.24135788387560406	4.7448269405756065	-0.1970858366737782	1.1836111559204572	-2.965336414661361	4.239251534414682	5.949211301990049	0.16930956249581433	3.1186853871695908	3.7300972120478915	3.47009129933582	12.613466054510232	10.050288438329789	3.631226827521194
-16.50034934936068	-9.807821217617677	-13.765908930387107	-17.590719298801176	-15.631681916531903	-16.58916661868337	-22.401592213073492	-17.90990953433455	-17.216808558659555	-13.585296514659467	-14.669575561693481	-19.017806560118256	-13.597930057921058	-20.202601485023308
2.406744139858481	3.36303298317995	-0.19576274745598563	-0.5327593859367129	-4.206949673972801	-2.7193184722166204	-4.601537803952585	2.712724325774466	-1.2835499678858415	1.8237613136818607	5.178477699959702	4.854592588576661	-0.12841215285308402	3.0102521261159625
-8.478370675338896	-7.654711179810357	-5.217739367660817	-7.481772813618104	7.125915386025664	-2.481050979051766	-3.443638562058781	-5.24280396149996	3.5448283048975027	3.64863196916079	3.3754768876908807	1.1965637039451962	-0.34357200233427715	2.618580311319029
-10.381519005144947	-6.370016111750504	-11.924363228384495	-15.893310464574805	-20.88628267982743	-18.138294415439812	-19.21953824204615	-7.552211474058206	-16.309220612367564	-16.0316810873484	-15.96848331550942	1.9560745497665892	3.592397590945839	-10.256182567672539
5.3133704168282145	5.118223860641989	11.457403789207994	5.750289025794418	14.65116171138491	10.69743132357543	12.322434023427421	8.572518865482692	4.986609249951598	15.929074822148527	6.823840439752295	5.772260086900374	3.898439183211671	6.907871924093005
-5.843759789585537	-3.2673458890143636	0.2527946633087401	-2.5451324272240186	4.541468830904806	0.8116892229266167	-1.4241627624988433	-0.5465015681897598	2.2922788380107875	1.054810754485261	1.7859536649720975	-4.187438313095372	1.0739962095425732	-0.9153925946060089
-15.216763715613883	-3.501745197846897	3.2149525123230163	-4.0291993718490815	2.3969896761211986	0.31809319771764955	-6.339007832279344	-7.57071768740318	2.06279937408449	-2.328366444775172	-1.9725980454725123	-0.5597414009657125	-2.922849883699226	0.5265233138659529
-2.2372281868194244	-4.478195524791275	-11.18893135573492	-18.588910496312888	3.7427753988068453	-7.145073447321008	-17.869490310686462	-7.534535144671889	-4.692379614050967	-1.4223257480783231	4.825606124091143	2.43120666468839	-10.755953482620425	6.568757566641202
-9.181897586749344	-3.342164589424702	-1.3300623489742227	-10.66691463442011	0.5033400469224932	-6.3713764395352595	-7.4723071175318205	-2.5476086201279124	-1.520644989602815	-7.869093883812049	-8.341934186193868	-1.4574043321775083	-5.47882687195457	-3.0762173938106945
13.772079710023831	8.6392641414209	3.0180716917537604	10.899887666862378	10.791969926824299	9.726263626615388	10.256290544206456	5.431622835343761	7.574857701943567	-4.483084946617107	2.920541062720663	23.17360445626777	29.637726113353956	7.861675191205154
-7.380039888025489	-5.837601619554167	2.6651170345698443	-1.3041363880266394	15.08562644775485	5.390698351531503	4.0887194563129	-3.165019325432545	2.1208341499927594	-0.04988631697174951	13.210897171113823	5.174049958578726	1.8544107853726537	-0.5326632867898783
-4.857806874101637	0.8509016837012918	0.43542492078015305	-5.148410814816508	4.6295962897767735	7.366011486558242	8.109642912854763	0.30693315990897685	7.453887167361262	4.633938765931133	12.578112842864785	12.673028417274349	7.256890735752475	1.5815330834793688
4.2160715773983535	5.363719880631021	-3.7121743543392167	1.4684228988581052	8.59273773325326	0.8530020097277018	1.6278925186291782	1.2929780039440348	-2.110188944225463	6.627512049263018	6.367283392625667	-2.5289072625236515	5.637621915621838	3.321718110834138
-7.930530782756646	-6.329872222600738	4.233201920188958	-3.273566534106037	1.401567422078694	3.5959410037477615	0.9502751472682464	-5.755504392522469	-3.8981185588081315	0.9278809498695417	-1.402831257852055	-2.5589772460014406	-1.0624530784877821	-5.223072053437243
6.647184423801786	1.3015749952151967	2.689116744216356	5.012148551087713	11.438073768311131	4.078783897198332	0.9055530815660984	3.7282229003480007	2.5548572222581982	-4.6263830176446605	6.468198644730248	3.8089094926002165	6.11258801551731	8.153550902804998
-10.817330871346375	-5.766350221472541	-12.847380388650585	-10.555912378183555	-12.677016623282775	-7.911355078804003	-10.800167699631867	-5.747268665046243	-6.436629060847295	-5.243320884814194	-5.66769676779544	-8.712882981854982	-3.678334663128773	-4.979787038174993
-14.404693232637278	-8.060919770431278	-8.12218006242738	-7.386438178401463	-7.928612139754161	-7.104869260364366	-11.84495095215239	-6.237322867226533	-6.788037095451985	-2.265487855155265	-4.358494738272511	-4.3989899780351145	-3.9600526235908613	-6.244934784864638
2.113455390969854	3.7298510766997945	7.362608796954519	6.0391821535667205	4.186253151719904	10.964609791438155	9.827698669395975	4.660539463617815	7.590063977289967	1.7547536811273101	-11.584784051295062	-1.5149178077645769	-1.1033271514344176	3.218485694514079
0.4755345705058757	6.45635419900141	17.16635377053138	5.966152830301361	8.110373135482844	6.868333560368327	22.690029338152616	9.658223271380738	4.205780229734457	9.350510087635525	13.492798434025017	1.6418255780090716	4.925389050422768	0.48501193060689723
-2.1246431885387893	-1.0059183975482875	-6.351296605448413	-2.58817782600086	2.359552853888512	5.0305934724079675	4.631368367409815	-2.107978140954747	-3.5850368245869655	0.3635225564035438	1.7952183082704327	-0.5202704799075571	4.904613054971668	0.1994669114652042
33.50739780130699	32.71754354264071	41.57316251750422	34.551141583223846	47.579930952069816	39.95433488961087	45.802500103606604	32.26779459282248	38.668811835366405	24.260436279018112	18.46785915991859	53.92464538337314	38.90587399316975	44.750515930787664
-8.273417871486538	-4.435516092303763	-12.23293361076256	-21.14221922065093	-7.847200437516372	-10.888029898688004	-26.450012110941348	-11.79904246389485	-10.456457076671567	-9.103593879224077	-2.3450318765898417	7.196747899525542	-5.860826746973957	-5.698167741541931
-4.841153215983256	-4.1178088912058985	-6.925926629901829	-8.346409627340098	0.15402170438846527	-5.999253419052744	-0.6166071555151522	-8.180910605461296	-5.3026844295009905	-3.499751813464426	-2.6726476661634617	-3.682437993235245	0.38453650912681286	-2.317308193776154
-2.7874924565190033	-1.5090466255144475	-9.544388084880923	-6.654941523360826	-7.729238463990351	-4.203819783830774	-5.656255286554637	-3.40331934396465	-3.8720931626781305	-8.505265995653053	0.6974204879345623	-0.18201562519198577	0.5741132477405204	-1.8521545122479477
7.194085274499317	-0.5063844520929556	-1.2368083178377667	-4.354806923424258	4.775868132719375	0.7377456057737711	7.710649270357179	-2.713211351806315	-0.27767955650173676	3.221596897588485	5.267247483735943	-1.5867989057278542	1.3271463307451101	1.1051774902370357
-19.320435994451866	-13.701758113243946	-3.7284691560137935	-9.036299214879717	-0.30187651145673366	-7.231816161290838	-8.274768855108386	-14.273786772512556	-7.140878450975173	-4.698850472503781	-2.5983715442625366	-2.6069994011926196	-5.036822353458255	-10.982184604191367
-11.993301287782279	-7.919181797974495	-4.680338211871349	-10.912996603956932	-3.5051917523066862	-2.4811267595653517	-4.0277421242068066	-7.360213043453905	-6.47775585771552	-0.7351258319112348	-2.8128611575351496	-7.947121152392659	-8.486616643760609	-4.696647413677092
3.4447912967041607	2.3361160681715174	4.673044761792984	3.433348364531113	7.468349571196887	11.049837607010117	19.95683959441288	2.286946723328855	3.5696606733901106	1.3197282536070907	0.39793885104403426	2.3087383657771663	0.46969568628905134	2.2678329053362076
11.325997248618233	7.713150837433433	6.4176831435034	11.397440696792666	7.133420358122024	10.412800462083283	11.099808289399943	7.864589871216918	7.7298377507824885	10.171051884599335	11.291572466703911	8.013129138789173	13.60345832170374	9.433495560854809
5.851971853483425	9.416215006159783	10.237291893811905	5.7533973831284175	20.543932755409383	11.559301462603171	11.766305544018936	7.972845565831871	11.349118061593243	7.050864740762997	16.02219658131443	26.66095719664302	17.12713385370601	6.376685626809576
2.3616913527316967	0.318434034224655	1.9826751479333276	1.4652396645497807	7.362311551088368	2.990101117451336	0.5689821174812557	0.9141834297134885	-1.4251777219697537	3.439539809687737	-8.050693257619464	5.030119505653178	-3.3981742069032337	2.364973279023019
-6.645857957227283	-3.221055807213447	-6.674912438144744	-2.943146288975521	-2.326525530457033	-3.226235339989385	-2.8414559499645	-3.9267674929394056	-7.102441954932916	4.440509581781444	-0.3989973528089345	-1.362212650460959	-4.066744257239642	-3.5400488038835247
-0.3494967208534308	3.7940532489946186	-16.466919851238824	-0.08415620966975919	-6.242344829547898	2.444216868829975	0.1715971081506469	-0.37972818689359866	-6.6860634115186866	2.267422107277947	0.9842262185810409	9.849611507853892	5.194820635332017	2.9824934344067318
5.813914642042862	4.482652951637843	-6.04990948253183	4.4436165571196256	-7.119901058942113	1.3859836001217152	-3.847294833474179	3.2525139861849235	1.4234073419768352	7.494190954857963	5.827116033034584	9.904198734006162	1.7985721325001938	2.607152804159053
-6.781546187117404	-8.392653070803183	-5.74129159989662	-8.545270780171466	-0.8215081933496267	1.392468474198767	1.7717099657680229	-7.1841651397245645	-14.277662625287396	-10.3943018418506	-3.9709344108868665	-11.231849064114163	-5.007356130771966	-11.904098761010355
6.23255174607285	4.4242354142849125	-0.512092314355897	-0.16540179234083413	8.822702303997502	3.535875301854355	-0.948882517782849	3.3303553870166547	6.782088080671998	4.551352808684098	12.785196078727274	14.89477387842153	8.389728721627721	9.887890220193007
8.66569430760629	9.073995515352903	-0.33554065400610666	6.869617654440146	-4.339004674951702	-0.7083746332903421	-1.9640660261552987	6.914614719243202	3.4491125842331	11.383129861021681	5.053950951362377	5.169409271469542	7.614404975861801	1.5999403834660757
-10.979783994690909	-11.63342300509185	-6.424867496982615	-8.101679958488118	-5.20262637777731	0.1428497244525709	-1.692155501311511	-8.62096023133359	-9.499984566002084	-2.015099444861312	-3.3956201108496815	-4.039465069838162	-3.2649398280460997	-9.743425449003214
-10.402411040652373	-5.436678663484719	-8.265712018558705	-4.89219971323674	-4.42891540939912	-5.034195471374775	-3.1082434351543404	-4.661035854755315	-6.286553704762019	-2.0191997336563285	-5.869509373683322	-4.380101530534867	-3.6982733977724025	-4.546849654004798
-11.88189026433402	-7.612806615646324	-3.840840272858423	-7.867150709712238	-3.617056573820835	-7.548756799882988	-8.388385841664585	-8.243668716515495	0.33456138034025407	-2.690498297161765	-7.000531067378183	-7.062883725182713	-3.368440784233925	-8.310998935410542
14.427669041085009	18.720272085381797	20.584009469162748	16.429230211479435	22.539955832480775	22.0940339586876	30.1797061290699	21.34433064119742	14.921822526292228	9.330384390935311	21.069867299216302	24.940611860907158	21.267973587597155	14.365241261983249
-0.5093544367684085	1.945934927762567	6.190495826861568	2.3129167213228365	4.783664656468863	2.0321431273350687	3.7633253627445153	1.4691143192142608	8.458225056016296	1.905522902472814	2.193359320860073	2.495685756751228	-2.255900735855894	-5.6793785256756
-5.044761550105865	1.0754474263753362	2.265373613663537	-6.021519251896374	10.529945942196093	4.763102587698706	5.524036760946658	-2.528145780758014	-0.8902667930006342	-1.9793061856498935	-0.7942035118661872	-0.01268143057643401	-0.8711206142396065	0.034113839915690086
-14.238973922797273	-6.1049352501052	-5.9627110567523465	-6.15140079033717	-8.978833799910346	-5.172706235772218	-5.491058595054306	-6.045392982390706	-9.03118531765289	-3.799309757561338	-7.017701461718634	-3.637648493359713	-3.478044710363012	-10.246536336915282
-0.9495065744614897	1.6362076659046292	-3.8393835263638056	3.118911831713455	-4.064609261954454	3.068257510175799	5.7174911966853985	1.965594121187769	0.5360163124057634	6.290822640566499	-0.024751983964191742	5.622220068228459	3.2536044527925827	-2.5444867234490105
8.3785023982128	10.134421169470144	14.168578768820888	9.72045761481555	11.63595190619306	16.29358471748053	18.1696069250101	11.358579559503665	7.851690644689569	2.5231548724771087	12.407848917813732	8.898556342999603	10.834358202841653	2.8280218621119375
5.770869726426126	6.516047849991517	1.242446971245452	1.4402032685677186	-4.328300156606794	-0.28285386388758654	0.01016116147191642	2.860069054623475	-1.386379078476532	5.03049864080967	6.588570590619867	6.793264724975399	3.4342948988222872	1.2120700554423371
-7.660917776171209	-3.8087610781314614	-0.08921082848220738	-2.9252222199660913	-1.2920600605297374	-4.467238600807417	-11.021470786310456	-3.4448568074840895	-0.20130864149979052	-1.012823150487794	-1.8662974013839684	-11.28826821231481	-3.680689969512532	-1.3497770030553167
26.777135860669404	28.642948943287344	32.169204907979655	22.185913897026197	7.294522181106938	28.383305009427534	23.597450805783037	33.47388911317095	33.4218704179708	9.586943473360797	38.51434830299416	54.36279347006762	35.773022331954884	9.73324839641305
-12.025881147903942	-6.202284399531467	2.3485634211718027	-4.851172125825126	6.013401925819618	2.7657479242240193	10.01876534335408	-6.613083688660185	0.08879077026997215	-0.9555512516789202	4.089390081003613	-5.179117207439544	-2.363435009781135	-3.2975201975236828
-5.904267781739506	-6.447217751958224	1.6098033518849317	-0.3949211078332734	3.94402524894795	6.205543459411314	2.4440290580967736	-3.9209284630669665	3.983185678364983	-0.484705307571155	-2.308041720879776	-1.432137806496807	1.2124799071532866	-2.001567972989186
-0.523680517110524	-2.6057198490719116	2.3427272590791306	4.3372273851573135	1.4530483010068311	2.094244259517188	10.315195642345735	1.713507137378509	-2.3113361607147502	1.4821773875513304	3.800891515034368	-4.061267141854672	-2.1531779493998586	1.4624067834493857
-17.75645040020078	-12.342596204614653	-7.449789854900088	-13.150774197177519	-17.510057659073297	-10.595125436746315	-8.752025374034803	-13.300294029255921	-0.9159119839376482	-1.9367974174000053	-3.7220378286566844	-13.830290162771444	-12.73080818117078	-12.241380205984381
0.010351207236646216	3.6230961423978685	4.435526124729687	-4.168901776647733	2.0794942542334636	-0.47338798940417093	-4.164241807128433	-0.7821336120498649	-1.3157741579388407	-1.945720436207816	-2.8420511367713592	1.5447565676727049	0.007598051044628505	3.7121535058631485
3.548875392634736	8.805963568799879	5.776018758325038	4.017552159601593	6.773919872218623	10.641731995226586	5.795122871067312	7.71937372062656	12.079495772237935	3.4789395188137058	0.45094466618698587	14.535404841809735	11.812277317363916	16.33989129947058
-11.638384543483703	-17.35682338187376	-15.349633900929597	-8.90808380398626	0.22612944336329474	1.0032395176345346	-9.211695891160744	-11.133359722257683	-4.238673585087299	-5.101368323650945	-5.781239238235562	5.00214434095767	3.1124899014724883	1.648977505981981
18.443107488301425	15.228020688421969	14.40515054720715	17.013086475854816	14.488426337206002	11.975854791383497	13.046538416326385	15.942424842127565	11.462620579676972	15.704681887829802	10.085397994795231	13.981328527304148	12.628351328752622	16.45211900242299
-2.096045225978194	4.334417862059077	1.8474957343099774	-5.376142975083337	-0.14119094993510875	4.61881739916705	2.758443579371656	0.19525680994333564	-2.8521458166953346	2.4342887227699688	-1.6660908433999098	1.0198533104038927	-1.5184004377124432	-6.281134784699744
-1.0769168714164021	-2.8081126889283268	7.5375664894679675	-0.3804324117657131	10.90078909045051	5.751058912533698	7.511706993934732	-0.3622840036270898	5.105707110322079	0.3086761124667996	10.103885801754418	8.669166303390975	2.842202634603435	1.0095793193148213
0.5051078647464796	2.5331141135930655	0.5540014333474849	-3.3245337575179463	2.406714351618425	0.5584959647946387	-1.3538105842172612	1.5171906256714784	3.7086947732809064	7.088080542532226	1.837887205582334	10.08133271344296	3.821636936822916	3.8640622002079494
-1.637568417047402	0.3628916371868021	3.8485818931097016	3.2804853637106186	-9.054873086632275	0.7898119177528423	4.073682725467725	2.3646719151491036	2.796737477612135	5.702781528613653	2.171804680645646	5.359592839397536	-4.588804228237847	3.428052169419803
5.262111341546182	-0.9716454947710376	-9.249312262188756	-8.426435178192213	5.250308285060789	0.44583923314960616	6.21673134040668	-2.390037532298143	-9.165819765089735	1.6651533226960171	2.9549729103493	-1.9296227493032958	5.247070367423722	1.5242177627797622
2.3195220403008143	6.995051809366364	-5.858192298988046	-1.8624162392299386	-3.502923367611693	-7.101197445582107	-9.229973538080756	-2.7365184028682448	2.349658183210206	-2.7984415742511017	-6.783906993382583	8.554283754057836	-0.7891809204162701	3.1217713548548396
-7.451394906142281	1.7337623918532648	-1.7034132695682753	-0.830192864411946	-8.315490546096902	-1.3310359116473396	1.5889913535411773	-0.08315971871022791	-5.808673937604833	-3.004581967440407	-5.983676851962616	-1.3610296102614377	-1.4206670194037547	-5.150929096390022
-5.965982585283912	-4.540447246353196	0.14932006022300787	-4.055216025621718	1.3388812855680143	-1.7549532135114345	-6.237113884020999	-4.321664897376135	-0.7540065833724099	0.41999234529433815	4.500691210190741	-0.33614014727783165	0.9173431493362203	-0.42886037799594723
10.633785919605739	6.288887495228855	3.527817663770253	11.612739377267332	4.121076905395686	14.46369452945549	13.659779117533615	10.6456026262841	3.0780410694865235	11.385135911834862	6.092982826090771	4.558006107401968	15.839671019964802	5.122583474318307
-6.213190122100229	-3.843137404980096	2.4547498960004415	-6.318480039994667	1.9375120702026019	-4.147580244743771	-5.6827408083087985	-3.1024591285671366	-0.1808649595408903	-1.976429699295399	-0.576275987078087	-1.999069300494702	-1.9552479698875285	-1.2706033869307038
0.35274671860390394	7.289029025347564	-1.389722049231399	6.1827939478940115	-9.315942998450266	2.6025091816036956	10.189509510200299	4.081668743326095	-0.5827680981256413	5.841001593143439	5.712108162978152	4.711084786783089	4.285160277646332	0.5338444153547346
-2.204050928450637	-1.0659266829188276	0.2621039429433098	4.53214991161794	-0.5033007613556488	5.854118182258208	7.430423194359896	2.4679776311196835	0.7849948003021553	3.867394755862694	3.4852826476054646	1.2541484938845346	7.9157420203248785	2.403777866754638
-9.519581437947242	-4.095724171872095	-7.34621878114301	-11.928269405166075	-6.511077169992482	-6.076438703391651	-9.976058627660084	-7.96024020144253	-9.651875102144444	-14.425247645688067	-7.830573544118318	-9.704452092900299	-8.284859884842346	-5.8050305969183125
-0.19656652040457756	3.3006203051116905	-2.0630294608485293	-4.2586820055224806	0.2772446175945747	4.8461655452653964	3.543705415327538	-3.6667884954196457	0.33730067936303915	-2.105060051981755	-9.729866718944495	-6.3528288680953535	-8.96339233095158	2.6796606888517527
-1.2295837705048407	-1.3877223055292094	2.261647803536553	1.0249987681793222	1.1321525662877994	0.7445809463277855	3.6705793163596407	-0.4853251144269721	1.2271744190861256	2.543505750113101	0.7961598901370941	2.7978607277108067	-0.23372128813451795	-3.955274747795867
-3.4528940672127804	3.4964908003315616	-1.903441772714928	-5.469143015775211	-5.880939109397867	-2.4527881822694915	-1.2743745014687415	0.2257586086870396	-2.836443280484676	-6.847542724667107	-5.210920955945678	4.581567572571732	-3.487682239986948	-6.902725962078089
-1.6622797060199337	-0.7034517836121522	-8.175155635698564	-2.23986778138852	-3.6366254456573572	4.548973158061186	4.910950950295357	-0.35032435657825955	-5.4293926923660845	-7.213479547456079	-6.1095709665708045	-0.6726632227880744	-1.3840935269617445	-2.728361566934022
7.11194946847824	13.699778225937132	11.672705943049605	-3.6868198334014504	6.106225649814233	14.691891215480522	10.428745720078382	6.24527989849657	6.072601216961317	0.3981618287349601	8.249943358782552	7.760806603180603	-0.7143262967750909	1.5601964983830447
-9.653983999126327	-11.30784362312984	-8.922959100399481	-7.730774073218251	-9.012601752286203	-6.492139395526811	-10.335344434490322	-11.140403142381716	-8.998638403897237	-10.825133064864417	-6.838292505725528	-6.117598118781834	-8.960471845163815	-12.79535040981454
-4.268330840229014	-4.847418249068541	5.267273424947434	6.720393410120628	6.320061731155801	-2.395457814993081	-0.7896907549089471	0.25020537835138074	0.992780141204744	-2.1902337562351732	-8.946708211914133	-2.0301309557007334	-0.9793252244696122	-5.257196510131108
1.7448867498808438	4.055543939757967	-0.06418359167563067	-5.0242121576908385	2.552494634555177	-3.1953768604047275	-3.1185609229983533	1.4516268013452942	2.757988554103673	-0.16307362801758085	-5.629814233448601	0.0991826268464371	4.30778820237007	0.8844855530259994
-8.785616823548649	-3.738817401948678	7.890499535716227	-1.8376900538953698	7.3723796116757665	0.23747558532407498	-1.7360430682374557	-6.2924570686406085	7.303266807803265	3.4319796532699716	-13.570815685468846	-4.13448185102497	-12.471642147229975	-2.3104788418794744
-0.8132057340913827	-4.237211691375507	-4.021729474207791	-5.541675628913566	-0.7622387015321408	1.9681525031711395	-0.08176395369061111	-7.566315284650695	-6.440624822632519	-2.508075989565733	1.216187170548951	1.8428816700714383	2.047554209045604	1.9858326265657973
-7.256389145390958	-6.793714610874703	-8.095237509524187	-10.080287908632975	-3.598253896420031	-6.078700453870314	-5.126536159401605	-9.135517243589948	-9.375764910761943	1.109092778880398	-7.434414804112451	-8.78938540973075	-1.6967593637436977	-7.93932383812837
-0.877152430931749	1.6220450302576774	-4.800578907194296	-6.893812988553346	0.525656911798265	-0.4955639040521594	-2.8715028866015664	-4.11029803744972	1.4925371485825762	-1.426673931820327	-2.059059986373362	9.470839461714556	3.5687218017951396	0.5177580050927592
3.768745899948039	-2.7863055479338397	1.8250319727620592	-3.0712250047646257	1.6839912145286946	0.25609019737861843	2.30332225098303	-4.6202052022390845	-2.2671633513168814	-0.05094650920178401	-4.370877149134877	-7.615535213423589	-2.76858570868416	-1.5288692983331134
15.843363387472925	9.99056233817601	18.17146690224716	14.353816747849288	16.85291121650818	23.953595253417095	16.877615532968544	15.844760048936472	12.3421521640379	18.784088668358233	9.7657572265384	1.1429264833064678	12.814281320251123	7.258016423262143
4.585852398293271	10.014002535171015	-2.781136207047005	6.385638770453153	-0.30187118221337333	7.3807860275694415	3.74255689046258	6.768518174968276	0.7645363961548788	10.52565594944656	7.2529461977621565	8.266496705197934	9.096536275376916	5.362533371563474
-6.076255862800574	-3.1502049346478898	0.5925997030767587	-4.199755154857795	-7.372148821865683	-7.187633084496883	-3.595710123953771	-2.6076418995854396	-2.514064936519391	-11.620765840427683	-4.640253273089411	-3.954590878442319	-8.06348773955256	-1.8268182349093145
3.401348215585808	-0.6066829642545878	3.043929144236561	1.5099780227530424	10.223997385800123	2.8492470691506173	1.268015757498355	-0.8359208204775015	6.351527121969788	3.4473264324437234	2.487470879639521	-0.6318766600579332	0.6428831678157195	6.543055518252792
4.305239019427981	4.161266057535357	11.666241023929345	3.6047576482891297	6.8291796172425245	8.94622245036508	13.557552295171954	4.925403672359873	4.429140318509403	5.4190822618828625	17.026677454267844	3.956566267690487	7.89709362545237	7.184507668029629
-11.572737009637322	-2.9948726154043404	-1.733847231401794	-11.960015243893494	-9.088282498584839	-9.967380541773574	-11.345508785234816	-6.151130801647731	-5.703202104908409	-5.6286474241847	-20.24007322897066	-1.9920351210305596	-5.894356401784554	-7.778278411946117
13.39718842644189	13.68450731133831	6.321617118704081	5.929456423742031	10.293748494682854	7.367148237527399	3.115180263762588	11.038655330382833	9.457519755820277	4.754840215678849	17.98299603681586	19.886545659855418	14.590860678934842	14.583195989906335
-11.067269502111445	-8.111443503308372	-4.259961617404797	-6.536205464663071	2.044259350319429	2.8199728719942407	-0.5723849733860045	-9.008256729500463	-0.4490495187733643	-2.1685005195353475	-0.38401607939209453	0.983410008179904	0.27909081692215615	-10.591766705919515
-1.6882479566230046	-4.8306355230207005	5.203855437168836	-6.844707510486736	19.030196968612934	-1.4913945669583517	2.026055592372536	1.6450876826998777	2.9908965548096504	-11.157564569007222	10.20404028254698	-8.610232733938588	6.714680824882125	2.0270642557843117
-8.0699181553355	-11.855145122178678	-7.679575625392606	-2.7127768490802606	-9.60570336496588	-7.039158766123368	-7.185905362981888	-8.379862213142465	-11.8109413120049	-6.278163614201322	-15.737313600153486	-12.104278366808632	-8.920466087981096	-13.50339197273446
-5.6529180530368945	1.0486249204983331	5.338282362797891	2.5386086147053253	-3.846600212467767	1.2105760352351917	0.14937040536726914	-1.9860639990684983	-2.0757198812957234	-1.2366948662933532	-6.803469684274456	-5.818120894297694	-1.356778358468239	-11.110891849210757
-28.005932282429665	-9.852613890926712	-15.772380071665067	-24.209970469771985	-14.446715747572952	-12.054496782467178	-25.398837958355063	-15.507902417884841	-18.854374317693505	-21.912864022258685	-9.819884888725209	-8.926702837087714	-17.020262726606123	-18.24698411019795
-4.938963245202072	-4.747764579350991	-2.7953599630855286	1.461394861617825	5.217055610933603	5.893744736490737	16.5133273104915	-0.7726303937414434	-3.165860847042128	7.5520768647879155	10.74760348021132	2.5734114008967865	3.2121499550707573	0.7684173670854493
4.980411072447733	-3.5779634718864095	5.932073914076509	2.279768980497781	10.895035474937359	5.883485884297121	11.433406540789159	-0.2064086773190888	3.4833926073200305	0.7114598995180789	8.537860847585398	4.455187771821594	6.516581298682539	-0.060960466243212205
4.435895774748127	5.969572410463357	18.22666656003666	11.580319493764973	9.893904795394633	6.732639587218515	6.7304516885958074	6.9475099642271605	8.77044964638829	-2.6464745718102445	-0.33804089256875297	14.536705370588724	3.905836769171509	3.127428014928151
-31.782156557012193	-19.314068164495335	-4.793165160039457	-9.968980690314718	-3.4558946849120975	-0.7933394885378311	-2.6042934922983076	-12.299747873121293	-10.675849487903534	7.5879682954366	-10.091238195142287	-29.781422610876152	-19.22486310191205	-13.079862256478384
-5.291178067631337	-2.3317627080983803	-4.312780481358267	-0.6886632613001005	-1.7499978252545747	3.3280567845163054	0.08026569676326029	-2.9844898085665807	-5.967156665265938	-4.760009687615651	-11.36001213877008	-5.0615690507064235	-2.5925847239819837	-7.606780396743086
-10.267259479229542	0.9084511727580445	-8.971053750185403	-10.854294259982444	-5.530898404118813	1.0273182070511635	-9.668524794955273	0.0846337761009878	-4.704733330487429	-2.029995471262717	-4.176499286919521	2.880884348164545	-2.390236387945534	-5.477370903023714
2.7001321829937472	3.392810806016677	7.122209351200029	5.87411653526988	0.15446375018476796	8.224004913863718	4.407033929135138	4.9085825917929435	4.009790268724949	5.191841547864916	1.0238142223561182	-6.694956980773177	2.0491583903256627	-7.753329945599757
-9.666386035188637	-8.393533283805994	-7.990500814913198	-14.309439037738233	3.447066656249607	-1.93863276849468	-2.036878012925277	-9.812190301601394	-6.316342313338091	-7.953185807534908	-5.546556231830029	0.6528578226503403	-10.367111101094682	-5.7453292984536715
3.0401332119649966	-5.14591307413967	11.35637047088019	13.522659661699082	11.718818337142128	15.23457040700857	17.45251203798287	1.663615275014219	10.714476207829692	14.478931105542458	11.612052607216887	-8.344939853538197	5.547562611021795	-0.1666265774251202
4.84473245142099	0.9245741054304507	4.298490794040251	9.63999492026451	0.09214259208535412	1.8929995285006653	10.078960883517736	2.862179644776171	9.115358366492723	8.399361565086483	-2.356299295233717	-2.1616581969181397	3.5221867554337223	-2.0653235725933663
-22.864958652478048	-17.398765436498046	-16.3904637230946	-14.549724226547607	-9.095430824555562	-16.311388038789957	-24.65340706853628	-19.20881833684029	-14.700682387872941	-29.345102807565436	-30.050074161752814	-23.947273911872074	-20.80310681744822	-10.696971521638616
-6.112923510959613	-3.85735992351812	0.7583764474909351	-5.462180419303352	12.514246418497088	9.766523279131858	1.3144075169207416	-1.937190707266526	1.2353298740401035	2.2624488271914944	6.725322095536589	4.885774853893012	2.5039157329753596	-2.0337800762863827
-4.195017691438654	-0.8390525189234964	0.617412844921405	0.17067053948632113	-1.418163821262901	-1.9246853172695937	-1.1518419968623548	-2.568565721410785	-0.2861172154022198	0.9250504212368686	-1.0005933094385013	2.094927994453055	-3.91136614854959	1.4628015060793933
-15.203980908800954	-3.597439952829504	4.920877316162245	-4.470052682086209	4.049216103038696	3.5798766986149357	-0.3009069509916545	-4.490919452002508	-0.8965020586976065	-3.3811017214367745	-14.973038965783598	-4.31414464984765	-5.244535289385506	-10.513395098061755
-8.094838552245493	-8.17730421435349	-0.6771966304646395	-3.415054976816533	2.9652666884196655	-2.7928503435497416	-2.874987771888241	-6.414925101978162	-1.757470971978272	-1.992836442198113	-0.73997110577309	-11.25257199925138	-7.150003227270838	-3.546397069131876
2.1369263084213723	1.389402810711997	1.9804935543429265	6.464786031003689	8.576542883152122	4.74854478357558	0.8861275535500059	4.941039632977326	4.8860737414988815	3.924457860005846	0.2941146173985238	6.416214099885009	1.5028702972967165	6.779552814528786
3.1639486984795107	2.269586035964461	11.818265309607614	5.642810857028489	6.518814045297677	14.865372271921212	9.434956988800552	7.625623822213954	7.036250929258595	3.6147276540247573	-0.08393860091266118	10.860602535651749	8.825470692346029	-1.2391635084929258
-1.716262986464331	3.2843032676721178	-8.809409701702755	-9.928219013669564	-1.4863383034386817	-0.7767253120986006	-7.989717112125996	-0.04539207459375632	3.0572791623460733	3.1679398306250586	-3.054697428323964	5.654430156652758	5.638963765072488	10.27252786066532
3.5638721366746413	-0.0044127583596753435	-3.34999746545599	11.573256780504991	5.516564325702892	13.835618364833104	17.465821501542624	-0.1193493515596438	2.858716831198884	9.367607657228126	17.131217788931657	4.76305653016113	9.920751689151428	5.177413522665181
-1.533579326143727	-5.888080299962818	-3.5420699854882596	-2.6201167850886704	-7.615157679485417	-0.3201237353549971	4.2972797542960075	-4.003569743362384	-5.329144530487575	1.4450951225839375	3.464882086957831	-4.041420805328923	-2.6956393619838575	-2.2665609960547037
12.928028956077876	8.932482446838934	10.616169957020192	7.065585065386503	16.369724363103177	12.348008351960624	12.325206834520444	4.237656468849432	11.08774757296861	11.388621690245465	22.283307014695435	12.161066276782101	14.394767748004798	7.408104816742846
-16.854253655007945	-7.846554399488185	-8.36889317861179	-13.123688018763751	-16.25949849013901	-6.716145218867183	-10.579557813664513	-11.306711719711886	-12.206563672235545	-6.674430963919487	-14.038192272242116	-8.426284118560257	-6.855814695524145	-15.499063438376139
-0.0007463596242024105	3.0313262955542988	2.0836167615102195	2.7717930621848215	-1.6704098100195148	-0.15419269572846112	-1.4661347067772923	4.672316767675976	4.7640872752247	-0.6504917070098888	4.629878425409387	7.8119068228328326	3.42271226894534	1.7286722386431461
-8.539498120120847	-2.229266218342301	-5.50454453995964	-14.136281984005958	-4.991988826060894	-11.551213886315734	-17.403408572198746	-8.372347124985259	-6.769479220472164	-9.787628176475426	-11.535093079442607	-8.00610267929313	-2.649486264748664	-12.503729690830495
-26.27170269237881	-20.551426490694293	-17.488187451852866	-22.44745860279142	-16.29742562512314	-33.66829354266252	-42.86942707949112	-27.038868460933372	-13.976917222108968	-22.908503911296012	-38.106006501963485	-12.523304207035038	-22.018288787011446	-10.437661940361973
11.216800284722472	2.619152881511728	10.994798816018651	0.8305199781119965	19.03600098872374	11.807542661646995	15.22390365024629	0.40821471941765025	5.578768914731705	2.3282692437412544	-5.351540068609158	3.643155091927144	9.034800462437955	5.974262092766434
0.6351345841896969	-0.8656784104360958	4.035388590513954	2.9446079854051876	6.706737619199049	5.403843791946249	6.669321659363368	0.4410155482016461	1.883507855545099	3.804942934785946	-0.9962353008815644	-3.8734146274159653	1.1377768178413923	1.6808082724796454
0.27636335327813905	-1.9801137273455567	-2.1807138711128085	-3.319637543646379	1.40973389447814	3.799627478993827	1.1215908237645116	-2.3396388549738933	0.7586683715721803	-6.17078117445196	-8.939052606165196	-2.271096652159024	2.738890660863843	3.0289614484289955
-8.854007680984019	-5.161187137399515	2.6807551785381896	-0.05148383935867201	8.169833074832797	4.616034808579067	4.095661368155507	-5.93672926284693	-0.9571225281479085	-3.7302030149817913	-1.4833024816252105	2.998258271598697	0.674047929901434	-6.437686364237221
-5.39769232304352	2.573836894952811	0.8771218881217132	4.22862762320109	-5.220226813619727	7.020278840459402	0.18611662749447747	0.2357139337652776	-8.545452015501123	7.679461362440578	0.48105204541213736	-4.256063362479781	1.699930079674006	-1.4812504432395102
-8.83750168776766	-8.31693700059774	-7.55768946172645	-9.91300796011723	-7.707035036548877	-5.3642960079912525	-7.338618608032382	-8.990584693602244	-8.560542159480462	-1.5821491173357325	0.15788620869660772	-8.737901025651528	-8.67781022881964	-2.137643868912249
-1.298243631413018	-6.648515529571742	11.342684646924312	6.615972524633259	-3.7018496685495865	10.258268923368323	16.23527138684099	-7.4733587543640585	-6.493922239294956	-2.629158825427124	-10.848186719154054	-12.158048656970315	-1.1679803181200679	-19.802197523675847
2.664553078881068	1.0209275929833026	5.45876111188657	1.7258451971489288	2.814277338992654	7.406440811478283	13.060609840720941	2.441859469580211	7.284553944918664	8.71212055138589	9.398752256973102	3.804876739247214	6.3442309745806185	-1.1695367939928019
-3.800199395245452	0.23649188877169625	0.45153996726419854	4.700426286238862	9.132999749486416	5.7404317305702035	9.870327046229976	0.48583664320029296	-1.680913981738535	7.707667229564537	6.0584922864670165	1.5194842450821229	2.4504848915020503	-0.03655661987335887
1.5810380029601145	1.7796431263129404	1.7810444368531386	-1.6092203136200167	2.8959392441443015	7.675712189324545	7.141014250986086	1.5616472344891905	2.306864820978767	2.9618938786360194	3.3388363527370064	-2.7073321566708994	0.8159528617733962	-2.3066889164624165
-12.107420754299493	-7.296366743034233	-5.62446416416302	-12.591785152564347	-2.0662914031898283	-15.15710716492164	-21.44945433978768	-11.089106479843302	-4.172329154393115	0.7319480420394899	-23.574791256764627	-14.599337105788623	-11.35063692492212	-4.769438067357048
9.998645171196259	14.704802733528595	0.7906750152393555	5.332460183520704	2.2484942070938283	-4.001651647520709	14.270111497127797	9.987592018124433	14.158041508265002	21.417774103843826	19.39554689392818	24.244438593107404	16.334836478930193	13.211331513123433
10.52167955304169	10.01252623029395	10.149554387929156	14.410992651036624	11.228920605784626	15.482392292761332	22.147200455596177	15.094712593860576	11.535323510651281	16.817178657455383	15.706230471089384	14.354331464646359	20.209756505683725	13.015864637525373
-1.310015261218092	1.1788393786432738	1.6555590220598022	1.4157661383860822	-2.595892501165724	-3.551213109726672	-8.177951852218388	-0.6349533703427654	1.435334806151705	-3.3260897717237947	-6.004833772279155	2.1423150035582412	-3.2696737565637646	-1.1923320669685646
2.3915662837015326	6.043241044321044	1.4107816791274421	1.1062706314168222	-3.1292667325106778	1.2568798537995751	-0.1843359010374749	2.850664274064401	2.0668479384838045	4.0474398391929665	-1.4996121026740958	6.982576267846807	2.502469147968078	-2.03521730779937
8.063600410725853	10.465527828786772	0.9757011418470583	12.15426858691712	-4.140877241514002	2.228406780932041	1.092278544896957	4.859994718651064	4.785974283983241	8.121717044166969	-1.0863279241331563	-1.502820192052172	1.3717087264204657	5.898707246642175
2.8671943428741993	0.3223396672298115	10.060426232671759	3.508715420353846	15.737233594869815	11.680479129764898	13.770997306974143	1.5249505612533076	3.149950293140016	4.038851208917592	8.581551387467725	10.10735668712056	12.535602332628157	2.0304943630791668
-7.941091307010338	-10.28924674919435	-0.4629311383620413	-3.8454698507913276	6.59290831366885	-0.6416191529370388	-10.088702443938587	-7.228889471076227	1.1266600402189024	-5.559784830207083	-12.917526706129713	-10.104603992518156	-10.120979105687033	-3.8334270593703685
-6.67092797355639	-5.180542108055899	-4.226110445281903	-3.9010832719769954	-5.558756912716398	-8.022446068862143	-8.090981891957869	-4.569799830455608	-6.230868660827584	-6.489400821810935	-13.620199202695849	-10.88254598773604	-10.876792767025215	-2.706297823645664
-7.313967105348395	-6.39359130037026	-4.563273472121946	-8.351239514752969	-3.4394225601831923	-8.192700552277877	-9.710618674734084	-9.691907157865991	-1.7864776679288166	1.649906879884489	-9.09423658600935	-2.242780494684343	-2.8596030495979985	-7.796754578856555
-2.459034874509754	-2.2068806790178788	-1.4533766880022823	-2.49574602458141	-2.5213976693870257	0.1270898212194243	-4.347894321850313	-4.405477995267194	-0.46754601302531446	0.9102263729382518	0.16554593326898656	1.6010218491563228	1.2484317842885564	-5.842252976442418
-2.0673408508627458	2.422661071404417	8.30452343943544	0.347696638064415	7.721644315123417	5.713136032325056	4.95293529985709	2.053427533490572	1.4467253834420413	0.16951012383860659	3.0823009938162915	1.8941234941144711	3.0834264584566906	0.18288302092505263
-7.002300432591452	11.450804773795006	-1.8455325826875237	-6.646619696578223	-8.955260893934767	4.193463932778545	6.284326944980357	5.952269846497642	0.9842610189850625	2.8034999538422274	4.885773538767797	23.106558353662358	10.881203400087372	-5.256421580447006
-5.876765944474584	-3.6733953357303513	2.0833769855387336	-4.48018147953608	3.369784464642446	5.5902192035601805	6.750142707370454	-4.108235265575375	-4.141686584711321	-1.997629777753973	-4.5821876448123735	-4.456770291075517	-2.725870330484461	-2.181236272019834
-3.3788941868918787	-3.4338165789138153	1.972610464689689	-6.914875911183835	6.588139521061505	-0.8947961592443804	-4.123921558741354	-0.6465778998853057	0.6210461912493737	-0.8523247427000206	3.9898272836141895	-1.1961119785956236	-4.21284560313021	-0.2313646473886953
-26.13811599708156	-17.988714406904556	-15.77527328892567	-20.703571732962565	-0.7546383947972372	-5.4528740609800606	-7.591761109303513	-15.62323900368426	-16.699442940566083	-3.1676499222771364	-2.1451258110723908	-6.850447992081834	-3.3354220794233163	-18.779363719776892
-3.2968515246979604	-2.840142950683334	-4.009750450028394	-3.056300613874782	-4.235343767560795	-6.494947502787208	-7.534121289430425	-5.9475110535388565	-1.263357035142212	-6.6872661103885145	-8.717100122709605	3.667766269409493	0.07517925303647421	-4.772510365454049
-2.9414020867367543	16.47070808277151	0.5670651719992537	2.7325236557662285	-3.5431845901215775	14.948922443563024	17.59011248678237	9.419708481330838	0.3454121845125718	-7.5592667490723	9.793002037107343	9.385161485512713	21.879528056370106	-12.080859802152185
2.243422091012355	-2.38686004606286	-5.01451954083103	-1.3714925159630984	-1.1911522629478537	1.4168122657762692	0.12098909240113676	-2.941034194266307	-3.12248299450261	-0.7148219886114036	-2.479151546525198	4.553779494556032	3.994196717024288	-1.8993844105570645
-1.5111634109265655	-1.512020728176751	-11.404053498703368	-14.172756298491262	-5.3276374011996	-5.1508415423159315	-12.361556139255546	-7.61881142096451	-5.902655036833708	2.016604463196787	-3.7598835324596465	6.878894344284874	-3.8101362254065885	-0.9940738295139933
-5.923694455779042	-5.319533587888144	-0.7010238097451281	-2.567324114443933	-6.299350300403863	1.9581443354525199	2.0037079145106644	-1.7425217528294568	-3.74305421349354	2.415498132755566	0.4331921597369453	-5.250960701861932	-0.4242663864793207	-5.316546772617405
2.0569150877344646	5.486965341213896	4.835899291696187	0.8540911588201597	3.935741234698458	9.746967119393386	4.255417445499176	4.039920846174936	7.193436819511244	1.9430543806863443	4.127276421181519	7.996124363994014	8.914354419100656	1.874878437502199
12.546522098086566	10.906230539129966	7.100086854211623	9.25813633436007	3.6812104599261066	5.918157877938227	7.423051087456508	16.167946329307757	7.336753657587197	4.561076909272029	10.720271647297466	8.725488519361997	0.9252163930505155	10.327677372960087
-9.4418833585075	-7.160743510648348	0.7897426902496936	-8.943996578990037	5.178095252181478	0.9793005850027233	2.572550356097684	-5.499361193073175	-3.5795185287177573	-2.331953433293516	-15.317519828271985	-0.6739279114870957	2.3196838025460154	-6.838028824662055
11.064986620227545	9.5076995951375	9.672894412494514	20.349810661826186	2.1647489190141234	12.020778351491018	18.253154764101698	15.227414344455605	7.5540809099801605	14.757647327284268	3.994758553283074	3.615967100885852	8.150051586480126	7.878172123803712
-5.689649233008169	-3.8233797839421344	-4.095641021351868	-4.619258367498261	-2.488834468075098	3.2759430687314346	-4.441972933025541	-1.3458682233679302	-2.099629264873749	0.74758223435128	-0.47224777555175623	-4.608582623531375	-2.8523468690649247	-0.5302858853065735
3.5745868243998093	6.890415696197058	15.551744814231458	8.166482364632902	13.331037668496093	16.05434187010381	16.10891947481088	14.463326545165373	13.463683195049537	13.928008284672094	13.735334561242793	18.14242473652643	16.378829623874356	4.935534800890228
13.431410809394185	8.374426543811305	13.30237258669532	7.566145019345872	8.978852076850945	15.439772343301783	19.02476129152459	14.88421410852581	10.429322364315775	17.06398399712509	12.402121285412543	14.296668967538029	8.679341632230196	2.799590879529309
-9.822116927028494	-8.298601785872025	-15.120120965997284	-18.964619481820918	-11.410099209642421	-13.107024290699757	-15.492302880717661	-11.712441661755012	-9.658913426596582	-12.516205941484504	-2.78790649363031	-8.66372221554475	-7.5547894537247835	-8.520922008408549
-19.475726168169018	-15.536996784175665	-15.03875448942614	-15.590167673932784	-14.852134025344476	-12.765622787124792	-18.81798119298547	-16.57609122612687	-14.444550157962823	-9.547637366024265	-22.342077633948534	-18.43583434972969	-18.85522746838904	-19.383806063859996
13.913184000393658	19.0457999380352	10.618993529591139	6.862380061039464	8.81109096627235	7.244207401898051	7.260100107702262	16.768316007853336	7.437410214580226	5.523054348830237	14.75272862848208	22.79078863980742	12.099676277370989	20.155454652354265
15.894220213255675	5.812528485345173	7.760978530495343	0.7318190742534689	12.748622331485558	10.517378578553659	8.722376861005989	10.756778391425062	6.79766326006584	7.505534090373722	11.547191591185976	7.837831579437873	3.9428585876294693	14.754260171304058
20.484535212927504	24.419976548414184	8.358146529799324	11.108387763024995	25.081816979940758	21.978143631633866	21.859621838848213	21.40340939798644	15.45459848054663	9.245935020013802	23.015258059241084	28.921948527440723	16.9997686673923	17.470933152203717
-5.108292789027781	-5.950580575825472	0.14103607727349085	-5.3506129421363084	0.5785979992898143	-2.177639251315568	-1.7650977485861254	-6.674811530111912	-6.284126439546848	-4.690095227382055	-8.627051798986534	-7.084367731157071	-2.6814479427929627	-8.524313910549104
6.522048851314756	3.5981048681142807	1.7074532936907634	2.771104036907371	4.186516125202726	7.554210247152538	11.512748536076813	4.662635925260625	2.4287695951850097	2.498743604879912	1.1249654884047098	7.261193921923413	7.813196629347029	1.489519089636465
-20.54675790674163	-2.6505856890158763	-5.416100226388627	-11.445059578882402	-1.3884882084432115	4.601820269891808	1.2688267695208193	-8.572796211517268	2.8960061554465266	-6.289501460216833	0.40454279958767286	-7.564748088502122	-0.9258365485087251	-16.078171621356947
-0.337845679609796	-6.06828807008981	-0.287169748722562	5.22392933334261	6.122970379407943	4.128614649705145	1.0064093963288547	-2.290576210677399	0.8557588756634388	-3.4096668785487023	3.464673646017292	-10.227765604987892	-3.6308124823592274	-0.7118350297439717
3.6945401804111757	0.7771215489417429	10.65565045599097	7.629371034897505	-1.071662170632312	-0.5042419854268266	-3.0131521207342153	-0.2796970861449783	11.494025201537475	2.6501749514013406	0.11383728539109032	1.273866901632401	-1.53961383921732	0.5268405595855559
-8.944836342573852	-6.91358254814434	-11.971337785373368	-5.745346527610467	-3.1772816105861423	11.92850328986508	11.849511185810625	1.027848388070676	-7.3572065804563715	12.506503614428256	20.45679741691287	14.654127389964891	3.1150821753785607	-4.221055309666599
-5.674891687043921	0.9423444019636755	-4.047359345562804	-3.8985133338859326	-7.5888762018590485	-1.5483618691808694	-0.8537609769326204	-1.660587252762695	-5.5998254363955	-6.144969654380178	-8.873116754435015	-6.026603765715605	-5.071608488782578	-4.430623383130344
-6.923223219551852	4.3397418818703315	6.782732967047516	-14.977760073570481	3.820435461435835	2.847713524971902	-11.90127820568624	-6.939642261037501	-13.025156633362451	-2.8806660370988575	2.4322643574510825	-1.700764298185547	0.611386181783688	-12.223855975582394
-3.5050771332189945	-7.513331409133021	0.9499194605825921	-1.3654407736784704	9.28393175537994	-8.02585838036115	-3.6242239785005834	-6.250873738446647	-1.7863650458765685	-9.924701811138334	-16.445581764626354	-14.724042592426528	-4.578934275331429	-3.942344512491541
-4.3484537932157945	-4.689071903090286	0.14956396618880166	-1.2867938601042201	0.6783368708617882	10.146147143688829	5.887450483745348	5.206485104298572	0.4823911139778425	-3.7046405208254085	1.2334479111324494	0.5890666689910293	-0.34930915594318873	0.05208758491756222
-5.206620126264983	-5.421313040695035	-8.446130591129036	-1.1134832638615404	-11.958428664645593	-8.9555363616051	-10.672370743673039	-8.756895647169845	-6.244470556404508	-7.87023135395024	-13.209703379645873	-9.933371627818062	-10.853171987030036	-12.939431420983597
-12.978929592154307	-19.052758211792845	-4.3090292940059	-2.666602477541193	2.045172044074005	1.7611039791393137	5.431239901817293	-11.212527408029953	-4.1207958138294325	-5.263364975824332	-14.38230515200072	-14.66487623437067	-8.223287096087473	-13.745297986673803
-12.263450906632972	-14.57600495771865	-4.84416008226168	-12.790453637878972	-1.4084618198738166	-8.486590573686339	-12.923516774875008	-10.745404581606762	-8.170286890141302	-8.399805339777993	-7.598254992901595	-22.347678852828736	-8.137876117214502	-8.228009685759723
20.67682399300584	14.011345189376508	14.363985288759439	15.308144168748615	9.551676593428487	20.741272671825737	23.553830385841728	13.790129739914917	6.18077517916905	15.409258390008747	11.165162259455972	11.746577944548147	13.824008810987563	14.208775508133556
-15.461107431380285	-10.29509135596622	11.242151944370317	-4.403474491136788	12.010232142851635	0.8923753073908764	6.341193938841118	-6.971187753529383	4.083976566626941	-8.25100888698788	-4.26080358035284	-10.15721527085962	-0.6155376795859726	-7.947731553458385
-2.7913096630512237	-3.6790191011826785	1.5514188647256917	-2.480376165601336	8.029053481609838	7.1161240193066355	3.7891801387991486	-2.6329136438357	4.228436460833793	1.910022872441679	-2.8680882048349807	-0.2219635224057938	4.739094114882295	0.26673819788187336
4.0958191626419325	4.9453072165582475	-2.273923916797833	5.333630296666278	1.6679785003665901	10.868277658244297	9.34213883507157	8.371869838552556	0.009892342322546188	4.057276404562562	6.711306191064769	15.252046985136566	8.393834329964603	4.943641951003182
-18.11541344966022	-12.457093179503955	-4.964063982621245	-12.496147468115106	1.0473430396087247	0.9372708932950339	-2.3259120291875655	-16.078359298858942	-7.948494304942311	-11.737461910832742	-2.7127037474980678	-4.7292033717629165	-3.9530602793083225	-11.725627423117064
1.0988960404482673	-0.6388500569373126	-3.848562137986748	-2.1315380615165833	6.367701119390861	3.283701031392033	3.23675659113451	0.4623795952017885	1.538303512255022	3.766437168546669	4.094590731242666	6.820162664029414	2.674981510811609	0.39260709908941027
-5.34085142679988	-5.0383439879587275	1.153725240710729	-3.6371817141750458	1.01136018531639	0.5724366473506617	4.004292659567875	-1.051247357212757	2.0515744758405985	-4.073772868035552	-3.433539564108564	4.6965104007152165	-2.8379005121572645	-7.3034352768082975
-3.4140725116558137	3.0803377769028732	-2.0616229546412996	-1.2006288728844616	1.7251923797745763	10.88640254432493	8.876284111399215	-0.24805903563341802	-0.9598523386530109	-6.797039319096744	-0.9896484653565839	3.3734344834088996	-0.13399690770507386	-2.302900562381218
-8.964555224987857	-5.38491549741214	-3.483654465696715	-8.138699409582303	0.8787869658720169	-2.428792710117769	-7.778532109695205	-10.039286568948908	-12.956679436750056	-4.969191754055586	-1.4806461686074703	-7.699223974935873	-3.286104650611501	-7.168153840745002
1.3167099039788153	7.685710329425304	-2.102884776049323	1.6618437249821556	-0.27722523023162443	2.207233659273582	0.0874239886032351	2.7040935853614534	1.5618127679269813	5.025343619439603	1.2192690208861465	6.637151585274304	2.4262962330951323	2.651566292675638
-3.676850427885194	-5.801079402102577	0.1067580920072768	-4.5420413161449895	6.135873121486404	0.35210884073941034	3.008906045113199	-7.759080560115095	-3.079168808084283	2.799478149068461	0.23127122433535893	3.017500593566159	-0.6565012841437355	1.631760743751876
-9.128684260621498	-6.7704194283169326	-6.85546140161525	0.2638846175779507	-4.679781580596945	-7.694659311247857	-7.603662592941012	-4.768662052135513	-3.3653043154596993	-1.664274729234592	0.6500717643023142	0.8259668895580246	2.939566922374397	-14.056081968749245
-5.733473766998538	-0.34077876384089784	-7.951951782088751	-10.603753463185585	0.2051440833848431	-5.963979397448443	-8.99714502117915	-2.9848071905137914	-7.705950018437236	-18.338600918510263	-3.863005009126837	1.501908227098533	-1.4570041622998486	-2.659878998465831
1.0228852800713961	-1.2963025630935068	-3.705621095089784	-10.31201838317855	3.0122287438562476	2.9503686826028503	5.404883732707911	-3.5849701258249054	-0.7521294737295309	7.4629314243973885	4.553188424671897	6.665968512684684	8.594731631727202	-0.46590419121604326
6.237937757437573	2.0792843110311305	-3.5069284265997713	4.180705859404746	-1.7723442353053966	-0.4953521524034333	-0.5374954949358842	2.3778440909452914	1.7902869209006609	10.12740765350507	1.7605019658799246	-0.8298180966677468	2.4731337906193382	2.3210394351661106
-1.9222334069255884	-5.178702871721699	9.670315623138542	9.326170775145473	5.123804091341567	16.111617717458675	20.4995215934702	-3.3102443063033373	5.617989766084853	2.802299962203377	0.40383983121665273	0.00036651378003894533	-3.2107874790652464	-4.639239052935616
-22.438468335708485	-11.251158390502615	-9.406202582528172	-15.638573746597263	-13.267372896792443	-17.679812455343576	-18.45561423059902	-15.073284124499487	-7.010440763660609	-5.5135499510797645	-11.878227219297164	-8.644360892131612	-8.228924293901612	-13.578771865153737
8.911128347641458	1.581738703474536	-9.801696960379193	2.508407143848291	-0.39347794169599976	-4.489840676327413	-3.683623919457524	-0.741371706292479	2.0920272149635206	4.71004015083931	-5.313645043514358	1.1880423451179607	-13.128993416032177	5.49808658107203
-3.3515952298381473	-4.859109766160505	-1.304477054589846	0.030298346526978173	-0.39667617716235243	-1.3809774278851625	-2.0963804668688772	-5.549561082448821	-0.2449887602351569	-0.7355455299985202	-3.243307895040964	-6.887095566334366	-4.0988848147748875	-2.8801894961096144
-3.767808474365563	-1.6201449598869682	-1.884996300511272	-3.469190062210234	-5.131082264747206	2.4027405685517307	2.688219069082975	0.9491072515291007	-4.662748120705857	-1.162632708400901	-3.0568206665131523	-0.36963140856544047	-0.3319040910555027	-0.012856781249409453
-1.2978905627077026	-1.6699599634952027	-5.719021185584677	-6.60859931241684	-3.4070188649540145	-1.7309633872503447	-8.700224293919389	-0.0007954350258245124	0.12581793619852824	2.834714670734775	4.125206056288845	-8.681061446691642	-0.6963229661591728	-3.803810697872062
-2.9635273096108516	-0.8116152327405881	-1.7347266891174182	-0.5856860723764199	0.7491610962138147	-2.1225961967518585	-5.035604050330594	-4.224512440496479	-2.934151816379751	-4.050911176506503	-3.32131230990318	-0.30216106312457797	-1.9822624173697156	1.8959870133941457
3.275996172907119	2.963982099298662	3.848251618133206	2.8651365665722075	10.723339292006404	4.73884785857991	9.606700647091579	1.7306682347996234	-0.7695251798118949	7.493377159261893	5.247416589217863	-0.26896589039754676	5.834745606422731	0.16984010560258533
-9.83616686159106	-3.4316323593191282	-9.68545318632478	-8.343294898203409	-10.299268857851734	-11.922285837377848	-9.127815773206931	-10.010316065754497	-9.023522826903834	-14.404346620884144	-11.19606689619673	-8.96193696448102	-10.313800378506016	-5.012903258457701
-2.6673334718826487	0.33274049323538435	4.187383773798393	-5.421639043972148	8.126831361316938	7.266308243507664	2.0616876122236127	3.886958623200567	4.4574648757296815	5.614005733828343	-0.43122416559822907	-1.4214126469126116	1.274662812498022	5.237244489956508
-25.346205653473294	-23.134570878236186	-22.887104288126356	-23.327741141044232	-7.305282919747557	-17.573018139133524	-24.375695890412285	-17.31987139245599	-10.513320341079924	-9.438369344175863	-12.872461669081948	-15.955835909734967	-10.841259222228715	-13.21793957056184
2.8624256831079014	0.06905509498692249	-4.981796491777528	-4.298705557308284	-3.786240817253208	0.15380312105180724	-2.0285075592326423	-1.1900419148768502	-2.6904549769191215	-14.585465561907569	-4.53135907969603	0.6538726864926462	-7.1253214311733295	-5.4805827516075345
4.1861490976930344	-5.319913395045855	2.6837218228237805	-4.34161235937005	21.54058240596521	11.137853676722877	9.501846351703964	-5.80329463375613	0.21001996869557418	13.084467017557293	12.010285108959868	-1.461417159970372	0.7545529373431752	-3.469361646683738
14.082589961211688	11.340207902605512	13.351227056354501	12.88923428454534	9.952710840359746	13.375305463178027	20.717449777979606	10.89175661068473	11.854985151201687	16.269072267565985	20.47830601940864	15.252040965563985	10.2614262188605	12.59353028780281
1.6232994948945412	2.6001631207922973	5.612812797578639	5.08563362731474	11.454430522928108	10.296168409686878	6.611918037619008	3.512160130528907	2.5604005501959612	4.213040532020992	6.012545017470075	3.6602080089263906	5.471127439042567	5.494463747447872
-3.8995297435428697	-7.517306001870602	5.211248654767075	0.3398594211633981	4.504363245781713	5.658179319332933	1.6198462253319341	-4.732625063572037	0.24552419871862086	3.4566204947070873	-9.123145291589488	-6.486495073837596	1.479158540969304	-8.573967369133992
1.6844128591416758	4.692536521706845	1.1348938609725383	2.971039903946148	1.038714032842195	2.739763288642924	-2.998932836733549	2.109938590682733	8.71953032709587	-4.22758719148632	0.7247668711356624	5.728541165420836	3.024360150486478	1.1327634259754473
-7.652692886070391	-1.523750126299519	-8.049298078584476	-7.346503629148689	-2.7769306464225094	-5.396963386765601	-9.800427699999375	-4.871909309603607	-5.211177035136139	-3.878238101535393	0.6092206899296907	3.407815437940332	-2.1830495711127154	-0.824668375743883
-3.4575102839978467	-8.791845992379818	-5.562747943338458	-4.712865688310285	-1.5349050261629293	-1.1728423670896007	-0.2785278255511214	-7.599522563096922	-4.75702212382548	0.18080172887281562	-6.435289653231602	-4.514544926733409	1.080300510945666	1.9829296220446488
-0.5947975086302194	4.454845205263053	1.0669881699169625	-0.11480286942837563	-0.516960260241613	-3.3894219295567036	-0.8093083414887964	-2.196349603780207	-4.233561612898379	3.12325119727741	-1.3346279796468385	0.3530092538493386	2.079482924153033	0.34427452824866894
39.68679660237962	26.750457410737496	30.12992806956523	34.93815884274219	43.400509365301254	37.12954580319759	47.445215426716366	27.92514368982272	34.172239426231705	25.565588199227243	26.56152734531426	33.5521067333606	23.017997667118248	28.91374331082183
17.464402282618227	4.709832853276064	5.6618098722865	12.808869969437875	13.317783571081186	16.93508897476408	13.334689826327098	11.993735955125226	6.808917343421739	27.361661414457092	12.073842996855518	6.739964023653312	13.837042758392299	3.6416366992960536
-9.57272600807526	-4.6193042716900505	-2.767449632318078	-1.5530671720717768	3.0076499579768696	-0.5926360970155495	-4.347879586041143	-1.8378222639821513	4.149488706082054	0.5074502242026869	0.741341352823845	3.3478844218601633	-1.8318924040416817	0.22614125673128138
5.1277686514911505	2.605916339668137	-2.7694770364316232	0.14895797227452717	-18.03856002370258	-11.090185641434	-12.707374767071208	2.8965322877803494	-2.540830454140585	-0.28771592288078923	-2.04568224016485	-3.6233480582636095	-4.488718714766716	6.974552301445894
3.5618392211252017	0.5453379835933113	0.7392729771764485	1.9512535858856732	5.243396443519904	-2.394818957042759	-2.7679822379391616	0.6961044362320737	2.43590345478508	7.215292108047954	14.697098286781484	4.443307841526234	1.6876073406782421	3.579898764877699
-6.769291798101311	-9.947464232177316	-11.08632457109827	-15.209183059551158	-5.830528931512382	-1.4068118998886405	-3.69211674967531	-16.166587303223622	-8.462393669956965	-23.552418528016833	-8.473578809535535	-15.536870842112101	-17.483903652933275	-12.19425635210842
-2.1762427093208077	-4.037604832675358	0.7983481663125274	-6.393528469303549	2.8455616886457773	-1.553515911461458	-4.389426507659018	-3.7956829496650517	-2.776272539506752	-5.3645076807746745	-7.03705691088975	-0.8488366588503753	-0.9265502724252944	-3.549716508418246
5.100562654830482	9.398567282211436	5.7280358709222465	2.570120387616181	21.44469714944678	36.717033216748696	50.765976497131724	10.676423608307868	17.30580711427503	8.459838172813045	17.09406948673203	29.497836941543532	19.906780697038695	4.215889950410588
-13.033386858658089	-4.210689021307042	-1.6586443622337275	-3.3335316157596075	5.263525848135575	5.211959110798962	0.5622374883466027	-5.648146915026922	2.7149503400953536	-1.3315631290095769	0.7123647282653097	-1.2310539152962614	-0.8089725292236137	-5.7674294389242275
-0.5560669775993794	1.7753708153484455	-6.416352806436123	0.4944128215442475	-4.861338577849524	1.8338361657801534	2.4493417207273223	2.6251912877341037	-5.154209932259168	3.014193035272405	-3.5423418609427233	-1.41249482417662	-5.210262347743073	0.701158982384267
-8.812339973384114	5.489005834683425	-2.293845921768508	-4.447543899340928	-12.382662854913917	-0.2744582708246836	0.05956047978863003	6.381064551218534	1.6134008880261705	-1.9993966386600464	3.0837752024848015	9.806829998867665	5.76038598303708	0.2594479073528019
-20.41921457572554	-18.261961349632067	-8.96139172043772	-19.70977174138964	5.4466590345524635	-7.667957064322699	-16.630179627378183	-12.298199117527489	-8.31425659183753	-14.174845060938678	-9.672002434146062	-9.504748888346812	-14.151315570587862	-4.051489444524264
22.5165522407075	15.737884064752459	12.353360820445742	13.760437579848572	11.688915415783535	15.864307997693986	11.666486938060173	18.252993916374738	13.371535940707373	20.18554727705189	15.87766447719674	18.871713831974972	19.63031023698067	13.165110436516455
-16.43208624956247	-8.054719999177363	-10.64524515221294	-9.697187077988303	-12.254123042813507	-13.715842694428655	-20.203176736509356	-14.49133445791458	-10.030503646813436	-12.183006329168682	-17.73062599897842	-16.099562024438498	-13.361328946954234	-12.493942768125585
-8.446701972570837	-4.784594717755555	-15.812843073865652	-16.847180943055264	-7.319890335824042	-3.168428783637341	-14.368898901136843	-2.552620033301261	-9.640722183635898	0.9302988873084956	4.7164949951146955	5.819925541494256	0.9698405828660721	-3.5156453973744
-3.6909735518363433	0.2345636183075865	1.489206714384273	1.7553066673298368	6.258453026217555	3.639964899078335	-0.17568045406837646	-1.8371804060599832	-0.8991989447191308	4.049649763354624	-6.163734732095962	1.8914871078148925	3.4734491427810554	-7.69096424660069
8.676574572004409	15.13551772563065	9.216336574671198	14.541810273570995	14.117741249898723	15.567488258762227	17.295428934541672	9.682234813358578	12.122367867142138	10.57771455531395	1.3899647063879568	15.249907505133953	6.045483401300015	12.015829274391066
-8.348141323619732	-1.306328781958429	-3.4140422274331117	-5.724409834783067	-1.8707790737198706	9.304068261868926	-7.047907710889057	-5.161255326658062	0.3278263802605203	2.036688916587344	-4.2791465334669025	6.777652585583803	3.011040908360583	-5.29515935537813
-1.0439138357598772	-1.7513256073183538	5.588093224904432	0.48614463674106895	7.212169569324878	5.5027315120528275	10.554277807426338	-4.5908362766801964	-0.5059370607465009	-0.18649404774961373	-2.968342379940383	5.972023361160214	-0.008469711005013562	0.033261621685304034
0.2515578766509124	0.8339201154687215	-13.078665149078716	-1.1296870602886007	-7.739454811514234	-6.863112312266431	-12.652296256634711	-9.085057126926829	-3.84735901759161	1.5857852388566194	9.88886246641958	9.160762621052688	4.0901985632225335	-6.874972182462547
-10.269129817667967	-8.015511839959911	-6.189900209059794	-2.4266234806900875	-15.804073390645279	1.9032205715010941	-2.812138069662241	-4.137334789874724	-14.416107338375852	-3.2998811688676173	-4.69993463849543	-7.323966821073429	-5.824245928665064	-11.89604338853458
-0.7459239235003319	4.641019267794094	-0.033032038341332934	-2.206996018441082	2.872153073624758	8.911637641456212	1.1589502512073868	3.3503808303429525	-1.0651088457355922	2.9950273185638183	7.897942452049596	0.502989933067363	2.2497519451148245	2.3292700891026663
-9.521667905446254	-10.503575589267841	3.081608593666373	-0.11474727894250672	-9.907256025676974	-10.282218825659173	-16.073556986066027	-4.705883305671748	-3.1592123207061515	-2.2324023413561114	-10.984903357664646	-7.509409424653623	-4.079071743525856	-9.648723565508107
-7.0387658833801	-6.211484442028033	-6.526299914686489	-3.0371381228901932	-5.399743776915303	-0.6086892992734542	-1.9195713843624334	-4.628362196063888	-1.445160706601448	4.71723091438103	-1.9078367810591186	-3.1378852936515633	-0.9555137002773582	-1.6002239238183338
-2.0432583594199807	-4.348250146541124	2.5915531854253118	-2.559150503065689	10.207536141008198	3.2057023984404456	0.9941402666007154	-2.903659716424971	5.11110823090657	1.9767490645951193	4.4984608376755615	8.7954919451201	1.1731693582929108	-0.4874077133461345
3.2824246369868955	-5.047946180594811	-5.417698228288124	-5.84708633182498	5.380547891744677	5.40396064771981	7.0108023171286415	-5.794185328961444	6.028482434570048	9.621313403227699	10.64708979019703	2.7774018045460895	1.5235752310676882	-2.8190068137116686
-6.49112650497781	-1.6955825890469771	-7.613360764209488	-10.68233532404206	-7.254749481357332	-2.450782313451561	-8.014723552539623	-7.9283055813447865	-9.201888870113043	-6.220572239254719	-8.379582336194725	-2.2166622874949438	-2.449642011185011	-7.454983203922151
-2.566201881375832	0.5282593857981651	1.1534922455333307	7.221909491510463	-5.536674901737546	5.338332848024887	8.581150426141841	0.8517696747953083	4.17137681130043	4.924897417345308	-4.735206103639413	0.2012191608892403	0.014894503956664784	-3.6608480625334856
-14.768194566098018	-12.821368065521927	-3.2177734059154357	-6.774798486432105	-6.071662804833262	-15.844977387879057	-19.883560685804415	-11.000177298281585	-9.391775661883553	0.9407051254083264	-17.87613113340476	-13.320596908402043	-14.526414682723098	-17.382614577356904
-6.66502416614991	-10.424768201446838	-5.513286760787131	-11.31375873937527	3.1547506183337957	-1.1316823091831651	0.15265652025001317	-4.139584523972326	-5.3416002672064415	-3.5267138780087968	-3.8521083308012978	-6.842889281991731	-4.100403542560338	-2.7643420871240947
2.5850749649548574	2.9875836851931026	5.709042421620548	13.330419620156393	5.293036429399994	11.117459645990103	11.170932881130586	2.088643832382607	4.4330472832917875	3.1174793519022006	6.142070330654112	0.5671296872024282	4.58944238773294	2.157885052001054
3.215669063180836	5.889293811067053	4.163577988205084	4.100929702115037	7.9948508051801275	2.6198733486396493	-3.5631208158527925	1.7027029451162903	9.391908288691347	1.800955266145329	1.7558128375045683	9.222707743368405	8.573120526742276	2.428439883271386
-2.884269092098052	11.195208580878557	-0.8491838064336394	-5.489955545567598	0.7827075550573733	4.709617373771509	6.30184743166737	6.161536347733663	-0.0021278707115617366	-2.8318616704564894	10.982294947195502	10.764190294634169	13.159280491960374	0.10390647015315745
-16.0073052183935	-2.7595866877371718	-9.058647676179858	-15.417117385745707	-5.096090504828254	-9.655163057776015	-13.131430072948081	-7.6482585090229085	-3.4989723382559332	-8.72784257584225	-6.235532626048645	-10.716587704870095	-11.483493022273278	-5.865839873368315
-3.531362705465972	2.502210083916775	2.099989277787284	-5.802058085289564	-3.760776441763259	-5.9186580021498765	-10.470612891681032	-1.067532089659467	0.5491366283170823	-0.6671673312965785	0.5492199142586038	12.346323616696203	3.061212262834831	-0.27715990927101686
2.3597190121325893	0.5577728514739045	3.712422104752456	0.9359270673546299	9.903361206049663	4.500119315605075	4.04408903552761	4.913279995180738	4.958004015918076	5.038977608847221	9.770338112211007	5.450955289486183	4.1693759402044686	6.168134364277378
-5.057258387298273	-5.063464087182397	-8.2013027431428	-8.947661948650618	1.5118132776165225	-0.8381371818681543	-14.97869843252176	-8.70018325066137	-3.6602827842170114	-5.568955776498233	-6.1777716515085235	-2.374961769443216	-4.087538549338425	-8.27909079190907
2.2710812452431774	3.3545149812229904	9.967602436695307	-1.1188392152163198	1.8623150605593264	4.781510931823583	5.4657619518144	6.948998693357265	4.528386203421704	1.7664799424714261	-0.6292643347941038	5.879762791734145	8.256339505011953	-2.67732829157712
-2.138012543409339	4.889793758889601	5.5960118391935865	-3.343488975596994	6.848125442597603	6.252682091200701	-1.834131002134824	6.402079289522756	4.88557804756308	3.2207098382001567	11.815150709967225	5.872663307557761	4.596553860958779	4.076109020797468
-11.980260415398165	1.0357748406128757	-1.1921459135873846	-9.375348199096202	-2.3433735020151674	8.129424110198928	5.859316872664062	1.2940024604712146	-3.143306200971636	-1.50820476215175	2.992128856993101	0.9552770436929423	-0.8519202913273108	-3.6898422078711164
4.128865848045446	5.319880668858026	6.50371314834035	1.0508259792607304	0.37048720934201146	10.343741085575337	7.998283634186931	5.602741535114794	5.250966809048624	7.055254126594395	3.7816260392087324	0.7108311119595894	3.21745619261372	1.0872928633265628
-7.981968399413287	2.4123615342506763	-2.891884003011061	-4.167457858030273	-2.4851085287832455	0.5356756360638353	1.2730095149962093	-2.836324716989067	-2.772909328730659	4.7387109672694665	-1.0889376110780562	-0.07688943313886559	0.6717998283524748	-6.889695864482712
0.4986839459036948	0.25161155546778	4.49395206154645	1.3692666437218481	7.706863081066061	9.826498042175317	11.066332629017053	3.5994190178666448	1.4430051788393543	3.8468501178011665	1.0722232133353797	-2.274078073794821	0.09771630904165213	-0.9935473201194115
9.722584659394288	17.646485037383293	2.956097089034139	14.286449190234109	6.7335209531571145	11.057242432885637	15.368695832604267	12.934516120849823	8.704209284798273	12.090063591122338	26.0654613083358	18.55445652449682	14.104272101345032	12.126796685030616
5.571363627473462	5.870913671413214	3.3476199493418277	1.645942818069695	6.311290757549488	6.756616531833245	7.651254168671794	11.926555891935154	1.3602059733260652	-7.637861788534685	24.768714397212115	13.928680832332587	8.737432108962834	11.691587279002226
-29.129091728836592	-22.60436823695273	-15.583211099923304	-22.679160757534063	-12.453617512212183	-14.409043494643386	-17.578223560239234	-23.66201914709103	-16.12633288164201	-14.9705593498844	-11.340269443775226	-17.54846085608118	-18.732368004497317	-21.762947810961187
1.3765750531105838	6.848262304222965	-3.66835755735726	4.47459932069046	5.428750134055545	18.88186393448452	19.98060564583767	12.57592608196109	6.009461117164994	10.603596241292072	-0.8100084988177101	16.049221810596492	13.949526480899836	3.9762165392542914
15.688231091402844	11.194098481966531	1.6716737538598363	8.573995228877697	-4.270760565567047	1.081968502505637	-3.92299518736682	12.010707539066416	0.666018513775897	6.200327276290184	3.7095059658021015	8.613418863668654	4.618156498548192	6.488854359923065
-8.904220895338204	-0.6070828876005729	-8.990630332213147	-7.630784491640606	-8.820054668124472	2.794780708627732	-6.705337627709272	-1.7644660157817689	-9.37953360780527	-1.182988941530506	0.055741537219792275	4.884589994388062	0.6710119871115021	-5.794876878271098
-12.469496074982276	-5.27035940674702	-1.585407454858006	-7.073115884047755	-5.847682938137129	-0.686266854463103	-6.950562769890635	-0.342378899404995	-4.793670502550194	-2.3614850578219277	-1.2930829172581026	-5.049151515120288	1.1318657803343626	-1.8430944218521417
11.721305583786602	15.565618354020577	8.373246179469806	8.621646324756975	-5.747756988889197	5.2741653786617295	5.717270231710282	11.797345903834465	7.249318693242421	12.942745697961486	8.494711959804379	23.908810927971015	13.184219983230575	1.4218705044266444
6.194408281387226	1.2091240102759064	4.471042447836894	3.2884443470455054	-1.5911496175579423	3.8565772110303866	8.270329695304932	4.619225208089777	2.9730476642225736	5.159239373723291	1.730998080784392	2.3063523885828716	4.875584730912028	5.102261598499739
9.648249486877788	10.671662285840048	16.559642350575277	8.156187895231687	15.24879526806679	17.537177512696772	23.16019834723798	14.418094445446991	21.13554869461008	13.958627765526495	15.119965093089494	21.90401340102864	17.30566416785404	12.071605045864267
-5.4444857926320696	-3.511344705957621	-2.740677050204984	-0.012262015794788502	5.214689807645321	9.185232600270318	10.608300318067265	-1.315411091542135	-0.5851887123976636	3.0828860994389466	14.30031481308685	0.3490820732232359	-2.792073327690557	0.9761042744293501
-21.13396092859749	-12.526271691815941	-8.457276204318394	-20.741680037388782	-7.420076886146617	-13.969325462162585	-10.167320236095014	-11.912971740929951	-11.6104827010536	-11.461445744842278	-11.806455175189326	-10.87909782155256	-13.5098073565243	-14.89114263048815
-15.773996449884752	-11.688534829672014	-18.240411580594397	-14.339007543980939	-4.423459085205053	-14.377466417689662	-17.7222071059842	-18.440991965307898	-15.492004511247258	-20.118910192820945	-6.29500131686173	-11.716766405764998	-18.327758745735544	-6.046088238065075
-16.90721226668109	-14.72965355977425	-14.302786715192509	-13.006713591213927	-8.905746569009695	-8.574811749192305	-14.205992657155644	-11.65589485398098	-14.814744283912876	-4.2152724897970515	-13.952042660969676	-22.757391452167706	-10.977577913337207	-13.49162469066202
-0.5538094078822139	-3.3603996753299525	1.9736713319744106	1.8278280010732306	3.1588146198140477	3.487791449681406	2.90111074034145	-2.186511348945316	-1.4550691744395412	4.215922540830951	4.693704103394438	-4.253509919295577	1.1940228820164696	0.734219739337042
-4.138735274580133	-3.735148640638678	-10.61142270310353	-5.410001550085728	-6.909625960732823	-7.598147656243582	-4.600737503948964	-6.455262012228241	-9.502796302405558	-1.4366741157351302	-2.8445813001168836	-6.956592070182402	-2.2831558858601264	-2.4521424495443656
1.8618015143585251	2.029332743674632	0.9203726286275791	-4.681042572388025	0.9026884163021632	-0.5368775990642287	1.66600583137739	1.5069990853439308	2.6788334999635497	-6.247501199271598	-6.049463765636083	3.057257819460073	4.010560853122327	-2.110086107990895
5.403849271104498	5.061729404539092	9.121676119676442	5.105576000839899	9.117183357653754	5.762693371223176	1.9849210430851647	4.964716768959638	5.01177599521568	1.5397488690514631	4.948490776319803	6.871464508555495	8.282288388847304	2.397356186720492
-2.5618036808664337	-6.040100346146772	7.034581883439288	7.424591960512885	7.613190074805849	11.055302203350706	5.909403657387059	-1.8777752169033122	4.482249833397904	10.591006117428348	4.3873898510230624	-0.41929169139465466	-1.5825948476957457	-7.271704457891201
-6.9219237215172695	-3.080139170483817	-5.642622806353379	-1.7338070945508304	-11.274954494417578	-0.7286889709277451	-2.330979181840644	-6.5700760312266775	-10.031526379895062	-7.211227320886867	-5.711123866559969	-5.511447372840166	-7.425591455782289	-9.385900871121365
11.13361981827036	10.462623957630848	10.193516941763518	14.469011507843689	10.408767489196562	10.093515307949838	10.028454088911936	12.56891000567546	13.545331747328142	6.20167647144086	17.296804339661605	15.67657031815961	8.789776214456136	9.842652931511502
-2.0651827924105186	-6.644449169002662	-7.503675341521418	-10.31330331124126	-10.224776302339253	-7.7566425741471345	-5.441991989350616	-6.657721972433065	-10.305933746323644	-7.754515610219893	-9.062343998419523	-9.368438640525389	-6.732651672665284	-11.572738633618584
-0.5433365038569378	4.945042573899493	5.597084504430784	-3.0429471736287232	13.723332724506202	12.104520175070014	15.973700770531073	6.183625259824597	2.2824356726734925	4.164827427882826	2.1096576117739994	7.633826163661088	8.865312102361129	1.6304377552638627
-13.66562227217536	-7.688689539954662	-6.273451225394359	-7.144618321727803	-6.236965835810012	0.13525918361648354	0.6797937699716255	-8.336132352122023	-11.623305140903932	5.178278526919315	-7.444485232218657	1.0851146859777714	-0.09375354013652631	-15.57231376322499
11.114619440236263	8.771382767675052	6.886649398267704	5.306030793965257	5.8631518611592846	12.514244906944004	9.514158017534953	11.291781565080337	2.819099496696573	7.860523777381481	13.23238789697539	9.571651822228747	17.87757105051468	12.530796627457274
-12.052162776259493	-5.618250107360883	-8.303620545795553	-12.799225709708017	0.3011088512230052	-2.6453056198941303	-2.027063245440469	-7.872539387490915	-1.9905191642347355	-5.902981070238964	-6.581130520381393	1.318045038717173	-8.113160344068335	-4.9234635129769195
-16.20769282751212	-12.831923255119587	-17.422043243005003	-19.451521225616876	-12.527558920352861	-14.157694599900724	-19.800287399776735	-14.085641728440288	-13.997497906247016	-9.482664853087515	-11.36330599516999	-9.442911895953943	-16.939799053938	-5.606959252338116
18.197719308713854	16.195096842592505	-3.781335377268138	21.57370177684366	-9.770062538507657	8.628419506136305	11.098370582762897	15.589963043307703	6.28724328057199	12.037633943162406	6.064186396878655	1.6311611542843056	-1.4251223386077763	13.073393720480743
4.516296193272392	-4.017608784344159	-2.1976117692170027	0.04144408739754236	16.332029992165516	6.402904553842629	2.279829365315328	-3.822448199484665	1.0763712847564157	3.126928101801132	9.002544226217342	1.6012994852657567	0.9025968191685323	0.1666312516826348
-2.8028758436148142	-1.721101997027122	-6.678363772518737	-4.452911665671534	-2.2302595733083157	-2.850879709004265	-3.3695521284569963	-2.057823140934951	-1.721404082598565	-6.175593156643485	5.103893550300757	4.8194730277682645	-6.088948478324731	-4.1714430746961915
-3.0361071445497143	-6.837498839329759	16.696853177906714	-4.777083607863939	22.3958715102523	14.244573412846217	14.57158332975194	-5.490712515509544	9.905764319550807	-0.7208925113342038	12.499005203814363	6.691828678568188	9.927701735308899	7.660369208984719
8.142386781438308	5.679880111189045	6.044745871179582	9.552089640810888	8.63781400698109	8.735997785167745	9.810293524338128	7.016384839219282	1.3716281033002777	13.912799488626053	10.736531143369346	11.624967365395694	7.147402599039272	7.631693453118125
-2.8406890103481928	3.1196104254875916	-1.9625178594030568	2.020434854109907	5.0604588703047675	5.820325680731005	6.272007112690016	-0.5837731294176225	4.3744010563799645	10.803605027107857	0.25233369809262596	1.1413538331023154	2.366516597487475	-5.9357313469368425
2.4569237597509233	0.551911748364606	8.235351553245765	5.377773612807207	13.069495998613757	19.184260019344308	17.67948587864235	4.198439536833071	4.212827089789298	4.648446367828746	12.903936464076645	-0.6677470035879856	3.3801882584892056	0.858239681151158
-1.1029738218175824	-2.5729075978242553	-0.8298775956536428	-1.3434060382006092	-2.9404197125980356	-3.295320562741267	-2.7092722297033025	0.2819835408004712	-3.217048509891195	-1.1925303903351876	-0.7828265849365263	1.8346418195527678	1.8827951488646193	2.852284985063136
-3.592517094050843	-4.726665422420247	-0.3961963876625965	-6.866270419319885	0.15817353600816716	-7.1896342749283715	-8.913362589060743	-7.7077291245507675	-0.534450282209735	-0.6162230822085062	-0.9754973769673614	-0.14908467670390552	-1.4222704710752696	-6.165460479962761
-7.480172402208943	-9.671186799218574	-4.584043685708071	-5.2639073915664625	10.221805475045215	2.538532964675263	-0.849447520338797	-9.252048202215759	-1.2522961303999192	6.90219819836453	3.9332739206177076	-6.82582577203968	-6.699450119877475	1.8531697430522163
-4.4625372226073665	-1.6252525693951467	3.572436588754923	2.965403436892353	1.6912435612857701	11.878148391378641	9.767956613556773	3.169432561117563	6.9539206796058535	12.01743490319388	10.44345460973685	-4.284192966098838	3.924762854854459	0.396752960555328
-5.75862737853582	-4.23392790616625	-1.8025379503490626	-5.217002903810872	0.6705902227275856	5.567607877737491	7.376594206971551	-1.1423027510747554	-1.7498920745111384	-0.6802075918198525	5.784011731870333	1.3809722587514794	2.1452198107401537	-7.761244144781712
-10.889657046672026	-5.694686742773202	-6.030411330365763	-7.897492217880439	-3.190885408306446	0.031041310230687603	-2.334324965174869	-4.633611057914042	-2.1337951853366945	-0.31177075284361294	0.8845358864826238	0.7234292166417939	-1.2988662699726223	-3.2195683393361936
-6.111017723122763	-2.0018783206821347	-6.648577693038133	-13.002829025906527	-2.679778182998528	0.9735995426726918	-9.273395654416055	-4.699434902502436	-3.9761087696280533	-7.791289751386109	-7.170821207741797	-1.8990319718321247	-0.15482720990726315	-0.6730502997622255
5.930729717232079	7.216509992410616	8.444577658411644	3.2570908284834346	12.057141712767537	5.852700650375651	9.78143785651302	6.992878391268238	10.684346794482096	5.762821306853004	7.581600539061838	2.3043452605676245	8.672163611142958	4.751866045782789
6.004307959172188	9.86723070660235	3.4087167803841565	2.356686384215175	8.254560455526642	3.4927206561558837	-6.567011233958012	8.55163603476962	8.572394420555863	4.287997554123472	11.67197047191313	13.266212046622421	7.3550368258702505	14.929323203175437
-6.419619872813193	1.8961037822736404	-4.945656839638159	-0.09927149268339411	-6.319412118121482	10.335632268881964	12.071679141906296	-1.1042931882879479	-0.6139214683513862	-3.6839220407215096	2.9151336035585795	10.182006613135705	2.474071034295592	-7.37155057235011
-13.73363478296131	-8.945163273520294	-4.043684811734123	-6.472262700927507	-10.405115883710588	-10.888088984800921	-10.113226038278649	-7.257398289595526	-9.970046885789676	-19.016919548407213	-22.640591011569835	-9.486594444288343	-6.379194852689477	-10.308535223089995
-9.23868692737524	-1.3305902785122004	-6.965419202065879	-14.142469921081158	-3.443518968757678	-1.6948524829369702	-7.721866068133927	-3.3426592596988662	-3.076846317703898	-2.903702526654368	-4.696063918819323	-1.432282365538011	1.0017150918246154	-1.3094431874827988
-9.740077566589141	-7.9614235353517735	-3.1620887538970024	-6.16856377227813	-1.5028648800861375	5.105857627695624	2.0142210381083974	-9.119216469394061	-3.25070315720022	3.9958014924840275	2.0271853347458637	-5.481244137965353	-1.6506393606738885	-7.783470505480957
9.175490508001767	4.636445692804023	6.580092914552997	5.4185762375012985	10.658706506879497	13.530301084600781	9.116152981309648	6.65796146724907	-1.1973239530650932	0.7170656996619506	5.244433706562326	-2.5499185866186314	-0.8768667881115983	4.754474424752122
6.621827820786899	3.9701356848090983	5.343483861877127	4.998020934521743	5.20691902852242	6.5794306724777005	6.597124367612213	5.332595146016704	4.828675272785593	5.938891223000188	3.2407245320086564	-1.6462394169349572	3.058436461150908	3.5473426668633325
-4.312498408527361	-3.1661466619696954	-11.405404324498356	-4.630810796360259	-5.521042320950752	3.020328486193167	-2.0706971940210117	-3.0372973983089437	-7.680300749829407	4.1182558984860425	-2.0964405502081433	2.6320013312782695	3.0604717185746155	-3.31310803661051
-2.7460764363624444	0.16637400967163496	2.7878856797643174	5.44817984242378	1.8403017348627264	0.856140539580992	-1.120253361888163	1.1988646185793754	1.7232859710386994	6.441905887714764	-2.548688650297437	0.10489011096494666	4.219400735287269	-2.1005451383782616
-7.556027144815738	6.136799084521728	-8.333326457803052	-17.543008638084775	-12.065370515850665	-4.137037785180487	-2.4817562023643696	-8.376540894115836	-14.994193459246034	-14.896166320672721	-9.468494079476706	5.094998136753413	-13.56230024029151	-4.114183339022235
-4.062095654301644	2.046230641592503	-1.1875364866990679	-6.256830104553222	9.411334155696176	4.301225811391357	-0.853491541449275	-3.1980690000844616	-1.0994105087178592	2.6966301480355557	9.449952263373985	1.9650618366075554	2.9698065646782563	-1.5397122766877904
-18.47888215289733	-2.243229289053251	-14.227848571354862	-16.46754722348357	-11.25558962378271	-5.458900780198486	-13.708416131801508	-4.022975677915616	-18.234417549754337	-15.860103766720028	-8.660235192775797	-4.776261268125702	-7.258825286655744	-13.742568122338028
-14.694949574201942	-1.678433383090285	-11.337265661170697	-20.859626988379876	-4.001218620859089	-8.707869373252175	-12.509938840609998	-9.99584834256766	-3.785347368796387	-32.87615184701014	-5.864944985109801	-17.02883974750375	-10.315834959232612	-2.254867739982316
-9.83781034728942	-2.809453943368174	-7.984048858727475	-7.7064603544122425	-0.36504202581576545	-3.7363008813391567	-7.240691772309084	-1.7729110510915749	-5.245568583381821	-6.011842386354828	2.1827869319968007	-2.243699213094556	-1.407940541786666	-0.8056223401359351
-2.151882998379364	-3.435539581772145	5.058698146416174	0.4515316980193877	7.861659233465176	10.77910251569017	9.83528844188256	3.8451714560347194	4.987662882248917	10.312349665944657	8.306727941882437	6.121956498377272	5.702126592230717	3.9245456704201453
4.100194257136528	-2.3271849332718033	-2.538198106357127	1.3036645740119448	12.61591868379192	7.226223885363189	5.348991698003459	0.6364362674046468	2.9576879742576945	3.3978798629859455	12.69089404071657	-1.982057636472688	4.68746901581938	6.579782959091049
0.24673773444199812	5.234611622321073	-4.3556523332351205	-2.1391921207220186	-8.439813784075207	-6.647607149010327	-8.068493308902433	2.2885920233853976	1.6224844084314045	1.279840316073661	-3.705212246000586	5.971728597806739	0.05929024604339991	-1.6042669024049832
-4.3834357215505655	-8.835410006439732	-6.553469457404139	-6.750604922721677	-7.857252508822676	-4.652747431769462	-13.9692694002343	-7.1986442666278085	-4.743232362517058	2.754607503165237	-8.031206064795214	-2.8424008601006117	-4.73516981132071	-2.91186857913806
3.5309838552520483	-3.2608381251290295	2.57552990390616	-14.152217185019056	-6.746146717237032	2.5809381808236753	2.7453683530773167	-1.9106503454318888	4.84990699864306	-6.819107368510145	4.127629634526055	-2.598375984131966	-2.432095689187212	-3.993914399798339
0.6112505616531791	-1.612985991445973	-2.592817495803599	-7.860777296283395	-4.108117445696113	-2.2163837109166824	-4.161864334271463	-1.6708945225643088	-4.6685121985882185	1.9987508197378243	1.4472003398784226	1.0018636395562852	1.2518543572022411	-1.27405586846167
-6.58252580510062	-1.6819343783048644	4.249611982507635	-2.469781198051643	4.881573792852636	0.9676697479381396	-0.9828223621764802	1.0973087718235637	7.848106368156047	10.068526030321484	5.3921648380372105	-2.940393249353367	-0.6810790752406534	-4.620363789464771
-0.5900351757817209	-0.04483396757994352	6.350695823554242	-5.603372525590686	10.21003221543931	7.562282799842695	-0.8876345378446563	1.99014057715767	2.6081672688784283	-3.498573275896919	-0.2140319955724149	2.459634487377097	2.5229775796334653	3.9779849356387187
0.7135401915734247	7.180858506694738	-1.0671735185448863	10.535855470367826	-15.595647060474045	4.651992355167149	8.292007165536859	8.681814396821865	-5.767001631717117	11.462704558295396	-0.11339586270414834	10.222988050505057	7.907906464601683	-3.7544382841010764
-1.249678569541935	-3.5098651086536985	-0.5127382185554468	-6.7858405464732385	4.216427166895658	1.8284192155434988	8.984796035236954	-6.229504145634389	-3.7697350006688257	5.801436691321554	0.7392066939635924	3.6748192399172512	-0.12533925489343958	-5.8934613348856635
-5.709245836732711	-3.6660388288133996	-9.252749741978873	-7.002312173404271	-1.8974360430293913	-1.3975199762527997	-2.1711733922081073	-4.825830175479529	-3.130299887280164	-5.313313803328431	-2.7589221861506443	-5.5582874166315035	-4.053661537165252	-1.5381712655442314
2.955601495874277	6.2977069670398995	8.55024215228603	10.545766757350961	7.96118165699315	12.145677602217216	15.428270453423702	9.024554330336098	4.528544310665265	7.8669787470844295	8.940090638597999	6.790030736349842	9.607816539323125	1.762668096141237
4.378827826285203	-3.5853311740847444	5.4956560041389455	4.335774808647225	2.0421199153891223	7.935804543998652	3.9021444549094366	-1.1067845513724563	-7.432667586806814	0.5694764794892161	-1.7523735081629699	4.852921552681378	1.3862230904100024	0.5948771690972943
5.605676827213946	3.9107033658620063	3.0931088945464595	3.229047755657351	9.786426075955974	9.468488891707901	16.493659736297317	2.6068508115312365	0.909349724080396	13.830942181777928	28.489727676404392	14.07569248355498	12.722275353586685	11.291228504403147
-20.08609241030873	-6.571293381652821	-16.196408930540187	-19.50697680999867	-12.163091836276102	-10.511654238135753	-14.259271353445266	-15.031394302218493	-17.878549883030825	-13.599379480255696	-25.92210014872995	-13.149617891609754	-11.076266393817706	-18.46008906770563
9.660646874442426	13.765683317580066	3.9837447211220725	3.2696626438746312	-3.0023212211564	13.568943358393724	10.621681093048492	9.511760248226132	1.3731766275108899	2.8108445582024197	9.518897741068546	14.708891966999772	9.417067813146625	3.5650338459835553
2.0866158487163227	5.018243088112189	3.3675192301291337	3.4090926578378657	3.870392326064376	2.3372978526867536	2.0007697729195693	1.4488546700673894	4.218118409383962	-1.089044385349275	0.8660316913102392	3.6281846325847242	0.2279927723333552	-0.4267389259054165
-4.413924459128698	0.15547961629609214	-6.821789342053208	-6.223258237080275	-7.456102633466194	-6.889688589658935	-7.535528847541466	0.5559750843203294	-5.901339751623904	-0.8012622398952186	-12.73147784801362	-5.120950652833985	-9.612557417706403	-4.303365742657966
-5.01035070924265	-8.185067199124912	3.787410832075911	1.7174565648940165	0.9261685791407804	-5.816767606993804	-0.055332277303486666	-7.2085364943094	3.1026190831176845	-5.759098921211322	-5.165729681826059	-3.4523053491004765	-7.0657607964804505	-1.6090683781619342
-5.4992193825033855	-7.651635475117323	-5.267398177605741	-10.296648995675513	-0.0474838032264117	4.053341931136635	4.360415340602737	-10.400267485233954	-8.96567355058987	-9.148014543443526	-11.015488185340175	6.906603599100691	9.341556788614097	-16.883465676681492
2.5781138256344835	-0.7855234141681371	6.082988255235276	7.174708318644471	5.626021316878285	7.652615761876601	8.672550444874023	5.018377899058516	5.350267574672892	13.148271084909334	4.523774007507007	-2.480779073015135	2.134999452598988	4.394852417855816
-6.243715431867671	0.7538925391095589	-4.839022316527694	-11.177088721985161	-5.975236945007035	-5.832043029383671	-13.054231099044657	-1.8032125743823149	-3.073820240978226	2.7086411010729963	3.386361523914952	5.537190129449235	6.634747230429931	-2.1876692621407265
3.6938422860965576	2.5091230624178777	-4.958532347223205	-3.8962656982607515	-1.2849809024107128	3.888518527260194	7.390887038812999	2.678848411001628	-0.10050198735526156	0.13880193631383095	19.26507643101918	5.525609522291078	2.9661749387829093	1.4342602618986147
5.156128355049175	7.510939202576768	-3.473283723352754	-2.372681797494878	-6.132875139515852	-4.320679700262041	-10.192626792076998	3.437964507442689	-2.804726471411893	0.5651146213854803	-4.168713186914026	5.855953297125992	2.7441657604653855	4.0143659077528895
-0.5191106036764217	0.69603520576729	-2.8363392516804504	-0.9385606679030808	7.065394223334617	3.92876650837731	6.896066085763576	2.5561855109634766	1.157297840446199	6.939735224182964	6.079032092105997	-1.8877683029089967	6.724719721555224	-4.536329634853023
1.880295792037202	1.9312152071224764	3.3253535052271967	-4.22971205526442	5.674507892896602	0.22683364317378396	-3.617232872356095	-2.2428147705109347	2.5746377472331607	-0.09370047838966096	6.70613688010813	1.531462893181774	-0.816642036998547	0.8808209828559402
-4.023405714647787	-0.13631814713895957	-1.0560496129325714	0.5448673048094188	0.6755096209410486	1.1791778103071366	5.136899677204177	-0.9465892050173853	-1.0479124325482048	3.74139486808381	10.310030073052527	7.61340017598969	3.085862998644809	2.2393198455765377
-13.677410487239007	-6.518270800360997	-5.038727129946003	-13.839902904893437	-6.615658241442807	-7.159488942227206	-6.765178710933625	-7.301678838638996	-7.5863898079160865	-15.05867197106538	-6.958688421363249	-4.294377371827349	-4.970193182426017	-8.416132720611564
-18.77688019198141	-10.452863513543317	-4.8549370206609375	-4.611623594163672	-8.042255814174311	-10.068719994266393	-13.216835912242058	-12.860913068112668	-10.505862706771833	-9.864225313567097	-21.985965739145165	-17.68158966582631	-10.12859440975614	-22.81787236453201
0.23497880667286827	0.7277523412949687	-15.379334954318708	-5.442660388999924	-15.974141635613575	-4.033794997065751	-4.758542134282815	0.011275411169317906	-9.284753142996204	2.4674677285825455	2.136044685470919	-0.4008667242572333	-1.8100279398337398	-0.7380439391796199
-7.754637562323266	-5.349733669390256	0.3974583229626835	-0.40856989514027475	11.18528975022027	4.5772112502256554	6.4728119833062525	-5.906732323201769	9.295652967706289	1.8672812590002308	1.4236039962706142	-8.56858292879172	-3.4310702514648623	-2.6989511704425397
-7.043955259658085	3.275411260559791	-4.149341048354932	1.4416871108802904	-6.953454474534341	4.628245064717297	-0.2079120417764574	0.03952198668704021	-2.7984018007857947	5.506146910756493	-5.477796970150611	-2.1017852182770858	1.4867281280369735	-2.06696822165802
10.08541074068289	5.813183664100151	5.663944167539801	5.332354785506492	11.76243726534331	6.188079566973717	5.534199184281197	3.1876542692766687	-0.02447947029261439	13.659058979222527	1.0526109941574269	1.3147066025021863	13.998709606294428	9.620309237467527
-5.759578192809855	-0.7389414106662854	0.5922399131084707	-0.7162488422539555	-3.0945331391432327	2.4757795039363306	-3.3382562883197275	-0.5157843554687123	-1.8914257614136643	2.203462222214326	-2.779563320160078	-3.8917016140116316	-5.14178470661871	-1.171622175265178
-2.529301167516795	2.9690820562833746	1.4816927339492778	-0.9865860303410278	6.837919022989701	3.1813677752460436	2.9703468349243423	1.5689210662010356	3.492853333570002	-1.9667978705402858	-0.7696162937805567	3.7201731232832556	4.792933178451095	-2.29244015231076
6.870977122450403	16.53042571167153	6.737228184047202	6.861003290091175	9.478291182172832	15.207267458444784	8.976967255619618	16.42211000901454	14.864688740788242	2.4434296038093026	25.882824203075934	13.531382014347743	19.40175206764097	11.107599790908834
-2.8206943857819216	-0.23731921327565145	-4.7721163891101614	-8.1080749779822	2.0637444925451778	-3.6618263014953665	-0.3632351987663068	-4.828239847076161	4.8545936307812605	-8.370585893994624	-2.7742606722334995	4.027032801011416	2.6398357135581687	5.039051794515586
-41.849272351106954	12.338060764885359	-19.51119056470816	10.128481969635207	-38.484876311065044	17.28656486562465	13.642579859300385	-10.424340942221452	1.1591101579467071	4.209339160194933	14.13775032532778	-12.02899347054485	12.290930022868245	-17.48008201175325
-0.9844628251785368	-8.024221065104479	6.7558931812873055	-3.794426140340865	14.332617504038728	13.133044078842323	11.69471728667695	-0.38047243166074335	2.2735716307391205	5.770656207360056	4.930654872799608	-5.136295425302817	4.012825520881642	-2.5666289172774186
4.553445896176428	6.467176936915286	1.1895816582239143	8.742725108209601	7.420020639397296	5.699022170306535	3.390871527991341	6.464727155281869	1.9850400864816793	-0.19356618542875126	16.271877406479106	-2.3123623109680818	4.441192180118949	4.264139892843572
-5.73122788616055	-5.012983167120121	-3.5453460890435635	-6.007502362651429	-4.1363440588911216	-5.462146561635677	-2.138443313736843	-2.482039431764011	-0.8213571542769349	-1.1149414159053563	4.996012359705069	-17.19876805009574	-0.47198296612605795	-4.975961526489048
-10.447927730588912	-6.550232391648976	-7.339961058652256	-5.967275856303137	-12.010326708241577	-8.285359657165694	-9.667888887997892	-9.342620965909838	-10.648315719376047	-8.714890613787349	-9.257981969577024	-12.971905124747854	-12.602900460335592	-6.374217222553985
-2.2123105453706846	5.757406235765592	2.789494056673579	0.32894208859462726	-5.658879998823693	0.6599463050588703	-7.716390627641349	3.7012841706054505	-0.7507047894801282	4.056141118599644	3.0437456070444076	4.655040565287527	-0.24641043888253156	1.859560320525057
6.260090815447111	-3.6065129722025726	-2.8772030001235263	0.47465773586328924	-1.102159445655381	-1.0332304277598625	3.102158413266267	-2.6793306368430168	-0.2755614816244675	-2.525412429551174	17.14873454659197	7.3885414845096555	-1.5424368712564605	-7.325855629668064
-1.1265624618446617	0.39294973074259404	-0.5983877702732805	-4.619769627918332	0.5206650430073863	-0.15539074943461031	-0.996710189277911	-0.29411257251114137	-3.2293673927224287	0.18290012525825045	1.7706807645686393	0.2800923668480215	1.9762183494722843	-0.1697655625944143
-7.607136157996179	-6.767520201612548	-5.585385459015974	-3.79476676613822	-2.6872748919339955	0.622695366120707	-10.532380487569318	-5.9962007252558625	-3.897609376633734	4.0289786341964815	-5.1125615840149115	-12.814005040778806	-9.939247657150739	-10.748879102818542
-7.7787288927168605	-7.192161000185037	-7.086051300292878	-13.106399385726613	0.697680921151525	-9.015179040424744	-14.08275525616267	-5.220540537878919	-6.5964114553546995	-1.3928628471456754	12.048703496949447	14.431773571964277	-0.5228020366667232	0.11666083914315303
-7.1465769033541475	-7.516846597292942	-6.042658511548609	-5.372029173061689	-6.654400512949874	-12.15085130209364	-7.264910004315575	-10.15667252656094	-6.077849916962012	0.5652973067936177	-10.23062309691425	-11.637088410502747	-8.569433136052183	-10.549074841198284
3.7401062065132313	2.912677294276095	-3.8522602877796834	1.9870479662211098	-0.06266878494479104	10.118440760450197	10.4964649734066	-0.477574563349019	-3.1930218570912245	0.1500802582461776	9.853317536707346	4.861402316360813	4.682821987454851	-1.5219903707676141
14.576706068752928	8.995618738570776	11.516160130340834	13.489130939582891	8.446649118417707	7.568453292091855	9.16005523458398	8.96256448771223	3.833873254715873	10.743039375852735	4.4897601091184685	7.139216816732691	14.852319614785026	4.159799713275457
-0.40696449220316006	-4.544374594168882	0.7942740808782616	1.0117426060449741	4.908908179636077	7.329274524499479	-1.4067629970803708	-0.9560556949360058	0.9284989662052002	3.3344316191732566	-1.520630148709247	-4.78823846243392	2.1620896600720982	3.723990140257032
-21.50833506864878	-15.346598329229094	-14.481848667034072	-16.799601807834193	-8.830045269131226	-4.746507569751403	-18.892126477171995	-15.815188248365205	-5.994578537117041	-16.392221190100663	-10.012052745721077	-0.9320928349183814	-7.359117499026561	-9.377729837050678
0.2172071648398774	2.8757987720517098	5.76689485597118	-2.6282010052244487	4.720724243345705	0.4861022606493928	-3.214013677407564	-1.8363178601351255	8.989778356540027	0.1744900168440273	-6.602176927781218	3.784086045020323	3.0535206989879438	0.42296861386144086
-4.414899850846427	0.02348228461674396	-8.209527297600506	-0.9078192475299762	-5.696253480724271	-1.1105903544800841	0.9982513933446394	-4.574187443728691	-6.107922115116744	-0.7354051540100155	1.9113017235881078	3.0610726061248696	3.0850148519937775	0.3340915845696047
-16.571503658255452	-9.54121998555956	-16.8779431377081	-16.017516938458012	-14.875975393017528	-5.287802885425927	-13.134955763127808	-11.136951310244065	-14.240318602667706	-13.046669622408535	-14.41496596728854	-4.345055873799649	-8.367957064774494	-8.274459991287108
1.20879570593622	-1.1360990946950251	-11.06306854128994	-4.0492884499296755	2.947628697200557	-2.5195607998007095	-7.925896740223976	-5.04932309214751	-0.3981758388509218	0.4254737510183879	-0.716344756111919	4.708435609644272	-0.8099470066755192	2.0970686180539344
5.361910496462775	5.717150518782038	-2.2538886556754636	-0.019366810717733718	5.862519945489465	5.307331981542156	1.5873261074905007	-1.1696950423650645	7.695662942685472	4.794472773205631	13.386240271341288	6.236336730641463	2.4754606288046683	0.35452650287316356
3.9719719597943746	-0.8715504970401564	0.2486903795365011	1.6226528639095055	2.8765365139832495	10.074988013866466	8.057289181845144	4.020046703155282	-3.1085911733546245	4.103873450618714	-3.5881569126940045	3.007838056174302	-0.5207118600381607	-0.1076902050744694
-4.132135491157677	4.481842702574843	5.521593178231459	-2.728107041284153	0.773288375171911	-3.4183909495231144	-10.597399958927674	0.20932874445220262	4.364819164256948	-2.475214178960161	2.5248093984137534	7.616659790028972	-14.168892453472198	-7.144674615952809
6.786817053238542	5.99880900241151	5.8512700613400455	8.810648679148594	12.680285016830302	3.933295954038152	5.516154797545942	15.827859272667668	9.337816595878536	2.8926287025587607	1.6756732266322774	19.390220697199805	5.975111386191541	9.20422981336321
0.2700958931662313	3.0655563816234217	-15.892367417340212	-18.67218705916989	0.35171000422241916	1.927401450752216	-7.905047862550692	-3.1113344496843776	-2.9270042928473874	1.1377178115301791	5.946271866641799	12.994062958306602	3.4543423597273377	1.4251584511364597
5.182020006766582	4.0199760090488	5.539843410115319	1.837300380361483	11.149703706217034	4.998678192201363	4.370492122082769	2.198342643832758	6.489568251995514	3.161503050733183	4.860373861422781	5.939387602109498	7.804023719512531	7.692523071529028
-2.8547932281230217	-0.475773222112214	-0.8534210752264441	-0.10990627489888255	3.7594814378049617	1.2311352040451407	3.395678272876929	-3.7034201875793675	0.3721364470679807	-9.041575856589784	-0.6955299372326676	4.329312432162504	-2.313784306907862	-3.7130614791671555
-0.31613668163702446	6.808822856914996	-1.4018587968450165	-2.5031259272187705	-3.4312981122547823	10.486186048562338	8.03185156677206	5.818415101049335	1.440216712751228	10.685467090090944	13.946201350482564	10.531457271993368	8.793051766355862	5.18426800758809
-6.9972485081357085	-6.558013443499228	-5.191729614483861	0.1531508664182983	-7.738172373615759	-7.957415020768629	-1.4871339624143192	-5.53748130716622	-4.115991735112138	-2.9060236215300876	-0.5961660930249676	1.9855460508530545	-3.0032543784272225	-2.104773462280582
6.024409363354862	8.2537538438869	5.909106473210412	8.997184671050743	12.48009624301318	12.869242351782148	6.427005513844191	7.612478602155131	11.960366762094427	2.8619733776000476	10.785893466279528	1.157386486099573	1.4027243314419646	8.173801256643143
-3.7609205349846033	10.238936693181923	-7.122525327947902	1.2728542016753572	-5.019989630573397	1.7441870826177763	6.177603849655387	6.1569579510673025	-0.7204608804742912	3.9498695105945134	2.3190799980994234	10.835314242300193	11.630634046929314	-0.24717472914771274
-10.615039220534873	-1.3223625730557569	-6.571989229015511	-6.354125774273648	-3.711058758201344	1.9734876008559086	-3.4839918697874714	-2.4754947811481722	-3.7547989571665896	0.7565525255926374	12.441288168592132	2.9058429910836434	-1.2180734591942664	-4.043485492722666
-23.17713287294148	0.5756769665251598	-10.919833055528562	-18.952989592709244	-16.090564297087	-13.294595676711795	-28.129123126372658	-8.443674149634301	5.49295994513176	-3.546673068094337	17.172746645995524	26.07707942831749	-0.9152863276947683	-6.994740495625134
1.7021838537625604	4.342760634253023	1.886664313314487	6.889914691080996	4.391252836529098	3.9760858724952595	10.45328998346449	5.467577088237834	2.1216458667793527	7.59732599191251	2.6596599155608245	5.395927474200866	8.773569276256547	5.782839674876035
7.4374461268772105	-0.5065883676854108	-4.95912707936771	-2.3208587569245536	-1.3702797505544821	-5.175328040695351	-3.5416130405049007	-4.702227731569131	0.1522501915323683	-4.985679898442447	-5.800088660696953	4.99283330845405	-4.551380671292395	-0.10795490940465438
-3.0172290506183295	-4.870075697300757	1.395933257216051	-7.174737299062178	1.8781488181882626	-2.908650919710326	-0.20500204127043964	-3.8519238047351396	-6.656826828839577	-2.513282937261466	-1.3363128342822574	-4.290188122833721	-2.4392136008200196	-5.19683714187112
-5.232858782499548	-5.979759888141254	2.4043390773852407	1.327487268292828	-0.00444522958144924	6.557133100988563	14.48705424063221	-0.36457707527681593	-4.724950391756358	7.202650675468583	-4.31105146109278	-3.7664259118797556	9.983165445769188	-7.6436440940253805
-1.3458666789972726	-1.256958884205648	-10.260226453945224	-7.10211420021559	-1.671717492367964	0.6366100293116764	-4.492482071256552	-3.7447767883747707	-0.3616573022421524	-1.8363608233857696	1.3607425240633124	-1.8055616441188511	3.392630736819164	-3.1656354829835505
-9.455969184189353	-7.201290130170948	-9.751487617566642	-7.606053651374583	-14.070126912888187	-12.084279616215728	-12.627602727118665	-7.09001070898582	-8.69274722982421	-6.649617618819752	-15.835585438957086	-13.314072689096456	-14.715938876941816	-2.6434652684751114
-4.926712589895301	-8.127289448079422	-2.8802182063296633	-3.6442355019688835	-2.153815389180394	-6.610401076363114	-12.834062393186159	-7.623387803460051	-6.930340799447468	-11.620665308631217	-13.879648729443566	-15.319801144214795	-17.445976752743505	-5.299396263498191
5.95316762545454	6.1824715624395505	7.010510418928786	2.411835806741169	6.260991494751057	6.3780678707899	4.436218266054717	0.4822755833331266	4.0287210779552804	2.4062649027225964	8.157282608310396	7.382988317629456	3.6145635780922722	3.2962913509569605
-40.17864838294414	-39.75039527336247	-40.13789498829733	-41.5269433176878	-33.42755815151716	-61.38460650347002	-83.1910874490694	-52.46843929092695	-43.17339511170632	-48.81433282506888	-64.74917081732501	-53.12395691598337	-65.85892774681328	-34.09802753752476
-10.058353490682883	-4.148104243606805	0.06712839930200598	-0.6798760300596363	-6.721205171612751	0.623904432972226	-9.346060803613502	-2.857026227573899	-6.109838408429026	3.765344850745554	-6.63893648699044	-13.713472320026357	-9.330877866571837	-8.317182280862326
2.225720829118609	0.8802721130516383	0.1542605384357485	-1.0142312653483616	3.1260061897023124	0.45771308261960947	1.447169006526251	0.8637589660487696	4.998302078942383	2.603070462046099	-7.624368588434712	4.945684671627754	4.949022349570808	4.176044121508398
1.1110012929731425	-1.1469124822972294	4.085076170917505	4.890236546298007	5.685973702619338	11.22461465872869	9.775892845042994	2.2055433074274924	0.583537192633483	12.298195750760268	6.743443468766277	-1.727724500458796	1.5654660015722437	0.4514926569177648
0.297057893878442	1.1791252200997764	-3.4600813941476978	-1.2175731191740653	0.18928264293703473	0.057469218716368106	-0.15990281987125557	0.3087453310570797	-0.3141742328249949	3.0635007139478407	-6.241619896627983	6.499744699447137	2.153340497989256	-2.1405734508209804
0.7166832221242643	5.923013969201425	-6.985535223267365	-5.128673975335098	-12.74320389125574	3.5112564085718536	-4.712405592560163	2.2898701453240986	-5.3263289234637625	-5.581117309710225	14.758701335966089	-7.3350845602141135	-3.2527484930611723	-6.193133687259699
-8.22793952796857	-5.199107141046539	-0.424705659173514	-0.7651354244304098	0.19275038392001972	-2.22600565767432	-0.11409878702333295	-2.732359458293392	-0.7198315350681063	5.012034937194556	3.483775771818016	-1.2277878367812982	1.4461528650277942	0.9741894683842318
0.17130747129649115	2.9489287739280905	2.447646053930519	-2.507330007663878	-0.8139027793964586	2.2907948525386614	5.180110311917448	-1.9415745895227174	-3.249921088639363	-8.568192156717778	-2.4932955794184206	-10.62503521450074	-4.806831300435159	-6.551509229004658
-13.894353637572227	-7.45684254825686	-16.681211469701417	-10.165579031909987	-13.911160014828678	-4.339050136127324	-5.484355473122102	-13.438817210724038	-16.18149624398045	-18.191020311293347	-6.181884819962358	-8.76355005369052	-1.5352612302614306	-7.935369617147316
-37.42309983777789	-25.093477577734177	-25.07928597525369	-28.01526767613975	-26.076511542790907	-21.294660634093276	-27.389160685460148	-25.55339451721545	-22.866654122074245	-14.411023627589618	-34.63031961308862	-30.020464754033604	-32.293060240036205	-27.667784023989604
2.0795947087058	13.022848482549756	10.730985446193444	1.2153160393940858	19.655652934614828	23.964705857112207	11.564478713299668	4.613017274235716	7.023365081729302	0.8506215216750489	5.953309026587145	12.047485817852124	14.695616950749447	3.6168236438871566
1.8845467466107364	-2.770977825761262	11.25794975392121	-0.9969418023488461	-2.251698854787474	0.557127740458139	0.6380755784510834	-0.3305575038583015	3.8862140057447383	-2.092888381833834	7.981110203305199	-2.9464468385049876	-0.5074005279053106	0.7646356620029288
-1.1055744338417148	-1.7084842042252253	-0.9783082968745177	2.686989926097217	2.8477820021617606	3.132354247718612	-2.240468875798262	5.627263999078365	-1.739564986952055	7.448635361279455	-0.2340362031428446	2.2007205970368804	9.39191875102166	-2.3617369306835077
6.2103397298496725	7.575676207971825	10.069215231902033	7.075683355587179	9.20635803176902	8.988495879170294	7.996658751260789	7.049037377026157	4.722316606187519	3.674584712023993	1.629837011856977	4.561141878030931	4.539913320572589	6.52768147232668
-10.674028412340721	-7.141463688068156	-6.716480661173099	-3.6894899485126835	-9.545039237709867	-0.4913164564158223	-5.488854374180589	-3.8249762571124086	-8.949823637739224	-2.2760593192375094	3.5536267443148524	-4.04818670681698	0.5903909430836088	-7.63013105665797
-2.002057033870973	1.274108240792951	1.0108615077414669	2.534828468672269	-2.382025062672148	-0.07633715483004637	-2.925490621631306	3.7466312082597333	0.8569288059101686	-4.714799179473992	-0.5377724005357513	5.334197487852959	3.791421537428255	-0.7286376652743508
-3.5369363750367864	0.012853888903370022	-4.750035763552234	-5.076083854967982	-7.902805276165701	-3.124564809334364	-13.675981069895899	-2.5611815995915905	-9.970338326539531	-5.21841991059015	-0.4423840382663341	4.5756317088626615	-1.4927663645620408	-2.884421538569968
-4.297624755859178	4.307977678402871	-4.924862351051722	-2.917025505859197	-10.214290308542093	5.962759749221828	-0.4250720782272206	2.0719631550824076	-2.1666110250890633	9.26141464508058	2.7751557787204932	6.176989032229709	2.368297331392541	-0.5156581458700259
5.6912502400284595	7.760259379678032	10.350440313461451	1.1302301294163493	13.41202761852247	17.09535012417062	11.243991223401377	8.16440624645621	3.660405779164659	8.219310267626746	13.745484190046051	9.771930342404872	16.299306850402544	3.930533543641736
0.26378229423905614	-1.0189793814660721	4.9146324793484295	4.170037129345393	7.656846680709717	4.012010514835037	5.641192506995533	-0.188981470624344	0.6136947771501189	3.457950163825135	8.404648177286726	0.3202164873939135	3.048236778729786	5.86073144214611
-10.407829605511276	-3.940853812185344	-6.663731373643766	-15.344225349399656	-4.9557588718552426	-5.295794080082108	-0.5193571195747978	-8.352076475113087	-9.788943006951648	-2.4312204284000343	-2.769536689386052	2.841167384261508	-1.87754769055618	-6.840029407409368
2.837677986649026	-0.20193388563608058	4.074486687259308	-1.9268585202932036	7.0292446221216425	-0.9687077601499128	0.4983143402777031	-7.91221978732078	1.9253982292297405	-4.685585428201696	-1.3344433051993303	1.5679821626680943	3.4087250538737366	0.7393355504643809
4.128537100582411	1.792021896610685	-2.709627500079236	0.32446542454731425	0.0884143278164092	-0.6878302829889493	-5.205163635114158	1.0464098589046702	1.0497469456182247	6.05687687479108	-1.794531042339928	-0.2879325274931316	1.2997698670967546	-0.33917620771015955
4.676087105370673	8.33399156903231	-4.456182000055201	4.759033095908236	-3.4638797144866094	9.222348628987874	10.888033778739834	9.274129710828026	0.35032014396431777	7.5780225317950265	12.125685900257347	3.858498641095738	12.200424298675495	8.329677434637745
-11.56341730207545	-7.309147983017457	-1.1685103886969648	-7.190832470113162	-3.5818608020642158	-10.662271646317274	-8.919420234360379	-7.999196013952499	-5.986611176665262	-9.84612442847992	-7.5026865404669465	-10.07227942133446	-7.242087429674663	-4.670502593995485
-4.407534333377533	3.3364396007257713	-10.59286656715838	-15.189275205318781	-8.477910014900703	1.7633269681142312	-2.5405130547790504	-0.053330999799610174	-5.928586364611018	-1.145369016606631	-0.44768468553712515	11.935451090582015	1.877507305704776	0.9917424800871992
-6.522962259063135	-6.2108762648093085	-1.2778831981819079	-5.790250538003826	-1.7872633585698992	-2.361789115638878	-8.149520550349733	-7.562573478209466	-8.954262074649536	-3.1062705003442916	4.141988596836661	-3.194594653135017	-0.995523713561231	-3.839827409356347
-18.203922623454524	-9.654918650582951	-16.46502292776144	-18.45936999959707	-19.30668734834725	-9.536888462644278	-15.366152608350191	-14.948357014101598	-13.817548269270304	-5.080628949985843	-12.241150415039147	-13.897797414056763	-8.5663368863219	-13.480038509834262
-17.157835371634626	-18.90297126276356	-14.019363273025725	-16.030166432011608	-4.439743721980625	-5.9817989793354345	-2.9991908852509264	-11.422937132421156	-10.387073907082868	-5.475475926249744	-14.899116544916724	-8.096209151414218	-4.29101758733514	-8.17711954853776
-1.5297065172003241	1.9365872729423985	5.600916921171199	5.967477136620255	13.275367575677993	6.574462769679955	-1.052180145149241	2.3494056491875575	2.029574557647957	3.16547316385349	7.395066019151183	5.8460661663634905	0.9653098113095646	-0.4893229707992023
-11.619181289589195	-7.061933853452553	-2.8365025438769234	-10.423063343058985	1.8429226539920378	3.9431535506353965	2.2016160588326645	-3.734762988955112	-5.252720658679519	1.5392757223532298	-0.9957325224989791	4.657117545629331	1.8808225351122134	-5.781770762392044
4.350227204669508	-0.746152019105074	-2.2801445439181274	2.9623827122537123	3.8445550680561777	-3.1044841152193814	4.789471740808764	-2.1606260572477174	-2.7610668829159892	-8.8552268907486	1.6883931509611314	13.43180528603523	4.389171332047744	2.4774053798344733
-8.119904876953532	-8.69696839544161	-7.136437724955926	-7.547170838258582	2.3986292573414536	-1.4573910119387623	-4.133719205973089	-8.11910480872294	-0.6128456985029019	-2.0790591946860393	-3.292570564898697	3.2105552640301513	-1.727987918826233	-11.708376183210236
4.92379393684133	3.062269241315541	-0.016310606731728128	-0.4980695523280544	3.4009134436841397	3.1451635660506385	2.950062767439323	2.9302188385811427	3.9860694835329773	7.356209581454757	4.494228249088778	6.321504454575416	3.655428832565899	5.063111993191568
-12.318780955727618	-9.248982108892557	-12.169815070112882	-12.71930877596975	-11.172672140478683	-7.661694574111858	-13.49452598706899	-3.988139824474985	-14.21581927646334	-9.079256495863707	-3.688028803590213	-6.038301150655726	-7.324618480614764	-2.954356021677553
-5.75595413582501	-4.366530490334184	-0.1671519319415069	-11.25018857350766	-0.7068051759522607	-3.0510315291783705	-7.05774621208725	-3.266889197052422	-2.402176877535269	-10.29121860470042	-8.32377265355065	1.4721933834060161	-5.013715183410328	-7.020042902421198
12.438416362150017	5.879191662628581	9.135893642903683	9.956842686009413	9.646398463746058	15.858715977682563	18.9725902367749	10.292221590864932	11.161932015737683	12.330157971719116	9.534612909048414	23.544385121441	16.218714655156404	5.296791346716634
-7.538072348799823	-5.1859340297841765	-5.288584674621432	-12.577053023423938	0.6149815122291402	-3.609994349998951	-7.660098104897658	-6.034229669305172	-7.036018329827904	-11.307889953676527	-6.19975719405438	-4.13511987623709	-5.02858720040888	-4.717015330417781
1.4620178836482873	0.3853174584489571	0.09892491694412653	1.7213391682563626	-3.6025023422189557	-1.5271060672220065	-0.09938289819568016	-2.110730089369789	-2.22816495241694	-1.8894662614112983	-1.692031900174794	2.879714400516476	0.9429133043301259	3.6163553804579904
-1.8648146610360308	-2.1110343457651575	1.5645054865836558	-5.605515113304825	-0.8311868056345654	-2.669552174385926	-6.143280125894191	-1.0037978472385087	-1.4129586611945928	-0.11462019148035665	-0.7011425119713612	0.0933607870501133	-2.8823848768793576	-1.7715395383966472
-8.150172842462542	-4.730487759367904	-13.48773229168165	-4.519049456566898	-15.408182347760023	-6.053219170053885	-11.168224426416597	-7.542153630387691	-8.516392682689439	-6.7599270997357035	-5.261891784089477	-3.3875269773679557	-5.9063077534780675	-8.198659172013432
7.633383820898835	6.297935002792579	-1.523516010425214	4.390656861276912	4.103417528840895	5.2507183818524155	3.815127023095098	7.673090651633072	0.830627763039973	0.552869786410881	6.521165097150885	8.417046982763033	6.072602381152118	8.960636416347333
8.134060172265091	3.7996557771544297	-13.969834943739666	-3.55970106440032	-2.746668335732082	-2.854395637433433	-11.137690180952827	-6.2215753714309745	-8.422060099741193	-0.1695248088004142	-4.0698120940828035	-1.7882608466392471	2.0859308722730447	3.67650624561899
0.5568607272269672	1.351257004555083	-11.08126847891309	-0.14019158964248699	-11.019119134296115	-2.4292190220564525	0.7516806565236757	0.9837872655587728	-3.1804940422851895	7.468988780313138	-2.256291094384033	0.519745930945969	-0.24738844486526038	0.0043946428772594776
-12.11288561803583	-8.462908257896329	-14.444223739462512	-11.146189977583495	-18.596743323390935	-8.623379665941771	-11.57435086314462	-10.82499869131734	-15.50272966156701	-4.646322143632996	-9.64186034287009	-16.907654355670747	-9.164159742666534	-13.05828530304218
5.777218885085756	9.964739044117398	4.0061315136950935	1.462051620022725	1.3641218004811566	7.960101042930957	8.068489906457787	6.463028311951298	-0.9012990114183669	-1.1686016783507656	-0.8206568550684231	5.391636479018534	5.56043253394871	2.2746306500175653
4.80839059133179	0.5642083062415973	-1.8550702953797955	2.587439514072794	3.5044749719811055	-1.2455047920302502	-4.413347837334108	-0.8485417923101546	-0.40130064105116797	-6.665658344663971	-4.511825652521144	0.36533647795640917	-5.028866024006707	2.1025234537116453
6.965057985777851	4.445565013008467	8.938348786805424	10.743231543123324	3.7255163197117853	12.826604251383737	13.653490054198253	5.898985170729546	5.299702961386429	10.545977666275043	10.918879861806428	14.894313627986444	14.650688426793629	2.4904933180419007
4.795548582808764	1.5870678382748267	-1.6474908606398089	0.3765903118408261	-4.751206341126226	-0.35846758304054355	-6.456780573022712	1.5331106221250452	-0.15866232434464964	-1.7241915053405004	-0.582112653519839	-4.074611752221187	-7.103748993785996	4.942604717095019
-15.304954181447407	-7.485244437269031	-8.29830227546706	-12.170963788812223	-4.771189573626783	-5.173389540337037	-7.029734240912478	-9.626607717217642	-7.650685899618613	-6.4454600001128135	-2.474972329109598	-9.6178155546125	-8.726122198873147	-11.489245360094218
-15.669580592801456	-18.09777301998797	-11.586631840484346	-18.224312678937398	-10.101980739264398	-10.920526328990348	-16.965845491037513	-18.55461273811684	-9.126431723190974	-5.144542737244792	-10.770921632301572	-10.907663659724355	-18.177835711966466	-14.919187199184325
5.732121594162221	2.6687980797812503	-2.480567147126638	-1.8367515056508292	-0.35562593271069476	-8.604393645782086	-4.446160922307995	5.3686553002694755	5.1149049029983775	4.289006618340324	9.381839010033486	2.6895110283822876	2.555254448430107	7.030328237132746
-0.5602976926703712	6.340065272057491	-0.9322166665216561	-7.990082721798738	2.014995785023015	7.564149804110995	2.685721476469256	3.3895460562309867	2.2080829081744313	6.837378359248923	5.185847083728017	3.840327947735938	4.247906711769129	2.998686753094616
-5.598223367970431	-6.798656428192222	3.479074028332687	5.308003942968807	-6.1790041456738045	4.181373755705669	11.40435349045864	-7.410998647111023	0.02022162213911642	10.13804993247141	-7.746968862889597	-16.1748247339028	-15.628060383713045	-15.604641118716513
-2.3585545921966444	1.6867688145987343	0.12205991681268151	-0.03101030970777805	2.0183435524218294	4.715943761538115	7.851637688651072	4.620209814324616	-1.5234481221321967	0.7125174180773028	5.850080992160501	3.636159382484152	-5.6515477632829825	0.8541773830302736
-6.591501768226977	-1.6122634047687459	2.2906986074337783	13.459981474862136	-1.5214642194823595	8.337929841060161	12.250432932354064	5.459606550209957	-1.28904485824897	9.046555901541597	4.549897751425012	-1.0256242874878498	6.752346593892112	0.40457101189323375
-10.320393198466647	-5.744092778229747	6.226741941559583	0.7601444367090862	12.54367392872033	10.658887418373608	9.743764305382154	-4.183629454587397	7.603881332728632	0.41468828624267784	-0.6050260675089935	-3.187838227606468	-1.4129927082664466	-7.567842774733459
5.93446313070505	2.634128115089723	-2.2409030604518816	1.2484289611698327	-2.224393810073053	-0.8786249059460861	1.7188410463393873	3.4525615733087736	-2.8328932711857853	0.8379429681915833	-0.6523017952106364	4.5763200119843095	3.3792089083655	-1.1445327139424912
-1.8327240019031932	-1.5580083028743466	5.801624064214077	5.625922119673911	8.556535937546617	5.839416119759913	9.015747918125978	-1.6439762152062742	8.182765163224957	4.458621193443321	4.978212402142762	-1.6890677008525	-0.8525331476518553	2.744634861445651
12.463975301710908	13.351859784531683	18.737731623489804	13.444496224306787	20.60680132977507	15.77621557647114	8.286609206384668	17.905812507031477	18.005224932619974	11.719892574435788	17.062866733101526	24.777501188131097	14.335768677112572	21.67220331697762
-7.739155274027108	-5.944053030409316	-2.0522531292047965	3.322071234189558	2.669084517376162	-0.46683734704197827	4.808278585847182	-5.103607085175272	-1.2396034833846288	-0.06667614697148376	-3.0847756491670166	3.076448836819667	-1.5180950819770185	-3.8753341785646174
-0.40724271739096546	0.9652706658287177	-3.712632078628903	-3.443967178124155	-13.16463646438243	0.6569639004839116	-2.302703116064112	-0.07230603273464428	-3.9343209158560737	1.9109110193139172	4.658756313779478	1.188749674922746	0.5514692540944824	-4.299851955830171
-18.857060424403503	-14.486590034612812	-12.11400186142742	-16.00899366938858	-14.301355421518407	-15.37403253399039	-18.02359891138331	-15.946408303190767	-7.994833959523672	-8.224256815894213	-15.153350748850832	-17.43389537870767	-12.070358443484922	-19.040207067203056
-4.566942271627783	-1.4311977868300947	-1.908383931328894	-2.696996672231771	7.52736882679027	2.3244059293336123	-0.6296630994713607	3.5319482100686157	2.997747845400934	5.06631756514641	2.9154858364736094	6.344410393208077	5.179055543303805	3.6396418482978627
9.092693842273109	11.376188188547465	-1.0386867621562306	-4.542605329247128	1.559147039960385	5.246327600468027	-2.919539489226297	4.727387717869423	-2.6850535552917747	1.8911404218052439	15.75850122302077	8.629961206604857	8.91840332691498	8.071356874553393
-2.7970537791126264	1.1043146303125204	-2.5649902441535066	-3.385459797610565	2.881410486779449	2.262114712450149	-0.8694587358143864	0.5972071291708145	-0.6126652873807066	0.6715173344635431	11.514973408801774	1.7611259769708678	2.9658678837207373	-0.28514749866939354
-17.28181648618578	-2.729968578709501	1.154449975184351	-2.6186769287809484	8.785037862374578	8.964877011653936	5.580875930106228	-5.018244533065404	-4.785078206169765	-0.8458146465455502	5.855865573003269	14.192411062020131	12.361814015709362	-9.56933758048132
4.17026379056388	4.094184153424064	1.0735575811927742	-2.8043264205362846	1.2022649309098878	1.9692789006588074	-1.1707187885015862	1.6245400555278517	0.522411022490487	-4.720400912897912	-1.9187243932030815	6.219863793463154	8.519606278628753	1.4171131974182818
2.111726713826668	5.843728596582117	-6.1268951179595765	-9.863186168746575	-6.190988753709986	1.1932078204231102	-15.101983262213171	1.5129209611785268	-4.195323509529892	-3.5700217943844845	-3.213815212335049	7.67650496455206	-1.7651139348873592	-2.32986920256483
4.821040419281457	0.05199738351590504	-1.6208803408094263	-3.788205818343075	-0.9851733492882904	-0.0348101048642476	0.2609953099849607	-1.6037274482062585	-0.7357316441709482	2.112646002109352	-2.6425615877672612	-2.6850823643526556	1.4514021039992473	-2.4470171645887624
-1.6873565611420798	-1.2163566755000819	-2.264682143019268	-2.244184542793165	6.165313617278423	6.276622292092901	7.915024868621971	-1.5535017883301152	-6.5082570384062315	-0.44032188602600614	2.9319722830404076	4.052036412659457	-0.34515376402402875	0.7607345423546706
-27.30086450103122	-22.8281378168302	-21.7378182511843	-29.282269721779382	-13.555162169240958	-26.65098177331535	-35.13957518615177	-22.849034187776052	-22.80185576563016	-9.450919897032243	-5.336000241570388	-17.416168011118547	-13.958432873793193	-11.154627303092472
9.741457624831124	7.978838722680163	4.443085736761057	8.695994380180748	2.2962131095402265	6.807108461814106	10.064937319862763	7.702472073746887	3.950100405458789	1.95199327384787	3.5966510973474852	4.691159685837204	8.135762445847009	2.483773487109024
-25.445311276510896	-13.493453719992784	-6.198465306469966	-9.30869655975383	8.443337966252052	-1.860180538025669	-14.028421184755091	-14.002153585362365	-3.4626142377112283	-8.73477654045245	-11.899239219838341	-6.322299619241655	-6.061083858253712	-21.173620031800237
-5.541670901623789	-3.550439083017123	-5.669167578633213	-6.5826791760936665	-13.903424578451244	-8.814746526570625	-13.008919934689594	-4.323971515221886	-7.3602416265032655	-4.910130762216322	-6.521575419184583	2.7055775705122054	-9.895703987990139	-4.178951789780479
-4.095518352451076	-1.452075789374929	-1.824417296653373	0.03738509402171277	-7.049125360228102	-1.5981232166724548	0.6618233887407421	-1.3750636423050961	-4.576287349164651	1.7803934737641227	-1.6590865826269268	-5.886409041480012	-0.013114092338175481	-3.682615794940421
6.50094621075087	6.4574124650560965	11.35677791862867	11.784338351255881	7.5951212472379	4.73760037865981	5.078136294414236	5.331215376820412	11.111283030653006	-3.159826929410238	3.759257657990254	16.973709244205303	8.75264303101867	9.78476745568869
-5.561924067761545	-5.781202627686139	-3.460329503171164	-6.716392996397135	1.8325611972373792	-5.704675650749529	-5.849636296131035	-2.1380635492825	-2.629702958378984	-9.301539572202278	-22.172214642373838	-7.335594731933134	-2.900203434822242	0.26732745719332923
-5.007144912348497	-8.070812167438332	-0.5561497641802993	-7.388210286080868	3.512608426025117	3.481066300329394	0.5260151726152148	-3.620663628744463	-5.81214395491987	3.2031078070754355	-14.747510213252031	-0.4739018102672328	-3.5312814227606206	3.5818751439825465
8.478183632390003	5.701990591288591	15.740405559709272	21.94942215661517	16.459423126588018	18.795682590292277	14.074299187941289	8.929378020463167	15.969012784736906	13.400113135329011	14.437100773828368	11.018184716996052	14.073371854133958	11.422311404321142
-14.689868679805983	-13.641912529485474	-6.430737299897031	-13.883967570777907	-1.1272797338088683	0.1846464030218117	-5.4290939927416035	-8.813317411054832	-9.753923124333113	0.4191120228373093	3.101539623054618	-5.958100739774604	-2.88100261149442	-10.428492767341105
-20.7795641857336	-17.770745115618	-5.957058395417952	-14.937482200745935	-16.601801639191994	-10.639441799352788	-17.979361520172226	-13.958402002249768	-16.196654906960145	-14.202271767975226	-8.72702716086084	-22.468456364743172	-15.770049665655797	-21.038075848122507
-2.2863616448806563	-3.2852921313920045	-7.739238464370687	-1.4449785574983947	-6.503237065317544	-4.386059481742889	-0.2423348031605427	-4.047905085981893	-8.86138373328302	-2.9361246150277536	-5.9175616208034425	-7.223798901889664	-1.5948575264905098	-4.044844460256156
-5.001688134788146	-10.405186478759944	2.916161207428874	-3.416587533155058	2.4274181535953394	-0.46301769399267073	10.92495662060051	-1.8967741107754184	-3.7865278963710205	2.7818104663187584	-4.262340439801242	-5.605947867493461	-2.216510491978525	-2.999445982952272
7.317125861011148	3.5288547180901073	3.167431696810947	0.5764267811914572	7.460386897457401	6.630328780253566	4.921374638446822	2.3493888499372075	7.52688858099058	7.96037711393211	-1.2070592020340705	4.939487064114704	12.150282414704346	3.6172195021763316
2.8858203789797408	-5.971939549489156	4.442998372567714	-0.6953034473263867	-3.679364013030088	3.488604331202198	2.576371797072447	1.1891127645150918	-0.7753218240932874	5.289387419631031	7.413249442217757	-0.35114254095417075	0.8932520713693495	0.7527076386727494
-3.5182226326067987	-1.7288064252548017	-1.1369685636160758	-2.120364537053605	-4.515242914814015	1.3716820901462528	-1.3497425702530113	-3.9359214628081562	-5.05454030239605	-2.691636065011092	-6.190410932277264	-7.903073036112106	-3.0883492882699257	-3.7593505279781443
-1.2091923059824339	-1.2006743762558647	2.9124390133729205	0.8150057614417683	4.19560131886263	3.9767152311119487	2.454371384967755	1.8689956579688662	3.5394786834683054	2.9767540343549785	3.7768067752576346	-1.7183874679718352	0.9202648881375748	1.6761540125108585
6.73984697502673	7.481257022489978	10.556699112229593	9.302188420494902	9.65181184789914	13.840721660221702	19.538355296388378	4.8878096561302975	9.977471803643702	11.39630316429139	13.156554316884202	15.46569654519717	10.131228050574121	4.543336670153998
-5.598378269843602	-2.151338746345163	0.501541128067842	-3.9149465216750645	-3.639238005497566	0.29466671569398994	-1.7761003128047423	3.204608624235677	-0.9916720740134775	-1.427075867084377	-12.786030556047198	-3.413922166577435	3.0805854445758265	-3.036827156168196
8.20298853711406	10.448707434645218	8.224260083965062	10.613331271589702	12.163232894600185	14.973462830204834	11.74920727947096	12.716437668415256	8.5553140276401	8.851257864777658	11.674776800768834	12.044541793426841	14.229451813728376	7.595206803510356
-2.423022616635166	-8.125688967429243	-0.11572876102392114	-12.94988713673371	-2.8841682639575703	-7.917162150619135	-10.911550935105181	-9.170230638957108	-2.749026409949326	-14.40555596112032	-9.720146726226861	-6.168994944323577	-10.930408492523142	-1.6153281791533372
-16.113065086957736	-2.515239964946516	-5.003149368346165	-11.601108075060383	-8.479387298074196	-6.417652452605797	-7.550730962160781	-8.95432209393879	-8.577987635879339	-10.622871381231684	-16.03912276485318	-7.33114643005098	-6.169202267636712	-4.014372292097201
7.21882855805636	5.732567140522206	-3.733174378256133	-7.025588660189494	4.842462887142886	3.9284962477561325	1.6053977848294112	-2.747690503534344	0.6737450789880676	2.043022115773634	11.343858202306754	9.533406924057742	4.768022146514651	-0.5233279504731891
0.6931428870395444	-1.1451776002130905	1.9576459520591198	-5.7609821367575105	-2.6694617346429443	-1.8531090875063783	-0.04274188880201517	0.553722597624377	1.9742212386745799	2.9220841870681995	8.885523681080368	0.5086521798608337	0.9497922963667822	4.982482762467997
-18.347432949684297	-10.06513746137866	-5.8479739482185416	-10.715542598677036	-15.491525974487597	-10.79462315693073	-12.210592716043701	-13.555205989729	-5.589826995334716	-11.640815903601572	-21.843024044368185	-13.927836544294989	-13.846670347179332	-7.935784999578469
-2.047689481463618	-0.8262090432272347	-7.703112348729248	-5.315778288441397	7.119118683152619	7.597072971175424	4.384888886287978	-4.074020902721132	-6.2276304330037835	-1.751377939927082	-0.17499879177467778	6.024131599887396	1.040996698150481	-3.158694538049771
-10.455721660934573	0.8345842660024684	-7.85078165160457	-9.607618238459532	-6.608703778832413	3.2516985771367337	-2.75653407485474	-3.765164729944562	-6.306520383851145	-4.53582678869308	-3.4029269238787774	6.78790283057012	1.4351026468121577	-8.42922573605711
0.4797966448820585	4.1948860401115535	2.3500566854308382	1.242410150499023	8.195333698825252	11.572358748029343	5.979398846934978	1.666513062116092	2.005408434481704	-1.547030830055737	2.9658756481780792	7.5304611220042315	5.980505864447618	5.543651828394208
4.711827464979946	7.2087402106166	11.410807361776389	10.106025474933553	11.191828493011116	6.501622482662927	12.124831654008277	9.632889432417857	8.610062671519369	9.09587882689348	18.13610898268804	6.615514240856114	3.391982537447131	2.232387447696491
-7.857105859150171	-4.432812319332844	3.8558788166973175	-5.592084224853213	8.825569433399119	5.003104178212898	1.7078240204823993	-1.856300607503903	2.8576579095041916	5.262300013376262	3.8110583567354515	1.1730625800585517	-4.6031776161596625	-0.22898458540685215
-5.469669906190114	-6.394550748615464	7.8653082428797605	-10.252886094928737	3.4340880331538903	6.371679756465542	-0.392929661260948	-1.3996365758048495	-4.003295087960149	-4.827679695050813	3.2075538689632603	-5.731899911880059	-2.7371981213301697	-6.097102069132413
-13.933641867186255	5.141594930084051	-15.576820217541837	-14.466535643001501	-2.488289555628004	0.2338562232327333	-15.232268275200848	6.283065566211722	-12.971603692104754	7.208141903164604	5.445618053088869	18.923915005700252	5.274091058592545	-8.157091492959246
-14.047875441503418	-12.713947398299203	-3.2455054376261465	-10.88695966341092	3.754040426695734	-3.4844757346876833	-7.845994629678799	-15.74029614826175	-3.1769153658347564	-2.7426997824556714	-4.2859067704915645	-5.417136105954285	-4.210301689460313	-16.020531638325767
3.698938556207219	0.07013834934707026	7.4473448856359115	11.964148535993562	6.12107651456893	7.633073916682825	10.999860913813045	4.803990379749035	6.80835503425568	5.639555588068829	1.7354181717454291	4.198391534346069	5.954487510605415	3.844575725535727
-3.4134293775797757	4.705756920865583	-1.6210705725295247	-3.694197435703079	4.772197745044991	3.477160877972113	-0.7894115119641147	3.76762590649791	-2.510807599021172	-1.5643112493136762	5.044312317486961	4.61022772270809	0.11615387972999532	-0.15117000148417556
5.395206613769704	10.76209899863965	4.295629638575765	5.946546243727482	4.113982552257334	18.867867598732456	26.222305109885927	3.751094531597767	3.0035842411316622	2.766831936248581	-5.649435163244987	4.831785141373008	5.362434449256645	1.8693175209713866
-9.571802637104229	-6.444439000053889	-10.90064338815948	-11.339503166488255	-11.643101347360828	-6.9440307539245785	-11.97562476833276	-12.797920005295678	-11.895820266340966	-10.24751009337065	-16.353241846741938	-7.899843981976312	-10.294737093685027	-14.257033345767239
-0.4521803593749836	-1.613927535519926	4.984912478126664	-1.6072681292634436	11.827774557013797	-5.580353952537235	-6.354860175693801	-3.742511465074318	6.381376113321116	2.46842436420859	5.628581838453076	9.184675801909227	3.509572576581628	8.361404748187292
9.565108217327005	3.164310696094812	14.716892707096122	10.36200354566111	10.966352845488004	16.38348805170831	27.36322789030547	8.615776408565377	10.188068164917269	14.013003028001837	0.9396274996597256	8.094179968440754	3.407107592462516	7.885817247070929
3.339929718598402	2.7854557462073126	-7.675701159246215	1.3044575517227361	0.8570417922000817	0.15727792671439605	-2.6141526677080815	-2.8390819687611644	-2.16819273379	3.012338765227776	6.961673291721934	3.3432089227163084	3.5484082715934666	-1.7761310489804973
7.169532470945341	10.975807673058737	2.9067870981452475	10.292546252762085	9.813829261925484	10.612198565881101	1.3304872907634782	9.948817351582155	6.393031468244185	9.022132898874416	15.511322410710552	12.029808078782269	6.884680224593593	2.5698317892995135
-0.3012862390975612	-3.1601421681499064	-10.819934347123354	-3.3157175770217178	-18.249297586613817	-3.737210033962793	-4.884046903996877	-3.8607573125709824	-7.719556359022933	11.560507086127918	-11.705530699541148	-10.160703289744882	-0.8949044254904129	-3.823259795280676
-38.41969035976783	-27.378574282412593	-24.959275304107074	-29.845988069780987	-21.54916974119832	-22.949513478635218	-28.226536870443955	-31.971034291061095	-31.41408332147711	-21.212066808681932	-27.027040925569345	-58.0467101293654	-29.298260129220917	-28.269031643818874
1.2494759514052483	1.8777657207597436	-0.5957583356492784	10.38658031935946	-0.9299511515969923	17.6862405899898	18.768311139963572	4.443250728448904	-3.4178646712162313	15.51365897377224	21.662158211296664	-4.298291880968466	2.4665029435549837	-0.9832258270477918
6.999496080882441	1.7918385438534439	1.7704287005996753	7.360435243725423	0.6976493101095328	3.387601868040736	5.969111743938172	7.010778585308403	-0.523081675738434	9.139278301938473	4.902408634815556	-1.7411269814202457	1.2369915309757842	0.40475119253310843
14.057106124954576	8.503389204454702	1.964734217830044	-4.079333715199756	10.818040970234566	-2.172217613529459	-9.07367371844568	4.52337203037424	7.952839468705192	5.644819144151792	4.317227974096597	21.27078086424253	5.983262877211769	15.129348406748193
7.0818065783523085	4.150395195804484	6.885563648892584	8.689898081705168	10.203929126611484	5.18712916236291	2.8458906660141863	7.701939652126548	9.857607278602467	0.6506772367978854	11.64145868487618	3.94441902948838	5.681095567446402	7.885491760214942
-1.0165905456953523	7.441056017903067	-3.411954262034177	-5.403474805991	-10.58603595831225	3.8927887816497817	-1.9999722956035204	0.20872956804370763	-5.579919027868857	-4.453829937622312	-0.7841600704607998	1.7504918081770469	-1.622633081716726	-5.858038671625828
3.074691264872783	4.243763738870999	2.4197421089644586	0.033858612207945005	0.6168449373798168	5.828123918119398	6.6148663301862625	4.4803399166316025	3.222954779580548	9.940011210586114	2.88634546220535	15.4437839726593	10.426782916906976	1.370928079019151
-9.495967374573285	-10.201617256841187	0.3584410998620413	-1.087097544541368	6.635176113250881	3.2029840570118995	-0.17221088523340497	-6.041168166668228	-0.17162902073163852	-4.061604902557845	-11.662708098218815	-17.3258964317911	-9.82583613558931	-5.2952398467853
1.3301060932823354	-1.4753683459002853	3.1986020236595483	0.6228931560558124	-5.42382979263147	5.486825390046173	5.341143212879576	4.389274986355324	-0.681668111922883	5.221986934276624	-4.394185542541813	-3.7908949826041916	0.4056103341729175	1.6349088751195442
-19.425021167602093	-17.638931002223803	-16.619193458982778	-20.876317686886004	-8.512710971980882	-11.102788281140365	-19.045376207332588	-19.169213258519555	-14.364150299547799	-9.481640260755936	-17.159034479025614	-16.63677777278614	-8.776439774451012	-12.966883917251335
-12.135427530696141	-5.318851874694208	-16.390997645639256	-15.675605225996362	-10.766152724381266	-5.3264854553491805	-9.774534902374008	-12.862258107283797	-7.8828673347759715	-7.732329194710434	-7.913523947889914	-0.7323887933999961	-6.23639102315013	-10.743262156099325
-17.21268958183704	-1.3823536920860526	-15.511724937276393	-27.462107299977806	-9.203631533641115	-12.861281432772142	-23.56898679103696	-9.334832200545614	-15.125406569015208	-14.077232731915421	-1.983736312979568	-1.9991038992897687	-7.149010773931838	-10.897939332328269
-2.3112376343859293	0.7511031745395337	15.179446104030504	11.71887098960309	7.087312381575386	7.484643763666441	7.577259254476675	2.822760445766376	7.886899698973547	6.8633792768799875	11.793177794655906	-0.09204619369106425	-0.4886246290284906	-4.658957175540173
-6.137629012081221	-6.325412652765952	3.4301186613272	2.109055144087321	-2.6008234032766837	9.552582352298005	11.454090913996744	-4.267487284359024	-2.9634204256192045	0.6170127605676894	-0.30532720113112227	-7.065903373167462	-3.6847164293647214	-8.006671842295166
19.690788670642668	4.845982897069703	21.52177010609354	17.83159259969453	38.86302026323673	18.63282633641343	20.14430506251611	12.118975163320195	30.6049420014795	1.6510020234520093	-12.259700364268184	15.12305966381378	8.478467296208901	14.995142406604018
-1.732682871630957	-2.559051653694054	-3.6385815075764354	-15.073796791591503	7.900387301241972	2.5511095492453517	-2.608406096938212	-7.622070971475234	-2.1185008407149284	-3.6507090263319726	-4.094600761366862	-2.209581138473787	-4.840732771689928	-4.370905064989534
-13.142642889432189	-13.784825831712023	-7.690846413956195	-7.489027443156181	10.591994025073637	0.8615117080855917	-3.1179984649388572	-10.883102700736085	-2.980047852614191	-5.578055681356224	6.126863901012375	2.5759079641355656	2.6752310312062275	-8.292723635209029
-2.394326050824122	-1.105361184328421	3.338240607699316	5.496126847378053	0.48778504358055524	8.930994230427778	7.011271516226405	4.011871647121092	2.014870371749499	9.248505027575856	1.500876299432124	-0.4885266996229542	-1.366919148899651	-4.915187301624219
2.9282780048099335	6.9613680436277905	4.680995340121977	7.949278238136976	-5.629100775106516	0.7035349303349524	-5.0011502445543785	2.599280094403543	10.182868128146275	4.779663848411572	-6.484541666183242	4.868001860153323	3.7869213793099177	2.157491550700399
3.9799202886556206	2.6015107156795154	2.5724135645092754	4.588924921285487	2.3236850113609937	12.230101787223028	6.251511877479556	5.519912749912133	1.6750279387180247	0.6657869959082745	-0.7813441950561048	4.987144159578457	3.7280483265794024	2.719347336479265
2.3772138808508365	-2.654787218776335	-5.419773969365899	7.074953320479196	-0.13007394866656183	0.48087332050159426	-1.1807802745499618	3.125768829520309	1.8022346508693998	-5.877714318987744	-0.9008243118457907	-3.591487283837522	-0.9968106302382718	-1.087510597292011
1.5579705098216143	4.647386177214915	3.8925063921491847	10.663888641262588	-3.6824212840400956	1.1117824015895024	0.6140479445541	4.814215622378932	-3.303448309199715	-0.30625632269479053	1.4858837930518796	2.0023998938417975	3.3573109298967467	-2.767199963965919
-0.04809127402005619	5.4624910210285815	-15.754238278840896	-14.026301980579014	-11.601620132419763	-2.822772073869065	-9.36753160938898	-3.964117227357543	-10.565489890861121	-1.6535315857974622	9.55925615569553	11.101853797668358	5.754158033007285	-3.560271445187399
-2.0642218055031254	5.002800755642378	3.124708278902568	-0.0410845512773016	8.440991602337876	12.531808078771622	7.914479046546873	4.326364326772155	5.1740676225809885	-0.5119687305308286	1.8590352411326934	10.49509686984039	4.129196826190544	-0.49269283517490325
9.136447397973622	14.052147867410639	12.838796253106786	4.652413745799024	6.784149494865431	6.593959234538948	9.037330798908027	9.286233608744425	1.7624114801705206	3.2478520096761567	-2.293753112354795	-1.8921846233905433	0.174561173152486	6.801957770487057
7.359803709557347	3.420733810311609	3.094042920646642	0.11615674592190117	9.798800376569066	-0.5625042467586084	-3.985056477896636	1.2442803687169164	1.9328216669999718	-1.0946683891056583	2.1516493835894925	2.799650720252236	-1.7023701159851985	3.1175984428670054
-12.63491089179083	-3.7351767831190896	-0.7558049364242313	-4.521441624988033	-5.325456064915625	-5.110456966515156	-6.940004474352167	-4.950882567130819	-3.6322817798282743	5.3205905507086575	-0.7093194624158242	-7.3891480306808655	0.21370867747677905	-7.183061383228229
8.889381309030838	5.914498906422399	3.3279987164278824	5.442044653602272	1.058949165003228	6.328987071080312	3.2286175718736025	6.127474187883898	7.162348181279756	12.036741465963463	1.116769629995602	1.8699762519911536	7.183432503719803	6.468047533199538
-13.509781990449296	-7.977808579344927	-7.504082452493222	-8.521930781254909	-0.6578551897571713	-14.51288627109798	-20.805886238834344	-9.437902671766269	-1.232015749339126	-10.13299902375449	-7.681764575403435	-4.941421195093752	-9.02252210848594	-7.31090682109498
-1.341382864005937	2.069715313181074	-8.369269616427973	-1.6002702637878785	-16.69908841388068	-6.182869252830018	-7.578161693160397	-0.13029350489947364	-6.022775934825592	-3.1537775781049295	-1.591148446033706	-5.0021754318687774	-2.7730292247640778	-3.620698042477693
23.986659822571514	15.25378014129715	19.520711537911456	32.661271170350616	24.486282325436797	24.745210127202753	30.14460237058366	23.021217167792546	15.171422298072985	15.237180159380221	6.811381308549076	23.5500482925983	25.935579711315885	19.87841923793025
-5.306471144111362	-12.698709526191685	-1.340266440618876	-5.740933113346494	-1.7363574711328524	-0.680231006397159	-8.426726267118221	-12.001050940108826	-2.4757038677128005	-0.5770353641686712	-12.118299642944997	-6.343491966566199	-8.743668550998558	0.9531455113693978
-9.217260964869753	4.980823326143544	-8.51003318725823	-4.86379376223864	-3.925744531221818	-8.307630097500677	-11.117068888078322	-0.4031252479096665	-1.2454514644549886	-14.416489991203264	-2.2296169092284788	9.437575371898332	-5.543353026408417	3.3375204745728198
-11.63602991084851	-5.779056166070147	-4.523724010734919	-4.275851735987205	-2.2996783892981503	4.171656761442729	2.2911675633973436	-8.928753651057567	-7.296826736424834	-1.397471880683781	-1.5756489797035846	-12.391488808619346	-6.582454443121412	-10.429920344618287
5.298652320353732	-2.1863377435646982	-3.612570730078841	-6.40931868438018	-2.408833109633089	-5.039335585107378	-2.2369389441876177	-1.560535543654022	-1.4608266938890444	0.13042049297019526	-0.8088905859705048	10.178815598416175	3.4931821221686348	2.3402523887947444
-14.460876499316283	-8.122694689603843	-1.1326078683450265	-4.425374737464519	2.844517401809491	-2.430178716746631	-1.6660092654708973	-7.176983830361944	-3.040362424367897	-2.9060378727967944	-4.499959385052421	-7.510540471889309	-7.317218798362916	-9.875080811958616
-7.179993547962183	2.8908408122876463	-11.009280799637203	-9.779283718414325	-8.03043794802159	-5.313111143529816	-9.659492570625126	-4.885026059561981	-10.075399403332696	-7.311244425386435	-14.248787560101766	0.34314173064687176	3.2795586860386137	-1.5535864009504559
-2.9232533834363394	-1.690265127653175	3.5733202108276676	-0.30409063220931337	4.143057870104747	-0.18743340982076084	-2.75760356328046	-3.521786284247413	5.945067033936463	6.233118055799491	9.248924418430683	4.855491295158483	12.21473032930303	-3.8525421101227497
-9.827380552324668	-0.7618911818928434	-0.6914202496323665	-6.007659947239458	1.9103586372129435	-0.019890991059039912	-6.362782147309027	-7.330571415779617	-3.4819886977709977	-0.9776375095387329	-8.346955601411949	0.25292422409551435	-0.10851800107098687	-4.804889041569838
-19.33751995550674	-14.855849678488173	-11.877555159920748	-12.624157455881662	2.3958712276316403	-9.732111992168942	-10.808923069485399	-13.46801592952993	-6.981244064675058	-6.4455947046347655	-4.540029766219231	-11.875751329535978	-5.917970461469331	-3.977119084427237
-1.0773171745654602	-1.3739580211536522	-2.1093645446323688	0.084956197479761	-0.12583391160881446	0.8901110180782428	-0.8741360200266162	-1.9759039635729108	-4.133039408443679	-3.063086272641794	-0.37615063466941023	-1.0161375161572526	1.5120672759450342	-0.4282939069781851
-14.009505950032203	-7.758083076461042	-5.229698804953435	-9.147506048912957	-2.2023793140463654	-12.880514885550168	-16.237133666330795	-7.5165723539494556	-8.249433198864729	-18.28715785786242	-18.56431270357316	-7.173626698909761	-7.737706615814649	0.4364573490349916
-9.342827499967507	0.05276683423138738	-8.833537555855766	-12.28844649438762	-8.200750199761249	-9.876896154204488	-14.593666548077378	-5.508241591319358	-2.101743268114515	-4.699364491090261	-1.3145723534497284	6.739807767190732	0.3216226035187267	-4.832611749582806
-9.400586796502301	-2.498158860209858	7.911743172152203	-1.3147167786216787	8.806064203892188	-3.8208713275071315	1.6222176481119406	-4.253956202475862	6.676604001382464	-8.992282361262966	-8.642853631964584	1.8520120691995656	-1.3067798594233506	-5.951720498614059
-3.9532980461226157	8.542369530066901	16.22646246203509	9.87690519695004	-8.14983080912922	-2.557305331613608	-4.26652912305204	-0.8892766559708981	-0.6161016213403565	4.213745043005048	12.655459010014575	1.9887544248200544	27.420046957400103	2.4528014892494423
-2.022981632131557	1.7974248898222207	2.10318329671487	-5.392521750170684	3.1515998861020256	1.6731673063277026	-1.9461235789524816	-1.0954535026322383	-2.325512169822459	-7.819825217064494	-7.410072507062527	2.660843218850647	-0.2760439942419603	1.3329075714992538
-2.168088368122584	0.8173013442170437	-3.7908590183084976	-3.055756556146765	4.757132654866681	-2.362734097786674	-1.6716779036787608	-5.717767530445588	0.3031484371210085	4.6148956017493195	10.344432782159652	3.9741294777177627	1.5440664220878655	-1.185118421832252
32.291075688124884	31.519331245296854	30.77380385540689	15.315708038847	32.321245032207386	13.971958844624405	20.88682376323403	26.94468896685409	26.834792705480094	16.05713258801746	29.341558950523112	65.25057339521749	44.01331807374227	11.098564327653763
-9.902851031685962	-3.9930953803366407	-11.907978503810796	-9.425033092788576	-11.306679545621677	-4.661395832556223	-10.789579884711406	-5.326368602881705	-11.374045505160394	-1.3101011895753796	3.170511404246122	-5.439675537858182	-9.480385346581885	-4.400990623257292
-10.959888446842017	-7.20439277151718	-7.973418742144396	-13.563397684107912	-12.577160276921726	-8.02598760327765	-8.191598819575264	-10.459230070837917	-7.496501186591288	-8.743135543290052	-10.996469144576201	-11.533389556188359	-8.516563715275465	-11.443700779896838
13.270884835774112	12.958526530938466	2.415850158576392	15.083993146257137	6.505028126878685	17.964501079424508	18.954509147325403	14.5709444335629	11.111444723911182	11.962018101962073	12.728867370358499	10.455779068973731	11.937378120373182	10.95227545967169
-19.548373525428254	-25.010373223462224	-14.724644457705322	-15.621002419366505	-7.41492139363161	-7.852450687982077	-26.80350600030638	-18.1964929769145	-12.362083905028761	11.432942022289224	-24.4647478652838	-24.35180896124929	-23.963061781514025	-11.821730612437378
-3.7463730361758185	-3.8301041914677247	-4.299422999972859	-3.230812773957336	-2.7185932352423445	0.8803572887810879	-0.9754354906391198	-1.8736099760716431	-0.7544449844752091	-3.29597539132383	-0.527363411869618	0.9052817385099502	-2.2724932466711456	-0.5360166012537461
-24.6875458410395	-16.540735914433697	-9.251411547219973	-22.706192389765793	-16.386078418476036	-19.25341626871303	-18.100193490369982	-16.561651611811246	-10.117733581873884	-5.825459169994585	-18.630084327144615	-13.99183586131827	-11.437318184383681	-13.307268604048462
-6.934254160050217	-3.339825391181934	3.0356295017486192	-12.973269058933854	6.845202272193974	4.465911264651885	-5.483107273542087	-0.7335407332399142	-2.3576289720970416	0.2190508874268015	2.3255193930862723	4.693769502879379	3.018250008983713	-1.971897817215767
13.244861181461914	11.411997627731104	14.737748278576271	5.658155818222189	17.415089164848823	7.352903746215951	1.1957621903245195	13.798432786365229	13.13986061661603	6.906994371795668	4.101271471008012	16.48707637273306	9.232439495227933	14.39766412645954
6.588509878481833	2.4111201675130127	-1.53209380972308	4.933899764099815	6.651218899341007	9.692707733350131	15.914019111805832	4.694625522462467	2.1287944864065937	5.653184537104376	2.1088416560662395	11.05639593565371	9.306381954551465	4.056910856048071
-1.5654475891393864	1.4838556807301915	1.4208451943675477	-0.47348164195817205	3.721913294564311	4.425359808268448	4.030151594465722	2.6783276224985046	-1.305181338864369	0.33358915905646525	-2.374698541115441	4.754200797068739	-0.8033179679325378	0.9516814703254504
19.81393975390409	19.92306137782434	18.676206960402908	8.008489252926044	31.516528588006167	21.60396758768068	34.2919577084096	15.668334818556634	14.952473756340295	12.81177516423953	22.96117427795778	24.09881471801296	28.1414223692907	14.60352315632621
-3.509693765061876	-11.042449541910324	5.276090377455607	0.7069632259360165	9.404319545881998	2.2377336703229638	2.94442787953835	-8.15985294252103	-0.40873485064625775	-1.3916109874644966	-0.9102349168410964	-1.3527872316266	-3.7829158589267324	1.529931897571173
-4.7543876021405795	-6.2739414105825375	-5.67203962779909	-4.648965123200181	-0.11860952560686037	-3.442235336369397	-4.949984659837423	-9.09502549913267	-4.10510405179682	-4.529294649773866	-0.9820853967406507	-9.667153795594915	-5.129360252743821	-2.4268207561949797
-9.330049917932502	-3.869748667487324	-0.3738510035228247	-9.57431984435379	2.298288061900363	-3.9858220434408187	-3.7422471274677287	-9.922945483455193	-5.632360194214414	-2.712803089208946	-0.5075559777182933	-5.759240317566756	-3.2786443950539783	-3.6090433246826144
1.545534928892024	0.6193636324302266	8.028524804424952	-0.9471803239556718	10.97677110733468	3.738282645567869	6.500402518420652	-1.1663910489462435	3.2159939050138564	19.839741172015454	-4.955154194568372	1.783986117140519	3.157786622348073	6.045807236045935
-0.8710129256731887	-4.886060091612084	-4.971823280269832	-7.746324768374871	0.9586654706827992	0.1539580059799754	-5.841000003841168	-6.558825914557345	0.405785152459306	2.0256090633975186	2.752231640789748	-3.10803580485312	0.5775066573354575	-0.9539532715499004
-5.4781560520733406	-0.4198530779635367	-1.6889771199801884	-3.448791825258774	4.87635255729302	5.313517488170438	-0.04984913214983139	-3.1689183087212225	0.11767862853018761	6.2743633682843996	4.3989945759996365	-0.1620435884750446	6.47573266542461	-5.527534868975095
2.3987959952719615	8.143267671900281	7.377864293521823	-1.9594360540761344	1.0389663584599584	1.7215657120370742	-7.794625847562755	3.9610632574101503	1.6534890978333594	-12.978168597864144	-3.1869922194523803	5.154088612750626	-7.908891948631143	7.314013789830288
1.9068316926814095	1.9911893618509073	8.695725682070494	14.958614745033024	0.38125882421080204	12.810149052586473	15.176353294394552	6.895812406102123	0.9211445588922383	6.584963066081887	17.651540111925634	4.980880467395571	11.110371570068425	-4.246177415926531
5.946538533039419	6.515266273302667	-1.7283730425634447	5.883374686265826	1.0231359101362232	6.034780541478062	16.726998453699018	0.14139163571385963	4.9805514043072705	18.31768235128556	3.4920360470711835	6.084646584410041	8.615117533376331	3.628091602752817
-3.8440777947745097	1.0925175617552285	-5.880196573556872	-1.4971335639009316	-7.636928893531418	-4.783729155053858	-7.26695516377008	-2.452970104922213	-8.290854141539088	-2.136715573202761	-7.6490575442750695	0.8241234755299056	-4.11375661377766	-5.6405345862794976
-0.41277188454513714	-2.393467786318231	1.9057320710491141	0.23126691262518217	3.3891461270966277	4.210213608050784	8.278718494700602	0.5243989625841096	-1.338712044744875	3.050537749916658	-0.9038873097843844	-2.0342002166592787	-5.626139886646321	-3.7525265042197695
-5.827895556149058	-5.033360217407532	-5.465540382975164	-8.261352303569533	-11.879262392787847	-7.906980623494616	-3.724047527199365	-3.4662750512790605	-12.064734075500427	-1.5842805237707793	-7.910452203627748	-6.519803080593598	-7.539196220529578	-5.017258211010122
-1.8838810347803532	0.8865159979545375	-0.5495933064235982	-2.5444654070170936	11.78982347027151	4.587152402814181	-5.37514904952331	-4.74213476724291	2.416655298426356	-5.636284269478116	-7.93504949135948	2.624153630938162	1.6654002728295252	3.131046432282734
-6.398095843042016	-7.010943051659942	0.1552049761908116	-2.8716437346965296	9.558766886398647	5.048941199802485	10.333784755362377	-3.025074418400974	1.5784528274561507	1.5988846965044219	1.363657415385507	-2.103675485016423	-0.2290555050314189	-2.1689745900214064
-12.152046584925069	-8.036473443822427	-4.035189081416611	-1.8042501089873124	-7.002057110412691	-7.661953230884307	-5.349922639981738	-7.933801797030602	-5.640570765385046	-0.9726349246384932	-9.85697124559193	-11.667513469268988	-2.623541998061507	-10.761702361516761
0.8879734762559837	2.124767406509205	-3.690171328302967	3.7297492146605773	-0.46669871135922086	6.031065228369196	0.2153891033153972	0.898881327697999	-3.4950137829761916	1.3135029048488536	4.7524250962049726	4.455102191319509	3.435668247372094	4.140508280982616
-11.388415680519676	-10.067087172130021	-9.43545890285072	-12.38570193980482	-3.874843186146914	-8.9607621295561	-7.0313429065495265	-13.722975391261594	-9.54526899902902	-6.967326171582937	-11.439795212125995	-13.497127262429476	-8.992685080068252	-15.871390723953962
-2.718031856749713	3.6579337508193754	4.295493775921826	2.3191370542399925	3.8195860365017182	8.528805891240497	1.0284696193432301	4.469284276525743	3.383707624454605	8.816838074310033	9.350207699702814	1.7814856489235127	3.507598926196549	-6.001951748501133
-10.878804101721197	-4.14255690959724	-3.688163362170288	-6.875471496221564	-0.37264609706861934	-0.974498664056181	2.6006173635647323	-4.018770716180255	-2.159324945213546	-3.5167836231892453	6.043197627620735	4.510212772846471	-4.1774923657411245	-3.248458201189134
-7.285453322079469	-4.90711178758346	1.5449737725290582	-2.567861914044934	9.720920740655222	4.32752628026044	5.776725829089863	2.3581905599930924	-2.9765709931330124	9.805380410238682	8.274809046317513	0.25030500704015984	8.175199922450783	-0.31938244566348445
-0.18531543193277364	-2.1113216814676834	-4.27319818567089	-3.4160895080750415	3.161306864442862	3.678686682158055	2.9527577788027264	-4.264917080226177	-3.376559559926614	7.062652409933905	1.1831263056101546	9.726504094885343	8.810355337283603	-1.4482036407608052
-11.611986649743121	-11.891307270316828	8.609267420069807	3.8825154551762067	9.300832255937056	3.0013629636467503	10.728405517058762	-3.9281986233167148	4.1341159891705725	-0.3711689977579905	6.834217942290535	-1.3957289154164867	-1.4587439450357131	1.6455798367334737
-5.901954508332856	-4.951328641204056	-0.9551996616449779	0.012255264192749221	2.5759962598395205	5.916061834372432	11.153811440735979	-7.820528489812859	-1.7122658676251732	-3.378107653485016	-0.7264516673325926	-9.249988416918498	1.7503757615518132	-12.747431759576989
-0.40582969217073883	5.178077781872933	0.5676323724326351	0.11915293581972089	-2.0318196427694524	4.246304562856804	-0.5841577638142885	3.1896630523232057	1.272923642399039	5.6409175173594726	7.361857306638785	4.772493848095287	3.211776989100625	3.9929970650407953
-1.7837523920426321	1.5560954812842787	3.2755906976114155	2.4522527990284604	1.8845026135203695	5.330413126033071	1.873050702318898	2.5715253804421945	12.818994773394888	6.566005062283535	-1.6762517028606418	1.4771026675987653	4.887568415515866	1.8497060768662037
-1.985585400775687	4.0928995885013	4.031583678694213	-2.9891853481869095	4.976998946030207	4.414664427345526	6.964876674625005	-1.6310658294451879	-0.12485400909571166	-2.4448868735705824	-0.7603040802531829	2.770803782996365	2.1546081998190623	3.428934136360872
-2.5187916069391965	3.3959834980040253	0.2816735209376903	-0.5938365924815184	-0.1836157303763423	7.702351392529984	4.975094359429896	2.9556597834701503	-0.40776988232154443	12.523528183707153	11.107329520746388	8.654171736270799	6.731485994675531	-3.8596814616801933
-9.164566623617256	-9.081139349085888	-7.3326001496245725	-8.390202344885674	-8.04979149143389	-4.762844436855854	-2.4375824526372813	-8.69031813602209	-8.814280516129724	-14.002772366471827	-6.981376234856948	-7.078514466871515	-6.047005903628546	-10.455339478315986
-12.69493337681668	-9.913074475053817	1.8097670644577828	-10.168102248878816	0.46219805368024786	-3.593043306655194	-6.308729181356507	-10.326959029887126	3.5632963532248034	0.6058886777852113	-6.564937281343069	-17.068037270366624	-14.038135533413595	-13.926250159075531
-5.7119939570773814	-3.802340299930023	-1.8859955696997834	-5.259750394955373	-7.036700729384094	-2.1770745970123353	-6.244833021286309	-1.7095518778520626	-6.527822503307979	-3.7615996043651014	-2.3184696691716162	-2.2672895997434526	-2.5659295259215735	-2.3574392647546945
-8.664237265072545	-13.01392099772636	-8.673225203733038	-25.535045872071645	3.709572767417871	-10.705893144255395	-22.913814221776068	-15.923161911581227	-5.069902116388048	-15.655331201326081	-11.556285506389022	-8.649269342028532	-6.042394604083146	-14.934837048458084
-4.487323080670312	-1.3243849915712154	3.7137527588345542	0.3391436029845836	15.686317159780584	9.074615982630975	2.404330625866988	1.0789115344823537	3.041850902297025	2.3880134347240993	5.384276283193497	3.542633027845999	-1.701808273185593	-0.2790039488661518
9.629395379102764	11.862987260925639	15.599501434432849	22.814504930124404	7.536826508702106	19.42300369403729	25.907810941504923	14.385307896860013	12.000529948295911	16.799298141525597	10.64678402367494	17.662738774016038	18.047231258242537	2.429556291266595
-5.262341473508266	-4.528238305988452	0.9041465038132053	-2.0601582160897585	4.993530227579434	2.7513804366045203	2.3220171856740084	-2.4004485116428045	-2.913493428204219	1.2272286626189366	4.648411167575379	1.6783873239507694	1.6741841416538628	-7.477942389191844
-11.483257666793266	-1.1898279696010094	-13.564506470905977	-14.813348124991268	3.0484623796072206	-2.396131664546958	-6.882092860385543	-6.549549804298543	-2.596611373196695	0.610055087249833	6.019119466406083	6.217474546268204	-0.7227236260970773	-11.620748933590846
-4.840318844521583	-1.0654231852326699	2.608500216145537	-4.275247676207413	-3.6263400142984787	-1.0239638116947645	-5.637570704885401	-4.215778467277025	4.209556386570348	-2.010564118959868	-3.2355431504227767	0.7169917300734722	-2.7744887665320035	-1.8078223977442118
10.90200261664197	3.0137458627921863	2.142720440669702	-3.787286389446257	1.0093489573751404	-1.6581934816412063	0.07947375335127985	1.2357462249907547	4.371177563406821	9.46428632774349	11.177126082949753	4.852390228966115	6.1532732813901205	3.8943748081496827
-5.483445509383249	-0.11249335791048673	-0.3307878828389304	1.4052937863658008	-0.5849111349858799	-0.3840682136840648	-5.2811292702335795	-0.16498972466592024	0.9517103605335608	1.027616280539809	-8.13564354125196	-3.4641418267203994	0.9387933593658541	-0.40127077402029865
-5.217567582691649	-2.2588711244430155	-3.969325311554521	-7.824944382845026	-8.089030518933788	-1.3810347957144555	-9.7390422855622	-4.8986164593495864	-7.123226010413314	-9.922133927715505	-9.75786639386737	-8.88338093842188	-8.494901641025855	-6.724065991247982
-1.388609782192352	1.8235762490088798	1.0267155730511166	-4.688710373317676	3.289367951308808	0.13463804584605965	2.468063906939574	3.6661909146250586	-0.5022722063529237	5.780207197837911	4.500984995993901	8.5271742517726	3.785228740591599	0.7567937051901158
-34.20179420757681	-24.9342415396734	-19.44255467194174	-25.762815409335477	-20.614984171592805	-29.99280179864916	-36.70299989073219	-20.118855017831642	-13.817693320782764	-22.514867419116637	-18.21454082961257	-23.647970509607585	-34.138266354558645	-20.192330704685453
-4.517588159663733	-4.769654147167278	-6.143108918945032	-6.47083316293145	1.6744914154876722	3.5373662756236515	4.879769757461252	-3.721918955500342	-2.4846168143864307	4.356964447696519	5.564481140613859	-11.066216999641464	-4.557953809846279	-3.0671865771982088
0.7072927597333997	4.956550935767535	-1.5697760907531872	-0.8925935213274377	-1.387974793940656	1.5672814326352538	4.039378667915036	1.965990357063547	2.8610273416973966	-2.952436055151636	-1.547413979566009	12.054347831747236	5.933947699494567	4.01015730547845
3.9797943669792484	5.135830716564426	5.501096615414077	9.311127598815279	9.96367496986387	12.842925241622932	11.600317544863001	6.560902820828797	3.349800541401774	3.306131165639857	10.07993183849994	4.3732662551384145	9.08368888897326	-3.688826009826997
8.546997079368152	8.824990978289659	5.302589391572031	7.619657213405429	18.34511778716481	16.526187659277245	8.912058098299248	10.01200231931875	12.473264151966035	-2.5637322768347683	19.277116591331776	13.262024106005198	7.891982642485718	7.13562882233796
-4.416465139103073	2.4676811597171886	-2.1181326876399056	-1.7646541015890667	-2.054534998638137	2.054955404230721	3.611510711407858	2.899426750118256	1.3897936531767978	6.094423910604434	8.939598250892644	-0.13439516217983505	-0.23091253900556982	2.1816164542799683
-9.476928861643078	-6.494892649831478	-6.375485607011839	-8.7783438106318	-11.052047602000462	-2.585744786031197	-3.170352935930643	-7.093175115363374	-6.289124504147477	-4.38566024521776	-4.84935028661315	-15.703881350108254	-10.815698040386701	-3.278962157699789
-11.416306608554994	-5.8557570512569175	-11.107650267289399	-7.124844529021462	-9.784802823989303	-7.5306899500024596	-12.039272222573695	-7.370452600509414	-8.327157295809693	-9.109130157489641	-13.068840046200267	-14.937806581253474	-8.758420610081021	-10.053338533968772
-8.135939447946141	-8.658374264320331	3.119918268101761	-5.426370799134331	6.243894296487594	1.380451508983632	0.5772940445951416	-5.151966325215043	1.0298551896256267	-6.10498520935092	-8.683041708888359	-9.162929779804903	-2.4163984328401553	-5.39834668743007
-6.106852144307495	-3.2683515644844086	-5.973366808784323	-9.311515907208076	-7.804028835303062	-14.807146230899155	-11.887114303903132	-4.3992843223941085	-6.61221843680716	-3.163632757827459	-15.35448661563868	3.3772809716920142	-4.100689224530629	-0.2698003503032249
19.02172265192184	10.11234302595872	8.220279160665322	6.449942379237948	10.933957429902215	6.961599704094243	11.72338926586184	9.879270202326447	14.405554286925547	8.90440320559319	10.646561361778561	15.72458676366428	10.017495413982862	16.76261628944004
-14.893839608392964	-5.834953535920925	-16.8392870161265	-13.866438478777091	-9.743974578440952	-7.170187347046774	-13.409471592335203	-6.216415919029217	-7.36468041360146	-8.193594585244416	2.948257878899119	-5.424236633189667	-2.07213894464641	-5.635740233980834
-21.295084533534904	-14.163914581477906	-15.685040586738863	-14.752901858246044	-18.985048085633547	-12.271373169934748	-17.78705986740271	-17.874348481250912	-17.72767357418584	-3.2065877342965727	-28.440490284570153	-16.150193908466992	-11.204173026429963	-20.766184030046627
4.594746516261369	4.880651095659212	12.256769821676103	5.465230464568132	10.893820046107125	-0.9918487864088413	-1.0869014029956738	5.723208768718855	5.649520468684074	-0.836460104213112	-2.8580603699004916	5.386725109501149	9.096150571463452	10.642081810941642
-7.948775082167627	-6.452817451591061	-5.115355741262732	-6.889163372561873	7.838845209066816	1.5604734034950491	6.203417041652061	-5.714070773938142	-0.7334822020458377	2.68809763641051	8.10218297365782	8.892640299715929	6.4554076187407645	2.548483958584597
2.5042724695934746	-4.469499348892383	-1.1941869487791836	12.656859321189234	-1.3432871841685465	11.799450085092646	10.748127135971624	-0.36142245550151	-2.4595697187670766	-3.621897348228261	1.970556834975221	-3.9265590476686167	1.4511766048904744	2.9089399975250068
6.5904815978463915	6.940633796157254	3.279672170178452	4.263041747490202	-3.8820106612630036	-1.5313776824778411	-2.327786691496338	3.0554255256824154	2.5279005903034357	-0.01695444111416225	-3.1490766564169497	-1.7843778002808128	-2.194520731228837	-0.6479146708367531
-8.072511264117338	-18.072746210222817	-0.10533240163309263	-3.5023900622250728	28.621101388735156	12.14265873627285	12.75694589886774	-5.229612356256245	-0.47117979571324364	-7.330893090040776	7.250284033909508	-18.821038498964203	-6.8054959840744065	-3.05374349272325
-4.148412460601606	0.4910601672351368	-4.801833284725474	-9.746578710470214	1.4241562553901357	-2.6463866498709177	-14.005372458296165	-11.522293210336468	2.302125108174786	-6.257422132589653	-3.1868984846825965	-1.731296613057252	-4.343803521009352	-5.766089611456194
1.1092253191636505	2.170497011286305	0.06149705194258656	-1.8334505909264325	5.107024043584492	7.893805866228495	4.056757978898514	1.1773431883750478	3.629174029918019	9.815977879289868	3.3590360493308986	7.117258692428299	5.14084701490564	0.9466613862797992
[truncated: 2,936 more rows]
