# Supplementary material for: Nonergodicity and Simpson’s paradox in neurocognitive dynamics of cognitive control
Source: Nat Commun. 2026 Apr 27;17:3494. doi: 10.1038/s41467-026-71404-0 (PMC13121725; doi:10.1038/s41467-026-71404-0)
Supplement: Supplementary file 4 — Source Data [file 41467_2026_71404_MOESM4_ESM.zip › Source_data/SI_Fig2/tauG_s.csv]

AntSalience	PostSalience	lFPN	rFPN	DMN	RSC/PHG	Precuneus	Visuospatial	Language	VisualAssoc	Visual	Auditory	Sensorimotor	BasalGanglia
4.822311133421658	-4.512308630381608	14.166729703972022	3.5638465251805367	-0.6028695549251782	8.772878005036096	11.132180629642646	4.983099247022811	4.140404699463072	2.0443874578843224	7.485324804744299	2.425648765469557	2.1660844060141358	6.321620685816005
13.800059867282387	6.431719679917656	25.6652868137958	17.18809150616176	24.184270746187856	26.57248378369281	37.20808414519252	13.716334718393208	15.18317774179854	18.539266981132947	14.00699891498643	23.744225663641306	23.091297728547953	-1.5301039058530068
-13.86908164671962	-7.04008709404821	-16.341998215143132	-17.214077615799745	-13.551848869875117	-12.570864679854182	-15.160340359088655	-15.687227455292293	-10.544640009412626	-16.086093738403815	-7.51136450788456	-6.030973645520353	-5.06328533645885	-8.109484067148042
7.803056964940004	17.057129626132795	-0.47227502380498965	2.3590314031333364	-2.9620952724092215	12.071478771446097	3.653767462736919	8.545016439200797	3.659189539659667	10.589739629883466	12.788858632995735	31.437770959286624	12.49957106252658	5.898111779325396
-22.73651082519483	-11.475578250462748	-15.308224055446006	-12.016824365441764	-8.397851732494038	-2.649394653057731	-17.643863052837585	-8.438901509512132	-12.113406011164445	-3.8086005851350766	-11.584045698582296	-14.850357422463139	-11.953101938756998	-14.112822101773617
-19.055167656936717	-16.163276113700075	-8.77953667014912	-8.761510409668682	-2.548212879643085	-6.887080497670204	-10.274694510183549	-13.607320347119229	-6.67296912865597	-2.461576419605004	-3.1295797364878597	-7.578322058605811	-7.449267905164917	-15.973264774356455
-8.656627240544406	-7.858177159731782	-6.269082770417854	-16.586014072469762	9.386177068286388	-9.45846337130122	-26.783495568922653	-11.95235171046973	-0.9361862231877374	-2.2279563791422445	-0.3967337140685164	4.452213833925932	-2.815514622774613	-13.872192880493218
13.065100131165444	8.048931388615104	7.758635223490267	20.7339453704043	17.117539486065855	11.045653466530087	12.30936396326123	4.997119413851514	6.410888793435209	5.8976832262152605	20.316465407399857	16.940303715163633	16.492224732079173	2.540471025655678
-19.271372952437442	9.658090115967987	8.159122351823216	-7.689658687564714	-3.632750430256115	11.14221878931156	6.811704328326977	8.162046801153183	8.603671201510666	5.732578137934762	35.52191678535877	20.11343266858282	10.16987313139427	-16.461204538216442
-9.037647243587186	-4.59649919315648	-5.897633685126948	-9.079126301496443	-12.311201194141546	-4.625374813125761	-12.527235429855043	-6.062662801733422	-9.543137451241737	-2.3343231952644	-7.3577419968472375	-4.156573106554267	-8.802635590282872	-9.952005671047832
-1.5885535351539404	-4.011484046810071	-0.22893648466600539	0.5679519161848847	6.872308018289745	3.7878941849248187	6.485627214891791	-4.219739818100341	1.7505301319873074	-3.2956242411309913	1.716797382582497	0.8274750820755206	-3.22399270513218	0.9930060060414952
-13.43659195413306	-3.5743036913203823	-6.4087655820535865	-15.877039685093623	-5.4767544271566235	-3.405373133531775	-20.521549624552584	-8.62942671699458	-5.370402630072527	-7.378481660034772	0.22257102272789084	15.576611944399255	-2.675388562300347	-3.714099808670607
17.974767686386958	13.68766489242187	23.546747235653505	20.72597797702046	18.98718309649946	21.449189033605553	43.01808971344252	23.018880972499304	9.447182026661698	27.218349922573363	54.9256147284432	12.03714832832165	16.61164461340809	17.64943159924888
22.763696516763	14.230923733262472	30.914413662359806	37.29542509302813	22.427546033664004	29.48831596033765	38.90035176719998	22.873517088112862	20.25139637359573	17.094716946647726	16.614621146027293	10.724813744692183	28.602460688599336	13.14005266298322
0.6053406015385848	-0.14510851179735815	-1.4258299970590749	-4.00458639663019	0.36920938766571626	2.3966157426270134	1.7420085470632116	-0.3750339262449585	3.130012972520101	6.502782806957186	3.0432370800908353	1.0938811729395923	2.91999089324542	-4.266919731835715
-11.304765776711315	-4.6062853982209315	-2.828745151800388	-8.996159719665945	9.644968177031132	3.142474647459362	5.454188904692144	-4.855796688842554	1.8891972938322266	7.9436008490646905	9.497965302823872	6.122114305729137	2.3425364122856585	-6.251075105575872
-6.0263630302542825	-1.1426153844156812	2.3051820277543396	-1.0041197817372938	5.342691230727909	-6.699575517567264	-13.559786858210398	-0.12322779784589596	2.9398370960084534	-5.073770465966835	-8.531263366875075	4.578371550596917	3.145971910798389	0.18012098991979383
-3.1223849001961375	3.4334669185649287	-8.032230967140222	-8.371878276646553	-9.71490730121557	-5.634980260033276	-1.9971247826591616	-8.842795359096522	-0.18372250495338532	-12.172713395268511	8.122434286163019	1.7811743474785275	-6.427441736263485	-9.548830039070745
-4.928105746609692	-4.444286315147865	11.358287821073025	11.942930294441057	14.163732124635809	20.665073363677706	25.790458597948916	0.677112428277367	7.58134364167644	18.49741624679523	18.725045290974556	-2.9856149810783275	-2.533854041200002	-2.810079767395554
-1.6939596252046907	-0.48675794972274816	0.18638647888996168	-2.511904060490878	-3.429522490572535	5.278275859695364	3.341293850961561	4.5649937403509036	-0.7841674626769637	3.259519479838796	-4.20518384145186	-0.4971823000544164	5.882776473931167	-0.6620069876358874
0.9828701868284536	3.109948339388936	10.7646049407455	4.294153530834627	8.69494388175574	10.728478158302456	14.046984361088663	5.3693679177294	0.6975965347419771	4.784929770806781	12.164706410406325	5.415017508252175	11.096603807530144	5.516503034696916
0.46746725570897335	1.6397096440981505	3.47861293220426	-1.7374950287020892	-5.256989749939867	-2.55945227821649	-0.4295212076893717	0.12747227548221465	1.1790958944481702	1.4366050739134992	-4.506750890032933	-2.486361499105403	-3.915428963685576	-1.6359414342854832
0.6014397420132558	-2.3244777320111125	18.88845556530527	18.26558940053588	23.48672530131734	12.378252211106474	27.580302566445628	8.225315748610598	9.124136919316943	4.017731564951048	14.660244236100786	9.151991534897471	11.628116144267114	-3.6278082544756853
-7.230972695256387	-8.255780751205618	-16.07156038493939	-11.180900461213607	-4.624199061326313	-14.453725340370209	-16.93438198428512	-11.741182372389355	-11.04281204119815	-7.030035131658905	-7.128893389897693	-7.777268845642333	-14.989641595659375	-11.798426450886314
-13.238488196398814	-5.7421687226798594	-12.650207188288784	-15.047885363570527	10.654076408657485	-1.9208020684726637	-5.894974548800625	-21.344593391928665	-8.000394574638847	-4.664618276494438	14.054013757897536	3.353036461547075	-5.448332509610076	-9.709363611780901
-12.25795296855455	-7.694170944927049	-8.164074488457146	-9.463126260330315	-1.0022577917478348	-9.348573150522043	0.5346196586264554	-8.176083252821082	-2.344170152741235	-4.8685069957036164	14.50442828712904	6.677071739384344	8.781739191823258	-1.8634375980790805
-13.57338680112463	9.157778225006856	12.581759018652242	0.9938745972891241	-1.213050236721079	18.609227458742826	7.07949362832154	1.7165331007344868	-12.35143243824761	13.140954081890388	4.404009537814329	-14.846842250194516	6.90777537402163	-0.30359255709885485
-6.050684684274339	-6.934834056871398	-2.638063800159731	-3.1973730430974934	-10.370781457872289	-3.365111894514697	-2.5963133585583456	-4.784696217320245	-6.0313209285250995	-9.618924295982875	2.3734494629076437	1.844422371824468	-3.518187956358788	-7.74789286502871
-12.114189104378067	-7.520898607473509	-7.382814078196537	-10.739870073136375	-4.83013770613222	-1.728154835176413	1.4958374592969346	-3.7191191355396724	-0.3139883189381217	4.163449043849017	-1.115655558060095	-2.431994626902913	-5.507980240419195	-10.701586551781253
-11.614779674655818	-20.911681129372955	-16.13726580335223	-17.268662392650448	-22.344491092797632	-13.253838513100707	-11.865450657885305	-9.47199269756394	-24.996716703987435	-14.516125251060702	-12.179452946814834	-29.365833704122373	-11.43540499262737	-19.45094560965989
5.48212653275939	-0.926601697934662	4.484006223915082	7.2314795916347885	7.202152874064674	10.831231297678324	12.245989867403546	9.596704723226715	0.6228184347547704	17.53275348665549	5.868916344304329	-4.546133012783064	9.813312689895067	-1.6516302386024784
-15.219605423012638	-11.849384825876955	-30.010364385920198	-14.188015675194887	-28.599873288393983	-5.970757138179206	-10.63207951940819	-11.870624010071444	-16.632380722690108	-10.094170778699196	-9.179908310659275	-9.683471050687636	-12.52860279403635	-13.061874877093565
1.9062007596590032	-2.9006871220669708	-12.750023987877443	-4.698602580343864	-5.246517387499777	4.507064261249485	-4.86109658642426	-7.652608938308343	-2.2984963928374276	9.95383993590537	17.19839833925189	13.580119280607665	1.8726071880873658	13.894293818040179
0.9826596359929162	3.9010654382111096	10.734952303613852	6.691395877579699	-3.511953574998538	1.7995123490151463	4.761829555128939	2.5980307659575073	7.1714233528158715	-5.619766189785413	-5.563418499097368	1.500263143616217	2.1051977885354405	5.979252215617416
1.7150077943108417	1.380693385696549	9.451469579172752	8.961028704737977	10.67066438034895	17.76335980370905	18.01204716807894	8.331582225044064	1.657741158006166	10.768105878081446	23.189256407507543	19.670647296408568	22.794258242323732	1.3981429329705948
-16.131372275439162	-22.24097732720486	-6.640754137347274	-28.640497922609054	4.145419063932426	-11.054538202584453	-7.314054663453446	-24.056072698634377	-4.866985145009948	-14.515636436993741	-5.914754302482867	-27.806274246035198	-21.26226293853535	-22.682647897525754
-1.5636476090730804	-3.2909423391107873	-6.866183397784961	3.3146522182746354	-5.967791059520559	2.15309543678702	-2.044295724766189	-4.479955749864706	-0.2945201424883323	3.9877569561065176	-5.539861332297462	3.7716695616077285	-2.144808478305783	-2.265264956221053
-19.411285931245523	-6.940491045544901	-20.857017074836257	-37.270338556932906	-43.70541902883034	-23.340109687698252	-31.88686877818017	-28.095870442631952	-39.96677731737949	-40.2499730756905	-50.07693909964271	-13.387738538628764	-26.301923342431127	-37.32609336333431
-8.54570308221816	-16.682995744211215	-7.3004026838268965	7.471771229020097	-6.205303995603467	-12.880983864071775	-1.6734569372244084	-15.256643316377328	-12.196489712246517	9.681985734858584	13.165728362102477	-15.670877304296543	-0.8548087495044768	-4.147621219624272
-4.430566295473552	0.6288899649707146	-3.966103920903294	-0.5547072183586798	-10.430879014038881	0.709291914952009	6.219008053942838	0.3445393966588874	-4.479038871522374	4.893322904139778	0.6208263443118529	-0.6071100127667626	0.8814511046546397	-4.964656653058114
7.093433816894021	4.867642695791848	0.9296779072289166	5.773860615797818	13.37879725976045	18.705892952310702	21.292526749382333	4.3819846531770485	5.631407232955736	18.167566501779042	28.27347249683853	12.142985839564492	10.238350685535732	4.5552534625403345
-4.312974789730123	10.31325283189045	-7.860474762280826	-16.854689160483797	2.433081071785311	-4.974335985896166	-12.429504845767394	-3.341209388929446	-11.399076516546819	-7.1742914477971675	30.885192111478435	33.40520399615761	12.007763740727361	-0.14097768535368171
-20.549359344273768	-19.18583596769769	-15.314919052512948	-16.2216427757648	-4.867520097953059	-8.873336608109275	-19.336538662294164	-16.45312005228425	-9.0104999868706	-13.469333393821136	-3.165320602603878	-7.674509366045652	-5.217389718956271	-1.566870827502888
-9.250052026153345	-4.0602427549262	4.21571633858167	-13.380414734813675	-2.8438886349344012	-6.272554602423515	5.633327321806516	-6.515558231376358	-4.503697574991033	5.258175734066253	3.672362124633086	-1.2333928904585105	4.1449962722940015	-2.9562029900693036
-15.068320017468332	-6.917189215697507	-23.414383608250333	-17.258514598068434	-24.064737496211666	-16.349298677124377	-20.1609553131461	-11.528303195877825	-18.811395228627035	-8.795963850115982	-14.167764314718598	-9.878441985846019	-10.26294896143951	-14.222639355407408
1.1414827892921984	7.37092687181799	15.420738484896575	7.355138731144739	20.33941956978099	14.269562005871938	23.743549286017842	9.764390199806066	28.93582684924224	14.533423778346815	37.21470179937228	15.591534529578745	19.586112416351963	8.873404919930069
7.176764288283067	2.639549105389966	0.5113500800185193	1.0712222997614644	-2.953878983917791	6.9831114236819225	8.999219655352674	4.8816996945403295	-10.79469285884302	0.3057389963383921	0.18134355502774394	-6.303501345066429	2.4623878730466644	-2.190137652908123
-7.291232023666696	-12.272536682554154	-4.065992799465068	-3.001060318101919	-10.640974389841722	-16.502216051825453	-14.904134563731558	-16.99553913550785	-7.959231042283876	-4.856132699510671	-31.947355407531585	-13.698612445735089	-6.140866704574107	-6.295414194298816
-8.080678319459617	-10.052714047609895	-3.9445167458640595	-2.144336929659949	7.09415845255561	0.6232127871404132	-3.9804490187134216	-9.210174939105277	-7.521000777973667	2.847344436569098	-5.335747802473412	-0.5277308876240318	-5.38625158740397	-7.718435923328715
-13.30125630379507	-7.399436570524937	-2.953011063699577	-7.907900040271159	-12.844989060273067	-6.179400829928482	-7.524209017639537	-10.561786137745289	-7.026234444422096	-5.843805369946719	-17.362055283254577	-6.685677951385327	-5.738119890518429	-12.238057152229564
1.8771659548998862	-9.64304765619487	-0.8402663374534018	-7.683163912825671	-8.413510085560002	5.960314102378224	3.398637457009087	-6.8767541001852095	-1.5745244419031994	-28.734777241427054	-8.105777700374205	-9.0545948730729	-8.806766515872916	5.837648805967825
-0.9523313300329516	0.7882587931116203	-1.8932505712236534	-2.829308151340882	-7.485222458690526	-8.986687867963102	-7.108120234416044	-2.588303776621529	-3.451631213417603	-10.459440034117128	-6.315791336116305	1.4550368173547104	-0.4206333627855315	4.626254278047527
-23.757621703555074	-13.339473515281453	-27.957004376061786	-26.79350567434453	-24.054868351560387	-13.768223998862682	-27.474548690636638	-19.303506005455326	-20.678901588406962	-9.072174723942801	-12.154203617774806	-13.042446499724893	-4.826027530314297	-19.58044761211756
-24.358783544054653	-16.067636569446204	-6.469949576923351	-27.636169340958773	28.123151992617295	-7.866470886254004	-13.436008720885255	-21.13805769745717	-6.938373935531261	-45.831362170684265	-10.837042131331827	-23.59972310056002	-43.92269625405194	-2.439604347291529
28.472630401665114	8.913291799718571	29.25861120417191	24.006340625834667	36.832037893646365	26.09999526357845	29.857582878458246	14.106398179660008	8.75222587678408	4.674958468078161	9.03670294464472	21.144313193687424	21.676895986518605	10.963422697885987
-13.888371138865002	-15.66040455580799	-27.595888960327056	-34.12577260956808	-15.763238244819133	-16.745401834346016	-33.471596712440196	-18.73772095264008	-15.231453071982198	-28.497064032397706	-10.698816515504172	-10.495735523972352	-17.360734711697877	-8.220161195227332
-0.7688200375721943	1.7696228729964227	-5.804315282535945	-0.8485083745764103	2.5496980327699066	5.556590036182863	7.301922290028579	4.004220370614491	1.025333780847834	12.642094953441845	19.748369892506737	11.96656501402096	18.295978950384896	2.8365391352358715
-22.77153397024531	-6.51627848669589	-26.418814367285567	-11.65171980414132	-5.116607872261974	-1.4626744942807919	-14.675260842233481	-18.7596201261085	-11.396245837780548	-9.355903910572822	-7.6940901535661395	-1.5921018379082519	-11.017866662479177	-10.280188670051858
-40.62136482360075	-42.93954304732586	-34.376283200151775	-42.5258813726717	-46.36118408248717	-50.008048925906806	-50.690197748423074	-43.46242763727186	-29.328553757562815	-35.27569708129722	-34.41191235710724	-36.163483992769166	-33.55526878272338	-37.30220883455913
2.2971580183852596	-3.4348849486352857	5.8936660589207035	-3.978704082590242	11.922225396801638	6.729342885892685	-0.6536707968841938	0.5149057016284296	4.468247226162487	6.576551031231028	4.09850811268439	7.182411362766925	4.4094083263556865	6.295845752660553
-10.702845868071199	-16.919849163397377	-7.994965511721504	-19.317444630466067	-6.195978256382744	-14.932945748995966	-24.014943373176013	-17.285880226119428	-14.041539782752332	-6.533941231540332	-6.886546011421902	-5.789312556449336	-12.006083861309447	-17.500002863615908
-5.772959644183943	-6.234080378833187	1.876259114642553	-9.030240604748062	8.937938386665857	-7.886774433264363	-13.627668669482533	-9.491132323939656	3.834992095940056	-0.16358050225031331	-6.335990731260099	-4.7518781875128075	-1.4096908211937433	-3.453588385116048
3.820823695413486	4.3294912029509245	1.5430593643827442	1.3030630060350763	2.4767835729538246	4.742703605653033	6.008611999272916	-2.0317969496294666	6.148610896279549	-5.825522370053996	2.9866940638068407	2.6657067753818278	-10.761914638263425	5.473003610338912
2.1437966912535327	-0.14147909837891556	-7.864748674518558	-3.5457324969933466	8.868527470915723	0.08742851023525619	-10.099677110394177	-9.60942078782314	0.9185065780328131	-5.363150230492817	8.445154504257498	8.178984010980495	5.786742623510652	1.3727503880130745
-4.929655876803165	-2.465964524031841	-0.30673324772366384	-1.8018902863075204	-6.094989130756256	-3.5029628644409843	1.9765527286228193	1.8202985727823353	-7.985018316284951	-0.24731584293080358	4.1020674078764925	0.19280311750527895	-3.7853965969488623	-1.2694511856270583
13.263475967949393	18.875805308221224	-1.464378293045815	4.467968011282124	1.057066468041011	4.680611224162968	11.4789626630049	15.279110642881752	-4.726026638932831	5.099695827038446	24.594057268483613	29.125772958153437	15.160375623907312	3.718587698704072
8.160490380956036	7.3137309616709825	1.4416024696425218	-5.896291435422255	15.323884703939054	13.081601794345882	12.197947102144377	6.331512958973089	15.060473755850555	17.166171733963278	16.007072209496055	37.651826876349126	13.546391409444897	6.61083937658128
-6.549408528859853	-3.070372446465932	-4.9604954802591275	0.2060504314418811	-6.478001077359682	-4.347850462878694	-8.35754230999782	-4.096010483354952	-6.096738195382434	5.802294328457433	-8.094747704363389	-4.874206153812905	-1.215712003187855	-7.256200396811893
-1.446948104234181	-0.2741749320700513	-2.263824217888513	-0.5030024939203034	-2.339119435812797	12.02998362820699	5.0374560076323815	0.7309126445506716	-3.851615371245944	2.765768736767135	1.8733938556136804	0.5831502137956072	8.3363647992921	-3.4507022000882115
0.6990920517786268	-3.222106295586281	6.123396670691896	-2.3344970411229746	-10.053268389173445	-1.2869653023282777	2.7899707351261096	-0.06016241828808318	-6.581203348389218	-0.1476659699712127	-18.481569363996464	9.025502481152758	3.0349914922760814	-7.061799826211086
-5.79971705756745	7.944986021275909	-7.110669909916444	-11.89755546405538	-3.476780391303738	-4.563701595887549	-2.875147551608038	-7.0057292145621926	-6.7251894460917025	-13.030328158648182	-7.755648544490259	-8.48491925899688	0.3889826425486298	-10.70123173238161
45.33666371018901	13.932577021734033	47.90530742730534	28.260221854751784	45.74051044075822	54.66252383352324	67.1033180756225	37.36561467134968	18.302051306344442	48.419976242368115	22.650814466969177	41.110255060211905	60.926265446343216	34.841857526867315
-13.990342645087086	-11.310076699422195	-9.790271028842191	-11.874071128793869	-8.777183543765364	-16.97621287196208	-12.289742779931531	-10.727854299501677	-8.988491785055215	-7.099722038634497	-14.75835761363161	-7.048248578261753	-7.448823391862483	-9.278872863145557
-43.340220224524174	-32.30728405527614	-34.73565145109138	-39.66971486678762	-41.772375084452165	-40.58397167608938	-40.609797630896985	-47.48304113483834	-30.13408991276606	-33.23116122504775	-27.660904196345577	-41.36741150326184	-22.336227866382657	-41.42655604790911
9.35886400253258	-1.5847021765044018	3.608492219193356	-0.33216457570531316	8.849382604134577	1.6553823302691346	0.4562194837792194	0.6845292167252225	2.591266640087049	1.3930453057350418	0.6435714385734786	6.056940445350193	5.963087877971704	0.889754238431672
1.629561219420736	4.2462304567153675	-0.6512019394971333	2.492760612916822	-1.855632368983056	1.9793052119397367	-4.797192497787246	-0.3112187341810953	1.870566204514411	6.492248112430376	8.552776937958706	8.563026195159033	2.2207042674473145	6.218519519357674
-11.222329626815474	1.6661100136720133	-11.763825803597278	-24.97921917301406	-9.445049059089284	-5.24041675392637	-20.059824459827325	-9.047520711831345	-12.69742217089027	-16.937566551702613	-5.259440440971534	-2.2241775673268154	4.395541511376965	-8.704542082012633
-14.203739045062836	3.763604412825111	1.0458977848177409	-3.295304632344728	-2.507856578610975	3.1963273865171278	-4.945542811693643	-4.562558711233926	-0.7835937754550971	1.7804719871093175	9.0231864598882	14.923078495564775	5.168860615105683	-8.961019328452807
4.053608538716877	-3.490257190792499	0.47998200898036864	-9.963939111138696	7.837450067573083	-0.8028888952689949	-5.262852873624827	-9.707470510292195	0.5770963243041233	-9.937776213303353	1.8342055814546976	9.377837591189765	2.1325916069657294	1.1363003220460723
5.1739986446504656	8.170136884289326	19.484217285100044	11.689024889406769	-1.969116605385785	12.908476578118588	14.335143563591078	5.613088069339493	10.286892919882048	7.690308105063604	-0.13025978329085916	1.9293720167506572	10.213564112122627	-1.6744471119702935
-4.3742540829385295	-1.9455879428452492	4.403198185657587	-1.6419524146550302	11.608950089115343	6.751310679186995	-3.674015620728313	0.6662369903482791	1.1859614033282537	-1.941152953820778	6.5707699007461	11.54751770851005	2.666810746381576	-3.884710498075176
-2.141899588783761	3.05866856064826	0.5786250036100116	-2.597354608098704	-5.579957951358191	-5.9884382775351686	-17.309809005298746	-2.3906847189038225	1.1372971091340236	7.429678781577311	-0.04872696695738409	-10.260043603176856	-5.601215672024662	-5.031736076180911
-6.0696955342171135	-6.356475938880269	-1.9806623525605573	-0.956660355374556	1.736076268393952	-2.476160844696623	0.6334132092834849	-6.526791625776832	-7.219949824334329	-2.0703054323178116	-0.30987707086665706	-3.5589194265764057	-3.143335201267821	-10.119269373645889
-0.5737701610514916	-5.822104717186494	-7.763582811327904	-1.8858717780840228	-4.34203987843031	-1.0549688919481024	-2.3429838894893456	-3.2991288661504496	-9.568762676766836	-8.512863604636491	0.7285590762249924	-2.4289694381306512	-0.9694724953632459	-7.026631636127242
4.8085974662405135	11.076954140933118	4.166973148908828	4.3421976351314555	-2.552401886919643	-1.2420833288123785	-0.31016179919595455	6.182107063939979	3.7078170686490903	3.748702622760511	-1.085875058514643	10.758329455862441	1.424795990430809	4.847198077119464
-8.604923397981604	-0.6736106520590384	-0.6884384963124275	-3.2996990616691666	10.044940585826014	10.722528705167331	8.19054000501018	2.898524920967386	-0.2561006822169708	-1.5379356362167078	12.77296596408357	16.643215241534627	5.885463404583226	-2.493211413011111
4.097804860228161	19.955061442817257	19.607470707449266	14.197227539470152	6.1483662636641805	19.631279993419746	8.337942967462658	11.953040274837178	15.411131815243882	11.591908353338457	5.002538957161019	9.648159707400778	4.776551503990643	1.1875907995061767
-7.179609864358299	3.2434984757653114	-9.132400691321667	-1.9205495803040884	-8.48502168884208	4.338471469988562	0.6847538574462134	2.745576175852719	-3.8416163548863	1.3137890200562743	7.924131817667887	0.2849246736861041	-1.0225944469616204	1.3724524802031537
-6.701980386066261	-13.52067402846984	0.8957425408438274	-7.73598766338385	11.11111617317107	-1.442113404371078	-7.576224470202152	-9.596697321035638	-10.776527194437254	-10.13359761760641	-5.207705315548655	-5.815667516884001	-5.754192030193549	-3.5034163850538182
-6.003937000861755	-1.8290806519267804	14.338690563646084	4.260013629193542	0.5160840302859657	8.897859109492646	7.709148497960874	-0.17408733371095067	0.2706514558412199	1.8187415288970117	-5.722319728731437	-3.478817594838814	-5.014873823702422	-3.5880043464621565
-22.95923605254304	-7.820147354287585	2.4320405383719477	-7.2641457631991875	-0.5880007244961362	-7.759169808502956	-15.678586660455688	2.4674887450714995	7.7941733714741535	11.023525316394457	2.74307239918816	3.7732313736079184	-0.944669795759166	-8.405799290662408
-4.770577154594189	-11.169499909261074	-6.611294984351701	-7.5311086450236235	-3.565903421506936	-11.282728192531263	-19.724246291387104	-10.84157354715872	-7.593629145026346	-4.720026547870701	-13.817953736808551	-6.385190240636147	-10.245476637253255	-6.2987130613757945
15.88667306013203	10.377266506767885	21.281389459838785	3.494221059959534	18.435278052421353	11.768222300836365	16.74814255580503	10.032248168147454	10.778961126808142	12.62900188126725	14.085634758416255	20.470253834124534	15.491433325016903	0.7766370197905225
8.96891376731285	1.3386941447486762	36.92228890728647	27.64721271915662	37.36944377232878	43.348713887613485	58.137382825066695	21.050172454934096	37.96479548310218	26.52162391767308	33.505295112025266	13.709048922826431	13.801866425465265	11.500922947495088
13.505519646216634	10.629850358673801	9.87707682690821	11.891236566108834	2.0698171089213537	12.027198480651348	1.0520568442499787	13.372074054339526	4.0572978741401355	8.399443426579598	-1.4226415141422697	16.271949964974223	10.226357074793484	11.008190238089284
-32.9915446085758	-25.1616287197518	-18.34307935419521	-22.700752996794012	-11.72609479322216	-20.554372427809785	-28.52334141367102	-25.065256979366154	-13.463730308996583	-15.905928860593765	-12.447703772013226	-24.39387661495293	-31.887689154935114	-16.165433387081652
-0.4526982642210233	1.2580933148026308	-8.095598089015573	-3.854129604843717	-10.025193781650287	-4.659334367498622	-5.693192587969232	-1.5950769134570348	-3.4439854424276324	-4.288502292404979	7.104617169841076	5.13792760817682	1.0454061927758764	-0.23652803076823772
0.3369560436306413	3.100184631918793	7.532383165976752	2.1565697758627156	4.563287144335022	-2.0041647099363153	-8.356150224173998	-0.003304416825581852	6.600108148471635	-3.408841727119606	-4.150344664359547	13.038753935550877	1.8313939988601429	0.7661496733827932
5.975965125169413	2.3008699572044415	-2.2383118664973556	-2.1110210461847174	-7.439246408043619	2.429356777103951	-1.5115430409386719	1.3478150905472421	-1.1067390861926707	-5.818653901327101	1.300619393725906	-4.776629702105132	-0.7837779653443585	-3.3320312186652
2.9592247935840597	8.753614465097826	9.543952553218043	6.429032475985848	-0.7251976947818887	-8.4956716801709	-1.8532352362691242	-3.8644986128199954	2.0122099280402805	-8.993770674272133	-5.657393794910118	-4.001977888126413	-7.140609683249344	1.9419080266675728
13.729539173067073	3.6693676211659327	19.494729637490853	18.643442622284812	16.548673067255738	14.1719247616656	18.393837292945847	11.195739343598694	14.656945421022959	15.338468508884866	18.951043924426806	10.095886072461111	8.502076708452584	12.653066465852795
-12.635309733613964	-6.609877806829133	-1.8365193434476432	-12.987699750664117	-3.945355666240023	-7.485401390148864	-17.082639156634492	-13.042612655580205	-5.987670702458378	-3.918347068767762	-0.30245355632053805	-9.74868041093563	-6.225124089805637	-8.502865299111857
-10.79557527523801	-5.654570818930917	-3.0615333853112676	-12.539274377418948	3.1738062621171568	0.48571985892401853	-11.406901876586538	-6.3104052206929895	1.822253722844911	-0.22731457887941908	-4.640598859690498	-6.1181835954109625	-2.4136009615793985	-7.011741404290186
-58.6962587240754	-16.20429896767195	-31.961382024744477	-16.46285767961544	-23.33316899864838	-43.77416224821046	-39.1276943846706	-15.485019553723278	-15.948997388317887	-18.190872320044633	-16.030424219899132	-33.49903729303704	-3.384363639174757	-20.546430877692863
-40.583152685801224	-44.537787786057315	-33.62285326858807	-51.641938413585606	-27.191944641589096	-32.13469341542034	-46.61417868071272	-40.30830399729962	-39.962579041032555	-41.833017302149514	-39.698105001818796	-56.51230585911612	-48.41902833173457	-28.625432569777633
4.317104795212928	13.082728860198667	-2.287098371554797	-0.05242651122521512	-11.573984448316086	1.3766412769312226	-5.031594410553946	9.233575754982276	7.111270401845541	9.01147724727083	-5.054722511178537	8.863860308075868	9.509091883242812	3.140014725984446
6.0057069516916215	4.89839940649443	17.304638638963265	13.654154219559533	17.071623089328625	22.870619958941827	21.012805163029924	9.912055192614712	9.292452408404495	11.585612400975569	7.929370661054843	14.136446319339885	17.927383094443993	10.329917616986359
-0.7027483481857435	4.6441509726278705	10.552149064671006	-2.667097906386538	7.9007841635341896	7.338818608210168	17.695099412461094	-0.1505389576812265	2.0987570415802117	0.30185543094814044	21.69141643249031	1.201674981061982	6.868731774875471	-4.4547258981722155
-2.7624007604485197	-16.098404137690384	-7.268067411120549	3.811688008155519	-9.420158161223299	4.655637550648255	7.770124684972552	-10.240074540696252	-5.460754391355145	-6.805883935643035	-0.09263783699785166	-14.37791746467235	-4.425059490666635	-9.711303629369455
8.348033357076858	4.182940532518834	7.148599107603927	6.923712176892879	8.201615509903363	7.510998812980808	11.9250526441385	8.119456496933221	3.1183609235186984	11.789520406465416	4.551829873740859	6.802895033659375	7.541163927839539	6.8024730855104805
-2.718061704448717	-5.246079018635128	-2.842583526995183	-4.426414185679596	2.3553837238122357	-3.2234628579777276	-4.501640987739475	-5.245611729917853	-3.280536616298885	0.21456224799228554	-3.653861579195489	0.2913733646267514	2.051106298012075	-6.698062976627153
-1.0141139282985738	-0.03884198510600961	8.411563051970967	11.983058761021395	5.68345908454293	7.636233820830533	16.314115735674388	5.964942786310275	11.675219459389705	12.328325726349263	9.2823073163103	14.041744749924275	8.185103889460338	-5.67612191939052
-8.29855612735686	1.42847140360053	-6.090867608875277	-3.010902152097241	-3.3171718942534385	-0.43438786837791177	-8.710617356376483	-0.5498297869527506	1.5341827778333628	-4.7165134563420565	4.4532065775743455	4.100521208749287	3.6676881451962258	0.13605535317300516
-9.896874140540445	-5.139657879554789	-8.203908738655059	-10.682735136932706	-7.157215386707707	-5.966668514045041	-12.999386098583239	-11.653373485471882	-10.017284451003723	2.0565421513060143	-3.249383344902803	-3.7612538452946542	-8.751908427042293	-8.306596291784654
-14.608585381503598	-10.64732126956257	-8.50050290806567	-11.923133890407131	-13.176860827461928	-19.119060976571284	-15.552094927699368	-8.707551715025819	-13.253120359270396	-3.02506957834813	-14.543477973040519	-7.144896310502905	-13.667891302405096	-13.111121073054223
-13.204256019922042	-11.022502683499088	2.897437309321665	-14.328411980205699	2.57995497958007	6.989372211365173	0.4415549687261563	-8.813036695034658	-1.7444152339081378	-3.100767198034018	-4.102651370383287	0.3704487395198279	7.06796704584225	-15.137072684324256
-2.803826235871198	-3.9132722970050704	0.2206626588133545	0.7044431441203459	0.45005233850887577	4.909590071587451	-6.93386672305279	-2.4243243067303313	7.007425159313882	2.657684008796411	-5.722973482586969	-1.4853079097275563	3.6433182768578205	-3.476632999152566
-5.935626606706102	1.0804093393696634	-6.271227095406021	-15.709741777782197	-8.321444671877815	4.342867140716756	-2.7457546291752286	-1.6576824841479763	-5.776396468280828	0.5446641162453987	-7.468438381975739	4.683395288604181	-0.10164888998207898	-0.8176478012588451
-44.14967600504385	-22.86562817619534	-52.44793494594692	-53.15562348097682	-37.143343010943056	-34.656674237885234	-58.614909919453794	-50.538785045040456	-41.18412833268038	-18.801892654462875	-25.85370873516308	-10.21403363189919	-14.04998659365059	-42.597874216068675
-17.614105412393897	-10.882994363737003	-9.442205699514538	-17.800067553462945	-8.352028523662822	-6.501605688953483	-3.094063152722215	-15.824894111367067	-7.788861561135997	-0.47395904459387866	3.920090271511086	-0.5544385816306088	-7.263255337273791	-10.034659985815972
6.690007545602422	4.535599022017645	18.204819562423584	8.766769333252407	-2.615786031257921	8.739239747383294	14.06827724033921	7.006654187528379	7.314688436862176	-2.4277328555890576	-4.128726555800623	2.149687800363508	-0.9501019083745951	-4.243832652089252
-4.545902192380531	-11.014783003204677	16.939033383498643	-6.226451237591198	7.566657086154555	3.194922883211558	8.552473438552017	-6.203863833753316	-4.812016029368811	-5.49308957852544	4.561403459127145	-11.316630567161583	-11.683338463817082	-8.168384153441298
-21.07532506894459	-13.982528267921905	-21.232244595594086	-22.677873871269966	-19.879622459576254	-15.824415648051911	-12.233416854875559	-19.34666407766842	-15.569634601417443	-13.724633027536768	-17.37651331832632	-10.169113454744664	-8.892444459481542	-11.12540619561806
2.893232589412908	4.637364277329813	19.599119756561073	13.05088518512929	20.326807768790147	18.244727053077654	20.781682609108802	8.471592680872146	13.580878500716258	2.950059388854643	13.44644834082525	11.78503055721244	12.113387174743304	4.02003089948329
4.015018594335143	3.262152360313574	1.9806625223871215	5.748340369356073	-0.6743227681260895	4.555339301413159	13.670916139120008	3.8715461682010393	-2.600955329377544	6.74416778212636	9.374586875237657	5.200275966137006	8.333383877436889	-2.950562703062957
-12.50914975135945	-0.5925641800299193	-9.956554353367002	-14.077573050832921	-12.787614389310408	4.204412865758575	-2.028366293577844	2.755403876920829	-7.391122982654812	12.843326093636641	12.300727856939826	5.766020926574475	6.495781099675385	-8.01651035872663
0.9812303222486609	-2.0881302298949933	-10.70634043587763	-16.990952142951087	-5.238960417813746	-8.114967983892372	-9.690125056586576	-5.435104698429333	-3.378085483633025	6.136221214907679	10.224253039529405	5.018796185714829	-0.010413959092136684	-1.6335254144314109
-11.461374051338918	-6.712143887639143	-6.525713035468039	-19.29161356680599	2.4782150182828957	-4.772875928238838	-20.864276081264233	-13.466371492864992	-11.950947005582812	-10.444858210709036	-1.2945134922922759	-5.436314947455184	-4.529045511516449	-4.816861001316635
-7.773146742695679	-6.706076103663799	-5.536986813866937	-8.890376173091207	-3.2266189880063716	-5.6021547025239595	-4.0208969521265905	-8.243412323757113	-7.176118579100769	-1.200351374706876	-8.539093453472189	-0.20160445622390707	-5.164872043606367	-1.2108469479804
10.570252263054533	5.257135241301077	0.20046575482590187	-0.0016793671611125337	7.494853394488129	1.8499158783991012	2.2819064527972355	6.760055676371745	3.2076929101475375	3.370669494078856	-1.898742934727815	9.106933298532724	8.35537917922736	1.8291931076097339
6.371672659210505	8.01157139332358	13.94304603085958	10.025368344088822	15.505057284108824	20.717141195345853	18.366895060700305	7.231635347538329	8.668182618717022	19.882191517758077	9.40649192739144	-0.17204588752505623	7.619981011100837	-3.428028503397264
4.4369784401608845	0.4909059138877809	-6.001241582152789	-1.9034200991787313	-18.18967683926954	-4.689542082054067	5.684002410435277	-3.6760278661655423	-11.677392243029603	-2.4733399717370714	8.630545608331897	-1.6238469233822572	1.7060925815694405	-3.84074198779762
-4.4599117656418255	1.2833526096897054	6.690531409704122	0.44709049142006213	10.873031811294988	4.551339382612627	1.9742555348044994	-4.607107678010836	8.257882943071978	-1.3019451957030526	-13.419142526088711	0.6106251187489686	-3.2780190836864427	-3.5886825069015673
-6.258666072660997	0.41146250299391723	2.1619178655340474	-2.9512917875862428	-2.7528059889247887	0.1716331524993179	4.068815552522323	-1.687711219167034	8.151364054907726	-8.019408587215802	1.553701328397524	0.08758276414216529	-1.215848920597067	3.0120830900511777
-29.85684967698815	-27.97202243544967	-28.708220557028227	-21.182609391828137	-19.97814079813404	-7.501924883304915	-20.014973327831864	-23.362260606899	-24.168625207242737	-1.8492887376210307	-12.497421286428581	-29.9175890221977	-19.619474442613505	-32.33295216012301
-6.379926299885049	-9.259458811935604	0.4659017036082338	-10.631307116760365	-4.314319645036542	-5.805265002735835	-14.799626203614482	-8.654306657667789	1.6925236451514087	-3.034285200110957	-4.279307430394317	-7.155343080637894	-7.154535467717254	-11.61639701722594
-3.5621587296539534	3.9684497728603545	-6.016148085283138	-9.121663577219667	-5.432760426158705	-2.2607052259829414	-12.986274137136354	-4.403233546629876	-4.756733569812533	-3.6342092853834966	-7.374118190724656	4.120002155202639	6.213699410820558	-1.318675331343462
-20.831275850581957	-9.768879076136484	-16.700504630052222	-19.046405186777296	-7.86742124286824	-8.584902911522951	-13.926760333890297	-12.283559670421118	-11.150773773921797	-11.463392938868967	-0.1992144513861704	-14.860371500229496	-9.101785251321376	-11.457487029019306
-1.6367849577010765	0.2740475287744984	9.064513681674255	-0.6433131881719022	10.275999082892353	8.702077667516185	4.909654503521522	1.1252379598900213	5.624865743939662	-0.37565125925331616	5.57587798462041	-2.2117065151885056	1.1209586705529289	4.634653709258967
-0.12341258991007367	6.1608311557301345	13.110344710620193	-6.105029340273535	12.011547783703806	13.299256772280273	9.916486434853216	1.9156850838648323	4.959624203013355	-2.6598862374328602	4.411770502159377	-2.850989703748134	1.68789544405289	6.224987721491089
-8.473865035749968	-4.7402526382254555	-3.831682174641322	-5.54291989106367	-8.522256937428589	-12.436263596878456	-10.808151420223696	-4.4792823074402905	-4.217796297785595	-21.482867812491904	-9.427758429175384	-6.979880117457932	-9.269208571408559	-9.172068204875394
2.2467183107913247	1.3774706994911592	5.401437468206086	-0.7227376148434249	2.7092264298703492	-4.816037012769133	-4.341687281223383	-3.740816960361356	-1.082908541642496	-6.560219020232538	-0.1739626859583929	2.7056128842476137	-3.2103000547944625	8.139843411643083
56.3206461506642	41.59130752540455	47.04707036085823	36.48591860634435	62.54306147347208	44.107726662767355	50.45188102131058	50.44515292211922	38.87799225837065	40.78511582582672	43.04956140841873	49.04029085150277	52.21990363179265	20.684592243266227
-3.3276022606577627	0.20723663737014444	0.7466783185028698	-6.857900698948357	-10.35610145893325	-3.948681858507421	-11.13443734383843	1.0627274309007702	7.439916265759852	1.2925013644805083	6.953998989506803	7.398466485514294	-1.026001320402302	3.8473541753353997
9.20517783525886	10.811452349256731	2.5094108223364575	4.155807545129886	-0.7573903944581307	-2.567460423281207	-1.3436038607926368	8.716096414908513	6.9957939882695905	4.467482214454258	2.972573876559313	15.169120456821648	6.952012293507672	9.928756043718677
1.0088365230933842	-3.955736795321713	2.394870696132351	-2.1130127420566622	4.929831728287434	-1.820760545984122	-3.574404529837728	-7.834254919702108	-4.61627877524605	-8.742928696575117	-6.510854661066307	0.6516753207175691	-3.388697413390197	-0.22405170770921687
-2.213128278437008	-2.5733265359694224	5.9646534143335455	3.35858799646489	13.825998606619288	8.407910347251212	2.062292497155515	-2.467120080745045	7.765251858081449	3.8902024729132547	0.7506185631854901	2.2899438560248764	-1.346430144886908	2.618159480722051
-22.908932415579468	1.5051404163001147	-6.134131526424507	-5.106419495737691	-17.242758787589967	-0.42279842029502224	-5.330557468006232	1.476481409296368	-13.428802449811268	-14.623612035071194	-2.0702864904816685	6.024299430012265	-6.079693569388122	-17.48104316161894
6.4886696925076395	3.191908756852537	-3.9258113043445846	-2.382299989944689	2.012944142821481	1.1206802670456781	5.66393154796294	-2.90269708466147	3.0567674113365078	7.705538128530606	8.009419779158808	2.13637945901447	3.413004055777883	1.5900427041581595
18.375333159255195	18.679763179370607	19.730384689535935	19.187232968172548	14.502776205128292	12.200789881101063	12.516254121920845	17.200973592105964	19.058243053240755	5.5727161197761514	27.36733479365686	24.663052273894703	20.634917411355588	13.877872185188638
-7.845199499090018	7.129403874909816	-8.947636683961736	6.195898686157841	-18.332409000907177	-18.10482643984921	-9.270637036352644	1.7587857790347814	-7.822040754044042	13.431793952887151	5.633895845529458	-6.646057299972367	6.009057894506438	5.180236691091399
-7.118685037147171	-4.642623904542357	2.6383620736887736	-4.158551045850653	0.06115893524424998	-0.8976009701968545	-5.48539432876584	2.448104717454823	0.3204531986913837	19.576599708791036	27.458170436436774	5.124682847749879	11.006059736532052	-6.1190155549612095
-3.207933257252344	2.3224983491412146	-3.0062607073258123	4.731426641512462	-8.58242643751646	4.823518575127007	7.532332426270503	1.570259774321145	-6.042980844557701	11.697063940121357	3.5386592885497534	1.491149468538676	-0.34740747630780494	-1.484054992424753
-6.430563791095127	-8.250033460223992	-4.013323396468542	-6.460566076072047	3.749846507788286	-0.3900085491658083	5.298628173640332	-6.761057617075551	-3.455188797095271	-0.3244866072818095	0.32971306931010813	-2.3770166910202115	-4.390817140368539	-4.747311337107059
-6.0091211849788895	1.3682403352315349	4.729701594046513	8.009574330661712	-6.514348819208504	7.379894492001361	3.503253095941763	9.286181277077334	7.624076348617014	10.207682257111765	11.458333385506545	-1.066578464557903	0.7855639224209061	-4.219049618344861
-20.353641252540555	-4.3293915963928065	-16.49997976600985	-22.32002188685461	-7.522748672937837	1.0185772911200741	-14.477652979663986	-10.797661118712346	-10.365468299633662	-5.164455257455517	12.465149446501243	-10.333146065317285	-3.75315800217695	-16.314745056350677
34.46767799850234	18.92235668513876	18.918272234916703	28.13225378534328	15.128017307309138	32.07251560734036	40.06297207295914	20.96776363428971	14.025413662856486	16.427769585882277	9.480112971617991	21.88549460594564	14.325381813784391	8.666113890128328
-0.7734108347625039	-4.221732895690053	-1.0720183241371433	-9.131456793844173	5.4774672533065605	-8.573086066726287	-12.955061366677054	-6.036497002886788	-3.9432379011743124	-5.9069927473536685	1.6188037416712635	-4.396038334996245	-6.222830734867931	5.640835706229214
-21.682296202620556	-10.645799468951461	-11.313293310258649	-19.001166757676508	-13.389884638166194	-14.897573646049945	-14.621343468465497	-12.58741803965201	-16.14829949726907	-8.229535814926663	-2.273775507669877	-15.846974553959988	-9.592107731692748	-9.22942710450894
-2.5718081178991983	-6.699811430633607	-9.971567994218708	-15.434982793857378	-8.115489628412586	-6.216817696181323	-4.199282675006446	-8.62908538670285	-14.65899660387262	-3.257286905044825	-12.659433245315842	-3.833932047608728	-3.569057827127839	-4.229184056209457
0.9372982075510532	-8.65706290874851	3.501800858937062	-1.5772669403707222	2.2509896330267627	0.9698029485312348	5.177662788968229	-7.440974504194602	-1.364051281254824	1.0959675566250906	-5.212395645540451	-2.767415646274912	0.012013979045849603	-3.718218181061711
-4.015142179522958	-3.1207563722270666	-5.387302344396017	1.743158701366055	5.168415027217251	6.42219109853853	1.6035249874227973	0.37826495698920365	-5.333302415863808	-1.4900870245868085	-2.0851681644180937	5.553192116808327	-2.5532043520544545	-11.29430542168319
1.2167095300671862	2.493782325684901	-2.472490192893371	-7.611626251852942	-1.273092270247159	-2.6862570754208726	-6.867107998474546	-0.9926518228121963	-5.318488048648003	5.158575774456432	3.8346824051709145	6.300850289658534	6.488889075832708	-3.0572014330680797
-3.448285045889269	-2.43910862089301	-1.2546760175879978	-7.892563989515078	7.193697310342131	4.467905084973014	6.808093918827508	-0.19181055670329536	-0.25808028849389353	18.645077082773092	12.717742915962996	8.15670963442777	6.216499333321661	2.0601841464949753
3.002908028900776	-2.7027445029405626	0.13633860897194394	-1.1369531932359696	2.1734965302990537	3.4683334169905757	6.54236198329961	2.907988150640042	0.06937832659319948	8.51929570881043	4.732438051259779	5.936808060032479	1.7176238479164583	7.641458714193569
9.898427041616927	3.453393552471167	11.517432418789637	8.851380623215963	17.120861846657316	14.268687743227215	18.395998440229835	3.8557267045462	15.139785895866636	10.309988087652965	13.991664151174575	-1.7776379475390398	2.222151790794195	5.274443196068787
7.320877511238341	0.3776729027232084	-0.2259367975341032	0.007685380712558974	-5.1941529716448605	-3.5840532638936553	-5.900143872817839	0.2943372287187638	-5.996714545814598	-11.354101382803446	5.795059090892565	5.817829756454535	1.8817404142732141	-3.044220099530863
-12.660062612824786	-5.204641448063069	-7.725803159316805	-7.083990199727502	1.4072557184374066	0.17346066011293748	-4.3008018447757	-8.129873599082702	-3.778928375478856	-6.045294212791294	1.5590134502139228	-0.9976173606791012	-3.8008979026158993	-7.494512021680799
8.537903459468675	-1.082536286912607	13.938104235324257	9.293834443599778	4.534372191076201	11.89914822208638	21.112867837223966	9.140599368886791	8.499639010863104	9.652328172440225	13.703085515920597	0.713853539874221	15.372019314981006	6.972929888682871
-5.422052529451108	0.6704998878672962	-6.747355938081698	-18.344568934814745	-7.571454798290329	-0.9992012933894898	-15.309868245617993	-1.3434270643586588	-4.257266859480272	-14.623700361075477	-6.232843007606004	-3.2650447480632128	-0.6226460703129113	-6.830654089755344
-2.628445663630144	0.39313562972728605	0.9270047418421388	4.2322083647328546	-3.4520716762574484	8.258234687419657	3.378721184254209	-2.2742392416700072	2.3150726323720185	0.04830707688749384	12.357311398717904	2.933303633667651	4.977807165819315	-11.198048679009085
-5.784048812919258	-10.322701480474864	9.773455061103073	-9.705815188179846	3.2559777193573067	14.042403861156936	6.54972514542144	3.2041989911211717	-4.6940640410754435	-17.75172822504308	-9.066529813833148	15.681845199869088	6.727674731631623	-12.701724879867227
9.341478629643918	3.8824356298694678	6.257085036758708	11.41540062546377	0.5685494521196106	7.683457984242711	2.74049075837952	4.094807839696469	9.678529346774118	6.470142681569292	-4.770364381490866	-5.655369810348436	-2.9162922038080947	3.5378767675886067
8.659019901117665	5.019518805244412	5.428621629467704	-7.081737122680157	14.344753249448807	13.84445154777516	8.868697597098002	5.896151760289927	8.550661638383097	8.347669397293457	5.990598421105861	21.577674643022476	10.079990694259049	5.73167045183783
1.2804271845685615	-5.162629942320244	5.426315818882562	2.382701688998549	7.64041899075141	7.315081995092832	10.95626634951587	3.7830632249680365	1.190027448337396	5.807927651636843	-4.77105825441369	8.437551960993577	7.527841571198591	8.178457888637745
0.7182783831610321	12.284316827804405	-7.250641943620852	-13.483980551401073	1.826998974685246	5.929627849683824	2.651767796085326	-3.1933739764601494	-9.40772755707831	-5.7737411666999074	13.16853425166392	21.38543283508675	10.594522635644893	-1.713009837512735
-18.314107063642645	-1.5108769598997533	4.994407045348286	-5.075843523796962	3.261996031741542	7.770573106899012	5.168670458366204	-1.323398505111881	7.764642884676724	12.258360414135197	10.1003950294163	-14.42636996028215	2.0852814300938696	-6.08689819744672
-17.619147039241792	-13.008936788976184	-4.775577469490991	-4.7645250731061415	-6.555279070474782	3.9477681428379934	6.6154503142676155	-12.022993463807326	-8.51873265249106	-15.094201422366393	-9.986351712439276	-1.8555005737949246	-6.491670484811938	-13.093297711670875
-6.696499415682278	-4.084092481085543	0.0065031426434071496	1.1833377854659441	-1.075179527776685	3.5253029517540497	0.6468549786720675	-5.7135759066521015	-3.05729339047229	4.161994299202338	2.071037948738705	-6.190903783374613	-3.976565450512081	-7.570159142860238
-1.408127248458289	4.6502444050684115	-1.4144677569208262	2.4103198437620548	4.448818057771702	8.580647191654348	7.020138228652507	5.941855156820185	0.2559473976846873	5.231352157158745	15.170954389246457	-1.8587483604252584	-6.037835876505854	2.613324437480129
4.235641198966603	-2.966051772576577	28.97773053040604	24.529738236030134	16.19599636923867	32.98241273009922	42.886714919317676	5.4782606700188925	3.377698348556843	38.58562303815249	11.137969943419389	8.78355507619591	14.05889193869038	4.312982065990957
-4.6751217627229185	-1.8055608907598357	5.2482733828286605	-5.824827767625719	9.579001867383269	18.881647073598646	10.006956933133516	-7.620851564949211	2.335713825088074	-7.247090466203853	0.5014295175594701	7.297633579544889	1.2403669088932843	-6.318531659451568
-11.807344252418302	1.3602600531289017	-3.8217414530543317	-9.389538391003018	-8.357163439051856	-8.169474558401971	-22.625499531190155	1.1553468183994768	-1.1917817699672024	-6.1434658435575304	3.4261227742892535	7.0879201390908335	-2.618657916926741	-5.834632801465568
13.353397899898725	5.12956466018101	6.563661630575254	5.292297117839425	4.502781214845211	24.434646970633825	21.399832002427804	17.70459619035053	3.6223411484349874	8.071312577430831	18.92900351884726	7.388040333752126	10.579640158946365	6.615487221259127
-10.856818865048728	-4.404814755356126	-9.928957563360546	-4.665439403109771	-12.003269395587393	-12.668235948940726	-16.175565599045825	-7.054217983103511	-8.98519282545383	-6.427118696599505	-5.651364745433361	-7.86596186990295	-13.409513171540375	-5.56713654877177
-16.8599504659251	-15.166684809531905	-15.253182530543707	-14.367437220686552	-8.1789886365706	-0.3955551967178479	-12.593545912396944	-15.367070038873353	-15.059552975324124	-10.131415552912229	-11.696170670911386	-18.724276601351228	-11.752982426255409	-14.54841546084507
2.364994739354663	12.349774709704588	9.656508389643106	14.739246138064225	22.1687952131388	18.076175269288267	17.62364859761682	12.05588626265087	19.70201106209811	26.39981095044609	9.12131624155728	10.690135231638635	25.016115833635	6.423877525632344
6.569157202069289	1.2017940198848398	2.671539849284682	2.4259370227387684	4.9810466415984145	1.3640075800649252	3.5334589906225076	3.072987338004354	-1.5660706466708405	-5.7162007642447445	-1.8683264577819236	4.566477332313564	1.2421268515055424	-1.6917005600775556
6.664974184794715	5.510473802823236	9.919144859507425	7.980293190145745	15.763824022066796	17.324102436787427	20.880059906587064	7.923393338654617	9.570436084974439	7.88620212148387	13.727541629630144	19.013267864945817	14.968551380142573	5.809362388117825
-10.371664784868498	-3.6148371384081543	-7.613244029196795	-7.137253383101269	-14.748339541058002	-2.0572428012369492	-2.14792674091609	-8.246887666936937	-4.513370876214758	7.9083450051075905	5.673783897000153	-4.517311074727648	0.9465219135453501	-8.492398843216511
-35.10735047190287	-17.717719085691392	2.749271595892026	-11.91343879836505	-14.311357415729443	-9.793741799146924	-16.23208438838486	-26.628275659162647	-5.647651886449926	-9.16495263837597	-10.060646645949387	-32.61503487209245	-8.19284462600763	-26.796415234425897
-7.281988425257598	-5.227316895747687	-7.778005243575353	-12.705087783678431	-0.9051022165417859	-2.4429064432534457	-9.1658260065833	-2.140024376395602	-2.3304631214944425	0.40705544238406394	-1.0196798557423943	-2.9731785274567537	-0.2980854665542384	-6.612859214310849
17.23491254517015	10.351076401759169	20.64652391407747	18.54935277841363	23.378326642396154	8.313963350684395	6.353969036016468	13.556424468365147	23.02528288681529	13.185733558658054	2.195923175903836	15.376569185409807	3.4920163927203087	21.022687870231998
-22.859866693013775	-21.58668526590753	-27.86683245017441	-37.88171289705001	-8.891678366162251	-24.113561995803877	-33.27518884239825	-30.56373628055079	-16.055653847238787	-3.640612142190867	-2.4500336722667777	-10.933815047739852	-11.570317623435065	-9.640312188924556
-10.125328103814871	-11.76361659088603	-8.941946125369913	-22.854105450585035	7.483680256537603	-11.497584092835881	-19.39864193592879	-18.530682147925877	-7.084254333612685	-21.308625336767978	-8.85847973140119	-4.760314254548566	-4.996236078619762	-5.990354691059703
-2.3939615344163077	1.687363398230148	-1.9041946705961825	-4.2913752916700885	6.344418784053477	8.024433733043193	5.07056896336377	-1.0296397038389995	6.421373442835214	6.803896787724419	0.23403661376471238	6.8741103757707895	6.360706574225976	0.7952900585165623
-22.053054328204375	-4.397582273533635	-18.670357661297103	-13.777273998898005	-22.917175052860998	-17.4707078327179	-18.557013601502497	-15.347535865615292	-15.975034922157207	-18.377864527280643	-18.679724968528987	-2.302929264674809	-9.118800150952373	-1.4183661886765162
18.11310272831999	7.978215420384296	10.46405222277343	3.848525300518957	15.83757659182616	9.615872976430692	5.890625758186021	14.552599774708005	10.095416946510129	7.976241560577167	22.56696313262709	31.171679865319504	12.195925570925514	19.799074077251333
15.343720822186896	7.051971663347033	11.178765607778377	12.67971788592368	6.448029298459349	8.068534629897961	5.694187563448253	13.381235829999767	5.800104451936168	11.510101369906053	3.011345461979674	4.164727554930119	15.109616723939462	8.172782241098044
-6.802773898261838	-3.605212260216987	5.66101379834009	2.8484739590249615	7.7161129026276205	1.3744184047976091	-2.8493158390254023	-6.597334266481234	3.6050960174657303	-2.6210148871544687	4.094025736611117	-1.2811771302218709	1.7182327055932367	-0.7773768009635013
11.599214427972633	19.19825938514097	16.647461375333297	18.415848234595593	12.695044609923555	8.326947580767401	24.955847286928908	16.014940112063567	9.71956143396436	7.855562202042785	8.65723765928665	17.856872513004205	18.541505902736954	20.429936847361855
59.97385646918312	45.88298384408164	44.17142472943883	57.843569047122095	42.30979066975127	56.37104602079998	66.95062602831594	54.08946169965125	40.483641519005765	44.98132952384917	43.1502091856309	43.61896085248912	49.853282786953706	40.08066184687625
-38.942265246298916	-25.170949803457304	-15.20522234183366	-16.75891518122547	-17.69735843177589	-14.1736448541885	-23.416464203036384	-25.929254102566514	-14.986398350790193	-11.42477875978728	-15.035749214257342	-29.25364716166984	-15.92024821404127	-18.474119434470104
2.971858744735864	1.2104501082668102	-3.7073838433903075	-5.8094050949421385	-14.96585414280789	-10.932616065006346	-10.986474554803129	-0.31453785389339683	-8.12698240317976	-4.081637208441606	-6.691999312748661	8.277256013904674	-1.480601389071857	-4.007451981932231
-21.101398468215532	-10.289570775967213	-9.16836569334845	-22.976003822879488	-4.790351232472347	-22.988239137787666	-21.618904055348285	-12.75856166788442	-6.280946927040733	-4.3743287819146275	-7.157773505045385	-17.986922423694278	-5.5175069321110515	-13.283349859365348
-4.027934201669609	-8.249626376204219	-4.476233967021174	9.561950196147738	3.7304785695548985	10.294734685545945	11.900174049327804	-3.1023253555724812	-3.5991681206623776	11.27481731554955	13.852940961299975	-8.125771437280115	5.837241176050628	3.2550352135342124
-3.6809202531115104	-0.527586898877777	13.430611825973399	1.594812281137853	5.43084682642403	9.4366193724975	9.54856458595592	1.385632772390885	8.305993484412166	3.171894536820092	-0.3349716619266912	1.1923015459942847	2.293576014846493	-5.459030072523656
-12.356220286907275	-0.13329424435718884	-10.008211593958857	-4.116429461083291	-5.181263935533721	0.9285780901340602	-3.375455172267217	-6.3680756471811275	-6.343009161708376	7.802807519852212	-1.5288659740548685	6.616452517852162	5.90786358649028	-7.29844230422921
-17.455592030320425	-21.767032037464023	3.435018668958048	-18.861172902572186	3.500858067047227	-3.973869146141923	-10.737707107697586	-14.613364348276153	2.8985916667999927	-12.822511581010712	-10.54766003257464	-20.45386380712999	-1.8383873184834263	-21.81693697458553
13.98767530223727	7.857777283821812	13.4558192604827	11.78932820746904	4.750111978159703	9.794291868527777	6.290656296628603	13.220074617016596	16.73566079907299	15.325536759491069	13.38239033281924	17.410335246464633	6.06073265106653	3.210727308119162
-2.9414751853307	-7.39101556142839	-4.853423895261417	-8.636141927864932	-0.7026028009692423	-8.14355170394251	-9.760284188047567	-10.032391872290331	-8.92159578857702	-6.0297524604957236	-18.177736605417312	-2.2303159983933343	0.7794519882757363	-8.608217045696135
-12.826478966144567	-9.974613910406733	-15.589374537680916	-13.608167366594731	-14.945771127218224	-12.263357120493454	-17.204954207775614	-14.213938338350005	-17.154673421562922	-8.534696100676852	-5.272709896447097	-5.26349048384111	-13.823822515929383	-16.482048306864378
5.913225822703179	2.471864455549153	7.584374642998744	3.4334824134654016	3.427218532108546	2.5677879547577565	6.404445331317232	4.436680115383885	4.266294401229228	0.2974222525646224	-3.2340722864365365	4.897967253675257	0.6952947428770997	3.2812309189945505
0.945386378465454	5.538838768701576	10.016805521297604	1.4795701092536306	9.14187018931317	5.488268761656909	4.632325742745999	1.9200034480629005	9.863540896064826	4.440759980587218	9.325028857440195	3.1554204991886556	-1.6619626545929225	-1.7475527010954885
-11.697174350867265	-9.117513877097114	4.586578747022234	-2.3934778639362944	-6.880256161773409	-6.900623066353884	-10.796837966570516	-0.558213398875171	-8.978233515892185	-4.174683849366474	-7.762751380814501	-2.6300388594074393	-5.424723568455694	-8.131332801355127
-17.143348134042107	-9.304136246781015	-17.677764909248125	-19.29478668294531	-15.101169168606294	-16.459160553967866	-34.61288478182137	-12.537297273885825	-15.358313252257277	-9.58387529485383	-13.938085404573096	-5.013775460368906	-6.1370048098930585	-12.92388851786558
-11.6206597560014	-3.789950145133426	-0.151787145627548	-5.769553630448484	-11.315570314397077	0.3449857015800682	4.332935045899353	-4.5821561140753495	-3.694843909992244	-7.221409382577658	-14.92370635368787	-12.374832563630163	-13.488099109347557	-11.339605343940104
21.577929983745467	4.494537908017094	17.011491683475562	10.470628021853358	30.13365677328444	9.822334355429861	23.226359478835523	5.877927384459054	17.443402243540266	-9.971336068758909	-6.992256155641442	2.2595643028404417	5.602476918245175	18.941156198361014
19.39192064870356	11.126712632935034	5.583544401952734	13.281823803872376	3.9813858647912554	7.234574753245351	7.1840073868185055	15.52230861130264	5.3281963501128065	15.285032133072164	7.618318929875071	9.988936598147992	13.879747287362163	0.914502708905674
-10.954246396054662	-16.52232851467922	-13.497219763935881	-3.9672793506373965	-19.425668947682762	-6.2075540596961565	-8.381439298252776	-3.8750926463924382	-12.288593863892912	4.248513798990164	10.878552520148133	-10.38608763533384	-10.836560548016353	-0.05582109071127788
-8.723833674444307	-9.713763448758018	5.789166802404933	-8.473041570782367	-5.7895887765790075	-8.251880569406886	-15.018812799032219	-1.3783141907828527	1.7288072155144756	-6.966173873799466	-3.4204777013415186	-2.4291423820929783	-4.676813762291907	3.3464864425610292
-5.114550407471487	-7.397810234168634	2.8752550874933256	-4.096322066900762	-16.411814277602048	-12.233948378904737	-8.321964584041078	-3.0140385232014	-3.92764677498325	-2.299350776557728	-12.531847229343798	-2.8280818759878903	-9.239818216333617	-3.154261662336697
-55.39137163508049	-27.525520949169646	-27.277485793976528	-54.91981704343511	-34.92558815021826	-23.629334267105623	-21.72749447768762	-37.10046233413615	-41.448715143730844	-49.2202573308666	-36.98443431532056	-27.95713703652866	-9.40590719099894	-22.394495617215114
-16.76735391586931	-9.424618523880685	-14.513328910910799	-12.131339186306342	-10.60452283827392	-0.6696374740940958	-2.8355081044481834	-5.742169379183873	-13.704750549475765	1.2944950099816193	-3.0196777964917842	-12.771214272764352	1.053552991097612	-8.039057648723132
-15.88104924859949	-12.342444786238877	-2.3814371055468344	-17.798711068150343	-0.23983211373789598	-4.294754972163167	-6.694614745934834	-18.928545454213086	-8.000000901871678	0.07051483967449268	16.796704407553893	-1.753685774956201	-2.565733142964154	-11.92519177159785
-8.648493416465787	-3.246495861541595	6.164320485047002	0.5273784685479244	-11.554545036969511	3.996664294802035	3.6026942716361203	5.043972188941955	-5.989443964764884	2.7912291979535024	8.62866344245726	1.3549441629257604	-2.5952288909488597	-5.6325083688926725
-21.09039347926172	-9.907685770883573	-1.5523119260816485	-11.765286614469378	-7.854658453603042	-2.0629860099569117	-0.9580241413604185	-21.648139991864785	-11.768139950053229	-11.389175126970834	-2.190452484923854	-20.671655996172756	-8.128674516518576	-16.690625876190374
1.5057123979205191	6.275455884831517	22.84179187188757	12.038199325946742	51.553139696361455	34.60075175729259	17.131903433407846	9.059328403121016	7.764146845432753	9.85297099479399	8.874573070656957	21.12949475874966	20.007497576456384	16.114390558545463
8.634959744777875	6.38218409074587	0.16411303098866964	4.4882435633152316	2.800831334353835	17.393118626509864	14.983905462787366	5.323968989273181	4.067820152452917	12.04070180351473	10.33874135993667	6.71332953034511	6.675087185193706	-1.0034995944917953
-12.337212366978772	-6.473222111392222	-12.378598264626234	-17.03172194696266	-9.870007969676138	-9.541795868519541	-18.23654920956886	-7.1624598219671896	-6.873872175743173	-7.676644907952282	-7.180751423444874	-12.455329622917214	-12.082667473469165	-10.03112733060718
-7.740864191066982	-8.588369947989634	3.318900591262002	-18.93867651158548	8.788198487313116	-2.1442332800021227	-4.264825076925562	-17.74567096771954	-4.1010003081377056	-5.238572693657115	4.875683201938721	0.68466265084902	2.0469136586000003	-7.474557565431132
-16.351214059466997	-6.358840972483349	3.1407212015925885	-17.335054544905887	5.183238216078992	-8.058601770575114	-4.089798105230014	-10.105440372213463	-8.308561118923656	-17.204571043693246	-13.065071523813222	1.5107311810212587	-8.756412831764003	-3.571769902278348
8.052526436913512	4.276289672663628	5.957385251397628	-0.9405912907178348	11.91718634553899	-6.30817742930545	-15.926710435256872	-1.5119975791664015	3.5544309435953676	5.716194766917053	-0.23536473498948735	27.91974286036777	8.322962357417978	10.24441938387611
-8.947641836012766	-1.1136025973273966	-7.9948928997301225	-17.922657651704736	-9.082848587310771	-9.686364978879103	-13.359771422000925	-7.035353528205516	-6.846433070057829	-0.8951523199919159	0.9164304037987083	3.2736877903770987	0.7872612590550492	-6.212043455126502
-7.644580781485874	-6.740470079109589	-11.411186578751826	-8.583183122871358	-24.780024009329736	-5.049782329842332	-16.384151279596384	-5.388212564580101	-6.626675587519326	5.573185294594921	-7.958601917659676	-8.880374604845198	-9.269923047830847	-11.642813593889674
-0.8304137785370885	-0.12515224236762307	0.6150269865674378	-7.7214738192248715	11.75679603671551	-2.648990753424294	-1.455040594877909	-7.200801524085302	0.8491043663956146	-5.391217296763045	-5.587320357604772	5.182679976084842	-2.0726614153768748	-13.768298510153231
-2.380852735257994	-3.6995848257615505	8.092448902889636	-10.52661610511836	-9.25657694143523	-6.877776950855325	-5.928727273471812	-6.551104278085011	-2.7738270641750056	-13.225409219098852	-8.966624741318498	-10.68977174466879	-11.51097396221723	-1.5148731786802714
-23.874446101691436	-17.833357027256575	-16.018322072140705	-18.455053680465046	-11.238307823131636	-10.566167065098787	-18.87296959228432	-14.803141640263217	-14.924936546601014	-2.0722286906955087	-5.066632565060691	-20.728386705060874	-7.353233138561409	-20.058209372715503
-17.672183822250187	-0.5732180919438261	-11.91369778707289	-14.599219128257106	-0.7710466073576467	-0.39868004856135464	-9.230572468578263	-10.010728866448368	-3.0433594074509585	-15.52935978495941	-16.150484910320767	-1.1343452431771337	-5.483241054767695	-2.9020427790005314
1.7630035070516052	-1.5463854262490737	0.1696840153478762	-3.558685169022912	-1.2267331808180826	5.944891435503305	2.101490228843672	-6.021025538503562	-0.45232524683388303	0.641293964908674	-3.7891005366303325	0.7350931326699315	3.2846562903901844	-5.89703275291081
0.9112041920819788	-0.6090438607943417	-4.16614931133392	0.12488103006903152	4.209388306299858	0.2619119810395583	1.2494788349889496	-6.915305412169208	-1.7234125617458171	-0.0863601878274696	5.938000495397092	0.307158027655036	4.606680944636895	4.717416445717106
0.4997095765964501	0.2542470687830625	0.4836405140150512	-9.462698498951978	2.3985890719354077	2.8459288094993433	-3.1503265725073	-2.749036827995632	2.882679212784414	-5.284988330186549	1.352989381364619	5.902817536710389	0.26502241574035285	-3.9767645027161564
2.8873468460372407	5.832089981544275	0.020711894580084322	-2.2289995960996634	1.9130825567896599	12.878286909370242	15.233019162336024	9.472266544715644	4.538649654089573	16.483242384001525	11.270794582479251	14.557874163883815	12.143802110966329	-0.4081476499167087
2.089198165092768	-1.9565348291711941	-3.632854882485901	-0.18928049895966043	-2.176489165499036	-0.6784850962729533	-17.172587620744984	-6.93514665894035	-5.482350525188404	-5.4521436206020635	2.913909743273007	-6.9332078084951885	6.921092360833374	-9.422276698644446
16.655155997699485	15.393262058184817	16.69285601795015	14.295166529135306	20.47082726031827	24.507932209552582	37.01457716019574	14.593210957820084	14.252988925748513	15.977129002047137	15.855198174155484	28.917438734257097	26.881945890997137	5.6563205181254395
1.9787282815998213	-0.04190881166813923	-2.5964326502656263	0.9667583883631007	3.267304521072066	0.09941114802755867	-4.70220689369517	-2.7822224155773503	-0.4198871681407463	-2.8013824995946117	-2.7622350303359466	9.73486246352242	3.5626111690992572	1.6136782242053296
-0.7082894101610987	-6.274554405706992	0.12067054285673891	5.842675197980586	-3.0388309689494917	-1.633400346302587	-6.575747413285967	-1.9411749483229475	-3.2598899661476586	-15.926488329951598	-6.42451602539561	-10.66712184432834	-8.208369087339543	-1.4268936594891442
20.713958219920276	15.5281786205164	10.45796717803129	-0.34540770245036984	0.12129394216390729	3.1167572720428987	8.799824803447999	10.93427179542502	13.70551007291008	-0.11377761889291789	16.19247679017497	25.955500354190804	14.190843382708128	6.7665552232257555
-7.828539979255504	-7.047672402268868	-1.022280541138712	-7.093439754901307	10.129866720667254	7.323988823096968	5.959313711456714	-4.5470990301785	-3.530877351102979	1.4218297488126752	-2.8512861706143333	-1.7744573785933673	-0.7032023476968691	0.9080516430636402
4.4198249988866305	-1.4895990649347	3.7632904840196177	-0.5040057442955832	10.239946951373742	5.273085351047422	6.538201625924298	-1.4934868631384741	0.23811907159230933	-9.16054608399036	-3.776018291958952	12.710583521537652	2.057383546822852	1.1271592757418194
-5.039022867181413	-4.562663253813127	-2.450242964115799	-2.5456640549554512	1.6656616702600375	-5.85864561891231	-7.4959909850165625	0.8577230224852808	0.8677534772400575	0.00548586360703569	10.584442293023606	9.14486445799299	2.753824659617923	0.6489751378961965
-1.704091585543315	6.570064200623063	16.24221367928017	7.155870922189338	7.469702557669016	11.417839578726838	15.210858920728608	8.885699175834533	1.430825778370186	-0.5559394290947012	-3.6685465275055815	6.929541724143008	5.4433842900834986	-1.442586550710063
3.444470184642105	6.094564493986325	13.986009470297754	1.964037586008249	14.318332028048259	16.830203756066627	9.317689074828959	9.745801583867552	13.20755774074683	17.17812793613796	18.337385728982376	10.79369751108045	1.62441558747297	6.133082516343914
-68.8288105794069	-33.463151737085674	-58.546900158590425	-62.104622218380705	-48.99969799554804	-58.86595014731631	-55.089277177593985	-45.47205443713388	-33.89422483372128	-69.77192400780754	-42.300509371952735	-57.125642382630836	-42.9582345022838	-51.79998303871772
0.1724702752169406	-1.8952358139676726	-7.055864140938552	-7.723582484734602	-0.6327527028584825	-2.0941206217404202	-8.950954442510309	-0.605657331208469	-8.135290358101559	-2.8824018132715756	0.02826718267011415	-6.113596008505927	-1.4581283115131691	7.71630063301247
-17.090260466360373	-2.267744429311818	-18.145942031737302	-13.256239714440644	-7.532317678922294	-1.8179545960054126	3.072917286737769	-18.611996471212557	-6.504852537699034	-1.2489753472571274	17.278840781428965	-1.1226589979771955	-9.015010406941693	-14.782112942623996
-70.21023375555835	-39.92872602803619	-43.3526274798264	-45.55987347370927	-64.10293224308063	-48.60602678238002	-76.09567963445221	-42.10522954799491	-49.58762989633656	-41.35972911390542	-28.05707289802273	-22.545977464952095	-39.984725323151636	-42.54662027019921
-13.704895627344095	-24.156196715649163	-29.93210851788024	-30.17391458289315	-29.774118996823567	-30.483187620107678	-51.174193922879965	-26.876088651032582	-29.236115907688376	-24.260014172728056	-31.922798225977925	-10.522937364080713	-20.46167953262843	-14.621429035181956
7.0778339665871925	5.4303780471100564	13.023957906545917	8.487729243411291	11.146165075623559	12.17085715018224	19.06387572512126	9.019716076522295	3.6191789765991724	6.745801217261333	5.83177881380303	12.569461986507232	7.028209894728519	0.3807819855795911
-0.3619336655518807	-3.8749937685110494	3.1061369869657742	2.6037269462186603	7.642527348939858	0.5300956090408012	-5.889721319607294	-5.876586757450257	5.575251767380324	-2.215028971560349	-0.07517375401924578	-1.596594345412841	2.2984431389862614	3.2805559343750237
-18.09214953105988	-3.5380727098918108	11.675141233364885	4.0404094259329435	2.1806487205838088	3.17450228127709	9.10466571979499	-3.6530291936337367	2.9851100754427002	2.4943202174063512	-4.177422894268797	3.469163327375698	-2.3855176852631756	-9.316631080671467
-10.523981546016426	12.544665695876638	1.9633742567606616	-18.091984866125365	9.238972063576147	19.560340460391117	8.64130101208451	13.768529145310275	9.35923964452383	19.99216511332257	18.0861807548436	23.494576289429887	7.752199034956811	-10.524359951096342
-6.741047029569008	-5.892328956475488	-4.559019687659068	-6.455724960652796	3.663306544877832	-5.324334310809682	-6.803818561590712	-11.27910940182493	1.5386260936690048	-3.6323285281199404	-3.6381869236032185	2.2183908251833366	5.914567843189312	-7.919649640508526
-4.335438881283893	-0.3297005997969515	5.613457452188374	-3.940526046321901	-4.737787146796294	-3.10705368760043	-4.6883433499800695	-3.289065128662805	1.8008452166981896	-0.26941319122441254	-0.2906407901910994	0.9849006181497746	3.6616424765388897	0.616580185741509
-30.790998355422897	-28.19416178380499	-39.037295022788925	-28.209506973476067	-30.71486352587311	-35.542797596542016	-48.486831192594956	-32.1128062126675	-28.585022115070025	-13.450983312282931	-24.744085681579993	-28.157183248057578	-27.58365107626975	-21.674133911822285
-6.069113160708134	1.922485970534143	-5.278620621659742	-7.268433662172762	8.291661881143822	-1.929585491882225	-1.8060717877339758	-1.3201850697187913	6.120295494261425	4.43053079179308	-2.7866652498406195	2.8705284466864094	1.912924386497009	-1.604901412400099
7.3145103118223105	10.319584473700434	10.324329945229714	10.39762741332363	6.640642450152335	12.99432483919195	13.025305699752415	12.079407939674473	5.976624391617599	10.668836266385082	3.3180716028373967	4.994080858962374	8.718989189845157	7.516290164847048
1.6859813670961559	1.1511560257898241	13.840452088007522	16.036753509957663	13.483547543183677	13.414835511259051	10.361300247558448	3.665174960406561	10.478837171635393	3.929951831684967	-7.706892112833608	-8.271786648310767	9.55704606155059	-5.279208531687726
19.37978911956056	19.50504339913016	9.402143673922598	18.05329889204827	12.745445153578638	15.718197229611002	22.767694527080863	25.33772366237738	9.780616054292086	10.567752688503257	17.116823664997582	27.663665456556192	26.32351990788734	13.820661152197474
-23.538544021497874	-17.403072107438756	-21.955921513573507	-18.835535016769647	-15.312160515133904	-6.831470147672887	-14.37955188817406	-17.226845510818936	-18.62786415041372	-10.33736437531785	-9.616562883685887	-23.854177976460313	-21.882487528920652	-17.902365632265987
-17.02517588874127	-11.06029134729336	-5.600699886379922	-6.563076030387843	-1.2718413864582474	-2.072371695361917	4.8699857578884655	-10.899197046901616	-5.74445817529536	-13.247124959169437	4.3333760151142195	-8.888989782100834	-14.358153029909179	-18.390872207216763
2.772397759597938	0.10383913622776793	14.758732552227952	-1.0099775141691114	11.034913114091427	10.388199203010233	25.012780322765302	3.6114907038016115	1.8576316791734353	1.8699353940754935	-1.8653515751928829	8.496733586085968	11.102169280279506	8.798053797978751
-8.34435306250206	-1.5704874852063435	26.463701673299102	2.8909181783487257	2.208527982118516	15.337904942616964	16.71335283370059	5.322013812647347	3.5307519459095036	-1.2431905764789362	5.165997750705425	-4.2553235664171	-0.5806755520678725	-3.154290450103224
4.436172006466638	2.8774154535512952	16.82786436902888	8.374420285029021	24.56464627698472	19.09340301047056	8.470183197439498	11.666484031870871	18.388456174998772	6.330913814329621	-8.05392141806064	18.132774268732163	4.145907343260634	3.8648264851730367
12.412261536739502	16.24689433972538	2.164553632548042	6.416142643359932	-3.6149140302345493	10.614405732067924	1.9950440140152763	14.180239922529214	11.956756469292984	14.574527454719775	12.0112663197346	30.0668853512828	13.794794644730503	19.362777946340188
-9.718816025339475	-4.823219141592733	-8.353794930819271	-7.912998500732633	-7.038664094932353	-3.314547055629338	-1.656797610459214	-5.779631869522943	-6.051750712808598	-9.795657719289974	-2.580467400531144	-0.8919263709127526	-1.9796397731206707	-1.621722160998244
1.5236548207173617	5.897110223266588	-5.872822530444314	-2.3497031203680687	-2.479502090250538	20.667064746922275	17.31005960261327	10.949650035366549	-2.306572527686108	19.239953132903306	29.444460889194	8.947012355525278	4.242760118572538	4.532622004160634
-13.825639191212403	-12.116713574676655	-14.158481321237382	-10.856717170396744	-1.9846155815157802	-5.154281761485748	-4.620840704239531	-9.00978525450501	-8.044534256041063	-11.871992252209543	-8.51148549967586	-14.956938837353992	-12.832381318538031	-6.135324081269872
-11.00902629118726	-5.749025936937291	3.4998847743509303	-3.792743917553029	11.97408479726689	2.976809235239924	6.992748062118781	-2.7738915490093037	3.345677403496794	0.2224680610540592	10.310065440959244	2.035416028732961	-5.328638550345622	4.688375614465149
-2.916526476476196	-1.9250693667385754	-19.979633588918887	-10.758076193297804	-18.99396182517925	-15.801985113907694	-34.408410796272186	-12.779000952766335	-16.976453064773086	13.441036555359599	14.84455079938631	15.432122900961858	3.1743635716007566	-14.70934938627019
-9.07657602304205	0.8430641260528606	-12.377176075807052	-4.934616676529785	-27.963013409681157	-3.3391592991798373	-0.986901574440529	2.5345962047946373	-21.10786066383323	-16.682192334127343	-2.8162909621781154	-15.288400422541391	-8.144818622364987	-10.843405425320483
-0.26633905352578746	4.090124023563152	7.423569525443031	7.456854316500206	5.40351231705429	3.739565001106853	7.008039430021945	1.7005993909925945	7.0674347629873	10.590576026105154	1.330475857091828	8.876852187201186	1.1874708739811914	5.827874340107663
12.00115230410587	13.829554005824109	15.992916371262602	10.441785676573723	19.126691221944892	12.398371216185216	12.075423337781626	11.324496989306258	16.352973748543807	6.604088054055846	10.485104095896569	22.810603975990116	12.840217110650396	17.91761558889136
6.412973619601073	17.91529498610637	12.21191875650997	8.303889891338576	0.8113890670312993	20.746604883362014	16.464953655560645	16.19805613434725	11.36507049869777	9.25798659676593	-1.121776344591724	10.742141756672622	6.593684574916405	13.541756670813086
2.44396339574917	-0.03854563016739866	3.027602487534476	4.671919894706927	-1.3570925426584286	7.532060618303175	18.61812197489321	5.301940958084905	-7.58375410903625	-2.38809131906775	14.681596951876564	2.891873562997023	2.4713503105564185	0.6456578261909816
9.939691302791584	1.2170132043495137	1.476412863420232	6.04988187583111	9.628944473635395	4.948403730173609	4.151064008567769	3.2238884805508885	5.277092687175117	7.68118137127899	0.6493188474728893	5.504916581387589	1.9638661863479587	7.089749109268666
-17.383565501503387	-15.2603034162991	-15.40666114556686	-17.411713647153295	-18.478870286901508	-20.50216374682389	-22.1432971810157	-10.669824600608159	-19.282453054426348	-8.149387501598119	9.364072545198741	-20.53791670824724	-11.41338072094787	-11.552546016239212
-0.43677699948530363	0.45458565025784864	12.221279715073697	1.8007600641543369	12.696500466614292	6.054418771763675	1.01445410706001	-4.099247360441865	8.621997428401217	-1.583437157077907	-1.1023574447674753	-1.9993336274561357	-2.4766144261392817	1.4716111852918836
-10.76094466080159	-6.807162480449513	-4.744942978249784	-11.357620647538711	-7.496040414749874	-2.0409719680262652	-5.009999780267147	-9.119123793191957	-10.139340657319758	-7.366696101997202	-5.4648491311100145	-3.429431757920983	-2.561155808488017	-7.964077605320291
12.477574685012797	5.8854830518181265	14.39493273120417	9.692919243136771	5.271186111410229	18.409436605640582	17.554427314374273	8.105374354916698	8.077806249981835	6.288877358602583	9.607566333251675	5.2038626759586695	2.5895042826666432	3.7062858621748513
10.91592913161231	17.673004388453318	23.723325047087087	28.96448982582116	41.24181620253217	34.03518776417352	34.22575647627709	22.177473257387824	21.137521556275846	22.144266959020445	25.405387397638155	28.743868206435575	32.58115508428495	27.886833015966744
-15.31346087101623	-9.655967220929602	-2.8865819252655083	-7.916717869212046	5.021010606984341	-8.367373603553743	-5.2700514942321055	-19.237810368684258	-0.8246567723460546	-0.9423477618375238	-13.985056271891786	-2.211779768645941	-7.034457654229521	-6.642307664906591
-4.207757323512688	-8.606256196220729	5.0728800503094185	-0.15459295562898456	16.177017862503355	5.88120922045426	2.317095662356164	-2.089214525227189	2.278127725729364	-0.7527580767363131	4.470694591165818	8.143157769923866	4.660317785832115	-9.04353024884258
15.265951846176424	8.278114627679981	5.414063951893974	10.6158375190198	37.07981114748575	8.716180335740136	11.51753584882106	11.505588944632551	14.095998778001132	19.47997893805971	27.311564159609397	20.931446053394716	26.374150598493518	11.632393170295861
-9.613936823205693	-12.728341898146143	15.0030716462426	-7.3988857715285485	9.623647429583793	0.8753828417410087	-5.807577342970293	-5.63224594109218	3.600695365680775	-3.1068693682558752	3.6665552873278355	-20.823388689433123	-11.797107366757883	-2.9592135563198094
-4.812127465901749	-6.940974571043313	-7.965877815984766	-2.601414159515252	0.6767056896192976	-4.699598785880892	0.23992447794785818	-5.086800710016453	-5.1149367012678555	2.8206090257684626	-6.266151139255913	0.6689433673843556	2.073796877884572	1.4617424093989535
-3.996303684365008	4.463782483654516	13.891667572698887	8.73052459979716	-8.967337860254565	19.833862965001718	19.53388706367929	5.179696240157892	7.656118780361728	19.709933510349387	5.40751187965524	7.862150394296691	19.35144492847902	-3.031027752821624
-6.59863339694806	-3.610588318486129	9.198829886070218	-2.637734662004423	13.942662363871207	1.8273151361286575	-0.5500802415117	-4.812741504027928	0.13198522915628572	0.1127544580664694	6.60392894534534	-6.538557164529231	-8.779803031830557	-0.77535719626821
7.1577750855841344	3.3052346667695462	1.8647363917059891	7.015261885726441	-3.970370584189364	6.942629949588982	4.321595475338648	7.573454210648374	4.586086621276903	8.539466367227917	-1.3479332372347759	4.623141605315472	0.7493752224860731	4.534793921205068
-0.18962464645035051	-6.734570414299261	-1.7241185926997675	-5.387902482168659	-6.870301848428216	-2.2322295284159295	-9.119939531925231	-4.448883417558293	-4.675287110831622	-1.0410170285061748	-10.08948020789841	-5.975461735181518	-7.884578649548243	-4.2473063139883
-17.33805040942678	-11.713895954686759	19.98379728291347	2.7788476756727585	14.455160426017736	9.020970353414505	3.7637544533270026	-6.012667389321907	-4.688971502490964	-5.8216931261223115	2.5496127363094674	-15.597069678937736	-24.266573743440365	-9.83123689784305
7.446048227480079	1.6669470533854056	16.045548282096473	17.345651419041335	25.111891564453718	17.704168773307636	29.55710139901615	11.141713658424308	11.622860995866773	30.127684119813708	28.822974734492888	13.253868813844504	19.521436534378612	15.004183253443514
-17.328314353903547	-0.8791132093952059	-7.66670085891326	-21.695293835628636	-11.169277876352986	5.474575878684453	-17.186951483504657	-7.016436602663557	-2.293035970634731	-7.913663114811024	-5.927789754496756	-0.9945096783463436	0.9466773364627361	-12.895162965958837
-12.512085574489856	-10.43051311847029	-6.711362204103268	-10.408072935207603	-2.6556728027038905	-10.595390795299224	-22.25490071501547	-8.467957847813494	0.2120346840399866	0.28597174350843774	-8.313348882126757	-12.41693983207641	-14.43043365032661	-4.674382352273626
-5.89008974720825	-8.057746497780533	12.403107638732394	-5.436797447047422	17.014468688419594	11.684542055072614	1.736057336748336	-0.6795139364613467	7.305657167852681	-0.6585218352048196	-2.030260649544299	9.932329343714612	6.463360476853054	1.1074921563416162
-8.563714850744926	-14.32705655689192	-2.878170741352972	-15.997032974006316	8.022452051036302	-5.324601698587629	6.3175662471444545	-22.964675733750003	-8.795830778075203	-16.518940244216644	8.645444297705488	-19.623022645429984	-9.358584503058442	-10.632657339500286
-19.897073469698615	-11.735035190775767	-9.950261599868584	-15.608941840947972	-13.324568864714102	-21.331429490762527	-36.75329792214651	-18.636514528759193	-15.531460232553197	-18.141615445326877	-21.31310439793084	-13.93641565096384	-14.248949808318919	-19.217487867574228
-6.211613041626971	1.180914018379527	-10.988367125266612	-4.974317239087932	-7.654859577472713	-10.631806423830923	-15.596201732946417	-5.420029685326069	-7.51024078467282	-3.347396531905179	-6.684065516238208	0.667225910342276	-0.07261957721881492	-4.449215967606896
-23.111864087055935	-14.412454137265275	-9.738525845812745	-21.379164347138243	-9.652518056213125	-11.629116244338462	-29.48254559574213	-19.711061420284302	-7.967213316608967	1.7815141282329883	-4.469963449492168	-25.168606792975115	-15.214897313126446	-15.13071146392383
-2.938068657910489	7.349719304025091	10.035590650834983	-2.3359879332319666	5.200262588600656	5.996253310615412	3.027256448098139	7.54571028612011	8.58157442431489	10.137848815802075	7.2862617216945615	21.15006571155005	8.917911968513845	4.968779909111149
-13.13807902589524	-3.258537906690032	-14.467262052554121	-17.40469196523515	-9.727372855521475	-0.3482767121050506	-8.223903163718592	-6.782846120847262	-5.291388480636447	-2.8033651194501283	5.359520557499024	-0.026283753147123834	-0.44209882155926744	-8.926468329296565
-0.5889608044372235	-1.1324472667536718	-2.1817426512578466	-6.717120623354874	-8.76363784754617	-1.4166693529389192	1.692140357024285	-0.7834614431459761	-2.490194452979689	2.289980554141809	3.019180547663508	3.632161506590814	6.6877094754187505	0.049306814651516075
0.46543922006932265	-0.08600018061286427	-14.790013039973852	-4.571493975111133	1.8197098162024337	-4.651616689079743	-15.638702061622865	-4.432725742756881	7.740487910699171	-6.592012282554876	0.24429796375330395	-5.6672755995899715	6.105037829899207	-3.3178692274867396
-3.9090288135652216	-5.765482173875671	0.8102796305750722	1.5879056548461572	1.1759499878270558	6.497703721292932	-1.3883353869221842	-5.917302286290473	-8.39016622984988	-1.0413732922493633	2.643542163575305	-4.133391466558254	-1.112869506122037	-8.702665120555631
-1.6422134369728933	0.23627850578542306	1.2847269924138485	-2.306860469277311	3.3503307802898536	-2.2976728223867204	-3.440477158257946	-0.3561817867479665	-1.6383708344268255	-2.00350790083312	-3.2499467100636195	-2.5134631453299576	-1.8482632355220454	0.8565891598054531
4.8899117649098365	2.652053649418451	-0.42880283694789	5.046797669658389	10.535751885672955	12.781027006802134	9.267291743597598	2.8512203984254447	3.27406601734347	4.752041378194438	9.289604976773685	17.759753775675346	13.997265515840633	-3.197087476700478
-10.316602551418642	0.16572636753989528	-9.381571726296755	-10.8036934078842	-11.662207889937767	-3.289173239287596	-5.618396345543098	-3.135535375795829	-7.888183338808667	-6.3912087342225945	-3.8140360942499774	-5.163434377199525	-8.38144607439157	-2.1307294023938224
3.8674656903184506	3.907974222820497	-7.591590985327634	-0.6485891355965034	5.138543187274859	8.899616058342033	7.6374961700873705	2.5908755976034086	0.31047156521050745	18.039777927308833	10.687167625358184	10.699285625466482	2.421278433503237	0.9618613808759533
-26.72830721113032	-13.620996170143556	-12.975411436879677	-31.84039955118759	-2.4602454376038994	-19.7042914690436	-21.10436800152591	-23.560240747118893	-12.274142017220603	-17.440440948162536	-32.19747469046245	-4.146906800796063	-20.60978451315632	-19.628827338443894
-16.213136465487324	-6.927542730780703	-6.3813166254920395	-7.134769027552613	-7.879875915115139	-3.1892911541647555	-8.960492202034033	-2.7062105031413743	-9.41915896053611	-3.37906376217621	-5.142011518369877	-6.172830536658869	-5.81617044869422	-3.1253400051741678
6.816074317660977	1.3016429084549643	11.90748851728726	2.352664747681954	10.779480185533508	12.311634870128433	4.502594166406816	8.729292134919362	9.824484527929114	15.745487519638974	8.364395498169412	16.429969931564585	11.523099132805315	5.59905780249674
-11.5696119664122	3.7086768258871605	3.326728332582331	-6.863503513062275	-0.4619502294657368	10.328809209934677	2.5086508982227618	-2.0295759698763804	-1.9817404692261555	9.714403347138168	-0.24948926387842155	1.6491654200061117	3.5628077697035043	-4.006045623963483
-4.970931154899293	-2.3066625783296724	6.854140579196157	0.36468895398477036	12.18889627817134	8.085322702097864	3.4176586719892503	-11.231509713949226	7.056751064378409	2.18612711789682	8.02534496730638	5.446272870547729	4.278047098092037	-0.8419386957189091
-0.9327255810913306	-1.0656612274893502	11.504069003986954	-11.907749182917094	16.53256665817822	1.1427534765481322	4.476727008483161	-8.971918430265823	-3.4873900655314696	-7.088868320039906	23.83973667558275	2.1446008909114553	-0.5994401792599724	-4.451103395176552
-9.52532807631277	-11.438133214901361	-7.561588976118753	-0.3830885154667457	4.718454709262542	14.091687978034866	0.4287679367126676	-6.408513278188755	-9.536923378278294	10.300242660189067	-0.43773153718223023	-8.037949645835154	-1.6531384614171982	-8.593639709934196
-8.695544604512875	0.17850572575752743	-12.189415398197111	-7.207625797751597	-9.524146167665615	-4.395196065805016	-4.262843606852127	-6.436040281457983	-5.11718071881704	-4.577558485659426	3.4380426031995657	9.793410518163817	6.192094068563108	-1.5355801591043938
-13.251737606657443	-18.170485943866787	3.427510504102869	-6.353142494870869	12.965748283124219	3.530798496000901	6.846888664395622	-4.220831825761528	-0.20219827239018404	3.007525010242984	-0.004134710914076207	-9.490042659170525	-3.3797048747171012	-2.1235431385254757
3.7072810142955186	5.678561897436598	-4.369870818719205	-1.244598764857022	-13.059315723630624	-4.2572235332809125	4.802034300419289	0.5285167552934057	-3.556678654605636	-2.1894325285251437	-7.691259631357405	-10.067746276148126	-5.8536376568110935	-2.655258298098614
-11.052875205505675	-5.479048869732606	-9.53026206611335	-4.063938578229127	-10.668081708221434	-3.1133109634160476	-8.771853747072456	-3.290831902978209	-7.260821246535696	-9.50378941738165	-12.997030581331504	0.9813722348633828	-3.434957393338054	-9.522294333688608
-0.9627191148432666	-4.109972838650707	-4.987518480382024	-2.928996439000196	-5.26002216570061	-5.155482874718015	-6.027777789852156	-9.69284161284955	-7.411033505954012	-6.146480583037899	-8.780100026488112	5.000613564779704	3.610232617583721	-0.13496707697931526
0.44161816588452024	-7.280849825682509	11.607773248418798	1.7139282861280054	6.958665197425116	3.312432540162109	2.2393883744662046	5.234570423883538	-0.15638246693750485	-8.32693124336428	1.175923392938679	-6.143658279325956	-2.559474740764227	0.5241903366988584
-9.316602104698651	-3.021969239119639	2.1510438355041024	2.75628356141309	2.860570573800269	13.603023234212639	5.305359411173626	-4.585173634424549	-5.1011067623047275	-6.780624733134141	1.143752911388514	-16.92057927705543	2.9595199749465353	-4.468154310502964
0.46116555604950743	6.012443376954905	6.256174078956363	4.689009526498403	1.5207581192388842	-1.1076235315828085	-7.656091060197673	0.5592574847347156	5.101006904548095	5.957267790264195	-6.8164960819599605	3.57247647586537	-0.777703313911192	5.554693737336105
12.315252063704175	1.899569431949806	5.053222466352431	2.1879584627150033	10.84366007942855	2.4875845835468384	4.17498837806985	3.6228532788967764	1.8005380121756	-18.36487192115133	-30.68730264530722	-2.2964233338405347	2.000711286657042	12.799144599757497
12.011670156899957	1.8870803532298892	-5.924327602887238	8.223146141538082	3.202832927776601	10.597658492644749	6.238120890450024	0.8681945232612893	-3.116909542354554	8.203050413258174	5.742131778006783	3.2502668527161855	26.344700404772812	10.563994243134301
8.337756739668109	12.204355122868266	8.32287943553925	4.006844866008616	-10.880048558213414	-2.3467910616444936	-3.2333865219217937	5.115294556245783	3.4259048870989965	-1.7086791001287027	-8.597813099163444	7.745160578572277	7.955486878156684	3.128323050216814
-1.0244448023732031	16.405900173691446	-5.698099069735205	-5.447204681801909	-10.261325418295245	7.008152027348594	13.722913420639928	13.934874160501721	-9.9919901846308	-6.1024649325979095	19.36739228573644	10.130818512907249	21.151999382050562	0.9682594600036426
0.47003502804296093	3.2831240415613854	3.123896332790828	2.3018126974463433	5.902244821540362	-4.032545577061799	5.018095079546617	-0.11874735342758302	1.0472815223625065	2.258507159725282	-5.141153661689553	-7.827111867628303	-0.9744527394364717	0.7436462703305341
-1.6291100763441873	-2.6016019335471894	-7.392906243491245	8.160367987904754	-21.692921595996584	-2.239465490865813	-1.4766497567814312	-3.2980904398502275	-10.974013629614307	-5.060831322628999	-9.42330824281358	-1.715116055957378	-3.8026845347093805	-8.315009966191067
4.857060742522397	4.25692555522437	4.5720973581676905	-1.4513217810527783	2.428553715017875	4.343022605712747	6.004822020870981	3.1014555043211156	0.3532723602739548	-0.17094344136311124	9.557511802826573	8.465867914330953	1.1619184948439234	2.822631616461354
-2.858476737998657	-10.926717544727168	-4.725022194966985	-10.594768674422644	-0.8250253720424269	-7.099940987683711	-10.014068221211735	-7.038188839043114	-4.116011796577833	-10.105881862638018	-7.502787929637979	-10.052045996116101	-8.599093800129843	-5.795509582085852
7.196769007379578	10.097516741288832	6.849262538552457	2.1265500987302777	0.8800573302894448	14.275589195607294	9.786542466554698	1.931241139477773	1.1952997237116756	-0.025204909582264873	-3.2119341096686504	-1.4744881572165975	6.450129678026075	1.4084162866515568
-15.010590722233943	-12.302076780718458	-9.540567661250572	-9.18109756564054	-0.1864078007286635	-10.415991632118196	-12.598464056474088	-12.157644673755811	-10.784634806710965	-8.00160268067452	-8.403226422690121	-12.837385990524826	-0.3454064005268496	-7.635239573400449
2.8254132917759316	1.223723932753176	11.680843451172478	3.9823862835077346	18.636967021823565	5.08647991919063	3.191095816390806	-1.1653020939137886	11.28832824513431	-5.247313553769812	14.863979778871881	11.219446467321815	3.2631419985536696	-1.8326572266492671
-9.593511271237707	-7.367538183139943	1.2261320504583209	-3.2020730823196337	-7.298242131913651	-0.019697756703706732	-6.875704396708803	-2.616253111464263	-8.223332040782834	-5.243253741347794	8.670264817600085	-7.98162452107977	-0.9709003837721606	2.265036409430203
-13.564898974090248	-6.865165913033341	-14.552576263903669	-12.639242053903416	-14.644054632428945	-13.84935766811414	-17.735933806153955	-13.293177705490956	-7.258078557193708	-10.204856944089299	-7.937624185840855	-1.4484570215524044	-4.923036972062499	-13.156297278082913
3.5455481062378977	8.835415205638727	14.730524399673397	7.069035182258264	-10.155425831332487	15.880992109003614	7.773462709415133	9.149175218866201	-0.8149522356728702	-3.637002415911545	-7.933876287461334	-3.5518145803755155	10.148278893578894	-3.3426228958902318
-15.060534482994097	-15.286430997883931	-7.383511997222642	-18.167000694084997	-6.031381785847196	-6.828715578343874	-15.152798865494146	-15.364188419913923	-10.735612424889107	-12.91202054327981	-10.126168786178148	-13.112932609096253	-7.629186363852493	-5.509122405405745
-16.823155267986607	-24.205684843630195	-10.628975604099237	-11.055910862433226	-0.10878547022117968	-8.348108171458989	1.0544747110444812	-10.6137570607332	-35.779695484909446	-35.286730164409555	-7.893087883672742	-33.386555854181296	-16.567922945828876	-12.916642941752766
-16.60709070251934	-17.81435580105461	-12.980520335155832	-24.733058871181886	0.5448937359894697	-11.608501631595358	-20.548806868763123	-20.41589645736779	-17.104084730782095	-9.814640857773401	-44.90297008498426	-5.432322861337905	-17.289592610747082	-0.7408830172154419
-4.4863482572966396	-4.249122307342766	10.134957128582856	1.8546645356895883	-20.10032492752774	-5.093894908866618	-12.940364035577433	-8.395231995442881	0.7611618262956492	-29.366819587389887	-3.550060179675526	-18.78631327547098	-6.471794513759291	-14.822143522427787
-28.09104835002631	-24.598690504140706	0.4391724810989726	-17.937147727314095	-15.92318092641681	-20.858193191625343	-18.426694438859872	-12.397354681812685	-21.322717770483845	-15.055291903637869	-36.428571422900234	-10.910718951954326	-17.38085953986364	-5.230477384178928
1.921052699668057	-1.4450455226161327	8.208243707492647	10.841060781074225	3.1756098177471923	7.7735690488396285	10.224952208875122	0.4261154240342385	-8.730939783092332	7.259031128923269	-19.356706601423202	2.229961503145306	2.9678318804262416	0.01757596800461864
10.257686072361054	9.614885449644513	8.041736189880435	7.915905438505242	1.3831455789275833	6.447904558171011	1.9063404578847831	9.259152215859945	4.143454446315726	1.4210003865116347	2.6004691840482015	4.717681630849176	5.985047114946175	2.142652188894165
-3.7480811634033264	-0.9038905191686027	-13.09132035672215	-5.341105559216722	-4.286499619094722	-1.998984653821498	-7.048555127998434	-11.083364997293867	-8.746564080472664	-2.947610417441279	-8.499524235954285	3.3715886601557568	1.0770307925720704	-15.67684080914358
-11.658092242308395	-13.317714034240478	-17.674572829976402	-19.81212761325287	-16.623962161415005	-8.916400324547999	-17.349485828954403	-11.44492554685754	-26.21129006006578	-5.695750947332821	-4.62845773536434	-0.5694176694112602	1.814705154479556	-12.114024651762438
-3.5385462399840493	-4.239572894259362	16.167427991856897	5.246061090766346	12.2600675581505	15.332491056674737	20.880213887995495	-5.8473579051392965	6.416227671787837	11.96880673238025	-1.1699382370237754	-18.60885188051548	0.5382657453449795	-8.508125618121614
-0.40314180071018296	4.5011489799758	13.224317426275574	6.912653151535783	13.841697749011486	16.16884348401303	25.013855420696068	6.863284070751777	14.231718589117769	9.323515231357863	26.96391410827071	9.680608263903407	15.479793023902767	1.9948149332114922
-6.556925960913097	-4.090409338836512	0.7619564716777117	-25.282296099749573	-7.653353578978551	-5.886633465582886	-4.319432389342741	-7.869835725848493	-3.198324550483222	-18.44096959265053	-8.368546644111072	-10.239056054729168	-16.066848255225935	-6.73924317091872
9.942066657703002	-3.1027175807041405	-1.7143024052685754	-10.77394679903467	0.4862747579185471	4.368784754906737	-1.1381224718489293	-2.0978375368287754	2.4057043733334162	3.1424323894830124	-3.950748941839513	-2.297438891475004	-4.040603661923831	-1.1023785314168721
-19.949933980385634	-7.65016587462365	-5.671282113159956	-9.444468958706123	3.140168142348502	-2.7510328363468157	3.448046906014316	-11.992253353425331	-11.757576399629501	2.886156754593311	-13.226001382047155	-15.134354442017823	-12.215631437845055	-9.171009962632588
-37.89308308994413	-29.289349820883157	-37.57605019006326	-41.57049267148139	-22.80364948053543	-29.204215382893057	-57.96849971783507	-31.47527587004768	-26.723684756356423	-15.657680833339626	-8.963822541116109	-26.742192360016684	-21.13250665857961	-32.922138436712515
6.3980038127329975	8.315151659490567	-5.506368273266667	-2.178506179267582	-8.763320498761182	2.979618706520241	-6.458854599393013	4.485481874705502	-0.975165833774429	-2.612727829185261	-2.2021101506169245	-2.8135023674780903	-3.7747663058200986	-1.0190837483572217
-3.4183496264545075	-11.528334670263416	2.7684427884093905	-1.9825981012869205	8.529656052472026	4.255412299961625	1.4454503863853891	-7.854341824490388	-5.1482027827467505	-5.167202129396861	1.2616800332164053	-11.243830569462954	-5.511701422389388	4.122487087498659
-1.2911768979898066	0.13063380216369685	3.0352014882815506	6.1112165770030815	0.8392628528844781	4.701639161048856	5.86075353168672	5.658090434503092	2.9838611838034734	8.03887788430058	9.561772137077574	-1.5285240421888708	4.93753065835175	3.5167198528022645
1.7335085345574357	5.485641350426542	2.1987213679757325	-8.907288313481097	1.6492688746403898	2.767556506410447	-5.1208124676032964	1.6645095925442799	3.6719101335028475	1.6606461271585367	5.3494945778272935	11.973930369366565	12.430742959317604	1.246966446416851
-9.393195301012323	-6.678359342156519	-2.4690100626604026	-9.132361997365894	1.8914633181317138	11.850005108120895	7.931144958894254	-9.866500435728828	-7.507427942790179	14.686177737561534	5.596896270721603	-5.4715585964536695	6.42614823530415	-10.565581085155488
-12.15373591188204	-10.805549665914711	-4.0869610978357045	-8.419564492171448	-5.060657569326592	-8.205092303646166	-5.166704671580112	-10.540656726541728	-4.091457148916192	-11.831922315880824	-10.592932258983636	-6.296226178854704	-6.0765381921005766	-2.1245426226111057
8.796361891742242	7.084096327340436	1.2055143935944967	-3.979720325277388	-5.5029126213006485	-25.16685287476855	-19.595745244889876	-3.3268124725463353	2.3782587970716413	-20.91605528174421	-5.436509558665165	14.514343268557905	0.6791002755255756	4.032466132671645
11.339182801743405	5.50637789953752	8.943230817776433	8.553417803702102	1.8827385712750973	12.710666241549507	16.541109988044905	13.562289870992105	-1.182934950335052	16.869031965885505	15.783733667680613	14.152995000953329	10.335312869209998	0.0314761638583271
-8.885632501178259	1.5372801229072848	-6.30537707188113	-14.627288591404527	-8.253937805790892	-3.9474530379004356	-7.179357648003762	-0.6055970137099047	-1.0943407786614314	5.786073243624995	-3.3684981695526637	-1.1543982711570064	-2.9032365228866954	-3.16297817962325
-5.8851340078163945	0.27334385523223126	-15.40587862332318	-9.201444518312236	-11.784612575695405	-14.317863728844735	-14.662790191832137	-4.536639030939861	-14.284497708959918	-20.600242018556248	-4.46408209137711	-2.2430785740289965	0.7204655222350803	-7.055365147916888
-14.283868287604305	-17.54861927209488	2.4064706167488454	-19.368121621765656	6.268260219811229	-3.972568879596191	12.631006214354567	-9.951045069448387	-8.342197765289887	-7.715812891765748	4.318251186157616	-11.901434376944037	-3.578150955524936	-7.986850004842624
4.23003469382899	-2.350571871561817	2.1481052882151443	-1.0764267253153073	-3.7312523300991556	4.5823257637944055	2.69134713547486	-4.660016579582111	-3.6355554604717084	-3.73515349257572	-6.470284690202226	-10.817093609130477	3.3247742880502855	-2.40869380957115
0.949099029939267	8.000222485682132	1.5194074022620618	5.565269542815281	-5.877687389443419	8.802349964751103	7.310467447078859	3.9222816243681824	2.1852227137346927	-2.2649894729200626	4.508642075645284	13.761823182796059	2.742656880326411	-3.699705539474355
2.1325178426585145	-5.078789223801808	8.919027244054082	7.198714610537582	0.5827329407194395	13.836504428601133	32.5824067179792	-0.9719631654454298	-8.05422126925604	17.594721812203346	6.405195972433175	-9.675013818052491	5.967689738560339	-4.554641466554518
-10.891522883410389	-4.36697186535047	-9.418690222636076	7.6807862213792815	-15.910730763060181	2.0032858167495973	9.79615193118921	0.05799878325423343	-11.430407391687869	1.793858639392492	2.3969313428822803	-5.511843656733622	2.3131435614006017	-15.397439002390657
-9.384661390725384	-6.006699543169681	-8.17157205242246	-6.752606716437541	-3.763188305947184	-4.471648359825793	-5.390955689740977	-3.214959129972963	-4.626501586337471	5.014229137075875	-8.727771233870223	-4.1280188386259775	-9.061803749954533	-2.621351125742752
8.374551959073779	1.756008721579064	1.9991824506145106	10.390759813114874	1.2414197374533271	6.435249224337373	9.167362192518201	3.691431631832377	2.630981920645327	10.059008422314475	0.8156042869694259	12.621169088350088	12.02239538885096	-0.4100619445436854
16.932453024574038	-0.18964083205024793	0.32401124156941885	5.545585334206855	1.1977414425400985	-16.991366970333374	-20.85543651577455	-4.3811984521436305	4.226323580379782	-30.521136088758336	-41.75941348512305	4.9915570011048445	-10.855279887941187	10.165182933164262
7.222285807347701	-0.5500530026831136	3.4434287463015134	-0.5941604927275332	-0.18620603065724523	1.684220186796799	-0.8600655341328999	2.0206722344604433	-1.0078154846562009	11.281932656604178	-6.433229514920496	1.629856404583505	5.754369336895855	0.06788025199576742
-10.814268872600085	-11.240806875967841	-21.426357203149113	-27.259827967293507	-24.320484490237636	-3.0749758730634653	-17.358791575974795	-15.77620778144256	-22.68662638546312	-8.608468118542946	-2.311592142705145	-10.080922325274997	-6.17197097652551	-8.131859738218463
-32.58541565445471	-20.989482464505564	-21.6743211305089	-22.68550674928983	-27.37273051589136	-10.476194403865376	-4.3989230762312905	-26.626224274716147	-23.724032087606773	-7.231400648089191	-0.8995734035141627	-27.02820735088882	-18.85178369314544	-32.15487935813424
-1.0291183402314392	5.874284475425433	-4.88267101387424	1.003776138239415	-9.56399815937404	-0.487060201090333	4.57141696226405	-6.2783301469848	-0.292796422318506	-8.391520986610303	9.189453523187147	13.037426140279084	4.680152103520321	-10.785855364208818
6.332359652303641	5.739408796589489	-2.875859746301346	-0.12405385697574421	7.329917195835958	-1.587225938323634	5.955172134068369	-7.20838380493023	0.37358682910216934	1.607460636042128	22.05203564764379	12.332303914813243	0.3587322820139275	-2.3789923252168164
3.8835126387563954	3.876670042520421	-1.8951133032995913	-0.8714388853496465	-10.208126411246308	-5.786688856027208	-1.0407651884563625	-5.061752656843075	-1.1525726906683087	-2.1845828174825757	3.695915748883517	1.8370251552634373	1.8331090304957722	-3.003653438935708
-6.052204534684081	2.9679989594471468	-4.595681658100223	-11.7109936198652	0.9005462166942114	-0.6988310274569145	-1.8512116344921825	-3.7930746200409766	-6.187473585851215	-10.753289652859129	5.346010379916129	3.6380146798829647	-3.671642965138124	-4.828823832724365
-7.900698882252396	-6.5047358160015545	-39.608176672430666	-35.40404247216241	-29.244538671459924	-26.518903317247833	-49.1468600716368	-13.059310241620798	-19.84565255245248	-1.8945476823572958	-19.30287332695566	7.256927206602281	6.380758996281241	0.8579827171719673
-6.427684908213975	-10.914644254826902	-13.045893987154209	-10.682427344891114	-0.7239547503680744	-2.7028382971253415	-8.961373471511125	-3.773307428471638	-6.557773401241192	-2.7531729468339154	-0.5865767588040071	-2.3486383090872005	-1.1394018016789207	6.08217368382559
-26.879249721604044	-18.905579244177893	-17.88129275468692	-22.95824981245176	1.1891438020716154	-8.051190807421358	-14.343192496936801	-13.209637298001958	-0.8694221192312674	-7.80499833152106	1.972748791380985	-0.4285490181983415	-11.810586035340572	-7.251502045953123
-8.946984221500394	1.7371198655746083	1.024736920515322	-7.866991020389828	2.0264071213064154	5.939355488412317	7.119230682339013	-2.658080210578718	-4.691382576863602	1.3775987816031665	5.318135733244391	3.9197053887231883	3.0206712486203595	-5.294215532153766
-1.0035519732981995	5.050810802166304	5.951739835370602	12.801848029052463	9.361695914311504	8.879396480994092	13.765868975042578	6.170157550304659	3.8603647838649664	-0.28956102784385923	11.577645238164951	-2.572643022460536	3.510639132062813	4.685635670795692
12.914548137076766	-5.852685484084462	16.640906130588547	24.165725124157426	9.526317238229018	15.73729789982477	20.943521488237376	-0.13227600606020773	11.037552527957256	0.7292133806455608	2.8160136730685132	1.6172884864975496	2.073650702291778	2.474139151420363
-12.27042818344101	-24.05153450425608	-6.144491607898456	-8.073678946327004	-2.533373679073157	-1.5431720626452918	-2.977695809860354	-15.704872112314572	-19.304153089052733	4.7527843688003975	2.2243057477706745	-2.784142550481663	-11.275594943000014	-11.066622333165297
2.8066742926821617	5.642525306611549	1.2472935744954927	0.6903473766303141	10.171386410686223	11.40116242178511	19.281766117570523	-0.9374049567604686	-7.558038963422805	-0.864765840527408	8.448685676448974	-3.436420153100309	1.3533341629479436	-1.5469082890913362
-14.691277608882327	-12.666489994370083	-1.5370929028911384	-9.494429859855153	8.06027748028618	-2.8301980782751373	-7.879974783382807	-8.568209691570715	2.1430986479558416	-8.97060767340898	-5.753859579993874	-9.527234064875246	-4.619290621199582	-13.050561891671775
-9.03105399994007	-4.796778587111452	-2.463952723389838	-4.990964010647836	-1.5121052175960015	-1.1675602264384302	-3.308164028376373	-8.133559195825795	-3.929404160111051	-9.580275834475026	-1.3041106571371406	-6.021238653418774	-7.171375675289559	-8.316953080632874
-8.209321310583904	-8.72738599344957	0.008315904461690886	-11.990356343195202	-1.21613688466114	0.9632033946987776	-0.46811136860204694	-2.7045815318908475	-6.8921496418536465	-11.461674388588737	-0.353536943819007	9.041821317984473	4.1195286721636135	7.300630303194512
-12.566006638327133	-13.609759292279211	-1.733431175881605	-18.560625177612526	0.9591610970112798	-2.584863835323966	-1.8898647943563016	-7.03158689903327	-14.953859922027913	-1.4332775091079148	-3.0519006015835823	-7.911552116524052	1.9564499727807112	-3.3941099470531766
-0.384718383179973	1.7932398509995895	7.605633965389828	10.749870516207508	3.441350050655906	7.997442115780704	8.507593347874836	3.5128761840201355	5.374142813824606	2.603120699986027	0.41686769122166756	7.07204394482949	3.240176836568159	0.5745847288409217
3.307345200372601	-2.1048771296311934	4.983791896604317	6.310364130634713	-4.730389425044884	15.837821673946701	18.143146651714616	2.9657765673365826	-10.998450850686444	3.7324253847804303	5.634320250411289	10.41765683689313	10.106100296066083	-3.5270822971437643
6.217419048495602	6.415751171414332	10.03743191210215	8.691492355301671	3.9691856164270347	4.941671491146432	9.124305824825244	11.784938515376734	3.446480837742214	0.5130633506499229	12.511098891906869	5.723468475460388	6.224245001071763	5.441168584688335
-19.332202223966576	-11.283917423684533	-3.0460848002772867	-10.773181873621597	-3.1047569820673013	-5.351731993589717	-3.333001640331594	-14.560244567682942	-1.3459637456167028	-6.2816188750241055	-14.204156192199477	-14.191536308352047	-1.7723270597470961	-15.804074558393424
0.37455787615983777	2.80518217998007	-0.8075880085026212	-4.703304469405288	-1.028011802848434	-2.361540793106189	-10.789958119980065	-3.5898830387621237	-2.338122144303435	10.31076669792283	6.863209233061261	15.436219335904395	3.430049018092796	-0.5937453963145516
6.228157294425395	-0.6961567619523671	13.007896380440934	2.7594485268341415	22.84263164835228	15.89873401101427	18.89874348780582	2.9025245791564522	11.887362415129056	3.70341893447932	10.808966205448453	10.908304120763047	11.52517579220313	6.695523835021889
-4.659873688015912	-12.452378451615951	-5.748534481114085	-12.019014969053684	8.05550448650469	-8.299639008744144	-13.799793374929772	-6.227438636090205	-1.5924892205866636	-4.7039629577919015	-4.662615216064386	1.9355860532346452	-2.885570289711401	1.8037890074700087
13.980614617930325	26.741949871103355	12.372681059141941	25.27861644478195	21.073988408072275	29.979546345791636	30.81839230746464	20.60459987538394	12.04919409398074	18.545997156499535	31.851538994195646	15.038215319691224	16.99501382910785	17.562576665817677
-9.547279267793817	-5.397564479395177	-5.7579373378398255	-9.815438583139445	3.03822627064958	-12.709814491485266	-16.47478432780254	-4.359839283394509	-3.572614346068669	5.367425925266198	9.527175933585449	7.70254083383384	6.464555578721327	7.4328930609011445
-0.5194344519305787	-2.063815887563818	-3.4910269016098536	-13.587462582454682	15.234829405606002	8.387502762143928	3.8039041360629593	-4.795699839088151	4.005459411753874	-8.601273103740892	16.087183808016444	17.8585458850852	19.181704286132724	-3.5946271539895407
49.25649337730074	36.08410902151973	29.748273592910238	33.27532525160934	61.168435722107596	70.92951017661126	52.62964634115174	33.23370253781406	24.789196594373337	48.1881104004688	42.18247937622147	46.989414461941195	42.99159418899024	41.3368030122031
10.477277987858415	14.555610503500931	11.566968411799442	10.160418455232842	14.580616730288918	20.330051103385276	17.302063056250013	13.245345276835364	10.069901748794686	8.721791270515409	15.610139442415818	10.124417509422255	10.454588138827377	11.492380721208486
10.917223730720293	13.27054742786507	31.87422607607814	18.900361920933154	19.07280181122392	25.79130025994102	32.411008684876165	16.261688789692833	19.34280860216107	4.794874139124034	43.565903601406276	29.37785809847363	9.686145450987693	8.279785754998812
3.9552767766982844	7.260021725003544	-3.041652708977404	-3.2233548208735314	-6.981396068697091	-5.700526505615491	-12.040378232919345	3.1307736812407088	2.5205565347241747	6.102987175327539	5.967364218471711	8.08683928282366	7.242375522948141	5.320332054284918
11.871034075413034	17.018492176238173	3.1360002275195935	1.1868749849253677	6.831554504413191	12.208275145747965	13.11754968154688	9.82057423113301	2.4487557712932837	13.27713670173384	38.16395019522761	12.647146528184068	8.352657178759367	7.889948357896045
-18.53004075989333	-13.280959655279593	-11.745089790161408	-8.684884084072921	-6.595649135377873	-4.793982449120612	-11.769348334478732	-9.064392525472243	-7.941989975152143	-14.186691226759327	9.395086620403731	0.5451382644062536	3.3826330549502344	-1.282668906525558
16.724129278687325	15.511450824139791	10.644555088308518	22.43026412719912	13.601116887208141	4.331841356022132	2.7248313083975018	10.643128305641042	9.021092647807853	-10.900065091602672	-13.080880193444154	15.670297161398132	3.0280427660349534	12.405685014188128
-11.202214127664867	-15.703826800714642	-11.229210073220962	-15.853051745850621	-9.887149832099384	0.718532161742234	6.470863349135662	-8.191091602883123	-14.450205731225603	-6.025746513393816	20.92446219860235	-11.611866196191567	-11.953094022039224	-8.890150337859831
3.1372305084578134	2.5496897805299312	2.1189582806316447	7.727609033106549	0.46502002734505327	2.7917559668543226	-2.318353397795727	3.7490412340864943	5.0585809181079595	7.916300435058094	-0.16336754232356454	5.825997671484167	2.0123998916035957	3.445084357736007
-1.6444535543120629	3.4010939144676957	0.1720524193947702	-5.745067212741852	1.9997067071468093	1.5185874365744452	-1.1691955556093463	1.910112585081985	2.908169500936711	-3.3878863294488255	6.149547233732349	0.9054010628408563	2.836492828694219	-1.2221107147825032
-18.761235045457873	-0.6246872810804616	6.258679914817341	-25.257241426378442	-10.092224512424869	4.548806538648602	-7.2817636153409	-1.6290949112883226	4.78262205678909	-13.348479814191085	-11.070733151062445	-2.54234032111788	11.440741540131874	4.436520544112304
-9.800328896177735	-3.4873377082755526	2.453335546299037	-1.3429953929781768	-0.29613342248575253	5.740401408141948	6.706692479304828	1.7899654770873894	-5.349529258049082	4.814701460590868	1.8865441935182836	4.375409739061027	0.10043368057961517	-1.5153358556371874
-7.859218101853952	-4.454304596457965	-2.6031795621262046	4.586907542869735	2.110140459316477	4.494958198595977	5.76971667868282	-3.7754064878335547	-10.954215688526066	3.716017921489686	10.409784683417403	-3.1286376410399277	9.27981268250494	-2.3683963089213407
2.0546641590679733	-7.023352230932455	1.5517080716582508	-13.720751602047546	13.628410482478886	4.283930803147999	15.53591514503713	-6.9150389377942245	1.0863403051646192	-1.590268894994344	20.526569098412637	-8.336400953653188	0.7426798163220784	-5.6117161470213075
1.4177758913244751	-4.3462955823064835	13.621306828488269	15.461857755858373	18.240739232132	18.754930535481225	12.750311025593392	0.568319017596464	1.6545774313222117	5.486978709797744	5.742747948035543	-1.2298742287632818	-1.6425707987843396	5.225371699786168
3.5963973870101436	4.576252298924545	21.84899073769605	16.297541379428143	17.215478394226373	15.91295964190524	24.340488464362572	9.105032990964038	13.99217589746482	5.749489050552691	15.257651575803298	10.012797133288016	11.114813137218139	1.7047646034498423
13.779968787320524	24.646602574352	20.69026618812859	37.01759227076777	26.29427889726245	40.62921656415041	57.77638863010775	30.52403688076848	16.219318800679858	40.98187289823421	27.349896421422144	24.98788388055089	32.079691159874365	18.299857712970848
-4.788911369902631	-6.434181658253695	4.234392763845644	-9.362151210942043	6.194513344918838	6.3361585327839105	9.427371772394753	-8.70966935815799	3.5236346603591095	-0.5434329977945012	0.3723007649595734	-3.9510646056540675	-3.5876297127699766	-1.768761781275566
-13.736096935089718	-8.818364081059375	-11.335753883345108	-10.24815098630421	-0.7203537219139418	-2.5474825274083677	-4.7420612430945495	-6.020012281278159	-12.309731596536029	5.174803487163516	0.399813489547612	-12.399903261555433	-5.854933503017108	-0.2968353853157645
-4.36545719543433	-4.733695335928587	12.481809733318288	-5.761220277542735	11.575909222160375	5.426161591973053	6.153786239407554	-1.9437609016518254	7.559420029139816	7.351250130749677	5.115312937674467	-6.939690807533253	-4.507021502629102	1.8866018055509899
13.217823294614547	9.021693046163184	18.578714369977398	9.012065156012211	11.434958222582972	21.558495687110167	29.06746770136582	16.92891010033222	12.197334398020711	6.253722585904975	13.501036473912588	9.876865013060284	12.852854142473445	12.478254136812001
1.2896839973674947	3.4148012469202564	6.284416904239066	6.972967566758125	9.087748263440204	8.859169798142048	13.54475638864527	0.024982224770204207	6.898751657683653	-3.7607403568918882	2.8753237739926223	-1.833442602639761	11.532159004784855	1.2481525116225518
-7.611440172262539	-9.78727703249695	-4.0584990488700665	-5.3032439139969645	2.642220514219941	7.013338336806632	3.446685373809506	-9.478410954471023	2.7664343071687565	7.534250466039751	16.377958841328525	2.6232811983691753	5.923486036376792	9.31157761994031
-0.9839028193399632	-3.622022637914609	3.1442249876747264	-0.17996024769887733	2.7676136526083224	12.580130805908873	10.404802570380367	-2.0316517877756333	-2.5011004352904265	6.5066371601897615	-0.8418383768128862	5.230597689854393	5.5512034633748	0.17152479446842797
-0.6227764832329036	12.221039264944332	-6.937723635714754	-22.17149697616263	-8.394729285626498	5.568471665514267	0.7468254601228078	5.986165220316573	7.469893220450813	6.462131587477781	3.308101187115957	3.595079734683803	13.896344089002683	3.3929540942589673
8.334791453654777	11.955738442526693	4.98039513501634	5.462217518801792	6.187507768395583	20.67661403038666	22.01056645334396	17.337393371910213	2.7782000759420495	1.6744597853565784	11.893984630992662	19.257350127656625	19.192983191343536	8.158897458741732
13.67781585814044	13.483093156888676	7.7523991772244605	10.488459103627436	17.026382819707635	23.30044924700812	30.740984164654215	9.126922701640396	6.745036913597876	7.388293734567516	13.607371254860846	27.350073862715405	33.63538869238143	14.609130853184475
-3.57132977440866	8.872487159880212	-9.14018867901556	-6.883189522510389	11.551404359947865	4.807797974215517	-0.9862166438459511	11.57011686554703	12.836564669618209	-12.224396545411796	19.852931855725707	12.594104918610274	14.243788524768892	14.959614859554412
-19.917694378275403	-10.069146186506323	-12.841245383397794	-15.284003710918011	-3.6284409057947005	-7.030176970829332	-15.236355234795225	-13.012972606342798	-13.91601688055516	-11.229322682962804	-16.19577878936881	-11.122621914571896	-12.958632081309204	0.7903680540579933
-6.065114607257653	-1.041970761098789	-1.8386496086295276	-6.698755119351108	-4.302511243106372	-0.6126441784446385	-2.2945511995123558	-0.991839910078158	0.12811597344403902	-0.400884895077805	2.8887892720757398	1.6385318924281702	1.0068613088422402	-2.9713450356499878
-7.522209992300736	-4.805033779519758	-1.9902900052108212	-4.670207516254796	-5.254193405638435	3.3380181059984015	1.428243281686586	-3.660773372924079	-5.787250470750508	1.0253033576494646	5.445897845066053	-18.570582840569184	-4.666665152612344	-7.208470313503333
-2.3243886810830663	9.385033176264265	-1.3982656707207437	-0.5953438780334632	-2.6140314219211005	4.632340915996482	-0.3120177315501119	1.0564217226998351	5.83668727654114	4.985385515692206	9.944210871552714	10.525974360464307	8.356705309152954	-0.15617862646710767
5.625201298583277	9.024621588852986	7.162602353083155	10.811722918279683	10.370294644497164	14.589064328648066	16.784368717003794	6.4738524898490315	5.210652454973336	17.40563576943706	-0.857043942087989	7.554520493082985	4.772259794160657	-0.9390912546272479
-2.851253148989843	-9.41776317957152	0.5322883363297539	-12.202857759046138	-10.021865848111362	-6.028842809658811	-17.42188471656908	-8.96040302693117	-4.50265529601841	-3.357423853054323	-10.77190998847698	-5.190005675742808	-10.57701703417327	-3.2336127178916265
-2.4743486808927724	-3.6044306436860727	4.3424807433396095	2.0432105459556746	1.695751068730449	3.178418471106518	0.8989699407110515	-3.473099282449914	-0.4110798767831224	-4.645228592392298	-5.21388015660503	1.5738167851108016	-4.083915872603494	-1.167402763964614
5.899035701837244	0.07903828597535438	-3.241860356436041	-12.464907549156447	-5.207962434245853	1.2822600095651264	7.831534199752034	-1.8349119476207536	-5.6987532423037255	-2.3726193813780014	0.01084193760745825	3.503108642904228	1.3721662176403906	-0.8902288728145202
3.88169122162578	-3.7302433145619216	-13.119020700752666	-7.979546797938032	-8.086684079294521	-11.088952147385031	-26.905391753196348	-9.611166923901399	1.9911138771003616	-5.3756532891957995	-7.135595977834623	-4.385303067010465	-5.709838038667049	-0.6353723950479564
-7.388833256591111	-11.887388359984984	0.32778386738923854	-3.2578302989867156	-0.8345237656313316	-1.0806989320692577	-4.664130395816456	-9.71793261918928	-5.743254942568707	0.333066867456079	3.6581627800840475	-0.7860239563914334	-6.841603377908589	-9.227220639020278
10.374420119388931	8.008403336229918	11.65655596969274	2.610611645585252	0.13983113113282214	4.865328249735272	9.175058789372423	10.335713390274949	-3.5060819529460177	10.613754220020578	15.252379793386815	-0.9249798820234205	16.082070307299514	1.3423376164176468
-5.785518169445922	-4.3693422885656235	2.4833545189987887	4.079961616468696	-3.888786524101425	0.2775254069091456	6.481725990594756	2.179015205703543	0.24219557336714953	7.866445043682675	-2.072363080398856	-4.208590453456334	2.9267141626453665	-7.0463025414406255
-3.7025920762520452	-8.09248373205138	7.658989326492629	-9.157457591934207	14.638610697788998	-4.025785015666014	-8.171897869258304	-8.731360697675235	4.5537265446592246	-11.357325509579992	3.8927599924132257	3.0521423571271815	-1.1874038213128628	7.2469685675070465
-1.7976144012751567	-4.218176312754299	-3.8924203639332493	-9.700337496682621	0.7970479335366586	-3.3818863390544234	-2.8424447454306394	-3.0202985002917906	-2.1181040075674527	1.7478129843093653	11.81745782831611	0.9854076071693803	5.76951297161273	-1.5167782659523354
-4.04389323211033	-2.167692956588037	25.994384565404694	21.083025238336848	23.162680626327862	45.68789959797684	59.90395123805314	7.651010636696077	24.597630399013514	-2.4033420047637026	5.436622527633572	0.1372659725872462	1.1204582355982786	-8.003132081334664
32.704726774461086	11.663840791886333	33.112053645568515	36.104668775061	46.18442629831095	31.940661532956973	54.42025998837025	22.820341087157725	10.457063974176153	14.820127387572443	39.00810919166247	33.777560866694145	29.976204385916517	23.659156502305706
-15.878231884862185	-14.646776985319066	-18.60794656010297	-10.36050348006143	-0.6625621646705179	-8.551936351800432	-12.919883166822693	-16.994007558304816	-15.427496101910187	-17.460939832115404	-1.8142009079505323	-7.372842718351874	-10.52520544933406	-10.738980392727411
-3.163940616347155	0.4682241946896431	4.800224394112981	0.5214804632498022	-1.858760537477718	5.054863681684921	4.957002240390487	0.362028931038644	0.7939721333391718	15.255090431137182	4.809848707033404	-4.327391216533797	2.2821969883142215	0.6778633773231341
-5.655347626295628	-2.9286389540113063	10.052732454088328	-4.048750180644808	14.277907037215673	3.0408007305098854	7.889136082711914	0.5198586230130852	4.838155299550809	0.9590869505254062	0.8431622975983221	-0.2996216134480155	-2.8440763924416963	-5.480382144643482
4.075077059033629	13.618279754303392	5.895865869758203	3.676374215593842	1.844997105044164	17.759212215717703	25.42350124815811	2.3050371477663676	-0.14142450282933766	19.296802491044176	15.785059435447348	10.080053386675363	7.441159354639186	-6.845364547722593
-0.6839254549290731	0.30604328781658413	0.06540708685101508	-8.541750011422634	12.870110014096394	6.395364160617915	-0.00015569016777028458	2.2103218266669677	1.7174308998125192	7.254935508335265	17.57199277676847	14.003558871453395	6.697050987062487	0.3394619058030367
-5.382080135028551	-3.9816610998223	-13.808824181195352	-14.025165230638205	1.7625409381711927	-14.998321984714485	-21.267748917620853	-7.651820625997487	-4.01571982001183	-0.47652654660420524	6.212390292429235	-1.7603580831489165	-4.059345087392102	6.642809918923226
-1.881332770648102	-3.382035631189647	-7.292976546006201	-8.861408348409249	-6.601767748673809	0.3132250816202004	-7.266644524352444	2.0339769371520333	-3.0774038182551435	2.64388955000194	2.9806878327761845	-0.39923479512663834	4.249475701851035	7.663738778753707
-7.631341546112235	0.8252926121767098	13.03793128561259	0.22697001600837824	12.649449512157613	11.999178801754248	16.196258272116626	0.09336884625280872	5.544140449514763	-2.2412120382779106	-1.3992361808292197	5.598792847612055	3.275965315717846	1.4991726436502104
20.99654851291651	3.184952355904354	18.79259130723639	14.777571691303791	25.84225319746319	22.411826747459845	33.02630620279265	11.566439692607931	16.64905999705701	18.49231992125535	31.19201139697074	33.531468630041	48.097513674064984	22.547694875976166
-35.456241285723024	-39.4617951235201	-22.90234987337164	-45.390296446245536	-7.543777903616717	3.6772442101395137	-14.880193629627835	-41.551724326011936	-28.20674276931893	-17.462335391139778	0.5653794446069326	-30.934908480013778	-23.86718924952132	-25.491754271904124
-12.384530906460848	-7.664602157147802	-2.139500948772796	-4.334900109665188	-1.4356958191027087	-10.823747952976694	-16.415279274049286	-13.74449791008186	-0.19429314150440474	-13.925617083173764	-9.965538819664914	-13.640675022124746	-10.079919863868463	-1.5116404272090942
-5.27456959495247	-3.581221836878914	-5.0011255348980965	-5.134925945033039	-5.5473479136694	-1.246460991487362	-2.6865222026570934	-5.4521676865732145	-5.495027501051196	2.5523145966302705	-0.5330657405581777	-7.866069294509871	-2.0200823020328027	-8.779065511772556
-11.589220182415332	-4.127341076129864	-14.286538044483683	-16.297096735192156	-8.251393431816844	-9.116103272858783	-12.46121724062328	-7.541442523812431	-12.182779187621591	-5.7744718586088775	6.45476532888546	7.108289717794918	-1.8795082772884875	-6.552242319142078
-10.279538454710721	-18.162956255022557	-9.4710812376298	-9.027937865733362	-11.141458136412691	-7.961067730939812	-14.060766800134715	-12.143642545131318	-14.944857179319316	-9.296775634133388	-19.83708893799893	-17.763519342558737	-13.890214759231414	-4.727320277292072
-4.257010575027781	-2.528787778387541	-4.962591972959179	-8.218993156549612	4.550543550883457	0.22000636254525424	-1.099632597413793	-3.5209931246026187	6.55602619729117	-0.29175340109901665	6.326698173360092	10.309794299753138	5.094254002571652	-1.1282324428487185
-2.665124676134279	-6.21584891837098	-3.17397676772976	-2.2800924120466264	-2.246217329333397	-7.00223279204977	-6.377678409446933	-5.5529718315342205	-3.9262049405236574	11.092754183823775	-11.571423490665593	-0.7660647108351533	-4.471757235856301	-8.669629154104166
-9.270850287909772	-4.980938391463449	-0.8424941258615075	-7.424241175796486	4.02983102575832	-0.373366581004366	-3.196714552275204	-6.07629055408708	-2.202480966475064	4.95797082311612	5.15082856647169	0.7698454952676727	0.362647051359996	-0.006740158878275018
5.796078864527291	5.193216738803704	4.06974870490179	0.29673774489705257	-1.6188356504209913	0.03405728713538107	5.033877476556373	5.1053475066885134	4.728384614099208	2.150720312119916	-0.004433919416501159	7.288009962323372	3.4310028945619444	2.2529361200666407
4.721710922418726	4.171016818233017	3.689152664881632	-3.0099173102794694	-3.389516824013649	2.6855407108293337	5.093779200818255	3.229794552564009	-7.563796743124921	6.891254495030414	6.984261801347554	7.085319598989671	10.331674762087902	2.863626987334146
-8.647057762904371	-4.426560372797008	-4.050228118785274	-17.673225777318276	-11.672911572961675	-4.012757178307285	-9.9423297722808	-9.168988657367496	-8.787509570292674	-16.639331583072316	-10.673060090181245	-6.502579278836583	-1.6790710068844676	-10.547610918381626
7.898220951747596	3.918417581522849	-3.5367085523325144	-5.1577905841867935	-1.4059992691386787	1.4834943732320658	-5.153427121954998	1.565708511871694	1.896430693590784	6.099137078748658	1.217719862185521	3.857878114848196	4.822682974353333	4.497311383325866
1.111699790528288	-2.4462650237886634	-5.553131323163798	-17.132826190774356	-5.053556874584198	-8.33280155975836	-9.744873465693589	-8.291885050296896	-10.4891548459102	-13.897900698196759	-6.859431952793879	-3.9875745041042534	-7.612302255931211	-1.0626624055772513
-20.00087051719367	-26.43241834523463	-30.91700357581058	-45.52499737669453	-21.21393516442927	-37.44989853940921	-65.02716045687512	-39.56708894838287	-25.41551954555073	-28.32824983702986	-38.699369778769494	-13.533757202758101	-27.505821751037857	-15.762421092764633
3.6478511037132284	5.67593169569163	0.032564254874590935	0.5162065337375183	-5.564810409689891	1.3483829819512885	2.0214285064489226	4.030219310644716	0.19320367322801169	7.937499888358867	15.982644242880214	3.5602349844639476	2.765440369295672	1.9494390848242298
-0.5645277224474665	0.3306644578465649	1.1782670433790996	-4.677133536998939	1.7099770621354367	6.974689189620068	11.537401395007436	1.0993934650133794	1.8534565958437257	5.382344735605683	4.273305046274665	3.9086272421516126	5.6559632343429405	-5.46127900938952
-2.2708788131563775	3.313168194602588	2.4486091497481417	9.811366040262845	-1.2061645935777778	20.448909613561867	29.944965867519002	5.760931035587455	-5.9959792574863835	12.567529615999192	10.647086982171011	-0.4355224432950262	17.310121793879137	-6.691197909054265
0.2907405142340284	2.4739582087700747	-0.8251011817462139	3.0440946443341343	-11.633109255626506	5.956675943095563	8.496002919518764	0.45957612651001867	2.874576110503354	12.48196803912463	9.552538762424723	7.301205820173349	7.295059568649035	4.199724418392525
-21.63820667681893	-17.299734653202332	-11.80188083011759	-10.587292066702089	-15.008370998878924	-10.596147095691729	-9.286896078318671	-15.320268831618494	-21.487474743978204	-10.352857908891451	-5.240289106965473	-24.861147165722638	-15.544791798464514	-18.925574117762213
15.529310969607417	12.660416071201233	22.14759138062007	40.75072403908736	27.96329688357803	44.55004978317716	39.8568191973701	20.868399167214463	26.30762814933582	33.35270468212146	17.61643086084151	1.902400262938751	5.578751714196279	14.09786150833542
-7.9832970163417345	-12.928939614516123	-8.792785198018214	-18.77771791654721	-2.282118695025513	-6.658302836041453	-3.2059887210029596	-10.285706901620001	-7.7174367568781035	-4.938453775386179	-12.690473465343361	-8.643078230508655	-10.436986334580109	-7.835335434240931
5.924491011264151	5.329036554723278	3.201681771625298	5.0427457237370925	1.4334232324501661	4.098296733032404	9.77833065532926	7.144552986007497	4.962273339435698	5.851044658419837	-1.8399977890742718	0.3050500079309668	7.818887748475455	4.3590997969272385
-11.739835072596415	-18.852818637928966	-6.3514254555452325	-14.453569503501681	24.062788456593058	13.74266453688996	15.001925587640867	-18.1793124536092	2.654125008170064	-4.174305191375457	7.259321833874216	-30.231076577421117	-10.796762733808421	-25.824963759972643
-21.388977054732923	-23.389141311221174	-18.216373622515135	-33.37959260677585	2.4321447387195456	-19.634161380629788	-18.77492810608266	-30.900142590309613	-21.668021271127312	-16.65031761056352	6.680935120217463	-11.59522656829823	-16.137672076068267	-18.734159380321916
-5.137126072674824	5.291597612663809	-5.315423273088439	2.84095162606458	16.62866342562583	9.471076244913172	5.206390689614853	5.60607341007637	10.696266491738474	6.61314917927117	12.624300881403595	18.556389920682967	21.777494542242856	12.261609228431093
-2.446536995919235	7.531489671576484	-6.286404002071037	-17.135873916246105	-10.365746087915609	-6.815434280186272	-15.420700343372857	-4.62885792015278	-9.852206500850638	-11.394285273019605	-14.823590272800848	-17.810604388419293	-6.75269353928615	-11.948276963100728
-0.7348481415046486	16.109796391144286	19.942346047275294	13.498142544508104	14.769997694893423	24.654979817707392	29.609055749941035	22.49335677704887	21.68729293443484	22.209060810194927	3.0046962546300855	15.626102004638028	12.150038434970929	9.097650235778111
1.368907535647118	2.8825703199300947	10.544469681428348	8.986810361044789	-8.590775356363423	-3.0375304412872057	-14.94796487157095	4.335689019229181	-3.316942383965073	-4.000761876693041	-3.6907551456008467	7.596109218522324	11.54881587653105	4.3278466612790005
-10.104123861047793	0.4400372918847296	-5.087781040429447	-13.498072855950882	3.304545758660911	-12.344010444389104	-10.508895419854571	-6.696594277561237	-6.356628291476999	-5.035849973176202	3.6414974200073984	-1.824340914568837	-1.4344333618948126	0.8891128665657517
0.005883108376476365	1.6626839885132259	1.319139376007182	-1.409250786827169	8.171391882662718	4.729524213529928	2.9717831215882815	-0.6015425100000077	4.219068923355557	2.616710490189485	5.3001018448692525	12.284425128931062	4.914157071785349	-0.8425536210348844
-4.520339885746203	5.949606795769051	24.295387296345975	8.303786386089982	4.074533961328092	18.17312892717399	18.262834240686715	6.491867337395465	6.992723522928743	7.401427057090718	-1.8226716989064622	7.543942657847655	2.0357262634364215	-2.919062583577439
-17.052726124677392	-4.973295945989194	11.965263179998928	11.132520638511945	-11.394349353816974	2.08126114831805	9.075115542135336	2.4669951856185772	-12.341605750051038	7.4720874837802596	6.139523126316615	-5.82333357789388	-6.505503201463122	-15.019865133572798
0.4114207666569932	-1.8877074964612548	-5.337188494200405	-4.071289787052993	-2.7725979208794245	-1.9186521327401413	3.506288766344723	-3.4020676978112694	-4.938534872325003	-2.828185328043701	2.0903519221284887	-2.3397719473402208	-0.3759814188029949	-2.5975973618552404
11.651189154290371	7.714763226180344	9.964075743824152	8.821460514441286	14.719971255626803	14.464811632842888	23.065080823983376	6.013697328112862	7.141217192144198	10.79705694617946	17.832742661586348	11.010346482165327	5.905535565470773	4.688224598970539
-4.557997111397771	-5.395014752138169	-4.749841773438866	-9.56311457542608	0.9208631853747506	-1.5632422948735556	-9.963562137342809	-5.754154856131045	-3.483120516537519	-1.263734853974469	4.067531665964536	7.290521436576966	3.5242191380966	-0.3091392214081343
-6.184549950144727	-0.2489280630894801	-2.520793166750385	-12.683783686582684	-0.46786094180316673	3.5158978351840258	7.249535018841505	-5.650869932877132	2.5796962461640103	-8.394972301323287	17.407894596414224	12.22809283005312	-3.527521463355551	1.4791294778877682
1.6842872864928795	6.886373904907602	-9.59583543742134	-7.276370264745789	-2.3550625345294747	1.2445777230038597	-2.6258505790142683	-9.159666744576763	-5.6326787219615335	1.5712331183085386	-4.362352701487466	19.831320004066875	1.0630361106803583	1.7081366870534722
6.44061921900422	4.97201545640744	17.436216463859274	13.373568667795695	13.72994784412841	12.295721740628608	20.226979940464798	4.793662575004534	19.696229535189207	5.43940957235217	11.18447123140702	14.612637104033865	-0.42957740643795345	-1.0817237084799822
-31.060483603533967	-21.166706687927828	-11.936103620641923	-28.33965754962935	-22.802553648531813	-17.76113522938665	-15.428373846239575	-27.98097628501232	-23.40557935349903	-29.18608449422171	-30.60972452545565	-18.64812445369815	-10.873293082639412	-25.785419249111925
-22.165555091510594	-6.833959926999879	-18.949737838383907	-12.761861115418958	-23.178129798063296	-11.599749772358967	-6.242523517003429	-17.441357169507967	-14.175420890668113	-6.9137313668535505	0.12167400695343505	-17.018105403362352	-7.09340357030738	-18.298905759396213
-4.833919801437986	-6.989689433542748	10.298333979773133	0.049479774398113886	-6.3291547898419065	7.6786015126664635	8.776848739783873	-2.5551398414451247	-3.695635474365767	5.938516058080618	-12.08031101835114	-9.665923590779819	-9.142384944879934	-15.61830675637667
-5.958725978171537	-5.740095871952093	-7.700885547640425	-10.737271750972424	-4.189891100576987	-4.932166105624408	-6.601688811960766	-13.79210364561341	-0.9225025776329328	-8.172453386441047	-7.274882163912541	-4.585700992946853	-5.196264346617931	-4.862511980981848
-8.442713883257579	-14.486957818107168	1.3715897958812873	-21.420361306445578	24.555513704720166	-2.529952430729721	-4.319104897286635	-17.91127854164457	8.702116255888752	-0.4415973426893436	-3.926664860511146	-5.8171936942036275	-13.031661078095484	-12.715126638277937
5.090839138546355	5.333072735022563	16.235462625484093	16.933280177452957	1.6418516078523708	14.140707306113095	18.336057123490175	10.131468840558037	5.517814838479118	10.342839390690937	7.924685548891169	6.711095367255543	15.231499693622146	5.276046240739711
11.713627313686814	5.804705271177554	19.54426758623708	15.37481467303512	10.272805113001807	17.240080657973806	21.903175596968797	9.685223009348263	5.85294037865915	12.774540951096013	10.431642185387881	13.127555925360642	9.867776311276524	2.1399682408604463
9.505315924472999	7.368345346446442	7.560671365890982	14.74580555060147	3.9812959623388773	6.7721314568825965	-2.383112672316479	8.543379047840547	-0.29813183692555045	-5.237440543385843	-12.757592667874775	2.3742735139141424	6.966257754187797	3.8351574646011124
11.47078274230139	7.516374718617526	-10.699194717979521	3.0009201768024076	-8.926962360951613	-0.9563134625130528	13.05123836961213	5.912918777137366	1.6188386122499792	14.24528191495244	10.002033457857596	15.185349909380145	3.4178339825988453	-3.448143296926992
-5.299732627110219	1.2886017016662443	-8.4347686272532	-5.8000564096755225	-6.722133750504178	-14.047726918601837	-9.520674918719713	3.7792462001884384	-6.195591500596516	9.39981004600768	-15.083959497345619	5.720773224507847	-9.972124967332187	5.108387695405082
9.113657088258536	10.83153835887393	14.023870276047326	14.83918560788585	8.339565625827621	23.382971703253276	34.17186224798701	9.201321706319302	9.310599990971697	15.757971554971533	18.010301834793445	14.489923822821753	6.204921099668327	6.287121811371784
-18.50366707219711	-6.711215885501553	-10.997673080730268	-16.494913948370396	-7.308229667999329	-7.742072420243423	-17.381909248938978	-4.948991734030955	-9.88580296128029	-5.547924315191312	-0.1697702460401919	1.1706232410152515	-4.164989327946522	2.6269790640923936
7.8242056797111195	7.698213877853152	16.994209372433836	6.205879728675648	25.724043783925996	19.19159119594034	17.113356287891936	7.643363456977431	7.608029139884454	3.0435593092290705	18.251641183156433	-1.111500594170006	-2.0743331403716643	7.217164165272053
18.671709043021124	0.021119726424825368	15.578549906419328	-2.7019356816403377	6.613559039651769	1.0997868276795733	3.2368157788609717	6.077519068488571	0.1490778770659378	-9.830077341858548	-8.800581297349845	0.8769571573484441	-4.510917801489816	-1.0681010672377613
5.057468003259541	8.771416237005498	2.841009949639731	2.594057639900415	4.805007797445974	2.516384322567168	-2.0621250564687257	3.992289335043568	14.710200762711054	6.337808135769883	12.857398670795884	9.207411219303133	7.625766410670847	11.073384044239779
6.37308109973343	12.441890741175975	2.6153242894081	-4.48400229232604	7.139052993609124	14.588542188336623	13.91122817626001	11.088068615812578	-1.6133036307451853	-7.765768980298427	25.544266396989542	17.11529694626335	21.0590128494735	10.789079669932931
17.040074264189627	22.40753824076965	6.558224794621669	28.236399594944352	20.06029356481865	24.698614912514298	55.93726815904234	24.55793595886837	8.705036113391513	10.948221263102942	46.82804445033796	-1.9216061147653307	47.62603758161852	11.756559532482523
4.3727892446335215	0.020848322690297454	-0.46146645606147957	-0.3046210855046685	-1.2472465766204255	-0.2517718963050963	-3.613810588709816	-0.615786201726854	-0.5114272252872695	4.666792088130561	-8.787800599948124	-1.1363957475730047	1.7280690498859128	-1.0340259023847012
-4.82568789762224	0.880598757317756	6.53450576063016	-11.021485354360554	6.5688182382723035	2.1681414600964017	-3.1538876648720633	-1.9863589772552175	-5.6396128506197005	-6.477020889669037	4.4190429965375015	-1.0890297218576996	1.9636502686936737	-3.549341731146331
-7.661436420616652	-7.111711216738121	-1.0467903175724047	-10.42555072069779	12.825216641993055	-4.997700054559493	3.342560039487906	-10.86590062265858	0.4641884659382217	-1.7082771828219645	10.150255634881498	6.0323390489857145	2.614418715550086	-1.9662305882323268
-8.682539493173719	-0.27707301063831813	-8.54414465424057	-10.78618479483972	-21.368727490552907	-14.275237966705555	-30.09706584711088	-8.750710927908136	-26.069036297082857	-16.457143913982456	3.853322424104351	-5.352431300646344	-1.4104388002017203	-2.7121236909565787
7.427113083942059	-4.5739958275097115	2.2406167603087543	-5.411893636181893	12.769252194696406	-2.1826599655395214	4.679485099449892	-2.6930051685007625	10.932641394087323	-5.355711556624438	-2.380530050440492	16.602293508418263	13.459004036707023	-0.3046036408083222
12.783926874353629	6.950573389902054	11.16323914321716	15.477839053401091	15.157632301197642	9.854643524330216	10.169671992480211	4.16798674343002	14.641623018810234	10.248029679852724	17.828261782718723	7.4849778250276096	10.641188450907194	11.171939014819479
-2.988010247080164	4.114723326004995	-7.606962978876501	-6.08161114670396	4.210660564292514	6.754537876652546	-3.430050931898435	-7.1966437218978045	-7.288168941509928	-6.69734327765951	15.32494175578407	13.844992918671917	5.864983942786878	5.494720231256046
-25.232945766792515	-13.671700834008217	-6.330150406467216	8.087215295420462	5.963087544514371	-0.09310711767353907	7.609847862976503	-7.995113565679921	-6.230366454908548	-6.99942541574901	-1.711898708011595	0.6819376635012955	1.528443410676072	-8.164225266817136
-4.362448003357962	-5.804241711300393	7.875277699384035	6.797229319539577	0.6783153351126968	-0.01843977845327235	0.9248403467097853	-5.0814609341626955	3.9024299616606593	2.0134739260097945	8.101136025973041	3.456402794783203	6.35226960761365	0.9060173494757725
-6.832352677108461	9.757063274798124	6.21570979882035	1.5473042095685219	-25.920869045934865	3.179701533909453	2.5989432485473603	9.107189583170658	2.7932949306182344	-5.752417020631174	-14.186565987063947	3.851378595550902	4.7859800803820445	-7.2274913091483075
12.624661297289967	-2.137553554035102	16.90188897872484	13.25869424688757	9.723958431526313	9.416583695131594	25.612006428634388	6.231398252371329	-0.8756421820980715	13.751184174299869	12.502634718609128	12.862660572363362	11.313415685376146	0.3313839501262001
-4.8167010976115225	-1.0397004308256717	1.329707801735023	-6.65392595925305	1.1297345716518457	-0.7284948597383011	-4.04926151226513	-4.950378833599407	-2.564684453755831	3.0677708460412143	-0.7380507187652898	-1.9935751951267295	-4.444973241619794	-2.6433582934658695
-13.987346600769017	-3.1065444270860176	-12.571528614433822	-16.002915897216454	-11.599494926743006	-15.598841838949584	-15.852279982500422	-9.472514913365123	-4.067044385961238	-7.065060860519405	-18.876646499917346	-4.379954296759223	-9.745328786009498	-2.836681171923637
3.0939301798204384	4.132779611866311	0.2719365357009537	-13.407701110462897	6.424222463836361	4.111640897656993	8.836598324784331	-5.357309598249952	-18.80641506477383	-20.667914783664276	1.509309310588974	6.919268286981229	6.038339574786155	-4.697775793560508
8.429628635764487	11.026877098457282	8.23843662531387	3.368001026905957	12.70192746183084	14.753101788539759	15.126085644920442	18.562899628574648	9.282994393343557	-1.8482063579760784	10.162375387710549	13.691160887912222	21.683955871352776	11.455740259834275
-8.883916371939987	0.9576712990249024	-9.748496155269663	-11.74410268842627	-5.615779673155491	-6.5557550431424	-15.43396443946488	-8.730757206317252	-3.182503597484947	-2.828715311066062	4.040860576624909	9.397658376360752	-8.408996686987287	-5.688309516468415
-2.9217397944637535	-15.163572557102174	-0.7355200000388553	-11.821649562995965	2.4524930331805215	0.36559013301956966	-4.273803923586514	-4.574102524688704	-4.106374950846516	0.4819303984441442	1.4321412444054735	-1.0597758339163486	0.9439651402687419	-5.1581706186236405
13.115499681208892	11.848759658774384	25.47935337222745	24.094335140466658	18.521437536323557	18.143136284032828	29.05186898177213	20.52707731657731	11.07713253964618	21.245064747904674	10.910601334413991	9.340633639745937	17.783691488026324	-6.256448387128143
-12.176138769374571	-10.434050371208697	-15.532883879976275	-23.395491024993138	11.205926308803182	0.243561002958746	-15.379718748789927	-16.603896386041793	-6.262231046881538	-18.94459801670216	-6.666581489869688	-0.7446187554146486	-10.80007502288259	-4.753559900549283
-5.437554482892607	0.4738618801014851	0.2961001192648803	-1.9563658939059292	-7.1611659943732855	-1.2425964339923161	-2.0082839808627995	-1.2495877815507928	-3.973619305918866	2.3731041512095308	11.924621712328584	-4.784889203081905	-1.892428805294114	-3.272559668090142
-3.750001886856253	-0.3941564446346379	6.588553307177995	5.1508042174287745	0.4255441328498679	7.147223105412517	11.129734423793524	4.0200746412356345	-2.9913701981691863	-0.7641833290411003	15.559611044162901	7.310544491222761	7.067720684323604	-1.027785768223764
17.255156445133924	13.575392833411446	8.677375017435637	5.810745118052811	10.554268873206052	20.688671025475593	18.526277643972477	10.089897326830522	5.099632266270833	-2.3631436343439027	18.26897876734269	25.458010748202227	17.84404380021719	15.550082797590512
-27.19732260739045	-18.130787691126233	-17.032753676701677	-27.975250033154296	-23.448492203297793	-16.865223324027998	-25.75379360577335	-24.28634653626489	-16.74652174850376	-7.019245588566762	-23.88736456939446	-19.82290309810641	-19.52700591249569	-20.229810829680826
9.280851612755615	9.80950197393508	8.716341352398727	-1.321842869830344	13.989985974623437	5.153668719801508	9.096944835210012	9.540755232075162	10.922043772428088	11.654699721988793	8.117697460031236	22.370518686451792	11.06806354489527	13.273787790027331
4.89720069685386	3.8076419429918507	-2.4749757989873893	-5.025866505300435	6.955394493890109	-2.066650098030906	-7.174906603796805	-1.6944798189327692	1.1138563433795057	-1.1438257862020986	5.875541539537157	6.339057039319245	7.963783715007509	1.0947802796069972
3.7772983997092964	-1.8730816900465872	-14.60949241210067	-5.112154584816746	10.259863301353644	-4.110213413224355	-1.8369924765798593	-3.045396924523691	0.022805803479703245	0.6505723159090865	21.02881207770827	-9.581909893457018	0.7701879207520596	7.626002335742957
-33.563803185831816	-5.442952772109448	-20.199457819354127	-42.82261258918818	-9.247640366027378	-30.847469384483446	-34.51255340950142	-16.95503771432768	-14.939040067868888	-28.430407569212328	-32.6761946079411	-30.05364838695278	-35.541028566298976	-18.217851643463394
2.5406349699108075	1.9934282311227653	6.1451020060733414	-0.0663770370769192	-8.896250197048696	-6.052522126717916	1.678442753476549	4.079198162567004	-1.913018345859492	-2.9431725301979164	-4.196968731582858	-3.4565415990118695	-2.898338891341234	-8.923412029629676
4.097082921576727	1.96500795125928	5.063062676908223	-6.308887050136552	8.41780332149431	12.849076897853895	8.003437581798739	3.033355091088926	5.836532147037011	16.469657947023386	15.614363124566795	20.099776065877073	13.846839337440546	12.199378190599099
-4.462862664221231	3.6007168665928724	3.0201370886706376	4.584143990206873	1.1386483088414687	3.989739760793733	3.028476235567558	4.425683426878125	-2.9381314874465567	-0.7957071860604611	-1.9501870243913675	6.775236978602065	6.228684798128317	2.66694239380368
-18.075515044337745	-14.070362091703252	-2.9712329157034216	-7.567220623211647	-3.34855416965446	6.329061334172464	6.946196145628593	-7.640759253841354	-15.637909185553418	-6.2910951232991295	-12.43578578781811	-13.770145389193658	-1.1909461216815718	-8.41036611350608
-13.028527039444189	-10.213286296623114	-1.5408399631695455	-16.110724253252478	-5.378991726715445	0.4470129704405421	-2.2888284726993873	-16.172324185911812	-5.275905213778299	-9.626107012863988	-5.571061547257143	-16.734443723243555	-13.151313991144582	-5.334822913270329
-21.69382386199491	-24.326652634098892	-6.585848184547939	-8.518103490691951	-13.610201561431902	-26.11591820491779	-30.185284364361323	-26.075355595665574	-20.84959204397083	-8.314128736719347	-24.59948224240056	-28.4046917205594	-17.46681309771669	-20.75321807785554
-9.24637996599298	7.474905616487017	-19.635851938164922	-10.81828824152001	-22.197934627850092	2.8043039257288087	5.133070380196378	-6.958955263110632	-9.848296197167263	8.664150060426154	7.24708813538911	-0.2756479109942958	9.242049015474704	-7.089999452626652
9.68962002750852	3.713440553386042	8.610447790998537	9.416205597666329	10.323798049942523	17.45822896995178	20.52643480795854	6.456357000492412	18.456136815837723	-4.079733957341219	23.380912358324576	32.13202751407802	19.52196291924839	3.2610477123234842
-13.152977211471795	-13.8194417496473	9.202972947946929	-1.3244963660455222	-0.15516566896036427	-5.610642259174826	-2.981063927301586	-7.540910384423522	-7.05256116307753	-9.93058024339039	-7.7069240719334156	-22.691643093776744	-10.631546539926369	-4.262254530651687
-27.190946917012678	-12.745326860366529	-24.544508397888034	-32.238872531066924	-3.1277537060229137	-22.00690300292915	-29.269248764692282	-15.539253134393862	-15.024644434237405	-18.711910270448016	-6.752081785262604	-9.150563556384302	-9.333060590519416	-6.537435833306271
-6.062278278835056	-4.817607054147894	-3.58810849688716	2.3970116579411234	-13.830625784131906	-5.844004542245654	-16.74768908386759	-3.2196057878959845	-8.976588390940439	-6.313774264498627	-26.915133141228115	-9.446437483738467	-10.517356376692314	-0.991397166962748
-4.645910370385363	-6.579216185332047	4.737848878341618	-8.170947777528882	2.611770018027648	1.299081345447791	-5.720665135162491	-1.560276793363667	-2.263989364371066	2.94432770383251	-0.5828223654455069	-6.02198505184387	-3.528612082313192	1.5566446231331523
-3.425671804173394	9.101408800680288	4.1350173772648855	4.532766700542477	3.963947287305988	8.02708158734088	1.5215819402973234	9.27591380996041	9.092865444853512	19.0030325527002	22.535469869571575	11.46347368837073	12.252513065401557	5.626393770933991
-4.064548733458772	1.402651576265093	0.1481586782562797	1.3431577729848345	-10.452261127587613	0.30449791341673554	-2.9426065092741247	3.869239731171721	-12.118955984292093	2.2611537766793846	-11.445650844953505	-1.3265998891876436	-2.613386577465503	-11.209685917242275
20.222559311045405	2.3745235628067336	4.119236350240701	-6.272727854226869	15.940396337278107	17.181569510216043	18.102806007994925	4.6001947158045855	13.04911066464301	-12.048260988329426	17.211437238169236	5.608435583388235	9.928466033856232	15.217964028898363
-3.7946853055020133	1.134792367664504	4.08515240122232	5.637095569052125	-9.99477233997433	3.2318211647745874	-0.6512319557673945	4.497139691461288	3.9663762113156227	-2.861366037519388	-0.2922098221554119	5.0623706733489025	-2.2106763016310347	-3.0838697616689292
-12.43618873802485	-13.541641634225613	0.5679969513066144	-6.292539625658718	-9.652785798821803	-2.4638091285350945	-1.3805418471782196	-10.447889749409942	-6.434109048464386	-12.883778561394463	3.7847189921232753	-17.181447804091036	-3.993893871606568	-11.113451111911047
0.014039501914231384	5.059210803985488	-3.346380827042178	-2.8645207172590275	-11.407635902297912	3.1225932421236617	4.419003986680705	-2.818749247065499	-0.2355113672430392	-5.125893264700998	5.808945561501682	11.333962919831695	0.6758665360573527	-0.2205518117968699
5.325188337302797	3.076692032272242	5.9471456340712745	6.5327688874561956	1.4516192080900505	5.207832065281802	3.6780809638359986	6.517190437298992	3.7326362279253407	2.2358253899127183	3.777039551347494	0.5513887377635837	1.6446468894940658	2.974865698006445
-19.613632970080356	3.4548925303153935	17.829943436075947	-3.772422844824566	12.049658043858532	13.56845983679156	19.102436471368748	4.9366191291476715	17.549862123987232	1.1641792522869305	36.2243273984786	18.984189394444787	9.789186843874942	8.627684032877715
3.448627791443326	1.8740898344739667	-0.11846397164645553	3.4050541335408373	7.402680460073306	4.979778385244154	6.076816198184239	-3.6712114511587455	0.5533425961063757	2.685578895054368	3.178881569278127	11.937585366759153	11.489733808492675	1.563419132456689
-8.709069564740025	-7.517682750478006	4.088410044670847	1.2292257718432313	-3.1273440985792447	3.8543202126408795	3.2611832812481842	-5.257201344099624	6.2663646127072115	-2.4907417816530657	-9.70033525940709	2.6881850889520247	-2.1255693425920446	-9.108694053686374
2.2810277650018813	3.505033534371019	11.354114778011112	11.639582256127806	12.333563906458936	10.798785833748164	13.037203108393589	-0.38228085089592906	3.407069736942876	9.575949336989057	14.505995621320828	14.152014872108905	10.10135380549841	-4.10222272167961
-17.774484302249906	-14.767778008514195	-7.763352468489227	-18.160571001961845	-0.029497676923233587	-4.046338324864539	-6.072583804347147	-13.807660109128953	-4.502136866257461	-3.058369569200122	7.926428776802363	-17.960207036855078	-6.8689486230286425	-13.30926160948409
2.576405509753815	3.3107294315355076	10.016683770253502	8.306836369270572	27.555214371900522	19.39868186884076	20.9907602023897	1.724681663399428	7.314467373572466	4.007633397787427	1.8582201425195701	9.382499093590742	4.76635573392437	14.660967664403278
0.14840761017261095	17.63001821673404	6.917386746311122	-0.11546112549776777	-6.706075074255291	18.21783974390511	16.473240443842066	9.196682186505479	-0.9274947405004671	25.622978478129692	10.543389388462852	15.753585912249832	14.721780430842854	2.6979313538911205
-6.779388731365935	-3.418731597433524	3.977369112327214	-4.332564533045711	14.588890547352987	9.796287638428494	13.88185707199571	0.15899043694742565	6.310944882416973	3.067031107122088	29.503562211004724	9.769656984694565	2.679807391800403	-2.7492459813795693
-2.2343203198505117	-2.6416739230390744	-6.328019913651019	-0.49305545849937843	-3.6771261368999495	-1.0201976937880506	-4.34313566071427	-4.512154036071134	-4.308500601892592	-5.974962909431982	-14.860630972855603	-1.5755234461388208	-6.695831696452457	-7.556082871909251
-16.492952434740623	-17.18673592196958	-5.387751937604484	-2.2715587707775473	9.192504913202852	0.41940678023434635	-10.392934032506862	-17.241322305506415	-10.697720116614827	-5.9411163343592435	-0.8278409517127508	-6.766642580150482	-12.326774081251505	-1.6778415065061962
6.390176341458133	-1.748413598470911	1.5971536037432317	-11.679236616301916	16.430333047875333	-8.377511977004671	-0.36666910242922024	-4.676376663524119	-5.07975370400881	-7.614839354435727	-10.385194344272	-11.193760887615428	0.3658461910496446	2.5166798443172147
-4.703010573804473	-10.617283226722147	-16.891505953798458	-8.714037969137516	-4.251252611329464	-13.584117866303513	-7.152696878323706	-19.223265523794566	-21.551262474962584	-0.7820799849077527	-13.241980333274336	8.694176383329962	-5.424057119370059	7.847360342108485
14.1033688107222	18.523514208295182	14.940605312692547	26.926988995987855	4.517615609613626	26.432283737269206	27.89642268121379	23.61141454129688	9.142446091231612	22.615879371997234	10.940141891293147	31.21366548430797	33.74484239190171	17.224687918431336
-13.920503380998133	-10.57090977948904	-0.6879491244774969	-8.815369916949718	-4.0511450653111005	-1.4265058437527358	-2.866040611669188	-6.5311803694666715	-10.53343444632808	-3.1898044665680505	1.2725931151663838	-0.8014062913529285	-2.1380878765139784	-12.07350252921017
-13.944967419372832	-6.043443171745095	-8.285464202029356	-12.439441902779288	-3.6365601372282934	-11.580840551197133	-11.751915601216327	-8.637047215804516	-3.7889887301077	-13.136018381074255	-13.937929374151043	-11.37945043701227	-6.682632863446333	-7.868081061071358
20.841210286291556	0.4500615718110553	18.901019238920977	21.904971353455917	6.92503025604936	22.222753321965445	36.427641055539304	12.913323613650643	14.27706549333909	1.7368664593515586	16.618732139433835	10.545782003287957	0.9707041731947815	9.03337658250211
-8.233565536831737	-6.757554622199806	-17.945322213545612	-4.854853862600395	-15.64745873209218	-2.3185408576146886	-7.226156945382995	-6.286980476906746	-11.31239989767266	2.192132472075662	5.859058197519799	-8.905906763084554	-7.528961456113564	-8.027033471136633
-3.9628541603082015	-2.4878137223844106	-10.500162206442072	-12.567826842761722	-10.86467876505872	-2.4162940208045973	1.4043326142447912	-5.161399707992397	-9.803817684925717	-7.64109678007003	0.5902150078865437	-5.885921219933148	2.6044600309973105	-8.638114166681238
-25.90041455202646	-16.072440464307427	-27.470222761096252	-35.64690428830009	-3.1189265444062264	-10.64819124251694	-29.331047413457554	-18.162576465182916	-22.909202527982963	-14.701915024744226	-3.4753422158164757	-11.22760110332402	-17.060944192739882	-7.391565879218491
0.4336143315754608	0.6589940477924263	-12.905547584697658	-4.407510293223257	-18.665381431910323	-8.277347202438815	-2.8796502845883656	0.9572976506943514	-9.51778875495627	3.1775683627637497	-4.708491213311123	0.58285848340612	-1.7753131655470227	-6.180536048684635
10.724130287674567	4.6026819029313195	4.109449529242704	7.638479508265853	15.796325805594936	20.049038622191404	26.260710321001486	8.474333529455475	6.533332335555266	31.804433309009966	21.676305893417464	0.6215547277607095	13.350037101154154	13.70462172741583
-16.77029324236302	-11.227057061618298	-17.491647847096463	-21.980452913379555	-18.677488268775953	-29.318494510812396	-32.05753983551433	-19.797558865557345	-20.14957157766154	-32.28936462106231	-28.826896631897792	-18.101699143519358	-18.924002609602418	-10.724155345306315
-3.026595127838739	-3.470931848335099	7.1943148727585875	-2.1975133510894547	12.89382551224404	8.576902156957578	11.199377292526243	-2.8003900129315804	2.8520596956358446	9.477060374155165	22.76106474442408	-2.5483216809880562	3.2819480149115803	2.894908797107453
1.325210215169744	0.6352789893980708	3.4879304993841806	11.893767485202469	-0.9541799876113468	33.995004147837044	20.301486850878657	11.879008574371802	-6.636838516118314	17.929525821750854	12.791092513207557	14.084394867851888	17.843392584790372	-3.120790091061797
-6.311611803699768	-6.038076059244074	1.8725543965543359	-4.895102838317531	-0.4710033616391308	-1.1530475481558362	-1.1998556286604494	-10.601879548212894	1.6565464430541998	-5.6896366668157405	-8.855089711015241	-6.713723862019504	-12.313251578982301	-6.211342555314762
7.934963517583898	5.069262761143058	5.133796547415554	12.89659620471126	12.6666580274086	20.625365061358977	18.956741169136233	11.983561633884037	5.608465704160125	17.326984625598936	4.278491768157451	5.1391311375617965	10.62260563295153	5.40002202155077
-25.73452465226401	-12.899157229718647	-17.90282401777219	-20.92536101851197	-6.53924851196583	-7.205995956393694	-20.248654706338506	-18.819332103081972	-16.793824056579073	-6.077360679382152	-9.482975368163036	-23.7156247588324	-10.558503981159893	-18.44568469941177
-0.6039678093035579	1.227426917290697	3.411946552432006	-7.833980529212061	-3.0420688856450666	-4.771045832761117	4.54935717428474	-1.2639195413446018	-4.015003379810631	6.881395889718658	11.767615165228444	5.692090369663742	2.0961967252291798	-1.7717521904214657
-27.925208013226406	-11.988610791173494	-10.604511198199829	-35.579229113112184	-0.7891046860018228	-4.51464875951554	-35.224993037766005	-14.799202583052327	-8.858092145961203	-24.71922891891533	-11.893640746850444	-30.841404198339422	-45.15305226651697	-3.6642012653474634
-6.658072311397689	-2.163958910555684	5.63827694555015	-3.9892770507217175	-2.9030605311979794	-0.8012480947455243	5.7560461799605065	-0.5288655226505038	-2.9138064768464167	-5.600764401497751	-5.228955956370985	13.89764941865888	-0.5299564433130074	-0.9314059615468094
6.4564223924614375	-4.595954219370612	-23.260071378000838	-11.310349422926867	-20.86313588314401	-10.315431054501653	-35.450376196259874	-3.568338585115582	-11.198520301468642	-1.551975916545469	-35.51394800696069	-6.176644569394351	-6.1002460435804124	-5.325909304321863
-9.977490319622804	-15.065506861340845	1.7105267605398042	9.759394536906425	5.816608914266832	4.289830604689567	3.512078590579815	-19.12449155089188	-3.6881926297308554	-7.921650033236047	-9.796541104071729	-7.322750458515902	2.233183359026516	-7.323286969687599
16.0682856236162	21.316681319950114	9.366620114104352	7.600113397162015	9.837292428097015	9.771914994728009	6.087791148039723	21.688755159161342	12.567444107058188	14.944544739181323	15.620037808071402	33.02765393026293	26.852932840458223	13.695691213934229
-32.13695625715421	-25.99959338810749	-21.275291867797545	-32.16281974960747	-12.442371879627945	-16.91295270662708	-26.048792908812963	-21.539092381390407	-19.144464977708893	-23.653743273733223	-14.091114724172257	-25.140800745031626	-21.194726374557032	-35.77107201691915
25.118861566672955	17.56736539262159	4.950089835841524	18.243895564598695	9.385800874869046	24.141499717714503	39.08402793336642	16.941027302766507	8.42251626628206	17.428630941294006	18.111674348731885	14.394250960803252	22.149728653127163	12.068360132215062
2.1533210149473425	3.3986058921321973	0.6162391002358142	8.803896978889135	1.4746580328241898	13.006488722400661	18.34976390584738	-1.2513967306376255	-2.3927572816111784	3.3806540426818286	3.25241474845572	-14.568490929879845	-7.631537626526243	0.47541038683408154
-17.987960625362373	-16.879023869221832	-8.266069361971043	-12.39040658512987	-9.823086628541434	0.2968152619117348	-6.863465194569859	-19.511547977759072	-9.880415751328297	-7.829674139089936	-10.678189208218624	-3.46174399677262	-6.406942898215277	-15.561980324925285
12.637502404577296	9.015688632696909	-2.5231678511696263	-11.988041387510714	-1.5060841028037726	-6.705184537228913	-8.626495499588266	3.1623649251840296	-7.110963609030813	-20.01944059447537	-4.0838352061793035	4.191729394587724	0.06633490732970343	-4.45496881518623
-1.0242572562940542	20.224150752090633	6.675269382427801	0.4643983641343426	-5.581390993861967	14.197872440117424	24.406340317304885	10.000385097399285	9.336769684860931	17.97963976299604	2.1985095222795206	11.428751478764925	22.4621303047987	-3.4907317439305556
-18.08691778654281	-8.171617811931345	-1.9575301510890308	-3.5374521542296593	-7.388681114810894	-1.001450863303706	7.14394695878274	-11.432251827418836	-8.498630647724694	-0.016084030913779968	-3.1170936000023555	-3.3327785890694335	-2.954294737778063	-10.450736650398772
6.936624216854446	7.617794038053543	8.019318037895907	9.467201867585477	4.636405084005234	20.03631669972729	23.226739431860835	14.752809602195155	6.9620795737983245	15.130195481597388	18.24791639740823	16.060070052722914	14.312538258448486	6.183471466757057
-26.899842906676767	-23.11746794068784	-24.162049820350923	-24.869760999948802	-14.66428940252153	-14.777900380357432	-20.89163263610513	-23.501530052105608	-21.402277477364876	-14.138480572001715	-9.38561522945818	-26.524058319260416	-29.659152516947593	-20.20247640759594
-7.316527021092919	-4.730419532956458	-5.3395035673874895	-3.56999580760388	-2.524927653071378	-0.17584641091537664	-4.234125580976026	-2.6595587885552785	0.197033951842719	-7.234625023106642	13.644352828198963	-5.356359604296395	-7.245157454052828	-5.523781905876616
-18.569896570324474	-14.047783541764664	-7.1759032688158975	-15.95735051688817	6.939191239491014	-0.34508131450932367	-2.6261953515533367	-20.18129653935767	-7.797454033382193	-18.32235233064366	-30.440806917092445	-15.171248183529594	-12.176733519963665	-14.74666890435375
-10.624481798416772	-11.302729274309927	1.8399385804286474	-4.7399271735734185	12.347970566319264	4.432327521293677	-0.6095139142388222	-4.525989837714152	-0.4164323405847624	-5.584849600724114	1.1147480520363675	-0.46594294453988255	-2.4364013618879596	-5.834796038929178
-8.795478736934871	7.355130906264082	9.017046687636984	1.5311035988373873	6.243952532288418	15.767652027524138	18.560568474891767	3.0479164830595717	1.238586906955778	11.618726919816831	4.944884777345409	0.31248483854333226	9.06053751159593	1.3084475984078092
-7.51542974891362	0.47716995508897464	7.802099142021285	-8.558376200177687	14.586192515312026	12.276993436088212	-1.1471064029654259	-2.8387547610404633	13.015839732315294	-1.8483599977292071	10.531951529428135	2.6027674624516917	3.0964460513775056	-2.905088049987434
-17.83669477845134	-10.392494568116428	1.29567703331135	1.1483203218459217	8.208337006688367	4.459380638831696	0.9163396669874511	-8.970640800408793	-7.073734898878955	-9.258254076623667	-9.819581554341259	2.167575348700074	-4.653258459024177	0.8125979014831157
15.389291381148814	13.04247013130327	1.8679386355789818	5.646821410835463	8.56034361993513	9.942198818991367	-1.111535396558088	4.829028189478641	9.410058897637105	5.147268252313516	28.038439520981242	28.861229037979555	5.213953469687255	12.461742328392324
-4.472099848370936	1.5228143857146772	1.3817165643213898	-4.142356858618988	23.467418201735153	6.6701150447389566	-14.722039087717157	1.3604967942276098	-5.1040309602232705	-7.404227444129617	-33.50809524509513	-7.580312515739401	1.6360449961123387	-15.822481958039331
0.8830972078145243	0.9263246832600416	0.37759105755019917	3.1980420509507157	9.850411828279645	3.106841232919431	8.075070936789869	2.7529790173537827	2.4045888011823187	2.0040190883956255	21.287045765961842	10.518882915034128	2.3504584881882833	6.026163409117474
5.5160077324206025	8.01766174340317	6.621168952025076	7.306027233933182	17.3321834363489	9.624463673127337	13.596769940846517	7.580830813258663	1.9708435071284167	0.30944435257886804	6.74298943737832	8.89726835486518	0.6590080777309782	9.989708868596507
-25.148867896647058	21.718890070817807	2.890904181638771	-60.25284712841413	10.948997759800122	-8.533641866137541	20.82686047018799	-28.496027199909356	-26.705859971943227	-26.761951804472865	13.013567120473406	-12.887347097961996	16.88993900309665	10.46062143755005
33.67629881409105	25.703913607303132	25.11424903750766	19.245232705345718	35.000609322189455	37.179368873497864	40.13986944755582	23.16614621409533	8.220586736161785	24.81302816446737	32.37457738770206	51.118663333907655	27.934213210623103	21.368641994804833
7.752414518244022	13.948586438258186	33.15096940971898	19.133359394512258	20.580906234127273	22.954334019434924	11.690073893617598	14.735022199406231	24.398888751798374	0.029912947901464967	12.56249956623865	19.324922705409627	3.767640715295664	12.530150789941061
-0.0495723708170786	-2.626712863111771	-10.197661667428205	-14.25307950800408	-6.0070351189265825	-14.381740401018877	-14.235926356488273	-2.3310918871036983	-4.913202044888622	-17.043638788470222	12.783826040006964	2.6529857330834137	3.7534397761443983	3.9733923052163345
-1.5058117642795443	2.019593198616134	1.0616162755443979	2.179557057716717	5.902450115325675	0.22378653567223367	1.4119862325722665	0.02114159448352218	-1.7901849712186908	-6.746910783448125	-3.867049135267615	4.9075702852625955	-3.332874666988339	-3.181858903499815
14.815951828233086	3.6418487717450305	16.26793300152074	11.414669095050408	12.490794929629486	9.237939188737094	16.214055091673398	6.219516396734806	1.048145507327138	6.427401457402016	20.89263826216867	-3.68579833793002	3.8741234975977217	6.656750705061138
-0.24995337179506558	-0.21638363778039948	-1.9655122957517346	-4.839655136962636	2.0688496713586417	-3.7761538872116307	-1.4461892481929663	-2.8581971183714505	0.6673567431644014	-2.54536415345551	4.5558606555699	3.4425792249033336	-2.726578614792353	1.2406166351100374
-41.92522199108889	-27.035282977648023	-60.227885001718825	-44.39792523772233	-41.5077807129262	-29.27583477841104	-37.56996360549174	-39.173224326521755	-48.807175458856925	-35.02341636940741	-14.609201934999643	-38.37941006778113	-28.121456609850647	-26.504906759648726
-8.132876018321017	-7.989007583699863	-24.793099050400173	-9.683302106940435	-9.137503317254358	-9.721737062303587	-17.54472898493116	-12.443859448703256	-13.102906862543554	-3.9638181062153537	-6.775948734524196	-0.6244010968069831	-5.179377069336016	-7.152229189259842
-35.0111462522975	-32.7794443154463	-18.822714737849907	-32.88940763470726	-4.211603966312711	-17.018893006936544	-20.991417217899947	-37.71421780498356	-15.283423074856895	-18.065103762145746	-13.06479732530262	-17.262868307675944	-29.56697311744068	-26.65883697295788
-34.57285908231336	-32.812036401743285	-10.900098128653337	-15.397490252355047	-20.10143029138514	-26.032474759604078	-20.513718861055228	-29.397313361745294	-20.695208651190033	-21.540059939967637	-33.90095084811347	-30.63256577534856	-33.081730343884644	-30.815537658381263
-4.906579414502278	-1.4238190767797643	-4.121644303958251	-1.9779420389632605	-8.340305300050845	1.886569775909145	0.9116210459114639	5.647120898335125	-0.6674132634945107	2.1778136643464476	0.4676858438574777	2.732490958636734	0.6598773262802559	-1.8794989761226493
-12.783541920053617	-6.168743697408822	-9.965026281195188	-14.989198852707835	-14.823904004289606	-2.9802605302564276	-6.717830584574818	0.23250689303073338	-11.134232454352645	-15.553261351788684	-7.52772951666376	0.7399394931585808	-12.149873729928249	-20.412346307079776
7.226265968436858	4.03548032081012	-9.326671014046669	-1.0169149477468515	-7.403529775563274	-8.857820744872946	-10.616562358071585	0.6815193387031216	-8.56735068453843	-1.725713888425601	9.244335238235694	7.005397336659865	1.889979577211879	1.6311942606270136
19.482047124577523	17.113982643261192	13.923957081489911	9.267937176232314	22.802122521234082	10.883729983972732	9.038673790892437	19.433863471445477	14.97477074812084	0.5622729975861397	13.968242357676122	20.880235010445485	13.41028186136051	27.61460401057956
-5.607585576571579	-10.581218725344293	-12.406531713934163	-7.7088512725705485	11.166614415692134	10.461079469189892	-0.9592310253121815	-9.46708386593014	-5.134992166869684	-1.7915394994029434	1.5970475758351166	2.2642294180158506	1.983870524205248	-2.622242068431794
-10.219553392171814	-6.358644265029193	-10.533605748414194	-16.30281233408265	-8.054831954700337	-3.439097400974408	-4.235603704606034	-9.24726638425047	-6.027178276291739	-4.923167433256882	-12.283950290963862	-14.921400211226462	-12.2603447254154	-15.399155446591232
-24.91521002354337	-8.179992184189468	-9.674380596856462	-17.29581855352408	-16.209168884263484	1.3005804729161243	0.39290169400742336	-12.369695538172909	-15.522486198204554	13.774965199991321	1.1076304494676683	-18.176476190902857	-4.569290123203561	-15.373531088128088
-27.929398769304786	-30.24827906837011	-6.062445176967809	11.45533598310061	-10.972739046233363	0.9977619038453581	-20.105158746644868	-29.569761890158617	-20.21077181244904	-17.097874341798065	-17.459480275977825	-24.184064368996854	-4.036299833672274	-24.29502951527646
-0.28662587135785283	-1.3966722721754823	11.70417508228868	-0.4391397972981368	11.353894477453792	5.058503223020685	3.721962559442782	-1.0409025977002198	8.684959120504018	-1.1173752215134891	20.030441393002874	5.935437486032113	8.961095231542672	4.836362212922161
-3.084094893560146	-3.388674547883223	0.2527052469071595	-10.01965028831045	14.63256323818856	4.133587275388957	-1.272045195358329	-1.8472009134992633	-1.6828302471886698	-1.0116259423208294	7.8067424838744	10.97956304610179	6.419344190424368	3.6642620023067343
30.450198589173837	21.547572540265556	15.705930651578813	14.866272655356152	19.95155111409314	10.936963262190925	15.24274374575304	15.249197435751137	22.07117474027368	7.440746981338739	10.96415721360206	45.44977154379423	3.6580533717457513	31.586403432795453
-2.8085459224285985	-0.5487217708984893	4.8503121448974875	-10.408417347038348	3.244401979645713	-5.5489840458082424	-16.005113267456533	-2.4748968488075707	-4.369880734448867	-22.02722996117101	10.419970444650756	-0.23023521082833592	-1.0124246128875718	-0.1349253497157586
-12.057749436925949	-10.080468347311461	-8.57397144057488	-11.024555266711504	-11.231624176615911	-12.244720232289799	-10.783864742449882	-11.169100581335005	-8.028841373071947	-12.927605276149798	-13.811110939333746	-7.910931185410176	-9.890798578500322	-11.741634320762888
-11.310351254298437	-9.511650273539876	-4.949243611687025	-7.913407393513152	7.883987763013039	-0.6424929886409769	-6.215596167293151	-6.281065977244054	-1.5240688862435143	2.0161319047641535	2.8394250833591337	-1.3834930720920835	2.952850755389713	0.5247649431828502
10.071442743211831	8.377308813206842	10.665170508402358	8.959997496255776	8.954618543341189	4.2431449691179255	-4.403722725676251	9.221444897331045	9.490049194902321	6.380158101459935	-3.7462399005106866	20.982713717485797	9.60418433719023	8.484200641987744
6.354374400832638	10.501411971656605	12.784253677814107	6.503364613400836	11.893993674647902	4.123126664171725	10.795185085157494	6.137608741329774	11.228800721413315	3.1342940543419786	11.078360568478415	6.46275167260011	12.14282471945057	11.930180050941894
-35.61962822482731	-26.614085619781804	-35.03501595986834	-44.30870140273888	-30.837256430126214	-34.94068981140214	-62.36499989987377	-38.86160865769875	-30.791407629112477	-41.59847425653114	-41.781587229299554	-6.062530939273367	-16.42903007238411	-23.315489078994656
-15.827349072184429	-10.666240784128053	-10.606749731570828	-10.53100631198992	-23.14435756465697	-14.987492812807897	-37.793449986293474	-12.681485983728148	-10.44602663392916	-28.691908424259832	-14.581340138432731	-12.323779581667809	-9.892642957397015	-9.934819886431097
-4.37852211249747	-1.5809171725811308	-7.56312029579293	-8.602227713567586	-5.4734358781676935	3.884554635643132	-19.30896900909624	2.3998644479796423	-1.9981438368238884	3.871267737091837	4.385589338803813	10.747189721108708	7.953735205469555	4.0096378281761105
0.26440569629488886	3.010795792700159	9.222663933882835	-0.7602192847658114	9.690198458698715	8.623506719338161	6.830999585608047	2.9634416636028433	5.684799947873376	-1.041749590528924	1.577981112126289	4.861907652565741	2.660192251706405	0.882636586160753
-10.953390126865393	-9.824246482530588	-1.9325919542232475	-0.7304078726294598	4.007300229982061	2.24997686812627	4.441178815303427	-5.5250104922477945	-4.082616403628602	-4.536967313896228	-0.24562995003619342	-4.705658922513258	-4.639174044316266	-11.036791590684125
0.5015298584116428	2.8202763965008475	-3.9908597434260966	-4.171243892944955	0.6825869297016223	-0.05989473173842131	0.35253867974536257	-0.7989472166980475	1.8594210538616	10.884494106720409	-1.3758829617668185	-4.739292558717681	-6.12280912005743	0.5480491073947229
-11.614165156767209	1.0365330772392356	-6.218500862252729	-13.253660038356452	-5.34205453350197	4.793119991159194	-8.052435129324737	-5.502693763269604	-5.189018977701565	-6.168809400997303	7.663585945581182	2.298420352293536	2.47070421209775	-4.089597218514754
-3.713684714869143	-1.9063036670543514	-1.0013333876014836	-1.8669257297981017	-8.164595079153631	-6.194703504333723	-9.378592681979274	-5.635391851385217	-5.2947061222632925	-0.8613812135852962	-17.982355107370093	-13.014662903869485	-10.957263976498801	-6.329820982095483
-1.2670166900829354	4.214957327161985	-6.10836803835571	0.6082316040322645	-6.3095950982226165	-1.0238586423730063	-1.7104684278674676	0.7971160423245051	-2.4976653296491076	10.243593169595675	2.641128933987114	6.299115832272836	4.942837264471406	-4.7480538065530915
20.29628064532831	14.160138252465869	17.046708222051375	2.7570686822289585	36.18456245310561	13.138143001003817	21.483948150687276	8.092712705647264	9.556869404959313	7.504249683403767	9.653231676999097	19.324154838374945	7.869210592248159	23.06163496010855
0.41061157377572904	7.8410524769149585	-9.038396370947687	-2.1189370814573163	0.8821346250445828	-6.144698143802448	-9.59231206236963	0.2909944219694769	-4.761023389638745	-2.0493855390180484	-1.1037755765012056	11.11361658657636	6.10688157233312	10.909534726190621
-8.584227388021349	-11.080073549077943	-14.49217610722352	-12.304315741704345	-16.027640795359627	-13.04419242193627	-13.199637187322661	-14.718099084677226	-5.9414486725970175	-5.4821988414126555	4.773961264635635	-17.49998255193584	-13.238259503112568	0.43211979521242905
-13.99976910458127	-3.9399302837065115	-13.519512707139059	-12.231543906658763	-7.241932847814298	-6.088102447170664	-9.930139682794932	-13.653781703841828	-5.071439242468904	-2.131505515311688	5.182915931449386	-14.129460033754102	-9.818435781751948	-5.509058682183398
-10.989383166616872	-7.560558061952991	4.97627546121224	1.4868189466629926	3.6862423853129136	9.995114997242183	12.94138810225498	-3.2094484693184815	1.3597338697160823	11.8072926069191	20.093795843898455	-6.618657683348973	-5.570932365720474	-4.473395534636373
-11.99511046083509	-11.485987245180512	-0.8605804401680911	-16.4927126792119	14.701657165482228	2.784844212257524	-13.098819449699528	-10.485860628650391	-6.483033044461115	-12.363975479160592	7.329065927786858	4.360025795533883	-3.7232963780050117	0.8664305248114186
-16.2552930738573	-1.2090002316976725	-22.557898791925922	-18.16462289449483	-14.085480941184708	-11.942335135946848	-14.86568755650542	-11.549620152187966	-21.337627797329485	-16.34329461678984	-0.13669647108575173	-6.638252289854921	10.90569118455014	-18.10117797107537
-4.429188759310772	-5.02407245751511	0.1657684972065812	-16.23603666396346	-7.805450715270177	-14.98531831067638	-5.372163964119889	-8.56969842788078	-11.157332208894342	-6.402756240069004	-7.9345544988443395	4.313746011934666	-2.8410438905302295	-12.171593833521854
1.0277322681904726	-1.1983968325448178	-1.5952378283759479	1.7912301854819679	-8.743667411114192	-3.4062368303516544	-3.3847808665949835	-0.31068368680416925	-0.14739010321215235	2.510645970169093	-8.270359752106316	1.6383967385749039	-2.8857829079861848	3.3293037484867094
-0.19490195534366378	-3.207188346598072	-7.052821735635155	-0.4950904950503118	-2.9220339353818012	4.321708561694322	8.6425556199414	2.6165803230832427	-4.258869050909729	16.214648609048965	5.302678525598377	-2.053361172369592	2.435227010609752	-3.7644705497883906
0.4213584857987152	-0.009326561372953365	10.953752788790423	-0.07475308534789674	8.2755243769293	16.514531412042007	25.08686548283974	10.171908007393178	19.433103662390263	12.045361404196722	20.00227986468515	17.40139009373312	15.62351817107549	-1.7251361493258026
9.029489738532325	7.473127582220184	5.369927755126749	4.007398685155207	-5.379580556597308	1.253933278296964	21.97770179986441	6.87456384474853	-5.96031200757931	14.200270263020732	17.2315634594703	18.122239478858557	2.194894849897272	6.353277638415008
-16.495958986663386	-4.937356819382113	-5.885070418755886	-20.416499063822872	15.863574403333313	-31.917960588167617	-61.460630559242226	-16.560193645325217	-11.849383232686657	-23.179726885435695	-18.715697289200694	-13.53689289396666	-25.519342038947542	-2.681153475467268
-23.404444129442037	-19.601409714845364	4.766638917022515	-15.139636802435897	-13.065574975025575	-16.3661292105866	-7.548779211633483	-11.026264085818411	-5.939746446940262	-14.460130330979561	-32.206996114897095	-23.410639005985956	-22.59930763517854	-12.310173984889493
-2.353676741775918	9.960443854793775	-11.687809583256806	-11.305320615816145	0.9100544780688936	-1.969272177096158	-12.882171209064275	1.776554248992136	5.8722922847426595	4.286971055312325	9.708629014809958	16.107646541902284	13.993033149753492	3.427602965993832
-9.526716890597838	-13.82448658049621	-18.79903135782162	-14.5539964300221	-8.731355997632564	-11.492206273166527	-16.72688589848788	-7.147649656460945	-8.67037365388493	-6.758169864333761	-5.244893882946796	1.8698472648934745	0.22671863209101928	-8.017750939758733
27.273845304556893	34.253171365490815	21.24696163353127	70.1456081642071	4.0441914780112915	38.31832878793906	39.90222918143996	48.20981687988188	7.0219446374038705	12.505751287918295	34.11206441859673	39.094403302607134	54.23456724961691	-21.26966405623101
-0.04037080797150728	-1.301189096541374	-0.19198884215759196	-4.865523713928171	-6.116890518733865	2.307005102082485	5.50032515445036	-3.095623966270697	-0.5816597135053854	-3.7684549569444274	2.298583921061759	1.0649641095512334	7.551436382335584	-1.3686620940898888
0.7225164933763467	-2.1332871568263956	-0.482211526853039	-1.9040688324267743	-4.880805126865845	-12.585128070008283	-21.915381302238643	-6.076247354155597	-1.7830477744975708	-1.9506000754786552	-12.627477636766942	1.9037712838103678	-0.8467848105766568	-6.206580542915626
-0.027893283728222938	-3.157332766348109	14.014932420433457	8.187941148553522	8.015804063581706	16.282615610098357	17.054982852326596	-1.490200281221395	7.618679926280157	5.981564431840232	-6.191627107632523	7.176269034371555	4.933948703487246	2.575891370792866
6.078192312764164	10.358092280817592	13.561121320379339	15.465479105555842	6.443022468561692	17.69493244402321	16.88768310493172	12.698168172388618	11.695971485883062	13.595525031514608	0.5299604948157448	16.596702754682596	15.1904610086687	2.4394701228423794
-18.79840810226917	-7.192268432448549	-15.217475261856	-19.891218197709417	-11.571087930480326	-4.426537870915253	-8.585533273417113	-10.802771712967123	-10.580525887891108	2.782450505647222	-3.5489809122959937	-6.226191291677746	-4.680576335146829	-6.3240072989680645
0.4699398765913441	-5.974076797649106	6.67238094406748	-7.347009703864011	19.770222642535412	6.2800712703414465	12.483667674996381	-6.275893872377587	5.977692441433682	0.38349629095926424	35.77298041329448	3.1203510824155796	-2.04819162721596	9.795441717007341
-4.166255469087978	-1.980900383682392	-11.825594264007975	-9.535556034842328	-12.358487978661062	-14.500906132615738	-13.541208512241486	-5.943980575810904	-3.3987807484981967	-6.545514774229474	-10.840316492064144	-6.323615538696595	-6.677819186274367	-1.5165805452036423
-10.19263647070189	-1.0561070230956882	0.6529531580625927	-13.960660648086982	-4.77991352500436	3.0769597397246318	5.336240892593175	0.07552444944851523	-5.179111616240324	4.129505676587818	-0.7352540252193549	-6.156093229022333	1.335669507829675	-5.857841695152435
1.7080632508853129	7.124563623631079	-5.238796505515034	0.06376038677511603	-3.411132547567843	11.054164821932643	5.958038652997295	0.9403985808599455	-3.725107208769133	7.220356576347415	4.618144638612316	1.5775501315456029	0.09623263824244202	-5.780319860110115
1.8067292015323027	13.748962237841909	4.180976065487938	4.82011016477198	-4.273088788747553	7.846805037577781	-1.3652376760155616	13.769091118480276	5.29502256509542	23.20278022603822	20.284708065152696	19.58766658027273	19.891561436553303	3.402969302029534
-1.2871853025099325	-0.12196347881104681	5.465643222561103	3.093277541982745	2.5967297235020466	10.774699438595526	6.890022121003245	4.851789571051016	4.678237791513054	6.888911133762003	14.659650338113105	-11.122737322981443	-4.151296059540376	2.6663725497230093
-12.846685666211059	-4.159259975126251	-18.384828739212285	-26.818466098367374	-13.427805254116766	-7.877366073577529	-26.24509363827726	-9.506559757348908	-15.03967824594551	-27.191828788158027	1.052524722348674	-13.208617348428426	-7.565955704359863	-4.761047374913434
-26.03568591491228	-30.052797853191134	12.731325627194318	-13.795321934187882	24.321758598688092	-12.786998658165453	-14.514994136808305	-19.901808444696382	0.3950261223050429	7.4338753803009885	-20.664988389441735	-3.1796913015252155	-8.875333783424393	-26.491101767574158
-5.503051210436026	-1.8619691386074504	8.72881969409474	-7.722067485207139	16.015993547050435	6.251370894463351	7.917561351552207	-5.287180371819632	7.460628564287161	10.315545202561252	13.090905830891845	4.009284328383338	-3.0115488404415753	-9.40555696298786
-23.893522937219775	-13.729777142800693	-9.22854394747805	-24.981847922233126	0.3611242728294604	-19.874192268114122	-31.80615266938784	-22.220682964764553	-6.035993165496071	-14.429708445961959	-6.263263990498697	-4.16592860731463	-8.905288734649385	-9.434587930764607
-11.792545603560727	-3.19494830530192	-6.646233655300748	-9.263238922767837	-6.595670087297155	-4.484443876087869	-7.731150840681135	-5.037614504321297	-6.659866005291873	-1.3007217532881425	0.38675340040510037	-1.3448834548492963	2.3962456081407906	1.151679791718091
0.4794621663124828	3.373391606185358	24.00149061126392	16.115887130544326	3.2417258800432753	13.868294282887947	13.467149439609447	8.581274167460768	6.199332587681711	10.314182895006681	3.987820086341595	5.4755550876158985	9.621545994563085	-9.169350332804385
-25.844343513893932	-21.420786316243465	-23.68358770331307	-22.598330486878496	-7.740071212130949	-13.234687519314422	-27.25231121218936	-28.446107384020827	-18.065730470288496	-6.925130773430839	-7.3170203665112155	-23.019310006835195	-16.972366971654075	-7.820214722784077
-13.36375396992511	-16.614472341253713	-4.402691182159159	-20.148480805289545	-4.810126352343059	-5.919446691833963	-9.597078215431752	-10.690512876996594	-12.058987932646472	2.4557554648177407	15.640415350140522	-8.080615817736408	-6.1721784313363175	-7.34830611480769
1.5826091700819578	1.2315915026920616	-0.050052467759665306	6.828823082130722	-0.7818394449985274	6.957089780808242	18.75289008349166	4.831351367203153	-4.740129215320123	3.4999427254227173	6.741469383029765	1.7549414716201002	2.708441999193198	3.21609552317611
-11.201767996420108	-12.601235111787188	-5.694873794872546	-12.047194517709935	-17.41181224229561	-5.745517593699241	5.143794422146516	-12.349934090340247	-13.900497520047095	-6.112285063907598	0.20532894008961253	-25.826370039890058	-6.60082253780307	-23.4145475639841
-1.5874109035022537	-10.68649590485344	-5.6081467394700875	-5.544695511240594	-2.3238216092104755	-5.531386005936431	1.6538413982767448	-6.308335434891494	-3.3354580518788657	-7.795514215659486	-4.496753054303151	3.8023814176211737	-0.12326847097759698	-1.232601744386882
6.581507754509139	12.074321060059917	15.157792535258261	0.08990796029881572	4.784642600012218	4.083433119286574	7.728467199738535	8.415266636778332	11.566740812006778	9.211176322459664	-0.18616161124561267	18.803928721744956	14.090810039385875	2.9888554980352984
0.2828815294058862	5.242919836014234	-3.288426167334602	1.021804465986838	1.150203491875783	7.802128767350517	2.666952493617345	0.608460472553552	5.067969508605179	12.41906782938494	11.964127127127428	0.9271075492237785	7.529851959830113	-1.42000728765855
-8.045368837296012	-11.912005400241041	2.452510714555778	-2.9427528594759003	8.538736867377775	-2.147987396358151	-5.369662713008837	-7.949342423169868	-3.7810203912344655	-1.311657984042068	0.09306567980806654	-7.61312753282088	-1.1394781917026462	-3.4815852519224992
-8.963382771004989	-8.267258434956872	-4.1396212419454645	-13.33967079927838	-4.672923534356798	-8.330449198224152	-15.913685366447325	-6.482048435928197	-3.267781565527957	-5.674408626523459	-1.7824597113928988	-3.2491277696450678	-8.454721838053088	-7.253282766629322
8.27548425496055	-3.975151763115977	2.304039047242429	-2.925099934954813	2.410724369938262	1.6107376698428912	4.2877148260208555	-0.4803877335205332	-4.834591284908901	-1.5482297372421965	-4.509082923459177	3.6048537035056483	-0.025110181851766146	5.444239045484464
-12.147109000504052	-9.51024768756521	-13.974801955489756	-12.592169447499337	-10.503082840476639	-7.237673732917693	-10.273176052444416	-10.157430251634144	-8.13516753133076	-4.026063440131216	-7.294693954895131	-17.40689488299636	-9.684469150783231	-12.413155097329833
-12.001129760637752	0.7450171528487822	-11.176084200397687	-17.841519336329487	-5.5259877579816274	-9.284376099990249	-19.05848256371265	-10.230314657963994	-4.2495052377741125	-5.932413311970091	0.9635743141323362	23.405759847255112	-10.306135181745523	6.009363664756107
-10.457531630572088	-5.909918527401278	-19.905693660254816	-17.013240834261186	-23.472265163250007	-9.636820894525398	-39.83076109471408	-11.098457736966017	-9.976181130546308	-1.4417243978507053	-16.563816408296073	-5.712757119029057	-7.467524490615748	-16.08639270372119
-5.184126623940703	-2.011902164240211	3.0235406056571663	5.816633844097581	2.217696619229047	10.672220252605317	11.168175352566852	1.6685136329213635	1.9093961291922275	4.5541658167550585	11.52968258051576	12.774155409776874	4.694917755939487	-2.9766075241716066
-13.369893725283058	1.4807494836730168	-6.458854066338425	-5.475453790971064	-20.54359614116619	-10.596042606593452	-4.394507929232046	0.2987381989968957	-1.8667272839527276	1.5168679460278134	11.771045730715466	-0.5072728320226687	0.6402175442479484	-3.7647134543216114
-23.514040514322105	-11.93115445823964	-18.769638643028465	-18.89310511058669	-13.625672805129108	-5.012907605933645	-14.726112526170441	-13.761350436371938	-14.358627916070946	-7.110748043208047	-11.669774806555873	-17.67456835668385	-9.09437504942156	-12.462667716392197
4.497022335759557	-4.045176742947395	6.298321965815652	1.582648109686695	7.790381124728365	1.875994926304292	1.8219508188084839	-0.35233935930630333	3.9207875492469646	1.020050725483423	1.5440304046999913	-5.794476695429368	-2.774649547837266	-1.1162553693567034
-20.851167110702903	-16.29106011113433	-12.023632490908755	-15.742315010202855	-14.307401240671958	-13.766115976148821	-19.70060349277895	-20.948402813154075	-12.34513068062069	-5.804254591674182	-23.62861742668556	-16.330762271626877	-19.235581020520357	-20.007255602095526
-3.09303201680545	-2.571199355533788	4.202857582765394	1.08137943777638	-7.342430188107918	-7.341203686010738	-12.158519595941655	-3.7153930020090034	-6.534959664978734	-1.7063303508681715	-5.439731215525035	-8.448861232635823	-7.7078840005298215	-2.819313723588247
7.339898457845885	-3.29897171735885	-4.501305457169031	5.076519968052296	-1.765672330728069	-1.192759493805656	-1.2130545109318212	-2.690766570328961	-4.326482760430175	6.213230251548019	-9.361215967507032	-10.196892548704675	0.8537668623297691	4.647830641354871
-3.8464995439928233	5.8240214880866334	-9.779770372734886	-13.946127259515483	5.804883105126298	0.4826039018764479	-8.856524516509092	-3.29817318879972	4.534945799964728	4.41307216832452	12.900335260010868	17.76831309457865	-2.2751876378249016	7.589839179500215
-7.830736654338244	-11.211710140747932	-7.223455444940464	-11.197169795832536	-5.244262873802706	-8.33160953393841	-7.591293512216577	-11.201168883336008	-10.809351392434802	-22.910951541292626	-12.276124480021503	-11.18030567476268	-11.297920681131602	-4.836474068155094
17.86101020668488	10.965569090404932	18.494950518449084	9.432354610185074	9.497058394512774	11.918653653451248	13.494118582531058	12.576063473537003	8.478679813564101	10.12856795887441	6.197613999020286	17.2673353804919	12.031473461470894	4.491727944218846
-7.951877542796398	-3.353597467685063	-0.19631221608095747	-7.667517520555017	6.627482871218764	-2.6775915168602435	-15.174130276969159	-6.813262689157939	4.020067329372544	-2.122610757276262	0.0382394538454421	0.7059592195161175	4.701328585143025	3.8906161465242395
-13.052163647207518	-11.285121913330224	-3.1425789373702524	-4.002353476737552	-9.645252944402829	-6.89702763082891	0.13291024884616165	-5.761561483487915	-5.346261998604758	-8.519211152745772	-15.610291731211012	-7.760824559343419	-11.820754048369363	-15.768626818539609
-8.439299558060894	-0.9578976327456513	-9.606948797607513	-15.986441794341454	-4.5544227414327585	-13.07766931830445	-19.068881588948447	-3.775266700609071	-6.151809791150587	-1.246769774585005	2.107340984641505	2.650588971234107	-1.5408346277798524	-4.487687283792417
-13.481830179642452	-13.9284408295284	-13.71269752942619	-9.817625990294948	-10.040830051285036	-15.335064391392946	-21.42192736838029	-14.099024364255461	-6.562568050331076	-10.486429346417852	-7.080672983413931	-14.263904062482327	-17.258931042813096	-17.891011821820435
30.068391287589865	20.47777643738877	12.006264629344107	18.04911332532315	21.315804979144325	27.85351333982739	26.045163927757027	17.518533293391492	24.394111566572793	19.222262686492932	45.96006078615302	37.40534699349683	36.357996536488805	18.10116559441158
6.327882548132151	3.125576147977632	-1.114208539011545	-0.6878917130488539	1.4758333738635863	8.115318668264262	1.579488425404486	8.886282315031657	2.7942672696372126	12.847203891224826	13.656201134484876	10.04944348322328	10.34242037805971	7.4097432879885705
-2.658804436211469	-3.2202867833486484	-9.240635597740075	-4.2400021102369765	1.1793057358303705	8.84758682892803	14.081538569832652	-2.3738529233608694	-5.806098512320019	4.455111261006851	20.268969884326193	0.62224659633613	6.2422325878073135	-1.0093418637297948
7.0104279977957695	8.019574116684247	0.20550096164270912	13.859107565750385	-17.08149109865186	8.590251724603185	15.478796582659855	9.466933043833016	1.2891670062156289	19.906067201970977	-7.40073276577918	-13.925123972120648	11.546374527030432	6.420057762238254
2.606460767241286	2.439779787240642	6.686720433135953	1.9607279706815757	8.90720567141062	10.339464614745731	7.113874692601552	2.1990681352758186	2.8162908816688184	2.1492577134094706	5.499182835918601	1.5819414724549867	3.4748548524879674	5.216137372777467
-26.09545514822257	-23.49318085431801	-11.794683604349467	-22.360693128774983	2.7085611446679123	-17.033437494181214	-34.55112776980484	-17.865131610788108	-9.027971792759589	-17.095187712539197	-16.245493783619676	-8.332906981015713	-15.887848672452176	-1.2882920344433764
-4.4840903343421274	-8.793267406551994	-7.753428183674573	-5.576834997793537	-5.737257441215945	-9.66947430909251	-9.272779999312858	-6.044751830347782	-3.898704057045871	-16.815280879110183	-6.01307886915741	-2.7044006153108566	-8.145172397771606	-1.3016445107252925
-12.563318434699523	4.0679980544285375	4.173790919053668	-6.544776452698384	6.3006888621560195	7.517430524342886	9.765721607169697	4.415194164996994	3.2228946925414066	3.20407821914486	5.703801625928948	2.114161994797964	-0.9518784745445725	0.05962989043819744
9.259442919548187	9.286512061963695	29.461940116945886	32.39736021716859	35.10588701017324	52.70744438619541	46.431366347132546	34.730559440202775	31.776401537230967	24.13121508685824	-6.87979052723585	25.72115134872603	22.567664415152702	12.565990075644239
43.49521380503164	39.228046317841915	45.67271935435151	41.78102929691227	35.53248110727793	44.20032536347775	41.30861864601764	50.152450281276685	37.24933922946934	36.12529338877227	20.229538861846688	37.241736112619854	33.37203350444028	39.3851417291507
6.350094745677327	6.982946665105362	-2.541830654952198	-1.1831240653681487	-10.745069728756564	-5.9568154301425205	-12.165050514151117	4.6826005363639425	-0.8873951441282438	-0.9924083999154145	-5.86615378951503	2.4309827661631633	4.431138389424127	1.9565517736613234
2.042595536663372	-6.666033095690118	-4.0867576689325595	-3.3226863970217515	19.83510992628637	13.064599472632054	18.76943295990821	-9.41376793039421	7.41491407155896	13.445353227196632	11.334001513915963	0.43684642082510655	0.03768577424756775	8.059215343670001
-2.464507898302603	5.984313109403985	-12.547072938271935	-12.83388970078658	-1.5909934249492148	-0.7573056087095508	-19.128697952600632	1.6198768314417373	-6.821667516244039	-2.261730458156985	-1.827650098327267	8.11053042418527	4.015071785288589	-2.4954838835859543
-2.336562515095387	7.128695027720654	-6.683051886773877	-6.525464598572238	7.187911276706673	-1.3282684321924267	-10.521526820426711	3.6580843772205194	1.9002917884297745	6.779379423608883	27.51277851315754	13.65993165593627	8.712462101170319	4.051516629157073
6.0067637001224545	5.964347567163061	4.536639862345272	6.195398340501339	4.669823663852023	10.27450327884429	5.007249335270277	6.033383145888161	1.411851491782913	3.9489993942273682	12.056158263271238	11.076177231559427	9.071880633248847	3.8894609188636564
-13.408684089272766	-2.202810980463876	-14.989953655027863	-29.55620037767012	-1.5594395513106356	-1.2619492459141715	-5.830315439202281	-13.20247191758511	-0.9514698475966924	-21.798622601402467	3.2733891778168713	5.210730522923612	8.499781403424382	-0.420241333260807
5.91388680728138	-0.5768489751733493	6.083502313537418	1.3389854636699194	11.783622867641157	2.302437055618388	3.8421943871685427	0.8289415948738196	3.8359491344602703	1.6600302908459927	8.240746543983965	-4.788093547301748	0.1210613078036426	-0.9980218750237889
-0.17149564270156725	3.6020289353575583	-1.0233933103081616	1.6196077932715625	-4.83967485937243	-0.22778072981603137	-0.30720165223484064	1.7953479476551895	0.9188169161351754	8.328796762999591	-0.12693615995290836	-4.79995796155161	-3.0628848058801683	-4.784627541014208
-7.364333739790756	-6.068196769589844	-6.973711337508806	-16.937019209362376	-0.5046395097486815	1.2071507960020529	0.6753791345618488	-2.218395595777182	-3.9833156052751315	4.942791808773414	10.801841521361533	-3.5981559223782016	0.5438765795285386	2.831757676311178
4.304115788818712	10.686473700465262	12.25286054704343	12.436464600831254	-4.944671401558019	-0.1697162033711948	8.402942249883298	9.105717686795131	12.077387393449131	2.094508315644899	10.451351774235675	8.486910588551867	6.9086206452138	0.7084728344864396
-5.12604176541915	2.1386327229570217	8.302259813914485	1.823090726645017	-1.7462904878785563	6.765818614023586	9.1525095546385	-1.389014296033653	-0.6567892572057603	3.563066879134863	-2.009006053510537	-0.9742610326387195	5.24945174406077	-3.2348285467880498
-3.1701503361105603	-5.283069925510626	-8.79920938744665	-10.197381550770933	-8.038753108621496	-11.145718020880288	-19.382601298695082	-4.726742882612255	-1.9786744025894083	-6.714791736942865	6.455877001442594	2.3763848436317696	-2.50260445009455	-3.3476751002961547
0.6274758382888553	4.201943122665934	-3.103805012459088	-7.852529206327751	3.813106948345256	3.9842906113359966	5.340250393225924	0.39570891345229847	6.11447222263474	4.119412625785503	5.243735290774532	8.89388589303487	7.939060450033066	2.470896667624475
-27.787161645401696	-24.369001327690974	-6.765428731795508	-20.033633394523235	0.06602820670870743	-21.687386666710175	-22.07849650153235	-33.75979134936934	-10.92245591984121	-11.757395083864969	-10.330978144188297	-25.07411471492697	-14.638946550282617	-19.74522259988633
-3.480893335079226	-4.161706328463794	-10.485936497669918	-7.980928114584646	-8.970477967377226	-4.56734159533495	-6.758950968827986	-7.82235482571689	-9.372409574336448	-11.714106288285416	-2.239543137879381	-6.939107953790562	-2.5841117250916765	-10.107753691637772
9.39515570149018	6.355459251208478	3.55575273221246	2.3110832696329413	10.87129646621433	25.848523626385475	28.579026356881002	3.1329848754337197	6.110522920576864	16.827342130141265	13.097837753677751	6.5515602613948305	16.74802552533346	3.220191562192601
-22.67981935489444	-17.95711134210801	-7.3940720447779515	-10.778226785737942	-3.9785317785188923	-5.055090526675854	-0.22399686257077292	-14.2988010247748	-13.319271319385265	2.988716779705469	-2.0050273000719274	-5.395119802414789	-2.60111418391659	-12.575536384314116
2.869962671585665	-1.5699099733206179	-2.3897990989023286	0.11599952357446634	-3.4389779019025974	-1.9965660822720992	-7.870368908144375	1.9282484050923294	-6.766925902652609	-6.473816006895767	3.1104216796167705	4.755912337855226	3.493198191187506	-2.2123438655828496
2.741113375644679	6.568974165284	2.4185679472404793	6.5722531107755175	9.339459913359084	3.905747382315383	-7.943073588235464	3.43473113449899	1.2425362686007704	6.354947554502515	13.24926179520182	12.455064175256453	7.149824056174954	6.643508884104333
-7.802172343595284	-2.937825106890349	8.581531399433514	-5.685164163417817	4.916134843198704	5.546342992834649	4.29414161389321	-3.48151516657974	3.6638484442680674	7.5746811704858095	-3.885581945299982	-0.9093192516178116	-7.589783741787557	-3.249919828195523
-11.333546264588366	2.0726374650057062	4.727622679068541	-0.23026476331737983	10.229321111447433	18.49886996550839	25.13148664285605	-2.4617006347977277	3.7316465347126617	-2.1794715961498228	-1.8945349860551017	1.1208125945482736	1.6922722841519653	-0.3535080770227375
-0.08210925534375177	6.548159645361857	-3.773918899559868	-5.198826649915208	-13.295213674212288	-7.744779275814394	-6.771047783604457	-0.9995819276010716	-4.271733309224071	-0.1903750334227337	-9.109317175930736	13.585764490254713	6.490041299013676	4.072105565580953
5.263732377461841	10.00771591503086	2.421444620676788	2.9677599226192712	0.8699049460875071	6.232595538602772	9.653234490864287	11.323406629959104	-0.5942686600168005	18.458012009442754	19.30580981778419	10.394490356510401	5.853958246673431	0.8871414503230005
-23.591780304729596	-11.678295672331268	-13.403248638679083	-21.90316447575902	-11.772549223228935	-13.866017260507308	-14.826676603578585	-15.337408700554084	-16.703867551996378	-14.579343575749066	-14.757604118300558	-8.555037154660647	-7.430949993760662	-15.922052414022664
-18.51893709425521	-10.642677061343122	-11.550294326520305	-17.137974404721113	-17.720173961874885	-14.355204628521722	-21.098323112834183	-13.487448136927448	-17.63424611137323	-8.903698056254653	-13.67668745904625	-11.004280326271394	-11.585055188943615	-17.04493396310334
24.674368348524627	11.389524780058736	12.556901682490842	12.748847885958162	11.171649543236024	17.31009182939844	10.223580703485556	13.047435638517532	9.871021348810219	17.110600907382196	12.661054049755583	14.342408520188952	8.004994528350013	17.955231371885144
25.049266329399806	22.66138262529297	21.90452257167324	18.914765354512127	23.841977276309272	20.703580043627785	22.075452978003785	25.499788367884545	20.06265664092674	15.286574311919555	17.760291733132313	35.23657194016916	24.092496237275675	24.662499713329254
-4.235872745844848	-1.4967805211029666	-2.721869172748567	-1.1109353700553595	-3.914368663664397	-3.6993720658628466	-0.9350362904241357	-2.042335550007699	0.24924758491178503	-7.233726181466011	1.4176644910224745	0.7646458220567286	-2.2952153596801077	-0.9258973842757147
-5.2770837703560725	1.0631212062063025	-5.013075784277125	-14.092656124177356	1.5369893930628176	-3.6582969000423278	-15.786521212238263	-11.767582348407116	-0.7838740893946597	-3.1928273381793724	-3.407374957320023	-1.9421762981171218	-8.631304026101843	-8.607012304234527
-12.644983599108922	-0.7153966516435927	-6.070791169215306	-3.100075969432302	3.2063016408090816	6.991086130370989	-0.9304162617831929	-4.950307532151959	-3.5208564764098607	-0.9111336764359647	-12.267084704282228	-5.871945775377553	-5.112860827458178	-13.815844286148586
22.541692970707874	23.035538991967012	20.79559103905792	11.684222086111467	21.735382907400243	19.216281683733836	15.619956300490795	26.771827320761403	25.811397874121532	26.633825270213446	24.23804069437129	25.842571025518673	27.62229166310712	25.340246049339644
12.80647742085915	12.927366361539292	6.944461108451748	2.247346867190231	-5.271240827492576	3.885361772990154	3.914329736118308	5.503806627713901	4.467317631974829	15.228811929159132	7.732378716264852	11.424694806143053	10.053467273654524	2.1928349536037683
-8.411136352876612	-0.9413854709390597	6.951570309735588	9.750874493436973	9.896024328143602	6.374097172173012	15.70828179109981	4.1900375162305785	8.619740620878963	-1.8529460124425121	11.691896810162358	6.58670073298242	3.3546260839783963	-7.428170053772672
-8.415185889961542	-1.910400935017718	-2.387161073777748	-8.683531019325098	2.3028180984566293	3.493311406052858	-0.3618178883499929	0.20463248952210944	-0.8111321636636669	-4.2348352543819505	-5.206838087632735	3.488399124844673	-6.53838915600995	0.6804452892023557
2.852185315297651	2.7892325297490173	4.4420975347777905	-0.549243467291623	9.930461239624602	3.61188493601954	4.90650962979734	5.413111336935963	5.180908183038717	3.763014180302407	12.680026878986672	3.4276768955258636	7.869582864861518	1.968576371902991
5.498073508042119	2.3737734295081365	3.004355852532692	1.6381845566450823	-1.0918409775700046	5.657473584291207	5.804503613627291	5.109662536907625	2.687823940075878	7.419183253384181	6.221446554771468	3.1657733969551662	4.001247081246336	-3.644794154383974
-42.06041512029218	-27.854293117486844	-34.25820402006783	-36.73257311420726	-36.76539904607588	-30.343284828013186	-36.92428867998634	-29.176403459123687	-32.675066556593734	-34.19136502743805	-27.71312675799321	-37.66651722549453	-33.80137060502114	-29.06947810667645
-11.485384299875008	-14.662281959901463	-13.644400900455956	-13.925508664347188	-1.9356485276622568	-8.551442157044754	-8.354525535749	-15.489011789751073	-11.066420687208968	4.461185032810246	-3.00999166245355	-11.228787019623125	2.426691682219374	-5.5583573242751925
-9.803877754827392	-1.5729000939866005	-13.850862697843437	-7.4178646961505805	-3.5093231622329673	1.8393884909502638	3.4322636390254484	-4.484434272334585	-13.605138521345953	-8.24666281035595	-1.8499529028211417	3.1505224863132137	2.7024692112610427	-16.81202966513449
-10.283841798137729	-14.424044006098136	7.3937774015557265	-13.026665354006917	15.486298472570212	-2.557637129313997	-3.5000305396734244	-13.329574128329192	1.3539975064220908	-3.2472145532219274	-17.335083094688798	-30.56672294995167	-16.25237662076904	-10.88758417121675
-1.1787803820515008	5.873263037141427	15.87391885270723	-8.184147330945079	8.260279518095455	-2.459691808948795	-14.702711171281038	-3.260605695375252	3.104417959242402	1.325949473707601	-0.16265507707742144	7.6179458001921345	-1.6425010100256099	8.377980038205004
-20.40167985328118	-13.13297055220046	2.4657360273900433	-6.352906263824107	-4.633835397336733	-3.719556700601909	1.9849051310206762	-10.272164474956178	-4.819954315476446	12.296538661952786	8.765986280543581	-11.725601051845528	-10.318337680977587	-7.389955907373389
-8.731165407913164	-6.454846650535346	8.242920334934174	-8.4211784918406	6.721534272637105	5.253827389061358	-6.190307053792369	-5.580357546233443	-2.3412453089694325	-7.467325408008753	-19.964786588030904	-0.7369287667395957	2.6102964115862126	-3.029240195727387
-8.93570415931117	-6.653270668059762	-8.329230713927592	-6.223389384507901	-9.260211604652278	-6.042934921692095	-12.515615022587511	-3.025498278915368	-9.538027288561246	1.1286644980149831	-5.037430314184686	-6.0096753566403045	-5.21989297248253	-3.9834376638337994
-6.872649026323873	0.9671074908336055	-1.0333663516768823	-0.5860627687225849	-11.898749108305845	-2.4967276595949195	-10.579807152790949	-0.2657940667520297	-1.3538741149564468	-4.386231360260171	-7.403789393887871	-2.8237894430357273	-1.2548611015597702	-1.5977100930301948
-12.609480634740684	-4.772275452188564	-17.600156742594805	-7.366658283657725	-2.7154249560008483	-12.028224930963086	-8.758307282522411	-10.119539646869695	-11.047955294521394	-13.609147775520126	-2.6405395476089315	-6.095378620424067	3.429694584991244	-11.20294251205302
3.575259701159921	0.48693924936358823	1.7797947192601213	4.476019169252974	8.738991757105792	9.819078766563935	7.249532650349251	6.380239037059178	2.2803350175568315	2.335047912650919	1.9924411091246412	8.08464736414167	5.941409154398203	11.279325056836191
7.341311967355258	10.391742756781593	16.492734389663386	9.613654382345763	12.899853375714521	14.756656780667278	12.004293976172535	8.693798457203737	10.032190030744712	6.580341611724602	17.32391354220914	14.82833041298436	11.481389240919231	2.3790678831641716
-1.4761615014666465	1.6063647385661664	-16.290549297886887	-17.225409743431783	-12.829471721422745	-7.334538664861856	-20.789571975686556	-5.329894838259282	-5.829329185358328	-6.8025438538709935	-1.9286366185580415	6.151263332835231	-6.518042451020948	-2.091021248636686
-0.5942088375665473	4.1526971619400115	-0.9007064586378035	0.030311300312927846	4.2284124954460305	3.654490689741541	-1.7551822671394073	2.489801169618609	0.2002337414881273	0.37836923068882394	7.256599606610606	4.130132987099934	0.7274605057701582	3.475783443245507
-1.0344655712752553	4.286538706781514	15.998024112466556	3.4511320593807735	10.926339488021748	11.97640004777046	9.53316510535905	3.4591929841832725	6.385448584551767	-7.232580464310446	8.53046817802115	0.2945596385892279	7.52699506766232	-0.17114651067454142
-4.596595416889624	4.294418036945656	-0.04299514947346018	-5.517158597182683	-10.33823465488842	-4.424284661228941	-0.4136984734601167	-0.6326012997653213	-7.489840115662945	-2.024553421667489	9.005261304027183	-6.298499254497113	-2.2707944136221885	-5.928743183136447
-12.842970035237952	-14.463247379435948	-13.35616381383631	-12.8321913433504	-11.894650880156592	-15.402883004375363	-8.661938249592506	-16.719033237135015	-13.842086410477705	-19.88891275553685	-12.962210868443476	-4.503873164769908	-13.366434426360843	-8.640619794084664
-10.960418814847264	-5.6687066458617075	-4.428216683002983	-4.165237014176083	-2.2772039668657658	0.6839635324872794	-3.690926303819598	-4.336086363057549	-8.478748293310014	8.069854551056867	6.747877849263669	2.297169647048019	-4.275977521261815	-4.031399342849509
1.4752987900948624	0.4392690887446364	-2.083351494494962	-6.7949431912327185	-6.524442437016056	-1.504719290040702	-9.333041579023579	-1.3939827114237655	-0.3820481615926843	-5.4826523624381505	-4.8421293847007565	2.92088594975298	2.1497875378041824	4.113444489218023
-19.27606553669141	-8.243343030700949	-1.2492425442802906	-11.878476414545089	-5.078353447093243	-3.5052821587614913	-14.22162210794806	-11.020768108858201	-14.248216764381551	-9.596286262918255	-6.675876450548877	-2.12309498448459	0.036168843780577345	-8.710699948042185
-3.714228636072705	0.9988353338233277	-8.360649967292034	-4.728059983000486	-4.133850926894927	-0.5950710400097344	-5.815060760514834	-4.707707161013777	-0.7598655692383682	-3.889173334136638	10.197445286100436	-0.22119698283867759	-1.789139957650119	-5.0430902528617585
-17.179516243396893	-9.019363408251866	-13.322534859018239	-15.82451267073722	-7.87627957132985	-1.9620072798153905	-10.501409852132127	-9.44103847266664	-11.059232116013431	-5.3661459434534	-7.804429424267242	-4.377490410649638	-3.0691768216111384	-12.277129771874478
4.284307257811818	-2.039389924855364	3.8735470868231063	1.2460548604073867	18.99590933178442	6.30079681014333	-6.6771105328556	-4.190628395122017	14.178337383523727	-2.174698727396427	9.068924285134562	4.2978348202484105	-6.053793275622953	7.529508392093043
0.5574564499983452	4.823745998122247	-1.3686765332828654	2.419517787772027	-11.506651532937218	4.539976567090964	7.801259082858986	11.800538595212016	-4.760513176978286	2.94835125044975	16.094453902849178	20.06885213738251	7.637652465263546	8.335668347129053
-11.474336917513156	0.49686816143005386	-7.843874038896948	-5.507610464468036	5.418641648449331	-3.26015260549373	-2.0903079407758147	-4.5418611352117715	1.7365808541538064	3.767053766595555	12.694619094768083	10.445050674487971	-3.9900957562119888	2.2038866713083016
3.883281838052006	26.38170217042538	10.099093049803969	10.574369963652657	22.34401734466788	12.273029650543817	0.014212055209257895	20.551233718237178	19.559255157802784	21.43632506523338	41.19452402377232	15.275708796241492	17.422492191220424	50.29458717808377
-22.466363627909196	-12.941570949050304	-11.935650625671176	-28.776401474370854	-9.048411510520102	-15.876696049202872	-16.715591843327648	-19.376535731391982	-11.486179893483135	-16.009737460590852	-11.341610700654316	-16.020993003270966	-10.88859838421815	-18.243333977333666
23.418033496146755	21.461488421226534	29.160777338792727	19.002224509183236	17.015259593270006	29.644219389564064	30.46664389923516	19.250451257255033	20.271555550282248	24.85883948733139	16.598350153493524	29.323251867553843	23.50902229665535	19.093400795918406
-7.536824651246886	-5.067897592807966	-9.607574483805429	-12.924954526710899	-4.932289810326543	-3.048042162481625	-5.286040969348616	-6.75702342871869	-8.170270645024209	-4.393549635061678	7.434175022785502	-1.0193660641765094	-6.6710774801758586	-8.339690932454877
-21.009204360569782	-11.930946162705977	-20.362162795733397	-27.372758284811397	-11.955644252794649	-24.299154538182734	-25.23085736423049	-20.967034922708162	-11.25483107085295	-21.894225979567757	-9.065923372223814	-20.002166364659043	-18.17001341365182	-20.2780976662705
33.709128102965785	32.52631322033639	46.95122394455566	26.6807764286149	31.70399536285244	48.3969042387591	40.90939510690013	42.78967951090278	35.63576514361904	12.062002642815536	27.617707138382258	40.98303765693445	34.36136068062421	19.6866790606295
-0.0045202330982723185	9.229803104671486	-2.160795441753774	-2.4532090164097387	17.725969241894873	-2.3724626670161397	-9.91136422576007	0.22619727385292193	3.514698650428366	1.3224029758538898	0.9560978016188248	12.798484035362096	8.36211671476132	4.124442362396896
9.216821420757066	-0.8051770561469661	28.52345045688581	5.213270278245504	27.162348321209375	10.662182095518434	25.07987731002874	3.768584205350011	17.353262867387784	7.042092640110092	14.884240433515288	13.915534801078076	13.468029982800646	6.45818257993375
-5.75727698725635	-2.7584605247547915	24.113683446273296	-13.264375829314762	15.720314980454706	1.3578089777436826	2.266506502849321	-5.6548244285493645	9.266470852239875	-11.857881521894118	10.673247631201045	12.83139470174702	-13.253228075101257	-9.546875033138782
-12.893945401774875	-7.465022878374113	-7.004065616344121	-16.900013744010998	-11.819225778768242	-8.345960324184002	-12.271276597476025	-13.593995437449022	-9.092235408025196	-11.571239234432023	1.3298524721319975	-7.512145170680979	-2.8458387155261584	-9.26253532659428
13.727210436295117	11.992441917633528	17.44917548392031	26.638263149315087	7.5487927979965015	19.5534644818681	25.061556581591752	16.7415459845022	10.030038843924304	18.467999549543002	6.859716998241458	10.476197558907064	19.00341913004293	12.784547479445289
-9.285540049152672	-8.673848145955024	4.682824122451704	-2.9252347311347657	4.653161274055258	4.410652363820631	-5.474101686753524	-4.4731646682780974	1.0929013191795036	7.634836226033344	9.472479473537998	3.1041594222807256	12.411810980709824	7.815534913059268
-2.1420386486538594	6.596007626760894	15.717849707669366	6.350855132865983	10.071858032550075	1.7447770009148371	8.380917222318658	-1.588226638159032	3.007147990601166	2.4062316226596914	2.178318982896164	2.312680561667906	6.733797117361204	1.699681527564273
-21.65800955325089	-13.538260193368368	-8.053261940067575	-13.775641114008085	2.220765417607174	-0.16130392024439777	-3.4558626440516385	-10.880199657484464	1.2321855669710953	4.362183389234786	6.5322901135600855	-2.3685663527250247	-4.515616674665064	-7.460393709103862
-11.065905266939316	-8.234586876976621	-18.161936474974368	-13.234831612517405	-6.463859392792575	-9.408016312026584	-2.8205465055647	-9.024615140974882	-6.4633835869379626	-25.947626386686725	-8.448257253727595	-4.990719093015733	-4.246332527179186	-3.57645673825734
-0.4985021846798881	6.323286465687765	10.146988119702133	1.2979021875773948	7.631644271387696	4.481449150271536	2.080276036109167	13.013081093347848	3.87167830553144	2.543274497747642	-2.161669910381605	1.254065622297749	6.203631677014989	15.111493312876423
1.4272368681509935	4.472985462226073	15.471415464338683	0.5368245673458047	16.204821905791373	12.703630281432986	-1.248885891987982	2.3533526836667815	11.370145904646582	0.5066134900484868	10.99018490965773	17.193191225112862	6.354387033904864	14.595647557160255
-4.8410934465625335	-12.129056782335638	-20.462607648708154	-20.371767286930687	-3.9212618642452925	-2.572113974960364	-10.91903107119912	-9.45232912990386	-15.501549758548435	-1.4799153930452777	-0.21359228111446288	-0.18719942826807676	-6.748052147983767	-5.247488609205833
4.312046168266056	4.791388161386938	-5.939186240920721	-12.224563444309245	-14.58041716280748	-2.4268143951200156	-14.50066023393895	9.061198928758744	-7.991375008795556	5.446815521000486	3.2726882461789986	4.697534747698182	3.907832090227962	1.984310957004169
-7.919730379938502	-4.1741367220348335	-16.39333587217435	-9.73345657290069	-11.969043532511037	-8.343052203165161	-10.620471910049728	-16.501128977715933	-5.201153713688402	-9.479637854475337	-11.691953810372455	-0.16586821943151625	8.20317238506014	-14.43054267590757
-12.72764749260311	-13.038352461685719	8.182257867903878	-8.024034280706092	18.802106571662165	-3.70762639226112	-2.1741596779135235	-10.030109386783318	3.0645394533782206	-5.921225212598199	7.40930871434312	-0.7763483138100852	-4.439944091852114	-3.6941373354591276
-1.9781313216810055	-6.2664679375175085	4.814582569634205	-4.682542176359907	25.668381215974122	13.870878404497478	20.908257967226966	-2.805188600528955	9.520237067445507	5.122186360347549	14.713261646530723	18.41488574021318	5.570610842927106	5.060086800354809
3.294956791203169	3.235283240552511	-2.0897568340369674	0.5385643347039696	13.217485658715516	4.276096759901558	13.307840191597329	3.272453168540789	3.861116833029466	14.737095821035043	17.273145266579796	4.85219999449955	3.8774205859648525	2.935382477414245
8.67136014155707	-3.308674686529343	23.75994995263511	1.5338050764268083	9.128702683272095	12.052551838897744	15.388584785594857	3.967014442467358	2.553986232043622	3.8596930722039966	0.0038629799250734765	5.041440927304221	4.284757303983229	0.0762896806028467
9.879461941570833	3.0327556779642877	3.249818371251166	4.232028830595548	21.4395874603021	5.843193990158306	5.773547523608648	5.728058604750924	0.5751510168409296	-10.487987526871898	10.494894210093841	7.19070273440398	10.04088778551442	11.761841167462608
-7.791803050241682	-4.473874562620337	-3.207526588383695	-2.9531044633655203	-4.027661073000877	-0.4745545623543213	-3.1161566879749194	-3.2373348526414993	-4.074422084334746	1.7310930477074349	2.544460323022517	-1.4267673024698304	4.296543760659745	-5.0651171480337505
-11.581257581619122	-15.272300264216927	-16.500563914370353	-17.69354833051212	-3.6672287460949677	-16.048714691227353	-19.664489276865154	-14.212973211019591	-6.7627961051710646	-2.371209757089929	9.969858900666383	-2.508533019602992	-2.2566557002538983	-1.8215720525566206
6.227157421223235	9.567226166949817	0.4677046942147432	5.118523693987912	2.0545386652425854	10.345538175343846	9.366696179025084	7.131419812403534	6.361471246527427	2.4289273077466573	-3.313823313683432	9.055303198403495	1.6378097617875242	4.785705097763558
-17.673978019794443	-4.252539411166334	21.403085221225854	16.937257069395997	25.39352419147388	2.6330247382818377	20.56723654140073	2.497234318764089	12.00145961248502	10.133535367022485	17.53415276069012	-17.014771996973316	-10.447081516262566	-10.136554250871507
-1.3004559802316527	-3.8692067335172706	9.740187821199044	7.9077994543336985	13.378962019231645	14.876772645240148	20.21503096660448	1.5870505648173339	2.2721117459346645	-1.7770235506305014	3.544046392509263	-3.1627119619242086	14.947430900342157	2.2481033784824414
2.38572779199082	5.766269320622878	30.419578105108542	19.96415490890847	37.188785910298854	29.734184857810178	40.892864296477526	13.826688191044072	16.901560667614486	7.930737414754319	13.216799141981916	26.759726012340515	17.658983073515934	23.91777519790485
-1.6864973529210283	-7.558663561326798	1.202187787648853	-14.81629989923939	9.950610361740328	0.7348572846656576	-7.309917358497181	-7.038167197923774	-1.4147807040198688	-9.294508280523242	-1.7444996271740776	-2.402692961996302	-11.389316928127542	-5.828594251898261
-2.751943253484169	0.9831539550898939	0.8950176067699855	-9.25347981406476	-6.582540874308101	-6.655782429986996	-6.156643314667455	-4.7093723350412215	2.8637602209153292	-9.898772424701342	-5.751596308171077	-2.501119110888924	-6.166951326644571	2.374602846017359
-2.106074898153283	1.065739270295201	-7.185935461938416	-6.8194284560711536	-6.506602277433376	-2.481537279438351	-5.225142425597454	-2.005651858654964	-1.1649674771924825	-6.670691411355761	4.465377836536075	5.458027170223542	2.352489739021514	-0.5612994360553076
7.0565842119168165	-0.48972960775793084	-1.5714168530920285	-2.512570710032878	7.501184782305839	2.730266912867634	12.780644386333492	-1.934627053538165	-1.4909865600022068	0.7560091519508214	12.38670600811924	-2.32262946681786	3.854862623593279	3.1066439252209803
-14.93073646666861	-10.80160180715159	5.267158603847416	-2.4026311472944903	3.6908130802796686	-2.4754278272119374	1.9808233683241714	-8.706691346889835	-3.368332679124093	-1.8808233603345765	-0.7878361361962892	0.8861137728130831	0.044282293820941766	-7.275710564166625
-10.677378914439798	-11.97229251768883	-1.0580871740118065	-9.919404672691085	2.7092572630460876	-2.3364823738587885	-4.31565767543571	-8.053341163650872	-2.6269706584039096	4.905589626948094	1.694852315059387	-3.4104388559784797	-5.414725154820449	-1.815205082664565
8.903825119544365	2.2843905541035125	13.702580508728882	14.804201122720203	10.108990166098403	4.02632998200166	8.234242433918066	11.102568131761686	15.911845989045124	13.24791499931056	-1.7941624001241874	7.741902751388224	9.650355211355647	7.420810302117206
12.247757598895786	6.621505852729245	5.057852345422898	8.332180948022256	6.245135111141106	8.70428924754007	6.36395651425282	6.133712370935734	6.787128852750035	5.01978182039405	10.070560343731943	8.05004633117981	11.314459417203532	10.186580046545695
13.497978299485686	13.934362272157484	17.921368778748565	15.951997022508353	29.718737869992108	17.67776500693458	20.196911465986506	12.867481651057476	17.331867616724033	11.950856013085193	24.67894992029964	32.863996507709665	20.02037922881636	14.415564805761543
-3.5299678265101515	3.1633476989848774	-12.687293715909599	3.357790104327685	5.261246869742853	4.681133965421381	4.706800210581613	-5.2674505405179985	0.464022697464869	7.073664663597527	10.07459568835556	-1.0852510918186282	-5.95652551079386	-0.8478183964208453
-6.008536338165336	-3.844116485072112	5.961857541811683	3.8578886808673416	14.35387408265039	12.545158251712518	14.733696540221453	0.9801427412232427	-6.794673588745671	8.03388684930719	15.131052488447953	16.382427532085632	9.328199483149513	2.174869623569483
-3.412664149921532	1.8985619224554118	-10.416221314226563	-3.6509431191823087	-2.602246523959221	0.45626684933328665	-1.2746504387222573	-1.1682460283423306	-5.386517868446379	1.8990582741185158	0.5618341029934018	0.025523956728056817	0.4895563748378611	2.62104208837263
4.622904426686546	1.5975783151756038	-1.9189260951304992	4.626434309976133	-0.3396254179012074	-2.485748796820322	-4.394889819064852	-1.0209063923644959	2.3027667648801913	2.1913214977761584	0.025415471273749598	7.561380240628671	-0.8328657296624078	0.5141876610521008
-3.266541658645144	-3.040736322209495	-2.6682154549064254	-5.733948870641564	3.9092705660845666	3.686679798706826	1.9096471366845025	0.26134370161153	-9.114262382811988	-8.653767294361671	-2.5138696643920957	-14.456100035058894	-13.413006923642046	-12.201400222341652
16.156447237015804	4.764215152392976	-3.2610670414916663	5.289585278384253	20.0841001959367	12.121131269152851	3.5790211447104068	10.557038655879543	11.770897824399416	17.927771306782855	32.944296369788184	28.289969659441798	22.551953242432727	10.773075357986418
-45.84950975514851	-37.18834272016408	-33.6476968584648	-39.402867379866834	-31.242419656809435	-31.692059395323113	-32.194967195756455	-42.60166462511433	-35.71779631399047	-22.19686800389173	-28.866984097396948	-44.74738511007357	-34.06692851635639	-35.99170227122972
-17.454637271374008	-6.742426201923131	-9.285797549886095	-7.26225254503469	-7.265819695649694	-6.591734346503179	-3.616695904184948	-6.2681000238217575	-6.639523615379638	-0.14599420610975056	-10.266712545696437	-5.441457311862421	-9.154248377186704	-10.722168276460831
-28.44456390617408	-16.58426332402965	-22.948810449890882	-20.071412945286305	-26.39613557681739	-26.867802699768546	-22.292865607343717	-17.325335315313563	-22.271946846292682	-4.647782983641807	-17.686128411623347	-20.206965460311416	-9.4108964826432	-24.97955607456168
-4.769008863765656	1.1253926980833497	-13.344872104297869	-6.980418162541212	-19.73857180308061	2.081891336710265	0.48512414275021676	-2.014971800649203	-3.4644969472215585	8.053971399091472	1.1624989999206656	4.09210048506236	-6.478640711260095	-1.7053285290822113
-1.9570480178632308	-5.44796621332491	3.9616151636145007	-1.9333418741611	6.3177508465091226	-1.1472107767678228	4.540442324369641	-5.687253964115354	4.489490851176847	6.433365472538312	6.6651866470065535	5.309565083655441	4.366406434285583	-7.904357743056067
-16.452546975785076	-12.19599456928551	-5.165770465332208	-9.03199621184811	1.0796045181689082	-6.10189868671755	-4.328535520765714	-15.239992277785408	-14.409961085944012	-4.434020958431813	-8.733317672538389	-9.423068939138664	-5.109429541959168	-9.110335905320165
-16.909331279411035	-7.082180255187788	-7.913769313177245	-7.85684958860751	-12.650825698553362	-8.968648567205825	-8.834952025596747	-9.261421468157138	-11.299452251792562	-6.156383816412668	-7.201228879230593	-0.9580919431814262	-5.421964032234857	-14.285910423588257
6.847151167980607	3.7080640997551955	1.569448079573963	12.588536043571803	-0.42217844068010196	9.789106915317845	16.083587563356918	9.189045475718597	0.8780678539505202	14.400007086661828	5.69899533365755	11.270087888296684	13.595538738764697	1.3185987470157456
5.47865049720615	8.35879130804322	11.816796077997171	5.075589587933704	9.073286327979437	13.336302390888767	12.923754157242586	8.025966339322503	6.308314441203873	-1.025147426503676	8.888808996668619	7.412035430898246	9.240796148123168	0.9236838862227348
7.001725123048704	7.435809005921644	-0.3225747194145991	-3.869477387015489	-0.4740872074001639	0.9129318545986169	-2.183634212977911	1.1420841487272997	-1.39007282310829	5.690047706758086	7.41307038331366	9.84500144568567	5.943936413213431	4.061872996145701
2.8055071446235536	-1.8945924820419429	10.392587936969239	-1.2089505428921228	16.271520762186025	-10.149322872022903	-11.380089778438597	-4.802635182600492	4.157514282531428	-8.694918534544072	3.0512189611676175	-9.489421867641077	-5.267140192048809	2.1923896829677503
-13.88293926878958	-6.905047606319015	-0.8410392747150347	-3.859281325706309	0.35945200128414945	-0.9599015387755924	10.413584777791966	-7.7303284514288535	-7.152525423530397	-6.383515998756553	0.2224534845999248	-11.216121525367745	-9.276201508655111	-5.147750646707284
-9.446043198395717	-7.439527333493648	5.015770214417062	3.2829211450797926	6.266430484101646	16.69986074448911	17.839007145545327	-0.30054519947902475	-3.4432123359237896	7.220919271478794	13.804988851483563	6.131699342700194	4.689114848015377	-8.467139583303913
-16.064426046323103	-7.72613600193039	4.4520741695727875	-4.58191250872504	-13.242876883722243	-3.360919343508463	2.461240467231222	-6.914328850543224	-4.979356243019844	1.5368140878829863	-4.888342480401516	-8.139553105096335	-3.0968561237817775	-12.661087811811457
-26.054190889123177	-14.300889350625239	-12.435964930949105	-13.182351701392319	-9.797217827825717	-9.784934791047158	-11.377987655612941	-20.363895970567164	1.828635586773047	-2.651905172095583	-3.0073065894307933	-11.388578763361648	-15.137704222263684	-13.419580283168779
2.8772947923587444	7.119765542963979	2.461348580569043	-1.9642441292428046	0.3446975204662391	-0.3097246488756082	5.107910404242609	-1.9460931976351306	-7.573339951907203	1.2889736911029515	1.8413938243175083	-3.7357324305737896	-0.24942267217586808	5.0663944595651005
10.990420736928607	16.99895855509471	13.000843798211342	20.10205848852489	6.52790818052885	14.575848380233303	12.890429705179702	18.028060227776738	15.834934115393029	7.986153650481098	0.7349621260674845	19.047007225932077	21.860807007361103	20.598691536856002
-13.118736258726033	-14.276641757867937	22.543970297521014	9.694004832943968	30.521335477738663	25.990570098974988	51.93489782675417	4.179880840520645	10.016783651657216	3.954294752009467	-5.908392567303277	8.579856363869661	7.273130698322901	5.880504159875637
10.852111734530311	13.515332252407692	13.58967532301744	12.382315066956457	9.232380967873524	6.978815539969285	9.016991603556715	10.889474819562844	8.085997727133615	9.839188494307129	6.144823821577433	8.74006338866476	6.034426049779436	10.01150671472378
-9.18315828395182	2.6879560763631307	0.576072150307844	-5.018939823304788	-1.3529974640716063	11.058075971401326	6.989216002477636	-1.1690664812154912	-3.5096749076255755	3.556337247144308	-1.5036477176330796	-3.9460624674257225	-1.9705471773803962	-11.639025144031452
3.7539211648588044	2.8039051590194255	8.699437758405363	-2.5513349556122784	11.5250933519406	7.876873545735674	12.038697884865737	4.139651628906887	11.283558768036212	-3.026289058567887	17.77271639353911	10.925060360036754	5.844453401725733	-4.548852422027751
-2.131106203117592	-12.127617129947023	6.9048574634331725	0.7705795086289804	1.9309953396020525	-6.877059164533502	-1.445276328799917	-3.414187043244117	5.560849563966657	5.353279474058359	0.23638036736338042	1.325178097076384	-6.9627269821284585	-0.9660526954999046
0.7490921280027134	-6.911435108782051	-4.259859186822769	-11.24565209255649	5.581835925209927	-0.3039660988299204	9.494258080025471	-0.5912067828885821	-13.83747646168339	-8.196828483968062	8.399473690253483	-0.9516611712277971	-10.545365455599867	-1.7150507411640445
9.262319178769431	23.32577011907871	4.835342273614858	8.08438381931381	2.0681837034078545	5.402380673264205	14.703642362693286	7.629080364210496	5.924854099911121	10.743661386470173	8.013410491808333	22.59138591969438	9.063753255764446	11.149509429082755
-7.9720310641705785	-2.935877601202882	-4.639209511078535	-6.531124738111001	-7.237550289850354	-8.422569791440706	-7.344090706690745	-8.408056187147833	-4.934238584226737	-11.156140336249988	-11.632685056793767	-0.3626118335594127	-4.274766413330105	-5.095248036232021
-6.971211867110254	-1.5224865581760236	-0.507418089204378	-4.6075997213299225	-1.0406547389796696	0.2258221823585584	-9.056417465377349	-0.9154146248322377	-3.4400858259139695	2.0884213724314247	7.05334739618776	4.078094704211243	3.4391491936283267	-0.01855952816984594
22.343572820290262	17.8406351776075	15.323952563207994	24.918311729973475	17.33586115650412	30.726870353382846	27.42384545119689	24.51989130187776	15.82918147863678	19.225768346460583	15.631982563835008	15.635900466616098	32.46107379494711	12.289835224685257
-8.20819686336448	-5.314140814716046	-2.902503329828122	-8.868823035279682	-2.9680560856137546	-9.318112986508872	-14.054756673437762	-2.837883949114522	-3.5248705489256844	0.230944954459108	-4.1212240124444515	-2.9771359506935315	-2.722685764366572	-1.8141043530841854
10.59967376172413	14.686492949235918	1.0423861677358737	5.2813126481394885	-8.171888243285869	9.812233778864522	7.886740115996818	8.216520112992534	2.2251415306006916	18.327566478173633	19.105855244955343	10.39363626817034	6.297298525434143	7.46808665011751
-6.2222841683724734	-3.2183699107106136	-0.444472715418931	1.148978807370677	-2.939446538069319	4.946628512687337	9.587275028954434	0.7406521642468057	-0.20940749431001734	-0.5273295756558667	5.14866588067714	-5.929007655060161	3.6646356474028963	-2.0960881839503696
-2.156393739939631	-2.683538240822866	-0.08630731673998165	-7.002007382672094	0.7944519235152416	1.715900241537972	1.2779212640301503	-2.901236090191105	-3.9503330218647092	-6.5558716481742225	-5.549307295188239	-8.089891538540481	-5.3189122837903	-0.30816733882482406
-9.07682617974482	13.987905781942962	-25.65136544600971	-10.501940809091279	-18.680562049886746	-20.804437650203663	-16.122924162909765	-4.729002791388853	-12.186705771618287	-10.73953117705064	-4.610378662365932	-3.7326813902358036	-0.6836370631583266	18.819835939425143
-10.10729982467388	1.8382569884728521	-4.008281896416172	-11.996689448148468	-6.686290200579849	-3.5280814150048023	-1.4073366909507325	-2.303587534871431	-6.400053468487535	-9.06398152465301	-5.258226727318986	3.970022056622897	-5.516085999245395	-11.424144779700855
-5.603057325318579	-2.085671509136252	-17.115043627419325	-7.745824849877801	-12.519300999415671	-1.6787102114085921	-2.7068221904190812	-4.138840778889265	-11.975296435910114	-11.981859909144816	-16.41632603870276	-3.979706510465319	-6.9826038763991525	-8.681402653199946
-6.736855423408204	-5.261319929709025	-4.668749359153398	-4.117649404755312	-7.866802467164534	-0.24637046569559856	-4.27602934445223	-5.047090807786805	-6.7051333847297	-4.091110538795736	-4.207979852866686	-3.986426304532404	-3.6596707969313744	-7.541307791079577
-4.098950096134224	-2.384557223356292	-1.3668753519494088	4.784155866830617	-6.833248156161691	-1.4489469945643956	-2.9247178510527054	-0.8371955394690966	0.009118299773274557	5.961894340576848	8.629537953188432	11.49674377052371	2.517477862546618	2.256310771545832
2.8028102825102645	6.200903059408348	-0.26668959714866564	-2.3157903132949254	2.0888493020731254	-2.0655879068056207	-0.32078450345941883	2.8185111931653273	4.22294644188961	4.392188023728147	-3.4609410620800363	1.1978841520905965	7.033401571575294	1.5075643552369462
-6.581465647349881	-3.232628098036662	5.123199328884613	-3.8358612732977737	13.687998080912864	3.421322484263442	5.989278797262902	-4.782277329380879	9.253938366683908	6.761906732180633	4.179288454984463	6.386127941163178	-2.90847499072824	-0.9331615037720781
-10.298857269611672	-14.972163105291347	-12.983692042902916	-16.568162738900746	-1.3111254117708708	-7.52716240361142	-7.969459604175995	-21.719444529946315	-16.429367486950877	-19.80464130185371	2.991122514183516	0.4352180029744216	-5.197494807931527	-6.378148052472203
6.257888402882479	7.98063430188887	-5.3196326940886385	2.916556249666868	-2.2495300021802933	0.9554408989752259	1.7816894584095486	5.716717514981799	-1.8459784631204517	10.86268766514689	6.849253166335795	9.77677740412298	7.075263020990665	0.6424834165528539
1.867318022158539	-1.246365783074934	-7.741812263881521	-6.388299019430918	0.9689779627389237	-2.5997529297055726	-7.776092483916164	-4.5241434827566485	2.1609134027159587	-3.269051071394278	-0.7628905678492521	7.152021480841757	2.09973778442345	2.9050007027061415
7.631013843589418	5.192695939213384	15.349159708556215	3.464147204460977	9.721915270306857	8.206336780241696	3.8342200862742453	-1.8466284538227504	9.511415825438203	10.132782406462153	-3.1171428883395627	-11.349093355088403	8.943513199105292	1.6377501631704798
1.7687817922038116	8.158154504086793	-4.096387124933026	3.489319337360922	-0.7742083881323045	6.2997142824461925	-0.6806021699027858	3.732769156230745	-3.579945500510485	6.780083170841451	4.80409282587158	7.906844009065464	8.372023706643823	4.108837103613362
-6.2313587087154465	-6.959323414206906	11.462441262728687	4.794958004998689	-7.41954526392904	2.561198583240936	11.410255992494111	-2.157110219764425	-7.353458447254941	-11.794583224285947	-6.064808328467361	-13.03490752163735	-11.56922528032355	-10.572280024289922
-8.09051107517557	-2.975626732936812	2.6561099088380185	-4.308437939741768	7.032812671621838	4.820263223709134	1.3148902407974687	-8.627610353691338	-1.1645943891886092	-5.514626575392857	1.120849956513072	-0.05171778201022643	3.1711908905963666	-0.06736668493819921
2.519553255333828	0.9540048608177083	10.52798627306501	5.209850955649408	-0.6361363394033799	0.686950693216164	13.312257174842824	-1.0491815440097239	10.285815008942782	5.116978748097594	25.97102576066869	-5.26136344742532	-2.3554315184915353	-8.20368868021268
-20.18723842590081	-7.189475050307491	-4.253634078137318	-13.84531782361008	-14.12730055226784	-10.176681720463769	-10.348343071392247	-10.759431650692935	-9.983797930536168	-4.675168456919637	-25.659859154661287	-4.808805108937251	-8.07610059215268	-12.359290647056499
-18.962929848558343	-17.503298624880383	-5.685529006497783	-7.539849139286394	1.5588093697492496	-1.4575932626446602	1.9170480535408305	-14.925008211028503	-6.36478284185024	-5.9286143028030915	-7.067409003949187	-7.219717749845398	-2.056004173799451	-17.64691660188811
-0.08296906055853981	-5.866397219423718	9.962355709150302	10.664836587839034	-2.637482254508594	1.5645322222999545	-1.674932363561223	-0.7033057289648518	2.1409033980288728	35.312027164343455	-2.4231752049118023	1.9175060674489814	-16.93740034350403	-0.6994241030067992
-10.29471022523174	-11.022025247251081	-22.947256158452234	-30.82022672258297	-17.12265000691542	-12.196820733853016	-16.02450578234371	-22.003552099970584	-14.334845684979298	-10.083260955080465	-17.28358595401895	-9.872956758936574	-7.713206616165996	-11.053587939953273
-37.54652821631762	-20.866125039042373	-23.318420281383222	-15.182825662747794	-26.897139776463614	-17.178294552942166	-21.063159486648534	-17.056308721106628	-36.68648495163494	-32.68440354609444	-14.547929761466722	-35.14096691111005	-17.54870992982302	-47.87547030119484
21.626349494292043	18.64588407812524	22.72422545224701	17.66383970578436	30.525108584707496	25.29326378638241	29.767374346688243	20.689301653894873	19.641086365155854	11.02326148696238	20.533775776731574	36.50366601088677	14.118223863001235	21.164590756204788
-29.498033269531426	-26.47817472593591	-29.099879706395537	-23.25992975465127	-18.63809265862672	-22.354561535599935	-14.168630109402251	-18.253876668559275	-26.660417771546033	3.887376833176156	0.929889229623123	-14.526385452373647	-9.848448305371962	-23.199912632303413
9.178948133858437	2.089301236785504	7.2835558266592635	-2.559186705685415	6.695024860018173	-4.663285559182709	-8.466787914638834	2.626300675140327	3.926277690990214	-1.8167078250278463	13.409584031078811	10.40603010847409	13.071753693270473	4.0741467087307495
15.833534839439412	16.992392299746427	20.553378318951	8.70569633865958	9.418695316660983	16.980919570921202	21.570534469616238	18.83483624082799	8.441592375221518	4.572370142284969	8.291061913299004	33.94370702209013	21.158237538548548	3.150159634452257
-29.969032109754714	-18.94969488852017	1.2694966169207484	-2.963965627068747	3.1634164861949525	7.617245536307977	7.036661449943016	-14.777956920665972	-7.20684209263943	21.86455931104209	-4.427879894523184	-37.58815679233549	-19.884957974906097	-19.06464494490815
-3.293048318680497	-3.25141118695589	-4.803739586074118	2.80903160678252	-4.307660243745104	-5.121141832330389	0.7558509348849188	-3.751815612549998	-8.000019999532972	-4.894772449770307	-3.1080267852140917	-3.350387659121674	-1.5858098552139648	-4.082382140445277
-9.710955660196163	-0.0650168446776305	-7.962552035709371	-9.206040065570825	-9.75960887043909	-2.8821056107737495	-13.66825108650003	-1.2578939764405168	-4.998419864231488	-4.163092040749049	-7.092860685575569	-0.7387498667006396	-4.597637868042005	-6.938707451453166
13.67425642238207	-10.292771050590359	-9.371771847562934	-7.607825014464417	-15.013519590287775	-8.404480790639418	-23.569407223831114	-7.493602999499358	-9.016327814066697	-11.181577640181517	-21.98969481264851	-30.114489810971804	-16.07819958827382	-12.113753661115968
4.731098598927468	12.096872720799059	3.5986742710804207	-0.3100599615949327	3.8017092577772216	10.916431887543906	14.655269868974232	8.338400699548957	5.5847448000152	6.087885354437776	11.00128561501928	22.101030971256396	11.121199923370147	8.561226988633667
5.524563321888201	-4.513957166216801	10.431239955173295	10.028035402209051	3.719512874689827	1.8868801837380862	9.293383059712855	1.0089610400075364	6.828851759578945	11.740735655278948	16.784327852002164	4.697318617580218	17.024943569803977	-4.851158601143849
8.552345102346447	3.7331599942388074	-1.8272074729147574	3.415606353416147	-3.6275208420157696	8.589519300401765	26.759870790730083	-1.3334161019016404	-0.8200821403227523	14.289593161969151	3.398006948040195	9.861741105658771	2.10295314914628	-8.87412933589548
-28.006412428815754	-25.32341144221847	-18.132686837531168	-20.050929296845514	-17.5182249971365	-24.911658215304207	-30.716821460802493	-26.59599950817924	-24.751155767017007	-28.37046269577033	-21.900091398864888	-28.29438076674852	-25.864054541138263	-27.158444809256412
4.305624514531872	6.410990261936435	-4.434832934787499	-8.977306901165399	10.478652297914552	6.8917125528429795	-12.097068574530379	5.494588422039869	1.065845293449634	8.586939099811264	24.168695785555855	36.95371370545368	12.130369598157797	1.2204412269102745
-0.11221181282304803	4.335985292507136	-3.7530549894925715	-2.7573016800564134	-4.03086272036778	0.013777600515932154	-2.786602952704134	3.159637351457008	0.022047122511503738	6.581485777130925	9.220112059395452	8.729211705343245	-1.5355344357915652	-0.34961888873367963
-23.24033082172083	-6.459096553045885	6.82517764087006	-11.611992092082055	-0.15426470594425534	2.781355582763374	0.13507994174699442	-7.991624517097037	-2.282199864158557	-6.742147169820428	-15.87028534462683	-9.802607268611881	-11.475704352929869	-14.523727625810317
-6.586816790950838	0.561262004086852	-0.7763980531906257	-1.1134705350994092	0.955761299211771	-0.9696376421158336	-3.4997808806658024	-1.3483186047724285	2.6315088923448084	-1.3634090242874954	6.715018123336888	6.903457284694554	-0.45846629914739284	3.1057378187774387
-0.11091162881085345	-3.6022722611275233	-0.9985597209056639	3.6353835301398494	12.113790725837314	5.120135075700752	0.2826299672317011	2.7306858309750535	1.308171813918871	5.524904135436876	-7.583122227748275	-1.219794774539506	-0.9140535883127662	-0.453857098184004
-13.394371022388745	-10.457833716321783	0.9212848819002109	-11.543352962945029	-4.5587349237387205	-5.235723074634301	-12.247107929490623	-6.394998445880954	-4.954628134796075	-5.321910179217522	-9.268550105376999	-12.869483337260666	-8.254519919829109	-10.741327034463954
-3.0114875572048336	1.8026136470328198	-0.49215478723395417	-6.045093293005199	1.8997060944035342	1.7002973271825326	-3.813555786420067	2.4695076064625385	6.00267543983793	1.249716245195795	-2.9001966239167043	5.362453929530691	8.604879653750293	11.819339195690764
9.881029318697799	1.9370272770656032	16.38126442725337	17.468494898305348	17.947949731042435	15.636198871234951	23.041801380067056	7.454007971912795	2.2174713873245535	13.896603849006123	5.223809028221843	-0.6829971784195794	4.05988258568603	9.990095253128393
-25.64729525623608	-16.68475713218809	-7.09274808998153	-12.794939133983807	-14.285945313813354	0.5838539123424928	-1.4264348222921877	-21.10353176373435	-11.630951517498595	-7.741546941774717	-4.209457620432551	-19.00373978004729	-13.540000294737482	-25.060917064557405
2.0736963605489356	3.806028739831638	0.3549742321124752	10.402381364105482	-8.681181087529367	12.501352620190813	3.469612472767138	-3.8218278760519158	-13.532220842933263	-6.792871226056862	10.480213206243617	-19.668618481057823	12.535473215125219	-6.640466679742558
-9.227193983538713	-0.37310588424808555	5.046731651684318	-3.963614814209378	-2.4322922830070985	3.303560949869086	4.108343397621334	-5.064687200654148	-2.5275858127622004	4.10388092878537	-5.575938236403602	5.756946801374792	1.0071280846916575	-7.8730825405233675
-22.112751252610416	-17.9158786905474	-17.56784942956037	-17.0568042082047	-21.125623877401537	-16.97802915365711	-23.610062206832477	-19.38967639150215	-12.145035430915323	-17.600317329862467	-13.204755589551526	-14.384052551798232	-10.907208845063295	-19.958300190795175
-11.010223385610642	0.8990955943023272	-12.525776821039425	-10.134175666339635	-4.88911656193079	0.010062194780311574	-7.138697373912069	-4.290330311910557	-11.090331873273694	0.11480300766210276	7.882584451088347	-3.1055953105502145	-4.9117590722739415	-6.497777718608661
5.197571393752859	9.848653603182639	22.52993966543255	6.078135786742295	28.394943393760276	27.96994728983088	33.54757647194427	7.535182935740903	28.432934121437967	16.415484211341642	7.324870868680676	8.150588965974649	28.783004902750807	11.296993530360437
-2.5354724522822645	-1.000084226042277	-3.016336588499601	-11.62492429819928	-11.721786630727433	-13.976082637539673	-6.086625143209101	-13.620188265558692	5.4540166174981195	-2.088332822510763	-9.83379818141376	7.399001818086501	-5.238600946375152	-5.56789998088239
-9.769085909470443	-6.715884653524678	-11.021261864868546	-10.582281354935336	-25.390861987140944	7.085094526416592	6.696740139378216	-11.591716762247568	-14.597313462194016	4.05878090885723	-17.162400733025674	-13.729503896630119	-1.2953142651579002	-29.333317080879418
-20.332701456220658	-6.124561820168311	-16.11113799104953	-1.8544318739036119	-10.412706794700606	3.4031511168016024	-4.202665467315242	-4.9062560443857155	-14.951502047513957	-12.419476875260237	10.128789905139746	-15.06401736112153	-4.849940104993925	-9.60411916498078
-11.046509112009263	-0.6700914107734138	0.29527225359997505	0.6439559697349687	-5.95443312451192	8.00864883095108	0.17064244084147956	-3.7442057462832468	-6.348460894189566	6.640119407055281	-2.10176244217302	-4.880900402066927	-0.356695322248054	-4.067223584000848
-19.336365076343235	-16.4796213997741	-5.481724699258954	-22.314521283146146	-6.342478280083945	-5.62602651810851	-10.34851658371581	-11.523525868982446	-2.5799772345551726	-10.174540490155394	5.763616785738255	-1.321927547492998	-5.14064157281966	4.8907067159560675
5.355877313657703	-0.020187690069005098	17.129827679264874	9.936330254487629	10.40275721538155	20.801764618880625	32.63109341232276	1.825502441414044	-2.285112704265406	9.257466276889888	3.180442110032275	1.8811422058971994	13.713404421017064	-9.184033788950556
-15.4491654104271	-9.832896763564264	-8.316447142986197	-2.697707821518344	-10.789257456610045	11.413832028679575	15.28288734702821	-7.5638840412736545	-8.652915707493344	-3.26128075290398	4.790386605159088	9.260986869245292	21.904023038888912	-9.126089612921742
-9.111763183816107	-1.3760079561150211	0.20649496487467459	1.0146041025927057	12.023893951598684	5.648063063548805	8.336832647189343	-0.743367069323789	-3.584396316167056	5.0234030077444904	4.987747682921346	4.84125548800317	4.04276970633654	-2.2173292797264486
-11.61479421085323	-7.4003159947134325	-10.041566854128556	-11.442848157254952	-9.802541829077736	-12.092867042687832	-5.655663006979552	-9.73992775681982	-9.509078986743772	-6.748696476892548	-10.967060727150814	-2.2054623249503367	-8.23351720031433	-10.920485145295206
-21.853895278362426	-11.949461759480297	-7.19421593808043	-16.823111571584814	-2.1552333233253567	-21.549593666808914	-41.56944968294453	-18.70463093990618	-7.428801966547308	-0.98343062215515	-32.91500052617209	-22.692581425389978	-24.55169749049949	-4.503449635789689
39.26320592529385	34.62749251260452	28.558459115109954	26.207151776671516	29.388261509898943	9.354481268758159	19.10967391005204	28.313337470510746	39.133143148316776	43.55648401872362	51.445354435761665	69.76916013159212	35.61560748740896	45.93589619335288
6.795816307346183	3.3539284525454356	9.537383090611682	9.870808124054557	9.150211241196702	5.31906674418232	12.322116199820174	4.960676203335462	1.7712197214526002	6.528964096843391	-2.814502336873888	8.024367110656202	10.000710181946404	5.246307400165841
0.8026172007615797	5.061402584259507	5.109413007960042	4.198190086104111	0.6742023672751607	4.415453118835706	2.740506539727201	2.1171519733462127	4.269172105045661	6.254480010482226	1.6042961094546762	8.407745572687801	3.885355174601222	-2.2898307048771906
-0.6143077069051247	-3.1257498579138487	-2.9943436769061282	7.3712399966698126	0.05866120271422315	-4.450708867797277	1.540567123596165	-1.1194619448721077	0.5159238064445736	-1.9570557764445817	1.7432072697103569	-1.1519573511632362	4.860954046571883	-2.119674914902445
-3.3047921963079845	-6.195844070677771	0.5827906071284559	3.9072834269580174	-0.7624129978186613	6.314221878232908	-9.405133644972706	-4.686376154643753	-0.3204296057129563	-7.16538639210017	-11.636304966429682	-12.952240695074275	-13.177123677644444	-4.98303543200288
-13.16108630758981	-8.2089426307911	-8.819942761883897	-9.790757362194922	-16.72901109548233	-16.34954383572853	-10.66852508370706	-11.448996955656026	-15.161533080746437	-11.718536516684637	-19.66589496046292	-10.721782573292858	-17.70071241166241	-10.034447055807819
0.0394370992380771	-3.9467445082203194	6.251349811060506	-1.362659563167638	-0.19844639356602717	7.104959208532817	13.618288667407409	0.5605117398887451	-0.526501790370461	12.127740002175992	-2.5901255889879207	-1.8702058056627886	-1.0167030453317358	-3.7717382269612503
-8.133219582660839	1.288271474848731	-3.2406381151569352	-8.518807579174553	-1.8539607555908737	2.296009252502614	1.7126615861515222	-2.229781193968821	1.3973824892454674	11.311511408249858	-5.301180893543977	16.250029793495784	1.3898396118453311	-10.786086672287652
1.837208497786582	1.5559388808357015	12.863703067147116	10.743713068737385	7.435369265715919	8.401503639431285	10.903962293119864	5.69301129428192	2.7484615285424034	4.523412603105759	9.789251332506609	2.7574605657020093	2.066351909899391	-0.2454153605898452
-17.54139771332564	8.004174588765261	-6.219981467564631	-14.50307269178473	-16.8570098683064	1.1149211991011005	1.1156408668856077	2.1151945089838997	-6.239855606428895	-2.1219206379693825	1.7418560730851718	18.94748737874755	8.900645002353976	-12.459046203481236
-5.395763753041499	-2.24755203595411	5.400836193177755	1.9128646199629782	7.724760489892249	9.878169461946225	7.717201322962095	-3.1883561666680675	1.4456931683364054	6.944271397402441	1.7634502867214463	0.33596936330669896	0.2015499106608083	-2.4441700764954604
-5.01165058018223	-4.783198305110214	-1.6946036742820638	-16.264281422989182	1.8242004351072918	-6.329381081309547	-18.836768839684	-5.608395672517625	-5.911160024772142	-8.46478192036989	2.6864832883212486	3.2881573810347735	-2.84965180618302	-3.3936500011152004
-25.273619639124586	-15.078299912271133	-5.407775265232517	-18.558842524077093	18.13506982732756	7.106899231582314	8.790376511889455	-11.214002504857298	-11.246838879201059	7.347598659585467	26.474355625675575	19.51632603372025	25.5296908403553	-14.916794076116442
-7.597202936607088	-6.505624028926903	-13.5774915692301	-7.263711647563451	-21.52741089099068	-18.65765079840907	-18.746461234261748	-10.933911417983651	-9.17839591174447	-6.205598611850578	-3.0663401541719426	4.8210906289670685	-2.55518000397154	-15.258286119337777
-4.592505880230555	19.315151747361806	6.865825854955738	0.9204074707171567	-2.2662419327761962	17.839731885924277	19.656489077096996	9.269058699122288	5.486531780623576	-10.02265896108031	10.466910659239298	12.606933251389997	22.54388718171311	-10.286415541797162
-5.710559911926828	-12.2560953130596	-27.759867908243415	-18.93509078919157	-12.512298400873467	-9.484648144473196	-16.139302088780873	-19.489722276788324	-22.806701326288078	-15.307274890485107	-9.865435810387956	-5.9842694943555195	-5.0633735111848255	-11.014027948568739
-5.461327638781296	-5.0882331380916375	-16.902037461874677	-18.588704777105878	-9.474077103349515	-10.825803145766905	-21.83273189536576	-13.309498211182651	-11.420350304360309	-2.9756682492630864	-6.200504971028648	0.04408810072344399	-8.052257932764208	-7.475392114088674
-16.17750053311167	-10.251030408256385	-5.234056162231784	-7.092772690465727	-17.774583678278898	2.6085090243240594	-1.3349613473021298	-5.9149447991108755	-10.151404335129724	4.880487334354471	2.5887590459551966	-12.91887795903959	-4.292695834852769	-13.370756560788086
-0.3396885046586066	5.586549079129401	-5.594251926492631	-3.2554848299165617	-9.070640591755184	14.623600570429	5.668644928315119	5.512142169690725	-0.4781515493129596	3.12073218139753	11.280968276711425	8.49100143750568	13.960970962827377	6.787467853368084
10.559679434884554	10.443700533748094	10.094885583419996	7.6318163565903525	6.13218087794396	6.97778733229608	6.244179176980948	13.899134815815458	11.641607160411292	7.01370605261587	9.889960863516364	8.825482460723986	5.7218889053704	12.669471468859065
-4.187781689009955	-7.775492088921294	5.24282115517874	-3.8690332548395916	0.8421758205473413	6.611634554407113	10.24620254630419	-6.131631231895554	-2.6420773550647687	1.8570171067879675	-16.067519475271038	-3.9961320236815707	10.125573967170547	-3.6728405136652427
4.692255340471086	2.71982844492947	18.25502915529461	19.302861064621005	11.343762404373056	20.23368001847531	28.216174758452826	8.44918876048452	3.438943319386413	10.4749200595996	1.283035119388478	5.892870416829498	10.976304841489203	-13.677326424445761
1.7626631769599395	-9.750932899794755	-3.407535767747842	-0.00720816079245473	5.951083378175291	8.237229063842555	-6.713991667834298	-6.226309392212873	0.8166828727927421	2.723095283240321	-1.0809706943448776	-3.2868702187865737	-8.126736358924221	1.5818632626005205
-6.551859014220508	-1.6919752972378188	3.1981382259471074	0.8904649773103619	4.036535066596256	15.444825931053613	18.221310883156196	5.422967745793435	4.90988598220016	17.459250687277656	27.41797527208132	8.831726157860334	11.679831217709514	2.999753561131143
14.929918158208366	10.140476908119487	15.995791870447327	5.1541933555225	10.041167620845753	15.28315571114564	19.26999235489508	14.90087158426599	9.683391375909771	15.787828677319839	11.751870975668385	17.619199510616205	10.227220123720668	2.530511061005738
0.8029985191185539	-5.688899390059715	-5.268427679204816	-3.8544114363463455	-7.101848712559411	-9.447818864521189	-4.39331212989073	-5.78110068689381	0.4162054665006905	4.906211685500944	-10.827637622745941	-8.035223049305554	-10.074433550705058	0.068161197823016
-8.925481223408338	-10.387117904321002	2.134292887952598	0.7819375722412157	2.559593340461398	4.378753888846797	2.4850725215915435	-8.463350640265041	-3.9251994186858723	9.26410099821788	-18.091521791209953	2.273679124979626	-8.367253988093843	-16.096713014328184
12.81247730218256	14.785928926418675	25.686741216253377	8.918169284587371	20.897706594653545	13.986769011218085	17.90272841502044	14.530545171075664	16.65813710017844	9.455759200338838	22.749510604219633	21.85332981225005	12.058463791878005	20.827162231251265
14.71296725500078	20.548388979388637	-2.2171818281752564	0.32418836979908067	18.649844776885455	11.775586571992354	10.539547735477422	12.109108247410713	8.605331596730965	-0.6793096096926544	14.394985796093408	24.325520965902182	12.701417202619602	13.616014644218062
-2.720856892422088	-0.3360335485270843	-0.23222338184617328	-2.7326123433675726	1.50322952848151	3.9740172698880656	-0.9795551797380947	-5.580516546966935	-8.435081706016454	2.7959326207662984	-2.995223334406675	-0.8625490208651392	3.208553922455101	-8.945041630756068
-2.7818638178203066	-0.9425236781828811	-9.93376685726381	-6.298125531418032	3.7815839101124187	2.146520457302551	-4.259081550673132	-3.6896530148031683	-2.063373827293023	-9.28381939275609	-3.7397685066028883	0.3865418727147509	-0.727727472974339	-7.857775751100861
-34.08822194816069	-16.997726841999466	-11.930086212510414	-21.404977104352128	-8.358282034788298	3.0716887642968262	-3.0673356031079826	-25.39087207536435	-6.949608321492479	-15.925352258658018	-16.21644527384026	-23.542174002795992	-7.791602919804238	-28.83274218358841
2.728190977387644	8.759032421272282	7.8533148694689165	14.289302771000068	-0.7890231906256024	2.3734707978897505	13.227477868849789	6.329316807814497	5.4777126213697676	-1.7806393639311924	4.946484807672909	0.45021428808485847	1.5851359473153626	4.773190288859425
-1.6500991787629506	-0.9337002820284295	7.3748156218135295	4.055417495924901	1.9391107375511294	-1.9975711472887834	-6.390076874096005	-5.130175141823141	9.810499020326812	-1.2623379894587525	3.179077133822122	4.994021205264013	2.1999464754431726	-1.3278046967023183
-18.770633603403173	-18.53391903296688	-13.520958013895907	-16.18331774574644	0.8749452829882939	5.48227730862718	-5.086800636229831	-11.75634718219143	-12.939802020513683	-9.025039637581118	2.7557655563645578	1.7999519095506373	1.5479229810629553	-7.226727895809554
-4.651071948027156	7.490152830219636	0.9335781455935803	-9.708157560011438	4.744016688449849	11.069818725201488	9.22477646795156	5.778450618240753	-0.6077406193198457	-8.448530104724806	-3.681607697201907	-3.059253634932758	-0.7963813969892076	2.114054971648796
-0.6007886953764793	8.323424157054516	13.558580520209686	-7.573202879040406	19.637467026423227	19.805244687200943	18.22949688951525	0.6491767209248029	16.219978714203506	6.959141678590906	35.461861546552164	24.060427087932663	6.374460266873017	-3.9340581058869155
-37.78818886357645	-22.016434750283178	-9.96460913025433	-26.347025189115588	-29.38058738476342	-20.7870588642627	-24.717452431379424	-19.65699402859723	-14.354636654487386	-25.66290027455666	-12.703768182368954	-31.86907626204957	-24.870347010711658	-27.537005980611553
-5.707310837108833	-4.820355593499047	-0.5104679273651497	-4.456094546781801	4.328743023488715	9.646051202329748	0.6679561963155544	2.508061794143493	1.8285564330588873	-3.905656812391552	3.7607504683412003	5.617019308912723	1.4315598699618701	1.715877073448554
-1.7512116097936463	-1.1690033223173024	-21.234217525781713	-15.329962850741259	1.3193167598660236	-9.755323387886152	-20.816463719122023	-1.0830661602175633	-1.8045408105190242	-8.177044831192521	-4.550550554639533	15.872562231932491	21.150328025925823	-6.981026172489434
-36.3432755235096	-28.020939885593467	8.371259101939408	19.97820764590947	-27.643942534432725	4.8183551978887715	-3.9966213900355223	-19.87370320035801	1.7575192370671036	-2.40081465450358	-47.50149227220434	-45.17289043991421	-10.75439109672312	-49.47555380527885
-21.547719867119085	-24.53042306328992	-9.449518499139863	-18.796859828967015	-3.970944189909023	-20.06567662287235	-22.374407398786133	-19.073450552038253	-19.71524080452318	-14.308651289058357	-1.6938132721341592	-33.62475249362555	-13.694185466839564	-13.110755381126923
25.25866356994556	18.681667901407533	22.64242719426588	24.801539742994585	16.3326328411889	29.46277043217395	32.11014391774178	16.988098912611306	13.703605598822355	24.548283425134496	12.351990033430045	10.941889683916438	19.791051429789828	17.415682751955575
-8.83102733919071	-0.4940078294526283	13.166067579809392	-11.069044806141212	8.000664313887954	11.585222974639422	10.789745257739181	3.295085239072607	3.14561193934444	0.42026782255808837	-19.557754467615766	-18.940647458569142	1.7878102457965015	-9.612816593446269
-16.811770410211395	-17.17117304892446	-4.489537087255384	-16.276869555364947	-0.5511416326956697	4.362725893432982	2.0655863624008965	-14.079708068948673	-2.183099275583475	-4.8375940709013845	-11.264652817076335	-2.742929543414291	1.22060424549741	-20.811804769693687
-63.84173087900021	-24.846560040483958	-43.48879888712904	-40.52910811351475	-42.55247922734834	-23.78319715359657	-28.625258965764502	-46.15249630608015	-41.97178115352046	-38.408456074845674	-23.269994569523487	-31.221698806379877	-26.255285469628713	-41.86330892676553
10.25439093444225	5.81000826539909	12.817545601618782	11.619219858211688	17.666759234665875	17.267355851555816	23.32468543403578	11.874082723147133	6.3701584740645965	14.378371184585495	15.41637452293111	22.417120115208	18.51673332505529	5.575565784923832
-33.16732620028694	-19.874286466648	-35.6384599118959	-37.6593899056581	-18.425099537799127	-14.50977935442722	-21.664986773629366	-23.648879739883952	-15.910339494580214	-27.27147237210659	-9.221137243600626	-14.968434160069936	-8.846655929484367	-22.469420395238757
-3.1464429551665876	5.873397554412724	-5.480215916343455	-7.9613557967620485	1.3782876867026532	8.340253643296201	9.175743315537295	-3.0154278619444694	-3.193200977978148	-8.687354216821197	1.6336692679556681	6.402327236086	1.64426740268338	-2.4812933820326064
-1.9421496332166381	-2.26702044517484	10.66618245338976	-3.562788117548853	-3.2471077363110648	3.6317599100641402	-3.3299626091079206	-11.55167729092254	1.886866918321644	-1.9937147596208653	11.360461479145052	-3.982742160098041	-8.718623557743754	-10.753285717035876
-3.64189601324839	9.13234571027298	-8.501093401305898	-1.666857129488591	-11.736016801732532	1.0887060049252888	11.81874163118185	2.800174263243002	-7.0519528255669695	-3.3646041808638136	-2.969020926345473	3.1772901702082343	3.3925189207234707	2.4278347738321844
4.992316032914727	2.6754497378221305	5.785336939566065	-4.0825940612927365	10.92736638184827	4.431190665639149	1.6192167766861043	-4.481467317698502	-2.312983771037481	13.472470750460644	11.429642385064875	18.732282405686036	7.382320940410407	7.215236067100747
-2.946396239202161	-4.510861218152255	-11.838296320536944	-6.84121080641256	-9.493694352130507	-8.461005546662676	-9.21055092257928	-5.14406184584491	-5.046748821257941	-13.434156662991997	8.36215805035054	1.9329442090238564	6.872403188116924	-13.291711110752033
-10.109716130510455	0.8151772145428942	-9.434314345427739	-10.670326589137687	5.389327785585426	1.5838814334176163	2.68247136810821	-2.38652413355429	-5.893076762663525	-8.347231338234176	8.482431041441346	7.92351739793503	6.350554164799727	-2.853786849652681
9.657045956179525	5.975736482624323	3.1496375496225046	-0.6894334931730671	6.230750076107062	9.803851832218008	15.063860187025838	2.879824412145968	3.7073182855168763	9.107714825109683	9.272167237458335	8.718239345902825	10.566710397094385	0.8284743235656006
0.33469900008834164	0.9202536153431735	-3.045837709929579	0.8355982609556039	-8.07255066627794	-1.5099158217850717	-0.21125373704408001	-0.19929293538058912	-3.3596152599911737	6.282786989326529	3.4938852447765645	-4.819949318678339	-1.67047610613087	-0.08614921243496469
-12.39885686451126	-10.873946475307063	4.737903020332362	-2.1866030611123093	6.132808166882872	3.785086267517673	15.650805218249081	-8.951404866501614	0.4087404832634904	-0.43624316814251973	-2.6256730192485778	-3.767342688057054	-6.5103413428571	-10.208330274544057
-15.023100672819323	-5.333715120027542	-5.232498886421491	-8.943069054842262	-12.853077082132517	-3.47594890742564	-5.3433132431865085	-9.03670865722362	-8.92674162971284	10.811523035390994	7.43333064002862	1.632528980525347	-4.452148724927507	-5.357283426576709
-5.3374684723343835	-2.367043218583926	-4.984086031166498	-12.308519943777354	-6.638009563722676	-10.194817537103097	-9.76001717492536	-7.406042612204411	-4.288700628162633	-0.31091922506539155	-5.983303822674991	6.342805321264418	-3.3636832730571125	-6.723413322266346
-7.955262713569715	-6.590581149436053	-8.5036377214267	-10.130459294652468	-12.270357018723809	-2.2433718329080694	-5.140982816490781	-4.777791524866883	-12.740926114220484	-4.038468367825664	-5.183385695571916	-5.770231226693192	-3.9366522791816774	-4.931490308284753
-22.208996421375165	-14.727348518891498	-3.4035232544838587	-7.795705865794296	-5.670889334737136	4.48239648455876	-9.986048626230675	-4.529182542967919	-7.1712440960742905	0.8347511371587011	-8.606590503566569	-30.61376753732892	-12.75228803601331	-17.85798162836634
7.277855362754875	6.0078798262958895	9.76284136704612	7.669047739502191	10.149811779977526	9.430283635321416	11.34629852839981	7.535775468139745	1.9083418202385904	5.106272672970289	5.330960701358194	8.89649857616023	8.418781548226791	3.865137978216937
-13.010644113065444	-1.4995913515865809	-10.955018364481209	-26.57790904023817	-8.80376860317454	-8.485331432863145	-13.100144838443475	-13.800709339753443	-9.784671305808335	-23.905591002188782	-8.404827409622015	-10.144410002283124	-14.39634865091497	-14.147707134702394
-13.097443784969496	-18.50957025926489	-17.154548429289655	-16.04285995370217	-2.830536251305266	-13.809284215380636	-6.784130015987569	-13.783341693229703	-9.269595990171542	-16.544813675046218	-31.850609795230053	-21.556312214671514	-13.683522180476556	-10.75405731773795
1.238446507267516	0.8980998227880832	1.6864559292076702	-5.663832456295734	3.6562919777517515	-0.1973309627644525	-1.6548195024123127	-0.2856432432675783	4.926892996303932	3.957909299625498	-3.0818055331679552	2.3484865149358303	3.504504604568935	0.0953907202960656
-23.450974247907325	-19.62533347450569	-23.083272365042323	-21.94466425540684	-7.244045876663475	-20.466908335360753	-28.949038884741125	-15.295845738366	-9.117433000186049	-9.589520423823144	-11.912617556965273	-12.247924671558593	-9.468182837667289	-7.649555834759027
-7.044920561670804	-0.051538612930589485	-8.652313301717474	-7.272929751366987	-16.2937601136545	-13.248443607199626	-15.396677718699634	-5.005422960750038	-1.5530369274954856	-36.35199842365917	-2.6080278429545536	1.1442572009754326	-0.15202031698235677	-5.211921468264929
-8.877941670874492	-11.716311390295383	-9.038506647650154	-22.45684531387659	18.698140164440996	9.407426574670298	2.589091616380386	-15.957793952179701	-7.519334789907821	16.9695029192063	19.78431832328473	-9.238519346225655	-4.901374774630813	-13.103420124204899
13.340211736241784	14.077434121309828	11.495284172887136	10.508804393383581	0.6021519568698075	10.700844653818846	19.29188237921353	6.586298292350594	9.889437395603245	11.64982435590145	25.932006058858324	12.745841736533148	7.900391859965839	11.488229037110424
-9.945028507071799	8.36894362437596	5.409325220379069	0.1846284652727244	6.797893356579484	12.274924022700386	10.309947492245213	7.552794927889554	2.557650337010481	10.92143515502121	17.48757224970268	9.73307446821884	9.158210681039556	-1.9245543899775461
10.511692150083633	6.147397113853119	10.962852471623524	11.997622405654164	2.566006583004945	16.195779231829558	11.5394592600232	7.035790402414843	6.970718891859883	9.37790780758021	8.315945645631887	15.075325298947833	12.887801635706806	0.9635410000657479
0.5617424475753542	7.818928002007055	-0.5603114661539182	1.3991739144603619	0.033540559643028656	3.44086672464892	-0.25221267907372646	3.6963576219359875	7.756059961611784	-5.663246323206692	-0.8436601234491138	4.065736025258538	3.5033363824902675	-0.1559848517612371
-12.498578522671988	3.641379454202597	-3.027265716490823	-7.782137684507573	7.113275906062969	6.959313985844401	-3.856699031275556	7.649857793241692	4.004410133586767	17.968235162507806	24.170557919736396	18.334239488059	9.473022661933065	2.274533093686536
-0.5522450909931209	-9.922324667841126	-4.593162452506837	-4.557603236474118	-1.3289417414514135	-0.3062187261652048	0.8042595683426592	-8.144345310546296	-4.640591510358938	0.5018279835805832	-9.581831672893381	-5.269500277252269	0.6467619203359218	1.4942290122630018
4.729363750747834	8.298312978041341	4.951232545000917	5.511829575080879	3.3948097693566095	-0.4136999750803653	1.7319515596646273	0.5893036538986033	0.8952510212399668	5.58381266365776	0.8972389941285219	2.9776265545199974	4.272985295136928	1.3638292878232945
7.828944037767315	4.765762597767586	3.3240919217589107	3.714535800848133	10.541552607599966	14.44512407347905	22.678219461078267	7.3482283922157965	6.330908083051744	10.363895494022401	29.415061462033705	14.501779430071764	7.019128158381288	1.8302074694602872
15.28536801147263	3.685808045916475	6.155077957278448	7.685929432553819	16.29356157551178	16.743433816290775	3.8663302450848747	14.347968898475942	4.935727835404663	26.70819928292776	14.430434838720998	9.112983817310258	2.726786220129314	11.180253059764297
-7.719428170320643	2.0680104150984384	-16.954955834307857	-19.62960740581082	-0.7981758656643299	2.5153618802928515	7.216108634139854	-7.091006012387425	-2.246869532619937	2.75277330760728	21.372863468062576	13.160487817405537	9.13313604489976	1.1267236045612485
-8.733146538628825	-6.1820369752515	-5.235084436053758	-7.9599294206555635	-4.05349558639739	-10.331979477316978	-14.847293962422587	-9.068910538193483	-1.4662807715389616	-2.685470663776153	-3.6525891014936716	-3.168991378546114	-3.9284028288369206	-4.974600267009616
-9.1582789671253	-5.2175130533547645	2.400740016683685	-8.673419491828527	-0.12536441035469792	-0.8672555334420232	-1.0909242178942415	-2.931982417724292	-1.4476818812160754	3.0146625935040694	-3.6615521116393803	-5.812434468128152	-1.628875934447361	-4.056747915896415
1.3512427686345334	8.57249061675534	5.2346588797886975	2.0573330548192708	18.266905999512883	31.199630204080414	44.4524552977554	6.938249091374881	17.107079979430292	9.017214648835205	16.462465624138062	26.687600813882426	16.477156041342102	1.2356350404190617
-7.065323962237185	2.7868708486162967	-1.861665131472546	2.12062125376948	4.321483199032337	5.737436834558928	4.038104141226212	-0.7526178070759423	4.027659701135951	8.396897435802456	21.821440520795687	-2.320818889688192	-2.296546298533451	-1.9951779161990868
-22.557004393352944	-23.048937277630994	-15.419896673024764	-16.645421283709155	-15.067830932461685	-18.180150235057084	-23.93279455149254	-20.359519326536642	-20.9845231917981	-20.468750221061143	-25.005275799497852	-28.67206784435243	-11.77263696937923	-18.534782610826632
4.883874583522182	9.725777926107273	2.892697020641793	-2.6577266431032798	-9.084524537797769	-1.892162645850877	4.695598551468354	4.617698364184477	-2.4811767324705407	1.6861814824633907	8.845119442774532	7.23748306007363	7.225850589280669	4.219063275480742
-4.923603923651785	-0.17513101020063382	5.39242271512196	-3.1337103439106695	10.627424453589622	8.946603600090397	6.839204447250396	7.737126476493043	3.257829428282772	0.791235187648721	10.86659625683624	10.02143964796534	3.487503689447155	8.149139778273332
31.188872541070364	22.604440246813645	20.825777795895135	33.38160256610997	13.469422833786837	31.82893692848547	31.43162717963118	30.43727750665513	17.27590849808994	23.676817312618862	24.856999970639418	24.4168492517687	30.39165683531631	14.195664970850144
-23.394289018731186	-13.731518749088579	-7.273166301548442	-9.8741176976933	-9.034783836970803	-16.07566554394122	-25.277455045506013	-22.41796817221331	-10.36312131459095	-18.527776799639394	-14.714117325931284	-16.382698001513695	-13.80620928424911	-18.036117816403113
12.838600335800662	12.711801823600911	-0.6484303412136742	3.2671071607103634	4.060795389684031	12.805724014465865	10.639647735742743	12.980955627251905	3.4152041702625566	12.957662669682742	24.494367124780812	30.86016825612994	23.093418070794023	11.158154596065897
1.7601399397652435	2.8294566722559997	6.592126465815173	9.791704547395534	13.306320077164662	11.494145149502355	6.118203357641468	2.2030101064190037	6.772254625296093	10.309161078309067	1.213975161239857	7.516537452853462	13.069610457712692	-4.481999624265304
0.35620306667341195	10.494238347092123	0.447103019360898	3.071884102691367	10.238115560690943	11.642972122281625	10.247655976197063	4.296443479922298	4.793710306197414	4.327478061097813	2.4938764909164863	15.690901666254582	5.4893884711210985	8.146131052237712
-15.075337190980822	-6.5685471364034	-12.874426208885794	-17.400801486045165	-13.068256029943212	0.8895093742980198	-11.920232530668972	-8.204588769859054	-1.7348347536837798	-1.9193340462425765	-9.555961037666343	1.1445754218311357	-0.8625127168813463	-9.920636209649354
1.5749139836572454	-1.244749350754232	-10.945769976981559	-8.2944736533318	-7.64042060427375	-6.2250312481414145	-9.255794774420941	-7.741792071558162	0.9296122500541134	-1.973083642307653	-6.42641412563393	-0.8932847884120663	4.425549011486693	-0.25872586953342547
2.8245328929183495	9.510120125262503	-4.448074321856025	6.600493530782845	-4.262966692957133	4.0948435254750235	-14.4785260308616	8.44504134032066	5.601019489261747	7.341069633859423	20.02503922794817	16.53370423635982	4.3931004420140845	6.129923333344548
9.260238090047205	18.96200560987727	-14.803159023896777	14.968454152621952	-7.5457136420882005	15.38507873737141	11.322483269089483	4.570563494059322	-0.9368186723698422	-3.910626776149713	19.87297925098671	15.0816850392634	35.747534742955295	2.214563597802381
-34.35058144749966	-22.97997388990322	-15.291579448037087	-24.04768442270146	-31.559291902142334	-41.684231063186	-63.74125598270345	-24.152565666453754	-24.263100208990437	-30.382103130840083	-35.269789996101245	-20.51945183365091	-15.90345275376466	-13.003621511554279
20.567138648621487	24.863400804681465	9.529852974068206	20.033498785432613	17.5840415307441	20.039052318525737	21.984279604628647	20.494366166654988	17.063299990645447	37.34876785219419	16.303250633640438	23.991471240314674	25.865410834661603	23.537309798300324
-0.9021301964457079	-5.0831245760241	3.8190177539483914	-3.3537136205449833	9.261734071367831	-1.429861605127642	-1.1259975324119633	-4.633459311049627	5.22978608087862	2.34899828773736	5.028054413212454	12.484014915248867	-1.7235449921203259	-2.9682675275027495
5.548058133309017	-8.59634131139675	-7.912274904294503	-15.120882277907254	-1.8000298345883219	-3.510176634704718	-6.965571583040835	-9.064225987300889	0.905333980603475	-2.1154825516419526	-2.362797045572895	-4.536142429648468	-2.6432680068463164	-1.4294270092427173
-0.12724853735757416	3.265947447368111	-5.310145765611665	-1.4803270423349035	-12.478259982872279	6.733575222315558	3.69719745189274	0.1790605371313431	-12.129712188543683	4.380276715260511	2.724320243974493	0.6246552556706064	7.332940331725819	-9.296687202877115
4.929098756875855	0.032338633059128465	-4.143045031830309	1.0425039529057403	4.399166937744742	-0.24759224636294616	-4.9699325589911805	-4.283687576281486	5.495443228524226	2.330642810756976	6.26325909427512	6.516592864049637	5.9493516148744465	-0.8150517600114392
-46.50790069019981	-36.28967746308523	-24.07878032523502	-34.377844519327944	-35.34851843593718	-40.306027224150924	-43.294325208772044	-40.794811066896884	-38.74579845610432	-15.773003483835511	-42.88763518806736	-44.09078632831727	-45.47874944655648	-43.06572298335381
7.433319004643053	-4.030528717711002	10.417584274694596	1.227135800482978	15.38806614874848	17.63022654185794	23.23430342810707	14.67998738300643	5.259884447241818	2.7271835884571276	2.938595031150302	15.833788437737507	17.259353399592737	8.207073471661797
-2.2844839875909195	-1.2481890224566583	-2.460943980023247	-8.869537442650218	6.58722317382212	0.7111696778598594	0.2165135272221111	-8.9722805421098	4.264035226384861	-4.100146389595584	5.466494199583138	6.265291289409541	2.397166447132713	2.51771363327538
-14.599568553315963	-2.4297451457755583	-10.820164862758187	-13.521913978545998	-7.298003863480507	-1.8539055551646093	-11.707090693526707	-15.121859390684229	-11.373974132634643	-15.749838554455565	-3.6191334640646584	4.914494398164567	0.37705775955207377	-8.144292512256927
3.036747483276859	12.256726456408748	3.522351340945357	-0.534825017291262	7.424017235859378	9.619733367106774	11.638793818204777	9.235019782732826	5.131567678485252	-0.5512050193537253	13.17789780290831	16.875100141915233	17.735506691265964	4.911135639562481
0.10464725092644366	11.054548229682172	1.4160533531390347	-0.3768714819423621	9.992887396948639	14.418478931059868	15.532319559338054	7.690583875568602	7.802810698508491	6.193242863569616	12.598763474863222	6.857588299210011	15.218071188257811	11.876244432931767
-10.536645978681502	-15.054318410404958	-9.171043662115002	-9.247857054156846	-8.57179410984115	4.046549479418235	3.3346999064520566	-13.98715969829487	-16.993335001578163	-12.069705336863487	-4.1058075190874055	-13.957889628797878	0.8570225181191908	-8.005819245007482
-1.9963124051206682	-6.801172539780461	-0.3549941579275071	-3.451228449574144	2.8249917529060524	-1.2007507972568976	-3.1015348115377406	-0.39307889322239786	-1.0573099621778055	7.382464722897492	5.229518347812598	2.997564751523512	-3.9739563171301424	0.17510610458656134
2.9081839091445407	3.550092900901982	4.676939228426489	-0.3489669277671483	-0.323659138112451	6.662500941023608	1.6093066195214139	-0.8052099992608447	-0.8260511813029022	1.5398611726653537	-7.179508027880181	-1.0934068972445699	-5.2251119393099055	3.65133516808544
-5.862863743259527	-0.053447856094156934	1.516706493078129	-16.69853577255257	5.177071460046097	6.206645000185531	-4.336688403893532	7.687732080360422	-3.8594029011208146	-5.922706995247269	13.142864514991857	11.962409961956016	7.017608835997058	8.244329535658135
-4.595929513041691	-10.946025474858457	9.935542770999382	-2.1549323716752693	9.733111500881115	6.160685070769825	-1.8487606390787374	-0.9649110437235514	-1.317090495130058	14.44342881382955	7.519510707310425	-9.152150542351693	1.3270870107754233	4.943571365373026
-25.558505924371502	-9.546909260608032	6.239007042331289	-5.536165818767813	6.36279740296285	21.067935614065636	10.0500286940654	-2.6214279381787096	-4.0048067862384755	6.189677374231467	14.562916497414525	-14.576384728674025	3.855756401662491	-5.148893153804633
4.9079257540535055	8.356771527321774	9.960677444600126	0.22209491595462405	6.055130343768454	12.252512085193409	7.64908862106845	4.4289888027996	13.736193115999278	6.424545526048221	3.857252187290174	4.092603592603982	4.660019160395499	-0.07449678743206004
-16.656614314329115	4.317465856580582	12.066486586207162	-5.18891058731217	29.793040574107657	27.706912129721264	33.459215306905065	4.234492840782547	3.4026866523745025	40.988028865628685	45.13235508160364	-3.0457483039275353	11.482803518120908	-5.235537194763556
-4.150469389767444	-4.804847718290335	6.907760897316529	-2.684105591643798	7.187451162967895	5.833086096229609	6.0201308898751895	-0.997819249718757	1.8996377847986325	-1.0772466501244187	-5.786379153310516	-5.8989929556748875	-3.2755907340901085	-4.890496304685274
10.241719104237953	31.064609154991945	7.523288250424253	16.535342217973234	5.292304942374897	24.276478296819715	35.310514529955114	21.460794948175327	9.794043188986095	8.891059495014268	40.341013480012755	28.464982112433937	18.11521340799353	15.532470905558371
3.3035659013063174	4.185691287872239	1.5367762661655175	-0.029408758010372068	4.092557102541465	5.275320194015768	6.238751382557086	10.357892750120884	-0.7646159857277735	-9.836530119401878	23.98365936893384	11.531583961199662	7.532209695455547	9.676499042633571
8.279214545692282	8.799759251218282	6.6106008139060135	3.5168201078677828	5.578637339854011	17.37312111282152	16.002919219843736	6.066535132696283	0.5882470352157241	-2.7621411935001623	17.764114488375704	17.507078215707	19.373693434911154	0.08827252679159153
-5.118706478740223	1.9241724676915797	-1.3630010724773107	-5.130726016932087	-2.9622894433035656	4.469916989475092	5.155411032091285	4.684625117297588	-1.1550430913479948	2.0280793892067988	2.4035626132230785	5.08310673431471	8.899692406753289	2.9642724706533294
-4.58333062552972	-2.6912850865856557	-8.324343769154693	-9.987276485022155	-5.08196381376922	0.6037077511865561	-8.341157597624667	-2.532889688703009	-10.665333779711016	-2.824064743600675	-3.912978955144422	4.986003057254508	0.4153455263786006	-5.950427228022
-1.8867958243356975	1.5708241017181912	6.101287592664265	0.8155735323785582	4.912301089828407	5.164895607247456	2.3174734799382377	4.82296723957883	5.444174655676669	12.418926304692175	2.3070461773677895	7.180245350538722	6.470468228059521	-0.3393344578898755
6.400995368194347	1.6580642808403094	10.999754940910398	1.9400184037406019	1.8602007815817443	11.745552826532588	32.076749757930635	-2.7293337652244336	1.8617060916233428	14.955145582022151	31.12265069817366	12.041456279084462	8.752039937552855	3.9295964472230938
-0.013272371692058084	34.3577074411986	45.57019266339609	37.50177476978196	-1.275019329485508	23.10560377611276	73.62909209425659	27.67791468753695	18.86237477285009	21.495666064835927	21.205158053798673	48.60037521118571	33.50603416217085	5.8422638089131675
26.625084490982648	29.152784876099947	28.101099460624894	37.42572491134544	39.91257230685439	46.54570170230863	53.437715809799485	30.223681874600068	26.052109959500143	34.295267705262724	59.094689191945506	28.15317466083606	29.746734899840007	33.86618949146092
-6.939337145872773	-8.43155662358848	4.329768764460893	-9.942166469603299	-6.272142191793598	-10.71028591038633	-16.420960971469444	-6.278790722223166	-5.2524293611476365	-1.362007728455199	-5.8421419720544066	-4.1932775763591525	-5.789404984458302	3.034094418153859
-40.603857546089145	-31.408806484610853	-32.792316952000746	-31.56005478994665	-16.48062770721557	-30.358731312870898	-33.283922461526096	-38.88457901507138	-32.247321356622095	-36.224135312879525	-13.783383414697802	-29.728956017887636	-42.352914919287244	-26.54024312861503
-6.072252191052042	-6.782483542580572	-5.763729920420971	-1.5196221423578988	-10.755398501245256	-7.1512382557868595	-4.971325646645157	-3.5992558663024603	-10.958114406661695	-7.016671294294353	-15.233156277193448	-16.14864658105181	-5.724669843227583	-5.4551527935717745
1.4643823645605443	-2.4995081885017094	4.237697876119786	3.48320562125613	3.985992972980431	3.2029874373509335	3.7941389104611223	0.13690074989897524	0.21866036632787086	3.2368369950865548	5.469395806223097	-2.1026143792645398	1.141651461281804	2.745340402693068
2.286777325941958	-1.309796597825178	-11.0337005444575	-4.290242821807423	-13.268342040820633	-10.871072978649197	-13.721705016297898	-4.719446581884021	-13.5358941609547	-0.8994787201645578	0.8970205005614637	-2.524840683625764	-2.380400234827664	-1.3667742035024422
4.764161454550493	4.181330758668343	3.3690075784222975	-5.362008318521099	2.590359333168379	-0.32103968758471874	5.357672246099447	2.8355935436723905	4.837137767582772	-3.731631911153364	-1.4279910354665941	8.169543099079174	6.719648516667167	2.377300980047675
7.353464274039199	4.099299867434059	12.471380344714923	12.355245311856386	15.275717736304994	11.11321606464776	8.626497676841968	8.663068910632848	5.917740338483259	3.596766003508273	5.952582333126616	11.193759760678606	14.944884179028431	-0.5857713932398467
0.1293076153685152	-6.1957974688896895	-0.7333947776766072	4.191346161475227	7.3092577203873175	4.941653675984021	6.806028598394892	-6.173392243872229	1.3509723518877885	19.90137226991532	15.863654167326441	5.988348072697762	-1.0870565596253277	-6.209879192831878
-7.97385042219057	-1.2997790343334492	1.040180896005144	8.184049177638325	-9.078631431293376	-1.16152700429026	-4.134451466669751	-9.571080580821711	-4.683683282334664	-8.877367899420895	-2.970632492723043	-0.30094449839265164	-8.478156475146243	-14.238494708405552
17.949694045890656	16.043023659676113	26.54749268198107	40.38735321307168	27.042344071929882	34.881110731037936	41.75254394680814	28.566396884531216	28.396394023384488	24.794979751269235	27.833777494846213	25.2618524572151	21.090464348215193	23.044212264578242
-1.4586780673219277	-11.710941344212225	-8.484393016707397	-8.767405833959918	-7.001065624658298	-13.576315421918743	-7.7861155016510235	-5.608952463745398	-10.912075448082149	-15.31761072363426	-11.05570768325196	-6.436397947300602	-4.223336307586625	-7.412125449473842
-2.696520169787373	4.697483791069416	-3.8880397473608457	-12.579850996959417	14.162385271472358	9.610647119462277	10.688286029116984	1.6217495765730705	-3.7711877562235125	-5.591020372819711	3.575791505480276	5.025313912627014	10.769344441525309	1.1493976489751598
-3.549237871763018	-0.5373491579626707	-1.2293816875228	0.36394387301188896	-16.591554449084867	-4.334886904618256	-9.727356790235097	-3.985502772570296	-2.8466921438356003	-3.151543484471175	-6.183631654172129	5.104947754548667	7.5631148883719606	-6.818887665582782
5.7474785974151406	6.509196629403668	3.78197789279471	-2.5601814216197307	-3.2921020202853275	9.326506071580772	4.177441062177985	8.269469030545565	-3.709382650117019	1.4698178965786073	5.741611501373881	0.8905610623091965	15.270255538891506	3.8364455778430937
-12.985994605026407	-5.847893586864735	-6.4829946464599075	-12.230236275631036	-3.5462963920314707	-6.335864913290742	-11.244326612618002	-7.128728007503728	-4.375928675342437	-9.960285726656355	-20.252057177593752	-0.07315324642871736	-12.774806973347072	-2.2941187848459386
5.543368852920102	3.7036213244683514	-7.772426056020885	1.9082450786758218	-5.329017744909356	-1.251006524534297	-6.604782830263867	-0.07778603381284743	0.48071463494231187	2.9121024487977825	0.33328038042852737	4.899453483807355	0.1876847677141137	-0.63485801475325
-4.925279331417452	0.5359043733286356	-0.861719783154985	-1.7678220958811126	-1.162466529966087	3.2093664187590347	2.941990975693903	0.5017311494794423	0.45791034781411954	5.1050809325981135	6.748531948722032	8.744436709425145	0.0257581006098233	-2.1684179345934096
-1.4993997865348498	-1.469699336845345	-1.3285322411597191	-0.6226562040879681	-0.7595541884294507	-1.2373259893350552	-0.9514109693603717	-1.5380911046397259	4.316176003053139	-4.61431752065122	6.016318068805461	7.775251063475948	-7.190126180090532	-3.8363242400720523
17.280088363547108	13.257911531044039	31.038292955046895	15.76160084593243	36.79934878183158	38.5529744618943	26.984708639211508	8.85982549956927	16.884126402717676	22.90116630292123	16.845394171701408	16.694794061207816	20.661298414027023	4.74790530451083
11.009853948576724	10.76986114970899	10.66869319256349	11.130887429872777	12.734296256423047	11.103547943105967	13.122117534669238	10.212682758679543	7.472724599839851	16.80202914294684	13.149443900947722	16.301189657526017	11.043201970268745	9.160402950398383
2.755581746721659	19.721442455464707	20.966491029185683	23.302550867737313	6.703595787177897	26.661627046684107	39.53715972687394	19.787497380304966	13.202457323201028	35.785192563567854	17.311003117396208	30.571422375186625	20.5530414666837	3.6665108677133795
-6.653691849630108	-8.669446793628326	7.676370631939466	-15.589072825654894	7.717687276031961	4.807331045762578	-2.703957419220275	-3.303230395139632	8.306769938632849	6.665828702025629	4.802084367532645	-6.155829198115652	1.323783847399963	-2.612312546248418
4.254815844449569	10.622471982576974	35.58653290911161	2.8063394707777354	-4.667589081870965	3.5237510837846813	18.28534118374012	24.02820252339654	10.11663591946544	15.50867138369235	37.777560292855526	22.439461394316186	11.856608956477887	9.390972291240196
-12.4653807212161	-10.034476763657484	-6.326879414879095	-11.178600929646803	-7.499380250707136	-9.519878427267932	-7.559216953202797	-14.659205385755364	-5.279016961305299	-2.3092582962267256	-3.9322519151193807	-7.416110694501761	-5.827995107647868	-9.365398061807902
-3.6116950137962522	-8.257719352451534	0.35391529200134336	-0.7186882849639986	6.393652143743526	12.97907249307576	10.649115191757616	-2.9941490569890457	0.3151827767911189	19.143286359105208	0.0024996185477017033	-6.563994584295596	-4.399896983373101	4.811634976988972
1.0026423960223845	4.691257610090954	6.048688568204207	8.7287027227645	4.282997790914474	13.299221493035466	12.294897678850134	4.965826117234894	10.130866014332089	17.59477401146118	14.736912421570732	5.144639900885955	5.634250403319421	4.665548747005904
3.9503133855404586	8.190562349523068	7.087774049140682	12.26962785746415	3.177014303023096	14.562447563109405	20.91948274885564	3.945069805522725	4.168938764384303	10.860607259417462	18.369366225454524	10.620945787925821	1.0667086224992068	0.9267625553430785
0.1284977360956647	-1.9988143568659134	2.088574584544436	6.423665907884946	1.2551960857004867	5.170123215226759	8.09443503538971	-0.14897911058841076	1.7642425869575817	7.1219866587191945	8.828553432368782	7.306075459186866	8.12827645641878	-1.1824985042952398
3.6637108210341656	7.91407817406347	-4.575614199512939	-7.773839392088583	8.039541444098118	2.349224736994653	-6.181904145801322	-2.571411366152973	4.99159901667335	-5.348828917672717	-3.7830643093309675	6.436991364343995	5.413821265216659	5.349837736362821
5.118733007413452	15.068263982117964	8.197286192593234	9.476229530498646	10.727946961938484	11.29082199765028	15.371947969963388	10.846060317925033	10.58621523192544	15.7230073395861	18.266630409761838	9.854650606705226	18.703327637060294	8.337027091187627
8.041049488503218	14.079138893110121	4.8005503394135545	3.3229131789084008	8.319476974056869	8.667959784205694	-2.515736239231786	10.792220842744081	6.348404785734141	10.388624359602286	13.684388846859191	21.74928426625878	12.916567508026294	13.669800247241078
-2.9879121947875658	-2.957241901256137	0.22479335167455208	-8.513209266662628	-0.1792322320365693	-2.9304772051199715	-12.268433401217862	-1.1052739541836658	-7.624402411148992	-2.1695635858087687	17.323594813526597	-4.610610401046314	-3.812190400033284	-6.340380742289873
-12.334218362465837	-2.954301150674454	-9.111831170835739	-21.526295078972076	-4.477928364914723	-3.039203779879214	-13.128000827166804	-7.242362040856959	-7.431148596047982	-2.028279886979093	-10.65233873555653	-5.620613787336501	-2.1018989788792095	-1.4703566230044829
4.535410207329435	7.109417094063382	-4.609027843035627	5.6365191441958205	-0.10036886132514844	7.479651701507513	10.821524501721397	-0.7519422727070559	3.417578513292868	14.61187930052037	22.025226962048503	5.963175401704493	5.224311255174133	1.589441411891727
-15.58786034321594	-15.881236251235492	6.681176116884514	-3.5211801359968025	5.322632948416908	0.05127052102556103	21.736806028717744	-6.359133019929564	-12.028269927009937	-1.3542174938603642	0.9521495808791073	-12.226183000748403	-1.7185557385275827	-8.272191554772382
7.577926693758177	6.108986084731711	8.616424197318322	6.961370659267284	5.091284341477681	10.696709081519565	11.482128906394912	10.320315751942593	5.788044611371505	11.024177127499643	0.9519531748040787	1.2918860120270699	6.433328674070291	2.170205207545418
-4.367677443850402	-3.3649505643895825	-11.124783028214381	-2.6914249591796136	-5.339875285319068	2.8542267053210395	-3.5959882061323327	-2.676037013773311	-3.643077655455012	4.546722985918229	-2.7800325532958197	4.7517298215842985	4.030814523843439	-5.265465327577721
-8.464399497202871	-2.856952897728712	-2.7931393838434015	-1.0585685121891504	-1.1652537992099694	-0.8269645733357437	-4.998408023237686	-3.7984697536945835	-1.7598438803225789	5.630564846242146	-2.665855499515596	-4.39787157518444	-0.024878186445026502	-5.815589294446631
2.4425043299951534	4.988298863196908	-4.495347851610949	-4.68672171235116	12.396236656980092	7.69327311155944	7.0411807658489245	-3.2224491720363426	0.807385596612741	3.7707704097094106	14.692089495703605	8.097240967854555	6.802334886359167	4.024086801812622
-18.588560647754267	-3.6264356907861806	-15.372918685907708	-19.204660316432097	-12.388831706583828	-5.082749310187882	-13.463461933043128	-5.747642380962024	-19.281130531222434	-15.643085799697458	-7.987366913255324	-4.175103118807546	-8.38341375194913	-12.85359581567036
-19.190079158071704	-5.6212189531404055	-3.4351476549025253	-6.4792291424436375	0.3548174084117002	5.349447505067379	4.098231787233949	-5.754052967017051	-10.206722898288401	-9.119938785548792	-0.624261328264745	-10.491353402332408	1.7271954382668424	-3.4330589641578984
-12.675296348246627	-19.345701544009547	-0.38059481545591656	-10.332291670951435	0.02372753270360171	16.62565482021883	21.441380275965805	-6.31937347482186	-8.642598821302297	8.3914228416345	22.648336360196446	9.321057089837158	13.06980543962171	-2.894089610396396
-20.91450969717133	-18.96536981984053	-17.854807508834295	-11.424323355890666	-35.81130991099391	-3.2907555333799556	-2.6606550896368906	-15.511679440260826	-12.094732633138829	10.723189522020638	-6.85404419773222	-22.869051122185525	-11.001818072452192	-33.93315257993568
-1.9795728845053888	-1.2530761596601234	-3.7609454860414004	0.19810713718363046	0.18225658037311396	-0.420947173545173	-4.881586691041747	1.5429363152195763	2.8002065486238057	0.10398810408972704	2.8605188006956257	4.661785737943036	-3.4766020663834265	4.780248415725661
0.6342814787256947	-0.9970784121355012	1.1322430247130015	-14.757142058002515	-9.258749806045833	2.320091141311053	3.488816383017071	-1.6831333662889143	4.235583610635662	-7.66003377051207	4.348211631099724	-0.30257181288798424	-2.4201262601704063	-4.657762882668493
-16.437852144073986	-13.00594111499718	-20.026371195115704	-29.21209551458028	-23.390078162961366	-20.978624982817262	-35.43206198566	-14.571492434410574	-20.83698360425021	-24.290558343110405	-21.542474562076922	-13.56839392378233	-15.056256068121364	-15.455863889183508
-2.9846828901572953	3.9231870598185186	19.042400407481967	10.643091266325872	13.401886096427901	14.051874672266315	15.288596113207067	7.244482513745494	14.615522348117846	14.354339273856546	17.776085272652903	6.887637294282678	8.145902292714174	-8.59081863755784
-0.30979551900938623	0.6939856219293357	4.936361851725571	-6.060883350629243	7.7522172175856605	5.793579438164217	-0.35365851078219906	-0.8161133328540408	2.5539673120504376	-3.2655238018052515	-1.7406183380004037	2.937995286197242	1.4951963657197604	4.118331831467577
1.4257784472614021	11.952715417183551	-4.538077685829016	10.086597276407339	-20.184491671353964	6.995240045080927	7.848361545537711	12.51093192499296	-6.794071543611151	16.2491175320281	0.10099630826820055	21.137838216786093	10.62943322524063	-6.192488536211875
-0.4170333151385806	-3.0599348603933634	-6.556990882222486	-6.613437410984841	-0.7728978124182978	-2.4764516216394097	-0.7317803895199678	-0.0725065826066997	-5.5091299788218535	7.466255361476121	-1.3516854392204458	4.716287028506794	1.5688655153639472	-7.987474175224165
-6.0587185752174575	-7.910501457712527	-5.617908974673781	-8.212889382036872	2.3286210384577664	1.9449533427965928	-0.37724428109398855	-7.996471157181883	-6.140990754270899	-6.537563848739566	1.7363475250276565	-4.519165716558594	-4.104469195529562	-3.2198231165531523
-9.371622456629062	2.060568635244369	6.579778788108308	7.5228501343736145	3.0801830808639092	17.3879366842462	15.855649782339798	14.529766354438705	6.4253547853831545	10.411146355740101	12.844123903981048	3.835364071717151	15.477134393520956	-5.3441040408519145
-4.426631294553753	-7.237247629913195	11.029946689534237	4.780803558794156	15.557835992502646	9.791900477158341	-0.7781518619819205	-8.111161978980128	0.8131311432588774	1.8933538876355365	-2.506972240908134	11.380820012336656	5.362567517560061	3.9318528589022326
5.824842088969279	4.527286596845918	13.06965435884518	17.300107083429502	2.8078554334027626	14.353211470720854	22.116988575082832	4.687158278037	3.6991754274120465	22.74504998575682	14.463743299338653	4.954221745754528	7.199165087943403	5.883065749675165
-19.285685607262646	-17.345099119635535	-23.063823942966188	-20.752874353403545	-23.324915785608738	-21.243537000583895	-19.43250461312959	-19.125429185706608	-23.947862675825064	-11.045682283993761	-24.446076591329653	-26.414261714788125	-23.677996850057117	-23.429170871427473
5.873687650821332	5.751432696055494	-1.9495936150517104	-0.7293894725417062	-1.5617451636021356	7.743440761262642	5.757701865468029	-0.14857653532377135	0.1573644764400021	-1.4274059585209855	3.9841497340965986	9.902859353643418	7.6241468036083555	-1.5394461586466421
-5.530838310403726	-4.1791291536146025	-3.6775953336699785	-7.371017486294784	-6.480632173086406	-8.16706254752324	-9.52188214330508	-8.78964615801587	-1.9439731281920416	-6.050673833110808	-5.662954564061784	-4.347016965588974	-3.2576842796366465	0.6999373442250105
-7.505712589027622	11.867538068651317	-7.725696545710596	-5.827555475990234	-32.065158513980705	-6.753066861431572	-5.1819415031225375	5.333267679899319	-1.4294523746730887	7.346050434069041	15.942583288905157	16.304620030082987	1.0174384519582638	-4.878840609538157
1.0510764984138656	-4.481397482298077	2.0504225063450794	-6.646273481278427	5.409364901762891	-16.900471773583874	-10.06097341871707	-8.541683820642376	7.910476257681754	-8.394534010033915	10.019535232906371	-3.823514688471448	-8.436851295811172	1.5634625212352626
-48.799918799377046	-27.35177927682818	-15.073694866385361	-34.68384165707933	-33.314105796075204	-40.70704246028232	-20.096265363019562	-41.27273540234587	-45.089704164665335	-45.046707480621755	-48.64694983403875	-42.59849563649713	-47.26579198887298	-37.451530001076335
-2.9257140144930176	0.6934803956863514	7.215718333905971	1.8594949227168533	3.8198938970946386	10.337522748611818	11.755146001507775	4.020574210236338	2.690956523675431	13.754987899583998	6.394791687818601	9.336520198493332	8.061270318000897	0.5871163955756233
-31.567443144263628	-13.591875696458532	-29.43958520155791	-23.87915462939107	-32.55247178446298	-31.108808161422342	-40.6153651913969	-16.762967766305735	-24.888887771554327	-3.9566326995253247	-11.33001407383234	-27.62878548147987	-18.284541188301542	-9.778636352953999
-6.415927040728748	0.8893105961288932	-11.845679059147669	-15.274781348742723	-9.012946031686843	0.5551510994684354	1.565104214506383	-2.914292905945756	-5.009609475451183	-6.623625887207822	23.230498116638106	1.6305097303910268	-3.5226111528126802	-2.148898528050478
10.454597013484916	7.121759269008064	11.247436953246927	10.470686434735477	14.979026431396269	10.765367863258248	12.167674004179528	11.993867427111375	14.16849983093441	7.349090976094322	20.446958774096633	11.768888597780531	9.20732187099739	10.206827527146237
-1.6299131284720207	-5.706766221043669	15.22574468836956	7.986404493382008	-4.888565105811075	2.6529339109523566	9.551478253516528	9.423982303159478	4.081281561256461	-6.254309276289395	2.6296193965234056	-10.030160839315474	-4.63101363522158	7.67612968538694
-0.570930577960381	-0.9669032521320352	-6.7323597781953	-3.193713680813046	-11.850636650903162	-4.177942375453378	-4.445150033460371	-5.336928872325507	2.6999033056502824	-0.7833537690520741	-3.1421949780868226	8.17063377285836	2.480806809198644	-2.1830892945835854
-4.352114307059182	0.753823478486771	2.1618087338580443	-8.050035611435884	-2.5120278479140046	1.8138443961566	1.5575440867359343	0.4269544013962925	-2.150162150457109	-7.478488829025405	-3.5790710987661662	2.3324707677319085	0.12211466870893653	-3.5630785792634483
-20.092584001448596	-12.280494194813958	-1.7208385223618352	-27.118300242820613	-0.7480799892120488	-12.490072781371733	-16.74297887519118	-13.329730699051375	-9.011895788832046	-11.981827576407474	-22.085975616148016	-18.324032533592856	-14.371814062644045	-17.515683613061704
-11.09023795426149	-7.374441624958844	-5.344742718353621	-5.367720161597474	14.569905894263172	1.4538283859909573	1.6221332989556834	-14.380699639476937	9.893468187693335	-0.6596941418577403	-0.4595623114104272	-10.161069722660347	-10.482271827666224	-4.846179610558354
20.666068092354145	19.606985490303522	16.91828792064702	15.977398115575351	18.505222684467956	14.755108232517221	16.12333969036275	11.658506725283278	5.77112767949115	15.80612014894405	10.094056569761275	-0.777026777271576	18.88573909508403	10.338954482507084
-8.160514878100843	-2.250881351793174	-2.0039050997795522	-3.843629489325398	-7.140986181817709	0.18694395011180864	-5.215424361000112	-3.0105407559676114	-2.714319824528705	5.864239658641969	-1.4468050196069702	-4.8883709827688975	-7.860088935409935	-3.8858619426576335
-1.898769221545649	4.460044885442991	-1.2172919517714726	0.41799541272815227	7.202780469668128	-3.4716494903920267	-0.9455568784093061	-1.2305745657858251	1.303408800104291	9.038052657671061	-1.4904866614907804	3.125149255244662	5.975451490708769	0.23698667440865223
11.836091173270647	24.283725731673375	16.683507267381085	9.789216457561293	-0.1308365951768364	5.612942077904855	3.7503368374136605	24.864464674699086	10.093255627160671	-2.1403201515039583	18.240315000634844	14.735543259436726	11.530010970990247	13.85223986396013
-17.02908722828611	-4.156362979279498	-17.358081442687308	-21.70144510439535	-5.226099831541153	-16.621154308827553	-11.16058434489961	-13.736641241990094	-3.426481923954364	-24.821829097237153	-11.072289220811243	-1.203030493653314	-2.2486641495380697	-3.9779442228332753
7.4256006833231405	9.223810970207607	6.8661048051857465	4.691393381282706	15.034590371266258	3.947101877600218	5.894384402197648	7.63242188133865	3.376413779961231	-4.730159638733881	-0.26604715217235025	7.302025928519525	3.627339649276869	20.725907551634837
-4.905031439856409	-3.7319686644954633	10.695253826291902	-1.4132329174844454	5.229934622304735	6.077016742156625	11.260871603207498	-1.0995864079003936	-3.6841234822959033	6.0579976864699585	0.5420167629293045	-13.071326992857223	-0.7822418165147331	-9.401471086048561
4.568510574669717	7.659825031648203	10.3676807910697	12.612560955665769	8.305948874177972	5.551124011240156	-0.6396918725837235	10.532543643504978	9.741048550167198	-1.032966713178294	26.99505800638908	4.84151606736846	15.44316389856241	1.66370748599545
-11.217111922943124	-4.792833348905042	-8.457532282207385	-20.450398331291886	-15.76112510826161	-6.794183903076152	-8.521346430502833	-7.087792232754534	0.6557529871112208	-12.401904164957735	10.734772694652527	0.32682700264448905	1.9973462324682956	-3.3930522468626747
-8.15871074486181	-5.14851281099577	-5.214372873827225	-4.027501001820166	-11.34724144274199	-6.8810608843137295	-10.110775044535664	-7.714694424260046	-9.238728970996053	-9.430049534300089	-8.864994237110823	-11.563311773883706	-12.811046395435335	-5.0449357576970755
-4.367110298531961	5.396467518765941	-2.334682005800816	-1.1115119665418696	-8.512933239919871	-0.8471355880303786	-13.037118124569666	3.1266099632706292	-1.8948057612748366	4.675844774290003	8.318013037951829	-1.846798605987891	-1.3616647141595288	-0.7538997833163915
-1.5971027821519561	-6.551930255294679	0.27936638047465523	0.12865998145032176	-0.17765052412533758	-2.3015504929849877	1.21711442800821	-5.971361260020108	-4.773471367109123	-3.0050912391954845	2.386607479374135	-2.8736584175050144	-4.568248296679655	-8.227902718728222
1.2678222166757198	2.7091199973555518	0.8061260594177706	-3.9615134010196096	2.793891109686544	2.842309342721138	3.2321321850951326	0.9964894639031149	-1.4546350983568166	1.9167758217735629	3.153682780299275	4.3317198782253925	4.10645933122369	1.5524937044553333
2.936092903816382	1.012079060877065	-0.8799147517279414	2.585106506155469	6.2259519065598194	2.5798659241184554	-13.058727469137482	-0.11241456029659566	2.6604485505586433	5.55099752311628	-4.559871938095611	-3.74883638364122	-4.560156813506074	-0.6613363426416204
7.751731353986035	-0.30062240439643545	11.723958646081522	-3.3764425963918367	32.87179930540993	-1.575709529489856	-9.31710799242087	7.188438800711273	4.5950639848906345	-8.430459496587108	19.935383136046827	38.57792210995951	5.9513771867423575	5.294511898005407
29.672990121589407	4.566954248560954	27.666449993940446	25.98063650014864	20.651382951220924	28.329268584422703	55.60946728802169	6.879350563582768	10.83441926053299	20.007508535246316	8.166169537265683	26.651110835829428	13.781370725350122	-4.847240255379225
1.0912277535907504	-0.5852423468696277	-4.870016737879143	1.4599769441066208	-1.2561418500218031	8.961785476210961	7.354932809910368	-3.5804034682103776	-5.069508438537673	0.09953053618810202	4.282827139092955	-7.72028252566804	3.595641300355172	-4.384974487538901
-27.91914823531458	-10.660453396227895	-27.30246955779766	-31.019080240555635	-24.8010172767837	-25.448851727307037	-26.17977920888299	-27.717524630456772	-29.322462589048076	-16.86871505830515	7.222259163219307	-19.67815689970617	-0.18692316135762232	-19.073687357224685
24.54433983182096	6.205984434458463	13.247434422498127	25.12321557452508	14.211869976029138	31.342628537109565	41.877605157207014	20.315641508575656	2.6138043724164146	-2.35226175503589	13.291691734801288	7.196811592734683	7.438313974704169	15.52760035205757
-15.538056201214536	-4.355808914956116	-14.087681898070567	-14.542942153361363	-15.934181350926137	-22.411498667852616	-24.992950971711046	-11.801365361861237	-9.010774185015272	-19.464113717482405	-9.635584644502826	-6.505920678327416	-18.806076877785344	-1.486019599873067
-1.0707077533762146	1.3308477353605397	15.385861526610013	3.723447782278632	11.471499330064827	2.2193158252858716	0.9747714867090054	-1.1527489186432145	16.546726335617482	-2.640673663859518	-7.823528057003193	2.7736031774120407	1.8382013668816846	2.3175562116325215
-3.108484510800955	2.5773295688710562	-0.34213226779751393	8.401613589111031	-4.159669502897453	12.424731875892382	17.284966820685423	1.717141622332423	-6.742460575436289	5.554967231735056	5.297253873543481	3.9937794109142457	11.13496978814593	-0.705856633256077
-10.681530909339312	-5.6404138323041835	-8.926011412800886	-13.596265792825239	-4.408290053753956	-1.9216084477081563	-7.061864847217308	-7.78138721456413	-7.322219741307857	-9.603646490736592	-8.737816818923468	1.7291544664392853	-3.361260403418121	-1.6809837766027758
-16.212523012463148	-7.527069727574187	-32.16004100540963	-26.501700183826532	3.1966216317044296	-15.372291767627322	-33.585162411412	-23.523796471610066	-10.62659013651299	-9.101808572491157	-6.41357300347453	12.642280010667461	-6.70999237912838	-11.24853775171224
11.331699332734571	2.4596281428671483	6.744161897560176	6.215227616085193	8.794742345553379	15.398093279304593	14.820762212791541	7.754046198746661	3.332447000011711	15.088951016755876	-2.290979756805786	8.689022068491845	3.078272045986793	4.035145267576853
-1.5696243557285658	7.783068316571054	3.6451248446088385	2.562302697364522	3.735676123312127	8.284073223138872	-1.77447340754673	7.22799601197554	2.042000453027034	8.754918301972262	12.513510406807864	22.889675702798495	-20.029435160154765	2.16083186678646
8.497552786941498	13.839166744329235	8.570232087326971	15.002276939254317	13.807982693002867	3.233827197192015	1.3708261059085507	23.578853914704794	10.550812308875333	1.8929818810757495	-1.1464974006781408	19.30246926174349	5.970100432915268	2.0880300748540086
2.1062671680016747	6.4035146629574	-9.829073051150193	-11.869306884868362	3.4321311404030155	9.293736118973472	0.26350719195597505	1.1588141431099683	0.7162190242063005	5.7904216930863095	8.045532927325745	14.050108456013898	5.863232730314341	2.848421650335009
0.8662722127072329	4.192398523689566	-3.1309243581927033	1.091610585965207	3.3241646969504948	5.109004878573663	3.016422450164656	-0.08340014263950847	2.8859478996961565	-1.551164705581973	1.1451290602777036	9.214123455948926	6.642627505672939	0.2933766004834574
16.988530614973296	8.802094149917881	6.480056469286043	11.567002156151354	18.342974793004526	8.826411384979087	12.082158565154494	3.9590677794124467	13.57067621126391	4.726587851429065	3.979463609249925	25.337334339016678	9.380140266492514	6.15082080016175
14.746208509425573	22.178932908620343	12.665574365273576	7.366610718377369	8.226534066510533	33.52608854179569	27.519579648544113	21.91304342647167	16.59792069954875	28.92082864740523	44.76284248318639	31.110034006547373	25.55383414883557	11.270459529500885
-10.148675991085035	-10.880718739147689	-10.656916715531109	11.092143508352956	-13.585377077965738	-7.140538751566257	2.334911157470715	-9.647264864529646	-9.86715255434864	-0.29838374037203097	-4.365185783063123	-10.650124931157215	-6.576810794946448	-4.490627516515623
-2.7225780606734284	-6.926479268512997	13.759626229812232	6.507976648941955	19.159429388826148	10.324913751867367	1.9763884798486375	3.1872581551409285	20.147548105440183	7.438980167652458	18.155321707857873	-10.797762323274137	-7.890785671433129	0.8274959612853409
-3.293870987229136	11.30866511466821	-2.0683094320311013	5.312244052511068	-4.2317024564738475	5.861562349476197	11.516421774175553	8.987558989049608	0.960481058507562	9.618504728785824	10.516372619041723	11.688408096726052	15.97504683832869	0.30971548741791965
17.878127069951336	12.424376163758168	-3.5086690370996503	9.23425038327541	-10.443352196626828	13.88159724876392	17.09391863108179	18.106173674356096	0.5772016654485981	16.94693106270919	23.938517185081157	21.874736785954642	20.77781840385445	18.781889222676806
-39.739614610302034	-8.447965930744994	-17.315959545646166	-31.349139888777223	-24.528674908161165	-21.2624664108581	-32.2982075593944	-16.859719583397997	-1.4735080434369636	-4.358513581132307	33.14056074408047	28.00126727332336	-6.944539252842905	-16.8543360223669
2.644048344292293	7.252326009525859	2.409526717270923	8.304630655223308	6.823902591024883	6.000346158393778	12.248060764938543	9.268652987404637	4.422603745647346	11.193867048494832	3.5896722528751384	10.005261503868933	13.7076570089007	6.656552058644758
12.690946928936063	-3.015261848751068	1.2891240856462303	0.959535991525106	4.07146245886447	0.15818540821611482	4.080096705131787	-4.316433530253462	5.0805137810233365	1.8084667341490035	-2.773291725254412	7.556275288810377	-3.6107872922261905	3.0934544785215694
-5.306069023485661	-4.22253320850095	-8.934562876535916	-7.681799180505184	2.0144671590457914	-3.2576673305924424	-7.952249175807655	-4.999000023162149	-3.6154911888469394	1.160044358628659	5.46982855030265	1.5472443890663468	2.63911382406699	-6.259677075740072
5.4044553780419555	-2.7885897401486095	19.611843612227013	21.778844041593537	20.579700452720612	31.412640464570025	41.39723606337688	13.817852016633609	6.572941232357422	27.362589985412388	22.88553240079894	9.722417475373542	21.198804477776683	4.035617450683992
-4.399424731335622	-1.6807906695488515	-11.944561052066186	-7.21966809754879	-4.50997946183841	-3.411670240858026	-8.943230096164797	-7.2630713992452325	1.7463041131126353	-6.753778249218243	1.6716562527078567	-4.934413582064457	1.0949030908560335	-4.9738573545100255
-19.594546444179077	-16.58961433545644	4.893525150610835	-7.545965654459135	7.341116512233037	13.471531066312856	16.57399911935159	-10.782493048508984	3.362892155847495	5.901026521194196	9.52337374686771	-5.632240615577828	-3.63475833677173	-11.090427919756797
-5.6196059438296855	-10.998206600646158	-1.8404163627136096	-5.063780215773835	-5.643964706295694	-8.348623960895152	-13.100972970936168	-10.202225518796782	-9.581847938237653	-16.120082948261505	-17.173375453302274	-17.78011932548659	-20.304187295992808	-8.556013104845947
0.7246919476086937	1.6386798158224674	3.7162130503832413	-4.601174026876974	11.988941146452742	3.9819311149777197	-2.9217167560256314	-6.853762845368331	7.423465419317794	-2.5340032094737817	9.366941357757424	9.126035568769794	1.2234813094527426	3.0026769744841664
-9.48251766829924	-11.593646444760886	-19.509307547770693	-22.092040664904623	-2.638215337602426	-30.968203348832073	-47.79410940484698	-30.923005136263434	-17.36267691848248	-14.308733075507782	4.167287430493446	0.21094076452400518	-25.040738425267442	-10.023951013705135
-12.599393466662077	-6.970059857617051	1.331424452927214	2.656359816306259	-4.993612392737031	3.5786798851262143	-8.183756222835973	-2.2648535680543778	-5.9449547788918915	9.72605662615522	-2.5546314118094795	-11.208586264690888	-9.075852300310148	-7.899644868721142
-3.7280321408582924	2.0385520838251954	0.8248405395870202	-6.079097182937796	1.1676634341658758	-0.6412212284839359	-1.7373202592095798	0.07417081645614547	2.151144626643994	2.8393474112032897	-8.794572474530499	2.2484131827247276	5.068698046378802	2.92276175468266
15.93869483514181	14.517377055685222	10.59575355613155	15.63931818668868	7.381107754054313	26.10053189518265	23.724193756827265	22.43988028783753	9.600389749702078	18.248518898620922	18.401210039612764	11.743514019930968	16.05984736754503	13.903263739978067
-2.897481692602108	1.3273827505385538	-5.172669873630094	-5.609055908985377	-6.428309221073289	-4.956414629106705	-6.336860602014268	-1.8299238943955185	-2.4563611128536498	2.8864435588353916	-5.091650657065273	5.70490594719278	-1.1754884351913961	-5.146532034204235
0.5882933795069123	3.592777676605692	-6.523087424890955	-1.0043507520652035	-11.33713097437843	5.993866403510121	-1.005722594951339	2.607321145494853	-4.576067521536775	-3.415461406661563	11.456723554356572	-8.969478509068814	-4.730890980043062	-4.988525899196088
-3.6909476117496864	-4.295911360052817	6.801779162586565	1.3530698087032091	7.182453591933072	1.4660935381241378	-2.0563530812386444	-5.798982019278799	5.691045939198889	8.7194430705013	7.49762055939232	-0.170138666342355	1.5899773017015233	-1.6037297116245193
3.4672435967162896	7.3992363212213785	-2.8845938866792844	-9.130152522017973	0.04483985214970894	2.626280368721831	-2.8767316771247167	-0.027816410335144266	-1.233374693409619	2.848112191483535	0.8921450783592534	-9.000147613144078	-2.3851089187185797	0.6926985174195068
-11.762155821938762	-10.525151795635802	-9.462318115596775	-15.067156502470437	-4.684712989434575	-4.516225215294616	-11.35014262770162	-14.914227195891895	-9.732129793250985	-14.110505331391247	-12.775280043248474	-8.703892284345724	-3.2980917073298968	-5.8129036015423665
-73.83107795564673	-35.99563792553432	-42.685945935263135	-39.938358193996685	-57.066586302880395	-23.75680653969537	-37.483764856636	-44.0480149201621	-31.37335869140944	-2.2277089276594952	-39.64849097702711	-53.946499491439475	-46.35879623017816	-52.007909260466825
24.378956659570147	31.037287013670635	20.15150298902154	10.846679774178188	16.96970671393759	31.166387671820303	23.181800344993203	19.173641397846517	11.56723621384419	-1.82085262826155	14.124747153340754	21.18291827706957	21.75416644392707	19.73081154360143
-0.7847405761212679	-2.7210229549032925	-4.987595930408092	-10.727939186007209	-11.16125435416408	-6.3187219393507155	-11.287058865588046	-3.6958384422980752	-5.411873863548352	-1.8526796572061524	7.87367467967999	1.691828143073447	1.657228265391126	-3.5505074096861176
-5.487015707344381	-10.446999302591601	-8.113306972831843	-3.191634668665876	3.407089471478665	0.19262012188242944	-11.057614165907943	-1.2363211130762288	-9.737691377622426	7.012623680322739	0.6771968550775632	-4.955093327903013	6.139869345494596	-4.979241376910636
-8.79230567713743	-3.6630962279088535	22.253748343466214	7.584218127847045	0.39964640916648786	4.438804272062223	-0.36739532347904386	4.59648376081802	0.1808119678220741	-2.0767830808975725	-2.536647981851937	-13.67280156123201	-0.0008443823013359536	-4.637332665131151
-4.431030258086188	1.470468081328191	0.3258637896621046	4.417110492354531	-3.68204548165059	9.380984516086214	1.8359972660407275	6.078014697423091	-2.9775051065701543	5.647675328718471	14.036529953927218	13.371972190029686	7.613416136758342	1.1527574987101672
-3.307774107347435	-1.577047344950417	-0.29281671297547723	1.1431783230639758	-3.407550641063805	0.6435720910887924	-1.7985260845182733	2.2725490163040036	-1.8814487295520514	-6.094807164841039	-1.3305043670529408	1.505317071725622	2.418133969852533	-0.966051205476953
-9.619392926614417	-8.736214803344977	-0.9454221014363299	-1.4389534729290978	12.075754835163071	19.45659692970991	19.373082564196256	-3.5982134471455725	-6.698640394045338	12.297647668519831	30.225536263967044	2.1488086062638776	2.9412144319080227	0.9714809599416487
-0.2846313164203332	10.863842419333333	-12.718654839365925	-1.136514572253074	-23.834663045742488	0.739896933014883	-7.852392613150174	10.951675352106008	-2.64905224578507	6.1481582182325125	2.62870538360279	3.2185795625896136	-4.105293145027302	1.3753255803212743
-4.003217746065124	3.778984048972136	8.819858914069641	-2.156054814008359	9.79025503994077	6.141289917626032	8.026454261124394	5.74343794147553	-0.8289042485456575	0.9544445090074078	4.80933214338415	4.290007246823121	6.575089454001757	1.4407899892411058
-17.563686957913802	-12.10111412168954	-3.5390921312373402	-3.9013768291749775	-23.42216921097446	-8.98965324882702	-7.4239849298786655	-15.475936516716871	-17.427090725317495	-6.552497759384273	-5.436128604519431	-22.975303348485042	-13.3512710164112	-14.221197273127366
28.6530884635034	20.219482436556913	9.44880195598265	13.192552031544334	17.374694642943194	28.692031332037423	26.187838508461333	20.350560344414742	7.054651551702246	8.910862840283828	31.481549271978494	18.275371619048688	23.624125712269397	13.513710208450373
0.06124151523633311	-5.519203935597942	12.029369310473443	20.525381534373693	18.293129632402245	14.91955622256891	13.740248050872607	-5.0935589726843915	9.021586688193729	-1.8444054038490216	10.116881000413937	-2.2612589375073506	2.8009806962495207	-3.4521951346854776
-2.619336080468033	-3.090259727104576	-12.844157555025012	-10.492191273816237	-5.1022479853915375	-3.6169268386654836	-6.714185025665992	-6.878892874094706	-3.3273598930032517	-3.567731382940157	-16.287293350858118	3.3822075454108123	-6.466863722666875	-6.940251869319431
4.380383756048047	3.0794855072634437	1.8127479476034967	2.5722067804585347	3.9686222149603925	7.107261357948619	3.66655910436103	6.428848654999949	1.6328542865568143	5.900558023685696	4.605294223086557	-2.619713345069776	8.545305117933232	8.958919386368066
-6.562672031799935	-1.539147407924514	4.020100136326225	-0.4253638541293565	1.542818319739641	-4.769342346924184	-5.134099350719575	-4.707441674932239	-1.6821100773242328	-10.72257899598971	-12.89155707827187	-1.866193387714479	0.3038653931467798	-4.994990377965757
6.395292260066182	11.743424920639812	-3.0894983914206215	-7.417697604818576	2.538459139806982	7.579088826151696	1.4790554946767223	6.476469319075769	4.434956562205855	1.4013385201112831	9.238074863283652	25.990983560506773	7.638947059460411	10.684651968184566
-23.01143402095323	-14.078440056568516	3.9549605215247596	-6.470438687632241	0.30011337892256984	-6.077904488564639	-1.451648537812852	-9.749439396757154	7.253754463473159	-17.504640906619922	-29.41242830502129	-23.938120843878995	-14.996827193148167	-23.290255896139897
-15.796827962382363	-2.5124422993487623	-7.248361398573495	-13.551209714003958	-3.7774609005883146	-18.49874720724642	-30.655755786887248	-5.591573329021751	-4.835880416820803	-3.8937988524426737	-24.622422342831328	6.910610767794791	-15.443680410712945	-0.5037634860461304
-0.07148508488037027	-5.488784851611513	5.820323794077753	7.078635149768672	9.109030248096403	11.445627147797348	18.1079173902722	1.4765827536811518	9.938450240256328	9.898873781527222	12.761748837445644	3.8358965243057743	1.2720903525545164	2.723006404989775
1.7612429205213145	2.916594655373719	3.185575296628558	6.367208292075177	7.787683979459582	3.411763013893693	-2.7180934675653816	3.5832013353362586	5.260409291473903	2.3602991491334273	10.538530911068166	4.673553433879106	2.014113027507909	-2.5909786247228292
-21.867327670245277	-19.53934825613677	-14.491501072097856	-31.0710340015955	0.6456415662562798	0.053485162002843624	-0.9282431545296235	-13.61899046859705	-16.168155322499224	-13.54611499634173	-5.022475279689124	2.562448157902281	-3.008615384982895	-18.476405344853106
12.68692203917048	4.4294349479213055	4.147112418917873	12.95850680722281	10.80987394990497	-0.5388952199892343	7.706190584979162	1.2952109606009454	2.035088961233548	-14.358046414321267	-8.875123189009974	25.177812486937253	8.88869105010512	9.499224319626842
-13.634187273810024	-11.40151255240459	-9.80984439699061	-12.436862024585238	2.5353931194450037	-3.181166888124816	-4.627357713578715	-13.269067837612953	-5.264834615089793	-5.882077952255949	-2.4424944955491013	3.332047788211548	-1.6093279897222832	-22.847357567347313
1.016719645299791	-2.0553623509942085	-0.6176911093250509	-7.470960140656185	4.035814295587822	0.12247579955557891	-1.3800584443003978	-4.376092023300342	0.4705754676610168	4.344099189089944	0.7307241021820937	3.5746516196478337	-0.3392250132064839	-7.985490911246266
-23.555028222259683	-22.238117424948026	-19.28316676770492	-27.32818735362913	-19.57960584963553	-20.208841177328402	-24.52781853446743	-13.880429502755577	-24.11707904914044	-23.49446415342273	-18.287696107242727	-21.06719354202061	-12.528401948826817	-14.365008168093523
18.597589710189705	14.876760095963872	7.486856846752302	7.106639297139287	21.459261822481157	12.70869697479576	2.03212406998414	12.62383496641868	7.870141045835474	12.169154611263263	11.740878841064811	34.531591342049495	15.630917928508097	8.36178233383457
20.765835805349894	10.924844982957993	15.123153735078578	15.37273447203403	11.88398201112896	22.49473027360695	28.552102128167938	19.50874212203552	17.179670734369004	21.375035894042828	15.806176055728779	36.7888388996416	28.852940176331813	16.561062106423666
-4.5049292849353355	-5.257384585177048	1.033270851350115	-4.51198235023062	6.094631791251572	1.165824747826658	1.2292692427717349	-0.61918009390819	-2.3063090854730786	-8.19250916499291	-2.972756740012277	1.630581272946793	1.5724366446833549	-4.548689336207493
5.575928078562294	3.907021202639389	7.239167321072852	9.379189966751118	2.0425346594209848	8.159118833630897	12.29092693426258	5.231140430583778	4.931043984613969	8.986264673583143	3.340343620649495	3.4730203592043316	5.821546714463226	3.694434422080512
-8.504939950890892	-7.062303566812418	0.933197700947435	-9.516607712369549	3.5717725994814216	-3.429670374519757	-9.232356880893192	-7.210172418816487	-1.5226484560347537	-4.0713065052038475	-5.950550956812899	-3.3031562687161036	-7.630667427312383	-4.303784762429337
-7.331224235428735	-3.2642652037664237	-7.628227321715393	-6.777602810787344	-9.910725234888535	-1.7730126097965808	-8.824783640942607	-5.752306938264429	-8.034204946663776	-5.839235792297544	-0.8664461632566448	-1.2901748130020154	-3.158362235753739	-5.351092675549384
6.844088625404951	5.914263340084981	-1.3166754763260997	4.488054734840973	4.915618924552732	7.45419301928947	13.379736097334199	5.825340970316065	-4.992513598394946	0.131310003260433	9.778493094444356	14.154858121897796	9.513535000982065	6.648604387465705
-16.88374945613813	-11.920933809618953	-15.148194113639226	-13.151406137528946	-21.071025423928248	-7.828238812575127	-14.210071969245005	-13.033687332822357	-17.59142531922855	-2.593228076837377	-12.193553769472684	-21.130256113341844	-12.679228400621179	-16.92064152122498
2.1966476556919394	7.332795444556785	4.774708816833952	-2.344797258679264	4.111695731049749	9.144933245452178	4.197407836746888	1.596464510068954	-0.2922265314956124	4.570093861596181	7.581889035372303	7.191890304397757	11.5705909818122	4.968806646257296
7.751420774760849	9.979008792711458	5.573211340934269	12.431282218611893	7.4504737617385715	9.14083733130024	5.980604677273351	7.977099463997808	9.292185399515425	11.672881365399242	-2.7028726448398035	8.121972939456073	1.017738229456787	-0.09340869639625762
2.4392737370931856	6.876356736614739	1.3942196894812513	-3.837278641462186	9.9791065282603	8.003742100709257	-0.17720127552407122	1.5595403770379406	2.7712988948454007	0.18879975766781734	13.69484688033928	16.826147603119978	11.30579883996525	-1.0349949566845889
-5.613910257607688	-9.221534685718078	-4.598292920324616	-10.15808884405667	-3.5428190228824397	-6.227929201267329	-10.637997769344128	-7.258152570122004	-9.104818483930003	-8.894202545168515	-11.031020751535856	-9.118355453123494	-12.571382664869066	-5.193191207754357
-12.624766294415542	-4.436577651126711	0.9557037554439611	-5.829541041637312	-0.0019718222259359998	-1.1768546070796704	1.261227835406721	-7.415139314139748	-4.636230057536245	-4.0233244074216845	4.144310831780151	-5.203171430540131	-8.900307842481729	-9.366682474043069
-7.240905808640933	-7.855077920082345	-15.062287563441487	-12.614181674363538	-14.210283740302057	-6.137549045454371	-25.77966111724395	-11.909205012659605	-6.794810259662347	-3.6348151510343265	-9.741159144290814	-3.1479655791995	-14.950597382870255	-1.3021742712263602
9.488176173101296	0.30826681483461327	11.606663825218103	8.401782029459762	17.195608091820038	14.464723301913148	20.555388438705503	4.604110959815158	4.472427615630853	10.21593959681126	14.516908763675598	9.353215692653068	6.484396578839555	3.1716918085674872
-10.491444191978	-16.612154222118168	-7.886021298837597	-3.3517221503261205	-24.927671691524722	-4.697358208166178	-12.0336726283054	-20.358921030246798	-22.186927656811076	-7.587840028062022	-28.931694113558677	-28.352795110993842	-21.052864200949944	-27.46568746532765
-1.1640804278586583	2.1415023038723753	0.6001430668440416	-0.7101784740594901	0.34905138726133417	2.561331646547772	5.670600224384639	3.7239820764475837	-3.4832893090692143	0.5139941666641896	5.392834012093398	2.6466747398884327	-6.727499565913512	0.8609916320431261
-17.19861603550815	-10.633623143414967	-1.0997399889402109	-3.234038981233551	-13.209341191997805	-1.9740328420930031	-4.099396148891178	-6.011338311036826	-21.930147740860058	0.7278043708898977	-17.887066970266364	-12.091720011324062	-13.94206520472674	-6.0677639894356785
-12.83362926786065	-7.729284719068077	5.582642699170598	-1.1005415364515527	12.171462840547752	9.939478222966565	10.118031346795403	-6.273680162091812	6.329697433367261	-0.978255865764783	0.12102941476266939	-3.3513518977025907	-2.9333437690628865	-10.401472625212518
0.33354240296959853	1.1115935380913742	0.04097497279467725	-3.9345734870706934	-0.47053086268446404	-4.904847799260554	-3.1900193210084815	1.515715168823449	-1.4001300988986445	1.9234521530348025	-0.013261491664827693	9.018228605056573	4.692282947568201	2.2157123130434884
-3.27724918973313	0.3945255263334697	7.085748711357511	6.373923921541143	7.998589466440386	4.496918724509829	5.766454481621039	-1.4607821634248797	10.84777219581809	4.864872685373424	5.035152867529274	1.4539804079518943	-1.2463958142116638	4.102391809280164
10.50713099559818	11.758611899774388	17.599389328792018	9.809865592399035	21.030714643350006	17.22414204248638	8.203343491729889	13.6751908249206	16.24175126551304	13.984371059371949	22.27444429969105	31.79074541723516	20.319095906594033	20.634894155766702
-12.374657997301158	-12.264701188223617	-9.020106291149157	-8.097885766616178	-5.052599825871856	-11.618459678997391	-14.730540249413238	-12.521024137047666	-10.032483746966466	-9.059011389979023	-11.999870167407288	-0.9191530901221274	-7.34313309146745	-7.682794100831562
-2.7962278966165295	-1.4562687916112447	-1.7605369616738342	-5.500000403669695	-16.44061801403668	-2.8608423200290733	0.4344007054594983	6.129141621065171	-3.2504344304051163	16.888716442360586	3.6970603417783656	2.869873412285607	-2.89583828360606	-12.552078865057496
-35.50881835749767	-27.255456759425474	-14.934352049001728	-20.297035665836535	-17.92697173104412	-21.037623868704834	-19.308445917913623	-28.951825621193095	-24.479899875332322	-16.87949253557753	-37.66644076492106	-27.7138955248009	-20.723567549171435	-37.16793058028779
-6.408976914924315	0.0738140146908374	-3.5693890868774054	0.32627235081486383	5.157746391669019	3.968725598389228	0.22455333942514533	3.214442166250682	-0.7282385280464622	2.484607842725916	1.6587044830148936	5.0324825599269865	2.255463014699502	0.710376355912401
19.8685834776494	18.058279467730408	6.302127826609639	1.3119323515146097	8.970691818911131	8.770702739617692	-0.3714552655922083	14.406794794061447	7.326855381973489	7.186245198786849	25.354423406477924	19.544976936014958	18.47837802753348	15.928447454786822
-5.358181360914135	-2.809366334418511	1.2272371616011795	-6.664226638359351	5.290337915951454	3.662660148025315	1.5650768756697984	0.5464462605006101	-2.1875837344105062	-1.7620504464029731	4.5428291816493696	-5.260891222847228	2.0616570381330885	-0.3217863019484077
-18.56082124793962	-4.220605677042003	2.0213312434756334	-3.0336984364593453	10.555272430001782	8.204048146514024	2.680001908886336	-6.023834615055872	-3.0547222745257296	1.7184649318756946	8.634584270642312	19.579077843983697	15.06521048176205	-14.502940338735272
-0.3001030631895348	0.26882715680443425	4.866474839475352	3.572909873433958	-3.8715470206278306	2.007286282729309	0.44848815453409013	1.7573095950620456	5.4843911589603875	4.413335154592206	-6.2163035744717945	13.090372172534087	5.1343554770077136	3.2693981593461015
5.340533802983956	2.0544820980080596	-2.8855100674683976	3.772769355305243	-18.706733650575824	-1.8968299630474157	-7.386713956360295	-0.36123365379418054	-4.007781113951505	6.005500718874465	-4.243690775851361	-3.172380572252834	1.2892413406712144	-10.01880808965549
-7.351888080642312	-0.6855743343016877	-7.12547077104241	-6.771297988470778	-6.453266595029541	-0.8420281708357843	-1.227123038071367	-4.5686010865898785	-8.658762198187773	2.449481343311643	2.6230453181742437	3.423607448938628	-2.4328778109673905	-1.1248269325080003
-11.52473064314622	-18.88186353826	-2.6804402309133692	-8.067417440648525	-11.662287453258758	-21.77606355424977	-18.517039044858603	-8.904879575613393	-8.991905071493017	6.974050737430228	-2.31826197148272	-9.38779428253665	-6.786225000009712	-1.192676484191365
2.4152023102577505	3.5051474552972746	-1.0064596499447613	1.4880338085568046	-5.658912481809705	-1.6517428745230616	2.405469500072427	5.439807519445272	0.7867315266659378	-6.421953568951632	-9.872288857519145	-1.7194641882453066	1.7125387006075456	0.6557663961089949
-23.11067971978862	-13.70210056703553	-7.1985411557293215	-1.6819616296208815	14.361173406711142	0.2813608374111444	-20.35930592198319	-13.292857033738164	-14.571806726458268	-23.961872130177674	-17.259715309688826	-7.412033337117152	-3.0151638345362546	-20.241205457127727
-15.066909656450587	-7.13985314436935	-3.324827257522924	-13.81594007812166	-14.497036495578605	-12.485604113230094	-15.100977153273949	-9.235402647932686	-7.6289521625165415	-7.715218687180441	-3.313641220482258	-2.909479491510214	-15.028628707074454	-7.649017665783439
-6.723190574098943	-3.7676771746678615	-0.398844664260311	0.8968439865207506	-9.123589011110104	-3.015340361842307	1.336742333170204	-5.162484133902109	-5.742950355706485	2.2242260977831334	-2.684310310931999	-0.9263151264548259	0.2892022379011814	-4.6408872357908395
-0.9065192163024419	1.0121361951339567	-8.397594655440955	-5.3637600596659905	4.549702053126589	-0.2719431064869492	2.6487256659683074	2.909107370568108	4.499170584403922	-16.568969429461095	0.4302221683215312	-15.86118256308102	11.519472543899901	7.298884617207852
-6.310549706692934	-5.778264718946964	-1.2058455392547303	-5.882077734724804	0.9993125473077659	3.1338207683568324	1.6772227576388887	-0.6295180028023104	-1.9590860659901268	-6.490282033811776	-11.767193601960846	-9.35398079505986	0.3263016185847855	-2.016545039503527
-6.955522728776445	-7.587872168623912	-5.057432143083113	-4.222220236158236	7.164013799310174	13.549770940120514	1.947638106970948	-3.7913308911167403	-7.248525628774692	5.144205632822406	3.695148414833875	11.442072068077392	8.69561031842174	2.5451574135736945
4.281755325352568	-0.03158584680714103	5.630823482029644	15.121104677495769	8.896985103353268	13.093107628174579	7.934812747663756	4.667032494208523	7.287997147615822	9.389822134121731	7.023936895084101	1.8150178787899731	8.95717030620614	6.838541295534271
-32.45589545392367	-33.66179719913946	-26.652866834527508	-34.19395665979152	-15.718787957855282	-26.060382235082972	-37.43342724726642	-36.049336506913576	-28.750494786970496	-19.75528889854905	-17.144126069914034	-24.922367948514058	-16.208433558779042	-25.345236584080386
35.89977000199086	15.87309777366541	20.492873903241147	32.931507368765494	30.04855260707489	27.649748635686752	18.01545802123708	18.37773793376388	36.00237869490712	13.945989630700586	9.667297353373685	41.23670966552692	34.093772037668884	24.11897587808967
-4.1584273456610195	-0.6029243544776061	-3.280404432703296	-3.325718841633879	-6.3887664941615885	-1.8519018698128298	4.841179700110562	-2.4530658028434495	-3.4925227882863075	1.0877204320881797	-3.342691954542372	-2.167986466266991	1.774414592678286	-7.973054490874124
-1.8272655019938624	-9.487344738319731	20.79058941186535	8.866074720254744	13.87873320928657	13.342103139102594	21.825587401095202	-1.6591213028551017	6.723996419161547	10.927298411904738	-5.6905288341646925	-9.654853767125184	8.200319806212901	1.785092252710736
8.319777089257402	5.2129754297260495	7.092399312580319	1.4640434832625586	5.4867382736658445	8.744340482134923	8.268358699079794	3.6262710509540166	8.40080826729971	3.738008182346949	-3.127082734012135	6.647068172757545	17.489240079814678	2.695935875329668
-5.1919449202632135	-11.925047964366158	-1.2403521039340215	-4.799837522515108	-12.367186442217518	-2.440863483602476	-8.869295866715918	-5.584932968798624	-4.911659115189	2.1899827919655834	2.244008449745647	-6.938478182936938	-4.3403873827054795	-0.69458271419369
-4.4524735665953825	-8.258075614283646	-14.697878256997946	-11.876809136662917	-6.959313160837023	-2.6005977949598003	2.412729354381505	-6.835911352359902	-8.095840665430472	-1.184260706956323	12.417964986176512	-2.3208920517167346	-0.058349169190455366	-11.202091014044607
3.338382448249475	1.6566796201986236	-0.7294468198454701	0.5837676191246981	0.5013850965704536	1.7210411861120247	-6.716487329810528	3.249171380703057	8.119782313060002	-1.2202298188737724	2.5067812811170094	-4.122367895495266	-4.186316118852481	4.103835167312962
-3.9421610685878803	5.57619192224412	-7.1519083915331265	-8.625305272800015	6.894495813839322	9.003351283499507	4.551913301482361	-3.940841648061825	1.4609943525659879	-0.6115575298589416	18.31194108887369	28.99787478251532	9.396531599443517	5.7553279874073215
-0.5237880762791365	0.7758268630558497	-0.6523750080321608	-2.1263027754585395	-5.745859579754235	0.44883708759683866	-0.24964627208919105	11.013840848163998	-5.335856450756405	1.0114315892892212	-0.04945719363292563	-1.195287088889025	2.2072834829378136	-0.8564571281424047
5.489350905696527	13.064923314794745	-3.2492961788631742	4.110631526095543	1.6860239855382417	15.61328689966831	9.295044345844456	11.926349388259892	0.41661108573599664	-8.823914079901789	7.330830321813276	16.759531818533702	7.674730332960335	2.4840917228682775
11.250758100177546	3.195171889903499	0.7030645522751168	-3.692281864780685	-7.248585010687526	-10.583943776782355	-10.21581818184737	1.9776680896082721	-6.748567984666596	3.7589171525411014	-12.041951155978023	13.27689888211764	-6.524819073625603	2.2294413737890806
-34.456055115013605	-35.83504788514078	-30.571132863684404	-44.71033012989756	-37.939071630528446	-28.861986610319843	-50.03718873420085	-37.675156324894544	-31.337713142318993	-8.924988022878152	-23.117093845367293	-52.96760810938961	-43.63599836679502	-36.943519412910774
6.231662726556312	2.545557385321687	-0.9404239032488145	-5.221903954438039	4.1785596461910695	2.199231953160015	-3.3294364055265864	-3.8164214560943956	1.9801546599038329	-2.377549834514954	3.755314707476015	9.210578866282978	3.684238146465633	-0.68812405490416
-0.21555286769258067	-2.5665612302209	0.9505990831257507	-5.002093695328843	-0.3630198546338472	-0.24700731328259226	2.4595062100227394	0.5242894497210089	1.1209330597529967	3.1815727414622432	9.734559417453815	0.7858916397273239	2.224924199196403	3.3010900087995494
-13.102820285483556	-5.811694279924913	-3.7548361776522725	-7.447810870381705	-7.956636133543391	-6.591004269768684	-5.040317384793677	-7.0153329970956255	-5.0195254879295135	-18.045286544328203	-22.314174322241456	-2.7838997043956777	-10.001048204604489	-13.28486463905937
-10.479717870459229	-5.180982253588956	-13.953650793214113	-10.045855324767647	2.4872644015686074	7.042483962561268	3.699455715861713	-8.988377893562056	-9.673709123612088	-8.185229803367326	-0.8039055710143803	3.0981565043237245	-1.5905431229939078	-6.6545090181205975
-15.47108026223785	-2.7664619512515287	-7.072292670883446	-6.894729309316515	-7.490149487538097	3.442556233008885	-3.0031279629012975	-3.351083298694875	-6.197130897216036	-2.7980387845991497	1.8109421963456755	11.434150131912865	2.1757790441956026	-11.247152218716371
2.591672046985378	4.699031984243097	1.738327190062965	0.3994328804811915	7.3937718608907845	12.994179858111881	4.119321689945552	2.296223749327948	2.185674754866478	-1.9215890279897496	1.4248536704640855	7.364642633100508	5.35623369592015	5.1122776952218105
-10.035978977145328	-1.8874711112613902	4.953982885006066	-1.0398793058509088	-0.502075901121793	3.4329174547298122	6.90350142024108	-2.1597556100101905	-0.9405453917967704	7.556572911188976	11.782337694263427	-4.897276299415287	3.0319589497998485	-13.64750033461713
-10.7505083441718	-2.8332948259992072	-6.0165363560952185	-10.465371288763512	2.6243134551997174	1.6369497672147137	-4.377900752678777	-5.6325928271730055	-2.0897365164643755	4.304738675710673	3.3862462313228363	-1.2070680068585407	-3.013863440619034	-6.309061062707958
-16.600954085072743	-14.237605659571244	-4.579943104490544	-24.35675365200233	-5.454405815480417	-11.772287072523596	-23.60131319785199	-14.919821353127922	-16.868519182380318	-9.109384609703527	-11.757477068069715	-6.979310839479544	-14.873257777600102	-12.502901639325295
-8.78933485956575	2.9945861191309113	0.9883777663028083	-5.301978510495617	5.72789198217612	2.508063608914409	4.357915385162865	6.683493407510218	-8.750506244310705	7.817397006634973	10.157430870159892	8.903660795660441	6.0865271143892326	2.6426742481077357
-12.722412809369452	-14.52779666138927	-0.8177445837512891	-8.205418529523056	2.6753327930904094	-4.7873570959163905	-7.28535695436032	-15.171375341717214	-0.21107594390826392	-1.690151599478486	-2.288946363020979	-5.132030664363175	-4.050282498738038	-16.966867077171027
2.6119222594082845	4.881860616319936	-2.2089326231529487	0.704125204916694	-3.195826616216414	1.195385761504996	-0.12075928533200016	2.031745667129608	-3.865639949740373	4.471340516194094	4.2428998506102	11.484675161069122	4.666077705261777	-0.7476374643328787
-2.239189138431096	5.469884201126102	0.8662214693374938	-1.852235305327453	4.551011425110115	4.747270243780308	1.6189323922197985	4.533767239332763	1.074372061543562	-1.1255728935019338	9.36855242880813	9.651678318476499	1.702941167008344	0.9623201276161114
12.430806021422937	10.666449196544875	9.089216716668933	14.928905100445046	4.658582876930713	20.44654471169047	31.033046031614536	8.236294976090681	7.149205109582319	8.082424024714227	-1.85290793248809	14.294894042605831	9.83360671587282	2.5650249158834204
-25.42727868634096	-12.731978863554689	-10.668666019747683	-14.246903580721913	-25.744363385543352	-6.272034405813467	-11.451973277061093	-22.893256848022478	-24.264832347846582	-17.016242885389342	-14.303748950745437	-13.08523605134903	-20.495247437164696	-24.306481101999882
14.987244264686941	1.6341560948116576	10.636942149757699	5.395459497420507	10.113819673895406	6.729973207324795	4.04088458310467	3.820823519107911	5.144617897469708	30.79790313529518	46.96159324160656	22.309731588436936	17.254346856256678	4.353379691490858
5.206324268337729	-0.9731730270886103	10.780000699971573	8.23287499976343	12.331009083711386	17.45402114748163	28.996225642512197	4.829349015237572	4.678021414933259	8.979344431621886	-2.6794041556474166	15.38150542828876	3.5055771330748917	0.6621423475584104
1.781739998807035	1.3281767475381716	-6.434290657477477	-3.946882029061535	1.9999237755230415	-4.631713512695846	-7.830408459434206	-5.721093257890465	-0.0780343833103455	-5.3740273853395335	3.2654763903849893	4.134359546971139	-0.05781806096239548	-5.4326870339093905
0.6784709516196202	-2.8849571724387406	-14.110595361266224	-5.124347087008793	-17.44079763061489	-4.230072686795358	-5.906511140867597	-3.9961284706330304	-6.202664575571859	15.15667624382925	-5.208853563129647	-7.005700614298254	-0.04029931812079396	-4.150042255602447
-37.35057852607052	-26.464254737026252	-25.804199069411048	-31.584643601574623	-17.255922024737632	-25.029602938678018	-28.891038991115295	-32.572379175019705	-28.171486156639478	-19.520138832558754	-20.598937822375508	-52.04993039415819	-27.179316525922403	-24.860979143264164
15.662126249641243	3.6544437043667166	10.284678643419154	11.14977707180066	18.06978304310461	14.017028884055053	13.706681860420748	13.445286774249691	5.382507770673437	13.285152075412551	23.916706345743833	11.206303600580682	11.046258314114013	10.045328196734085
-3.986118492309142	-5.966784491673509	-3.7667610630654473	-20.151995334249534	3.5071542038367403	-15.570456551834406	-24.363022203348866	-7.2550902988381125	-1.1727648357362672	-5.829913603971845	-3.546637782723661	5.71797391561055	-6.288419718753263	2.3883482969747902
38.148013828637616	28.707553713140925	31.97366850415413	33.012905812293255	25.513875020281095	37.2008362084807	36.97110744086081	32.06110245658077	27.612172073692285	19.989785449185952	35.85187114395424	33.376066499932435	26.467952833989358	17.702229883061634
0.6814118912213819	4.018176952743027	5.489800325093149	6.157087366458214	-7.826335396800467	0.794200986380737	-1.024415009962987	1.4579617158228726	4.840668084769539	2.9358336564234575	0.60755486908125	10.52206142474663	5.664771580815237	4.26105714524109
3.4621120510504526	-0.3397317512108378	18.20115087246735	10.220967893473876	19.601359336700817	9.975909910427541	5.231207537067733	4.2290096338481575	15.160440310150285	9.209641113609237	-5.42971201611957	-6.356471250259171	-1.475933967291672	0.729439095506501
4.6252021375189365	5.4725870431457455	1.6925890443932308	-1.6433176055552832	2.3447439272926056	11.560359533050852	15.248773466527016	10.923083818057302	-4.866599759817525	2.6978274980741066	0.5706981204938248	-0.27149401486374675	2.278934859244687	-0.6327989789612768
-18.19423608637305	-19.73700496213401	-13.556127814437218	-21.487725569891936	-13.944492788383348	-11.797558506140657	-14.29388437947836	-23.055016594833102	-22.407029041632878	-24.17147018333795	-10.161047801706511	-16.87447907460196	-9.232055312473163	-9.636777718341008
0.017867910378950833	1.3497721492280144	0.030352725912969055	-0.22539247347020255	-1.6809340933129233	0.6449275957805607	-1.6784032990921611	-1.5171954403048902	0.8420449514945165	-3.9373025018448744	2.0307084501660366	6.576808896339249	1.9744652543121988	0.6061606920306292
-15.120535425101881	-1.1007969771273058	-15.211166249043732	-21.709012022142108	-11.315587531800348	-11.659544293009402	-21.340022826498792	-8.395724281743288	-13.163282856773964	-2.8341134508745593	3.090715099384768	-3.880223426548263	-3.7250249176210737	-16.153884995402734
-9.838700414498364	-2.1206287595137825	20.908214348426615	-0.8194992572231018	21.419822567644545	13.169542883433767	20.380822167288258	1.8086205385714487	1.8674828939812238	3.6991457182067005	21.075525325304394	2.55550487230644	1.1180596231840103	1.4409054926157847
-41.647846307396655	-27.05061707380759	-2.2442506053117293	-9.849460474176881	-2.1847632020248398	-4.910761820252403	-64.18121103531247	-26.34102946281565	12.119789601468357	-3.504540581131098	84.38769431574005	-55.794330750038036	-40.09167113594602	-9.313929121557392
-7.2296286885483445	-0.07238291248088682	-2.967999933997806	-11.766441472726896	17.510528478539253	8.974342228336814	3.622902259325969	-6.789108106981031	9.409866610408294	-7.432290443409592	-37.49269209878263	1.6862493962131897	-4.968944958296564	3.9459956558125353
1.8663779878346876	3.696194945449853	3.7929805731739266	-7.583974108368419	9.131293459497785	7.633495319733329	3.1025544049237714	-2.6323308598540196	4.041377368790855	2.046374422207539	1.3989082797817092	9.659390306415917	5.333445873168177	0.39813808222572383
-12.791797999783528	-10.69602773198488	-15.23628330077013	-7.23527622942213	4.8774875465644545	-3.8655125182673857	-9.909105427703377	-12.950821919119285	-4.978116367148043	-5.249313143781356	5.919637302313276	6.252670570858887	4.915724370011514	-6.009389695158479
5.206166706356103	-0.005722530644487283	4.151636097452064	-1.6538151534173025	10.004767985144777	-3.678248264902416	-13.054693583813618	4.6170917036127905	4.374998343820053	1.465741841328824	-0.782910909823594	3.129165550105427	-10.893948787874468	4.613893177649468
-4.9645841216427335	5.1762257033051595	-6.663143118404037	-9.939818577560361	-0.8633431889569669	-4.004733733215572	-7.223754408399849	-2.811421552326868	-6.274925286182774	-5.071830849741922	14.095878885153288	2.4374997508903076	1.132932445264575	2.605943697777146
-0.019065440005517586	2.162336117081098	3.5967264581504685	3.783484924708544	5.2728757053971504	17.28677760322931	9.163123829703707	4.422410538497856	-1.6308951790576962	1.7318900242740207	4.77008990077633	5.137865287168031	6.360266920420963	-0.9149499845060981
1.1226679797514434	5.065167252405192	6.671890259065208	16.799781870064965	-1.3048205153232888	5.7404117621633866	2.939366892031087	6.7091189316892725	-4.768169062552558	1.7066415060991735	3.5067179003481095	3.812988668127946	6.635185753447117	-0.401324614894899
-3.262931100777356	8.289673591502302	-17.063795909276333	-16.977659619002186	-11.92856842451097	-1.89975442309356	-10.934173453603345	-4.3854445847914985	-13.132927998498138	-7.236148108686294	7.172431969236939	11.546179698926776	5.711280920001316	-9.607465950210866
-2.5841480193067308	6.044066671813866	3.079603824693612	2.639149777264489	7.157637721032142	11.044600992280357	7.07694320157651	3.525985231858994	8.890443865460748	-0.6744694351408832	0.36678007282536496	12.036491785913306	2.61874664551182	-0.11258028945739618
-9.598321785321673	-2.658813380943665	-13.313838574170207	-4.688165476765064	-4.894491754368776	-10.902882045267683	-13.298110375202116	-11.593595164585526	-7.821827577793622	-12.900623511023753	-10.178709980098873	-10.233075800128075	-11.24094591046321	1.2316410983198767
-32.569577207791674	-10.579527960635573	-3.0541697511124486	-4.516317804126297	-27.57647601601848	-21.63661055173601	-4.507002018790283	-14.424634234106918	-1.9346353115642807	-1.4275744303690205	-11.508491567427832	-24.099897997945074	-12.048598765922407	-30.39204174067391
-20.1208947052135	-26.424568959644297	-10.666417961355078	-14.756043843514473	2.672624936349164	5.677849728300066	-20.182703842576615	-14.048306406816424	-10.956967691261076	-14.726409410342217	-1.139599391843019	-24.488442771270833	-20.138325295296557	-4.3147474691643914
8.005462838344007	10.617042607227232	-7.3400309996478175	6.699845054098554	-19.91998397470295	1.0783597363816537	1.0326162827189584	6.909961404977052	-7.002092942901936	6.992579176750424	8.836082765429406	2.791407966556107	8.918536126627878	-0.7377427901352974
18.774937646555994	7.785149774104239	13.812399307256488	25.193701683293483	21.40538064035632	12.272667246886948	19.458659118432017	11.962344491519985	7.276968286950322	-1.1985050532354973	10.313092731452333	19.92964044666947	16.77938349737316	15.060012871204503
-7.1632413265050126	-11.438772850941449	-1.2387786230196807	-6.097680673425602	-1.0277720350457558	2.7811158185868248	-5.738566611129877	-10.724002603767712	-0.03251090036087018	0.9366407335850887	-8.985558022736582	-3.953731685255525	-5.359150598527927	-0.721343679725169
-9.093597582876574	-5.214356415887807	-3.0309611860611954	0.47835723359453575	-3.6238298266286093	4.746630023041639	6.334898212699982	-7.217513781115325	-4.76593817875624	1.4882240761014742	-1.6140643439336446	-15.034207276312367	-3.654528728946385	-13.649412090277655
6.829332255027938	-1.848941874317035	-4.477245078207817	-7.337526930954658	0.5189203842803357	-1.457143129628322	-3.1642763263297287	0.5008635403980949	-1.4643870084581128	2.9287139873370833	7.209686182421122	12.979291679671459	7.862981068928222	4.602673615556263
-18.128994794054012	-12.113720667296093	-4.150002753829301	-5.734272271946139	-0.2629537747939556	-6.441266851985406	-5.801657614886672	-12.45756581126439	-5.715398418605249	-2.26421059969092	-7.346437465213197	-13.74295842133824	-14.683144721543508	-16.319721361085353
-6.280280216220702	6.149320118372325	-14.209410635221575	-9.581439789661017	-11.749455290080581	-7.083357599054359	-11.639611990189964	-4.254923401830028	-12.487989392410485	-6.095844246351524	-10.239825351340922	3.2166172920682516	5.746555603638777	-3.469458986418312
-4.920755547956763	-7.050428623694534	-7.587190401585145	-7.085861387610492	3.528649401269497	-3.303641914988213	-13.074107864695314	-7.447416019230828	-0.3757915238297436	6.115931164070261	8.205755031382262	-1.294964597818144	5.19660051992403	-4.805255163938169
-2.1874976804255013	7.874102743853788	10.12042327542233	0.348868942024477	7.102912758626091	7.551549583649383	12.642736124669327	5.781197400076025	4.870468687143698	-0.9326637083100762	4.996369758681322	11.07808183692615	6.414607875226983	5.123873059189654
-30.017831972664975	-22.34332107569467	-6.292824891880586	-22.506312942461115	8.126630777149371	-9.617762111480706	-12.580520821868177	-18.826089045168093	-4.404574315607797	-9.491951847642373	-0.3461304926972405	-12.519972325777662	-9.489271979715197	-3.8622286642473997
-5.496082933652746	-9.59277034527678	2.2356382839684765	3.4782693284366806	10.467753061464213	13.278171655581188	13.754451863138561	-1.350595661893288	-2.158235364014889	3.87553151785277	10.283422265631584	-7.759116953332602	3.00469088521112	1.7618595811285858
-21.478400326033242	-12.01139598940815	-19.967378232176316	-20.39762164642799	-14.165580775099246	-18.080327353503503	-25.049262863631263	-12.150467647915118	-19.977785863058692	-22.02354621849115	0.732775086929851	-15.784854509985601	-13.859848669707818	-3.9948418632873746
-5.420401132357433	3.2939163312124182	-0.3725680315439053	-3.287882514290229	0.6556539827029881	-3.116181643027947	0.6048912516696938	-1.7364026316015528	3.204891146035013	-1.7467479349965902	5.516453662702617	12.635764421766725	3.8168249747306304	-3.495826152778058
-20.927532997397446	-16.58451459359024	-12.436698808565117	-25.153721972637445	7.899777017293559	-13.51384428600376	-4.939554097946894	-17.498397334164597	-5.066774567404785	-23.100622253854972	-23.87293753355459	-14.096728165320291	-2.131324492999355	-15.3401789292451
-7.284640366329211	7.7753123146166585	16.79534897370946	11.286962085059697	-11.74391202382023	-5.395918350993704	-10.311501648119258	-4.954527444688412	-1.9883177272780883	-10.232244735131852	20.33365049246903	2.0863640692168914	18.601558926617574	-2.1090087701513522
-11.2266219033311	-4.891044798956681	-4.180974383698767	-12.164652723602346	-10.095521362474479	-7.7161475312983985	-13.65058633855322	-7.591655868515579	-9.963386543630346	-12.095620589631052	-13.94112025806312	-8.798944797972698	-6.577402181123514	-7.237491017388742
7.862192043657834	4.760880756921783	-0.427346298509214	4.1576542588756995	-8.448667202119733	-3.7106660160436964	-2.665072208088536	0.3964316293407278	4.979566708143572	4.975672141714852	6.248851057846689	7.086907099253411	5.165044494266405	-0.9498037789994923
56.53419263104847	50.269555907193336	63.44127859428782	58.12166776092051	55.95866592736644	61.88965755127636	78.99621966519423	48.11902311723029	39.81911849453199	43.659714849139974	44.568118716051046	91.95030976808998	68.08681037834644	28.357941978626936
-17.542116878461922	-15.281535261339684	-14.22054537222686	-19.68052516259388	-31.201350219411136	-24.509224407000257	-28.352163264307936	-18.910096528578435	-12.90605099030657	-20.01639631960204	-8.977633233243049	-1.7462381671634273	-21.841680886414352	-18.478942172006594
-1.2440783471118273	-9.802599278968394	-3.032342587131804	-5.953424449226633	-17.73881372767646	-8.18058530446485	-5.8227125710051775	-12.381153863661773	-5.646286459861352	-4.778422141355213	-13.292394994950389	-10.2548685946998	-14.073743649433196	-9.032528096452337
-8.402913188035832	0.4883287500915977	-2.732389316301959	-1.4689109401248348	-19.56964532878182	2.1960099859517572	7.166997501734172	1.9905727340283117	-1.6377986421371258	2.8916987442028	6.508307373005756	2.111414526556009	-4.46069719717551	-10.653650387049971
-14.824793455180428	-15.351727503397838	-12.41207389865025	-16.42820157346962	-3.7045234694715004	-2.573182265909661	-14.917425918082486	-12.108813043710791	-14.836276490592267	2.973153388713914	-16.408176129442445	-11.769740655036616	-17.161653014599693	-11.888629103364655
0.9631453749652109	-1.2375279458415307	4.337869912113827	3.526364096448949	2.6198872802339683	9.32096146831151	4.074389227856135	4.864430107759624	2.237259982637001	6.2791845449501285	3.3467030823457	2.5761827506041133	-0.04201589920533847	-0.2187982881318228
-25.3478871198454	-19.00630795320587	-16.276498805497262	-36.15975334142242	-20.311993321346606	-26.026718060600746	-19.361454286130577	-19.67683962039155	-19.873453939459324	-9.41139269389631	-10.040483974018088	-4.672616188620612	-5.7455248952845706	-13.80071323457638
-5.598129976281567	-0.046984748518059546	1.3958080075781025	-14.226487275051365	2.362668888650413	3.4260240015797545	-4.11979325874951	1.9639897585028063	-2.7958236293594934	-0.8754691373116904	1.257239284746255	3.81722418784589	-0.043646162228494226	-0.4892370680855971
-28.785943013425804	-21.348455246244363	-20.50593590546869	-47.85789116010906	-11.342292923139565	-17.12162961667941	-18.942380433069452	-26.450050557707577	-28.991583117856962	-16.913466429700293	-3.17533993867912	-7.4392120884571264	-24.309620842591844	-26.744437084801554
-3.5863597492950743	1.7216934410436373	4.457711769684806	-5.810865151098923	6.642385072683916	12.136873276104296	13.17169313719009	0.4166612809794639	5.31218647394767	-6.17229161421403	-2.694288258078159	-16.97772051327944	7.613171524612442	4.98249899312999
0.2213493331905202	2.937752932634962	4.202885514937065	0.34608913879023734	6.375159014132681	6.317635258157951	8.517897069244828	3.3576242492817885	1.8795006682899407	7.709406065887544	0.16896617920198995	5.135612774270949	0.5361946794153448	2.6996881514386017
32.18801244989264	27.183912638562408	33.02354025450541	16.389393434239405	29.523182753056677	38.711455205075026	63.674846007675924	26.84555454617264	19.112009604457224	22.920956605954053	40.935693324745415	13.614997506836515	40.26928070585861	22.2773300608765
0.023386960369174807	-9.005277800544121	13.17266514409617	3.356150602934582	17.087749866029256	8.392790946160744	5.189397175397428	-6.697553797749134	3.489030904745827	1.7888754550973789	2.3608568607621874	1.5178278296024275	1.8622886927317996	4.480387988549799
2.6359972780331735	7.2072976173008465	-1.837491442145381	11.163397607357307	-1.5678287345098874	5.363783825631867	7.556291636960155	0.1603732267721689	-5.1815725993690895	-1.7591177525830703	-9.703598893121248	0.8710129044572411	-4.171666167318824	2.5750368714955973
0.13523479297716842	2.607273828912793	4.093154635697844	-0.7448173505383282	4.944144730834652	3.7132170141273053	5.473720935698712	-1.4378166380695974	0.9247551801125719	5.177080458970417	16.818939040014268	-1.4499017657635729	3.5928970529572104	5.587136567827064
-25.47598894443252	-2.1889677498360256	-0.2708137978515426	-22.37657121473162	7.271757921933658	6.841342778552487	2.620626533603958	-13.449502161084261	-15.97487335806531	1.7337079737120304	-8.367987185935561	0.7866886284206032	-5.774423066631579	-6.612905341369429
2.3508559531487156	-4.376320709568123	-3.4864825881648187	-3.8486338267638343	4.954771299822767	2.2570301658842116	-3.12787205630963	-7.497217794869787	3.1960732840302164	6.9108055050235455	13.028524111204504	-2.78247214062092	3.7830813315014327	2.735942010758754
-8.53616958824855	-3.1422571512676143	-5.933107531095338	-8.567659428212231	2.192458477751695	4.120693047767997	-2.5564920164688	-5.4130845571843125	-3.483377733255585	6.335895725808736	6.559339703191793	1.3146588894661682	6.197528561072545	-6.310252878863599
22.577423241898394	24.846657935341298	35.360596291098545	24.156567335946374	13.3362779498782	25.788320941822892	32.97026239328048	22.565329409672486	15.768030319614674	4.664826014559438	-2.9652106602953068	22.31923006897731	31.90026796417833	6.5267231756116075
6.780488120452696	-1.747758804577149	16.66150818157535	-3.3284299540414386	29.08995846917495	12.276796194004667	10.133605938722942	-3.189675149779494	4.485427287515544	5.156792088791531	5.011249213101529	7.5750575204963715	2.659766680197633	-2.8931862412166334
-0.02245904759962699	2.078398123180031	-8.877608289198994	-2.5123540948206036	-12.35813799387772	-3.239089068903586	-10.673399809549677	3.2756484729667052	-10.117876324567733	-2.0743920851111337	-4.272224303624908	9.111176805373542	-5.791681869207311	-9.073817733134529
-8.101068945017904	-8.82406854987562	0.479316599857653	-5.737312670834548	4.943885282451807	0.8069586434200012	2.2207124338528157	-3.2194162164755165	-1.2744842110992707	2.640419053212058	-7.566712757766855	-6.536930941043448	-10.923476108861637	-6.877039157311048
-7.147742993983069	-7.816970569749407	-8.563854997037112	-9.478380124390918	-11.055111013285844	-8.130737575924321	-0.569509850681612	-5.748645231232463	-17.972633527517715	-2.3305149647021284	-1.6545330188133045	-8.917377286554114	-5.449758941109078	-5.439388021074718
-1.6687851013842767	7.79065327144564	-2.3457299402844716	0.3962755910564966	5.018326257543455	-2.9097810402521973	-1.4999208797945875	-5.02667207140808	-3.302942800974542	-1.9754352652943847	16.699143109098774	-0.5251423721517902	0.9616249682613863	-4.274716799852564
-2.237885739646153	-4.978326468318895	1.148726855780212	3.500130868176032	9.187174554734378	11.650322320108621	15.289665556122365	-0.5973567552098876	9.582973796430824	5.423562482511888	9.674276978152026	4.92090068443633	4.228228461403452	3.061794071811635
-15.758202499658207	7.445522894737843	28.20863146110281	4.478751505269073	6.668910140299525	-21.236799852463225	-24.86764910765173	-11.352363013115271	14.118300218059092	-29.24739240873576	1.9203173678597836	-6.4576980032810525	7.311015228750273	-13.239825786896015
12.05387552063658	12.383928133107977	4.481397397807416	27.99870886449505	18.55556771837101	28.97093632793686	19.633276813088983	15.650457717516561	5.38196505121901	15.859815205084583	9.991468149740975	1.7509238029646461	11.320098451588557	10.66378291920352
3.952793312093578	5.041344673820382	6.1062874549884505	4.482882576082937	0.235457463264861	5.953157327985708	8.712593733588543	1.7517120909192165	-0.30558218382716523	2.4420188174993167	-3.1457524836881734	3.7689393850348143	7.609658956034206	-6.952065842536784
-2.403101310617432	1.5733381148044538	-3.5318439462592632	-4.264074658412016	6.663788005226114	10.586843564580894	-2.515810408875155	4.681878201675793	1.9358410415208227	11.600526199472043	16.27178403167966	2.9635957059372555	6.224818789226182	-6.677139036548201
-18.52397123963738	-6.049956437225666	-12.404236996495786	-4.768029630428886	-17.20089072167357	-3.209740463499861	2.929976877657721	-11.989821034308743	-14.643048428979771	-6.6572816055801365	-13.645321777891901	-7.227820951839375	-13.129655532533405	-13.631826300431854
7.106003274536512	9.448711155284611	8.92541854416588	8.39052448921116	10.4879617069938	8.081489470021708	8.035882919076583	9.560402700999369	8.132744466264949	4.612481777456484	22.884033592230764	7.546827963845508	9.718120392930372	-0.4200730197560439
1.3152258503909071	0.626630946073579	0.8873454046798986	-0.39033528386815425	0.14503643076172257	5.9998478994037905	7.359629719865765	-1.005908900311416	-4.2765230605217885	9.53561770172016	2.816308146019711	8.61717984425668	8.799726542802892	-3.0796088526122243
17.433712038246956	18.485833455120453	18.391331304203117	17.296976391840417	4.896484742034536	14.787264752091486	19.080986745415224	18.544906319162724	5.50694194237727	17.11424762568817	10.280538946704581	31.187445949450378	15.667130112408456	7.786116784852985
15.53039087605308	12.653692393431506	18.1867200558802	18.22664224500066	21.230256756012988	29.639395341336893	40.21773101308623	8.677628906305873	15.257839156959982	7.540373310622913	21.645046461718273	12.452015646351702	18.58946577362632	0.3982117639867381
-1.306274289702923	2.023610718411075	1.3155729288724969	0.4120489407914639	-4.173804934975412	2.212229391686537	-3.9383877410900006	-0.8856571893190243	0.024456260431774988	2.8406299180107686	5.852871679406825	1.0438622647162203	1.1338455492754973	0.4944440609293081
1.9377856549085586	-1.4305169012431256	4.2670454199374905	6.203682437498463	4.143298785612707	1.4785059100018658	-2.499913389883407	2.790721763344912	17.890967068289953	11.333740966220887	-2.1049323222045357	1.7365810788531362	-0.15466726648952714	4.008169305560352
-11.043964698027214	-5.837977977572375	3.820219394978401	0.4588339599568778	2.227515215454393	5.490618460959149	7.821631432806297	-7.806789826802191	-4.180714037121775	-2.9967733698648944	3.7486457304515164	-10.86463257707775	-3.589321489939725	-1.1639791242059423
-5.834707770511169	1.6970655453484036	2.091472150881155	5.232937333227	3.546177568866463	10.950088261080108	3.1373051185571	3.5502910278283384	3.0774190372286165	14.397150448065425	17.585554696983063	6.086313138736129	7.542622144445485	-2.4743474108570553
-3.8573147499454006	-8.516586902834963	-6.999999251024706	-7.024650745753227	-7.105873921847797	-3.2937691151067043	1.2498288723314561	-7.633842871809521	-8.692079705773667	-12.516367456318937	-5.7726150195637835	-6.809172883156686	-3.9326710193362007	-9.605552949522208
6.829237262088319	-5.819897827454064	-3.529866909942019	-3.2679910298943993	4.8934845045054916	1.6731275910824333	-3.252888022630169	-5.540880894275099	20.10820831701199	8.507119792198335	14.692017582146082	9.464127311349689	-4.773408146025888	8.020235296229652
-4.581564315943958	-4.26940006506346	-8.295618569058858	-5.426195473859664	-12.931256188819715	-8.153751618397914	-8.022267170032297	-4.5986835599821365	-11.699646109542082	-4.681192000039933	-6.754994424729383	-5.1795002979487315	-2.380319595125886	-4.782838529785193
-6.073799391646311	-11.763899190869632	-14.963760230693666	-19.425316229609656	-4.334518335543992	-16.46223739888305	-21.59728439733475	-14.005791868728153	-8.88322918856058	-10.582295109259201	-4.226215487034969	-13.296991577313372	-6.15578634875832	-13.961907113306678
-12.835893955637081	-5.2683355615452765	-7.688696953612564	-8.158319728205223	10.85897310141498	2.0503170379364906	-0.20617677886074096	-7.8448703284204875	-5.974743412968472	1.6809264479169637	8.23361925360277	3.2205117821928093	-7.071710626490365	-5.932359989114102
15.752974984872916	17.036207346300223	21.095834568356782	30.315284078897918	5.658792414105635	20.81226271437144	31.715950536401657	18.598527058184366	13.725520048924281	11.443154047022485	12.8227832193055	20.730381532682912	21.55719991234115	5.341597181474276
-13.952403739908425	-10.367616039550077	-3.8470847889863613	-9.051462599341187	3.109059953339678	-3.7430163952463813	-7.600568198486874	-7.663325054762749	-6.8602798195195485	8.056932370723395	21.23849302071607	-4.204011084133192	1.1200508826130338	-11.84073923227781
-14.899652219236575	0.17748792155464613	-19.051203000344604	-15.765839116810866	1.9170039646201977	-0.7920239625180369	-8.115929387956141	-7.1731957608437344	-4.3531654329380585	2.7677316396708647	7.480504366243228	9.829267282080323	1.8963351676764622	-16.266954821811314
-8.778407260550601	-6.217165740684855	-1.6572706140271312	-6.435952811568719	0.5090128755384189	-6.295287773337474	-3.3502993620402775	-7.2830251335720915	4.446337010021225	-0.5810514034306897	5.611671284183891	0.9949843872901873	-5.503624870158398	-4.3111211127616835
15.964580723232125	4.537373121336624	6.777802183673853	0.6261826660018781	7.173277867373801	4.250767499047173	9.937277599215136	1.6321508828883788	2.335492853614434	9.571700585192904	21.326000215623463	10.85894067593756	5.671135793374777	0.8340418360691512
-6.916263332221158	-0.5871193125536202	-1.9357247778393194	-6.467887312402507	3.1121322369270605	0.16663803988036255	-10.737136285343862	-10.67916274271326	2.0283196924866944	-8.3289215811976	-18.277509925833204	-9.978893672261998	-3.5872841365631687	-5.486210242023153
-10.279774916755247	-5.063988468071139	-8.807984150096255	-13.287140934119234	-20.970197808722553	-6.192390824663851	-10.444546218421426	-6.445726293775882	-11.068651065924781	-6.278984891958635	-2.461136764663961	-9.322373295645384	-8.961885260472897	-15.505555650159769
-14.10573900096681	-13.429487644062323	-1.7515082311183876	-26.18324309735947	-6.161268051895552	-9.78858851053305	-8.568058972494406	-4.763931902257624	-4.543977619296327	2.886833523183304	-8.281137261992587	-9.665106360260024	-8.203971188208316	-20.5925335359649
-19.652786494750526	-19.443691001315486	-12.13478649145161	-19.70578872708289	-10.555123514528894	-18.079208030251426	-27.737013090706313	-15.958235174984312	-8.04953747255206	-12.846708814723845	-10.334381251857634	-15.57125923259455	-23.368305678302075	-12.781629723665676
-9.020923510771448	-4.421511689044241	-5.977868534473457	-11.65584663945311	-2.5011361166073174	2.421204399060992	-5.492292613452123	-2.5695638274421047	0.604601207091883	2.9410126681178785	20.033445757984996	-0.8571675232809214	-5.975143762417101	0.2917088514687777
7.449444282951064	16.32091461332289	6.682962019764058	2.4870235624444503	2.5610083505343155	4.48671096914407	7.925808354653827	5.3984713360111	7.322865740703165	-5.726118629188794	11.586157825581454	34.9280331633914	15.217018618501983	11.03686048759452
-25.262880122107454	-9.432519402738855	-21.77931523591669	-30.39053894599604	-16.10105276689108	-6.6549000700317205	-24.738870833681336	-26.267133406396788	-20.17873798414684	-29.196491587849337	-20.21427986342278	2.7281849652975594	-20.447396333495494	-23.993481551033028
15.266795198557903	15.627879730756248	8.184628672658127	25.5941572322276	35.164143843720744	30.06706507779823	26.79515414877138	17.023342004250793	26.565469758816935	13.264402043812398	39.915762814657185	24.44835090179684	18.52792840780737	16.359595745816666
-2.153303646793007	7.955362514944471	4.856970336031016	5.599416313714519	2.9437799727519494	4.407481129986006	11.77040083281795	7.643751001250876	5.722052956665985	12.911510118859983	10.168242274643312	3.416850477486761	4.634221408241947	3.535529918163382
-23.21502864537466	-7.32346891357304	-11.008383400804359	-3.113104506376925	-20.683560152015282	-13.186658682210593	-10.113847026605436	-6.054746002398647	-13.154048077985959	-1.7427132410635524	-10.576896557355093	-13.62065630143999	-8.144121040937664	-10.91777362019636
13.784918361607174	13.458338867726555	9.852800238406434	24.004783535174145	14.764434275911455	16.40598151665158	22.133801693095972	14.856660464533794	11.361867984321583	9.755176163294264	15.17212625627847	9.845493816241463	16.1694567293562	13.803384135545677
-6.203186124526162	-11.339238884840162	-4.906338625898741	-13.190925927990072	-2.223967282246645	-1.0090378478834567	-2.6557032156771085	-8.568851992315365	-6.808871936512237	-6.456027268486086	-10.200435044992284	-12.964513762345428	-1.7466522494245627	-8.5011004832869
-0.1923746590006089	5.657614975312809	-3.2450433692099265	-8.994641744978649	-7.258558840255996	-5.5451140613079115	-5.888033575883338	3.926886520745321	-0.42707601370928383	-2.631202189626415	1.4217725129973022	12.328202153465085	2.003777994182313	3.9339604632911924
-2.2657803989606426	2.767522702777264	1.3966104548530955	-2.0931998788809043	-9.513904230906398	-2.076612962269503	-1.6996783924952734	4.833933584036376	6.196134198716901	-1.8490000869070424	-0.27501979749688826	-3.5309496502494815	-0.18503631054346095	-3.3022470716598527
-43.86788226085696	-32.31423533931973	-50.647449655612235	-40.0336703741392	-21.798859681355903	-29.437456332138662	-47.92926568533591	-29.886490146020545	-42.43009826426187	-37.91470133252921	-35.80887991867746	-23.825804142729492	-27.082196231713002	-33.77591534444585
-33.82642260300867	-22.176943135459457	-13.959415753268125	-35.1476503415952	-17.95437858609243	-12.82383382115582	-25.72221289904326	-27.987184970697307	-15.107597789354088	-14.398279854358119	-11.823771640812774	-15.451676588853237	-9.922017273645828	-33.84159460821669
-5.965065367584668	-6.795242748887507	4.280342252618728	4.192816449164923	-0.896252243235559	0.7796936499767998	1.5823862484326336	-0.3146063379749521	-5.503094041072753	-0.6109190507461061	-4.436560804077621	0.46019258994931644	0.2959072944713095	-14.184772649506893
-11.583940462945948	-9.75484523427856	-11.611361193417514	-7.512262040208495	3.4489910462074427	-2.3789348407156603	-1.2891900922634831	-15.337520104789073	-6.866777295762949	10.382526781296466	3.566284050450787	-0.1940005452785905	-3.7296523577365512	-5.735174758168755
23.705679646782706	-13.455871689820103	12.450679969257104	16.678652579978603	16.487764785336772	29.626409755561742	46.045655895640415	-4.214602316597369	4.836587683757086	-0.20241389998997938	-1.2264289617632966	-7.026185358706957	10.212230621066679	2.726663070158427
-22.66203359522573	-33.58675623796804	-2.938999553062117	-29.54981015724087	22.671517729705958	-5.476931063432895	-7.685887731636035	-20.06687345385658	-0.5427518894149107	-12.047494279958444	4.915642406722841	-31.2676434918123	-21.623147078415943	-0.3537923593424313
-9.379262466963212	1.9275135809870476	-1.753877327910508	-12.33144054700441	12.098504749469553	11.601743602205472	1.9459207836604675	-4.565647294885006	1.4151717884752886	-2.4403072096653236	1.9311763417442904	3.5188506968945923	-1.7807199668199258	-10.051492955048959
2.464107852302629	2.507245179170505	-1.7459742204025093	-4.737862178661206	11.946857577835257	4.926732420811182	3.0735784681708678	-0.503448999312705	8.233722879594485	7.048798411052669	7.929139767012443	4.056516520192033	6.273539781944357	-1.6741248514067024
-4.439463597892894	-5.282894049238582	1.4416114496520498	-6.237071558488147	3.9604221378744966	-3.6335336367283464	9.117851322165253	-11.581821446909837	8.649516311173139	-4.2041369561579485	-4.222010641879092	-2.2440014169247546	-4.2264441021282115	-8.100782778641925
-1.4634860557340303	-0.14534042492375043	1.1729788167805795	-0.5380931446201515	0.23576771060932855	1.7272441291883232	2.2715902304267965	0.2571209383386231	3.1497142091689274	7.518958296760437	7.685758239959578	5.691338957393082	-0.04756735355202474	-0.4356519146428872
11.145120979160582	6.0196485364337695	23.06484106507197	25.94575899696165	17.061564730154583	25.58602384545603	26.83936884848035	14.727239186589209	14.390207295331615	26.91230764385261	26.168874626079493	-0.44016227049397344	16.228184763087295	2.87031326467098
3.3256594259108567	0.3272482250765682	-6.9883735036615535	-0.16351404078099097	-1.4248370784022923	2.158402908479257	0.6944677683389157	0.4658127446734025	-6.3780009633814565	-13.49408997479338	7.82761357441084	-10.256707006091244	7.305008539056415	-5.032836591744925
-4.4910382727438165	-3.781345176598831	-0.2930078791066031	7.623241903217556	9.68568482896375	4.837948513608986	-1.8534709492613313	1.6543140884472156	2.1078141141586677	5.759665867313129	-0.7709550075287104	5.37022025789119	7.601660862661332	1.7090016874833551
-0.904088076172357	-0.5196931739033843	5.046263710759254	-4.24090297522505	-3.7711235639071274	-4.500157480606276	-12.738293486010237	-1.4064708601005074	5.598084505464563	-6.87706542473791	13.647133514769083	0.9979359923367581	4.191533961921215	-7.173092974437909
-5.1777356273336625	-2.4878373267165665	-3.393425690694937	-3.9232383743798316	0.30988218990854294	2.0330889884733407	-0.06545634519570973	0.31272210410018886	1.2983558158359039	1.9682755042371805	13.980955585752353	5.1608610808407045	3.8426098831212023	2.328038973632948
20.48210435990276	27.943572497995827	27.52848936004617	17.923638970687914	36.51706365108806	12.926557662063844	18.07990401956466	19.96712103072059	35.27241895696571	24.647613630032293	19.8481620137054	41.166305172287814	20.562383857276323	23.61352182552356
4.593454814459073	1.5206114505046935	3.5165086206708143	0.4715271746858289	0.918945863517388	3.40504516957149	6.3686156807300645	1.7598023312109692	1.9293463693304775	-1.1657769885738076	-5.528498779423342	5.324345851673627	4.082078001495502	6.284496542476799
18.456240490068666	14.782803857385762	12.425351539374924	24.13009865142045	8.73470012941629	18.011378281645058	21.947222162392002	20.19966580057185	14.33960990720447	12.91051049582396	14.598671091616152	33.39448845191968	16.744589088687224	14.204760797688072
0.6039859294097659	0.37558932408512957	12.267229258862358	24.827380495471402	-10.984098906023158	8.329706662425204	19.2681342514521	0.49856212832775226	10.204672370830627	32.992648132326444	22.31959365570324	8.536127296942349	17.348946970380002	-3.2403180745439606
4.852363771663272	3.368468513616112	-6.5658848112163435	-7.548877440716224	3.530573762022774	1.033561040409202	-8.206987563255677	-4.764332586795469	-5.597541257820443	-14.408543539085159	24.32159182344147	0.2333761157860552	-2.897400110099799	-4.086899021492799
-11.91509224104036	-8.147823054581776	6.436503190004943	-14.496733629626148	10.53168659478992	-5.714660597155614	-1.0867519168390158	-12.838820340349015	-0.8830613397317602	2.0430223196607966	0.3627572075454119	-5.350778896905305	-4.614335871422744	-3.373136476237476
3.990608599272754	-1.9633697631986313	-4.262613784643259	-9.238495395566853	1.0099886330047227	-4.185398886815988	-0.6991586519723728	-5.312589670153264	-3.044563206738935	-6.170442306562246	0.7628794223365465	13.804170019565245	2.9594871174386914	-4.047281917068596
10.635597999515799	15.531864827594523	15.209317593847313	12.528594062458797	12.167257760560483	20.006439530538668	22.353315973104674	17.696126659855853	11.321469539651702	9.514291281032397	7.323956830549354	7.289968179037636	16.56539751025033	20.722791794589604
8.179512978808328	-0.39929530276139746	5.791806997865503	5.30729740058468	7.307110083475946	8.27756649118248	11.60820482387098	-2.0227252838535956	-2.3439576342808737	5.061629923910927	-1.1213400999545022	-5.901042476045141	0.8705884392414466	7.229270494768941
-25.961364229735068	-11.154356922942869	4.085468404335561	-9.730540627083318	21.668961612590415	8.596057907308468	14.489778278604538	-17.02668515335805	-14.037382712916719	-20.324844410300347	-11.644332561843335	22.789807344455564	21.728224939959038	0.19912545905460421
-11.86989817046656	-10.156807065345989	-5.661845655992521	-8.783909545344676	-12.385380424493215	-11.107074967328584	-2.1257924770892385	-10.494812231422884	-11.93225566164571	-5.822642481442324	-12.716034035301481	-11.854170996581306	-7.34773325702114	-11.003581674861344
-8.231374017544278	-3.1911842220110267	-1.419686109629917	-14.840682563999877	-18.40478475327397	-6.476462549080574	-11.712628430110161	-6.794593624982484	-6.515855386161587	-7.196828352069365	-3.602392001098014	-3.1888497048784084	-15.720784649974437	-8.84637393809253
11.207828827289008	5.792909247393446	3.3569486493590075	3.653053668410174	6.556592272586318	-3.87884078918399	-2.1345309838282014	-2.9308308727334245	8.087810821451829	4.302316461090925	10.712369516558956	18.571736452761016	6.904922825288314	7.839101376247556
-2.5941952411373297	3.6638808725321854	-2.0400390324837137	-6.827705013184952	-20.61970499160145	-14.783165950612274	-16.512847481205473	-5.752838743379045	-6.554209001992696	-4.717465484473706	-11.822987039385708	-4.633601884847221	-10.50138743333857	-0.325534399605656
-12.227293004800933	-14.875699018056553	-13.713911264711738	-18.661822214196352	-8.655183212917827	-11.814830083368873	-17.3340838822876	-9.535367682714133	-2.811357226317189	-5.181358847558313	-8.11833449803592	-10.16311929724664	-10.170660033973512	-9.523886651825181
-14.55152928678367	-16.250267530280116	6.62876471044471	-11.423260630523965	3.9902081832006733	-10.263492906257994	-6.516664164098573	-12.2006043127378	1.439365841439124	-19.224848697110033	-20.085532845712546	-4.98391216298244	-11.026279298328012	-3.5931945425704583
6.3837440222954775	9.873093059046942	8.790542925714902	4.68378621360489	18.001576352723806	16.11627029153363	20.031567910780886	10.953432692771411	6.421760019426327	13.844139274256616	25.417352027430752	23.209329171813817	26.03769719643498	5.058104422150273
1.0353900292858693	9.17181305368828	11.882149763390125	9.246802564802573	12.1567850375826	20.462239412129428	23.920622501212833	8.545041779986372	16.641374294579425	15.51994491191856	30.587116380269766	8.3340713304955	13.889126336175398	7.130609588745695
4.357075836758794	4.996451405126842	-4.8415566537895	3.2978676191221834	0.26470494949424694	6.73248954532442	1.9923865007891182	3.438299336606911	-4.414529038178106	6.3551953329356765	5.984920128403983	3.8770062963863166	0.795100507809688	-3.781940619878557
3.1877562301254194	1.2152887065029414	-8.351095766350848	-6.073847714783891	0.7256690153062016	-2.4664125886740043	-7.948255188028521	-1.9311973991771054	0.8438728035382603	0.03897818779890598	7.9349928360777895	6.835537641866711	2.2943012863146515	4.312726546660887
1.83509469703805	3.048483403315826	-3.1201156262886447	3.5128900150852345	-12.847325363787881	0.8849512925234435	0.20938816716407915	4.577253382910595	-4.769371114557891	3.943445079234671	1.1225876163815907	4.4914152377292105	6.000551656439163	2.9268285237884197
0.672856673142375	5.929146817435765	21.485059113591195	1.493315591201482	4.02820526808458	-2.5467293502445902	2.7050482762241046	-2.8464258534020095	14.236067333515589	-9.891308882961308	-9.139699591103852	4.867861490068494	-0.6351864699876745	-4.558434339514617
-19.47826068965143	-20.022247704956317	-18.71310294549414	-12.700704840317366	-26.60423104907138	-33.43100532358269	-41.45621737781996	-25.373773404529835	-20.145020945073227	-19.096817747376733	-15.08474877522319	-32.35151691299254	-30.47249798250004	-16.477711277349346
-18.668180069082858	-15.150216594762975	-30.75216962001563	-19.499576892460215	-16.056849545952506	-18.290952543899653	-30.00429544404297	-29.990605410825708	-19.07035565007792	-4.171722555246198	-2.828662447107087	-25.286321888171475	-19.075886149060878	-19.288624391808963
-21.638172560798115	-19.30040580512024	-22.707305527482735	-28.649515733796708	-9.34624256603461	-22.3297174390881	-47.26758636875731	-23.738863554788328	-23.17793218720996	-12.481369015073325	-24.703480145627633	-16.507699154142344	-5.812563540893584	-12.394161266660179
15.689443092527807	8.234464613232714	10.872592439364746	10.602854707492176	18.46480305680509	11.352593038256336	13.853934710696116	8.830266295952518	7.150935413000146	13.401715159259538	11.26888366828079	8.431257087614428	9.240039083954954	6.244168739341166
17.71629045421379	16.237688571539174	12.86666032614706	5.428124731946749	14.090267547402975	18.77329786271563	14.605253451456875	15.878644208774777	11.102049466508927	9.73375858478582	30.025631258408964	19.316751530137715	23.083968628868043	15.095649422406035
-8.11116986541824	-14.962238434477294	-19.860937102554416	-14.330742646569542	-15.700511852704201	-15.165923016306555	-20.31673650757587	-13.33843194377127	-17.821051334767024	-16.672857698265357	-18.54996563086382	-13.2779224055249	-9.00436786875944	-8.737689721029135
-24.33253872053036	-15.431984691223493	-18.645128419287737	-17.674311383822328	-17.725598554216464	-8.960974511770662	-9.175351164195092	-22.052093895720883	-15.536305907583447	-11.795599877936494	-16.688919837972772	-13.67999559130434	-15.65071915316811	-23.31733459840401
-21.818944618993783	-18.707957135253295	2.5542520450994934	-7.891657520344185	1.4825864160833204	-5.599312118722861	-7.988823350351346	-9.823567695673344	-8.447004834129642	-2.8228006809583297	-7.6542761065251606	-17.76592787830102	-10.58037088627587	-5.550779136879847
-21.634155475147743	-17.13158625419225	4.676253391979078	-12.037963504470497	7.566514407263943	9.641904423507912	5.010365675595492	-15.931186632077743	-6.521358111565965	3.9529915276295964	3.5954988334241995	4.633996268713345	-3.008845563457945	-15.825449162113372
25.066221657003155	8.035710015766805	40.763530416571406	19.461518392664956	41.57802087371423	28.219095000014438	48.23855393533436	9.297982456314333	25.669795888945536	24.80815286334665	17.043652503178542	27.409234234722177	36.350246883635506	14.990487547633574
37.12407991731906	43.76949404710602	40.00742192257774	25.478792922947633	26.525959672366735	35.972018549407856	49.27161217824123	28.35358700914204	28.075627770247088	35.83568166960338	37.18574769843071	46.4724115247497	42.06610590152643	23.81980399892652
-5.140150832485267	-7.000674869954435	-8.0204854928709	-13.817108146131485	0.06864108883647453	-14.891885795120086	-25.495286679365876	-3.9617423946805026	-4.9281757726262105	-8.283328625727506	-0.7352290085391869	-2.370433247292759	-7.887402377346829	-8.995425889635614
-27.44268918199959	-13.809618842689254	-24.964070288907415	-28.610883914020416	-25.48202125708174	-25.317559846613864	-36.25626195475887	-20.128646207474436	-21.31185142829728	-23.190653686089846	-25.991255933541613	-16.265964278492294	-17.320327364772158	-19.47907306296778
0.22744963423550676	-3.0418746345549543	23.670360968489653	0.23680529809075837	23.56663886486656	5.653858400151698	17.58765282726177	2.284684132650332	17.793748255483926	14.592211402224475	13.67262785544734	-3.0510258138823994	1.1039597173612614	3.478117443356416
20.19553141230914	25.07265497730466	17.750894811668648	2.4538139205176934	8.681631356367348	12.100278725033402	17.175395106216335	16.95562727738188	11.623220562006264	9.94181965944042	7.805631711833728	27.97914005365406	16.786673213177032	1.6681384287585987
18.64744797709732	22.52188978204838	17.179475111550875	14.82014762233146	17.55576833584522	19.1133104308923	20.875209225535784	22.382198635822462	9.945454630805477	4.746081969126314	11.072335048115669	26.353895734183567	9.567651396784168	9.711880220422202
-19.281337602606012	-12.279923680050153	-6.943950328052307	-17.782881058593578	-1.3217285552328395	-13.171145642739749	-11.231594476354735	-22.72631304807544	-14.805230646173744	-13.72168127522721	-23.255576493797623	-10.358188855615685	-12.053840453719856	-19.51273072844338
-11.039503082888112	-0.7292311711860222	-7.890177965710668	-1.9721172124794246	5.7788320401319755	6.331428031784447	10.689601442202093	-5.400458683740191	0.8586841825145182	-5.0376766292900825	0.943055329683648	2.315192454455752	7.364876702650511	-1.751203493077073
-14.850954311364367	-7.110335291511657	-3.845926633753521	-16.20723754150392	2.557874158215972	0.07386437379899344	2.4093604496748005	-17.487311854989873	-13.553450032734961	-1.2936927820092838	-0.2129586533172669	-13.150041832785682	-4.219390624383561	-2.271881789657043
1.3022835387065959	3.28280488496107	-3.801753262113291	3.3322859131768348	4.594696358819645	5.849053012132312	11.832749760600136	1.7853097806984537	-2.394038871032378	3.101069687487194	21.187600801721242	18.67693257255881	4.115232083332289	-13.532309370736387
7.070104128301889	-0.41097595440712914	14.687537705241704	7.327557571635974	12.759538712863868	11.8277918635143	15.86650076440265	6.557787836676494	16.481884153604444	9.567911705786443	5.536360139173507	11.586030362449423	5.675183241082111	7.5716246171346
-8.652890493244415	-3.983087340852759	-16.499299242469615	-10.06133602736286	-16.777829583079754	-9.563591533604432	-23.73538054439062	-5.111104126716158	-4.714914334404994	-19.06585639573655	-5.491756973558187	2.518123425036441	-4.287305437023358	-13.280387370453948
-12.01270199957497	-2.311856575952359	-10.342845030412597	-8.233846244155616	-2.20197500251039	-4.507084552167245	-1.5918156474723975	-5.369877456045317	-9.111059053290946	7.666869304577622	24.490940686365356	5.499998360712938	-4.977612804942487	-1.3563353579052484
-13.612097252564805	-19.307886441546827	-5.005077181317745	-2.8579421486599403	-22.434347283369238	-4.144129111730153	-7.476469700733362	-13.588662519930327	-27.35282400181078	-6.291403652408298	-10.23460735891253	-21.489061951075808	-8.79436526255044	-19.52078799013738
4.830567780575727	25.74374504099274	17.59377628904768	7.778698671407012	-8.036954553193393	-2.756187343504143	6.488097559481561	19.11301831992946	4.940277548429175	-14.815955825308059	10.309822498097976	8.283849473540366	24.71771071835815	4.214998309160814
-18.748031451725833	-13.910461395860384	-18.17465512761601	-14.693148994166917	-24.0130970054116	-8.067121500304829	-14.231126608756771	-16.176868765153685	-31.45219231444801	-9.895297612853	-17.50053614358647	-10.485288882203161	-2.8371000021748767	-17.847972462260344
12.71767468468885	2.025791299181973	2.164061944770889	3.815693444099459	5.899912992007353	8.493920710505064	8.87945182807768	12.143185734967334	-0.7748277095920784	-6.523522731227031	-1.578639130674982	0.029997926906778032	14.126797136007863	2.2014992729127174
-38.00022763592999	1.0369654320092965	-6.374971573627066	-22.390468323500578	-53.943522144638415	1.6956151965380446	0.6436470465696741	-8.237839115339744	-44.06050045558308	-24.047077634506977	-3.937973292276745	-27.0806388126238	-14.27322286530701	-27.434227031116237
7.106732278025142	3.4491467448942665	8.150473214729148	5.674242858879334	16.33346233141694	7.3877342391202685	12.14337609344157	4.92213496041537	-0.2503321960119122	-4.342037992888694	5.169778719241835	14.860952915731815	8.13171834188022	8.453310278012165
-3.485941052531502	4.159770044488895	-2.030777994598862	-9.809158691388332	0.09731850754309365	-1.5074217133420238	-10.799010049570494	-3.07945991900102	-1.6583917969575377	0.7850222644035553	-4.893608609024791	6.499605020670705	2.9782439223914396	-4.529447700906334
-3.8258242474652566	-5.200351948194139	-0.246368966972911	-3.7790835048584674	-6.303334475750578	0.6011509038159675	-3.35713779036327	-4.145119996832366	-4.977553779944753	6.589078428412199	-1.621173571968862	-4.7029821436161034	-8.51337462523819	-7.6094941287509545
11.518557855858985	14.50986545184557	24.173796302847734	17.447861414962645	18.447658136037923	28.524763846373265	50.489304541247506	21.125253888809628	19.594597742074843	21.088788900677987	19.967096548304713	25.21829992354386	11.906781744762077	25.990714345608755
-0.014833205222552043	1.346804285251338	2.668750169707286	-4.7236433349557565	1.3751394047378211	-8.969151255865285	-15.554782859885034	-4.011585554718035	-0.6727821283412082	-10.296502822684216	3.4490169684420273	6.169685662967363	-9.139587199279077	-0.6250191400216487
4.427888084386931	5.472437195956214	7.846064781823771	-3.533885320556729	7.985687868778592	2.4872069080860193	-6.025092862725324	-3.0414414165745063	5.791995213462684	-1.629936634753956	9.891798362319157	7.680066386082616	11.151451926786613	-1.8692483765773564
-1.0706380985437731	-0.7346098044287602	-2.633639293492203	-0.8138233129190688	-1.1422984402434049	-0.7548227896215126	1.3575481398229847	-1.5940885934068114	-2.6220563365688934	2.3522234369756374	1.3270453931383401	2.1004524753395595	2.8284515405837936	-0.09152224841031355
-10.315105693019092	-8.207849817149292	-2.2821272888162505	4.941185529283083	-0.950223456055932	5.672662220867508	15.888313333894517	-0.6642208704925725	1.5773294702659537	1.606527056572826	-10.325997291137574	-4.3898832828060845	3.414487379011045	-5.002018670207108
-5.928334242116952	-0.28821638254572174	-16.877066699695416	-11.509301563113274	-16.39565451326677	-13.661900646031572	-15.405141596421734	-10.679080034174202	-13.247104628981901	-5.5317791463674135	2.9194401180371705	-0.3397000602621034	-2.1971152196407613	-2.202122161465215
-2.0508621838165375	3.113853968469621	1.7356313694879664	1.5244932469974097	-2.0972174818842624	2.7187977568933626	1.328182591253828	2.6206562867402496	-0.22045134140605238	1.640921037097986	4.83484550823961	8.153381479190655	3.2594864239639794	4.653628475252406
-6.629376879415914	-8.078639564556003	7.624364360307539	-6.862881310003122	-12.556370184384527	-6.46413027172532	-4.145324943427213	-9.56069889604069	-9.710891631035949	7.020039320403894	-21.640820674576347	-13.714673842255415	-4.577097386435958	-9.124298878326938
-16.21180829783868	-9.695182070661883	-7.294672072911764	-13.6550901102133	7.900486271300794	-0.42626631151947975	-20.990457278570982	-5.781240859012051	-5.0526001756039225	-0.9054430139670337	7.982826392515002	-11.328825865030815	-13.44863185680059	-14.77890284690418
-5.467337869031726	4.981558343808348	4.7310201030661325	2.792958289523133	0.8128213913763674	5.491079543251343	2.912018501454334	0.4124036558510368	7.699701996245235	15.130362229281241	15.697945664637963	6.8200139960321495	5.7401948269362135	4.08617257773223
-10.16921690010016	-10.971224412556408	-0.5613608265265043	-12.463164382376446	-5.344025971168191	-6.826111705336333	-3.664117295553204	-5.233270566174199	-8.56689877387681	-22.816016730118584	-36.664505849638815	0.5833292363684511	-13.97802946341346	-5.720152779344075
0.32554905534497713	-3.4906227818100137	-8.653264251245739	4.08454848697311	-5.655705013812644	3.7221898924499004	-4.213948745496677	-3.714720377584539	-10.750454443295112	2.987011116677164	8.196684343177335	4.112154165912003	3.7355003742876796	-1.5725270151702053
1.4519679612886496	4.088642346714623	4.114764367211122	-4.584862535622794	-0.17254290560027516	4.387956373278139	4.8214308046527306	6.700839326876057	-5.8850330453131106	1.5968802765992471	20.262479039778057	7.610496500441715	3.4075834488981953	1.9289682535524153
-8.635136472638745	0.7724818330812053	-2.9932516434394323	-8.328030540363587	2.782812358111426	2.2436267327785195	-3.1198821527576435	-5.681169019327593	-3.8649708329697785	-0.5711956209552714	3.4540718879680568	8.280256476819755	4.760498626724816	-5.172957629848608
-3.060726097867023	-1.146857681683249	-9.331758690203802	-5.669106478633756	-2.801905687942375	2.8460741904381757	3.6205671483373045	-6.83419376525314	-3.599039270259233	4.980877118219817	5.955949752361839	11.596592384188883	5.139675366288458	2.92665950703796
10.756803454835971	5.734925735136921	7.814762369596792	7.836524698773326	26.20320556975523	14.271494951437571	14.786810782892978	2.348549488140121	10.346362349747984	14.576167113947237	10.050138923045917	15.177595970523369	23.25696792663912	-0.6660753678995066
-1.488559929664103	-5.075952992100004	12.973783560119942	4.224466610754092	15.974401076595402	18.826185706211813	21.49372539783304	1.1730154141872888	5.319738252336702	8.331521437418534	13.52943374162597	6.060493760822314	15.478142202710547	2.5678190371900156
7.600547516488025	7.0086390149827205	7.919852554692717	0.16115311413650593	14.722025042302521	8.243661331669742	7.298267430655167	3.1321047136972116	6.374886805850923	4.007290700781284	9.663919835030116	13.143019890291932	10.454728552179093	5.582491714277002
-5.305949256658069	0.8346662838642125	0.10184854742260656	3.8184424743456074	-11.76273596609303	-4.729402827120368	-11.366107537777644	0.5600777117537601	-3.375742488961161	3.8753163330555167	-0.7089211850926105	-1.9286810336862363	0.05425085338386085	-1.7341228738265722
-0.6402955059830975	4.307881548835675	10.721047336495632	6.13624939641025	6.104769188359598	9.732394179997176	6.399029789397245	6.826151355270237	8.438339455401993	6.1842293681809855	4.585329347251373	-3.108769151327278	-3.6114231841796114	2.774726736450411
-3.31523470612897	-4.102491667906964	7.040268404109403	-2.946438100030747	2.735206295257513	0.1201341786502551	2.468311265864957	-0.6311488476307583	5.620716763230749	12.379943458169292	9.730045047936235	5.975505477459695	0.007012425708306784	-4.798904295178741
-0.8923367135178165	-1.49688578547515	2.2164855771452245	2.864623042031556	-3.8086777283992945	5.734370251493308	0.08844267588025422	-2.812977652674728	-5.3242574322703495	-2.344269852577693	-0.32943271494436055	-0.1949872747612298	-1.7262330334462095	0.1870949194866778
9.126825177157974	15.837713376187057	7.537195314291729	12.7899292131127	20.790209444424708	18.68134431099264	23.60860607393069	15.057384726285653	9.226823663460124	16.483636937155097	21.278358244439012	40.73605633268662	24.268297514363773	21.13603094904387
-10.945314809568027	-0.6978825505942561	-13.216604115205945	-12.325425391092466	-9.322805355432912	-10.584030935064066	-28.020623667559168	-5.48711709140111	-9.759933972939287	-13.18821540191296	-11.521327760532534	4.183681439032091	-3.2347944153548003	-8.330564159225148
4.86654820802791	1.3907081049884795	7.911819511300895	3.7957407699860135	0.8614310527949586	0.023749713660178532	6.167326353779701	-5.007335336875412	0.7830966666651306	-13.406307770005943	-7.655445603925481	5.760049099088858	-1.276875666505662	2.389724989263526
-7.561395644335306	-4.272878342653159	-1.7615730371169254	-5.048939427320643	6.2212933297104245	6.380100177451709	3.4424266546565905	-1.2668106604225924	-0.9167371245842718	-2.268092447833488	1.9019780743865875	1.4404249859025555	1.1184263652012323	-0.5652424195920565
1.6255348638439417	9.012894456495495	6.433780583015246	9.940145508271948	-6.00052011241515	4.706972975179169	6.810177551141966	8.45871648503749	1.143206324754486	13.845429137092722	0.18806873838056962	3.5987937529098546	8.654447768103342	4.482150543175755
-8.499029885538938	-10.2416851208943	5.402924422343281	-11.885198291038265	4.13159471585227	0.5398519997693811	-6.878011880844956	-7.317303963384344	2.473485654367047	-2.2024590251714526	-3.0459610919269466	-7.371052867617368	-5.653240402359744	-2.9055440800277785
7.297709338055738	12.394691085420456	-4.55986447285233	-2.070344303426439	10.258472218604108	11.48237696594946	9.036498923825002	5.955244886005546	2.2058944185737115	7.253965672693531	10.382796456236335	1.6369178724104256	12.035802974838685	0.994623647775415
-15.175785131251851	0.17262295810548856	-19.63800624279909	-9.73719924165615	-21.638592020033354	-8.72159663076168	-10.40696481402132	-0.6362996971000986	-17.110074441236723	-2.7148122937180807	-8.794794504262448	13.735256045421085	2.3346609933949156	-4.146224778455645
-1.3359209726576917	0.10264048564029916	-1.3446529743203623	-4.713891537260045	-8.199797367661716	-3.225425569434197	-5.496589490003829	-1.8705921469155653	2.633795234425212	-10.163321851530721	-5.406859220216867	-4.089841615106767	-7.019577179491071	-0.18776631511968406
-29.31449558410909	-22.10519866118667	-34.407277944831044	-38.41040339994371	-28.35456715078158	-24.08103727097307	-31.107860933636147	-33.57231169476711	-25.88439840849033	-14.042941566240367	-14.749945201076775	-27.376184922523308	-19.031406709764575	-16.937657532367865
27.239194260987993	32.15136474751104	50.3854673460187	33.640755011631434	35.7040829771925	46.009463683675484	56.921763305928685	39.95540235491779	30.01701838152338	13.836554291361747	53.2986521813652	58.453881611902716	35.45711837352886	35.95009169990165
-7.462380225523453	-2.6714735040652076	-5.998852172753875	-9.82539381027922	5.251191489733077	0.15359496369994788	-3.410906999688532	-6.5220819355201805	-4.848650415209929	-5.127226568865081	6.145333034384348	1.7147698294794098	3.740606191564419	-4.73913862838054
-6.013642565604368	-2.4409980137039082	2.2964978540622236	-6.310384055645866	3.1836426325880494	1.2740434157115155	-0.5204427171910334	-4.942462824433804	3.7188387382910184	0.2307704583988127	3.6569906192180954	-14.187183965840463	-1.014682522404838	-0.9084586607731511
4.711968222861572	5.525430457982352	-3.4386882339729183	-7.6664008058460915	4.2700870377961655	-2.631684634927339	-7.128482001575552	-1.2854444327272827	1.8530015802573392	-3.4618722643728486	-6.381182076516139	6.271455561514199	-2.7846427154692464	7.9454249259578145
1.4897826914733188	-3.0595708497849676	3.7595696946733574	5.400063755817736	14.338182564675007	3.77927760413401	-5.290282077237741	-1.1557607361237854	3.5080140557036703	10.435457172940838	9.305604007556127	6.422651931858077	3.5823080712442907	-2.0447224997738265
-9.313987782248043	-4.563847862791111	-2.0934896151412006	-20.774467730229475	15.844631803745411	0.749510007338807	-1.01550032779274	-14.282263480687387	-3.6680436085133623	0.29955703628571995	1.2989071725650294	4.938037371044688	0.27472764821058904	-0.973299426231695
-18.711517152534746	-6.543851451069603	-22.83808485476888	-10.797687608101509	-18.52864162396115	-15.587006338659956	-20.71838577103923	-16.26331837986919	-11.752900700415369	-13.13089821723953	-12.431386567540567	-7.683070683336129	-12.442941582078051	-10.950563738503147
-2.6216163613338686	-15.25176222979225	1.7334586323823187	-11.836850765097713	18.981713545637014	-6.108343396790176	-5.460077633158507	-8.512300197547358	-12.432803206914977	-24.606377587052425	-2.460888253545285	-23.571581676513905	-9.655814405315237	-4.339052190893498
15.599691144878529	15.869692938323512	8.363864787789197	3.2009303403326888	3.887851478156471	-1.1384120196481171	3.1792438226690263	8.255230357878167	9.736957330832022	4.990173092300708	1.8387792076406348	28.275734406920296	12.467506115676903	20.82520178749634
1.9874939606804487	4.576038074144808	17.871076004332796	6.78994858812618	2.0500543738757946	-4.594383825479986	-9.333629900994532	4.1927892805104126	12.424720090915603	1.6409799782761008	0.5730680232190988	10.932105599174315	-2.7478618727397217	-14.311170750095565
6.645984174915548	14.615839143960113	-12.07540498894334	1.0598182361798167	-6.839775269871673	17.194638017162344	-2.2379528175927557	9.890525397497601	1.5668802232050143	4.2683206158158224	29.66263255341657	14.083287366777036	-4.284431559105988	7.513978233844944
-0.47442882922451296	-1.4622072408775197	4.803250661885655	0.10613042205121129	0.5977721487124871	5.4878454804216945	3.654955044192669	-0.8850367630534139	-2.5356608477826645	-0.08457291346411644	-6.727694653795252	0.7410974148540534	3.229835757907921	2.6242499819030973
-10.877425372498461	-3.0816084855099097	-13.569610488757291	-5.20226563780092	0.5125482080355757	0.06750192016367444	-0.4212594731941416	-2.617875201153804	-2.7817740170000307	7.104424174169716	7.252074308486256	4.682795349559332	2.0568883838023435	-3.142204041599532
-14.399518514382747	-6.159969081014243	-15.17211599645579	-16.457028091995806	4.810266623113431	0.21945144394714572	-16.333462729085404	-10.883608991145227	-1.4757960160346228	4.3781786976322685	11.01630099147278	4.940291817635883	-0.36068712619944016	-10.39173178583864
-15.831934794723427	-7.118456152173199	-4.797424298007438	-17.233995667483196	-9.642566061559512	0.8592802263817518	4.6582412289328525	-5.485099962737322	-12.434625506690594	-17.445242286981976	-5.429344171741964	-5.463151933562275	0.5027126392914578	-4.479187360008699
-1.8402493607179788	-0.14913034368390668	-6.998008420994892	-0.2698369285589093	-0.660572347045981	-0.43852941629828934	-2.6897773464634	-1.0563689025159142	-1.845537213386208	3.457863324489452	4.376751340287025	0.3499783993608435	6.383958269149699	-3.6393852985064625
3.6396053565484445	4.75364720486477	8.609450373362614	6.460955659703881	5.56805934168739	2.4892854231958443	-5.93964899243023	0.19698091237449164	4.541283472476051	11.49165771594886	-1.6160562413304906	0.22765586416355907	-2.6522965265204013	2.7584766101177265
-16.373624088160906	-12.120450357222728	-0.8820656034562381	-11.795059571260639	-0.3763700767651495	-9.415439926721163	-10.930305867746625	-13.682935302018718	-4.911508356144239	-2.603652916955203	-2.0057789456799013	-4.273623414930225	-7.311441316630261	-12.884281638924687
1.5265201366088657	2.29677608425037	4.195711730305932	8.523970388572145	3.813330578685638	11.773736093359307	24.933869409377063	6.0633516274790065	4.0554130663324965	4.442542735671934	5.318929259502321	8.695605234015801	3.795780642847914	2.4213320032656838
-5.76931841210464	1.5062681690901716	-4.4472432999249865	10.273043062372475	-16.743912962746904	10.80703617724904	16.634639357251114	0.7763857430011877	-6.397520445684161	2.3519600990856375	-1.1938213588084792	-8.712439802533508	-2.7219493397691905	-8.177124677605988
-3.6496294923602446	-15.018989442082418	6.23075754662802	21.189142042859636	9.504552118832015	9.632046112041346	2.2159031236531437	0.023838754687254073	-8.257764849443477	-12.511462891713222	7.549159853050006	9.933011048999234	-0.6521469751935498	-6.147843500415377
2.7294232514131225	5.511267181137365	0.4468732284343196	-2.628371782622655	4.3054821294927335	0.3158325693634743	5.39692156155703	-1.864320925361453	3.377027656196775	1.7857112861431397	3.0367619384998275	7.301258466140573	3.5128580010865926	-0.16982076377974423
-15.498539966122847	-14.616325933299617	-6.985620790127249	-12.603802832773807	-12.948729159083824	-8.096139473263637	-14.81147151337775	-8.54420596695955	-5.7921295113568965	-7.284888788047306	-1.4312204271750713	-9.890244593586587	1.4187079183227245	-2.640689110112547
4.563172694916273	11.373338260851343	5.146521919981433	6.717492533157753	-6.758535453879506	-6.1661825794148415	-7.938886366609696	6.015640472127199	1.9577183479398927	3.3318943981641174	-10.294584773792218	21.689488543674877	8.313660432463086	16.97215199328245
0.1445068511311705	4.430647339786137	37.203901955017784	24.331135020448674	10.350516846919465	7.624391507468744	18.92521885800149	15.486995966537169	8.324986053309209	21.790551088802406	3.12539558683696	11.38713576453193	22.735675769388926	-11.29481671418511
[truncated: 2,648 more rows]
