# Supplementary material for: Nonergodicity and Simpson’s paradox in neurocognitive dynamics of cognitive control
Source: Nat Commun. 2026 Apr 27;17:3494. doi: 10.1038/s41467-026-71404-0 (PMC13121725; doi:10.1038/s41467-026-71404-0)
Supplement: Supplementary file 4 — Source Data [file 41467_2026_71404_MOESM4_ESM.zip › Source_data/SI_Fig2/ts_ssrt_s.csv]

AntSalience	PostSalience	lFPN	rFPN	DMN	RSC/PHG	Precuneus	Visuospatial	Language	VisualAssoc	Visual	Auditory	Sensorimotor	BasalGanglia
10.982682606481951	12.731319000752785	14.98104330324697	4.272494026879051	-9.728770911910104	8.099172655605875	10.489105442278625	15.360474859476113	19.583778503545837	27.629306328770618	19.904538369118345	13.18538321761209	7.56109098062493	15.732395060628273
26.916177433461616	20.14864782258564	5.364515905337679	12.191597696783463	-28.227908435387473	33.888848965351876	23.14810403171902	31.06050129537325	2.530603922375167	1.5796993171916913	23.729339087538904	22.983262930848927	20.613451467241376	-3.0451700883020614
-21.567556839617218	-0.539275473569718	-17.56107107907287	-17.55417797402182	-16.509762176458718	-11.834464312163703	-13.085407010170202	-19.721743892682575	3.2940897240286264	-33.71443137372566	-4.9991025018679665	-25.32948046782435	-15.001621781041191	-14.765389177250237
24.616788828040217	15.523960861651354	3.1427593774507177	0.9982202352842504	7.150225401555809	4.305123373641514	19.94137659108859	6.576055577211673	10.122215382594003	14.547311709371044	21.806025024583704	25.055699770909346	32.729752298261715	13.12274251635327
15.554534668660105	18.91957734131591	11.142561122592738	19.047770349301388	19.88508753254445	26.693359637329774	43.07714618878847	20.371535262587383	15.402304715617031	11.904124444224733	21.446111745298243	42.59787407689336	30.355322295575103	3.1130179288580306
-28.922213952526818	-23.546691259160713	-18.81546472527605	-29.275979744697203	-35.29115940559468	-25.83402669508308	-22.741833438247237	-22.398077416465544	-44.17991904115651	-19.858641888789943	-48.29932343722285	-11.911822454595269	-16.092870821946477	-18.56088468055881
10.113363908416266	-2.4065990490974536	-3.43524824266421	2.570383252512046	3.485022423522569	25.421851860317577	41.85307216409705	-3.9492776706263477	-10.983505381978354	-3.0049810603610467	20.04741113251178	6.191418635653785	11.02795056151601	-5.845406032969067
31.629434044940677	26.738954252989025	38.7155303891817	42.715738653146026	40.82876156293469	39.2620251858899	54.008018484859356	25.381223391240336	32.251137433897405	19.08103922320819	30.064303681617833	22.651675825662092	22.366640187043483	27.057881813358787
-7.801778042826703	-7.994081760725522	-7.386513000487156	-9.45629922728166	1.0336747755766864	-2.603236333544215	-20.1364913892707	2.3388512099028573	9.352211979104517	-1.9273372196913114	1.334628739898226	-6.715360574242209	-7.270894703594376	-1.8699531667928266
-24.195546118781266	-28.7790720259421	-30.15874473211523	-32.38878101175528	-36.150309066638556	-13.811667357057717	-16.60543561042277	-21.273198295503782	-42.50999061512401	-24.64359637233108	-13.400908922072666	-42.58140573269235	-23.10297790306001	-40.86608643520569
0.8517866265702562	-2.4158332250182135	3.241196597050573	8.361292189740098	2.3309331189035714	9.937907701005566	28.928497303238462	4.560592933436513	4.547353363008299	9.5529507906706	34.06838536770645	9.106588087554417	13.272495213977908	-3.5753965805023427
-8.63353208824903	-2.234616903703939	-2.839506248915194	-17.297632448303162	2.6876385285888755	-5.865652670198729	4.824601662946004	-11.812323820141144	-6.380399651278436	-14.74988105747072	1.0981680168209829	-1.7023997023315154	-11.175177968918616	-9.93404764092275
-7.946436618045791	-6.006793710720177	1.5771073884585631	5.2708607469487	-2.387461451628621	4.419248870554345	13.170814298203863	-3.5382625148255644	-0.5839261162815476	-8.108733351922893	7.088306245560216	-9.038733051829256	8.326549862674048	-16.965556126956912
-9.399497311613972	-17.06935241321458	-5.704876988533609	0.3019461563646937	-10.720533681756404	-7.412269469217677	-12.96664916011483	-7.971636871349241	-24.502752462952248	-4.529908795570697	-11.441962222747295	-5.564879417775697	-7.913781433736571	-32.26492410221276
-5.973935515847967	-6.181586584964149	0.33821856037333803	-26.708494442632563	2.750068720433361	-15.665088268643231	-14.433521639003212	-13.811610531901302	5.596310732918299	-16.415471703425933	-11.255622189537888	-6.016469411791665	-6.687087140136167	-16.61214178921899
7.587100895153494	7.626921141944809	14.421616991833641	7.794865471967271	2.3576580236593427	8.143602032826175	10.080852830690924	15.716112277942543	8.96641830991213	17.31441198365986	28.723455795659365	-7.293839264210446	6.122471413923598	-2.7948356743776035
13.540925256388723	20.13660454919912	19.339481962423292	33.37445893836359	8.871545132877236	27.96765504230737	31.8343598012333	22.25573632013531	28.249205998686833	25.666954575387255	21.44454081048349	21.642369582172346	27.785378486628737	4.238602816535914
12.227517319838068	-7.187013380153148	23.30449215941775	25.030229587538564	16.963672376832704	29.45945414474258	79.82946044497783	15.637000694759033	12.005164464817264	-12.378072487978478	8.23388256896586	2.8908878624011605	9.344227513990583	-11.557087447966252
-1.4676021871275227	-7.544977154041095	37.58647417693948	3.3354247912961354	22.93222235507126	-10.7451348672695	-5.6893755681626565	-13.514155252563176	14.842659477751635	-13.304730104620681	-19.121307234401183	4.6249190407773835	-1.9992419957891625	0.3240313064645336
2.9624672468980644	1.296860265305189	-9.4335644184574	3.365143326350667	-5.971290055061177	-0.9551901615169557	-7.313571513209375	6.483674041899195	2.42528175042258	1.5757692452069039	-4.201304555655624	2.449431235095282	0.3233881163332811	-8.464114601800553
2.776709896322963	5.74696160765169	8.460068139978425	5.511338340490777	-13.521984247048866	-1.9139109755580892	3.9773294289034458	5.240489975347239	4.204675685603121	-3.7041088960424364	4.464645771080893	-7.563086170734053	-10.537672647722154	10.406707298264605
9.81459153472214	16.384870592991554	10.98736668484207	22.347206790387503	0.9087950924068905	13.568745598044211	16.19809608642287	15.310649582303194	14.367065181536129	0.11262715167387574	27.62310898282004	18.768110925072033	7.275243247409203	9.42387217967425
-33.12312468038295	-22.140202863797153	-30.773924692719433	-39.65135612761119	-20.316348524008983	-23.683323116303523	-31.70607775599272	-29.678239375445152	-23.95604274393537	-23.573651446613567	-26.082042214232885	-43.30789084130574	-12.900416580640664	-26.602014034390567
-9.099597759527331	-4.2326656851480084	-0.9871624188154007	-16.98013250293299	4.974531231598669	-2.001115717328778	4.950922081009755	-13.578942534973693	-4.031974348321577	-28.211860064476532	-2.0033202517174615	-2.4063239117468997	4.945703483605083	-2.860466492544384
-1.3191569306645594	9.474131529073336	-9.087029027271209	-4.827325620730792	16.61361107540311	10.086401508947862	4.0036545333109	5.171636565869444	-7.682137623502105	0.2904517615042902	20.66528899353427	10.111250784972647	14.713121690216006	3.1184715971967645
63.34170986625217	38.33346172784279	41.7559024712354	37.9630034612134	52.818755356928186	52.69853641635828	75.38764084953903	38.50546478134395	38.1404150131819	88.03025692254998	64.97176049085905	56.10411030263313	54.553102816389476	25.980050696793864
14.908664656479989	26.73592715938112	19.09750658192173	32.06344876890752	21.87692024597183	36.65829106756222	40.60783723714727	26.83082495005869	11.203575621270872	21.901732239159298	15.170183276088876	25.433529203010636	18.691841812605137	14.876869901304655
-39.57497227298419	-26.128227121985663	-44.2846418734517	-44.23105157302555	-25.45215022126888	-46.51404484137594	-47.03720085254496	-31.66060535111578	-29.12586527292649	-69.36606818840144	-20.26674895415532	-12.961310003767197	-9.208400108435104	-16.19581202709427
-10.496920030775634	-19.389397739479964	-23.104500916530764	-24.220846388659375	-8.607683875677123	-10.67883003662437	-6.230891876966784	-14.590367716652986	-8.302868363808527	0.3049109257802395	2.855169233543138	-7.442814826137689	-2.620591235992466	-0.8598332221639651
-28.07583386229991	-24.578038434344744	-3.662106561337352	-13.684678095962102	1.5987488814078556	-16.07318335439378	-18.92097202942294	-19.326462670275877	-14.20991585413334	-41.804713087713885	-46.0604643421133	-34.379443835310184	-18.56428330340882	-26.550885732083234
-16.59329682810804	-4.168077477444852	-16.79367402304404	0.6090080822265063	-27.60411097931305	-13.563363361508914	-11.628933156583686	-10.286384420949972	-25.098763991538156	-24.227613813484933	-12.546919893964462	-18.941349774842138	-10.422484711274313	-9.632359449060983
9.307689948576238	14.511992567475502	16.783640871780744	11.956395896760222	5.170022890937311	7.135619714751465	15.775065860321194	14.858323978891073	20.705219858215695	-17.388843392313934	13.362498250989546	9.196291272663894	6.3577428642754645	29.105472816436816
31.162896923714275	13.444094065851209	24.523013435912386	33.474933341219625	-9.843479419194594	17.490070879692134	39.56724368838626	43.01251657251723	0.5709812373683611	-5.961951985536143	0.08041036656105727	9.227419828516705	30.592624749793483	10.500141401954572
9.767137876753901	18.946345080120008	-18.85341339325625	-8.247768710427763	-10.899361607598575	2.363254594441441	13.964041308965603	13.938457686403503	-9.495671710291667	6.4812810551082825	4.531210396927185	43.38348761529062	35.126361856646966	7.626946102503614
14.756814305283706	10.71915055669025	5.473769814298195	1.9406387945864476	-3.678808054126653	2.7602580065935447	-14.537276003603345	9.053162915733184	13.416793167986494	-6.959478427384945	2.857245341629375	16.11546510553289	10.76728514596655	5.053935837309628
-12.482480667329426	-11.570174765955185	9.931257304571673	-2.70486581002928	5.771045226669316	-3.8778191609463883	7.623378536981165	-8.220263551160894	-7.256460031879981	1.0194520845545485	-14.017336979268226	-17.064915595728234	-5.831204064632883	-14.199239795632796
-6.789923602420223	0.5587503232176085	-1.6230319214901416	-3.8956574727083852	-10.121497621910043	2.517276615611505	-15.357080813592994	5.686098882161377	-2.817222481707514	2.5592047609557467	-2.968850808796808	5.531735473992625	-7.690169340484744	-6.469471808369704
27.079054288289363	28.982550252872464	1.6176573702784665	23.338332039849377	7.229151959220228	12.84779867398173	15.052273160450822	26.23540800263635	10.857759250633157	12.98139692736262	30.444535218820967	28.257273950259574	29.647942484233102	20.671645300981233
18.39505468635381	19.27019613136111	12.649654901800515	15.946433644096707	6.5758557176255295	28.31900141214312	46.503343446954524	19.39058860446015	8.154479810728025	16.07976288316993	32.92182223777744	15.807423432319071	9.306577401406404	14.691638965264508
0.3745817704806658	-5.178537943266292	-17.800216376388324	-38.25357756811394	-3.5096646680312236	-3.4880622082564376	-11.542820339114769	-21.149960334943245	-8.03085995950824	-2.798940684449508	-25.0762489773942	16.185201892425713	8.494561876489724	-7.791983397426856
2.5956254773644662	-11.306575539175514	-6.02643247870742	-4.362769549897643	2.059104566838807	-7.008471233445892	-17.569757119565832	-13.242699985712962	-15.142218120727808	-28.721846005079975	-8.359649937147738	-16.793365715007532	-11.437607422099795	-0.8776805593307516
4.478275187455861	16.85925294926893	11.379419537499214	4.368551719187326	-0.09797932258711962	4.630389471623464	-2.4345372804193657	15.906152112319614	1.4700973502314247	-0.8323297126787468	4.40059004591373	-12.573369715342498	12.001048281721191	1.2423579891153251
4.3928204318273005	9.908579205343434	11.04308461083154	0.5477495025365892	6.754559585430579	5.806211458890768	-8.684645190780822	11.466909418233598	5.102756969621962	3.5898647753527926	-0.1894659121513201	8.401962547723839	4.255654676488619	8.033972270464362
-16.399286915173366	-2.1031486506385115	-16.663964021999032	-18.100306381564874	-20.327315594506757	-19.80111854836338	-27.49838414380089	-11.561769078708444	-14.705760607223919	-24.336633207605253	1.607790067463629	-9.578435122097162	-10.613572091002023	-10.10994604065214
-55.951625172042895	-42.73551646739274	-51.603788060478585	-47.49301952751952	-62.02181584114823	-51.84997913666836	-52.12062164571535	-55.871858751812304	-49.14181076871325	-39.78782636778588	-38.65674489632681	-68.53249719711525	-57.95504131255069	-49.467844773094185
-56.92494315218152	-28.422157001666104	-58.35937639972594	-54.89583763105093	-42.995261694473896	-44.7582427536741	-49.67106382105877	-42.76520171762624	-42.26039844218712	-47.803682631696944	-24.254148342375306	-15.58140731390923	-20.813581835635894	-27.180761403211214
-17.66875759054076	-23.245514826060965	-24.099572679134035	-29.933055515786418	-23.452870764114426	-10.17862011913779	-12.431858638618007	-28.486497938066574	-31.93924264136784	-6.674786364755083	-13.191617198334106	-29.837962634406914	-6.745043488996241	-33.01052265911453
-5.162392992420545	-0.5654218772966528	-15.095333340825277	-6.434305193735244	-13.140815971133062	-23.541889165753453	-27.679415894064647	-1.291108987995889	-16.030600369177954	-0.6472701977447153	-7.366565868274831	-4.40071200210401	-13.225789512805637	-12.904904025015277
16.68515697060634	4.629214982727821	15.486825185204188	18.717434609520076	23.61454761479857	33.24145164430202	33.66290028323865	13.997083828282042	13.492627853869152	24.524007628422773	35.08127823874668	5.9339467268690225	-6.784154787872267	15.028046165910553
5.90195351944028	3.686074471112931	-4.714056411724563	7.832110620540704	13.203027579767419	4.338956303951069	10.452286778997738	-3.5758466373957463	-0.6037555025518659	-13.368595040513243	-7.3633309901286	6.955230241183326	2.613596936563882	-4.727641020352743
-16.371516874131647	-15.085455423957859	-1.1555850724095962	-5.759659088699745	2.708957868062099	2.9851517485935055	6.2538974270113075	-3.957348715235832	-2.201068727575922	-1.5020024173951385	-3.9436266574798724	-11.225211733188033	3.1244214379724693	-10.40079774030459
35.873943918582555	20.191472407472514	32.479667904999786	39.650139624682495	46.287012382634536	31.82376308157872	44.09365173427217	18.83769799504578	38.55050833882537	25.612459937629755	25.147083959536822	44.830994834428274	38.9293486788425	24.25896928827391
6.494726732557719	6.926947967357093	5.276640392531707	8.236414213125313	6.5352249547458365	0.6023233973249394	-3.7579684817518446	1.1878768463165899	8.440403780031717	24.50259915292665	13.97041961649675	-0.1619048362036829	5.169671715467605	1.9373016826876701
-35.889931642107626	-15.091274082777788	-25.502083322740365	-27.604771472227007	-26.92055342115354	-22.735121986434432	-17.70172013550352	-25.08801172032984	-24.364337788224127	14.982526905200116	-8.636428685453206	-27.236854582633697	-20.343227467865624	-26.634831399828858
8.746324245192087	5.031913035999129	-15.965189555726177	-17.79209017462012	31.924201982105707	-7.162653548652399	-14.432718504616032	-9.885372235163791	1.3606921252025408	-0.7541274578874724	56.978772470303696	17.943689376067912	34.89800331189273	7.897364970984124
-20.740662328305547	-10.593144957479849	-0.5412945471557714	-16.544405594931288	15.78623479614663	-16.56156344060309	-15.291757838251161	-14.77883270744061	16.50725065828105	-34.290379991874765	6.266966747771673	-0.13681849246611644	-19.283064529031268	-22.243211888545975
-0.5438307136546856	-3.07961189583144	-23.474462999181945	3.083587301735073	-37.80327529761647	-26.574532425302866	-42.94198153809908	7.629284765680605	-12.459890559301408	-8.218952414443779	-21.53898617731212	-15.861362080119935	-8.83732068397858	6.393956398466675
-12.111889112971365	-9.55843402096361	-0.11870981147419034	2.0956693022883472	-6.472303560857724	12.59528854724694	28.746651423168117	-6.338090234200348	4.710100238186988	44.6119269307919	2.2082789810165036	-18.79231153230132	-9.626307872799986	-2.296381818615055
-43.918616522278654	-42.13705655576255	-52.23624732564839	-35.43490511450105	-69.30109950093421	-49.831831542689336	-25.883240482705705	-49.53792369451423	-58.65536644875937	-15.863507330999743	-29.347519587670195	-43.865899107911815	-40.80042597273827	-30.100633469067475
-28.825405253392166	-35.92886274338163	-36.159250901492484	-32.50215530143665	-11.211550773798058	-57.93443486041047	-58.19743320531804	-25.56687940149598	-33.89499306697521	-45.427244895595024	-29.88511189913663	-33.12448388887998	-42.011014704596434	-14.191742996029898
-35.254040828695366	-15.504728838145061	-17.088214196945614	-9.554916457910847	-18.91620835108968	-18.968613883553196	-26.89223245770776	-5.847168061138633	-7.8240425447472495	-10.551746597846467	-3.4205617211142405	-16.008297551666214	-19.771324919204993	-8.381943894082763
36.45879986664284	18.872337651863912	30.456505889489712	24.214452771321195	29.218725230552803	11.522419859732643	17.044343096503002	15.110806221376219	14.516697824408622	-10.40757510667955	10.17761351027757	13.471517158099644	17.34335290736743	17.692662822704918
2.983246998429237	-1.9291746965178695	1.9019022032350343	-0.519341206429687	23.24610513925724	-2.99928164828895	4.064069604249394	-11.624493401836759	9.317475635064511	7.265525340671265	-9.822808122238843	14.76832138515474	6.832925274605241	-5.577749045500232
-5.139703987630119	-9.30000634378542	-14.572521646528113	-27.059755350352418	-14.132474296892063	-27.83463111621096	-39.489642062702025	-12.114326259580407	-20.786369418588386	-28.145852759345967	-15.936087983295293	-19.692792360607786	-17.347586590273487	3.0221059159509807
18.062388847249423	10.049076812396176	34.047422895759425	-4.179367368016347	39.699055687463265	3.5950668404010013	24.82196761092224	-5.857345202152269	15.273570890594627	16.503639118499567	18.47962505812658	18.14655530389416	26.69795087003545	1.8695316454276505
16.660054760470388	-9.493900745062339	-4.577865599292421	-14.489488188575178	15.723768792785357	-4.040378564681381	-5.396716094014358	-13.642334718896034	-8.79115356247312	12.93202977095656	-3.078585470534336	-4.864954527506032	-5.29949061311921	-4.381487037870534
-2.18571670165417	10.241796853973216	-4.195994499131986	9.871810049541052	2.633717923815408	6.657336178216292	0.4319837572870098	-0.62953175217663	-2.2472714341002167	3.1213374285391398	6.969710056215343	-1.3669753836643919	0.9400784041218335	11.559896736835471
-5.420589642734136	-5.571787164494492	-14.488143356967159	-16.816996670411896	-15.757582760514953	-12.926850836524153	-18.443375936504932	-7.834630528639903	-11.764542040073033	-12.359645680185517	-1.1166808998652478	0.08477960715471554	-19.13378452727253	-9.361431838367537
-12.626912078655398	-4.853567906758971	-17.196816645325306	-25.96932098721559	-21.294012811117547	-21.399954092346206	-15.557013981141186	-17.530449338121322	-24.813037610306353	-21.22452673295791	-18.862159669952	-12.76759132596311	-3.8611281921261518	-27.159478199718496
-43.0193145849634	-8.969213207099871	-14.769572097816509	-24.213497212483777	-23.512085009798223	-14.534250118842504	-18.974602912219474	-16.884495013352304	-0.2778242203055383	-14.728600395233583	-1.0156001472667988	-22.55019555563541	-14.332180031558694	-38.875395895951726
2.172067980287416	18.959015540117587	-9.427938853621301	9.952180261572595	-16.909329120804497	-20.86052831661793	-30.84048297447165	-10.20412771344116	1.6365062480108095	4.877142314357318	-10.55074579455953	12.166475197961102	-10.215277386567452	-7.03927230742979
32.2561347684803	18.16733974909983	7.9720301810179715	8.60507746455636	24.623002859503732	1.6303902225798554	5.158910373553745	9.230109075196383	13.803070526525147	18.1012723626968	32.1878941141963	28.67262744088519	0.5219244982426994	31.952880534688926
3.41341436020226	0.4973576753751338	-8.359849030063517	-8.167994352441807	-2.3439604462596755	-17.10252408350976	-32.568745192062856	0.41482652202744025	0.6094699955884904	3.21741497384223	6.243895830457656	6.494253041485859	-3.252033055937934	5.896956294439304
5.4223376969927	18.29498715720302	2.0867976959412013	6.675293158281314	24.88943602885497	11.36120758374579	39.159072618215056	8.786472893246597	12.733959749059355	4.372419597175906	29.553497191587674	20.716853754592595	12.055493821573549	0.6743437342906016
32.69694992616446	26.293682246883904	10.648133831736583	21.046049765126128	6.406966414274825	14.696810408528032	25.450615677343606	23.995565166270687	12.9134908317597	16.542661689962156	40.33735804038574	21.417954605810337	9.219117576115702	13.56571826355464
-5.585321770618906	14.323138790064698	-9.361047395972607	-9.355859022325982	10.864391239255008	-1.40395438363526	-14.09074177316315	9.862309001702982	6.6186144445350905	14.560090161901643	20.55459631573657	8.202057898566078	21.14469004244616	-3.1033127367170454
82.6951614080256	31.291415607892027	48.56006949617074	45.07831863872834	50.922748658854296	51.95086578603656	55.667374243487664	45.710731845916655	26.228711048814677	22.612342799462013	35.38166858681907	30.505720314711983	42.55377583820821	54.10784078291632
-19.247637145617325	-29.605273102937254	-13.802823605880725	-12.089171812704501	-40.96780004610832	-26.26936439233629	-13.669256643273888	-22.55117898222279	-24.003160528241676	-16.356962074435405	-27.870331042560398	-48.85648184081969	-22.172167890961042	-45.91210808502421
-0.46811318228683035	-13.06560935345866	24.54201856404023	12.615185656883835	23.108541414390405	10.840064214023904	20.820217702762587	2.0980211612804798	18.91422988038652	2.5000584023475567	7.96125951840107	0.00810495109925806	1.0155368900800652	4.47974732800957
-3.958873389925861	-4.9617983963761585	-13.164154616229123	-8.44905094026953	-10.49481159135686	-22.96489681889117	-20.894695666282335	-14.359781515813221	-15.909702175188349	-12.945021894136312	-9.169849769776523	-19.4192930672752	-17.05209246160251	-7.049100921318237
28.600143598687602	10.529449729486739	33.31448037807527	37.73743407819759	19.550638525782272	38.71911572649392	73.1269149468068	34.509487858960185	27.324133990410406	35.22313729685465	54.89955722649411	38.00929049059292	22.89379899576171	8.265318758298625
-36.83503605620238	-20.90705920921867	-50.85297003610851	-40.73130295888722	-16.4195707029023	-26.696156036025275	-39.00415041084873	-35.097035963548535	-31.391892897401657	-15.215048682768428	-11.105794604541696	-12.590502676449315	-9.29991361514129	-16.464537495572603
-41.65014429326992	-42.49476941316478	-27.79493986185634	-43.37668512794134	-20.867599336094322	-25.273496971719926	-34.312648316142514	-51.469507630846806	-44.27442513971771	-52.57414368555168	-26.28676494553087	-54.11723080325838	-54.17244837817147	-39.89534922205061
15.907954970549204	13.633715638161066	7.718834318988855	13.308343072596772	11.798780527420938	1.2703221914097647	21.84493760331536	4.722539541976494	7.938704702146468	4.542834397156176	30.42962187048145	16.283633223779653	6.215856357319451	19.478020476630796
8.522365197075699	-2.1254537914052216	-4.140725961426274	-20.246276487995736	-13.32029147927283	6.278603300715925	-10.198175296743923	0.5660598394261988	-8.632028713919425	-21.031049434204213	10.260524592212843	6.232503669076574	-0.9030627254151392	-22.205330438882527
1.900707614760176	9.57636597220491	-5.63732805582787	-7.853897114529803	4.834321137000835	6.151385723921642	9.737504964713926	5.162331949872999	-2.5299573843564076	-4.919397194159251	28.562057360708668	14.055092412634838	25.73684068033591	-5.621401921836799
4.827710306141371	0.6520236656428195	-1.1503861713378243	1.5023799986618105	-22.485944676823518	3.706107218006314	6.9631360551898105	1.5467143832522878	-7.0823113346548	-8.779285595397697	-11.46431118784735	-10.235465925897122	-4.04390601148527	-3.598284205740191
6.655344075201192	13.904032314059243	-7.618358980054909	6.011089058357902	-21.626838875771845	-9.707542455799642	1.1237033487187749	6.758286896877366	-0.4462685565882168	-12.609455229993468	-14.411329161627764	-5.766249608517428	-2.2683248540234313	-0.26277710001044574
9.200893402585386	8.963366864291512	0.8751719663619413	11.832324429326345	0.5956339124942894	-2.3039743528998597	6.157872286374767	5.631953298425119	1.659842648112052	-4.865011963585713	-1.0362794796796588	-9.565657451048766	9.584772217657619	4.568538689099521
33.85676339768552	26.024444224735753	6.320157907290808	4.5486629421798614	-1.641990542069192	7.21280919907909	11.23751176820878	20.439257339430032	16.319313081001408	12.714857426415076	34.606425433675945	50.05088029393624	20.04888439166304	19.22605997680949
-9.54080976524763	-7.507037911400661	-15.799891487244738	-8.86417354811742	-14.608771672853344	-9.74215883063434	-8.878498175933942	-4.567689094111629	-11.130350410902247	-18.13140592393923	-17.224645045398617	-6.034009339005999	-6.011609772639125	-28.48694057309221
20.826069209283812	9.837557013105489	29.968555840215167	20.83493582986738	20.807334722570246	14.735547557611865	30.396346836362692	11.504064677592877	16.600727645385582	-4.0715744445240105	13.542306301020115	-2.88685884213181	8.682318043468698	17.27672949446066
24.06890968061025	15.045628209346104	34.687049446649816	39.27183636934197	18.115687097376227	25.557147224479795	30.888791215586433	19.73650004239299	18.921873188965606	18.482435777964067	11.361570201468803	3.594285903711927	0.41323970125752685	0.56276112070688
38.083972167482436	34.14421074743543	37.97746734382336	37.34646543139523	12.257538162498632	54.4399649299343	64.84638612475888	50.094995002910544	25.073362649731685	26.5181865179158	55.952993721527676	21.091361265794205	38.818676997426024	20.417787725987047
8.271587925112906	14.179996777034638	4.170755716917292	4.473411095155607	-14.450230602134079	1.5738302602247038	16.517354489563196	10.990057333397834	-4.460632929995086	-8.90469435707098	-13.335534009018408	0.12749413867141599	2.194665260863563	3.247794761332172
-0.09799103849880471	-26.397733484092253	-17.14790402179298	-21.997227250290468	-4.875295872074025	-0.40341777482531377	-22.206477919436484	-5.81748057246319	-26.59758470516434	-15.317820206783164	-22.227256612924304	-12.173032390343025	-13.476892999363459	-0.9063202575662078
-5.1238366044828405	-0.38736884621493767	-1.589863265931848	-7.621150067560533	1.5641599758637272	-4.115600695776465	-8.983570517742864	5.57992904573056	-2.0014617056269994	-12.156209394307245	0.6284902319452282	-3.4170396107623593	-3.227934729262086	7.538212827103527
4.9197223268317725	-10.808164653699542	-7.93552230386809	-4.099899115680936	-10.916995009426655	-0.4734957587255883	15.064789177843068	-5.986216161583156	-9.327149634351056	-6.212869376722765	-22.88023432102598	1.3774284387621798	0.04167373949993536	-3.880925158570326
-3.2599321619181563	-8.049214715702234	-0.9934971202461973	-0.31848265629486816	-16.081072027594818	-9.841572561765291	-11.22557946019545	4.858181012878708	-5.772306543986462	-0.5418275763189874	-14.779737867503163	-3.2088000126228047	-16.34380316792699	-5.9408267248075735
-46.16403962744719	-19.92547424426755	-48.047283464759346	-72.31942044182573	-39.54444044983036	-50.97188619152187	-57.225532551440516	-31.599050021956415	-29.580589187227847	-31.652297003977054	-31.907797469281096	-42.16033431096554	-48.59374298881311	-39.24938125133159
9.439428771957179	9.654416970591535	16.030592148458258	20.658848141912916	22.931947061125175	12.96087526417692	37.17838582104076	14.501447631670016	24.362739258625783	1.7970366158554305	-0.748916235419058	-0.6099667169519852	15.021313463213774	13.466672043860008
22.572219390867932	11.005745548588338	7.14834854603342	11.793351442114151	-5.974195655102961	6.718332735821054	27.286695607047914	14.646272144416555	-13.158328145423706	-4.349638593088488	-6.250959386819478	2.9141127517200185	-4.1960338808860635	-9.015171932015662
-35.6953257227957	-29.122732847583016	-22.123319045512943	-22.325718730030264	-48.567861060213666	-23.410650842246987	-32.43748056101113	-17.549806778092915	-32.18621049087531	-39.793951934187604	-43.53034384655862	-45.75652504895944	-35.287912414984895	-43.03602174259799
-27.371156017538333	-14.073331251725055	-19.522714576599192	-19.53017755943272	-23.31615806303064	-10.804649174910718	-13.996481329685174	-17.675692041668135	-17.882176186123406	-24.890610338641565	-32.302692288983785	-27.75749900404325	-19.998386639412193	-21.304851763424004
-2.190648080061463	3.91405975123257	19.090017485698503	11.065826190350434	20.8231659751473	8.312637661033158	-0.1108725290729058	3.7066184122155796	13.690551481785597	-7.519220075431001	9.377164240317967	1.8694770266463674	3.879918638919617	6.121988353903283
-18.52771279666343	-10.812478617105384	-21.724572095444074	-30.943267984257	-14.892374207943337	-21.250878167153044	-28.28167390936411	-13.237999805128979	-11.769820385799683	-28.468133061707263	-21.128888441940646	-16.426539508699957	-1.0684397726528825	-5.486877603573548
-10.039380066762211	-3.223856662713113	-5.457321674542292	-2.74672608769569	-5.043073747748042	-10.272319018099065	-7.107454189690211	-14.299160661419219	-7.627957016609505	-17.81487752422442	-11.909946367537328	-29.874871203075617	-17.021967059432242	-16.228260074744917
10.65298458180495	12.193389504983829	-16.358485052049133	-0.4157864864939818	-6.735783790308297	10.55467654242598	15.162360596251839	4.558407508683822	-18.579837338845955	20.266150972579787	13.848301990669441	17.288179846199693	21.8415889253943	0.39365814920247044
-13.065330843604704	-13.436940200704857	-16.502340982721144	-15.325919411333885	-10.727210502635433	-11.169205261131287	-15.158731374490026	-12.212871061793068	-14.02487399293632	-9.33953095419371	-9.72257327600261	-22.38675456682589	-15.36521496476895	-23.177637010635966
30.081945292290733	19.75070353770075	25.857081496276933	35.399029961768996	18.086767581458272	15.035603324871701	20.76008036709207	28.928578966183505	21.395120408540695	15.33373840774739	11.248094714676181	29.98973330790785	17.959526826083245	23.21565146420591
-9.52794925737899	-10.1102801013193	-6.369032877598063	12.134002925322338	-10.419418221928138	-13.72790930491411	-8.251503250787609	-7.938311586061267	-7.669740212332016	-3.6372901674975027	-11.888545376879339	-13.703986949019242	1.4850979410222427	-3.938870363292783
19.70978620153607	14.078621797157867	15.821688289154585	10.68823560968827	1.59696617584917	18.52039921504727	19.332592804477983	12.40807482856759	16.75935167691714	38.84402540803104	31.171964671059516	1.9596271032307762	25.21022911584478	2.759581832755499
7.747569930816356	11.4946916170438	-3.3689788562039755	-5.622999131021237	-2.5023881868824307	8.25406513597218	6.612018780057865	5.837173198595906	-2.543373916084988	-15.234549656740581	-14.322149232350299	-8.658603920974231	-2.1357381228859884	5.555716910111557
-43.4714407639206	-35.09000030560843	-53.96364244363077	-56.86578164474421	-55.6102865111641	-68.31681733149689	-71.19585793250131	-33.715738290274984	-48.622278474512214	-47.77727886261376	-25.56265248100144	-28.947726024128322	-34.06065132919188	-39.27105878950723
-12.05360150486078	-20.36202432826563	-1.7714851942673373	-18.819378456524802	-12.288670993537293	-16.410670031421123	-20.042078546171574	-15.172659824366685	-5.781054237852655	-11.983399388838818	-24.49554707759724	-31.1882331816704	-25.884597730121236	-9.232964950133667
40.67198233293173	18.998057761574913	15.510510113881033	18.90267673696348	23.039954555258493	25.433903378442643	42.19218095822959	14.615661637258567	6.4429967019871235	-6.6728900670644125	44.0179246962215	25.008920463839633	55.314196169107746	19.303702594121408
-13.715634497255394	-5.0227459734967095	-17.92414339476836	-13.187525622203069	-18.999837826132904	-12.127319656453903	-10.9806093183285	-13.03783331782137	-20.754188810459546	-18.986993286774354	-2.4828536949593185	-0.5475365200539916	-11.953300080244542	-18.896765580220265
-1.0245233471977153	12.053673069630024	26.138515412158483	6.5720321200169005	-8.73937631497918	11.416605523519356	21.56144682944598	14.611534643919402	4.989586238419809	-6.662533925956098	17.089419867914046	39.739973940439214	14.85190872844013	-0.5547589691628735
8.18582933947857	8.888489296424652	-17.96283116233459	-27.24933857320337	0.9298708016913613	-17.08814630106539	-33.06157908639061	-14.002287356036732	-1.7635170275700567	-3.7046631377509778	1.8390276223353073	9.591213177625876	8.972812109067759	3.362076959786776
0.9859204119590138	-1.0885128834509386	2.6871334961360254	5.518673628934175	3.097877033102497	3.637771762872392	5.0773093647443615	5.350897612279232	11.66024489004744	20.928003866651597	6.648212852106084	3.2752075241755394	8.837678162931368	8.818359766917476
-2.1699371241366974	-6.884853096400649	4.68157804650027	-12.827570664518827	-9.976855775406282	-13.885810501512628	-12.296948341668221	3.1701124432517687	6.261388806908267	-8.043891502099347	-21.759072874164143	-10.326799123960138	-8.65519340053442	-11.696681871197082
6.3636570490735584	3.094473874943902	-12.501177803767549	-8.181341443528684	0.20978448383636103	-12.423129226607907	-5.94254423458318	-0.13017491239279982	-7.608160598398847	-41.71417476005139	-33.8411764743602	3.7660107560833582	1.0151078789147527	3.33771295211628
-21.16730111492915	-19.14896141370495	3.2545278123282366	-23.252144760297462	5.008401987800764	-16.980349636168835	-30.350694877393693	-2.4613024994036703	-13.207730293638283	-22.379904748653214	-28.952931535492272	-2.0914224552871623	-16.852278995672165	-13.299928698895611
16.474571098685733	15.234331368238646	-0.47250940850435635	-9.706943219908291	-12.75719295478819	4.722479128508302	8.809129882239121	3.394281444967921	-14.395343671005078	-5.808430456383983	-11.001800604728139	-7.113759592660045	8.486699511281808	-5.7768440704717925
2.265280896951011	6.672757043604417	-19.239138146330347	5.035526622522175	-10.613181216123582	-13.891835958393393	-1.2262421801884147	-5.9479039699873235	-11.030478531380693	-14.507084903696938	20.425136374846957	14.678010150731605	4.929158975524346	6.384381364269428
-15.088619382714745	-8.11058949735378	-5.056424118795442	-3.3369565240265735	-1.1245441408722814	-10.981104931862724	-6.72741839454829	-5.508626957897565	1.0832559918233973	-10.124485501633432	-4.878018707496367	-1.080228581311885	-3.292523246183976	12.869188446966144
-2.3175311030646792	15.272389683912182	-13.98366497583568	-3.405582351943574	-17.05936204754566	11.295110763945214	6.142382148853814	16.944990016376888	-6.279524177372868	-15.991671231503757	-14.17684424806113	0.09533080321391711	17.210691294861476	-2.4159720917121246
-25.7892583652887	-30.45539618120431	-17.99872419448518	-14.836835333169542	-9.912529432028606	-9.026347051807985	-22.526884152970762	-37.6393206750553	-17.779615503959818	-29.39194857811039	-4.3991298884035475	-35.20955631129089	-10.518364221461033	-26.970049716429493
-6.1628280932308845	-13.521639813414724	-10.932750005124227	-0.7661527347070096	-10.526652678810972	-15.798021208126286	-5.368414609447216	-2.3419218024517585	-0.5786904375652129	-14.389412032628485	-49.5342028985206	-17.55491410801353	-6.931582407919452	-14.494469214511192
0.7984697198039994	-10.711372859631249	-4.554410276941976	-11.326094503168422	-0.5001310167401567	-2.4669573980809107	-17.338764131886762	-13.620111687562751	-5.005915564880535	-0.2162506536828113	6.90129205494708	2.691221833568679	10.599538624284365	2.658098346381657
17.519860764870092	16.16383980476376	17.933656705884804	22.1696410444253	3.8336803252382854	18.188366271170107	31.347258594936804	25.241229108028467	7.978364152525525	3.931608007899014	-3.8217400395363263	4.087522463366135	9.17429067651183	14.625845426479508
12.388259006637327	20.470699217734776	18.459929188387452	5.524467492685087	23.960066941542053	16.225623196626646	21.754382510592023	24.288235166597936	19.728988186996414	11.067131007753293	20.61683505335696	8.037576991479051	15.044290204611057	6.37665278395613
13.411508404266181	5.920698321327493	18.561810309269042	1.8758028730110272	13.171963360594662	5.5255849736145155	4.303478541119064	3.2350277170914676	10.436047183429848	-9.665256213043474	8.80423383608036	18.885510775470955	6.0026844315520025	9.487121064806104
-5.081072607523851	-17.583297062585615	-9.379083059315144	-2.208937617719284	4.461889020031063	9.240221650499668	1.2150742927883988	-13.08220369534871	-7.627638997435811	-17.243004770641964	12.311653016788712	-8.29370239237481	12.765400585451276	-12.722871012686667
4.592050962515764	7.488027911110996	0.542959519818585	2.0979264158582427	5.30021559983167	-0.578543139940096	-0.8661462441398811	4.93720270747202	-1.2752850741440038	-2.2390750802570736	20.415197990768508	7.128673847042851	5.254136021964166	-1.8700228661988083
24.033616769487598	9.065384252317092	9.946725689186358	13.60306384333736	12.025395430284192	14.35802402246877	14.888248749996226	9.483236632107843	-0.2606394994589288	13.976435938897044	-1.267041873787886	-4.634408437474386	5.0627758354807275	-2.6838208231120375
25.957104632611024	13.127169267178973	14.77173484769493	20.132486405423695	23.13858219674139	46.20025997695494	65.25301678064625	27.16839987933181	4.649185148871478	-2.3431654369523534	57.61871011111183	25.188967234573976	48.782121006478725	7.381111238865364
9.836798557911626	-2.23648491913117	6.870754888338986	7.924631039487452	18.502724462161723	16.451960466888746	28.415039210320668	3.9248564670709847	-0.8042739596706422	12.03305087770116	-1.7325265257412141	2.3309305473957926	12.57594292684405	14.089729805911809
11.043090492597148	19.868576614332984	11.429328015283808	16.91589008965393	-13.617745035536739	9.254514270249249	22.559777918995096	15.49762767713785	13.985401423909524	51.03888796102823	13.797149287468622	3.8702392888198824	9.324497122562525	4.4996591025757695
15.78644642673809	6.43168815521055	17.178650978411728	8.029593943056543	-2.983268391404429	10.726198940970642	20.172678428965163	10.732152658793913	5.318714121967042	5.079877503578524	7.0411839800807465	12.457062469587056	7.851463147890689	-2.4976905851805626
-35.09474902466936	-17.19702054052534	-26.25842394253374	-32.08046172147899	-49.2627637235413	-37.512348918078864	-40.897471541101595	-26.66829127633429	-29.002066198768848	-16.47887878973822	-28.72975562368744	-31.751662675209328	-24.226839158555208	-26.94611614050164
-1.623377335926694	-4.4438013808260814	-3.681198674048026	-6.439891856902238	-17.54224554502977	-13.186698933957476	-12.253448217857676	-6.576416422189967	0.09363659915767351	-12.669150835098183	-29.176861431158983	2.8694499079673492	-14.5158183925793	-9.546338041643724
30.306875331567625	18.377630513408366	29.05192137412121	32.29371002162753	27.684139547012553	30.687562596333365	33.08384005041333	26.487829902476154	23.766864438951416	17.595245706655515	20.608208275096125	20.181252065325644	23.387508149064658	22.81075547365576
15.421399901897875	-0.8452996581076676	-1.8631917951576789	4.138769282704843	-0.17992926210866012	-15.653422098585498	-19.633549956231583	-6.534457934694263	-6.277645606642816	-4.353956654333967	-6.666577976248759	-2.816427099181012	-6.211187033653263	-1.438865430865266
-16.022470040344714	-3.017986489569122	-4.6156287364391035	-5.192645270223213	-9.383666988692793	9.12620115064504	8.194760902749435	11.148258680846594	-10.40931344844065	0.4957275153828227	-10.943879842492475	16.65867645965314	21.03713975765402	7.906475567974469
56.65970222657193	63.85559240208604	45.56361558731804	50.271297778048556	32.95782317282073	35.34274466899161	28.753708017558164	47.14271364630711	47.456773078663375	20.005070687512745	30.992827009061376	23.57681818217202	29.154698615385243	27.330389338756238
36.38546696082919	32.34353083609334	33.085519820027734	29.100151118394592	25.10939258027268	36.438886485952644	50.06771964174696	26.47287686649719	30.213375556648284	15.715391496975942	9.038433678154295	31.518700641751217	31.516126345238067	11.765384700441425
12.339020803331696	19.528181451545233	12.187999136880025	9.315450635432734	-1.012369233630729	8.121370452942823	18.452517744111695	14.818438696331626	-1.4256875512612157	-6.121838368857616	10.69275192170941	28.399182608433048	18.88833989628113	-8.522747154979841
15.488200036603525	-4.838721392081503	15.464369124915823	2.856130828072686	13.666681055823332	-6.915636203047983	-11.980656682325769	-7.198872509798252	7.590388283619267	-12.26260759002487	-20.59242509405909	0.13036755581705461	-11.319926716990265	15.284663239202503
-2.8242423527686156	-1.4052220149891355	4.387183603594131	-8.583852412648882	-14.652961683010359	-2.279566099575531	15.059363026150024	-19.87135516039172	-15.709390453544831	-17.887349879926077	8.547108586444837	-11.909046030030039	9.293591385398033	-0.5514135681780037
-36.89682114598398	-11.322967511711816	-43.730751602012646	-28.771364956389423	-27.85730074651452	-25.61477124894061	-45.66502596147065	-27.51817639066355	-20.47471497873313	-11.83615470570406	-17.591223247587795	-28.563986789155063	-14.589804354470582	-21.66323424109729
-4.668848849710057	-7.867250443741418	7.788727454000852	18.87865755515294	10.44856226227337	10.55693662374984	10.91219857607738	2.8715419989031874	-0.5972368009330553	-15.153376347123624	-4.328624412297601	-3.608520745544182	-6.323693687405059	11.226509087963734
0.9501257531604235	-8.274746757798606	-17.600865721233255	-22.40686656587343	2.443397817487483	-5.4263156112352835	-7.085630856855451	-16.06691776050203	-7.754762893625856	10.970254642006601	-11.645705174649034	-13.124403119428296	-6.987971494051435	-5.162620199628268
6.909998598006792	13.95764891517477	-2.758109340883228	1.6668316984973042	8.226338463777878	-0.4837050983030959	2.6544149451147687	7.02301458818696	13.375387936688046	15.338186203383396	6.961411007525307	20.06659809416429	12.18040796150599	16.458674608391966
45.44428198076731	18.877736479878337	20.76473342838151	46.39613069075445	18.436469903778594	31.13760316501863	40.25169546593973	28.700333864714874	19.76821407678498	34.01828623038715	24.861864170828486	28.831943564056456	25.328681489068583	15.851506839495057
-8.339563095944351	4.253360136051703	-9.652562834722369	-7.466734234337025	-22.613375623740932	-6.419700152926944	4.759877567647503	-4.842552392413233	-9.135079037452277	3.3591887106531804	-11.354286051922976	3.946407658354974	9.051671576500246	-16.098558952695715
-3.076659660295083	11.382783816300739	-19.936246090168904	-11.603665133320039	-12.342400178724555	-19.099610273976584	-13.865500986240354	-9.980939738826294	-7.628237885520742	-18.214894342587225	-24.06898738653831	-3.25850325042623	-4.7771918912775195	-4.439308479243411
4.032811920205585	5.179619249411938	2.314394732439317	9.496109501959634	17.094459687819104	10.473254922762768	23.183463916297825	13.585900344376329	11.369568485060139	13.471914898025483	31.92973128554553	26.57765830533258	26.756453555811717	8.147134987105845
1.6819769919627596	8.412717365235016	-10.997496124716537	-0.8909371338785677	-9.27213422813709	2.1272541320269216	-15.869418619182252	1.2264118802286796	-1.7842219052853208	-17.281372445229046	-15.02577730434445	-2.145874328524274	-4.714951305850346	-7.500978637421599
-15.461174523819247	-7.088145757726598	-13.631513012624577	-28.988687667047184	-16.98292821331634	-12.578687336489823	-19.287117976613125	-9.551686125166798	-9.87885814591374	-2.2641606030366375	-19.953792396893878	-21.557065078420756	-19.42948473969122	-22.308142942816694
-2.1342685927439797	-12.736219015733523	-7.847586606091628	0.9422046294819879	-18.37014262602302	-15.263610383410581	-4.980586889635839	-12.163517599340636	-9.436603736764816	-11.989158861296145	-4.05797790045843	-19.081507579637883	-9.397209816857766	-4.215717332334765
6.9674215057662945	13.038252352939784	-4.086608920133337	-1.3736446613207585	11.806762371858504	7.599724253437425	20.80243154925198	22.861408294241567	6.108708702431053	6.514462419687435	1.7940610993699495	12.685440877175587	10.509501003477936	11.601880797663583
-19.33754180080887	-0.6871085896224461	-17.66831831515816	3.248709337978534	-40.73426867544198	-11.665510756673196	-1.981948552978427	-9.753305276261509	-21.61759205566755	-13.64390608909184	-27.837699302221296	-29.769391192989502	0.16720371815753313	-26.279716221532535
44.01452835241025	53.19701464576859	34.34669787245125	27.848354602491877	59.755993402341865	37.86751266560648	46.94454088781342	43.92142799872935	47.81465246043864	22.388431397472143	64.71115913688017	38.383424926341796	41.68203270886779	43.9118695656695
4.806367089680807	9.50959643082874	19.725301426145865	6.5014445397212075	18.342825486470495	15.96734878076998	11.739431155716028	8.886486304686423	18.28503981381842	14.669030336336908	1.1077860189160578	-3.1767716714544223	7.199399517007649	10.462874647894308
-7.288598921716626	-12.399454138884119	1.4699361843853767	-0.03474096515815205	3.6191867058974605	-2.3531748620816897	7.688654067293552	-5.907496278294735	-7.0838604985089395	-11.25005917100949	-4.415883549715599	-8.200699776004537	-7.692097587053298	-11.019700650973382
-3.8292107488276685	-4.09013219661684	-8.427023319579861	-27.565146798252115	-2.5352827231298254	-16.953566369747406	-22.047848125831887	-12.16007448952203	-5.661441575237577	-23.17805245388107	-24.02734516035487	-17.19578692408512	-18.823798192416955	-11.378427579808973
0.9875284946698915	-11.284580162069217	-3.3728071750256934	-3.5005661681424485	26.777701333877864	19.3467359284515	13.727320545161271	1.6531330682138132	16.887083983146624	6.302579253450596	-2.244172560562355	-0.1187948314038597	9.027228190301463	9.208964392535336
6.065224049467163	14.226630668079453	-4.020582331740149	4.656012509833731	-10.770791261512546	14.517431079668947	11.491401727161442	9.938642851228876	0.21310214505439903	-8.519948720289415	-22.154236007492404	-0.963582376766704	10.524196566163557	-4.194435349618766
-40.46101786695594	-20.463157132335144	-23.390180387083713	-24.28107203219528	-28.99003143009082	-9.337041422802285	-19.157837862214812	-21.19301047680426	-27.81083388454917	-14.650564537601058	-12.459970248652654	-33.20551341994839	-22.93421876362845	-44.68649912600918
7.463290981410072	-0.26618403062087	8.321771848757828	-6.599272015822671	10.793106396213476	-5.574118367270876	-4.816171769075496	0.3186912789677257	6.240775807922131	-4.315326943998596	-19.834189779814125	-10.008407113307301	-0.8631505734047995	-9.85431460670574
19.46186034301229	5.8978029452574985	20.566884717992238	22.330326804105724	14.017265527217916	4.175178775645548	-4.295898909338906	13.732395023208678	16.76866722507763	7.224853794745162	-7.04528333616871	17.919232093791216	3.942114888285957	14.319995869983739
46.346007924779315	46.99301348567642	42.855681721477865	58.66482739481151	42.23971603039897	60.01823720291955	56.54844377187196	58.61327946672779	49.32187683852115	10.179629464488425	56.46509450973252	40.46939168317314	40.80480658483156	25.010856233358542
-11.379633164664014	3.9661115019747073	-0.6274686304506191	-1.5204168052877725	2.341573868401918	-3.038287575126507	-12.683679159924214	-0.6188603753458602	4.641406941938369	-11.631750703775909	13.6278532442346	19.755007261665043	3.0876604789949353	-7.37530379655602
22.69499110396125	14.53149657552544	12.435767211229663	2.7766307730907718	10.966134475641933	-12.482535146220924	1.0497932022134493	1.8237092875463614	4.688693395029678	-3.2301514376789626	-1.9416468784534515	7.851441744285172	0.48179093064500345	21.259205614088565
8.994175964533738	16.394735030901035	18.537629030572294	16.507183617952172	12.080872756434886	24.268240514064523	26.368858541274793	13.507301528215619	13.115673014585607	10.256620008938018	15.437313271863133	15.593380421453697	17.61512630505029	2.433441868277967
-15.431643749004355	-13.721317389204383	-1.3307417707784561	-21.88509848624034	-18.142821284380563	-10.389936593074445	-9.36476005717738	-17.770661632517886	-10.397577470898014	-28.251185586554428	-24.7423999946126	-15.917527410676058	-16.358976787486718	-27.82735175375071
6.944198795386728	4.7651111159225366	5.766126884449696	-8.59597607660506	1.211312559181312	-4.379046294921988	2.888236229533488	5.148478617350511	2.6532184766316163	-11.782871363405626	-10.581426093500935	4.950817000880015	-8.031615295903546	9.365635698036366
19.023855892337462	20.617744123811537	23.918411948786424	33.196765227950905	13.913899112540475	12.739921918298897	27.23312102430423	22.474531235455053	32.07066666953036	15.159103933699235	18.36065398283162	22.09278329534601	27.9399863728346	7.719707263649929
19.40402175189257	8.6923082040045	-0.9946552890855395	20.23495532972858	6.264231162401825	9.428641217309881	27.31037380853272	12.851184707246961	-9.00200623631949	-4.795255114004424	-1.4169437545584092	10.245955202057129	21.41534345090107	17.012769028509553
-2.3021058351864414	-3.943125540833818	0.7530175278013631	-4.420624270393705	16.210030972526877	10.88667924695091	-1.3222418870895498	-9.752723988201023	0.22418309203704678	8.204361540749437	11.403436204087823	6.526962288613256	10.645193018545141	-3.6289040392775127
13.475281139069194	-0.40370276988479414	2.960091464213661	3.1501796345005983	15.105193661592011	10.321564054518621	17.622960534253714	8.375842201373514	-3.242492494314165	3.896929558269278	45.05312760540054	6.451498636660204	18.311555462638132	3.2431162303267858
-19.372017045223803	6.822227689687514	-18.402638698445394	-14.344158286382829	-29.623768166474537	-4.483256410434774	-21.966313578618493	2.9502852858263653	-20.059199834765675	-21.116067325380573	-12.791166274194252	-17.083446114431542	-5.903049623199549	-13.041723810907069
3.647037967313896	-2.388120425290879	2.6118657160585137	4.712348255831458	8.32756588902813	8.642474200831497	16.944642954066293	14.577575302467414	-0.20395015286070378	17.07415766693377	9.835358665283238	-15.564863831527505	-4.599492418518145	-0.01193199507873127
10.440240214766657	11.255952687031723	20.517402796534853	0.33042763796570856	-2.0499450507029753	15.926554296881678	10.656808220769193	17.050441691845588	11.282445880026986	8.095090186289447	8.185564896918402	4.076736880116263	-4.081742112133707	-1.0581780323697487
5.637625278060063	11.56613590919416	10.795110365200223	15.463386273872356	-1.6555149402851335	22.002013600903492	44.2642821784292	15.35759925038724	8.491327561388239	0.20597609668596034	-0.16660873846717916	14.116371661119635	30.06347104731927	0.3704224119174932
-0.970374895242009	-0.453978133505837	-3.1653038937038467	7.354007531008118	-1.101625724274054	17.495906584248807	37.23486287562437	16.002702060012105	3.7977372594350944	18.066649837674504	1.6371385825925635	25.15317821003562	2.7514814799628597	-16.492616994024225
-1.3298537942273665	-6.060753083361103	-2.542483251849951	-18.266789154920346	15.021591409037198	-10.273943493224202	-20.12901668555412	-11.29225870502604	3.2698881486309634	-6.453760715633191	-18.24900797710388	-23.387249206082604	-16.36062726765916	1.8452601301871254
-9.440779947368535	-1.3965853147573177	-17.052909252003378	-1.1297766582353632	-16.615387040555238	-13.879431620491237	-9.467921190187491	-6.4567386063794805	-20.088119077359988	-7.5884751237128665	5.126972301213668	-19.055545528388123	-13.049211291234561	-10.146169284805714
-1.8132614317991702	11.295604118740929	19.63174407161833	-11.026016849291562	17.641019465628883	-2.3458742403572197	9.000621656385913	1.6185012693896803	16.618622505496436	5.13675092641388	26.724944235121203	-1.200987192928005	2.030481436987038	6.652416398460197
1.282427890964387	-1.3870329127371854	-1.6291699030896745	1.650955738765982	-4.850413554464677	-16.57312732250873	-11.962556743663713	5.872870819004064	9.173024349729877	4.469429740394842	-14.668421402957584	2.2346668818285345	-9.67118088759297	8.74734809387711
-1.3675566877235603	-11.042701187678443	-3.5959194715867104	-23.30073473747738	8.731656392555882	-1.1408282921579984	-1.9295694727978254	-9.887565701701778	-13.114768271117905	-5.617897401800727	5.136978780453551	-22.559919687636693	-7.578106021893101	-16.447548203617146
-13.454794401706467	-7.5572824490929	-2.0019221653360835	2.3430891301793815	-9.32955601862857	5.941807012391462	34.65869669645996	6.478338014412873	-3.0737883624549167	-0.9194721040519731	-13.285433168446804	-24.100343264939156	-10.892712819758156	-21.394236890592044
-4.09404860722901	-1.7668653609425653	-12.526007906677076	-19.666556587839274	-4.763066608791034	-25.59627897725855	-7.292204771145239	-13.803963064801328	-17.92877800098137	-31.99887921606961	-21.703932521580796	-10.68135212423209	-14.687815879849133	-14.534455517293486
-13.47046049107111	-17.54142602059696	1.7888417775870153	-8.225505439846591	4.385366983381672	-19.581809056178503	-1.0859406886129312	-23.491596672493944	1.0822381575503963	-37.91590549403415	-48.74452460566927	-32.55329342918811	0.10074003798693244	-24.34982466577108
-18.44941549467943	-2.1759132323244614	-15.89277325676891	-16.742824945107785	-24.202549260087224	-15.519090721527206	-14.369743390659606	-14.649074455416981	-15.366293188941379	-42.056221686646374	-14.754669888256926	-24.681504319497265	-13.675780606547415	-29.32259457624161
-6.2374759639224715	-1.612864504917548	-12.416295804557091	-22.950774184084512	4.312020653295606	-14.82663905962681	-18.202172003572958	-18.798232176389977	-15.166042321365818	-22.096680178333035	0.9574101342804303	12.37119650465181	-8.867639525973718	-10.947337240649926
14.750117303406213	8.987592446395	11.46192056445815	-9.028670553301616	12.978095828750384	12.279349384122437	7.341551743027344	17.26455309691792	11.620814012201121	-4.844707626409354	-9.522700275964468	-14.100631098359683	5.529945956016039	-0.909614191232587
12.79635040898634	2.497925045312764	16.477721652932697	4.4223815635774955	-3.7538030492879044	-22.725875961846228	-33.33337189016778	7.348424180342234	9.369714606699713	-8.737324642719676	-54.797534308000635	-23.51738412858221	-12.942437179453517	16.432397572763655
52.98712911064238	30.87675246428519	28.763924862114234	12.719415563525398	41.23072639422555	5.00695276442729	16.642095852895203	36.46712227843436	21.976355894311197	-7.032280687491293	8.091245015364386	58.72869858676897	38.08778370428285	37.639876861754814
-29.24171918887136	-13.934780210059838	-13.835960239300116	-13.700878292706843	-19.056032601089022	7.451175549837443	7.398869138850012	-8.09861717391687	-18.00978346011987	-5.544349111618934	-8.399998824025708	-29.828818262660942	-27.348675149467088	-14.429441027359388
2.552589477657187	3.8004940206455133	-12.369503107580366	-0.789039212427661	-18.503017739469563	-18.179445672317474	8.811404154412065	-4.7639249550807	-24.077514632645595	-18.38060866529132	-12.279882121441066	-15.936359295160146	-0.4461810356409237	-11.827810129252967
2.3592004804182456	-1.8624766309056884	-10.280639663598702	-6.182602709310844	-19.66147539658743	0.22772622230459377	-14.102475206198264	-5.49978297807196	-6.499124134865427	-0.05850647220283482	-30.340526353136983	-14.171272675767288	-13.58434934944373	0.06845374294005716
15.840263373910728	-6.129506861453962	8.012350750291661	-1.0893765300101728	8.155478875861572	3.8078623695264002	-8.169568014984078	1.7375495636249725	-0.33781560335166627	-7.607846178193733	-18.588070062118067	-7.279791376438514	-8.525490226706749	-2.4329132552745087
-9.131511789166249	-16.713931203804464	-13.474145408685832	-26.19498652594029	-8.206701107498837	-33.31164026496705	-34.85511671647961	-23.66411811778958	-22.39630541763589	-17.284961210554812	-12.68370019516333	-19.56858397709009	-23.90185026517091	-12.178275967199346
-1.545553086054314	-5.402947108427597	-28.35504344587095	-25.199582378374874	-4.594974346720063	-13.783373012450785	-26.743851476526356	-8.004905610020176	-15.397530956608598	-1.2137271898590765	3.375767868563411	5.959085820171814	-5.978075471275517	-1.1082777192115065
-6.62173331155977	-8.718526406719754	15.666622181593219	10.168865681216904	9.141875187642368	9.54605180150097	19.548820834408232	-0.1372715854245745	5.131621576364193	-6.7013849179214935	0.27740136386792563	2.5072694209512267	8.472500611949727	-7.431345457982389
-21.545249094003587	-20.4433162001294	-10.760095077155787	-40.35336504687584	-15.965181614693208	-33.39914003489928	-40.09080838465698	-30.687752885118215	-24.377197476677466	-45.631697224423384	-24.697899300989047	-21.364085278397148	-16.036181939182754	-23.26856809578644
-9.496148115766376	-16.733041939242884	-8.256982240024945	-15.282505048681653	-18.571171073476375	-14.815738813299797	-19.498917760237692	-3.2879166197872114	-21.810734677241722	-30.07598828690324	-2.8072884685010924	-17.419574903729146	10.987565303775908	-6.3850853716770235
5.315568438964679	9.74643407477993	10.600608749138525	-3.3906110363452147	30.562400393962278	18.3864728556447	34.79999109877601	7.605717968890719	1.523682226447508	22.134109207364652	28.05791954612524	28.177270621752136	20.79774850823964	21.371733882531295
6.650817462836946	13.455578749184287	-10.178742974473748	-0.4292268492777032	-7.721134651043683	0.16972357294356488	0.20371272005009716	5.654530674312377	-10.455925892349896	-0.3221271685171697	-0.09846468754091806	42.47028174872355	8.325233070757326	-7.4817160646262035
3.217884225532309	0.12779862525779812	-14.28493405471565	-11.067291624919637	-5.855494051183334	0.028269631912399534	-5.529055716770369	-13.530307462963304	-10.911905574009248	-3.6242521387672424	2.886069107217173	10.176440240853973	-1.1575295095117784	-13.58922498578233
-12.561861243642543	-1.4055945377318864	-13.711146745279049	-15.586752398696222	-3.601247539857666	-17.96347519480328	-29.66476176734278	-10.09436453412287	-6.3789502284524096	-25.769233290820576	-4.634164545903356	5.499180705412107	-12.112613324567324	-1.8414604053045553
-43.781567375970965	-25.780400595726707	-57.72396302194547	-57.66693439209396	-42.72406875267642	-49.918025154346076	-53.25982318420418	-54.65757309777582	-41.88252530878691	-38.572442765171886	-41.19178317182156	-44.81612219291513	-53.14847087428535	-46.802407068014745
4.781508192949554	9.188972175121984	32.05389442750992	4.508078369873732	28.315600612235247	14.387441667768874	29.716293034251883	1.8046002220792017	6.7764598830038265	-3.2998492237036783	-1.1677024594529233	16.285750675552336	10.609065924381813	24.555848126522346
-2.4913945318587776	9.697352971869382	14.898442778609242	8.83631775937596	-6.566822364957034	3.36014990582905	18.04855763859774	10.121248775007539	3.8879734565811344	14.533870316976156	2.4318501924955154	-17.164669921846894	12.728423142839267	-10.94576324937375
-3.195139248280757	2.836247844349288	-19.99953657021811	-23.435491134747235	15.527531417342068	0.6503720671216731	4.803487709518105	-2.783329201086472	-1.4576073967394108	1.078306572505786	13.126186320920944	26.098850444553953	11.216967642501988	16.14358664316611
42.39047412792161	38.71477569447851	7.6365151533674975	23.264098721294925	20.137952079118225	34.136790754983274	42.392489611921135	36.64247676114465	15.259583491686671	39.19825948004075	-6.6507552056211665	38.68713511724548	24.732026158108788	28.223956068810445
-13.474840382812765	-14.561828868646224	-11.534158645982513	-17.384053503264514	-1.6160286252571558	-12.257735598722899	-21.741463604035218	-20.892075661073832	-6.625232364771998	-25.48820427427912	-4.341540605755963	-27.160750394016848	-21.919263312596566	-17.943098177812384
24.42897695821621	8.844199748830286	27.108105067009326	24.013618789487015	19.36715761395722	19.27849641087003	33.456093179844494	24.8441443960165	23.02986330144905	19.740161902170954	15.899633169636273	13.16561503312733	11.232131436897399	10.914904360499666
-30.504956293066208	-19.616731574612537	-22.00520539129825	-27.69613859433526	-26.4984842374472	-19.816392397971303	-15.100399966217086	-25.98984139830354	-19.814687446794686	-19.802954081350812	-5.1923057768890475	-29.493381606876593	-18.456274542186488	-36.6457690514616
-15.146445730674564	-3.819572053540426	-12.937993528018879	-23.056610299166866	-19.11007173973242	-18.116036539324227	-30.13899671078715	-15.511450111733684	-13.24378704095722	-13.394071177401583	-13.816886846437248	-0.7459729159508313	-8.622255869338495	-10.065419525282621
32.7555484468656	19.923416440605788	27.706786575482685	30.539316023410766	35.91115880476394	27.576676466424235	27.731275978358063	20.452490078510497	26.336110906826004	32.129526184440735	18.881914866613506	54.95611531600882	32.990417016047076	27.7484614975696
-3.9622099043147356	2.8970197889816784	17.417796003961577	3.6884922904114643	-4.023152909939521	11.408229814770964	7.826179762409	6.637662983810242	11.412899548457895	0.4873090440829093	3.8706249257420144	-8.06006502518393	-4.523570528328846	-4.727365372276561
5.613728280138652	-1.625808991095133	-2.1889871994023706	-9.808927569843437	0.27304904082092535	-29.07128985927863	-16.889732395075935	-7.75970320663806	-8.278038983919213	18.099523175460064	11.136662341460262	4.074197242328375	9.195985613717314	-4.317512748198619
34.03132600971753	23.728748827782415	22.154187369678617	32.82943423914988	12.328565438245322	13.115845142640012	26.983812393612094	29.952904708026555	30.80056166758465	30.659891287397635	18.973387476576956	19.961135288532276	21.44898357024013	9.464102652348075
19.74500843138269	51.618025265048175	-1.4330424793720267	4.362405746938536	-4.534363888225859	2.4946737430217003	22.39531079719472	25.692095964938797	5.123285631199295	1.4477490740691037	24.553136728292767	38.15064101601221	36.45634621769279	2.4365433106193355
-1.5276038541207977	-10.760109385445363	0.30627336075801426	-5.581653725462033	-19.89496345906818	-16.44915648528219	-10.411499483101753	-0.4625628318652463	-23.040400911028694	-8.870816649536836	-8.716380902290664	-8.185603799784575	-9.575549083538093	-9.635181157678456
12.238695019591228	-1.7938757457504344	11.513554356442265	4.90838075987003	29.965911986674765	7.78984841852187	4.82891127524703	-3.53053661533158	5.036567174596898	2.5261395871818646	24.37505682819558	2.7918356282173695	-0.11313312943748803	8.767474279055028
25.8074207036486	28.453372238618513	9.421503983722998	-15.10688490919995	17.46297453958808	-5.396403176290909	11.282462705611561	4.781086616791708	14.609095027644619	-3.5045402207706458	37.818831247525246	42.79609802451986	15.570397308629062	28.784518831330047
5.854968897465691	14.895305820191217	16.526613282453017	10.724998610148093	-1.1479286534871855	11.820098826348142	12.418402623182974	16.39638782957643	14.835511836570413	8.626208782745325	6.975190882656708	22.62290061751821	13.21173576221507	11.644007410546786
12.282615476890092	2.0784071874338657	-8.336634263898487	11.351787117691398	-7.959026256022032	-4.949578503421058	-9.8215646040983	3.579610674093601	-5.976071829993727	5.546985051173695	0.43604664604792504	21.482872017109045	2.483339744493574	5.729168988924876
-0.582895436164404	-1.138922133578476	-12.801205084836814	-14.00273089700088	-17.49184115812705	-3.6773847100299557	-7.118118167446752	11.042031448868038	-14.457397595512921	-9.093933999289403	7.059078538659554	-0.6225215086138347	-10.150485257300508	1.3974420542028492
17.553287319925747	10.024530940176874	7.463593804543512	10.664306937817003	13.49622281530624	9.669340037246318	14.499186605320192	13.087819500803679	13.227522776322157	13.351364197510806	19.071983732904034	12.161359809068578	14.823003890653595	11.217861621092684
-9.984748106733099	-12.114636735021021	-12.2288039582817	-18.464287102923155	-9.02960786039441	-19.733390882050777	-16.379578157322747	-12.555168596055132	-10.790531566236655	-34.86559253826322	-15.21020132467784	-13.692056344920081	-15.881290975203628	-21.156914854519293
7.378710986602948	4.5604145260891205	3.912356193608457	-1.6829743224065346	7.006774721829588	1.3482632297693644	7.341414938535059	10.460041842837864	0.4280508439999664	-3.966933697020227	-3.4134652104937278	7.034477607466964	6.832649756531206	0.7255928005703268
7.9158212212931565	-19.911680481872107	-2.2964678126175646	2.8359206179449936	-27.773792925870804	0.4896461198621083	23.224411666672157	24.81365220297626	4.610993300877677	73.74618597800534	-0.2657322002368137	-3.2961721221813858	-13.856225630679445	-18.12062197929561
2.4278220956207814	-15.572219430640423	9.336759800558848	-1.4585363691134194	0.6006544858206259	14.043253798696584	37.222654056520156	-9.921408659338487	2.43572065032598	-5.597651019203932	-5.493435672603585	-10.45408003215869	-10.3615892801448	0.6660923868985805
17.463481302200233	13.39570362229446	9.24733922496416	13.433103698955744	21.48157813267148	10.572064178943506	19.4229806867816	10.958238089368315	14.858692061346439	10.120037463958413	3.7243115165148537	1.8056590806963382	3.988302457870764	17.106568595895403
42.28341224789635	23.680840172333866	17.2153165135888	9.709588650839008	45.01341105372382	11.262545402480281	16.162887865697897	30.47329703928382	36.264717028658055	-12.59766013874191	6.173959142793636	37.069378963750715	5.157762731704388	31.00583048638048
2.874307860974129	-2.7225855623491193	-11.775052114499342	-12.83204888580967	-21.828337823096273	-22.8259897811782	-26.4240165278099	-18.803075182424248	-14.108989241223288	-7.443853421437519	-2.418303832755039	5.3831247249987655	4.648819551138771	-3.2362221943041427
-39.95073413973397	-27.72374026981945	-11.532641071521839	-41.21736056002999	-21.77954916643038	-17.3455438386227	-18.244990238164576	-19.742972205571686	-25.269229907395804	-41.62135748649218	-8.46285158729352	-35.9436833060174	-18.149065774375035	-15.463414400645927
-7.020389454487583	-16.878773635401295	-17.532387890037093	-18.592632827064495	-25.06902228516842	-34.99627156968266	-44.00532799829873	-18.082464916052068	-18.02298907489183	-29.863790772041558	-16.125080512506788	-23.79953708350381	-24.504259636975867	-12.121750343326795
17.98494931170916	16.63597047353706	11.776068890100749	11.74156626674727	8.31347752456073	23.654898527731124	41.90563301453923	20.439479587197226	12.415736207314666	6.824287210026742	48.28608537926122	16.375685521734344	18.549042772572907	0.28652013393768083
-0.6187052531521218	-9.272183585323312	-23.434244541593642	-14.885183577828556	-57.596963114012944	-46.785980882416126	-25.103732955807576	-17.340636565881425	-29.4502987411703	-11.764640735539862	-24.9263896112384	-11.235233529892138	-23.07636942033597	-20.105220531135775
-34.67462404747113	-62.594694144308804	-48.52097608463008	-64.84551604885824	-34.20502494254493	-70.04365839843305	-70.20486503272393	-39.7343907577861	-53.30420618857836	-66.24168977588138	-72.37468168563477	-35.67417163477816	-56.93637510644312	-6.529066244550079
-2.4531328390588913	0.3100769297673172	-7.8424290078860395	-20.075428194349556	-1.2052009932659316	-5.437480628456954	-12.946047289117606	4.774099395063518	-5.200241097721426	-29.6302404699836	-10.053473883331469	31.449500273286866	3.01134398212603	2.7296469045147815
15.442812568405182	16.16696159209086	30.857189983712576	25.120441499211058	-0.9441920544128506	20.14122413158887	43.606496691328175	0.08153776281383478	15.40566267720408	2.5393746227734333	0.3239446735690207	9.30167009678132	14.633971270431415	-1.2911374010680141
9.236598214440038	-0.24980825344345128	18.404748887127916	-0.031068432348171172	-7.7894352079854245	3.0428254204491814	10.328417168219572	12.705503690150783	-8.885508609947147	-16.58476549461229	14.68842535304246	-5.860967699093922	1.6269776812601089	2.132782369085655
48.741769113868386	35.205510187713806	33.85116432031012	42.47669647763815	25.71775675924785	23.54113936253975	35.50687019399297	37.423322697734385	25.675885260717934	-0.8345201360346486	27.321712186426687	33.21572080858724	40.60983381454918	21.93870348533203
8.750974788247145	-5.231703970733949	18.878914097353604	19.124393305143922	28.285310260874336	-6.051423735805079	18.773465158015824	2.2233723390950666	11.33798043365222	4.327044984779516	19.65094952152997	13.456603251475016	0.36656242389287036	7.12253483714066
-19.770170683019348	-18.32210862842927	-1.3385600084724272	4.647231407135607	-11.036620059506104	-3.8108573220101087	17.61090951736533	-6.1311583422251275	-10.48664793198016	1.1001893568257108	-21.838533185618804	-25.262271771538074	-5.028875306465442	-17.642197799033013
8.100587596324743	-2.7146358091119183	5.146860913051534	2.133584601035757	9.03096136150469	-17.766273872178495	-14.48511040625536	0.19401330312088524	7.32660069241126	-5.541017852263852	-7.395603934986333	-9.024280492939276	-4.008374955070878	-0.7721867548123905
-16.946810772453187	-3.7956288516631673	-8.233230674342916	-29.7769588284742	7.548455470716047	-6.010846493282022	-18.11377442369938	-14.933242624951454	-4.71062135104024	1.8612411308332946	6.677736693897794	1.3318437929918416	7.112970397613876	0.011357983402159702
-6.907906002897062	-4.322458385146811	0.3681097209911812	-9.962829250978011	-18.537897178305794	-8.552203723270942	-11.616460734865722	-0.21255886997843734	-0.3617100387106925	-23.105530160717365	-13.006083673524937	8.728189423305551	-0.5666055610451414	-9.17558358904837
19.75789566759654	1.3771443716835787	32.35854878910862	9.253253907038316	0.8698380147946572	8.164352686780568	24.963884846413773	-8.833206272878463	-0.6065709614866971	-15.011770576535847	-34.050338789109325	-4.835215334448603	18.560183201985666	-15.527131482465515
-1.2184777815360228	-7.457833949108046	-14.455255049502425	-22.01301036356723	2.16943088405614	-12.472039086208444	-18.01101039189132	-17.16261670600783	-15.840606337114188	-11.106479694511801	13.080172105262438	-4.79252528837014	-3.93072167259043	-4.135103756364707
28.53431382118552	15.76213718209753	18.298619470984974	31.191972410397028	-5.441142638190022	3.5385688190735056	38.27874100960769	11.019897352232828	10.141204553524597	26.886694731755835	4.880969541836571	35.57028149892742	21.548256645326557	5.434294719966946
7.470963222839917	1.0967618072754615	13.866458967595516	7.765307129378547	-1.7350483551673408	-0.9703185756792627	-3.1910712180321004	15.395061701733022	2.49467013516122	-3.38500440800579	-5.423195780015617	-4.446614814364025	-4.355533578732268	-1.9665514756417486
43.02514895084754	15.270622572209437	21.649151595637928	25.031152377248702	1.4846382320619267	10.274931922707388	32.136406414886146	26.182939885084775	8.964649784762463	-0.46894089490140084	29.730261271120558	2.9851468680700517	18.37284641999317	14.307005434717123
2.2085634487423023	-0.110303942987821	7.9135972916411275	-1.8507804032894726	-2.387686525059683	-4.38139052862611	-5.303249253418558	-2.322960104061204	1.1409776156372706	-14.625929364875491	-1.2398545355538164	0.16065044869397332	-11.176969088204453	12.31708450240712
-9.700547178900065	-22.007932335227288	-11.346899562829678	5.6502425777474885	-2.7073918681319773	7.912257459342445	18.534213113378676	0.9530318011439408	-26.04932315717918	4.9856215206231544	23.549602242893325	-28.307356959423934	5.266236272384749	-29.951531778753843
2.2107745467682944	-6.254835386284109	2.6192185028927684	8.086633830713644	18.67958272005833	2.9728553811950587	8.457028599407415	-10.059475278229495	5.8892957428978585	0.07225368192696262	0.05244979718271266	-0.6493380640123436	-10.939302293877939	-2.36707669053545
34.82249856931413	22.887381318244035	9.240028173893695	30.505369073546657	15.867817819578168	6.372874178353921	8.612653871203628	17.456426153072783	6.990551491784835	28.54520917343432	14.883179366255561	24.98357156401783	29.891827348394024	17.322015655405092
14.188918990491514	-0.11699265649392487	4.489034053016287	-6.465548969987153	4.2600016294132255	-17.354006071291874	-2.2045632268904547	4.4818443813009745	-17.415991726260877	-18.473830880998804	-23.47406881968772	-17.758463053508535	-2.483858352077316	8.84088083233309
0.5429519076886821	-6.9616571487829475	-2.5976361617584156	-3.280011375093628	-6.589224332830743	-6.378561951525742	-3.5234710334849333	-3.716150043027012	-2.1622319558322456	-0.364092149238769	-6.35841735118212	-3.18758773423574	-1.0683281985675914	2.7951442380637377
-6.695589456061516	-5.922656245532184	-10.045217483234206	-6.882731376492412	-14.024499539563974	-11.819252056348683	-4.269669065669748	-5.70955740070879	-15.115190970809737	-15.773702990443846	2.064670968252592	-6.12586488260887	-4.786434096736631	-18.62571343270121
-55.78898947732846	-28.24212010002978	-71.3987318933538	-63.868761515243264	-93.01374412189855	-51.77505305260788	-40.59425268818942	-39.55526480674185	-77.94075362660803	-21.134130897382516	-41.39691749529135	-43.41767345715728	-27.85541194434033	-30.231025461389223
-8.269141099039778	-6.812239213861689	-16.72840816447576	-10.68619784002091	-20.290857102187562	-20.12276671720495	-11.447199788627549	-9.277048970119413	-5.090723524909979	-15.9921346180655	7.031393923816304	9.462052998347183	5.453378991496906	-9.386217403506308
101.78397294679999	58.27426808641106	79.50813126944324	103.18574747130604	74.34296257590076	80.30863870776419	121.7011751305569	81.16545491352773	78.33392476830068	55.49051556533344	29.196899306870023	46.75358576322757	77.69139813543266	87.70408800554026
47.86359474943083	43.867056965745526	35.995991832042414	57.588405887528204	36.55534944326308	51.90192357834436	81.70164706652427	41.00369628763209	34.59697110351064	28.326036322682	36.586899213496714	59.88032271161599	66.9421017234229	23.326758699794052
7.495541604658339	3.697291279667781	-16.885718529272378	-7.731592221649772	-13.1799589443399	-4.977361243047751	2.343437839799406	-10.537824757889284	-8.581121925984295	-6.786610532424217	-13.133279778133346	-8.721571402710724	-6.17969014198968	-8.487248780165231
8.648305439185846	11.842829105134957	-7.7235727120058675	7.988737226569125	-8.464503973592441	0.39581761055155257	7.184531529408692	0.632052187459062	-3.4078767584460308	-5.743788513437549	-4.87447436240836	-6.2751480129191615	5.535422674115601	-6.970437944692054
1.9896644697051467	-0.32152966982763603	-1.7528033747891616	-5.782513851764504	-32.66493423915617	-27.168094611317454	-22.389702696889433	-13.002092328837204	-7.278693102754904	-5.083445758674618	-19.242340691267238	-16.07663936557879	-5.994637589967713	-3.794038677358221
7.679976229875856	18.825197551053623	27.963128698305464	28.500688126559794	27.51070576879547	14.75940844636346	24.33130088880851	24.273410444948286	36.407871848309114	5.711165404768639	12.402279416031964	6.317518811225426	6.596106411680323	26.799333614421982
35.7840490215869	11.889968992769695	26.545477127440915	6.463243270285224	30.32611760616925	18.922113932117487	34.66394611752375	15.916734887508168	29.33897333528253	21.084304039560276	33.43172456233632	17.105301983163493	12.702753331234186	17.258645733193276
18.358280186802293	9.503796944679475	17.2158736983892	18.14758528982809	5.079630288565518	25.271277927182474	48.74667027287123	20.19566357395681	6.951548236281255	11.012203112336458	23.867539510203795	27.95955320904652	13.870168739474051	3.8068738000049707
27.059274832171326	13.728682828644926	5.200239103868968	8.098811033346278	6.937131590421059	11.321145450856319	18.640625108227077	8.123100230807472	13.394629427843377	1.8024143044402439	-4.7669130334996375	21.816428461904806	14.355161438262753	6.585917271639101
-13.305158824800234	-6.580138187491057	44.621087160239234	25.60117321686688	33.45085598206082	40.52226977311435	73.05596322476009	10.184539079832835	16.154791916021505	7.197681724624372	1.7635789694778279	-4.450599839780473	-0.1309170926314902	-6.866590281130958
31.62544011289969	12.308272796159962	2.9487669457922507	12.938618098051403	-3.4119556677694614	-0.6777834658750221	6.472894141970414	5.575026182182503	15.6238757902967	9.548106205517238	0.5703105276673084	29.221430773625602	19.146327125504026	13.598950627755556
-42.2333969324648	-35.548907512511754	-30.21662582769982	-19.867101707286565	-53.79327665384995	-32.439920764265594	4.499636504387771	-27.618552990189333	-39.549466037840226	-38.24850714423919	-34.76274001854925	-52.6234603264458	-15.428447035067693	-48.70091179903277
-22.183246927734352	-2.9461286161084357	-4.566541561858421	-16.513541784278612	-17.616117140915012	-15.968664291689931	-6.948769238087246	-3.05379717002352	-5.639338824751431	-10.124527321322917	13.251317469266032	-2.566507057471215	-9.94015648433031	-10.945537057478404
1.6515651989338898	-1.94152649446153	-17.86077325703424	-14.898793697957647	-17.030242343711205	3.288929064325824	3.907250556710481	1.2174729209577155	-22.18422089811799	-8.39569999920699	-4.497339126707217	7.761641271699363	-9.888428643742762	-1.446776232126391
-12.127558271542636	-8.355359390380267	-13.900989592938265	-27.89694240646081	-17.4619722145611	-2.0003885601310136	-10.200989339308055	0.12415889069638258	-13.861495498827232	-21.90160275611141	-13.699338242874765	-9.358427665687692	-14.078527742997707	-9.18544621709576
2.235789053412551	-5.077353816016854	17.150309123690256	1.0727654938373106	-19.7879596626906	8.19474744664434	35.215824449947576	-0.33602034152302535	-16.314359435644846	16.866945201636938	-5.979473629529093	-20.71611171802812	12.509273221689627	-12.897130463579305
19.651957256614246	9.887474500343973	42.12727784957467	11.108548488044283	56.44477549319723	24.443385991476248	47.81419835725444	20.61405045680743	28.89103487814388	36.414618842485126	53.8669766633235	-0.4696846917510418	13.61464367054045	8.03743344907068
-2.687510887483998	14.525478635415043	-4.868549267625774	1.898236646140315	-7.290245355682386	-5.112535047146804	-12.999785583206295	7.520535606213775	-1.8607970126354558	-14.313043948826447	-25.23528507780032	1.4799952589389413	-3.8431536936840742	-0.41826875901802557
13.74829668379326	17.964532202362758	31.466585229051592	26.503043560392793	17.625304581505173	38.66932884904567	57.6943209379772	22.187603971408333	22.116668372638596	5.415542709376437	32.33977180078259	8.682620048901482	17.570058878801113	14.760751759497147
-18.126832199611876	-8.862421942236463	5.9543484392927954	-1.8504425722251039	0.10956642050039558	2.5837470388096366	21.82935155080314	-8.755539775823548	-0.12287469472510464	-9.082372513654633	-5.720575388578863	-14.356796563048858	-7.30715395495979	-19.2380901507351
17.155300349304436	1.3921311167954011	23.865050191238826	19.652264639194556	11.63385223007617	14.618509576403815	34.32224776447613	11.843979949978731	17.763233164718816	-0.350035433682392	30.824512042997732	25.89900928244366	20.578083390687553	-2.8833589331807423
5.533859119001603	13.537533796379773	44.86940658259524	31.48278824432345	29.503354253296834	62.2865172637301	102.97094132958823	34.853289627557125	27.668535563403235	22.117150215219905	56.48973395431995	-13.873719850067983	35.49769987711888	9.10878177429944
13.680008588609132	14.825222199151007	15.964506539488621	15.577885819971169	0.6208961461995928	4.3625322779987625	17.369886044948313	9.579779685064427	4.097761554510465	9.485449321087335	1.191300862176699	8.76987604955997	9.17475308409093	13.815020045489804
16.48864070447576	8.278000099823274	21.705635583167957	10.660069887810232	28.02046360640007	17.536013298811078	12.250833676765483	10.971145349966152	26.70935534264979	3.3335793654499737	8.261086546005828	12.606253767964855	7.1412733165306275	6.7250517374025796
7.625551305406437	10.49777619056354	-3.434585759937938	-11.59105311203174	-11.918883164800741	7.850836812122079	2.6366641508467796	-3.467372143270539	-8.286281548964052	-5.022841931014716	29.0620019328	3.417514603622589	16.769641836702483	3.316604130270533
25.18059316130371	2.6552514884187004	1.3166387329961406	19.491942651822605	20.487201668686634	15.509743939561282	15.39785775479387	11.972500433518112	11.222604844327972	6.947086976240398	8.205742650555928	19.171290113738866	11.168200966543665	17.925009615251916
3.3919031970002806	-8.709577056264914	-1.7470294241937545	5.057106001240679	3.3525632514918775	3.3138787167807786	19.027734013967702	-1.62722702957999	-0.05246438759801056	4.222083115083422	6.665090241749173	-3.627041136704414	-10.666657249057073	-7.1588768711909365
31.3848504628621	21.217072278054367	12.55341300265577	22.974776330754327	12.392332841224142	11.25592911644555	28.532502004672338	29.255988924319084	32.91542032863055	20.314379436189046	23.50652172080625	25.027846045487465	29.243371906450907	25.250153541712102
-24.99239940386684	-10.939319384947002	-0.6038492098982862	-5.149372838472872	-27.667958535596995	-0.18791868018797392	29.045624882307838	-6.510075686803905	-15.680950372714744	1.7282268056797754	6.606786830718008	-12.08380920809274	5.765451618077312	-30.03643329594429
20.66189858522393	23.482380664339807	25.192999181657477	23.460206123019642	26.957804355872362	21.97832180422338	28.478155091415783	18.968544147635026	26.018774366898707	12.087025558449346	23.33070579832794	25.98328942300928	27.57169742918049	18.652282582609
27.335213593889815	12.944277814775644	17.77452292924866	22.948847989932577	21.833014285873308	22.963973042249844	35.587021341413106	28.44695011695531	22.417354831007277	26.365572897445876	56.03158464733374	26.81504885662173	33.602386376529545	22.0031753101124
4.282862119292861	2.2488538888760803	4.535405677424513	-11.032206864540019	-13.893584612084119	-22.08329333871308	-4.435647452181428	-3.6211420189422325	2.022821668863086	-22.74274410027976	-24.130480345357814	9.292160338952616	9.020001129735991	12.093096019176782
5.952445463709894	-2.0933234244177914	-8.76387140732655	-2.4560737472200125	-26.31714160614659	-12.052235372435161	-5.102981666797421	-3.85919512233793	-24.395917380873954	-18.879717325082723	-25.309384882284025	-28.348777831148617	6.632608947526512	-2.4925191237768014
12.976200477751373	2.7569682750854922	30.862226441492556	3.819519907040929	20.401514366323646	-4.694700761782443	12.455540397638782	7.137858899298744	7.356362238182442	12.850169818131802	-11.574993749179397	5.754451635941672	-1.5058804277109015	1.333688697467616
14.877070873054711	3.143473697120133	9.878652363931897	28.86484647787555	10.38466052873268	5.858138655579986	6.9667568094278245	8.515416625319114	11.736711803357368	1.531436148034543	6.471794790022859	-1.3996202483504103	7.208708492444382	24.870823283298378
-14.85411176842952	-16.62856401655457	10.4038149247599	6.840021132397803	-18.98095527058612	-21.492868264921533	-26.398983501307388	-21.60583174519201	-18.181126583470814	-16.693111881243286	-29.85853242680151	-25.417009973690444	-23.516489845924355	-31.992883030373815
5.878024934132498	9.566966509908923	2.7834601215364234	13.060980098236437	19.15833503956948	21.53759093061213	19.089646570413016	4.193033183352608	10.475048991091773	8.782466210780369	23.287586399183326	8.563232292649154	16.61548803953339	4.3447321525391125
-31.303457034315734	-47.85276557650987	-19.13207533619463	-22.169348745595574	-26.52048502453726	-18.177838309065166	-59.552296101652125	-33.33591373841115	-45.008451160546166	-25.86908985610056	-56.47038498516661	-55.906438971577494	-50.47382457469735	-37.07186372717923
13.4007684785031	0.04792818403734307	0.10074385122075123	3.0026536258618717	-22.163927323272727	-15.492676397267605	-21.757851258656768	-4.03385198615364	1.947633194830301	-14.884931603946516	-23.804386459342435	-3.5428789956044127	-11.936462636158094	8.124950624673453
54.40485597944296	33.99208438724474	42.20623365135763	32.27050100546421	2.1154868748248967	19.31755563386934	58.03896564368006	38.048146429129886	14.41304103589554	43.22853217555788	52.21993497750653	60.3917456169612	60.83704254420019	23.985615678770287
2.0795767600032846	4.9683527489853	1.6982830911988949	7.199319940146353	0.1302025411022828	-5.128875731776116	-2.1201095665240057	-0.9631289231164734	1.6950040116375995	-4.844541267338236	3.763088692628979	-7.889486541070572	-3.462218042247965	-1.778251119605016
-31.783944461251178	-23.028201912891802	-22.39494646251869	-46.63682289646376	-31.88336304894368	-20.354665307267044	-33.82002233864692	-19.307793103036193	-23.045386663188626	-14.529194409819844	-31.359708125084794	-27.226865616378664	-24.156033991356985	-23.43351458807841
18.51137805092305	6.268838182568594	8.651295555468488	3.8326750115144947	7.50497962623204	-6.741294446192088	19.63163316235994	14.175988269361682	11.851693813930309	6.48002014167007	28.881719105858053	19.460505684780212	8.041260308641851	20.63873208068411
-9.225372217431635	-6.215894374868388	-6.003111830718314	-1.6708488101508836	5.252023691854436	-0.39600081042675256	8.120836799686302	-10.261506641588907	4.613862114276827	-4.40342708295041	-40.76513763691627	-21.469559109087342	-8.677409583787664	-8.951791893095859
22.87135362162516	9.429524240691041	7.732084158637462	23.49569422028834	15.54481133669584	12.313870531582731	13.359292063078154	16.289160199419882	14.246406112362035	8.058624898077957	11.26570094911865	17.956299954660302	12.360601618622699	20.911691263939264
-7.495226195488044	5.2426710996379216	8.53621066744972	-10.483657622032158	3.5927226948442192	6.855643675964102	7.946103525669084	2.8383262390362063	-2.9641480248165224	-9.336911876660842	32.6284146197342	-0.8514089665161564	3.6398864944796143	-0.4161027200935371
10.038789678139468	4.533125945809046	13.655552893791015	0.4729757177360542	13.023636035100308	5.428663394325738	31.48453660646479	11.862828699661005	6.558521451170033	-0.15839325740740828	2.890058565950158	22.62716831231777	8.087850967626865	15.008088369673482
5.064895125940241	3.8668057181039446	2.8563839881618693	-15.315434668232227	-4.598872899185188	-4.515163445463348	-13.113161531775507	-2.043357984674802	-4.08732572698565	-3.811374379426227	-14.589956047754578	-6.249864401967553	-6.378071583364693	-5.525127816368729
-18.60767932969695	-15.767637440921352	3.384322740998285	-5.7399761563649125	12.372546734220291	-4.5730550658375915	-13.461915812257667	-12.033336980638914	-3.7258449868342707	-6.187860254787694	6.125531110681407	-9.550784274027679	-19.56632167008481	-6.919542622230122
5.187239320180786	14.925532403331678	44.59524974656799	29.29852337175199	15.31578499628936	27.130095809219032	26.579286239605747	10.760691076264314	23.144787657416437	32.87278892558408	33.84799515426657	15.531451192561333	6.126455481702094	22.279646006285844
-64.70262891103987	-40.00231520246737	-53.217177308790696	-31.649936595986215	-66.0873836040359	-51.97760861193674	-62.8401477894462	-45.07642872398466	-33.64042233856241	-81.22741497286147	-52.771445250089506	-38.23714256284512	-57.20311960122635	-69.7459455699567
-24.612216501476418	-14.682272590085413	-26.735922897115547	-18.74418797734349	-27.27432944017943	-26.796559300170248	-26.97412997798458	-14.958050464586995	-25.695316658135326	-24.60575998884789	-34.050865499960274	-15.32329897702017	-28.491790998433896	-23.154850478668983
24.719389778897973	29.87900824004958	12.727806968898545	37.29825243300092	7.924561752312516	28.302329792127853	64.89603008378143	33.43511663831392	25.449305142294758	27.979326495776736	67.26141780169749	31.161467396361513	60.61788710761512	51.521984411079764
26.376339162423008	-2.029131157330451	16.53253992867975	-0.3190690084529801	51.95428492805407	27.478724374407083	25.42324044364008	-6.166635777568203	14.954054886941869	8.215598266841875	34.66380349506718	60.519087872260435	35.503422444390246	11.227369174820378
29.656804319197576	10.903494559206154	10.639032970685934	20.29928254902901	18.558075542093494	24.629634957322434	32.663768909037444	17.08604386831105	2.326146375455403	9.62991887610661	-15.576904931090588	-31.99307581483909	9.247837345387056	15.919322505464429
0.07489558062332141	-3.2005297542909985	-6.124075346317264	-0.3028610465094612	2.2691609439771043	1.2558327602900416	4.653966068643522	-3.273346576059019	-3.5032079899845012	-5.3141361339532	-7.627550690061665	-12.302330341515226	3.1165897247965573	0.7428542424811851
-0.872935631006094	0.8704414796096243	-0.7692649798512767	3.882508766428897	-2.1238301133206017	1.0894148946611764	9.970061602585483	-5.1861806125146765	-1.9576527089653408	-2.8821074151162396	-10.556223909895863	14.570315416782252	30.175128371157417	-20.762012004440304
-11.327953101002558	-15.157932378624494	-35.42264548697214	5.235604775562754	-10.408773099957518	-22.347165050094606	-8.50217064609077	-17.216898317039995	-26.570900848102777	-29.402396306398867	-15.415550149432036	-13.12181134875434	-9.327447967778351	-13.396477616801075
5.307922317092465	6.133402711645687	-2.0497407102010117	-3.5215681407256287	-16.478848957804086	-5.691081094845262	-14.219120101813568	-0.48576663552829585	-5.371936644045119	-2.598887697460829	-10.050806996841933	2.231364306583392	-7.2211421981819495	-1.4738354890280114
26.734590810040082	14.822850905977464	14.627180768292114	24.373726886599933	9.436568304532097	12.318625210616162	24.818866315823456	14.434783633582308	6.432617333904452	13.861926890242408	21.219502846799603	41.16079808204187	34.14581609618805	1.1558802409225493
-6.049193448695213	3.0538182142827397	7.098793026911878	9.282608518138455	3.640250725452569	18.874370576985005	15.034458704847424	9.253591099476553	5.394727086664475	0.47525545526642643	15.353364712260568	14.067945821328617	16.109150016140507	-2.788446786916221
-17.97201458492213	-19.729114640587007	-1.3025605883536426	-31.092803127016236	-1.8075771577514095	-16.5495821624394	-20.53810491142964	-20.149615308508313	-8.749936303938831	-23.32337793595558	-27.461977920010877	-20.488089808273624	-31.32023178306109	-21.95886216939167
-9.659232368048846	-8.008740070415731	-5.111064473183538	-3.4671852887767542	-15.8995635947786	-7.829730990414361	2.3091313297955476	-3.519609494378515	-14.69093592613767	-13.261267615067327	-3.9557280442975014	-22.441142990759733	-13.731768967015668	1.0452266734840232
-14.05876784419755	-8.696864705803646	-4.79444560236745	-13.288772939589583	-19.472922586117914	-14.690558085134963	-18.414370530988208	-13.475011744450997	-5.388710494062907	-6.396572020333036	-18.38466959602046	-2.0119296567234053	-11.14868999190401	-9.479750159869056
0.5701337104230394	-17.477672316968686	10.148236081883054	-14.68064441399538	-8.461908481371395	2.7261183750545586	25.387059468769035	-8.609259565842706	1.684895270954952	-8.975442700644408	4.498860021894083	1.76853848909633	1.4110077190711807	-14.223751988182709
9.933307204434765	2.690587341898167	-5.262339981354311	-12.82485034017129	-8.281651496512191	-1.4458044832342838	-8.408711591704394	-0.662355527337343	-15.324530562540804	-6.764953519239252	18.301552430125316	10.35400806375078	-0.7012988755770073	10.75447395994879
-2.1735387650396905	-6.207069685496054	-19.2025942865518	-10.588261711860708	-13.619492234946156	-13.79525395028028	-14.849038136400374	1.5899820947872807	-9.276513975348193	0.01583859577790785	-0.3543438912021485	-5.682047446086904	-1.1839804850851936	-23.289677229133538
-8.755462060008254	-23.20850317067808	-13.370896385282276	-11.607094198949762	-35.0996690642769	-29.117236729851868	-35.98645723935099	-19.351976878925033	-29.01354084097995	-18.32368751480632	-21.07350267014517	-26.204505354466857	-28.816309624021102	-11.716653000823783
12.71066864576133	8.465751031158971	15.647399271818761	3.7260499516512637	-5.525361493386937	-2.6237184812246515	-2.5026362418927963	10.602780049399012	5.64880835080956	7.767214958569147	5.921939371874051	-6.167844975177598	14.80742707220372	-11.63671619181373
-11.6730207161091	0.8526586133313117	9.87443259994068	0.8400378532903725	7.177290747137173	3.559977898638335	-5.368235569939313	2.0210693945374882	9.389615986618079	-9.492307030968979	-8.78008944957945	-6.074478380638989	1.491837708546281	-8.254432708505037
-16.023019652352353	-7.519121828718515	-18.395839818909725	-35.742775470467635	-20.359418514288304	-25.66490649360627	-37.03281236754771	-22.523391092558324	-8.814380542776757	-19.571240318917983	-18.654147631168986	-3.8709127942461357	-17.060720026811087	-18.054995184243253
28.619143864231525	14.861626366429183	-1.1129093036389446	0.7256702908964517	-0.536130191969521	-9.385235554595294	-11.509004089819731	4.755173325637118	-3.9790350720340255	1.4013299532029075	12.71020044092031	15.476971192101548	2.9960922313507674	11.351002827115963
-14.258335206993838	-0.05959596315987211	-32.12988204875484	-27.791129244806775	-23.03772612216177	-36.1591356087625	-58.385121205774446	-13.473775631704802	-26.990856191372284	-46.63502649332889	-13.672964634555882	-20.472155149826673	-13.70662106214504	-4.304984072564672
15.273715998963945	5.371456729243994	4.508897152344797	11.284577071272576	5.732582613230736	-2.828302412983799	4.105932969384877	-2.9948266654103715	-0.2913335079705086	-8.059411978459224	6.822479013085357	-2.198902259480951	4.3714992147315215	-0.01830245765234116
1.8941722691016234	-2.979667856122302	-18.027712623902623	-19.867712497521	-13.245787667036597	-24.491649114263893	-35.028674336001785	-5.915810770667209	-25.032660534708462	-26.140474836290764	-12.513133601892543	-12.15008168876037	0.28591117914259595	6.633956291908808
10.58568212330119	5.179543084934716	11.7753196491199	-3.9232259391459796	10.836136734453492	0.8076977805979806	7.544632065356527	3.6497795917189872	6.503007007205318	19.459626953166	-0.8030256040580824	5.618131758295503	-4.463681937526506	3.2825428911907055
9.746810527311949	5.763479161351284	-8.855108233236464	-7.0659247537521255	-6.106715854854101	1.9356758609764009	-9.415533773471907	1.0386529229932073	-2.9374148942245046	0.864128169027267	-2.844100488886395	19.579437324451355	-1.4338745424579078	-2.9645163967278734
6.799859637143318	-11.007424794194261	-12.419974737130511	0.971584988753189	2.015925208085892	-20.02808586164843	-31.983572982741	-13.7199246629976	-9.57870239803438	9.933471930133079	-43.25558458279176	-14.176291476189471	-10.570176144614525	1.320981251534351
20.560754925146345	11.368519301825252	13.452932905792835	25.276747873672658	21.8009181286166	21.722763703204244	42.73581397246944	16.046038371608727	15.367256736815307	23.224404090761187	23.908434652687298	9.08162915515038	24.40021492011985	22.815890268928197
16.73882702842194	8.238678358781852	20.020472987151177	38.50742445770648	1.392638739193041	17.339392734680377	36.09766673434086	7.427965544936746	14.496777430508073	-7.720666960601525	10.526013797804575	-0.49884219286884346	-0.2623370047310294	-3.626462528261799
-11.173208592358325	8.665596726219897	-7.879045134736081	-4.351256926352835	-22.306352053705268	-1.96778599102376	13.288469484319837	8.414071131622844	-16.36051399299052	-10.853299243106521	0.5531899607799832	24.598100375562083	7.419382356323447	-8.66420615675341
2.9055830197678674	11.646678052548431	-4.915562078049715	-6.050370737531201	-22.961165769457192	10.377613838741665	30.906996237649775	3.295044175274249	-1.4365585732900799	-15.480089510934945	7.400625049699048	9.19899969993319	6.78936856008242	-0.7805816940819787
1.6785321992259752	7.800004673874515	9.67513056829676	14.246808674993137	-0.5591543012324104	5.05157514378988	-4.8849354242535385	11.404693468494555	9.894228113666728	-0.8940743308243837	7.091329709246433	0.7720336655687894	2.7251074094625705	3.337518173674753
5.880894327219344	15.44117753008476	-8.987326271702985	-1.2588809004885102	-18.688678578688272	-17.68250435175724	-19.736842471937436	-9.244274695701302	-2.4685339789394427	2.017971099153915	-11.967993138097716	-14.254557844631364	-14.004173531805417	13.160713295605111
-7.725363076369765	-6.473644630170141	-2.163434163088569	-15.49725837465501	-9.842483810901012	-1.31245111008725	-13.768232591692412	-6.2916675803811115	-6.631547767666682	-12.400450532196405	6.655933615321505	9.07770409938361	-1.7940909009161108	-10.379152938039615
15.449061468359002	1.5479280741184895	3.110180103546021	0.07480445788678632	10.782291467616515	1.694783280597566	11.865643939450633	6.432862227284594	11.635291750221304	16.449080132578697	28.216910648068495	3.2995017832763103	4.644345759913946	-1.3447073370137625
-18.309757117362917	-19.88839897928925	-11.080234893598577	-38.98852973486186	-2.3623025217315377	-2.734889216242485	-1.9781704893877783	-21.958741432867306	-16.43869318278159	-16.22905072500611	3.88483061547253	-10.965533239209048	-18.139035871736777	-31.04165712821254
18.72436181539636	22.19347393281152	-0.8032476700744275	-6.140958748040434	8.037954818522548	2.3287687174500946	5.730008107046044	16.362445706654118	13.227730081764827	1.5117209316021702	23.057856584055326	50.19134753893646	35.933378825626534	28.467437094355926
20.00490594524426	15.01318959565992	13.344789219263049	-16.967118733513722	21.99604900573394	-12.524163246953929	-10.612355692295797	-2.35770773295361	7.499564097323487	0.8586502849687679	-1.9686548647247843	19.196437747615168	-1.3414750413273318	11.905861502474892
16.543392542798852	8.533869104058072	-35.28357305949896	-23.018596330689256	-24.00150588970436	-41.241643492368496	-39.257270090712346	-12.13112340234593	-16.614394115711058	-7.814808955653716	-25.543567945228062	10.652120347677835	-11.480298885373609	0.3437826194317284
-10.681114093750693	-12.946652571999302	-5.76690623328551	-9.514644763141622	-2.3785549282859293	-13.472392671554044	-11.887300423361033	-14.568729951878584	-6.17940155564463	-11.931729879147552	-25.728912820815637	-23.211627896964472	-14.000309880139776	-5.185813232598567
13.306746135293295	-4.111918315678092	18.590351118423442	18.922314435378706	13.254812718080592	13.448403352248409	25.48458084886324	8.872666501247643	8.402202821472734	7.495515420645532	8.200452816644413	-15.244838679540184	9.735069175834205	13.931127792566716
40.80878209675337	47.79266402282559	60.909053469077	43.99739544911913	24.375583769589152	39.95904589314916	78.72667631150127	54.10272241579877	40.68855569848597	29.71444514718626	22.218177464630934	42.2548696987306	28.982376176708144	28.649621842668616
-6.527287492600179	-15.753967354595108	-14.198301658927866	-24.060638840426392	3.2624113018687537	-3.6971652744035146	-8.461017085368956	-12.652394081563441	-14.60587732181993	-15.26601563544752	-6.802228854618658	-8.670757032309934	-12.88124585780745	-6.600118107331939
3.8380303151695245	0.7103642269549153	7.531012015509495	19.646685141510495	-5.9510483564742716	-1.6806054944928408	10.20533116076475	11.295056709358187	9.66440504913445	-2.1261860798362364	-13.79901765566634	-24.658642871542185	2.6781537006735094	-2.0924482849057653
-49.86613715462486	-36.87438187435397	-44.16140735001901	-44.12709773758173	-55.2697637925237	-45.48851603054424	-43.059267103235705	-43.57543486275916	-48.91222666874589	-46.579244474403176	-44.56918962754279	-56.769676453148186	-56.93576359224538	-42.660447409855244
-24.63085855722168	-10.783411083847911	-14.161104153758103	-15.920786710293775	-19.077096575843505	-31.673580548932318	-42.87685984563399	-17.611982341359607	-10.725254081480111	-18.974674204500992	-28.10439428173212	-33.75441696232209	-21.283590595406945	-18.855304692218663
0.2521292814691621	-2.0312668581826157	10.310294167530582	2.2212071511382576	-4.967122980773175	6.757816423477673	22.47483226094687	-0.29347158541805524	-3.417631535480544	-15.187208690990918	-25.186866745963044	-2.7748509152329652	3.2805483925017427	-10.290137833740726
19.15447076992181	15.447227092143784	12.030594875026654	10.00201066335433	2.990829248143653	-0.13178466431689898	16.344648682968874	23.23584392110956	-6.108366908809875	6.152270716287954	9.782151267234454	1.4421962221117455	-12.288656702012897	18.731148414411905
-3.87723115771951	5.736922979215735	9.906275154716123	4.207501750671534	-7.038569265656808	0.505181437894071	-7.766125695567427	9.356964003283156	8.052004955653372	-13.819788498414214	-7.3983198055584305	-9.730649471487581	-7.138208886891915	2.1635780689604203
14.475397521126714	-11.452622770600737	15.303147125127612	-0.2546689993047609	25.624033105007545	-9.178349348629363	-42.783143544876495	-3.6965445344406556	38.65311187264362	20.291026712960836	1.547112932942675	34.1393461342598	-21.193913987040414	2.384086068465011
28.12514916442116	10.884880226061464	3.1840518222565852	10.286025444380616	27.084187012352714	5.827088180876307	18.785685669821337	12.967359178933656	5.6294510601333325	9.767697989292795	52.71597312524104	11.00269299412443	32.070349214038565	32.55204891077604
-21.446784857257082	-37.51157475439931	-18.11898610142794	-17.07740331992421	-9.896227706480428	-24.39501625745304	-28.62273508751071	-30.300336017596525	-10.01282929246003	-40.11647536494942	-0.1378595761988799	-6.525093595325444	-17.52768960379701	-13.022654662992174
15.094882160313047	5.768982197752881	-14.166250170935072	11.973824036449836	-13.816491559464927	4.847767626852228	-5.755329190600505	15.770694635615893	0.873213297653284	3.378838807306527	-8.18621273767621	11.796686729124668	12.352171536782011	12.700926936843832
-1.431908918103421	10.232949857995697	-5.077350267023884	0.5049508312629614	0.5343403205363217	13.025500425013266	13.525377215014386	4.059756297472322	2.6185204759626433	10.197732792913738	-4.52082356694732	14.507243264417687	4.868913333767057	21.240295002488782
40.990081960369025	37.118887301141704	49.790810281720816	48.318157447009234	62.94303632690037	20.041776876132307	54.32802042748795	41.55381864647258	53.63979695988167	29.752176350531055	48.42729339609687	37.717073305018864	22.050328757723623	46.80008111070965
31.811754412976164	25.212901902507937	14.79901615298483	13.863522778320013	40.75114944570694	16.886928065796	30.048156843727952	27.310973064399708	28.53552754543006	0.11818287195146095	57.393514822662794	59.66838755282814	40.72284334181096	43.06613852634383
-27.444872395678253	-17.841760415718273	-20.918493953746975	-25.111139487895777	-35.00880031459522	-24.2660680528037	-25.543593485723232	-14.933805723805808	-39.14441650023209	-36.0052327500869	-30.92108400020027	-36.65370661098037	-23.166627149779952	-24.227745951811134
-15.24421835337027	-27.96741189989313	-0.8666965163450926	-31.871532988248394	-9.494132568373596	-36.73859225576332	-43.49269383608731	-33.5829439205991	-1.7858289012071666	-38.917090367826724	-2.6483525184226258	-20.167285301326245	-36.13909362609958	-34.7530788338844
14.095382277937155	0.43002065619760976	-8.783904564365772	1.8274588482193819	24.637102624766086	13.699374280031222	3.774501256433714	3.4806377471983954	2.436803133646201	-14.073678460471774	-12.50248320978387	16.567497771884202	20.70943765965775	7.35654426011062
-13.062923320173178	-9.69389330437627	7.9155045507110735	-11.576361463358563	-12.792537774773717	-6.9041922470119275	2.7488371802796507	-9.386323742869706	3.508959789082912	-10.85491213435804	-12.717244368052828	-21.654107169686462	-14.621345695272932	-14.375762631694439
37.39851807203093	23.56374058549919	22.405747989191564	32.06034484574021	32.79423895526031	7.5156462456314745	8.838466268593923	22.09012433153362	27.046565341978567	11.806305809904249	6.873788862264838	48.74821253576155	15.808352651865183	7.974344423206807
9.897785024550313	10.084787453909449	-3.3793030229216146	-5.066823565048234	-8.333840124912047	3.286188736923572	3.5025922036439336	6.242511755436796	0.8460210549749411	-3.6529149318221883	2.4502093572567056	8.299456286769725	12.513907788584529	-7.728144496291064
30.622140817066747	-6.867928544617471	18.96760095417285	6.047252490765426	6.047676510193469	9.80019499417056	29.395517729127384	4.909678743163955	-10.800910484354887	-13.321324182467528	-27.347904781474234	11.35766208451319	-2.6978933154039955	-0.2737764542673747
-32.134436920983454	-37.70645313914981	-39.43111244501624	-24.492159373180435	-43.3122769439752	-24.958989740998366	-40.269875102070536	-30.302076393378133	-35.46672917125556	-33.405211605625446	-54.48063785940895	-18.398490623616652	-35.59054628883466	-46.4945966124777
-8.636610080423793	-19.31050177417937	-4.802792620175472	-36.4070036854837	-27.041790033269994	-7.896830438805311	-1.2189410196925519	-23.76505966383992	-12.474570712918059	-56.05894178651552	-23.542940312027504	-30.183314990451688	-28.608265060860695	-15.346193190337537
52.31526451939566	50.427828313182324	22.98720405495029	36.92976606264835	28.846876497493056	33.29162394261776	25.93753642409698	49.23416156371239	30.685104299682777	40.42644000056548	54.309601513687284	44.70342654236642	51.03404911493195	47.73409162666654
20.342606799639174	17.979845484613488	30.310724472425065	22.317952236396476	14.125462761651931	26.786126188425854	46.887185894040456	18.965838770027613	13.986225283794536	9.75255745367685	34.798887039953904	31.080680854781257	32.59132051236519	5.556444275527518
-16.028992050257713	-5.404268140105204	-26.28266043505424	-31.698816989638324	-11.806631390059382	-15.368065038342412	-30.745506708020823	-6.768908650143886	-12.632142652784957	-29.448791539037355	-18.506816970959193	-26.57441116578426	-21.19594408966325	-12.058840227509542
10.376590213302642	-1.9177011963107073	14.753811359927996	22.74012085999771	-5.278204973328617	1.1688349538654645	13.124327322246158	2.1174562383253694	3.396591194116441	13.039293338040887	-26.332380767284935	-12.558967591423517	0.589170322475482	-6.20909283229903
11.09068142250102	-11.597971115824741	-9.937352028198136	-7.850892219472045	-1.9164957694634706	17.112306462010988	29.522959633237825	6.761715740919936	-1.7723504351981363	4.898951493616632	38.76832510841484	4.237724081966977	15.629193447169145	7.586280950056439
1.314930521248561	-2.2048238807559564	-12.479159448219951	-2.4546479191525488	-9.023563947712992	6.824372336506404	-6.309543197883416	8.206595171194722	-16.724993329082015	5.392298244782559	-21.2391872528528	-9.978288620584367	-9.910166540143193	-3.5216654876257625
7.325490085743606	2.3620943892004327	17.321300948235045	1.8548656929730283	-6.331578295831679	12.629470002005169	34.297707775290846	7.658764873839559	-0.8294029218444077	9.624817912086181	10.393204034422473	-18.95136626190569	3.6440424338226047	-1.740481797756069
56.15474766250816	39.47890689580433	60.37974995977092	64.54855184725571	52.37202494911111	53.81992124986243	89.72135330455012	65.73718269937665	65.08488270450984	67.84255787392262	67.3057108792529	72.468820801832	80.51189253282423	40.983973005787334
-5.14194071118296	-9.061642456633185	6.050759841514882	9.446301488274523	-3.2217459584041657	-4.790769536837541	-5.649830076197016	-4.958186007079291	-11.140923405288536	-23.504759977390368	-7.02098057539225	-12.032377131879716	-30.843951300942727	-9.4749210544257
13.084623479904675	-4.960236846522933	13.171015160480572	26.532695011923384	30.690737452597094	14.489135515807558	28.961992887664778	7.451811744607452	11.94243206833426	39.565121910070545	17.73147878839872	18.268580119178687	22.208431075830713	10.92683457588779
-5.158654619128274	-12.3562136199011	-12.01005904689298	3.2672583730636755	-26.128603855724105	-10.881292929031256	-13.870804719336144	-4.17796849546528	-13.229497179922882	0.8686847683334068	2.9706049871965114	-5.367762728263972	-17.382508559759334	-15.60380451230093
-17.022521926719985	8.947882191554106	-38.11981410912163	-32.3621942947448	-60.114240086863454	-34.316866692380216	-7.535856499622903	4.938513423487764	-15.774272781004056	-10.68006820845947	-12.857845183700896	5.313380975697296	4.364013144498907	-28.301231156276494
-4.523077913846888	-13.392197645864503	-13.005818658629392	-10.948430417471187	-9.965815699294804	-24.141564565677616	-12.085179446187682	-8.118830603004866	-6.461773012290884	-38.354124534803475	-4.8046286896994985	-22.607042333435622	-0.14927321981586897	-20.262625284659485
13.533304609288333	-2.324848390474089	0.22833867995900692	-7.200675756943469	0.5021907801950293	-3.0866846581122145	0.9143065393090459	-3.573175997468351	-0.7139285325660286	-21.169163225654472	-14.215733725052964	-3.8678457145774776	-8.488677289820824	3.283630316399048
-24.60446772773501	-2.3385661360346632	-24.641020388096223	-28.644221404533138	-35.0958765460796	-0.8550781436760245	-9.51505571987793	-2.3392879741350927	-14.110875718728984	-50.453899193958286	-4.5036988571189305	-27.13403276650449	-10.536278618898164	-13.625182958496838
63.57895124203189	27.887319361104492	47.736323158574834	47.79468751063985	58.31937116946387	29.12836439320749	58.16438026846877	33.01851453580571	39.28844561138139	30.60483190157852	59.37599580475187	41.15962072887617	32.91194662204331	39.88189088287816
-8.128285484347181	-8.875496736667047	7.310264609952763	-6.268551809897814	2.4667565448439186	-6.032992910605256	3.323230993114834	-4.953307208101289	-3.8761165228735206	-7.188444841200601	-8.38371614984205	-22.512494274941595	-8.417107466803909	-9.994276753046336
33.83661406915939	38.727491329140605	22.247812807243015	20.659584350033242	28.639314926751656	37.14984051027751	34.53420102515137	48.24209918138303	23.950869024034454	35.28154200053271	30.431497876437554	43.842575639504425	39.005464497615385	39.49405732782461
-9.764672814869757	-8.912140552267964	-1.8760064017308407	-9.228548590868185	-4.368797676574945	1.307840077213047	3.936034652239801	-1.7681949008362392	-11.630552908475646	-12.459956347508854	-14.290474987925274	-20.841164001098992	-10.289770873356387	-9.869129477386226
16.42888671641529	-2.297836645236133	-11.326080972253799	-6.9542521537394375	0.30908124003221576	-18.466545696611632	-24.45482700173837	-9.196308841748348	7.145094818691149	-13.410661229669252	-7.109350039269398	-0.10946042202795546	-8.595628451611923	15.919048048012378
-26.248890260360103	-1.8253424254493473	-11.297854241121355	-26.160920273728834	-30.101691237716686	-18.090929278845685	-10.004885272968533	-19.3113295857845	-16.621939857621516	-18.393961133276605	-25.992333849194726	-10.855791975858505	-32.213867085025605	-24.792944631240054
-6.081103036207963	-0.17067793515783625	-15.261879827454718	-10.786897255012123	-1.4489232993767374	-0.2011420163470742	3.747943073786573	-7.696394314599367	-8.913237034769827	-8.717195495613296	-3.374716712203068	-4.269618764499523	-3.4956882486951253	-6.753798344831715
-31.105153086114836	-26.769043559962935	-48.31635414619929	-44.47557461381489	-30.344605828989586	-35.06666064924552	-53.971495179705904	-36.395398307886275	-37.379152531538175	-43.82498906040919	-42.593434251769004	-17.537310576388716	-25.89663161367834	-25.84395294166002
-7.505334791899335	-7.934190862392941	-9.896904912467194	5.454550572995233	-10.793826515622852	17.761490825077033	-1.434141815628749	10.918272996125975	-9.617860516414966	7.12123001396634	-2.724017551956332	3.7423423042176185	1.0404988891184697	-0.4825949627259533
32.47426312979457	37.347514323577926	34.69585403362998	20.909173209232996	15.181758713856704	36.13751012989972	42.39692631558645	33.717524312205484	30.603956958278047	39.52776808462618	26.88087405886625	20.51501028553968	28.829900070748135	10.685262484385733
24.56178636641544	18.444785049854442	19.681935589437533	19.86762105034387	15.993014177897825	14.525640670123831	9.776098465220102	21.40924813058338	22.40736088489329	6.813331447755697	16.84640591674428	33.438707206427566	10.85909057777926	10.118321701703863
25.78912454366036	12.577351388513105	31.737271430270162	2.2431101781115013	25.961984553273798	19.371806362578766	14.483720438202983	17.303159226445263	22.647133081078675	9.90747084563036	16.461903464032975	23.711971347121022	27.83197123502519	4.1630095074482965
25.043176813282898	7.477250208510969	8.608922212204064	33.564740569335044	31.141321311329726	24.09551115844307	38.01138467951409	20.203783012721917	3.1775320300274448	13.322347612894388	38.43244145128282	30.26783202708566	35.90976314778182	12.373758170679563
-15.31988446057504	-20.35442238735751	-37.60728735734286	-34.469487461970964	-44.53632814885836	-36.856745742454756	-40.268599808692024	-25.158077107639876	-32.00250698491349	-29.995820363059554	-32.205898967193235	-38.77632522993995	-9.307627483606632	-23.309457619174207
16.56226505201332	-0.26799711692871653	-0.6352872658461622	-0.42296464290581004	-15.2430693272081	1.4711498257209186	-11.69949853207696	6.518793674181025	0.06427264589398496	-10.540934890669979	-27.772336828278963	-2.3364529984132862	-10.44581912744891	4.1940152077897235
-8.216289015602404	-2.153387353426411	-7.438813664280598	-12.406875808926356	0.9409993249456858	1.7776483689108318	-12.896993234833419	-13.064881367971774	-0.018192265279152648	-14.2380805074992	-15.47930024700056	2.804833240517072	-7.509924593382707	-3.55604498742891
-1.6081345042173487	-28.01771508512775	-9.29689382079614	8.194416871133011	-2.739882159854744	-35.92269641862355	-38.34246874872746	-17.43199203658711	-28.231942841931513	-36.882611486062544	-99.16752510230566	-2.9824392227021534	-31.140890281279503	-9.521080766742275
3.9613149927192786	-1.2068646268478809	4.3997330410751045	7.918345651462855	8.517465035207378	2.4896964882311234	-0.09151034437737846	1.4226841238560162	-4.3933521522356624	-5.225612683254957	1.1369663114302047	-0.8229586334650121	6.765295606130316	11.414418168510146
-22.01584730339054	-20.857391070627095	-2.088455808798928	-12.585521383525737	-34.59431861597544	-4.967216972832512	-15.941580550585812	-16.853326988066005	-8.413397996195265	-6.360946464120525	-32.614038454979934	-13.547080892328351	-26.648983298851892	-19.55139069403186
-26.847185651562093	-7.755798374265745	-1.9061907838598506	-13.653643456071762	-21.619650924764358	3.4953923525736244	11.530089923180872	-10.644589729944272	-8.81390957531332	10.25570092488626	-0.5139549463249358	-3.537863623774883	0.2476343888806455	-20.760618996550466
27.828467515521336	12.982523600194291	19.181895832614	-11.798812369902116	18.419306600336213	-9.110194832044867	0.9949345253756361	35.51218048055812	2.706277791698135	-13.719380357964598	33.89278290457668	12.28644285233704	16.41357340782105	20.88886008742214
14.01894875504927	18.360446476360835	3.062914765879	0.9066581536681347	7.398492961801937	2.8670069246947616	-2.871982161455912	15.712820557982813	-1.3684922510746387	-10.660455816159866	11.30396294585574	23.619584243569165	6.299770198240087	10.432819635434882
9.59127142295988	10.876145349023606	-10.821448123322233	-24.02045758190658	-30.358370818162065	-13.2864318187056	-11.018500028233147	-9.39444654119889	-4.47322441136874	8.891729507066886	13.742238321153547	15.694634083338975	18.073977642804547	-1.495298741802916
5.770005213598965	4.686150386227245	5.741679706575577	2.6269652561121464	-6.994179243922463	-1.668235692354205	0.7499251034470658	6.4454407497863615	8.333560814906448	2.62493737007132	-22.19261265585061	6.361493493074955	8.15294523714308	10.5718804737861
6.761081578753356	12.047137317270977	3.486781486581739	6.192484005018927	20.156164003477485	4.414326342483083	-1.0415157466537805	7.800294021355569	10.86538383503528	-8.599810664671185	3.4174952157016873	-3.7722783782503746	-2.7810454107812355	0.1864260276248136
-15.738779462888026	-2.3525899824984653	-5.604384364892645	-12.357348223689456	-24.85150999689462	-21.17753726738197	-35.89788910699832	-8.740413313564439	-20.808588697282904	-22.971453637316408	-20.307280916806093	-17.97333756880227	-19.101234465437273	-6.573351222929421
-2.0714752109209695	-11.118053232253729	-23.698899206050136	-4.294819248772101	-6.102267067834253	-2.440013900222778	-4.207303477481535	-1.439294106217252	-8.408450935479436	-1.557833453561772	-2.6221172164907185	-7.996288790344607	-1.7287989760534719	-1.8306201250592107
-8.787907231403908	-7.6798337335616695	-20.10946075472274	-42.55280014207968	-40.042274706628675	-34.88806839960424	-42.022083184778836	-29.091098895590875	-29.4721803483184	-20.50800935335313	-35.61617801373996	-0.6738829752923406	-18.870761645740362	-15.191366127282356
-31.558059023883544	-22.80499437076182	-27.333579962395874	-34.55143545675143	-31.52512897345776	-29.18092580381024	-38.78356608704715	-15.60434374748351	-32.593857384606395	-11.92049156172477	-4.456741118957111	-39.69797483853047	-20.388677845537533	-23.548325337792903
10.51940943797096	18.9052810329123	-14.341373037183624	6.13794878344439	-16.64019665326872	-13.29146001253106	-16.316055490747928	4.956200023599677	-13.308529579714964	1.1662134592223266	-12.412340187023513	10.39502702783724	1.7146577249971091	-5.935796002720445
-4.697428424735111	-3.76516520524787	-4.6140879890826065	-10.174467317772447	-24.472228531427398	-8.443353417602474	9.855340030643365	-2.0697338972864623	-11.938612564888771	0.13024829822134937	1.4598875880603845	6.692804958364401	2.1836917068271493	-8.475148158662034
-0.3904415067119284	0.3827753087364008	-8.434307657723874	-17.036407427631715	-11.989634757940264	-5.631612706000953	-8.152232108164835	-5.055635284522344	-11.087487472291864	-10.615661251316507	-15.388040981656461	-14.780989001575433	-7.954384993250742	-4.264248773814829
-0.7248264712663293	18.82114180465714	-46.616775914758655	-18.876421113287087	-19.55747609652549	-24.14688478186712	-4.747096727559121	14.628749551097133	-16.804358784345595	-20.301364544810934	10.63496998695344	15.551757719581506	20.744801053566764	14.962507178735363
6.0089853497526	6.731914297243807	22.356954595687807	32.53551950251789	9.056565675270397	16.000192324198455	27.747643452356158	9.763797446501382	5.72173483782179	0.21395627419036947	21.584464868052752	19.374898644184245	7.711625923357919	-2.5139879868639
-0.9191653800512936	12.285900571956127	18.6443494434249	19.000619082189562	-18.012895537829866	2.269586946857639	6.032004676029344	9.154511349161169	1.9299424383216899	-2.800616876277566	5.295610467829716	9.567921541270229	-0.8980152154971204	-10.97986286373559
-13.657493307339712	-6.292727877617522	0.8951161772129775	5.3982452973953965	-8.935139524803557	-7.007105041468002	9.074319009563824	-2.922117072562446	-3.405545038769422	-20.409757643635675	-3.1042939409569845	-19.860547380269985	-11.711756857255367	-1.7597742575822783
-23.546286760417125	-11.348591408604337	-28.954661965526917	-33.9806914443716	-7.840785494946113	-22.392664021505585	-40.65236341182649	-22.84534735770932	-18.58421179839152	-30.563708232887166	-5.473907879174795	0.5123695244375017	-7.209754986611355	-13.432423082966052
6.808923612865465	1.3677873872753465	-9.407555448700602	-9.179350166004804	16.862762143291906	8.509564601321138	17.363663048543323	-8.621329665841065	9.54529511277328	8.320635471516432	17.130271192668136	4.89175472553008	8.994653504693554	-8.875606773010537
10.700417132090006	16.24928509554472	37.66216057092897	29.646876876711264	0.20561621074497247	10.14180894558602	26.707488753020936	26.386319748237643	27.399072396956537	10.432891548630055	24.046726992954042	4.177504366671611	18.249634804812377	19.742109854360287
35.280500734402246	39.3899346457212	17.13328363433055	15.218044469452575	14.138318466825307	23.482355305484663	21.0775177108351	24.24671948131399	21.96733827688576	8.392140690036591	27.382129351016637	21.505618739503593	20.86016458845108	18.211637788301545
-3.6540539831672545	6.2599259682383765	3.916170360600004	-3.57173133638947	4.040872469762	-34.24182924331512	-30.241187248041697	4.898622800879749	27.953814778594584	19.151055538239635	13.45109138583334	9.441744742287314	-0.788442041978249	25.838736607359866
11.3386495605005	10.646578688835499	21.201118970769524	21.408066224624125	14.710177517915481	13.173043091923265	13.902479590983683	14.421112197971649	15.281867646944475	-2.451225392481645	12.153385219977435	8.995219157327279	6.544318681567471	4.35335057053688
27.993389142150793	17.393022012574367	20.97437092418112	22.36844435517163	19.094699516793362	-6.726359200676778	-1.9256514890523908	12.858530578122878	13.146295182426874	-27.076614235747908	-45.33385305430937	30.391900061772763	11.117750832651327	24.802882445256934
25.55482350601433	19.158143357927695	-0.3006608426837455	6.832047058282268	-7.735881120681768	-4.099388633170044	-7.304861626030034	14.664699689287751	13.467201624383552	16.835229000070388	11.690850739483155	29.238176780423696	18.181948685907642	20.585453854929803
1.100812661753763	3.0163157239426153	2.4120647691292434	-14.318331237500365	-9.537515659212945	-11.375777301763458	-13.743308128877572	-4.027372333016618	-0.411967463527389	-4.862494286867132	16.110200686588744	-1.0682365904026847	7.4271665767548365	2.06567328272755
26.022793231603455	41.639297250955586	34.78108280481418	32.748049564871955	-1.9244075434111731	37.74851139494606	58.186784995344375	32.325525061078004	23.64037266051777	14.873795889660105	36.85914102946672	15.250903691489038	30.997017746069897	25.793568949444325
-3.8681061250909647	18.33720631375427	-19.516648365780362	1.5129981104216168	-14.091702560545608	-0.4877920695716771	-4.380350450513041	13.894378488073475	0.9345158539503128	2.1399684237040866	0.6732466674035753	9.99340042944863	12.653218071414743	-2.658360977347425
0.6996707373247407	-2.027576472888117	-12.067651842960888	-19.718077972993832	-7.48374298363057	-24.546558716730896	-17.506182009580318	-8.390147917762189	6.139518234619246	-11.882831602928196	-11.726007032286375	-8.190755987566783	-3.564156877842496	-9.80297229233742
-39.87622399135726	-30.89324299163336	5.384740618640949	-24.026357458348205	6.079816005867838	-16.417314248357552	-20.99087551085101	-20.052753024235106	-33.58419912516859	-32.182396702690575	-30.505095643348966	-15.505570642793169	-32.567368388077334	-30.374688603322603
-16.431856314800502	-7.428412661012174	-16.257456682304372	-26.68717831957659	-24.855042010241796	-6.265751394159456	-18.48526909709523	-11.012085021600228	-6.719734682878444	-6.901699227374098	-8.786683507864547	-11.576369396505275	-11.934426161100824	-7.229733829500136
47.08588831046583	21.000677683168703	48.29096599412022	43.53098201793504	19.97818330629983	13.221851819437145	27.0698468629296	28.001592412682317	35.21311928001777	51.97856219445591	27.904790325700297	24.232745881848547	16.03465173290156	57.96463508235016
20.170901678110265	-9.141953184598341	12.194628767060182	15.960121716747299	39.630418661924104	14.58154827428999	17.0683332848991	-0.1423643423668337	-9.259739257813441	9.849122410865938	4.873358900350509	-9.521847941098006	3.7108006626384085	16.461479631005542
15.544573212554077	15.283823399931315	30.51347331719589	18.8342656444738	17.676685773344268	16.53926883367502	17.356916504709872	23.568239961364448	22.686459347557502	1.6098769887580826	38.108151089146936	19.49661328957755	7.896779868343539	16.99662872179873
-17.615351500407797	-2.267410132215514	-2.5546291925194717	-8.64460067561479	-24.647217482322677	-11.845377107381116	-17.626739889215745	-9.457488791801183	-8.58926876652643	-15.697029122011308	-33.96926173458257	-6.514571276993312	-13.668544634041021	-9.664493179367415
12.627387488710339	0.6576508070189114	3.985052928736608	4.390610949415262	-10.88571480692508	-6.609840073982458	-8.579012828356154	8.835816434085242	11.590995669088482	-4.565367310074289	-17.456742720543687	5.670617633733995	13.281762524633129	9.878803221541173
11.720072378626208	20.66401544746865	-17.25284330734578	-13.386275702611304	-8.824418893621747	11.352588993052793	20.010087955801076	8.932869360963144	-11.447388251805677	-5.185686753284935	13.30269848801828	30.897068037559063	33.6224153871505	6.293605815845271
-15.944520381106926	-7.833394581356848	-34.628850957273336	-22.290158349449346	-47.816350101918864	-46.754071797679195	-29.017237305946008	-35.657954688670614	-21.481996527098687	-28.275607787354765	-47.05854515220834	-41.133405992350575	-49.19586116358443	-28.27850940595869
-1.2135141453197735	8.699324896263589	10.250392864106168	18.686157389812003	-1.7320574654455951	0.8833581529636595	3.7525465589429685	10.662924881893122	13.660734410479657	16.395766905260917	8.46248489112901	22.889035842489697	11.394952452197007	7.67672352279156
6.130120462876697	-1.217114594687886	-3.6372729693793513	-1.9941618922169562	3.0632430729800473	-0.3312384570950619	-6.001900685116387	-1.2199142696633656	-1.5169681848294112	9.558235340088423	5.040137941157259	20.53739365191665	-0.3170891059252235	13.012158476327501
-15.225540520162099	-13.78032934769121	-25.60418013943353	-6.964099536862374	2.1016603526519426	-8.371583389476795	-18.659589477907357	-20.435740886448265	-8.606021465926979	-36.9980832787296	-13.81591367100639	-15.64549245923997	-12.511113091919867	8.021397284821036
3.494401961174242	6.552034903823295	-17.30663681561455	-9.721103733675497	-14.964248518629217	-26.45892105495695	-10.266588979791969	-8.854103726551038	-5.539334924144081	-18.5009630772868	6.277423017901005	-9.161021017993397	-9.663993436782421	-3.2569315855970626
-2.6701446037457757	-0.3299073639584155	-3.1143125631847757	-13.757270051074489	26.819454334450963	6.004287497196745	8.692665377420044	-6.444313961013559	-4.071713443073901	-4.22978255377799	11.484215960856613	8.372757318932365	-9.30740855129041	5.985557978112669
9.875357583750143	3.909622025534786	15.321449414485876	15.618980421215861	-16.786718791253286	4.613330750203955	26.09956920298268	1.1480231697913004	-14.35530856096987	-16.187458874039947	1.5147442599094942	-3.057179431979899	10.41531468442969	-21.262087073540247
13.437785223803079	12.851920037779376	15.450603538585275	24.437195145367635	7.328220058592707	13.993148511830494	23.372051437361787	18.946245182154627	7.942291150306068	15.453536793035253	-9.53271847429526	11.784371040644986	5.861385123629445	3.743794996717566
35.91177680999329	31.121834927433678	4.174052699966795	39.947288136769835	-19.819042436032223	7.066469088028017	43.854603863411725	5.89851788663927	4.086325208432195	4.649971925738892	5.411620576883653	42.84374618187987	28.357348012973183	10.174627233607032
13.181549974066762	10.943631457297458	7.541136286661279	16.151890213862814	16.418014353696847	5.470744501930709	-8.922786248634067	2.955735334027531	11.736046366802622	-5.84169851361236	26.385757607131392	20.37367044614395	7.42895977510439	11.88581360708817
62.43667945790168	49.87574253904671	23.070514865317822	45.32755158988568	36.076853074034496	56.79708679088823	56.42563692281792	56.693076243297035	38.842051206557656	59.90294496851274	101.64825585114028	78.18912860824453	86.82776945770014	51.52711910772898
17.292020744248767	14.209505742541257	18.241586005876005	22.32638581327289	19.867684157601307	7.932886117211433	3.826846001555203	11.519985463755205	20.61259374442991	17.791116697226215	-8.714881249548577	24.384289749769895	0.34012645655828916	13.4123818562124
-2.24722765389013	-21.42957534413793	-13.074880937543167	-20.54018639201349	-15.698803869421042	-19.145535122491268	-6.058189831597941	-13.080469611857682	-12.121785400759638	-20.152641336450092	-9.818414610432548	-25.858989214284662	-5.83878518072528	-15.86460476006167
-14.734168584560859	-6.49540556013985	-20.698034072423965	-25.87535296398717	-17.79047365566032	-28.605463209623366	-31.773116909058512	-12.712315635691294	-16.58241093036257	-27.339356355791423	-17.356365318122755	-18.63884344712603	-25.326452653440818	-21.912999136018104
-38.767237173598026	-32.3957321519184	-13.172612974331637	-21.110810788069383	-21.801397125250972	-42.78308574171509	-35.33355356683734	-29.708120367579372	-22.930615666742593	-46.69054820957493	-12.407144863503474	-30.910297191991454	-25.175527293009942	-19.557259199820827
12.901110697007121	3.0811113326009525	14.483531441180517	12.415079347361802	17.696437089577074	16.8508987095604	34.74474852390829	13.003466740425255	30.634150124774397	8.149045610908345	10.445664726588646	14.101798909540959	18.80531361807476	1.7087290977865635
15.301701890349799	15.262547217012592	-6.137189060616905	8.052690499455311	-15.637810825727144	8.172418307090206	3.580954506032795	10.621187765237591	-0.8734407141018237	3.497993522062167	40.63427986339377	-2.6235689324298184	5.827285199166801	8.0511172356759
11.82044623773733	1.3960356404854983	15.944870803489788	11.176866109256144	7.0818120912138225	-3.933521969739059	1.188470902825362	-0.537624153212319	14.316282225866551	-1.469290606278636	-15.16003665223161	8.698660584375801	0.5444620741711318	8.386605506134158
5.5258109325478655	3.0018661849717256	2.7237682807365204	28.1939856545325	-4.442649111250922	-3.9550523471745387	2.834945804027249	5.257629526539308	1.87827981391169	9.60488642103783	22.01695227672393	3.6884760655319258	13.064540533436542	-0.656301815021396
25.701349311465005	14.974249802845113	31.037665735839226	23.538542937607232	25.47686381886821	38.78256059079238	50.13673692138833	8.312649512605743	21.288628337742363	26.177518160512598	47.89082686741324	10.576874406707814	12.347938472847023	25.08691550877175
-14.795510924044413	-16.827523166958247	-2.900559543031454	0.8392684270661402	-8.219707952544276	-19.781286706321037	-12.402080290116515	-17.197130153476422	-26.033107671614243	-8.174788481455089	-40.15814502914698	-32.324805063549604	-27.355980140800416	-38.833504884068596
36.10602417727664	23.61838060090556	11.289039061074178	38.52758595041057	26.454516094621695	23.615442749274735	53.440892154073886	21.52712330426956	22.468052714001995	52.30124406813468	55.32576623428392	25.91620886400988	21.100020056723388	51.414968609395835
-21.60564998682823	-13.174754989847608	-2.558440059068746	-33.39878100773535	8.440380765803816	-5.06726334172304	-2.7073337209404444	-12.911453666449065	-2.934616702428938	-21.74836895108156	2.94055884151389	-8.741087937504938	-8.537835227341759	-14.171291196063494
41.5628912361849	24.966575988478453	21.067343943559635	41.182858185062486	40.259261476700914	25.2001340156476	31.338896201705875	20.798812202984443	32.73846981704537	17.060172084421353	27.005015077660705	2.6625433678601267	19.196494993976017	27.311239981644725
8.990583528233078	-18.29247028518471	-14.441821433271643	-4.208078654244369	1.667980167130516	2.5351776541212496	7.8158783327056875	-9.416972170485208	-20.543192507982397	-13.779469359585779	-18.466471647691595	-13.971141067104876	0.4443172396717262	-3.1040241576892407
-2.9034843480647776	-12.356025394123844	5.920101761075729	7.669557499029679	0.5856720012574145	-1.6813211724195731	7.210890048877568	3.0653371114108547	12.627777627318427	18.958895210585418	-25.004325916121406	-38.22039047206501	-21.52707299051826	-10.502601314011429
1.0777385111540962	1.4827580424028708	0.2100464019877399	-0.544866855322952	4.7684718442405645	11.50168973070168	21.66462066620205	0.9538140794362	14.90864338569871	-15.139871301340825	4.476220646282175	-1.0139527227424296	-7.691090498733733	10.995640964088736
-13.025325510827283	-8.802605489993894	-23.160958695514534	-17.342325715805213	-38.567336443591245	-28.24172815690358	-20.054246219075942	-16.251118825475338	-19.27670422310883	-9.235696773028534	-15.412637293732885	-11.279062970208592	-11.387598504169542	-14.880606887565134
23.254017976786837	12.65941968948368	12.305484345851138	20.36567094058068	23.703157938156615	14.25195150398849	26.860329013964492	10.178205059155372	15.348576916251524	13.64884625412322	5.792057552183511	14.75129376598355	19.708311514181784	21.280804725231885
-14.556534297280542	-10.01754705479273	-5.8855515056474665	-21.889807202661007	8.08079488614664	-12.387886174156241	2.5621202671574514	-18.01171210904686	-10.403616516008952	-1.2454883128962506	-11.806904660691565	-11.781125710085105	-2.9835297163140666	-17.927025618386757
-35.73773536171064	-29.608756895886412	-26.598456829582243	-31.505427224859694	-31.09716620375489	-26.068506889585695	-18.132646330323357	-32.952075367514716	-29.315218969711378	-47.279862415403294	-43.73079024247557	-42.38340170496707	-27.08048516043908	-39.701701376237835
-74.45899200947723	-64.76768477442236	-34.19614253888626	-49.63331082951716	-8.678239356481516	-23.57169607050207	-32.96035611411618	-53.155318417584965	-30.875548236387765	-19.573557042391602	-26.176037288018005	-49.70804097774607	-36.06901939517727	-43.18499463577774
-9.673066858353774	-1.6875679764424614	-2.1774118496785273	1.9924014213280337	-4.4012507949454145	-9.976642050468602	-9.730386387738186	-9.068355299533737	-5.24927742130167	-2.3433180135885494	6.01492271758959	15.465333136170662	3.739842457114387	-2.162169936456007
6.865006923087973	0.7800549712933647	8.086162967999549	1.141418826768345	14.643108416080633	-2.0568097606697364	7.618525592819637	-6.170201675221491	-4.268276229487058	-14.91940924396003	4.7162082329464	-14.76803480125918	-3.0343494591655817	-0.9668758184232913
7.9719110557425115	14.261834038647423	0.351224316643823	6.255697871213667	-11.108335535378018	9.826118628342517	5.8430068625489655	8.24509033469158	-20.031587404336843	0.01255646486533928	5.924937012878575	-1.9223831076892675	2.2050371044419252	-8.047641245730462
7.08890669411192	7.039631400942892	2.737406603986438	2.62917163386153	-7.322957187695843	9.153877346371788	19.575797881460975	5.365116633230514	-2.5101056086429128	-5.092313220625707	30.083145685191194	26.814182243335264	22.990426315121343	2.177044356560676
-3.686918570338113	0.5742765366155802	-1.879752544038068	6.561130321549428	-18.14601602317251	-0.21958246083375027	14.965077634095309	-1.098288774784538	-12.528289074818138	-10.653548974206634	-9.406845616350331	0.57423947151074	-3.683767448537211	-16.192621055086068
-17.968862608807754	-19.20063492050009	-19.27176865208899	-32.21341336401735	-29.819755073609443	-29.820637952167647	-31.315785843404367	-17.256637033085234	-13.777673326491243	-26.392133361134057	7.039793754741267	-38.1685659365746	-17.62819107412025	-17.173081152885167
33.71903896998043	26.92337499697929	30.369812029106512	24.63524065300721	13.08773216975022	9.767376185780334	35.4175193807576	23.49284486629332	9.215650358553356	3.2695641269571656	11.81953247596271	23.60007198132067	29.378299563334988	11.266384089456258
9.559328698782165	16.614439158053337	17.713608942128428	12.27491096415778	29.267082277093376	8.32847664268931	18.398980453038636	14.438891647869958	1.9344705461461589	7.174171532638323	-1.0416903022585386	6.884252924026866	9.06311606528747	5.056825534892852
-28.698731250017435	-15.93450863136356	-16.94977066275523	-20.294842077230676	-23.33487507876351	-4.633546783186541	-10.285075933086382	-21.747733060288954	-24.453249704706167	8.914474849722925	-22.43551400156621	-29.73717523785652	-22.747553063858852	-25.093754454708748
15.406062226060167	19.845066340126415	15.046809386159472	8.727963884897328	-6.0237836400184275	-6.976779179822385	6.171162786253741	13.019698137661264	16.098707222868644	0.9975168803851205	10.393455652968742	20.619643445799554	-0.028332883157997913	5.917034085912655
1.9355383793161514	4.357343394164074	-1.6772572696330805	7.824899982062127	17.01574386751148	10.65727740350202	20.411294860278417	6.852858745923473	0.9162963896959384	13.777865536398819	19.79020350909445	-0.9308064469617068	17.150601309043058	6.13075985488581
-4.176298301783079	-20.49079506517047	-17.87868345760043	-15.622224754132134	-12.132949951548976	-25.91335529904263	-24.432324362021085	-8.793703621166062	-7.830959739774145	2.164874988308387	2.8334262879626575	-20.961216102782643	-12.190125239747928	5.515537158021887
-5.972053245847081	-2.7498842309205345	-0.6536974817166681	10.520559687550485	-2.2772319303637247	4.438984706915641	14.578768346401915	-2.175336050207589	-4.4892990222739515	-3.4034155722636323	8.596252364157234	-2.905122137105982	8.284931152142406	-2.890780792915791
-7.231263584116593	5.769259954202583	8.222818681980293	-24.915549605077377	2.7944851973582012	-12.876899443016208	-10.474043734868472	-15.228170327786323	6.952598953337773	-14.836251099406102	-17.87406109132562	-6.357188521184589	-7.273773705828138	6.284930376629346
23.90951366392234	12.94836775966819	0.047852639776259094	7.290463348929597	7.838825130158906	8.320952827609622	13.821140484377192	5.720625049276583	10.385119700195615	1.9761593911229969	30.054628282020907	18.02885230052739	29.55216694227794	10.788576318076272
3.269473225314464	4.969669271527797	-8.101447820413009	-9.575199081913981	-15.453383636166215	4.2862471088654654	-2.896546794057984	-1.6584925980601857	-4.0364418902006	-4.151105586798961	5.342604211056876	23.990380507238502	-3.936061364286551	-2.8725263871664994
-3.334971374183068	0.5116430636130458	14.206337299753184	7.433623174234692	7.064090140603551	42.56736728965106	45.04573667799381	21.876486527129675	2.4831810759918005	-12.049184697152835	0.5911103909377141	-0.5563747694943437	-3.597243345188035	0.19338884403258216
24.15103094501705	7.862283515460953	-5.943981810015151	0.5971976859294444	-5.580635471658566	-18.03166190265292	-22.260005324725917	4.620474565286816	-12.871234825917526	-3.658211496512921	-3.973638448430075	0.3098116103690251	-12.684274979752418	3.0406503586012357
-25.345423395134283	-5.929579769207992	-11.826163964790794	-29.593335660969913	2.9626167674803434	0.05553327342760993	-2.2017103968315253	-6.880097139771459	-14.29217283482324	-21.107916697647674	-4.275939627118337	-20.595202773881482	-9.36230570985759	-14.01477133364539
35.34509689416113	21.69632053693729	11.123339304204213	37.46124877202857	2.293692640409685	-1.1180810758953614	10.14771484718307	15.95057703162695	16.21703042739277	9.824280053853906	17.477957663664036	25.886149582877007	28.12448213662022	18.077747013867654
-20.771008437343458	-15.197532729913734	-18.09863225392413	-31.742503563503437	-23.541341297775954	-17.11908557472329	-22.13827559256287	-12.874319576695765	-25.277861750445474	-16.393418948639617	-26.88452995886278	-14.610940253180672	-11.50968412565866	-23.08452277375806
-11.921027864585733	-2.6961862236463014	-12.81504659955746	-7.2514567878749805	-7.55115763131078	-6.676223533030526	-2.82291801216148	-4.967075134329592	-4.597350902097723	-16.235891103370026	-4.496149597420398	1.997743495676721	-5.5728097186773695	-0.016741060687621392
26.362699878848368	1.9792146811683577	9.922777830129107	18.338930565390555	21.784671575929057	13.27584160441631	35.87443292105821	12.353145325570022	9.026178034534311	12.748279638778962	19.46779451011283	20.698039617939102	30.45967343193097	18.057338346972955
-5.578605240869334	-16.734615866060338	-0.17687032411931453	5.8339144702124734	-19.486964317234655	10.722337233073372	5.997085844165844	-8.355156799506833	-13.276808458259733	11.473759092123453	-8.827391584848568	-0.4034485152646969	-7.554704534107174	-21.5590166110359
25.581223188873004	3.6798733705355233	21.489225203476135	16.430411421431003	12.174567061741099	4.778289704117529	16.904368449667928	4.163752853020677	10.360977475817899	3.0178330093892183	4.341185672904176	8.347006481319406	13.146550934707447	8.165119356875174
7.005523140667412	17.873819669333876	10.262804364467149	17.101979973359978	-1.6781139949161408	11.304823122352229	26.95476923006896	7.504030666628755	9.107838440808274	7.446550423728247	13.844079458110674	9.570517994759351	20.726698915205333	21.639735995643544
7.196497024799	10.962479087563581	-1.8612299649019952	2.505228908000293	-5.807256261823331	10.125154766145387	14.930150415861123	-0.23517478666503525	-5.324810994817328	-11.668130046210482	14.476433037038763	9.958073150967579	13.906081921127564	-1.721993287008859
11.286647235867761	11.474575914138715	12.275232028434749	10.630619940257823	15.977561039593406	23.349661073817764	37.843739355286594	2.738157889579274	17.55574365971843	1.3975517097423242	15.300399491390106	24.77957737288119	33.53841523629734	-10.85043513762961
-58.58678850205949	-43.7070672361342	-51.88196941714793	-52.95739551592428	-40.912398617294116	-50.280513046949935	-89.81433129138213	-49.553407574896404	-45.69205323825113	-42.940749076536434	-25.933856088851673	-50.783802069414676	-30.328362527675775	-27.942937509025196
-14.043071708719888	-14.791563991470193	-21.11132219918598	-22.413143275365982	-20.972302429670027	-10.513909553956118	-8.280829315431964	-15.181268125600187	-15.420439868875183	-11.775522145963816	-9.51149228145968	-12.538072298323442	-23.235032561821015	-14.868679425066532
16.87510820575057	22.40916661284762	6.896685670223894	1.087803775270766	-1.8166597649551506	4.26040270622867	8.383812381917203	11.187811012628515	11.817768569508244	7.171392746775981	3.0407694401264114	17.961416059185233	15.4711335937374	13.290436787609417
-7.843544602983135	0.5062706405268367	-12.758394072202108	-20.352384378343295	-11.213005838401067	-9.160220523359385	-6.000626276381945	-9.333919758111533	-8.63508914094274	-11.15187451936792	-14.69063364772981	0.8255757154453109	-2.680478865069569	-14.459389745051203
-22.816008054857456	-21.12323014419993	-13.318507130622411	-21.59687609567893	-17.128429194729378	-22.25716549202675	-14.341143719707134	-16.85770332992168	-16.44196591038885	-29.188046340199012	-30.50043147996295	-37.22930358898698	-22.80524823706391	-16.830012251173912
-8.06658048683164	-9.847353620611678	-3.4480023317899553	-2.3262995303215717	20.055635791977934	4.4831095797891445	6.1891665112217105	-2.4720567967399663	-2.9836300789009766	-4.0045495560122175	15.773814165899795	-10.390459846513142	0.005989494617626956	-13.634413318368601
-1.87157563839959	-0.13163602261103632	10.106985313897592	7.4907797180223765	10.275939547912047	4.096764459375855	8.760240220445464	1.6126365551777735	5.609276884826603	-16.485065107201464	-17.53250698589729	-13.717576078513078	-11.01537801021226	-0.33715235079697153
18.46897445678945	14.606232281466246	24.950850386564603	24.635866953260713	23.813532704547764	18.43382438295525	31.241254043729487	18.037358754941618	11.74714568284475	27.621522340248813	41.43684617138913	10.880327931754334	13.021107496097322	7.754424352843995
-8.579524576571885	-10.068344143115764	-7.6596902971111795	-3.26463975837876	-16.987481012303604	-0.7297859331030767	1.2151763179255248	-10.039417333669252	-6.381923409965869	-13.333071787671637	-4.492145696987955	-10.956826493643508	-4.652713174262521	-9.847952506737544
-1.216493003970283	8.37582227245045	-9.595725108051669	-19.821130000982993	-19.91097689389107	-0.47716104121648134	7.986304388553057	-4.4351076284845234	-9.659788933200788	4.49838330997041	3.6937173497694857	-13.572050864832834	-19.011211510212863	-11.358229184129232
25.064081770986665	14.595471478248804	18.635492021828625	8.570515867143024	18.9057741889363	17.283474035313237	24.34672776146413	20.40965501407767	17.862385708033848	11.580794937472474	40.316944645086764	16.70811609499309	18.203921801946237	24.34001835763245
-4.1007038278534695	13.222256939216825	-2.809794708918844	-15.937046740690043	-4.134233395986202	-3.660744491524515	-9.725398654752524	0.01163902756173578	11.643390659298248	-22.47107487730957	-0.40018475759410516	-4.174028930940301	-11.77430289129487	1.152022717278386
31.132916514241355	14.16147768262605	21.59105274192689	19.39224707802562	27.25727791633596	28.782225804378957	32.2101880141168	26.786928444916732	23.902785477233735	10.924203252431964	20.743406933171293	34.059207241156464	43.61795746120352	9.626751267924208
-0.046933043799230245	-9.476491828924143	-10.767633781607238	-7.012660935451584	-3.813844626285678	6.434260890865031	-2.358388117086263	1.4715686044486418	-10.882596802692015	-1.6343293688246374	10.592600230441567	-49.064809998844225	-13.224367179108384	-4.631811471322313
-32.1622092168622	-29.489476204020534	2.160551022620617	-7.108644569725408	-2.493133528677568	-10.444060488199968	5.152415726986733	-16.478113033228436	-1.436541319015085	6.165541795812388	-5.120359306572459	-32.82490586306772	-34.9920840603304	-35.028849932618556
32.49224542470452	3.754488486509355	0.10805968809458665	4.958755448064081	10.367065702737357	1.8322592296526417	13.467071279493412	-1.826898661322734	0.1042899940634995	3.3973313062020534	-7.644365679936467	-2.2642423666959877	-5.836230786395283	-2.894732031463911
83.88900092858587	86.46083273000633	67.47965374569563	75.54260418888107	74.25010579083406	86.64039159302439	95.70762380553127	90.13122997673335	65.9519839511762	103.45966545099428	70.26701667073615	85.79350416249802	64.39150248869404	95.61453240724931
-103.22626455913259	-83.65616594878252	-64.38439594772485	-75.15597129659082	-72.76758145732006	-91.03901413809733	-87.49040191080236	-92.9119796669579	-58.424191877954414	-56.906866102830115	-100.09882750368574	-119.56086809767598	-84.3894212122812	-72.51888772685979
3.233287576498556	0.6575223323980721	8.113612651378295	-8.548428703887986	5.326434452867657	2.074492113761888	4.111545695794391	-2.164561639095879	1.073571556067692	-3.3189001108506364	0.9608250356633423	-8.894860621057099	11.555452120621814	-0.41029173213775844
-2.4238403042199863	-4.206970541814776	-11.167296798664081	6.36171506101976	-42.06319597384158	-16.377255584713108	3.7218266753561253	5.939795676097851	-11.230992880599652	18.557723107336447	-18.341649670931194	-7.217264841878524	-3.1107456798001367	-6.641547846270653
2.551107789868424	8.803534757954548	6.549797013581268	14.665558484866114	22.21146470099247	3.404014176745531	22.391150007560093	7.148973355609896	15.382724906233424	15.416962676453744	11.812883333697156	9.30862201132912	2.007963037807364	-0.7273454065772632
8.257025793519166	4.21669099521016	-1.707410533817377	-2.5318336527092393	-13.147881967780082	0.9654812835328987	1.0878924077927556	-0.06047307050510197	-11.854647196312095	-9.127296911588605	-17.3653185698983	8.788383094530342	0.03183489089394526	0.8238068476623688
-28.916624352000913	5.645940978103139	-30.54058389076183	-3.41010319807858	-31.030657211041174	-27.280226883866202	-7.770515377280255	-23.040296611463063	-18.333468540816575	-16.430507024759482	-38.53268395658901	-35.84308731640108	-35.00900035759366	-20.713461104374396
15.105948738559896	-1.759646328069615	2.3034455678730277	-1.2319237821337907	16.055081275886124	-11.620262826858838	-19.396656912911666	1.6117935298279749	13.368869638909253	5.882431756410234	31.763420918388654	15.684277487541678	12.393110626369964	22.580160456663133
9.808369944796754	12.036555214253408	3.2720207058004838	13.660402809532892	5.033568690728018	7.152184638726813	-0.1913734040780273	11.357125035182067	14.17389197465904	2.0531304127314804	-3.989441914630123	28.01886636536485	11.829765670028369	10.080585964031092
-15.64627559907929	-6.517427837740104	-30.368878791914494	-17.860537851846637	-18.33227277652255	-21.692306542631833	-41.32152799837976	-24.73248501052669	-12.70290185465295	-17.286840579079485	-22.726528350270858	-13.13044316581064	-16.989590337271732	-9.600288102180782
-5.5135718702773415	-9.215130140137443	1.6284228617942682	-23.99594694473281	4.222996138103958	7.4858233259354625	24.619427331116093	-4.664805479913155	-2.56561358722908	-11.213987557426233	9.721225943990177	-13.251490446623835	7.909222043359363	-4.210307236905526
-14.592422772566893	-15.396831995308128	-2.476665686784164	-12.467647085105357	23.76216752798908	8.550915789320099	13.469628231508716	-3.487261665219476	2.3297085694775035	-6.365236948601011	7.200728951149116	-24.690522309485218	8.49436639777609	-19.10595413177555
-12.490342233903165	-7.919938236426403	-1.3907074626671019	-4.4582186806233475	-17.454827961289023	0.2784322979853835	1.7292524277318788	-6.1423719463155235	-17.374142892051122	0.04199583808940584	-23.65875109017491	-14.299850216961648	-17.849402481359956	-5.3087922014955335
12.212851546704881	11.90700267814526	20.963683833841507	-3.988170415504991	22.85266034841134	4.881476260291227	14.281652466197222	10.67697088163057	7.024207146323785	-9.032688982182133	13.509680273881685	27.4410204803952	6.878866272342877	14.207453814234153
33.31092523662439	32.937309580625	48.97198834138853	60.066885810514954	14.820706641808288	35.82066550244758	79.61401702803106	31.279547801135074	35.86836347040617	27.257661022865406	61.172853210629974	36.114905055609405	37.52345090842032	18.63348058561456
3.473876629938728	8.884793445435944	6.313941408826027	-3.3916854992322945	7.07596183032411	6.755022134257765	11.422193740445037	6.705747222144135	8.911810286156959	-1.1565328564839448	9.709423905812848	5.108634128320792	9.583755251694932	7.244452838203565
14.665307184832887	9.500562752498082	12.178200308184005	9.002089159023221	-4.38984741131658	-5.042264478301002	-1.3455223597809112	6.548821257066286	16.438731316181176	0.8821561954964833	13.876436890989424	3.293684323978504	3.2403041023383783	5.5746371374424974
32.9730315772361	20.721544976814616	8.48004265537483	19.522385875136763	7.863526704454942	0.43996704365294426	6.204663322958055	15.032999145124304	14.682506645731342	9.951524527343427	-10.385711796069298	10.586517560234558	16.75936873918867	22.718266828010794
7.109862119663797	4.741651579699355	-3.8734686210424454	21.465793180306765	-5.856102506330501	14.16864385909009	22.949633042315583	3.9150878785779555	-0.4832580929223693	8.164088083031736	-1.3386456288517148	8.677611335288626	15.429911297173339	11.860506480114811
4.9289881343068185	-0.7950427075570204	-8.69663309471073	-7.80769804736074	-11.186804995161411	-12.43367627230057	9.304776182407425	-3.847105747661716	-14.392175204358992	-19.013139089291162	-9.377514215542863	-27.35483998111364	-13.481748240121696	5.3876885449086815
-28.612625007078623	-8.666779050612153	-2.848516606793371	-18.111373606904106	-21.348891107934087	-21.45730861615436	-39.41063324753282	-10.235980361001932	-15.856691120697773	-29.463626759014105	-27.744873621189004	-26.71799917218528	-18.65475109800651	-23.31187788079639
2.085532681222777	-5.883816640653263	-7.605637625806867	6.669130172498116	-1.6909996289314282	2.935176772590804	19.66386186163755	1.390814941676829	-4.976726471677078	-5.36482805234454	4.820908010260678	0.4713805499627806	-2.189462433775429	-1.9364038973244617
14.322331015479438	12.992098288643657	-7.8113639379314375	9.567988111843016	-18.415370648337948	0.06309410036097726	5.053405071470382	-3.7448589592770305	-17.38951693802878	6.2767894792450205	-19.05839294997348	-27.241645113238903	-32.68369327079737	4.305852616099435
0.03527868309818632	4.917457189957363	8.016521045210395	-7.087664705411161	5.995211158570686	-11.818150662450673	-21.311725769017187	6.413486966343688	16.14589389150316	25.694144759202654	15.85268884149313	24.238291280798215	6.454006861011896	0.6732442763086169
15.878639859296968	6.009196715897553	10.501126600870263	-3.014887850463445	-23.531186877418115	6.554940637323174	19.39164935404479	2.737660881774575	-2.5979556238261954	-26.976752784126347	8.342479788489225	2.6156427452575155	13.448685535240077	-13.50319305831294
-8.732410328034481	0.38876843932082666	-19.65549143296946	-23.176502062977644	-8.34403792657737	-13.183003128387705	-31.71135881712658	-7.958674785782941	-0.6652948719350597	-4.436678671388167	13.510296779607545	12.976464482773377	15.178491774292489	19.3647881193472
4.330667847961335	-2.877253310567249	-11.63144449091091	-5.204063951050205	19.284819563384904	-2.306767909634357	-3.540017793772837	-13.316072559117634	-17.327952015311443	-20.362313561997137	1.240360844749696	-1.1498228209065293	-5.5101305040129445	11.43585718228994
44.83802037637822	31.015776475800358	27.106452103689065	40.34252530179955	31.483282801417683	35.945147063272145	46.2302421289905	33.960679521892864	21.628758896015086	32.394942552513115	31.885604508897146	24.36642187806846	44.19355566693485	38.25373155284316
-27.619299528876876	-19.858910551511713	-35.84037714807591	-35.61789812616936	-26.228774851905307	-28.357313212209796	-22.19729380180904	-28.59605853212752	-36.49211870116328	-25.872796201852317	-11.80843971719805	-21.48878990188173	-28.43838425085522	-21.995960485942945
-43.96682903700836	-32.5405594754976	-54.88623137091458	-46.2095005208237	-45.43092212263264	-48.772763043502195	-63.8415274307996	-35.626083075181185	-34.17516551137223	-33.48515311110755	-36.4406450118102	-34.27671420518108	-31.81252345848979	-24.29139327136733
-7.665002110400697	-8.439027625687944	-26.248615659852444	-33.855838782571524	-17.272025751705947	-17.9778839463085	-24.000653786657626	-18.092361860156437	-20.612492989597055	-32.60025103874351	-24.439680745474096	-22.381183583800876	-20.803512267985862	-13.854917993132132
-5.271215277161448	4.118910522155669	1.1196457010012315	6.980994087067158	-23.359030286434656	-6.166541011933438	-11.597911756614756	3.9649961830375444	-2.557507949426294	-1.8520115711663805	-20.401721018613998	-4.695253020948967	-0.547528953491643	-2.3613257182828074
40.88251593944242	29.57594595292139	13.693224923536581	24.57266141621817	53.27090489385507	30.87543000852817	26.579672229492477	34.22620183183029	22.36473480042284	33.04053477610529	38.644408548065115	40.561721612111576	46.77545600316557	35.25276954683106
10.750715653247058	-1.2444002108813412	-7.37348184831656	6.050191425025409	29.18236199963588	6.250635641022247	7.620774775302823	1.6235739249646948	-2.1429348831513355	-6.85402998447759	12.782621642566138	-7.2070150317732065	7.628634080737703	1.6524615961035458
-1.0778244929350937	-1.709437686670423	8.761579382110645	-8.913934142237327	20.586642082948128	8.787239041194999	8.654557531212085	-9.705504236840127	10.164633785406592	-6.399931508988411	15.559418620381217	-11.759172403281193	4.089776530610175	6.953976926832449
11.746655602017267	12.695373809770915	39.43663476271739	30.16145347669584	28.401095929614126	11.398684497112697	16.38661484627565	27.002638093119067	12.125483148470185	-2.471605735080231	-10.364368657220771	-0.10258207299666831	47.073783800564044	15.370192240815511
-10.900592795902819	-1.0797634605007635	-2.2698022869256254	5.399784793687336	4.665121036971865	3.670290419184251	-3.6748434382935553	10.52242118235653	-6.195576152284935	-9.522329710973978	-27.928312000585148	-40.4041433455886	-10.511586025310493	-14.024196974430534
-10.670045894748524	-7.321241305648805	-11.238461957730923	-33.71306817249495	10.130138935991798	-5.678370338369568	-7.095851907417802	-4.303931583863897	-8.332684242966137	-36.8437686414746	-26.129607740341125	11.196438816827124	-15.468360355476683	-8.96311600219489
-3.5447001256853845	-2.781952152258053	-11.725552544663802	-13.833925736711588	-13.129850686254306	-7.164509745350965	-25.3754170831327	-11.837116431952241	-10.665826843986688	0.6792232491502895	-6.229294837608311	-8.731282873047709	-6.623967736099939	-1.5928175390536092
-4.7213176065414455	-7.976976335689362	23.246629746504716	1.633427390101416	23.237135164609242	5.4534996128524345	9.909298083579229	0.006372530156341516	10.522525307834002	-7.835102485604723	-1.840425236655637	-7.1374715986756545	-0.4469652666203591	-4.370722596095182
-13.675921620978537	-3.3955829614326833	16.278586761537824	3.03227939669305	12.847713783530809	-13.34087125710524	-5.024297350841395	-1.9863129011082048	30.209253322307923	-20.547471897301563	20.428039979425215	13.422515464107306	4.003890478222993	23.320126812169306
0.9687894046356983	-2.5417001091403963	5.264129221816468	-5.087779573883535	7.896558022489046	4.844273647736986	7.050377197316457	6.16022895868953	3.8919792102197768	-17.106205942799992	-2.7723144183892945	7.493508406917676	4.53867819227605	1.3973906715036772
5.165383391624753	-6.830631742097361	-3.0341661806551725	-6.929542959236799	-11.752667682609022	-0.18193000251910568	7.367496632117961	-0.8469740770328928	-9.058528290756906	-6.344866386864357	-0.7154865121943439	18.17163038977666	8.17683815510054	0.5713518846075794
9.923489195048678	5.0069166694778735	3.576733920584047	-2.446270536812658	-9.400107609752405	0.5537537911072773	7.93070177025946	6.27618884596004	-14.45632764120292	-11.319304235060049	27.405268321534418	4.348151368755464	19.625425595006227	8.016616469380262
19.635592708302394	15.953655759174504	-0.617698439203104	0.5414817365507321	9.238090314154833	9.191027488466071	14.426780715372049	13.73531664644718	16.464352501886736	24.501668355023693	25.45250013542806	29.93491132080584	24.576272550183525	14.738515452616687
9.309309725166653	-4.706673623250189	-5.543881465028734	-8.344005446956745	-1.746914641906396	4.494477563647723	5.901913520613572	-3.28502259614648	1.5678989205392966	-5.117159290417544	2.035351898261309	-20.4643629682698	-0.6820970604874128	-2.644345715543201
20.833583749809502	27.919110363492404	0.8055426906461205	-3.4023855550879714	4.270448612968905	11.798898728373358	7.313469876683244	19.408561854660185	13.570395753768588	1.39866929950197	13.404460505338376	33.38334355328866	19.11803933927994	20.485051888602758
28.093733683420602	15.143954876237508	7.084981832872348	9.034672466107263	-1.5213699315947269	1.6811435743805845	3.8493449139485785	7.37807208659154	4.25094243661184	-9.628021629834542	2.870585270601503	-4.283083966356788	3.999831209941537	-11.136328865226583
-15.396916738888239	-10.074004683601155	-16.831503220576746	-18.01733833339139	-2.6570137983075366	-12.81839705891975	-15.6495094075197	-17.612815938748867	-5.615889669384006	-4.726135861353783	-18.180051049873573	-23.08024136426509	-15.415842118707685	-18.674386033656344
-8.255472596020237	-0.6485989675272419	-27.02136893896711	-46.41554114046221	-38.40186684472842	-11.926194475464658	-28.62616204448957	-11.77907653661988	-20.13770205661106	-13.457083831217261	1.7878546934246762	12.864942132145682	-20.113111783285863	-1.465895310065568
7.745169153289686	-2.054485994990983	-0.8805651680925954	-6.589156736793744	15.177070433313874	-0.40517297572168737	-12.575143260930872	-8.333650475031204	3.3372125433248607	-21.559176899271375	-13.645991758599303	-3.3301411002984374	-0.5496351164814154	-3.4993058826938164
10.901531146875001	-12.732748742044306	13.550980448485989	1.8416691872953397	-3.167963480649657	0.11897039663900913	-3.8673718779165847	14.459701859152442	-8.543461335213665	-1.5118573126265862	1.4896720466975415	-13.563297055600055	-6.675956256661496	-2.416237540178195
30.428151146877084	18.931811235829983	23.368432821369257	10.499270517967497	46.47665856617802	11.342133354721469	13.817604951852934	12.357649103638426	14.660685121977473	-4.135013514980967	10.580481908766515	23.326431400009994	15.17242948049372	23.54793748646582
-30.396390385033765	-9.557758731131509	-36.9585201521992	-35.01272819622992	-7.419347407990688	-34.3146102736183	-51.26708779410724	-20.853674054666904	-19.98961810965589	-26.66107314529484	-0.6466762087346136	7.736623081729469	-10.991361046280543	0.101734813543595
-11.00609819346459	-5.62439784085811	14.681300787894163	10.00408809589454	-23.187181141579895	-1.5977925541003228	20.444081962437863	0.6664958597137742	-3.3701117731223773	-8.87280426400062	-25.351716468022353	-35.32946232915389	-23.342426720717633	-16.184848415564872
12.323932830891753	2.0784307492112783	-3.989102913186548	13.097999383367567	-0.7221305031744635	-4.566380755926416	-0.1931456753212571	8.015591948806241	1.540727521767376	-17.568858685341297	-2.5867708358417634	19.801828469536556	19.490671158181982	4.534483670299867
20.567883070592885	8.079353225968559	20.33650647172591	12.803762013452745	16.022777937484697	10.607077780698605	15.224038969552009	8.911455901382972	21.49862575877611	-1.893777993962421	27.657532907955478	4.73275703506141	27.877244044717308	2.236274617710382
-39.105084597459985	-34.645519170948255	-40.02370880054158	-61.984715778750406	-36.197705525938495	-57.850835422776164	-49.78831594973521	-44.66949900216685	-44.060268553357055	-60.87517935163257	-29.554213525800936	-29.213989597602005	-34.39034250149812	-35.360251826125634
-31.11346395930726	-24.073319661035697	-36.23973041712857	-43.92888613441284	-37.10426914865057	-41.86734208617983	-42.36922885208141	-38.216988226564055	-30.66012155564561	-40.60676613891643	-9.104198715166504	-24.479173137158813	-9.147572683674408	-19.134553517326093
51.438536126864946	16.274686308980787	18.888129215837	9.338952889086935	14.088542782542747	24.576975216531405	61.07714556973709	28.662901927572275	-4.004545541696175	21.079218447289144	-5.663319880421497	-1.4946296712905678	1.3547567378646415	21.93527459823242
6.870784167304174	4.540207102049296	-11.461414329709413	-0.07011872062094635	-37.47898244459621	-18.4038810419514	-5.593904272739112	-4.695127636090055	-3.624100310393897	-19.855518780144916	-18.616748922349753	8.029054851470425	-19.865741896014722	-4.0211107307260265
-21.08570554913511	-14.324020848100734	-29.28341758904612	-24.522960089397408	-27.17481056194839	-25.617036284369274	-27.82201143444327	-13.477893832486933	-22.948798743924552	-11.242834094891368	-17.90246296209416	-36.38278791626346	-34.125046770643195	-26.608593587422014
1.1630198025908347	18.657760653505125	20.935882209060818	11.22880207580451	-8.246931362288954	4.5554607898144654	16.127243098606712	12.622169034364674	3.2751359732676044	-12.636456268614754	-4.128261625246829	-20.582394759464997	-6.15055197782059	-0.7045478380665255
12.78394311585425	3.686733733189875	-28.432976687741906	-3.3622481697566613	-30.394030667934892	-24.432202343335728	5.158760969427038	-13.66550187360516	-20.30020981707472	-15.480302126190997	-11.980438922194006	-33.57971391413548	-14.260560601717389	-24.40752423344646
-4.255682742744127	-1.6896774202638953	-4.555927721688711	-11.252805933220168	-9.884507811093739	7.948350148351583	-6.108208432931967	4.192724168822941	-3.6477120158376644	-2.677508428407068	-0.1831867433239954	3.0364707144631087	0.23796387380206704	-4.943545822412804
14.2946363256859	11.731331127265392	-1.988906640206474	1.1373595704911297	-2.143434613799104	6.8484049697969605	15.003884897030355	9.999537883767037	-2.2471649893467727	0.703667480740356	22.531839029239393	8.231943332996602	5.688199872246687	14.637314975336569
4.492313301577946	4.955996294778434	-3.084941362492598	-2.0324379525655876	7.939777639649272	13.009300965407283	-5.257314062308173	15.402158615896731	5.825270140471217	16.23865518860615	16.709379168130592	4.372729869766311	9.258340776395046	15.167275059050747
13.860052159288571	5.638657945297959	13.038095510387024	8.890030899367078	18.031298871814506	15.001794425185913	11.363186262555692	15.649265094545298	11.847535557176556	1.5090316874153826	20.055078056405858	2.8090149880956385	16.780430562642476	4.3324843008934755
-34.38133743820645	-28.21539664347163	-11.86754353514567	-9.558474724345706	-59.03804394505131	-32.94573102497908	-25.040496847336424	-23.84838747741219	-19.84488466589971	-23.293981460852045	-86.89011338972027	-29.98127465909506	-55.83936032215249	-30.35421736611989
-2.8667329502935797	-24.226014033257574	-38.39494397930186	-6.088871054927056	-17.532672809729977	-14.890633988288421	-14.777368423173394	-29.601429220356447	-36.91024171986238	36.320889431623314	27.00773324386807	-62.244358518382604	-5.103655465492633	15.884656976553766
0.01192475310570225	10.537836033586458	1.2761679149459848	4.2335119003943	-32.08198500614672	-11.805687014121736	3.64196971645563	5.236299070355118	3.880339392004983	5.725602552969579	13.35068478538853	12.366417007478738	15.353320165770398	-4.896976284294678
-51.7308017617056	-38.8770250586562	-28.105966658143927	-30.609920253396847	-26.763756578484962	-11.539903893222302	19.13678913491869	-43.610261539302336	-49.04273433976146	-4.880358657747908	9.317706793477386	-36.30304075253705	-17.784371921206166	-52.67973776585448
23.79445395478395	9.747248023446776	28.471823774571092	28.82108902883401	12.882733256151937	16.45581328839065	38.14304345310186	15.874338285024741	16.414166129783098	4.94573111173996	3.3723189662764455	3.5262499641047884	18.107136252168743	8.127166581179607
-1.9125070968911702	2.617247867432945	-10.304020875977873	-8.213419499144209	9.700108629695222	7.357187617371543	0.5029051685973386	-0.5232392943396257	-2.901995079973213	-6.7019902585860445	4.051080879378606	-9.08663370747902	12.044808486362989	3.5696479039604485
-41.246509954339416	-17.859280307199775	-40.44734812853419	-30.343027086490302	-33.844190386403554	-40.887015368391715	-48.04265995117511	-23.669441761816163	-33.04467981886041	-40.40927938768836	-16.352257660131887	-10.454547122118587	-32.25355399530973	-21.715338223855234
15.777674695348662	3.0327201886650346	-6.907242741758624	-4.918844842159446	-5.226294379161616	-10.640943182405012	-18.04165796982502	-2.6518407532814896	-9.339804286239655	0.7771305300898987	-1.3848618686619383	10.091411699090322	2.172629648067985	10.868553548814948
39.93773241435726	25.563176168212838	1.3755606170611718	18.01923444204948	17.158240882039426	11.578575655869619	17.53241679227286	18.70263783533424	13.149082002894257	5.8083180924917475	14.593802357622376	22.787230949077784	22.436242296164007	19.569972640626695
22.318774074665473	2.2315052820213204	1.5530032855418503	17.00721767955927	15.69451941551211	1.302948729062194	8.827307325315106	-7.746922184718814	18.72123113964142	-8.140376641003531	-0.3094819539000703	-2.3663474024282234	-4.768169320542767	19.90513129995082
27.74475162146446	26.579397908707687	19.064236973018467	26.064285999846422	28.94018440585747	22.857079623819313	22.249946206905992	24.35052614071714	23.26982167127316	23.85704390974977	44.66935027831656	38.32377903742807	48.61044767752257	18.01780825610957
9.694988096492473	11.987474719871496	15.868328967530998	15.18073993906223	-0.3933711153531382	16.53391267891432	25.548434055695864	11.90152908564535	6.130572253807324	19.620869634513998	-1.1531908070352161	-15.614723583659224	5.885415450907914	-3.6649282646001247
4.984974281165677	2.2865779109836475	17.70275523944509	-2.0422988144975687	18.319046295116074	1.4171296958408142	15.128991969682902	5.721346324080673	4.533985624057202	5.961411271065508	7.311594597937035	8.980916395071114	14.8025261926393	7.725120447268658
4.193293663700629	-13.761263001088494	-21.743811746001455	-18.799674703503054	-7.178051363320039	-27.490716307769254	-44.677062465357984	-7.29921979576412	-20.134271665575746	-1.8411558639987713	0.3334783398654675	-13.352942466244068	-11.412961642133691	3.313800187224931
-10.978385675032815	-15.452769769851557	-29.23068930222279	-11.024421334818385	-21.773595362182505	-27.56373195994112	-42.79948032170102	-13.284922009817667	-12.73211772284521	-4.041331648634018	-44.4610565655172	-7.55529835167646	-14.200698493791476	-18.202727870585
10.202915412331969	-5.279940998113919	30.72063195654123	7.04536840314025	15.896997404255327	-1.3495060306693476	-11.904505433203141	2.082861821904137	6.7739673491598245	-6.738780420066427	-11.464196266769157	-31.94432409166014	3.475105775469965	13.965672112588129
15.590987840711774	18.637525015808595	-7.199658398186884	2.142181501265848	-15.560145016214841	-3.8960432001439407	17.866536240111092	5.024556459245922	-5.8698441656186935	9.520560793618984	16.937909163214265	34.85493531569267	13.769659251399581	-0.32358227439066023
-0.49955906937178046	-1.692664806945545	-3.4197720408285077	-7.641192373531539	2.259183940649552	-5.171747855802714	-1.8095727553539742	-9.217700256407577	-2.3629819935320358	-18.073214497030712	-5.716330022209875	9.825370504061965	-5.680776882423909	-5.260447176865427
38.34961981364591	19.37667747017639	27.612673026959072	21.324714836052056	48.71642221972885	36.938080844876005	54.50848781318287	20.80449015084353	33.59557191551128	34.66058198182699	51.77770646324291	53.06824173111067	40.30097900641238	28.944381133905978
7.77137398036207	1.1565139467143908	5.623425751907474	5.102865886607737	-3.0145576766672604	-14.00909130934932	1.0770266620179718	2.361805310415327	3.3331353057442676	-3.722826081059101	-41.838967680114116	-23.764879229408507	-1.5069878678756636	0.12695783867908905
9.430246247215539	1.9240114430100956	19.496101213810505	6.121321108020161	0.08901571152967852	-4.0103320015967086	7.997791999523514	12.440653501603824	-1.0779761470259228	2.6351118509250258	8.522449654362958	1.7542307532495225	-1.2529829229425835	11.54743287574275
14.66323496976898	10.721369566130006	9.365894193390288	13.687340678089807	15.29238700238726	19.714804114204977	26.443915736508735	15.163526132198669	16.170711715939927	28.428763366443018	27.009126366901477	16.050018339582305	9.810750652025062	16.11291679127138
-14.261891328853373	-25.0481452248681	-35.472210144554715	-39.418753106731046	-7.088104615407562	-21.222214301415512	-21.704250148766317	-11.102739309657263	-12.55829763645521	-58.526145228091025	40.512810691141325	-13.783364778568435	5.426473132473301	-24.933445601152627
-0.4499192010097615	-7.160592149282589	10.538367528190623	7.359937814494596	30.19607797023203	-2.173061881465664	15.853795852206236	-4.391256949749085	22.327023761641207	23.82081212539076	2.0644524986582775	-9.947721279726366	4.525157823587667	14.284043380070047
82.12048111930824	82.67706936475547	90.82503926979	93.0405971191306	37.80918789053481	74.55285466860856	113.52598631944201	80.53108606051215	59.83933480650008	65.78104218510664	54.3633084337023	75.27644151556443	87.89773681265405	54.568454611802984
25.72814001015075	37.954100361108146	13.311467215324493	34.41466173889961	8.24943171135033	19.089280579888722	30.296559973036793	44.73973502189333	29.27647357921592	18.385462074410736	21.716051355628096	26.992403467069504	28.33283116644376	21.896123125899646
-22.80810645585338	-9.38771960161144	-17.395141622168516	-13.093290848938656	-17.13345120043634	-25.42300822227488	-21.098943551077305	-10.755546452941346	-11.150269599740467	-23.018045411299266	-7.286488522713562	-11.856673446011467	-8.695745455485289	-23.29520278076018
-13.668569177330063	0.7897743173182249	6.085724824091099	5.019422695909187	-16.619740548199243	-9.51449044140842	-3.010823904634556	-4.61749212355139	1.9298950688772742	-16.195175501646233	-24.02925592409025	-25.361014788292174	-0.23977554201751405	-14.51541540081806
-16.15074745062159	-18.541035781441032	-14.717150457012886	-7.457827400543393	-16.97003986172912	-14.308391313318479	-16.862047803430105	-15.560148171067842	-9.772653672006358	-1.1495708056532985	-5.8228844291429525	-5.880147722691398	-3.5204463095261804	1.8226588983443341
-47.43996205690152	-32.110537718019636	-26.306440925803333	-22.306680342373173	-7.498533709474911	-2.4015786033539954	-17.132566759259383	-21.352982138876364	-5.816008971003589	-27.79804476990201	-6.509366651870471	-14.436149926758725	-19.50012388217466	-32.24753190781307
-30.096225087218194	-5.45107437393361	1.8727995557817434	-11.037283200349451	-21.594034963308687	-10.216398515074204	9.739351651899375	-13.531465076330527	-5.4721394165644845	-4.666476081677278	-6.47731162262465	1.9523403429868988	6.8830269520132	-22.416147091672126
-37.20660326347974	-19.048199199885087	-25.38384309192926	-16.532019559700302	-15.167086797000387	-35.20247371154376	-42.81737162763638	-14.756836376854274	-15.279471928529743	-54.606021535347374	-32.401212636085766	-22.92973646521389	-16.036357545827688	-5.900005335592664
1.5852541341156732	2.5412691421826565	4.100346118439272	14.850296318383402	-7.314190729483973	14.427191191533344	21.48773751584773	8.06194872921512	1.6310536290974584	6.686159429101054	10.963355783798754	13.184254241360408	10.644784656454263	0.3110908505083083
28.736714941714798	16.86220176903679	32.26649148773868	-2.36294744860961	24.0926520605459	22.466429590867367	36.791040329990246	28.440540443907167	5.78360150135596	1.0462179913532221	18.739228673537525	21.976185205100926	23.630040431215082	17.194242721355174
11.045979256749588	2.4918042332635095	7.563872282279856	27.823962339779424	3.5523142022149865	13.41222444844169	-4.452856352443849	0.27671189638083094	9.70637796792021	1.2879763390453038	-15.805247968822842	1.3382826144941329	-3.1913902314524005	15.51529321544965
50.80395693266715	27.247684438502283	27.0311228930191	16.466419021521226	48.58653986603063	38.079503487370765	50.06663199055081	34.02405360016286	36.527950191498206	27.53365123289958	46.81067932213429	50.80538311203085	24.822763806730105	25.109891181478975
12.509932131249869	7.536287154205225	11.640057456748563	2.8707253356531375	3.440419666263418	-2.1888061422594753	2.5832092015654955	9.669282873245288	9.340846975567379	-5.851828542196573	5.359714473096782	12.265269845167142	3.4049398223800798	14.266943968031383
35.126533405508965	26.94776483089883	44.28625385462879	16.412960096892782	45.09344883777971	53.672132993900576	67.73250915946227	43.876469502691435	33.57643022908391	35.220860257661386	38.52451867926837	15.477751664246954	27.60631282267057	28.083903355757755
-35.91905318070827	-22.023659946764802	-34.98904718105419	-43.13993759157248	-37.354753365501736	-36.713808404801675	-18.566354890082778	-25.15460262612978	-45.430524900733744	-19.42073837308399	-34.68920971357845	-37.748271667557965	-26.183257958313185	-30.247420357522774
3.4817897413214918	8.638782108137969	4.80488889210226	-24.838340461875372	12.621551002433153	-2.9291682488017012	8.567620318210627	1.0589806391241017	6.497302981750969	1.3658831330855499	-8.29178643982753	-11.778123315219672	9.255302652423698	1.739913991390693
23.0976002506079	15.541292670769277	8.892718811484784	13.277831325069695	17.052155064605426	19.506470852698946	10.89734297703121	9.604263475524935	21.791061547877714	7.218848355377879	-10.893130301217345	11.275301991114274	9.626389876813798	19.169484252738766
12.909755857537496	10.350879161930505	-10.437106203736784	1.1769469109884554	7.655973628704482	18.39475912074035	26.68429235060826	5.471909993784674	-9.97381509920243	16.265649742226266	43.392380007300005	7.669828233174807	15.996584688333838	1.7333077264712464
-48.95970970448769	-35.369645217290376	-33.21029124945449	-59.74035887892999	-47.71902653568593	-47.636638577650146	-52.57258902366078	-43.53214239234851	-46.346109495365454	-48.70634589019275	-47.046268848572474	-42.95660873620266	-44.55799318545654	-45.778712510907596
22.234122131733056	16.698054662781594	5.281924430096607	8.09742382508347	16.858544986509767	13.05430236178588	36.24557605836438	8.116783432148951	13.42234057845129	4.76552760863166	21.673676535973218	29.57921634329873	28.497536188194466	26.205486932827476
-14.513438044327158	-6.8423296497090496	-11.31390724016018	-21.373765528889518	-22.05974188684203	-21.106643860102647	-26.568989133056608	-4.828605695578736	-4.95943471102295	-4.030830989333281	-13.792216611578018	-11.285988075911135	-9.97575921075601	-5.744255025308279
76.78578227240574	35.93723395668567	66.11991396457739	58.77045200174703	59.98177960267988	79.9265366545503	92.7686165646175	70.7603274390157	47.336076226994344	40.50929243126945	70.62002509032303	61.1666706879147	75.74989669456983	37.41927687449668
9.991605684602925	7.642390830807585	9.493803802843082	8.456479163316827	-4.169371585212487	0.7887943527029849	17.82011421082513	17.90265283184187	-0.8438243393267872	-10.861842480960254	4.0896525941303645	-9.355648143896804	-4.6281247515734725	-2.9860301695603284
9.752965358759804	-6.469261810516387	-53.940834282746835	-47.71230020853951	-34.511135081790215	-46.07190725491465	-62.61136751892073	-14.086275371003202	-27.539832655078534	-37.67656822185247	-22.845031230668436	21.26050763477638	-3.9837023823961086	14.184893683486425
-9.500946804205737	-10.633885871834352	-8.747949695034986	-19.512533571407463	-11.784566950563141	-13.550750866330334	-8.046568165782391	-4.284214178199004	-3.6389522034663417	-11.850864847140862	0.8279290343596833	-1.8850319460465823	-5.730004911632648	-1.6339399021656007
7.420868692817362	3.454839195014309	2.09879888596469	6.49607223817638	10.054076200584365	2.8504288718464723	0.9647699849360164	2.104310982152869	8.138155768161946	-6.1067885256800665	13.896541684249339	24.681274123976667	4.631643540898155	9.270510677155341
-17.841885051452053	-5.7155231446513675	-18.500552654089194	-16.453004345382368	-13.511232441366257	0.8513697967407123	1.6190334009367888	-12.770089047713414	-20.172399185934424	-14.363124522858941	-9.615461104745194	-11.052376029370949	-9.045087363067655	-31.755444228166034
1.9986545032796155	-1.5711305507949334	19.72080703139206	5.996792590675044	-2.3029266250231877	0.08529352093354954	0.6645618717634377	3.538073340348557	7.907018325354658	-5.400996225754695	-5.839515355807124	-1.5259938611339183	-10.77950179679533	3.199021082693217
2.0022134218788143	25.192326226816842	-3.3694759475774005	12.122687878573753	-21.129710916103758	12.280882508089448	15.828145825200682	15.939328953964994	-0.19199983856757438	0.9128511946248846	2.569905611428955	30.684746674644835	27.347401174897474	4.836028401014292
-45.93301421594769	-37.401588482640214	-22.705708373482924	-14.053620563655493	-32.971954080735	-27.573727463996534	-0.9513466193790743	-37.8786364976165	-31.846518598549892	-28.966682506546203	-64.35590846106652	-29.144287549342017	-23.446470192051848	-76.8227019190364
72.67848455889	43.025954068509186	74.2932963066399	51.738001354901044	85.75000675411074	50.02034150203644	60.79974679428291	55.522818037004285	42.9349647221394	38.87740474958923	42.407588206780815	43.47499497556519	46.99968904885468	69.90073750385234
13.956633504686073	-2.90638831987365	-11.726857664647655	9.174596449027208	-19.363264441284603	6.110276839871314	-4.901759684867205	-4.246896947276392	-17.651723125470184	-31.548688667964836	-16.71699543008498	-2.7996698682954526	-18.1306478872323	8.446785594354395
-21.819929572553907	-16.550005681519607	-39.45948153169542	-53.63268613961382	-43.62717144843099	-41.47491991797621	-52.183824718888886	-25.794201498583696	-39.60161931749513	-20.24469107206042	-5.640847127582035	-19.820708766714603	-25.54548739677807	-31.571832803184275
-7.941612385349833	6.045374650106944	2.861524702485401	-17.82757345063891	-4.160868858147067	-6.78998700945708	-2.3567733598842096	-5.212577160002394	0.36673035057524644	-4.193570327992405	28.15086609399321	11.444317015558589	-5.494835194011717	-5.151579407756354
-2.842022343476224	-0.6395561981864258	-9.335334382276233	-11.146756326267518	-15.032800921036253	-10.155115004465765	-15.1646719035785	1.5946736348486048	-2.451864916279879	-6.290407484762351	-18.06340988622068	5.937890088664763	-0.8022863359390373	9.237340351028735
8.699095185165742	4.71982081745783	14.737056382085086	5.084567153349349	7.492636650232761	11.36272921537302	31.635745438242502	6.14782539674001	15.267918329086257	11.380826918112996	9.328602040305134	14.493809291326018	10.45684718711006	16.83584601249272
5.392065448166186	-3.311594055741681	2.7204809103320753	8.97707619057244	9.349184569956677	-24.659428902585994	-16.866884872464276	-5.83805464465925	9.958969156158748	-22.519771591637873	-6.90122007205291	6.928059623164897	-12.09148131691348	-0.8637311701728871
18.821869260261135	14.121960270471424	16.394147052430476	21.715990635030824	-15.98684370110827	-6.905581014951817	-0.10652802222184353	18.73954755466142	3.334440917675406	13.48706712278266	-24.868252327758196	-1.9164546903830246	-11.659247959490143	-0.06207257972403978
10.76558935301073	8.785501277156849	-1.3251500615162095	3.5846335460537944	0.6235066336362334	-8.35889802338049	8.958713585141787	2.0120121623572182	9.025859779061468	-7.542417192253881	5.0517342227615405	5.939091865791852	-1.7266178353852968	0.29355280875678824
-0.10970284247570411	9.12135705440995	-3.7621314542881494	-2.7195216914334592	-10.266470777597895	8.523682407668897	1.0760601647441066	8.239910574062787	-3.411890462392373	11.40669220394134	28.556418385616798	9.724783184058474	8.440249508777802	1.9956219468849834
17.083569746370134	14.134397067038089	3.747409027569443	9.835945441374736	1.028151380733892	13.563947185149939	10.108712655895214	13.6987621159098	0.2998253484795163	1.0731957293591992	17.44162357289814	20.03424180321856	20.404208779911503	17.41687189463043
-97.78917453554782	-51.65952591910138	-66.10138730629212	-80.90257481658377	-87.05540335220547	-73.14940382242128	-96.5848221226691	-71.97840068595976	-78.77090448949333	-37.83355336496275	-52.8364943816521	-125.30702377157675	-90.1565586213605	-54.52981676460569
43.62594295687305	31.137997861483083	54.3742148571923	30.306995742231493	51.39652811494584	39.60672359108348	73.12146483632739	46.44686051507497	18.64570405086081	18.947916701002104	17.31878572834164	32.54095840973746	37.35710396610041	44.198191399744765
-6.618931145222155	-19.259763960675485	-10.87859237216213	-20.850511685265865	-0.33489972626862846	-6.777924752562328	10.972975707598309	-21.318608883559666	-21.400063025376856	-25.39234622376445	-12.722832221538974	-16.431892611878588	2.872589179511935	-1.174695213591366
4.675402779824897	1.3796270590578046	-11.484879921812949	-6.4647691796951205	-13.400351641407214	-4.198504324970844	-0.9589731538424833	-1.1348930566202364	3.7220634827231396	-7.2174684037434975	10.608421459455153	1.2121387661689946	-5.095133323644195	2.1941726387725873
-26.40303742688434	-30.29145637185562	-11.427667518758915	-14.210027715567644	-5.688436950111783	-14.491262004634828	-14.3122974117891	-25.403105342572605	-9.309195377785768	-18.493877259257502	-36.15745055181014	-45.421691087564454	-18.889352499264653	-17.600130280066068
48.74182599025173	16.34420047785788	11.18688756790989	28.54593982165037	6.438838121491564	24.176014241747264	53.14676037689666	44.5825979349748	27.73699387928236	32.6239905464444	25.017441481712712	57.16447057055464	50.26512638581672	23.54446063263933
-4.9527162573041625	9.900279434702936	-5.546985482412407	-12.788325030335551	-28.42288995178811	-26.780534050688885	-16.86523169225494	-6.289891657410816	-7.421459165702749	-27.078489148352162	-31.98902524238343	19.01084003289339	12.702355425396137	-0.6669433162546031
5.8828605972366255	14.979368716760865	-29.629063499695587	-34.9641899653488	-12.50417799254945	-5.017752596331241	-25.21876179815376	1.4113379388561322	-10.331550995882212	-13.321299143238576	21.91426512588265	31.840549312132087	34.92964096300539	-12.720215527289099
-1.0018763909748656	-11.975954839302762	-31.94953507323502	-43.006497148108345	-26.178306181196348	-37.41239837051265	-44.221999510035886	-24.613858656104405	-32.869387484337615	-58.89178527405962	-41.18237767158207	-0.08725335413155069	-29.76894889742975	-18.10216543721469
29.887014504661273	2.887048343167814	21.558658902306323	33.01982066764078	46.14124040947119	28.15479241600355	36.93017710348097	19.097836584336857	13.89532667090862	15.518805339611797	16.326687047425615	25.999540851840234	21.436004676286856	12.007110367402115
6.288178980915458	0.22713572459194295	2.2375495225591497	-4.205028935910756	24.746550191747918	21.34274183683125	12.341136407504203	6.661009943327376	20.787842421320967	16.79979194183209	28.31946298251809	-2.4963451977183704	21.712508484617658	12.463603388735006
1.3645080005436865	0.7614143610047868	-0.2501233731502656	6.91332055479049	-17.181318271948133	-9.850584531017512	-10.720844455006583	-0.007224673309082363	-0.9842068240846558	-5.682788061775638	-15.72981858198001	-7.194155016604054	-2.5894777078275797	-2.7279111288920084
-5.50912774007118	-2.700257484359376	10.019994400718057	-1.6623095123117044	-13.189085305529636	-3.6705856002611075	7.272126602747969	-5.640284145854758	3.3476405146526305	-4.630878449319076	7.910225205556293	-20.89138844217659	-10.403662775875183	-4.4325864320231165
2.7661368735462624	-15.985476908442438	-2.4298462071622	-16.824678008378378	3.057480454374687	-13.415400359020555	-23.917997137287202	-5.610441279591674	-6.794960867999303	2.589628423080056	3.520177406560214	-12.392944574125792	-45.799784106540244	3.0710003623817244
18.031675902760067	8.695254344611763	-16.34888910137361	-11.423457720037806	-24.8873411436366	-11.398810463759803	-20.420450621420148	2.9405077454801334	0.9564222653745251	7.69335868463147	15.596107980953827	4.329507529885045	11.152570255554682	8.363321564683599
-2.0503507204354667	-9.392398827310606	-17.925320121362763	-17.51875840485654	-2.1709882549438584	-13.90887973233045	-16.717554192194235	-12.583340757114414	7.899323254050872	-4.700579381827327	8.859221960914786	18.509598821062447	-7.906284320137948	-1.6368978871081727
5.385304628265871	3.1435754791263726	1.2296249045473382	-0.275768329086046	1.4891146847132644	-7.803036605008609	-3.771891670572049	6.204295518682008	6.519040521763418	7.886384960060431	6.38969721958696	-10.169324105976731	1.6341185756665702	7.777013762407979
-10.944094714451646	-8.254191639162656	-11.011467945919323	-15.93474303804349	-7.812130207716905	3.1753530252233544	6.847795960535597	2.1138167847673155	-2.5237819775731474	13.611297589542591	3.9956417344703303	-15.215243492161182	-11.528272821616738	-15.882142627953353
38.03483364897215	8.763331863391462	27.168029181558897	27.822261420424624	43.310383949879515	16.966857443641278	28.041718464743226	22.612181446054496	19.60285050339543	-0.23341225862910883	26.812483052816752	25.218199448973966	20.925791335926718	28.634186287456483
37.33371095588799	35.29060554999845	15.551271264744347	55.27231326262928	10.35033821899345	18.60706418395841	57.82469073847201	23.00809087300865	29.90110365900707	33.504485158364325	28.123850454479424	36.57435537751236	49.558319962379265	11.304100861569118
10.351253927292506	-4.056514094127067	-7.516075007078069	-2.2940112534193076	-20.012202088352083	-6.310330679122381	9.616172608139099	-7.919407491416901	-11.059941143361625	-20.307012800393462	-10.233651608972226	11.692503091348655	-14.263766115332647	-0.009855371657725737
5.798838002713559	-15.037838048799786	-0.9088769052002748	12.181553252208715	15.36590494711976	7.726373108779561	0.504739280163446	-4.299196366479561	4.410973413957927	3.747132748726444	26.259035834628964	1.3041020400212235	4.326267173424541	12.294910104907915
-16.90867990540684	-37.48151747968535	-23.735336805973585	-28.22860029615825	-17.865518420396956	-33.531160982149686	-32.43618957551631	-26.623196132841397	-34.58819690024161	-35.41827579069648	-33.3219758219785	-43.90653162317001	-18.74879387746541	-8.390118874691243
44.1406064496299	14.69970407695281	29.253714688199455	20.979641806998266	53.69960310194849	29.257749486024213	18.522108435642497	30.067430648931506	24.617396970916353	-29.981177107698688	22.836736015897607	60.74187858329572	41.43231142343141	34.57068235083086
-15.378788989525418	-9.818572777890052	-17.31368570374978	-14.984752626983623	-10.582272478086207	-13.22422455446208	-11.740041842893971	-20.069148131925687	-11.413295083099053	-14.67072491202475	-16.63323983028185	-11.02008612656358	-13.63838327762134	-22.275655442397458
-27.24158750958122	-28.51047099141919	-19.03890758738794	-33.48866784740064	-14.082163172953443	-28.971085655790848	-23.937552779126854	-25.04243215820972	-16.023391604069296	-16.405053782558625	-12.98326051566057	-23.01559892919311	-2.750264076274628	-17.486722653234622
-3.853458901437828	8.41052147148332	-0.5444579881323364	2.3476971382061835	-10.32553911480213	-11.802772894813673	4.099099658310129	4.01829489315228	1.0716042503186263	-1.6909432086667548	-4.92899955848609	2.29154355389145	-0.5182702427689039	4.169446572600205
-1.5256439742739378	1.5008915188004743	-8.783397887091843	-9.868047994420216	-17.220757026907652	-1.2108345702756282	-4.276075979345954	-16.216542038953996	-24.138272399889242	-7.3694362718021456	-3.667925462306458	15.892002809500296	10.023477595154242	1.9166302999914389
-24.017897871975933	-18.724115223338078	-21.622898964350924	-20.444054454084615	-39.19338979172997	-35.58654845389928	-28.96524122345221	-17.75327695263048	-20.860480816048543	-21.457775879130747	-31.79451630715844	-27.019087723191237	-15.728635905200417	-23.219225800277105
14.490362225852449	7.143298028463945	26.88893493703533	27.47512186325369	27.283864279730345	40.173305090463025	30.21434586721907	7.082636705387652	26.428326883438753	44.90929413659432	21.919373944705736	11.278955578971189	13.108771562511036	10.551472934117298
48.110024767886884	26.065963185583662	25.096607568047443	40.34434394862055	33.12510442489971	27.351426405934678	48.40787094430018	39.84133501611058	30.801259073446396	20.9584233080938	49.89357947327056	59.98348166121859	46.85918634026196	36.971580973972266
18.55394371914409	18.314067182815634	10.222647845175757	16.797893609184477	13.418615260358141	10.49645880852115	1.12894229010997	15.136101194470893	9.308436792957064	18.075739416410944	11.159301934913069	1.8440677230487563	3.489297543935792	3.8916429195533757
-5.334064450038462	-2.5036593964692906	-3.066954762875962	-0.7683682037934572	-0.2746115919702211	-11.619046236647605	-23.22216373311582	-1.5659830067134133	1.3556489814931323	-4.830741068017929	6.530833325721827	-4.3393001540384875	7.02839657018963	-2.9364691901097504
3.439867547324941	-22.397412125637064	-17.387625947241254	-15.712671179800479	-15.45860347552882	-20.156838140273763	-27.762947598041755	-16.579562015001155	-4.214780461308306	-31.12296731201401	-23.446153730516656	-26.997449752934113	-17.9604006679585	-15.105046017201818
11.019661852870783	12.006026007214212	7.349571870774206	6.972438148119162	-2.446495642943239	4.3810273549556396	-0.8348039395286054	9.295572596753267	1.6776207590430132	4.460523649565922	23.656463057821494	3.7820607866198617	-2.583513467954329	11.062966876651574
-6.618041949764218	-12.138258487268557	15.49135607876806	-12.124903818231465	13.556373824033486	5.851993078658444	8.919218133638767	2.0196064555343676	5.638363154962141	-12.201710268616377	3.8412585698475668	-5.1407598617765	1.1600037672465418	-2.6972786988211697
-16.133302737447227	-8.82172662643718	-8.105697957008022	-33.743892142395964	-33.23360441185789	-15.829802743202169	8.334565016878946	-14.621173302843843	-34.33590807307684	-41.84107098275332	-41.6510175341997	-23.251535406553593	-4.3843078960001	-11.379277685785286
11.393392279247495	-5.84394060036928	14.791534386325264	11.414865784283567	22.310164871671763	21.821669625208912	14.351618970076078	5.37448089656253	16.450091563276207	-19.34991193180644	22.309139132931048	-7.871721928661936	1.3980358237721116	2.6314666293739477
-10.537693278985795	-2.91632787814038	-5.63897862649387	-2.130077897081499	-13.601736895048463	-8.77514683978078	-14.139338234601507	-9.453184077454283	-9.028912335578102	-22.855695325586353	-19.57776821754705	3.875531955193365	1.3548339552850395	-15.900821564888258
-0.4941624693463298	0.8971960445778656	7.993952831985285	-0.35767780287309076	-12.52324856772856	10.481698176323448	4.218204866147097	7.786285722053495	0.4578722088990764	-12.113322273896182	-2.7213524655065977	-9.76633077228137	1.4178177742356555	-6.5886113894988085
-25.53184148819553	-7.2687210328456	-29.29978225171311	-16.645470706683113	-40.62371166418122	-5.737223602118206	-46.20280421233551	-9.337524216251989	-16.44614194076218	-0.23662055596314313	-21.57624951577611	-7.631489100902752	-15.878949754578148	-14.693603453136284
11.116797483823987	5.373310106511358	20.457129531005688	6.848707813625664	29.162553351870447	12.784934813429116	25.325596791850483	9.604238456462056	9.823022798644676	-13.29227253195302	-12.845705296993847	-2.7878789858302344	-0.7368112335277003	-2.507988307153239
-74.10692924959429	-46.71519031007166	-70.96317797447	-77.15848899262794	-69.5358274520362	-49.91740079902699	-57.33689768900511	-43.14603320474882	-51.2155606065909	-16.462074273792005	-39.880237957327104	-43.09184232777775	-19.81751018302119	-68.78976897642916
33.095980892135735	25.199845143653103	7.4558725143621	14.802396019919344	-0.7331085042971627	22.09750144354326	22.999893676808743	28.179173109496343	9.578940483937027	8.45994163533939	51.6131445101524	27.728347637679388	22.97223518972348	18.559731188395816
5.0432293559936765	-1.263338190586999	-11.757676937091396	5.642338990465935	-24.120418077859128	-17.297204074810416	-11.557268455944135	5.650277016061099	-10.174153652025165	-13.500689743081857	-29.860124772114872	6.388426515913633	-13.406588391565952	-11.801994221972624
-16.84646055716816	-11.366986423460077	-13.534715980977523	-16.229191065200013	-12.314593607414064	-14.767614753485272	-10.467833224438944	-14.586660230605041	-13.305795138110593	-2.7745293891774034	21.327095250604177	2.353225339891859	-11.591134344140642	10.404851612072656
-7.396156145080059	-13.3742782448588	-15.498646890394154	-13.395037375351915	-19.084050133673664	-18.981182880620025	-20.440442263005902	-11.370159663720091	-15.34897559055068	-15.413877811394421	-27.093808992300723	-2.470893371984164	-7.341071199809795	-18.844867296740777
-8.791199781208128	-1.3608192702988129	-16.319808079414738	-11.548826183750622	-34.908722964195015	-9.68477425966493	-16.375399166793244	-8.399540806301925	-1.4544595112257919	-14.254222151763454	-3.0719585042070885	2.0428842927664643	6.571706470402935	-4.245427432441262
-12.521772707556519	-18.803709909001352	3.2888867750661355	0.8833519501718539	-10.052244665892621	-12.32235297781649	-11.11263732418209	-13.305872417137676	-7.832425786355233	-27.561070579688174	-4.0736040967943286	-14.31997477424608	-19.003741816207626	-13.297961254650872
7.655963866414164	23.53410635458457	-33.336637480117616	5.866507704258293	-50.39083050637896	-22.536244916295075	-19.238184682532452	-3.494929201152772	-11.240951135679255	7.632907880769852	24.897585244065297	47.40199842661008	36.7189040339163	12.336452059107508
-14.607701270883698	-4.621777396848268	-34.04067718535899	-24.098682558881553	-8.114462811520735	-15.18255723780021	-37.77043278609779	-15.319312720487527	-5.170843515520737	-10.154607623874796	20.718700721675294	-5.903184482720408	-20.99978774603646	-3.863666856470233
-14.72895178318164	-32.71365639576866	-25.68367929411058	-17.270960773427284	-16.07693158227533	-34.004119089782	-32.80125963831045	-28.071977062457794	-18.17701297700848	-7.6743636389439285	-62.655350222423905	-23.189735319311442	-9.16095832896363	-7.954806931972092
40.187988799089325	23.863406628357964	-12.19865063248049	14.991838032406896	19.41353022181982	21.14326847147998	31.07347074917708	21.53086276346359	17.762432821654567	34.41648402633422	42.52563720303454	44.78227342051923	26.268964843268456	30.899408237774676
-9.402681938716364	-0.10868499834633638	1.7838260899649943	-10.645170785206107	-14.733506522166044	4.289913384997286	12.665010188487937	1.101692269498401	-3.0682433116982444	-12.123256049494971	2.399604030455852	-6.460418864509028	6.569539845117542	-11.850443422449114
13.24905864680597	17.47135349160335	-18.004793728622733	-26.431486493866256	-3.165438388894778	-19.09634433739506	-11.890295382471512	0.758325183996239	3.2186716864561626	-75.03748380398333	-14.267979928259088	18.161300358108928	10.919366322495998	3.210614481147375
6.027705270711597	3.5580480973187076	24.4347915597984	13.24008797325622	27.075037747402778	0.4458830918655894	-6.407180875607878	-0.9876839795097273	17.205204813884652	-11.348802966306653	-3.7581093916714217	-12.17151610175979	-14.79593027426368	5.336316164939084
-1.4164118299366728	7.620620021870684	13.736693456875136	-14.874333668222997	13.385000317776745	1.0918936954158112	4.3211621105816596	6.889301559434574	10.71950656786665	-3.7704094776961994	3.196068853715002	-7.596492912367631	0.27878538463837127	-14.168441599816765
19.06413624437716	18.119476657846793	14.911067033722285	16.67270440727353	13.658179423870772	16.642322561359652	1.4079083902597092	10.996329452492649	10.85749025017194	12.643319655540832	25.87178133528332	19.726292660994794	8.496579497288996	13.693702904511353
5.7034951837735335	5.700467515348627	-7.350907109008952	-14.228317054275717	-13.567632239788924	-6.348493305478378	3.7667162856610914	-7.571186100848532	1.0410504055806427	-1.8121993586717964	-11.588236729281732	20.862729922799367	11.367956066091024	2.8074997383569054
4.485705589078611	5.270220238915833	23.01163669750446	14.590176999582559	-0.6648805109173075	15.843383378269495	36.954646255357545	10.710672906218928	3.75984316766396	-3.9786081899740453	-6.98358325618214	-10.212313024840556	22.215589647692614	0.12275761044425833
3.473901660840348	1.937723070365055	2.8579561860746456	6.2204538762674115	-3.6690675379852427	3.9338114432570856	25.844504631182943	2.0171907709414603	-4.568199732434999	-10.498379556835046	2.371352327212604	-1.4526658742079324	0.2703702594920628	-8.105742643850016
-10.579569577941568	-11.403948521348681	-32.924556513998795	-23.482059972256796	-28.791815311049934	-4.1383037547127195	6.60099180416077	-22.066540957741843	-31.6183904014252	-9.753664077468038	16.732959595693302	-7.007791574400242	-10.477237920070635	-13.976254116344249
38.268288448393704	27.71246577341318	24.422102886683515	27.680472189196617	27.447708668767266	42.133712764297734	79.40248795687262	22.601483946484212	3.7467073222172864	21.37782880392632	43.71064291998368	47.908422448643876	23.17973274355158	22.67341962332505
-5.360193465625794	-2.068450053049941	-9.13219597229001	0.6032986718553489	-23.71611606789769	-3.080667856536356	-18.800626304062742	8.449279209833259	-8.816007876277228	-7.876983828472822	-18.503443199520152	-34.72884160628344	-3.53420186398849	-19.82345043234687
28.176835709406003	3.797643742867384	9.49226130668396	2.0111279643036526	34.78144131739442	8.442555536608916	6.924899952938276	8.793662777561059	17.098770717147193	-4.715554868889536	4.68190330697657	9.207894553432112	4.916310028065644	20.50737470677617
28.122173132184695	-0.03655168043275179	10.08983702970596	-1.2081421549045284	-8.594549098723082	-15.32046190731566	5.405830756407995	-0.3257215318847547	1.0593978090322331	-7.153744835525611	30.306604361717227	10.694826567110232	-0.3289700143413806	2.729851459515125
-0.6552332481640938	-8.837487294349977	-11.951317748456141	12.443467154224198	-36.05555634181169	-39.16946104563427	-41.76591393734434	-7.306725181212998	-6.397827823633769	26.919965416417217	12.232231185400217	-5.667285903176671	1.9764698067765762	23.049668838662942
-3.47222061603954	-6.861614240513851	-3.3614678749314972	-15.107897528354465	4.784890490414859	-1.5672375099606444	-5.7219021095122296	-3.747005082244984	1.3725490322556158	-5.109209038447793	-13.654402993249326	-15.496255010062024	3.559535902947279	-14.41216787146134
-18.61211205893507	-39.75902017907213	-10.72022842146073	-19.56626086447532	-30.01629540872842	-19.230566926954232	-16.19479857657056	-29.667322702479872	-16.731704128102113	-12.751852732258186	-22.17437333925595	-51.921660015329785	-34.180564246167194	-13.779956516690138
19.02571995917041	11.959601375321471	14.834467828126881	15.522459786746358	28.450116313671426	23.750598380123073	24.526341478091098	21.115087169764962	14.23380576238268	9.905821553991288	-1.799915814905628	34.159969837770866	22.05004897295324	25.53632754557017
-9.012676274043667	-9.53105663970404	-31.412898179717363	-35.82414054233391	-1.9080093006758951	-16.124886553972527	-18.943572647677872	-15.753468863407937	-16.521026482473847	1.7956835024715332	-9.624314968675176	6.885867454357305	-2.0352999167997567	-10.690112545900577
-48.228910171298544	-27.70778556651702	-32.74177284647698	-48.75670398821598	-58.678994178569205	-28.328859193754873	-10.721248756440268	-25.088758327416585	-26.664989988059762	-23.192447498564164	4.807731060425703	-46.26486752547685	-20.750855590314767	-38.29366911568524
26.327689433171432	1.9151823738552745	32.943984703413555	20.202419758256656	46.43138291081584	32.61585838755386	31.353989160960637	14.655360775165706	26.110259950270066	15.800998167132486	26.60609024101424	12.646598271949884	17.205698284887823	14.725611681289678
-14.050927452500765	0.5827839786901974	-20.784622264233345	-17.8611228188112	-24.188815230497923	-6.7603289155383335	-17.242370370505906	-7.574913664647412	-7.791496462380399	-16.002620536452035	2.2367559747532835	-7.609704619023634	-4.708808117610292	-3.658049486839448
26.784241196961105	15.911598618454834	4.815470562455146	28.244842152573064	-4.578253719132147	12.357524000617163	32.39411092618587	17.903325519525165	-8.249799270818704	-2.783541519579757	37.852985935043684	19.020837407011744	18.499067745884982	12.531275807441403
7.575434671105475	-7.224701126851661	6.68415231514283	11.3348338226282	10.161304444816254	9.596260771405733	24.908369449290536	8.172480897199351	8.714972826142711	10.827344459796178	6.449346844395598	0.6473290188138721	26.146003710088195	-3.615279114290161
2.7164221901148973	-9.73106693498829	8.24942320387384	9.307930186379362	3.4986120949519246	17.09359234267652	24.33722104683713	-8.666411618468922	-12.61062083249433	-19.759974965351724	4.046604402042443	5.581643305104606	21.44108575292204	-24.567592474160424
-14.433890472283391	-9.103221899714045	1.2688851624295026	9.990459542693216	-5.829191881843672	8.752256790912584	10.461557170566829	-8.574165491899974	-11.338685079024053	9.844782757310098	61.85919911706256	-9.013904271029306	-4.276262840896718	-2.0943030412996655
-5.942144844172518	-2.8646729313900163	16.53024170521115	-12.336467041760127	22.104221507192435	-0.11628196596656439	-0.7137412720939885	-7.888877059096969	20.5298051628945	7.61760768748027	-4.93394788640909	-5.14848695053067	1.370087345878554	-7.861849766075052
19.952229498227524	10.214131928645486	-1.0414812845399295	-1.0463215550435119	-14.517606805334346	16.37670246487412	8.540920621896888	15.093873080812473	2.0528110636033934	29.696116828209053	19.079185379605846	45.56078843037181	30.37530187862666	1.147995755066034
-10.596416705495301	0.5111251316000441	-4.17503983692639	-13.811615448715392	-13.101179523586996	-3.572594738936184	3.10015645532078	1.3560619306255333	1.2526333728600934	7.879802284305695	29.15648578933231	-8.01134416268854	1.1834524840451903	-3.81813112794445
-10.74928265928586	-9.213306074320776	7.922646085026758	-5.808943196554425	1.6819451845837983	-8.812435946605	-6.147318578698094	-9.895444828797949	-0.11950420730731284	-16.777100745392474	-6.103888213854265	-4.529490699102986	-16.14200171864395	9.477635744050882
27.56616783064668	19.209316177032626	0.06859257238415109	10.295210380837775	1.8305975088959983	3.8709062737974413	5.061296710885256	2.1362284718830518	3.3762578918923647	19.73639314682239	14.609242158481129	19.049953117800605	18.76081443523827	4.82859710340306
1.9087646504376015	-2.3989767731275125	-3.5140607591796345	-8.802852082453395	10.216412872093796	-13.577696841176774	-27.957103451675124	-2.1819780630057757	9.806957913549743	1.4405240540326054	-6.5463530194643464	-10.649853159659967	1.4502608615242627	-5.267595155168087
-0.09953472107016866	-5.146135999118634	20.032799563067314	36.46502879576909	-32.08861461755296	-4.71308517470412	9.152697785508828	-4.784183807966584	-1.9305013224776215	12.205027942774429	8.808218944984736	-2.622524051948746	-3.6588437637871682	-17.6159293427394
15.687550683689938	5.471105287732418	0.6440701507414734	12.848079764537761	16.70651677803866	26.628672667777586	33.25830353094113	13.398025557273138	1.7419022418895254	11.898724888590811	25.641801547729475	-34.203757523118114	3.961426625970061	19.472408072662805
38.085384288384155	31.23870602603615	63.393831417676616	48.36215620150716	35.20474413350699	41.52073002223253	69.7362811277011	49.44721692598208	41.72724186074618	9.75662151238824	30.105753448282243	37.20651089342762	40.43906517531956	33.539234901497515
-7.747202022951932	-12.806194451707537	3.6512424970995676	1.631323974242516	9.648988264714431	1.6171423848119453	7.88041606321969	0.16886434118825627	1.50430620683632	0.41399755760811124	-7.292694610327581	2.522242416412786	4.821220604415842	-1.162120371410719
23.53803359490607	42.403117817922066	21.345387672506106	14.662950552200286	30.32139663993908	20.970786349291714	45.31077139981399	41.86634373330367	23.217914739355233	-33.267187744027936	14.641972263264051	27.685898185163108	13.148508730446485	32.58777908398807
-20.208791527370263	-6.126396273546174	-15.115347546172387	-9.424017964715045	-12.680024373474286	-16.978219840359063	-17.361188282668362	-11.709759604631655	0.8240637874901716	-11.829050604489582	-4.767865944799345	-8.876108580550163	-7.325129393470147	-1.1536627276336795
-10.016816168976186	-20.93508135369151	-14.759733783802234	-10.992254922069462	8.007420296999415	-12.766857407301186	-18.107606419820943	-23.31966277803942	-13.34248527537542	-11.044541285987503	-4.1275229341622195	-18.139390537740706	-10.099973375584398	-9.069644445413516
-10.303812929175711	-17.089512215857813	-17.555625001562273	-35.15095618825933	-10.000766976856275	-33.7403791646123	-40.898880904522386	-25.841071396467452	-31.8381622658152	-25.781455046434147	-40.27453218095297	-7.825784299805492	-15.582954429588623	-6.238184596602733
19.11886999789109	10.754955043700877	1.8178439288017	5.4139012023067785	3.0613478352874726	20.99527516275816	15.532828761898777	20.30301645997411	3.5704981783589798	6.083288483914131	10.993417976237321	-7.183253941309246	8.348076672831695	8.412499525598367
-24.667301081534507	-6.883490800597227	-19.534937524538872	-8.054843840816146	-34.77587676279235	-9.651933725392064	-12.652439243760861	-4.089773420763683	-19.685079222180228	-21.067379540583325	-33.71534451161384	-29.19707767421987	-20.17048639753997	-23.1564695192907
43.70535429760955	12.61365186969175	23.917809433096526	31.985496144298747	23.981486267278104	21.71203177745545	30.86109712489281	22.809163387533985	3.715387473475629	13.217398554941646	19.82804191332598	21.883823972329477	26.945774698843422	20.97982442491509
-21.99669548807096	-14.375639984235212	-26.315333714856962	-30.228417518126708	-29.275220238456967	-18.864688902939882	-33.95132499576	-15.653477816507927	-27.40916041322772	-26.22880408278757	-19.116799743376806	-22.457499149382066	-24.436428770025888	-13.95477806833335
6.019727743915825	6.467454988948332	-7.887520973128581	3.7419406293459345	-19.048766639769752	-10.849209167023586	-9.979812496963376	-0.22507336573887465	-2.7118724503633462	3.0988937857853296	-9.813769421130653	18.24411122011717	4.98746696324819	0.9686494612731894
-0.7071631130873667	-7.992305816729743	3.742667490920769	-13.352710461947698	12.382641275238425	-12.705040217130918	-4.103656239721918	-7.63076943163483	-7.885591447305656	-17.870919617566233	-27.186742560455663	-21.459379627658958	-16.63974433537949	-7.1242713513264695
17.53485897327624	16.444006629533938	16.151859651749465	6.000714685935865	12.716432189100278	-0.34502422498176333	6.967963090466218	18.628622103547556	17.647015409118673	9.60347558458864	9.82683409112679	21.845663766699932	22.860768558635794	29.01241638716543
44.749682054238605	14.828592698281046	14.675772096050217	28.765413644992687	18.78007325157766	45.905840218066416	70.39938396112159	13.511506360975057	1.2420425629875744	30.825434216390164	65.16069404335468	20.747839991255002	43.429115044786414	1.9640923332920852
28.23975515897563	8.64475066585766	10.284532936075868	14.744980443072077	5.170950694071719	2.6304765167546362	19.893478593358783	9.843423733512164	13.131540334565557	10.529987311912887	21.863846182344037	22.896220493259445	23.946394886296112	13.072668100733464
10.689154902668028	-5.568422435206816	5.188045166403087	-4.29042275416075	-4.774519420863468	-17.341619822876563	-16.928325577263326	-6.024154347608697	-0.43624595771371144	-6.729228970703839	-14.317915022907101	-4.157585650759993	4.120005141581948	-0.15018519210895848
22.268335122530036	13.486390926196394	1.46778076640815	11.973677828421998	-9.138283383852114	3.623150454607505	18.39001269025559	16.69930683925303	-3.7336028344232113	15.876290527753994	5.083865143319717	22.454830511149055	15.008708107977037	1.7888481495334054
-2.0154299705488268	10.98852220350837	3.717189650521717	13.668469442212363	-4.330971393287701	4.548976865210481	-1.4114388647858327	8.102982094963684	0.7351342761510604	20.56299631405243	0.019233096091049007	-5.359415529218136	1.208102869215846	0.9294609368906017
8.239726450058738	0.09831830898797149	-13.916060832570675	-10.5614288173669	1.4984077783765712	-4.593977422031614	11.774035111609022	-7.937092265970021	-7.504958520576703	-2.281800441511071	-7.655007518709013	1.0463120942931037	10.411330701182372	-6.9936519183802925
19.01033477571825	24.47956829843176	16.725845846113938	28.27864954251586	7.475186145786674	11.314631706093618	32.918160743852255	32.81134304864218	17.91167250216033	16.408917305531116	5.288527934336134	13.905800535637846	32.53070478440288	10.124422760986771
3.9074294099430524	-7.521800754958923	1.1895730558194255	-2.7261860442017487	17.845844690527375	8.862641723623303	7.302573633749323	-10.372040431778771	11.141198829887273	9.813712508259938	-2.9225688548802133	23.03097089190205	15.244077652176808	-5.816688913779871
12.983867500030064	-8.479929617459623	5.113724057381686	-10.023275606249538	11.594677988559676	-6.242916417902933	3.9952744195850007	-2.500221151238667	4.33282505396279	-8.713493944507448	0.9151648486680125	-19.0360512903749	-10.670877380259792	10.861147033491275
-14.251247731428332	-20.500866424127477	-9.356721209620249	-8.976560498641737	-13.430246617283606	-16.23174112437353	-4.533577266577024	-14.000687339252666	-5.871477108316572	-12.992038413999785	-24.59122213126528	-13.561100283833216	-9.627408447980107	-14.95708844109904
16.35215971535838	8.716122378907354	44.02433500916819	25.12766842048511	36.43225906956143	6.258946813843954	32.25111499146944	2.6390384888481244	31.220811321071402	3.9111587170939814	16.101770271942716	14.687574813043712	9.261171989243971	15.296544270842665
7.338997482818387	-8.000082776600943	9.295981324995921	1.6089744340240475	-10.850124478973658	-8.315438712073853	7.596757493515629	5.1158531345650164	-7.913230314228251	-10.291605866496775	-8.499006444565405	-10.009998691898284	-4.731601851044998	0.21906377027384813
37.20906217830342	25.791817235348688	22.86455815556639	25.4432799037066	9.524197428714919	16.846069049845752	18.934236352360955	19.796517216694998	19.087628744491678	14.818450865699448	7.904469172313739	9.592282110868695	7.906494637070544	34.547028359264125
1.995821411790276	7.25679988808371	5.96936654924216	-8.775937933407098	-17.048638749167043	-0.05039756420083299	6.147717070584273	16.544272341676706	6.898378893779773	14.363363154637991	35.750049270822686	2.8723377800506102	52.34369115061886	-19.14542339919392
-1.2318562110961238	-2.545019341141973	-11.669976569244064	-16.215259111468832	-18.49353959874748	-15.282880705248012	-15.033364519522632	-7.8572637290735265	2.1494391438079705	-2.9386005973620586	20.819044117926154	8.126648539797852	6.162680251726322	-5.653126453254188
8.900663302269166	-5.17562748307114	1.8886811482035364	-8.719517075533428	0.3997217929347545	-5.037378293155168	8.782160135305979	-9.645263532654024	1.7385990318953772	-12.897626988003301	-6.766617850772062	-14.571194372576146	-14.270615724412318	0.7033851755779036
-9.508708388913721	-15.044824615619758	-1.3519419943637645	1.801941570305066	-12.839317473718944	-4.114768969966891	0.8230324660907228	-11.034160913180655	-3.8651552741709723	16.39568392384126	-4.956700566177605	-21.522310434088173	-12.592966535254137	-19.452366183930494
12.209417066000686	24.791422179909723	3.8860419943971745	-6.274273908322167	5.035824733757925	24.292125045223244	28.113057177380004	4.959337321037964	-3.4321069022760895	6.7828232709281755	38.10577731810746	9.337391713272561	20.957294949680914	-2.918418671678335
-1.9751229596223305	-5.985530849079321	-5.096007140577725	4.0125427661385915	-11.58529199209128	1.229294741150501	9.433544805501958	-2.148038163472614	-6.142279125625314	-18.88291881457319	-16.929417262723764	-12.08153175303918	-18.956227256270427	-3.699137282376657
5.838170703077408	1.2654249749442816	-14.62996793809132	-14.781911338418698	-21.113566930442865	-13.88609842208751	-8.93867556789629	-5.923721465894876	-10.137870662023358	2.5795041236515726	6.635598095054609	-7.78700107431735	-10.451647446036413	-6.91534455476825
-2.7835826668607275	-21.55309784870059	-23.509105657241495	-23.259413355676728	-1.727117182678453	-6.4951429804520435	-19.377676292423295	-22.6861354590753	-7.706781099903025	-5.160725204682625	61.507914421217265	-11.999688246180593	-16.961812577389754	-11.585785551137928
28.804075695444414	15.589590442526612	4.199048927141411	2.2658777819511458	6.5633814535470005	-0.8255601968408963	2.3621839182496345	1.297067971879225	1.56681644333152	-6.770931844332963	-2.085302573241984	22.22533458079429	14.085998700650263	6.675923528224102
18.059655408634203	19.31937335729245	10.051061031731223	15.134198938677066	6.909909750349054	7.740747615287335	10.612282383195211	16.56505613425997	9.601856319660069	12.257734468690195	15.818816772122299	13.96191360497951	7.037766191660109	13.845211861080232
48.76797824283517	32.478733897927135	10.833536546034843	22.765451366162257	12.331422645231662	5.212986478965747	30.70859902359225	37.637424127252295	11.826470327828675	-8.063285321560684	-5.170195484385936	53.31189636338147	37.35799476810169	38.43006632781863
57.759260498026414	44.69450915520131	61.21274992399655	59.59697683527483	35.76695951205141	62.78438835221593	45.465520490805524	58.89975211891632	42.75202581460973	27.21843795483435	58.519381996088775	9.021167245786739	25.727278797643475	37.667321162987996
-6.463984751882557	1.8825663474292977	-14.963620366809675	-26.882069906815744	-25.563050834113128	-9.997768029713548	-12.630832192033086	2.770519681040571	-3.4675567128107834	-5.877977287292961	-5.902694818471138	-4.56772880775994	2.337595577581976	-3.7602402414666307
-7.0668340256980295	2.654020078359027	-13.072238158831707	-5.593277145517823	-5.253825551487461	-7.863306743561754	-13.113538272544513	-4.5203202535279186	5.918406703464582	8.764266829607406	7.337474621760176	-4.32604184964728	1.1595186352617133	5.035291911509651
13.109056998817671	14.454087000901602	-13.25920311434452	-7.28052799475679	-16.486478770928795	4.864341491988767	4.162584789174012	6.295403668314986	-3.779691936508342	-14.278698102853978	-7.888119409388907	29.34839004559967	13.270984760150311	-8.292072144606466
31.7558801383547	14.749876052397271	28.567604139079286	34.88890053380858	30.886010531193683	25.43070829072534	23.972882222147213	19.564726976834148	5.2396846654144635	18.066136476263388	9.284807075485872	13.609668424115354	11.756928476449062	20.137073380203425
0.16526438735292737	-5.25548842628033	7.935519745007375	8.209423845769237	3.7983400020612303	3.2963735376189165	3.532131329292132	1.0386591474877849	-3.4605518630484604	-12.956682149001313	-13.976469812508173	-19.372088155139462	-9.563695917870344	-9.579508091378322
11.407097815643928	11.504910809960341	13.542228282983556	-2.960390348208154	-0.8835007078387612	15.381397275939324	13.624027859570411	16.051484415569174	9.068119952832594	0.8766424286167059	8.749357106786817	24.411113742746654	7.147441661032831	14.157096962470716
7.506378550485586	19.46235491599595	7.937146159127395	-8.441826600979688	1.3764785545768008	8.832278866024083	17.61180236471258	4.582210877933663	17.555875925729627	11.933889441036701	5.3031291678052215	21.494775333778254	9.619374366158162	-15.490782623869752
38.00850101641467	7.700647344357094	20.274235604820873	8.785985334582369	25.815285776971656	15.145047998583175	18.377916633338295	-1.0801405948496434	15.998920434573048	10.044119918765528	45.89649732410209	16.54777835965764	4.832335616789493	5.325507936547722
37.45543038278694	33.472599632599525	12.353774417595545	23.03180684633144	7.387107250536571	26.87080677090322	32.354605965194644	29.098068502698165	17.245532296105893	20.836421471051676	50.00674832748398	34.99945933280264	53.79350010757535	28.40469709697998
13.720759312919947	12.699562121802135	-1.6685078760739995	-5.9559011159699695	22.452419450133277	-2.6180680709407214	-23.101119606090105	-0.26761496992668393	4.975054562579765	-6.113407804694907	18.91501981661569	11.718574106525192	-2.677502880698375	19.954455046548148
-1.807531670139993	-10.348169157643026	-14.036172290478055	-4.466827772982193	-12.540413980335648	-8.027759825910005	-2.481540663830971	-13.514659831829283	-12.771745063629488	1.1418152637445511	-10.921850262361026	-10.63721334484535	-12.79058029600365	-10.867310138285028
6.6285211346233215	3.8348269238359594	10.673691908683512	7.6808772918764125	-13.190413170274843	-7.456428489412339	8.019050338440994	11.864647750614669	8.980955899033674	-7.763829081625337	-17.908015251302363	-18.54636031785634	-18.402855334788494	-1.7698807849674436
33.12327371466301	21.703546313771195	18.927939825260218	12.102220371047341	10.139537862759381	27.547489212600514	30.593037669382458	26.43273358407096	17.921500959066464	17.74788302497625	-14.658911237337422	19.124995895654244	26.50972465191454	11.26708508596988
-7.1658891624797345	-3.9346176483115323	6.7322414408399505	-1.4654470918968698	5.6443716777001764	-2.5494226955862827	-10.796176890461037	-14.405780248044275	-2.0623358778826875	-22.5805045817715	-15.998733368846624	-15.693385375313486	-3.5807533916314185	-19.834345537444577
25.21529851718596	14.397656095932822	9.117168357238397	24.256561339705257	21.800364142229288	15.285080245365089	28.72692117470079	21.639099361580808	20.388380981571686	25.310050249707707	50.73581428045414	5.352919629781552	10.825146734170188	21.803489908856978
11.401970851058243	18.502789278106732	10.049319605108076	27.670531319130895	3.1417747615848564	9.579642866814758	19.538425052590306	20.452664380657016	11.412268013783088	24.40688580040795	24.606930698218644	20.359742187371374	15.330337453122313	11.797034474506491
19.15493737921375	2.654554972948377	-4.590882009954453	1.334772176711238	8.105878631213633	14.06717748797292	22.83132431100624	-6.405721620251092	9.724577216779785	11.134017575213276	15.370485479433443	11.84626310364347	1.886643435245562	0.2402858808996626
-21.46210674170241	-4.405640963296209	-3.6380274751701447	-12.540092420733913	-14.322365266669955	-18.4554693353699	11.336926919152026	-12.993932586223671	-11.693867706908105	-36.93380745143729	-21.666279077570852	-36.722463783163256	-2.2599817382240737	-16.671191028129694
24.693543400599417	29.913289816966497	19.794037868321798	35.612441641957744	11.238156946355929	36.47756492607753	56.524235210072995	36.47396454599441	26.236357340917316	15.41461875315251	62.838637243979	29.64231989967669	29.229024576922832	13.932091352717734
-27.025067188936006	-7.127077877924322	-10.756817929659837	-14.493888969756128	-32.00558428806086	-20.231463990322098	-28.561894428126724	-16.96263419030706	-17.30807629384998	-29.215079325349226	-19.984413763496516	-8.521029701972939	-5.046159352654781	-20.328868757860253
-28.195988820033104	-31.38382408941216	-3.465240868277967	-35.3891667182583	2.7406570226519342	-11.716656097421765	-23.65822093399897	-28.12993860454529	-25.40238400996078	-24.67332275591567	-9.946513217757877	-12.079235664088628	-12.239313062559832	-22.103002879856575
6.539131844597928	-1.6545598655596028	-3.2999479745433273	9.394488210682942	8.023306305762462	33.15794212899933	64.79509754734953	2.1617078661945226	0.8650990771843065	-4.246092533631784	11.536027722806459	7.690908738640763	15.505938491220778	-1.7188026587817573
9.207002584702488	0.9013180952773635	9.868054351589528	-14.969894493516536	28.28809697282651	6.805382469300325	8.710239186668336	-3.0876610144735954	10.595303518420623	-17.08431615445383	-2.506416770255127	6.808541167891256	6.737333894731305	5.763565663107558
-4.1206173241959565	-3.083644537411489	11.168461318699878	-8.30779522173654	3.3540394700595377	-5.077928528656175	-4.779513002751363	-1.5861697679306221	4.566546590146236	-4.754365307313007	10.76992535495566	5.150948953192574	-4.845794750552676	-6.419399229428908
-13.252102535199295	1.3525385214382202	-6.817472003977746	-20.274782323812595	-13.781051726413525	-3.8610239705704887	2.6755252990952454	-6.118845458185675	-2.1858019367058543	8.032917289684528	12.956221643332164	1.4629927807037812	-7.801939619433294	-10.593638448108793
-20.25288001222962	-24.744725161517387	-15.53265479933102	-27.19346857015024	-11.458215324323323	-32.16363796882812	-27.79293079474731	-17.53745578596399	-27.851671469189817	-24.265878536226893	-21.347648541338057	-33.62957587955575	-23.163062767833978	-14.494555961462341
2.85764419373958	0.2997037434060773	5.748914601681733	7.380549833056393	5.052912998711098	-5.396495558734816	-1.1039831603907524	6.661151507724736	1.2344134347760127	8.11574515874833	1.3133608666214651	-9.289024505573353	1.387750368064066	-4.2387894616614625
29.43552729100529	32.937161791351556	30.175799012458434	40.146982500444764	2.7425956947842827	47.307901117368374	80.9825928212376	26.09112428796009	19.072674319640544	31.57674604394899	16.675453719691323	42.61257223804397	27.754520167855127	10.937821658330616
27.47323451634363	4.220297985113743	20.28045245703797	21.953710488492163	28.494204756476222	24.430049697303836	18.58775331010326	21.46260757196672	12.322664583191871	31.89278978826263	18.466731502676623	14.786723763731583	19.5163415467601	11.728336314888491
-0.820541384700222	-5.313185901861361	-10.736846128238156	-6.979721482412577	5.219958875668665	-4.860165047998523	-2.615484002561921	-0.42135906164757514	3.268845214621057	10.914459974154846	6.918171514779973	-13.13326625868211	-3.5424970695889804	-4.145701227309488
8.303567328051747	1.2288243468276232	18.480570002715137	13.371903743301035	12.732988628111013	4.592335396058468	4.345422763079569	2.82260912195948	13.877963498926034	4.14933231397304	-3.139979224869889	-11.503287692008708	-4.80320972598945	-1.010287909501955
-3.6508457445111953	-2.7940053887381073	11.724629694566422	-10.153432286784911	6.174793829243763	22.062207470887845	19.59601375479548	-2.787810190727355	-2.7857141225263287	22.514393250905595	62.27741623500355	-2.891726704632688	14.603294034040632	-4.100144546329167
-21.855548978098224	-14.37241957849476	-9.317600368271826	-17.516855760510378	-2.224528425636498	-3.452868212658327	-6.07402108979884	-12.841176477410928	-15.071571872936476	-14.994075455776832	-33.663717130680006	-7.500269274246475	-3.1354843195703803	-20.969796910185824
22.373597009123046	18.26465030758405	51.59405269864382	60.410557384358995	17.950119722263683	21.003848574858345	45.364828172333226	21.447063371632105	21.71306650946912	17.150895686240702	2.2131844826208775	22.234830407501622	8.58629238077879	15.93736007290135
-8.434726330017911	0.4884044710429028	-10.209262423037147	-11.176197592982687	-26.328176171395327	-14.681290080640252	-21.002612999060293	-7.930757741040062	-11.185804044185994	-20.236059564350988	-26.324543275401634	-6.982243810122067	-16.379834851635106	-14.406691164575065
-10.609491610225145	7.6326386975942935	-3.5326012463586154	1.9019064089714681	11.39595859493684	0.3102139878936216	-4.148207599369639	1.0833091231967162	3.4348330961492795	-16.99457500401576	-0.4217834855798379	12.0600906352904	-6.5939018043091195	-9.197644024369161
-9.292119039925275	-7.363669742802799	-3.4104417040838095	-11.165277564738743	29.567192205100238	-10.499114864649805	-20.95206779562509	-4.4855461863491985	12.128828543170895	-24.879133921943886	-17.2312486034378	-0.8663838032658939	-6.790654569836614	1.6556043912460248
32.40229633558669	26.964919533376847	30.199300803338744	23.292496674193487	30.20032440475999	7.454121959229512	6.798479330579148	31.11028525936309	18.995729261343953	-2.5310308903544314	20.0910825633509	10.932826825285057	36.35547746974164	5.73590706024813
5.957577156240796	14.595081054020303	14.048888680219445	10.339235003546731	-7.456243986576503	-3.364910049502598	2.8614727920213814	8.70332172038694	12.727962975820425	6.321806582225171	3.0046391351479467	13.08395620158302	14.652233758614576	10.833622969233174
-1.5005437592532802	1.3611281363066605	-3.15817548357852	-1.6874002637280636	-1.9377461992439595	4.644747721011844	1.5794833077882415	1.4576806882903421	4.085167374194395	21.96671891434652	28.704967869676352	1.2983933288739566	3.1648563955308076	0.5849028517866298
1.3606654919087133	-8.990172961540413	-12.646299397589035	-20.453809705787446	-16.433461954835902	-7.577478826032529	-5.0592025920180985	-4.423482060228512	-6.838966161993287	-7.512321841674031	1.1116522437733953	-1.2475602955864524	2.448055631133652	-13.071115571179035
7.734816639394192	28.039379331293606	5.198023551266174	-7.729282794951961	-2.7459554188079247	-22.687994416267383	-28.896001026696563	23.944287418305798	29.255667538285905	-0.156611687055775	4.566436383814634	25.22791135150745	16.938287472681072	20.051605809693342
-16.97205924138154	-14.16403223599476	-27.630102989956633	-32.71403379106711	-22.84579297586684	-44.69960493730967	-57.77598883200085	-35.92746867388122	-8.239084932852773	-41.97894300699534	-41.7542756076693	-9.41623328908213	-18.78055061543418	-17.380800737865297
-9.929341516867261	-14.01650795941828	-4.53102143190659	7.537056106766827	2.858769218820769	-6.687876273784501	-10.108522468600027	-4.69779246842711	-14.38911189787189	-8.561100093453526	-19.036428824919522	-11.972440283924342	-11.710696175212798	-11.131128186440264
14.252676547005846	19.774405534288626	13.415648649208393	10.792568680329659	-9.276258489234774	-3.4995307196706	-8.380612873050573	11.526876583297064	14.075265829515454	-4.239241208131989	-13.242746744566393	0.36974925951279874	19.016774860714193	4.481972649390261
16.525181434916533	7.618832416624814	21.58441225978287	16.60471989672017	15.781870276130398	8.715858364344658	9.757743195339577	9.797819885045698	16.323560177407465	-4.005747245843222	-9.701799593614567	8.160328398064879	3.642634435275638	5.89412331562456
-9.168969370593597	-13.430203706219348	-29.620833445349746	-28.472506332558567	-30.946808919664345	-25.097124820512867	-22.237296854171106	-27.71801945029769	-32.67155271441159	-10.077018497890403	-14.896882388162368	-21.889551946113244	-22.53221552778608	-21.78589378102711
14.243665717936153	-13.83171219199257	10.64279332808676	-5.180944668898202	-3.5302906028803056	-11.147269608782898	-5.989744857722458	-13.6127595535214	-0.6904089932705475	-16.603199315088666	-10.229411632817117	-12.163885692674512	-10.613507513853834	-3.7295789594649658
-10.156161839437141	-12.763414982938697	-23.812190421894385	-23.72579602438773	-5.497482129537497	-18.351640382557978	-22.27452755497508	-12.192430254070981	-19.463912616610774	-8.86242647197525	-8.446786846944928	-4.055580526490204	-12.209033046244478	-10.236358871150115
-100.0711160852887	-73.60114495852964	-61.94528805373835	-62.428441761404905	-79.79058041155017	-35.23260963324681	-50.906355920746044	-66.29034618795133	-78.38929568506	-40.86779984838994	-59.47086360684122	-98.56740721406562	-43.50141611064855	-87.30640034101015
-9.825152515947583	-4.41910050795611	-13.649741301584465	-21.351904865470303	-24.230698186885924	-21.582681850394664	-23.889634291490154	-13.346153845429482	-11.145007672114962	-22.302510079342873	-13.411089114849858	-14.87592038571412	-15.56378419963814	-16.463404999904455
33.50659268950055	40.77973275881795	-7.668580534110993	26.43788457770722	-17.0624418580678	-3.3002334439507957	17.136816283995305	25.59855470772821	1.3265643222300847	14.539960060757949	8.99958297846557	47.488854912307986	33.29285918447294	14.120672075492319
11.094748903891832	10.898015856060248	7.6576103485599605	18.394338810749087	2.1491726803735913	10.933874344900799	18.484325083471347	8.86393076642048	10.490692817243755	8.530811488963241	-2.890648554773123	-1.7086920861342587	8.504657721871949	3.8304592137043016
9.656464101833249	5.188356703566272	0.8920319708775541	-8.660078975891143	8.997372135328042	-7.731846580918719	1.3447325411715567	-3.904146076226887	1.1665582309423839	-7.97650067385211	-0.3858100470897238	7.592049996975812	19.651876993391383	-7.188531740079639
-34.129135537684185	-30.126112309069416	-20.581407396741152	-28.1424297353363	-69.71112693326504	-27.420398986354773	-42.069029569591294	-25.58175926377591	-29.147013529245825	-33.15418999836381	-24.369860466304193	-35.521795813292535	-23.504245835904214	-27.06661575613749
-3.6282403058586032	7.180522966988541	-8.585198532089493	-8.781614618010291	-1.845457056353266	-1.3563675264308108	-12.6768805832528	-2.5301876168833535	-4.726696682201961	-4.171697800981138	-1.2690063565596625	-4.1088488440961415	8.002749406828851	-5.681818368183341
-2.906791364448071	-15.12335582090474	-15.491198847659174	-1.217271785337566	2.559501674419968	-13.763978274839099	-11.035888300214241	-15.17776495343984	-8.287575002302628	-5.105697195363924	3.664594281259885	-8.14823712887003	-11.029105130603885	-9.849842678161638
-0.6204474878521902	-1.9500698217221268	-5.920909097475234	-11.739851530534622	-17.81288812278586	-5.356114834488819	-14.130036493529392	0.04662635762520185	-11.319726929562082	-6.91154499388723	3.6383332511600313	-16.971037266487556	-7.5216788651453435	-8.212180658779591
-4.274217655996283	6.2799382881929535	-15.349302818038431	-2.1196837122072174	-10.745741127324454	-8.385087764743075	-17.0740215683042	-3.8403608247505447	0.7338830393322994	-0.8814889927535112	-0.05533287988740708	-3.741967266750863	2.442050602667503	-4.84627508228049
15.914718800154738	-0.8300726109563451	1.4367639197436421	-6.117114994975771	9.820040366389897	2.3262612652764547	-6.970875820547667	-0.16569528471870967	0.5567785337957145	0.8950209789669396	5.136389815010322	-10.18777146126541	-7.991550219035214	1.3732449331170746
60.19880775239942	41.95551896642094	51.9884613264224	40.70027886265935	47.38166645394111	50.22101579866506	64.24335317835232	42.970025950160775	41.526374329555615	46.27712378599088	31.608334778842995	62.21916264023044	34.08933948082595	42.82767392507667
-15.49361933687508	-12.277485468563532	1.3037321830213477	-12.614749877157267	-3.3104624157449893	-12.828930909246706	-14.507046271852133	-8.189689733716122	-2.937115000230272	-15.349196480016753	-0.24966706019111307	-9.525502954675058	-14.34701225683176	-14.42035486031605
44.345817305112554	41.44670746391305	16.345649667420354	42.0386915065238	24.989439217066163	39.09483146674321	33.96930586707278	50.548912701353544	14.798984445576226	31.072007574311428	26.632561737315466	34.32858057504084	48.56472812227786	24.061911873428475
-7.27801773281536	-17.837152195778	-13.01412800218788	-38.138520296775674	21.983988610587357	-2.7740511672317747	-20.119642272106635	-20.813640477424833	0.0005075658853371893	-7.024566500988803	5.563652449397766	-18.300481499360632	-0.7037064803311341	-1.934650640550186
46.7951774015868	39.3141816201449	47.16553999630601	40.922866236803856	41.151085036636104	54.47452160326453	75.37611808546947	37.63557992226587	29.741558040473755	31.743590056624033	68.51175147971027	72.11421631218161	72.6321966780281	27.30414140720577
-2.5804824669798196	-8.29444978701905	5.76232135680747	-1.9314028946492745	-0.9772088596609604	-2.2051646894163675	-5.290715804365198	-13.75709952342374	0.2058462755768603	-19.65107583492027	-15.559197852846147	-17.316320455678916	-16.700880357210647	-8.241656824921048
14.589590848003075	10.824839298294494	-7.946151588026173	-0.9908612035021924	1.6515864254647876	-7.570203549723001	-39.9804432720539	1.222425611826857	5.1915925989186285	-10.056192405868341	21.909756922822048	7.293491373264085	8.900553537633924	4.563438486413546
12.44545303279081	12.006135602041796	21.946422429878613	24.819279877831477	21.041114185556573	26.908547889803554	29.108779874051006	22.144160966397788	21.390155479768904	13.323265702053002	54.39390331865592	31.664720878118946	22.33139745299406	15.665849283398481
23.643820085977726	-8.95750365837384	16.596262278166606	-0.12311554034629872	30.870865708085752	-20.600134809528793	-29.150255133939822	-4.942657001425409	9.269947782851226	-17.165293129804326	-16.000691936428648	-0.8106298882346227	-20.895529206415315	30.03083867043919
8.252024593592683	4.536025118518076	6.508054650208909	5.3563015241631495	4.124202658778481	26.147949377274088	27.22560268012515	7.531753724287641	9.325050894548072	-0.7751125716994186	1.0089728913601874	-1.5597662707239277	1.4908275975484078	2.084190821570931
14.877562456747336	1.7714019885533256	0.3743104575642203	-2.536133251828044	12.824813396036156	6.542419234707042	5.962390255751404	8.436705997161766	-3.6432588869328284	-8.447612332988143	-3.3773435480859813	2.0600304282279085	17.04411238100883	-8.35875554696538
-4.064292927859202	4.046616396214405	-12.499628614743528	7.2498127556044505	-15.390950968376984	-7.455891497697148	-18.876117446944985	5.744848368702291	1.9680958226503267	-7.740654544901239	-17.771592917223295	-6.04117693624599	-1.2690571123448178	-3.1148918049831753
15.159800072119735	20.194093830350578	17.341465761021173	20.091209385302943	3.1006246963121593	33.944073332314034	58.53900877697736	18.596946973209917	17.293404979645143	16.480350062828123	53.84648815113278	12.842099530739485	28.27102688453822	3.5502876862639825
28.651535902153796	21.78680829235682	20.999383296772315	32.81350243967787	10.071362758192386	27.53068353014738	33.261740531413054	21.55318834626821	18.265686033674243	15.032286041431965	-0.8461434493960269	8.135424239970513	16.175528521855387	15.699332007497425
-7.931469556024226	0.6812073838949242	12.21224482767247	-3.410006897169607	6.832598603499445	0.7311956841703542	0.059262113132003004	-0.6073036864009833	4.490721296012026	-11.757441660392066	1.714211250633021	2.563603414547419	-0.11023627377526406	-5.530697652259405
10.370279859689932	11.315246865122564	-4.208145226602359	-7.126425205691208	4.13253548773557	-5.669378950140055	-7.845812017070512	0.3245467340231906	10.518004237966847	-21.532268313043843	6.145717297226823	14.931952112013668	2.013841631564724	10.025202184773788
33.4287320067772	26.78307193472506	24.248067652521854	27.063122724916564	1.8682050679800497	3.99638206223315	29.921545738076965	22.381068797334507	18.68906490685734	20.865480007643146	16.040648397627482	14.981649692642188	13.620156587031836	20.11159574472018
22.27702061412299	13.323739187807838	27.24040503256609	20.823494814462034	14.315549927704707	18.60945397791032	23.591705105060843	12.244223408556914	9.461310140412548	11.600713869153278	13.066791020051042	29.04589471922748	7.825998000272625	6.8441848489240575
-26.312807633192715	-16.7949309123048	-16.513299112513117	-27.528607898633236	-24.62716174193898	-27.37755165973019	-22.268683591800237	-21.750757125285222	-21.300772995997548	-25.914738636907227	-33.45645569685273	-37.27258307294107	-35.78517381177434	-29.45476903717867
5.447311392066121	5.041230407938842	0.7044809766920719	1.0260404498447726	4.392698813939797	-2.5176962045730455	-15.600676602882094	9.850548000793317	8.883864284487348	4.999787620262939	4.7209019844936595	14.451112484785362	10.823416935032359	4.375009007190836
-12.484095042993802	-11.787688466706209	-22.987126607425214	-26.255493656176032	-11.671890481724944	-22.52389775635058	-34.74470576639951	-23.23704645203302	-17.065117033606366	-16.16503234960578	-24.80660382075237	-39.20182105795849	-17.29419661599053	-16.375539895511046
14.347498373767086	-1.0416836023029166	12.293156463839424	5.854225268516786	-1.0999013964116517	14.837795043256339	21.548753639986856	10.929211518560798	-1.5833770451409992	-19.014313583987256	-2.0759910239117687	-3.721000019337056	34.29407153838975	3.5623257549038785
3.294157265576045	2.9340453352475375	2.77594427147824	-0.2538959793596387	-28.20382914574143	4.281098073188221	20.430819797064867	9.003308781528595	-14.800240442768724	-15.067828674735328	-15.505817295612665	0.6600284933497679	19.385725172260482	-5.892275865818429
7.6386095311655025	1.0374494238842924	2.5483480726822387	-9.08197037761627	-21.43594153125916	-4.2806421639426855	-3.6958578417154584	4.7197972667106	-10.003598206045625	3.1784467648214805	8.998841176613865	9.69447696479106	5.728276287280365	23.18203834022834
8.555932894820716	-3.9210590390994313	12.77164923127211	10.175538756438488	1.8591075420255343	8.294550664866172	9.894604798690958	5.701440865427581	0.23027522046238025	6.318737949580337	0.3141682024138091	-22.98255217904571	0.10036218784262414	1.0199903530463061
6.562607338909106	9.302926980034083	22.041709911456394	18.796691025758346	7.287663770721839	18.62260766318502	39.14858066017151	21.38267736165299	13.457702643922199	10.758183499838179	19.30149760494898	6.858379666030506	16.03395344578675	3.2492047392125274
-0.06268435223501331	-20.688322961116015	-30.701382572298833	-33.06386698527851	-12.147830887859566	-12.014862428940695	-22.55190372622916	-22.685460588787365	-26.30683929854896	4.741232416235971	24.83480164024786	5.0698579077765995	-8.61522537596622	-5.230640461141524
29.53109191818225	9.888348893054884	14.23189975274589	4.786880812774218	-0.49188283798275473	-4.384680787932258	4.281616246336137	-1.8630843041162766	16.807455619387323	-14.676249641127503	12.9536156780158	17.366250527936963	2.0654304406182398	3.0845630106232482
24.857470165129662	-8.614163547271982	14.29262692532674	17.030182414910502	22.768746291074407	22.307938388845393	8.721261909235489	4.1363017543764355	2.384688177189304	35.086843106041286	1.4243593940411796	-7.862319778419706	31.68674736453433	8.222457646625813
-11.283259328121725	-1.6169492622800803	20.90359888041551	-9.764266215098505	3.702142200469836	-6.019969016802832	-9.143899354593055	10.639091529547434	15.973046296654935	-6.720395493971262	-9.64556833071912	16.96686291607657	12.316062564123436	-3.8657029180581697
16.601708229644977	0.8469753813117392	5.934707969521451	13.828668948124605	5.415425323716461	-5.075418635843563	24.45547167135861	-4.828837361666781	-8.196025800825325	4.102436644241192	-7.964538989314641	-3.090696664881325	-6.639201240221191	-12.21380493685556
29.609361530353148	14.491117025729407	18.417120824744984	11.642177313414184	5.752816284767124	21.37356480427547	36.500230181222754	25.910170218484236	19.388145932994178	1.5058018246148728	5.117866010883411	43.02204061239919	36.129239630849504	9.325048270496438
40.35973597130799	34.839931699483564	16.401231646593704	3.7325944347236133	15.165838714864867	4.423341317931143	10.645599532554355	13.544614474935095	14.215426484870022	-12.035260893883308	6.335487992618996	43.86101699428855	4.250224310235132	17.332047888733644
-11.41124778023694	-2.977105180714125	1.2470470931064828	-6.810506614896342	-39.81609702081556	-6.507588155586502	-2.931783755065888	-2.8185687517269544	8.08061795327632	18.109578702870436	-19.307889794718204	-2.4162124175333464	-11.018732719630504	-10.130678904985137
3.147121053238543	-2.119336581350832	-1.383447688768216	-9.72590817505538	7.2969945052008365	-8.53255556928524	-15.988985047662073	-5.363328833105907	6.176450370452896	-5.439767842107777	23.140984675140587	17.06638706185879	-4.029849034065188	10.552702488632798
-5.547947631070457	-5.028491888757134	-20.19352447765883	-5.334794693366111	-3.571271094296191	-16.358536883203048	-26.073070867597245	-6.746433370820105	-2.544066154270265	-11.877810068077173	-34.657688411804166	-3.4079965479928713	3.5763340077447814	-4.335312450423822
1.4433424429142658	5.6947325521852	4.159964559246805	-1.486455040997576	-7.392470365952874	3.5494391930565348	1.8709235173637666	0.35794784946832053	3.869341483934533	-10.142780795913689	16.758403899348227	-13.86313906072297	-11.680824940028867	-2.2397126399660636
1.0635338779273402	-1.5738733537621272	-7.501227037533311	10.835437732781935	25.784375263616365	2.2637022506935667	-4.105757585780266	-7.3239647551424545	6.6061083952202715	5.1152760599707054	-18.940424116477278	12.733917766039939	19.68757125778493	5.442360652070442
-11.95422353129657	-11.227146270314606	-14.492209843401714	-11.245207172790737	-15.493977574822223	-1.2644329609713014	18.33239782654174	-16.61603683018373	-12.859595844091997	-6.7224852228866006	-13.106837171515668	-9.101273333966093	-7.188861523852813	-28.37280662130012
38.20092260188778	22.98887614472053	36.87033139500831	6.938925732672722	45.77655204164515	39.87768028329338	47.50446981187221	33.48563354343725	27.261782890403854	18.690541166055432	34.08090188357138	35.18193031678766	9.83765763818481	17.99686995361618
9.82903494324057	-3.162562407152781	-4.056020544624	9.510805976056687	-1.5875440462454349	-3.1909560573306077	0.14397358260138185	-7.599049350773159	12.833126976059164	-3.9033377019662234	-20.747795280010582	-0.5733293433841556	-10.320071793666315	-4.993143336143047
8.769430257264457	12.731380089553115	-0.30110651138029904	0.7816591207494972	-4.55810899630996	3.9280535686379423	7.704583270285822	5.2797514888473245	-3.626532629486877	2.0577592154417905	13.308515554757555	24.458075871611456	12.008671392843484	9.428456061325397
5.158901047443296	3.018324151825302	3.22992503399361	0.46092974462913056	-1.3630567275757663	-1.5774978898454546	-10.787669584867237	3.099390371414437	1.3328091879952093	0.33729424510209005	-8.279234261618813	-4.2450672306239055	-8.137807652433505	-3.5993148917769977
-0.7516438330067786	-1.45099743412111	-9.666633175197196	0.9658784568059122	4.814531829415692	9.191320171968323	12.190142852840648	0.6247731025124378	-0.612779362510008	-5.7404735709024655	-0.3084994715385958	3.809325323743629	18.744631756813583	2.109265134579328
29.384781500319452	27.39198201318797	2.006259184264923	4.570390125116714	-23.150233561818478	7.291872836731832	1.2702124950684595	30.163620864279594	9.927998558604234	7.24290351733848	-7.040048026662748	19.213668532416516	16.25475221276345	28.34700790217097
8.429995665071058	13.646149731415303	14.081762300625394	11.473858160732114	3.045229904828457	-4.799241756326735	-1.192412281967065	15.570564728495338	11.550642480778453	-24.04506450768335	-2.9880634674773905	5.472956750777635	7.083894420176896	2.727730480026203
-4.528846174372036	-24.318002287178206	-13.198255337211485	-19.113923543397505	-16.145695353438917	-2.242390361455116	-1.8561149491507096	-22.576799702664054	-27.03356038539411	-8.70291295284588	-18.606686192017072	-22.912342185137916	-5.748393023544388	-15.738598394227155
-7.344519773941387	-12.577986697234312	-0.12237376242696875	-10.952963831031845	-9.202791732637163	-8.772524796288437	-9.520646505965406	-5.639896164070062	-6.615486966784532	-5.798323087029884	-21.302469030611803	-18.16102156224731	-26.715475298417022	-14.235581468452764
12.830944071299985	2.0108767510613736	8.807973285954613	6.157188901424178	-12.01873382277227	2.5952637817090625	5.493303372078862	-0.18796634474978455	5.811896925308733	6.972482828195569	-4.934495688622448	-17.16308017549367	-7.667050754697621	10.737388966048574
-4.391459717612569	-11.820171868409561	-27.234060269318324	-1.9003924582123555	-4.737491902180543	-19.95958269112614	-6.793929660494049	-29.67880722525778	-15.417052051555078	-14.100113568260568	17.413556357935267	-23.12911286192408	-13.515467885425771	-7.1758948462366465
-2.478702859687157	-0.9467668361672771	-0.7676261232446229	-15.563712442756275	3.956342348261987	6.833237372536601	-2.8802987460411673	1.6528065299787018	3.680189387694147	1.4312404782009882	9.142004921652669	8.919354682882364	3.4972297379140995	-5.64686590311685
-3.8907392845431286	-9.173853133705363	14.265663242938482	-10.202000331112329	20.40653649889893	1.221708799567759	3.792198266018745	-3.8825526103599595	-11.573018580597134	-5.8423957396953705	12.64028743353002	-13.334961736992726	-2.5668558487856306	-6.23423709909169
-1.9420704736144496	-1.994559974563244	-2.284539705242246	-25.21151175123495	1.3023506091322241	-4.223844360270834	-8.879375342730587	1.7626951958147075	-13.392446382978498	-17.721695895894054	-11.147031280543379	-13.205922063341772	-9.277901396510433	6.511731955072122
-25.615213209929173	-20.837448780062747	-22.251073758560246	-25.657040084352786	-23.859005653480022	-14.587178511944812	-15.965641478178208	-23.482917296607845	-24.48626649331922	-21.086519372521472	-20.308079095574797	-37.59292402902818	-27.003214140340514	-34.2074991599324
-17.310027523543443	-9.850189007748597	-26.549804520124244	-18.796221169370828	-6.7623484612479405	-12.088501616014053	-9.918505734019178	-16.10357092694165	-11.048533902551064	-19.27682570763715	0.2521207529613237	-13.086611180871008	-6.463543528484042	-12.076252131082303
-13.013373401036956	-10.893004615310359	-31.66000958513263	-31.573518512509086	-23.263526686086795	-37.23385467562876	-46.043780655540324	-31.900819886662212	-26.7353165533845	-33.56467885914392	-29.92322757749654	-6.415475708879982	-13.830388830955323	-22.07558454531668
-15.088281768120765	-15.40319644934062	-12.528029858278247	-19.139204067489633	-2.174314901445561	-9.44011607474896	-16.336714014798158	-13.420164472361154	-18.26297997194318	-10.49773552879965	5.308720046396808	-14.600169707637372	-12.114956018255016	-19.486600457534063
2.4706696910810457	6.586774385879328	5.384116453042673	7.210730910905422	8.562598546988498	1.0937396096210057	-5.934153159336071	3.2733047852805486	-0.4340051922293131	8.088365838461367	22.83686450255239	0.5713853640197609	6.484760089244529	-14.707153448335557
-34.780876288286606	-10.145179000280987	-25.691640330848994	-37.16386270737981	-28.672899219796193	-10.26205079516575	-33.556733604338035	-21.211443509032264	-20.400492809337173	-23.09819018327644	-28.541002707301928	-41.571282185771835	-22.689010262598764	-25.115846492406575
-38.21089704867354	-25.456128771621362	-7.5548010029241555	-43.77845199416172	-41.842647281150334	-25.00150146125373	-2.3398832794569766	-35.86421753575931	-38.10725429498972	-49.483944364116276	10.035243446949238	-41.83987582797681	-40.34458235261075	-31.60887742925806
7.690316105733385	0.9795479844339292	-1.465124030684486	12.173848113628399	15.910860189512626	2.272729639630305	-2.4503923332526956	-1.6937454803443905	12.655455313044593	4.0313872426935955	9.37820568894286	1.2669890727438413	34.439254083753376	9.531865207070355
17.554002818743776	9.357960923327163	8.681392884876681	2.132509124674638	20.927653517638532	12.655039664358013	27.278606876494898	7.312349866762275	0.7882029264482888	13.205980996349181	9.050630399125362	13.461939631173111	25.34163958370386	8.289993987623202
-5.576336512310269	-6.446324317490534	-19.895147385680072	-5.211532694357724	-18.098320380575597	-15.879210539413796	-10.782671035263474	-8.938747937794325	-12.198132795453885	-6.747783291827674	5.489938405168776	9.556787424982419	2.3286136135543183	-3.81546087002651
-16.155215345737222	-1.4283328752151079	-14.90268738905033	-6.884510238343077	4.2418777362189175	-17.35308943156798	-24.439280662669304	-8.767122996299017	4.607128618653983	-24.40260162069291	8.873520157456658	-3.060337693748129	0.520555495029809	-1.792799538901064
32.631463619500835	15.877111865779355	-2.730417565225195	29.02847672944588	6.9468069806438635	13.484060476883199	12.735175455466138	16.83223051205643	12.761907161173381	7.020709379227098	33.488501605978435	33.02121094496734	27.266088639806256	18.795568930927466
-2.2836962066591537	6.305040277232225	5.884661036448845	0.23788808039650863	-12.885131731146759	15.549497933642611	26.862982491831193	7.269388951894802	-2.423055192546134	-6.510533225386931	9.152296979073261	-3.279722886147151	-2.063213580163647	-13.277459916118483
-36.339382161908546	-52.95737691588731	-14.171493384032948	-20.306362105747528	-17.078900795049893	-15.52319789942147	-18.901487803106757	-52.62471748409973	-37.65797011490596	-48.05323438053257	-34.21604358328087	-45.65445502624181	-52.23576046846304	-49.87205229495784
10.714482250848672	17.626541300214903	-10.538117032834757	-1.4910976234894309	-15.003513938522724	12.635315753129344	20.32964527666387	19.46707215541657	14.964336060482442	12.260480772039916	42.56594061384616	39.742250627912334	28.485985043515505	1.2937582263866885
3.6431094668692796	5.175370613811386	-17.487264753548665	-13.495012298982301	2.6987106637158806	-7.894830129893365	-8.33411155950034	-14.931004663871832	-7.077245142067125	1.0201597672788592	7.013209179022742	22.38081843305743	14.607552228168512	-6.239646899345315
8.357968031956336	3.8877513065277585	-11.562641725420605	-2.37368953409762	-23.817435790140753	-6.186301822667747	12.863159482370744	-4.1506687141054	-24.546873646757447	2.0448965455684682	-0.5195183625469241	-0.8284032540437117	3.7301249350639787	-6.2131236516770105
-46.33176634703904	-13.289806134409753	-23.544117087006942	-30.180211879458852	-3.669021636204564	-20.09869198817952	-22.57411975717864	-15.716195847632715	-20.308086043252363	-5.085299942888677	30.414729902869095	-27.783615005998204	1.3203998259710974	-16.783547988885033
-18.99402453666327	-11.462310546765417	-20.81531377152964	-20.046159295519395	-35.72816890098349	-27.450281613605593	-43.72182903500978	-20.2404544055602	-20.13861658076265	-22.821634151852646	-22.65600738708211	-6.1032155537446275	-7.885688122839796	-36.876355310887455
19.609316338189323	22.287073957013817	1.8796321553300643	5.859953873272812	-4.809842159599209	-5.900195253848628	-7.197571630774645	18.48704951480878	8.400326346275758	6.53836850845974	6.996280111856892	12.546182559804665	3.0874630271144445	7.62461492431978
0.9150802333406641	12.688370583534564	-17.38810689709511	-12.359384039899723	-12.45951309163383	-7.926039219429157	-31.059893412948107	-4.518288915184509	2.8311903962091605	-14.285811574717272	-2.7247915595241285	25.79795522118895	20.716983212168262	7.3165247005143215
3.8011321179598374	7.005085507181364	14.366666070520418	8.653865156960913	33.26547979328981	8.42835131344985	27.397611310821777	13.056086359641922	15.3984806976573	24.389775474936027	13.38185600012459	25.28423982896834	13.641032210593893	10.097543078111842
1.9557361467068466	10.019343153985632	3.538161269876271	5.605535403764491	1.7518307993709568	3.9428863582308393	1.8157874237701506	0.38913071804992916	10.432785217631503	17.67648898678686	21.252996517217802	1.8997457224043035	3.3285238202136456	3.551103612919122
11.30361437769728	21.74694667416694	7.498684223028798	23.06697500031239	4.7099082297944665	19.183156124181618	34.17799703371482	27.933054404536062	8.680772949110963	2.4858102537686078	9.949863902809916	22.226696627870293	27.699499234889796	15.767595034093322
-1.4450914259845289	2.7854501344080402	1.0986695281226402	-18.110632758167913	12.286206109344288	-5.216647371553101	-7.939474146883506	0.20382655840144784	6.5767980111901005	-15.943053573482864	12.95233310769636	-6.480385780236312	7.8672923180742576	10.345499145561984
-10.080476030492902	-6.1470635002949185	-28.67927599655972	-20.76649129802939	-34.49909399733816	-23.404503453673808	-43.6934678583766	-12.912169946645587	-30.636927161005477	-24.76026921132043	-16.41188038673409	-18.25549560653236	-28.79223111351936	-12.123268042013239
31.24434652446016	20.937456061309344	24.61447178976849	24.225086285692527	7.868085547755292	31.92763419644322	35.12898232758544	24.90015147484315	12.633308341211162	10.50194003958817	34.01056488932894	18.549192656844777	21.909215758212063	14.727881808017163
32.46156002468276	35.12993257209348	12.697210620683725	21.651087281834396	12.481833340620808	14.031729970971435	8.401007834145826	24.32664222288961	3.840027774943566	15.109953767181418	12.558771102850049	34.58080464436086	23.429000029654077	21.995454588439333
-30.10984887906332	-40.6672721478439	-26.446192010794583	-44.140584101428	-57.63684236740443	-42.201064899910385	-25.309544192871584	-33.099188883216875	-37.62923493036482	-30.713397474655817	-40.57849986051402	-37.66634933243921	-38.058801307461785	-31.706150066435324
-16.52735534588152	-23.13404065343191	-18.187680920197348	-20.561705222762253	-16.95133098107252	-26.408859386652512	-29.17490194382032	-29.778377476540637	-17.459559505364297	-33.84793789906262	-41.719946287296935	-25.637185478678088	-23.69689330657448	-21.95111011094325
21.600311092911312	16.44680617248287	-16.828946303281867	-4.738097704954757	-25.779417308180566	-15.184295910021504	-30.55241716947616	10.848243801819665	-22.070286687212395	-10.570169543037888	-17.43505826745931	54.47285730137428	17.716404737958865	3.4335900228433025
47.50891386447227	27.33092051434119	39.402401396412	54.02912433998618	45.87582136749579	36.98389856301539	62.6831724763576	36.86804378533291	27.849042332647922	45.03162103238921	66.74697883217381	45.26688220600036	47.893703636262124	37.18325608476119
-4.661394100833804	-15.131617242457867	-31.458835358854678	-23.608141984993367	-24.52705585713946	-24.61189722412921	-24.543751053184977	-20.45226427525033	-24.85881901080912	-10.262527890763682	-10.100279531004768	0.31391108014294006	-3.8366638355276685	-12.799058714202625
2.7070955036687683	-2.045992989805873	6.1180016435907145	-10.152462437752101	1.0188967806538056	-6.030966828523257	-10.159194069480762	3.449483306323873	2.5398170414985954	-6.762451358534262	-1.7036637071651597	-27.28590047232323	2.3618178665162595	-10.855318491664958
5.546670052750988	11.045083829690384	6.392901974115163	3.628048482393864	-4.219981836686851	-4.485173595541119	-6.987475602232212	13.661901023829325	6.323121341308634	13.529718329671342	0.12810884311311357	1.8241955617651529	1.2195973362909738	8.968222605703136
-53.95246036901889	-26.482642435868236	-29.184927432392623	-41.93315287027365	-24.139212223601923	-42.941246221766804	-55.25784336488902	-35.85826392884027	-27.04368920766352	-60.07957285519046	-54.133979180441344	-35.28361361615752	-26.908339974398377	-42.209446238544444
23.4197017145348	24.54663464427506	4.132558112905106	25.08792768810247	22.801263823805293	19.435339850846436	19.26763530525965	25.22848917173611	24.648580815997487	12.655670106603614	29.982696606707105	23.8564408233804	14.001823003270683	14.001781983129675
-3.726155129798647	-9.64259579429154	3.7249444801879426	7.583479909562952	5.991142126469909	11.078183767837995	-2.5128936720901116	3.4362270287981653	0.8825043917856762	-4.927815092654206	18.130415137217174	1.7134986728695174	5.846506800620492	-1.0231125674582464
-10.289134682256861	-19.429063575703502	-31.42765377009066	-20.984167490549744	-18.18402090560291	-14.774572760512289	-14.276681910283738	-18.371239200876484	-27.771690794919465	-18.488821576135802	2.440627799942042	-20.204616704544776	-8.09130966890592	-8.772607148926646
9.816286567702145	15.100244282779395	-1.0050155078924066	0.017656015831812963	-4.898244149283078	13.638323146726249	20.00434795461645	15.01638975184783	-11.924088411674067	10.908700487624817	0.19011949241169834	17.766414378886118	4.150234392628863	2.7111381901460287
12.432637594647822	-14.787296425723389	6.577440538033717	-9.957752577295402	2.498716830658534	5.332542950275761	13.194222174254339	9.091383188211454	12.586118169614481	18.34238064191545	0.14743584855766878	-27.844748339585337	-6.503997906066444	1.5504413510651067
9.94604124081041	3.1811137565364125	-2.1275128016118887	11.618593131151076	13.405232473843702	8.610674982083918	10.502142370924325	5.3059285273530294	4.3103086682773695	12.991194138774905	11.334450635522481	21.724879102235487	19.64561925555955	18.061041102466053
-11.328739272938254	-15.087776486126875	-16.466082079798586	-28.961400497320945	-7.311180372451433	-6.824829155438741	-14.593801600880646	-6.261079760605188	-18.286521590235676	-22.317578045200765	-41.62581500980581	3.7232885878100515	6.5088696474947145	-10.482110797496802
1.659710134451156	16.138290137273028	12.80455450298145	15.177562252219959	13.901479286590085	10.915014963483692	36.55035053819486	8.859632747252427	9.86322226829104	-2.240202851590835	27.979187318797518	26.09830052099157	7.849038597149302	11.207108891025896
11.742965756455115	14.870395595215713	-14.838759270387474	3.715290127668133	19.012318690550636	17.897623433523066	30.333723928533626	9.59154497399705	-12.142080858615737	2.113709424337527	30.335650635685806	22.40309639512545	16.932236199070495	-0.9982670399100138
-27.461981859802695	-7.610139472914893	-19.62250602098892	-4.226246290858965	-22.82470627203643	-5.254386408698429	-9.585866720505535	-0.1775406618522388	-9.754948488609061	-7.583249038956061	-12.050570009842202	-45.24110411164813	-11.082782878677325	-36.3528140358313
8.396028827561182	1.3749334129010544	1.09260980793978	12.089321071095808	24.337035952727323	13.353773971919587	13.085168266862274	5.378500502219346	-2.916894502651281	12.077538880972645	2.6740226366933357	25.08375837348958	18.0518683230037	3.5898277374594203
11.26901159412587	12.628523516260042	4.833150509168314	9.436097103726203	13.33660380389848	2.302126382713876	-2.961665210532829	8.11614481844136	13.56258908183215	-4.805930357784739	-5.122753722536233	9.518980496112619	8.519821123552482	6.739959466831847
-3.250285916018175	3.4108799180291243	-4.414169933748526	0.7161351464202486	-7.78683609239284	-8.268980363803776	-6.475676210147814	4.126632839774569	3.1055312020927386	2.2676547986420887	1.792406313436387	17.82846448741696	11.59264270093509	-3.431796669698603
-12.395967988379555	0.38550403440194864	-4.756425884078237	-14.260827005022227	-11.606563406274194	-6.803991967168163	5.851806929966884	0.8051696782579711	-1.9707363631402421	1.0630030271969741	-14.054034829042978	-2.538488768302672	-8.190742565040148	-21.30731894512992
3.9526369337321285	-5.391102680128128	-10.992683002854609	-4.546670062870297	-28.01333649288986	-12.33269152987844	-4.362768388479281	3.254469876312103	-19.786741278558335	-8.278730755511061	-9.196384486331644	-17.884398712540158	5.608887869913417	0.6368439639072058
0.3341477755151839	-7.570884111365705	-16.257930001399124	-2.600599984159578	-20.37283632320285	-10.863549603498152	2.39848759065061	-10.04529817180226	1.767610519465823	17.62625969773856	0.3000537783923468	-15.963115656963199	1.2236024859762284	-14.400073454194791
-44.09935945515375	-11.503590563549748	-47.040597940053374	-53.18095981678544	-22.60299215090071	-22.000015562228814	-39.634568331266514	-32.43355014310868	-50.671608743749644	-15.687346506347	-13.73060259137088	-15.194364109708106	-0.3586261482640975	-24.928940664963473
16.993752991658802	14.112703081271109	3.816162871274716	-3.7951069610483743	-5.815407460534149	2.2865106280196983	2.6965888144923533	5.411948116003389	3.513168845758878	15.354523578587608	36.241727003053526	8.943955389429126	-10.003469931150827	8.667591499113113
23.78820427362021	30.97860803046553	24.924496953331516	43.56038896033978	20.81099869746326	29.46546837460258	55.89460026753925	39.80427308316109	0.7841397562618236	27.56050814080056	62.161919110256335	79.42339934153104	40.522924968984725	29.243813349279463
-57.83368254844425	-44.98963041386368	-75.51382627510536	-73.99556902027462	-75.66405173921966	-71.3825688553239	-92.15140212070953	-66.11071858820395	-64.89641174430515	-60.58414160398535	-45.41383217806412	-43.772999402120256	-63.981214198973326	-64.84039306168154
37.73076943322263	36.99621440536372	1.1050054245732361	10.22628429612481	-9.629547088955473	18.401872157468002	21.893617373247302	39.52109468973912	13.676391284309952	24.229631364242575	63.7710630944159	20.42000240143067	32.546887773289384	27.34316467780733
30.21416558087413	9.694967532553834	1.496794977963377	-32.67207170300552	-13.398807545661677	-4.600580744176683	18.792851253525367	5.295723812100846	-38.39435713617016	-60.89197909879424	20.67902704812456	38.836423326464754	40.294537224747685	-20.47060243447332
14.927527854787371	1.7115337746494463	-2.1532190622654483	-20.6645976901347	-2.4058409925903668	10.36884292074733	8.744623244991079	-3.3938474490027115	-1.2097793578557179	-16.20020955371065	-7.151772991177857	-18.528217492699827	-4.07288645027719	-11.594632950417985
17.324489684340513	-7.546461856849387	-11.778749741501763	-12.790978265687862	21.302980624892534	5.036298459431571	1.2192673366781566	-7.927451042108585	-8.581200314120785	-26.415555494789523	1.7645908624687363	3.2333206383731707	4.869237458821747	0.49008235058287114
-58.53434007642445	-69.94350464845493	-44.384086687106844	-70.83508950189992	-45.77117621223172	-72.79471132862052	-90.39392816339573	-72.49067005499167	-65.11910587436458	-65.92206930083901	-61.60439958847819	-70.67758382097114	-64.66224218979842	-51.44615429039642
19.731525187910595	19.688167404266153	31.08961751489323	27.507136500468878	4.953001068338662	-0.42591716416491043	7.03015498113105	28.444331369524186	18.898668268232637	15.376257750223104	9.464127977854751	8.35209970267014	11.062553938285097	26.374063810891034
0.8704770259078468	-5.188413298436377	-37.88312135923135	-23.902091842492833	-25.9073360498642	-44.40404083324392	-47.1300183325877	-12.006799347663266	-11.272659006058463	2.1742276596854886	-4.604605101961886	1.088340445194431	-11.282595701983718	6.45436244999437
3.0153125731586554	3.289974538924223	-7.2514064392631585	-0.39209494264182637	-12.079706421595338	0.443431669259297	19.210952716857776	13.48740097872535	-15.724217320357635	-6.247589137610867	-7.121419904757546	28.472483566416788	18.96871657501455	-4.111302415242012
6.211233095900975	5.850489006025815	11.062632823927762	-2.261357369478129	15.959243716017953	16.321244472086608	25.645115269067254	15.083978465084659	7.3642112821210555	-13.455246047395347	3.6359887741692987	8.063830425313038	37.41715787814518	3.72158292572587
29.054916045721114	15.550112506033546	24.333355569625894	32.6351236172648	28.69473734624258	22.87880017842898	24.04916016753908	26.774985155738012	14.170906544160074	26.964778514442656	37.9595915695581	13.662743857641065	22.623126931892603	10.31537628282225
-6.30240142660292	1.38712971328254	-3.442003088717057	6.694571708058398	13.933786519405126	1.1878671972613482	16.058050872938946	-4.243191478141413	12.879925600238057	6.076520104277909	6.164580006257817	31.784381497639522	20.510309958948117	4.632592062504085
-1.4438639394425172	4.936074303067798	-0.017576880825585818	5.993737772425094	2.1367525156172937	-6.169830030930574	-14.692378893761248	-0.48518138524717314	-2.7963823040234903	-2.5271186721599848	-8.661822585809489	-12.315412425553072	6.131780945602105	-4.382334022002993
45.105447564143475	50.81953910978097	38.60724844645627	45.30108092696626	42.005488715747276	44.94190218115057	47.39674175335029	50.005847384668854	33.78621527285523	37.87034841229544	47.28118822875707	57.50111716008529	44.713223153918975	58.30246071968237
-13.055820419899371	-19.851785840157312	-8.043419184241673	-5.817932267137774	-15.504276306181259	8.154244786999348	10.837544760226239	-28.793453298585394	-4.349827323353451	-5.920945777271964	-6.772966391542628	-69.8487868244095	-22.662818839258165	-15.505221549825935
7.00491635172398	3.1376455519821107	5.751893413371642	-1.6776181383983368	10.18018663879127	4.351434162835591	22.69055353154952	-3.768794693259037	2.705655252337422	-7.986042064088783	-5.3518436990146645	-15.90421614138434	-7.7041349613950505	-6.145943521346175
-15.161834525830345	-20.298400210937412	-4.677861430445988	-33.93727244833452	-23.804105297056793	-8.541298171702243	-30.750614791031552	-6.234169910629698	-38.05078625505203	-0.368499629209416	-23.307119808994667	-67.701543794619	-14.51379792186731	-46.68327208715999
12.89244939718488	4.47109804605347	34.64768446546134	15.77371673239076	37.726270593162546	5.007796831261061	-15.109711625625646	2.867869819788669	11.192062115473634	9.454995087743002	1.157658827288501	22.106593176923234	11.934948283807591	12.36889703649608
-2.582596444564557	6.20841989220097	-5.326186086769511	-16.274113608492915	1.0089640821732344	-1.8492967809677656	-11.495666454177128	-11.447242898234341	-0.9173968007251998	-27.364909335099856	1.0564657608680026	8.457652425823007	-1.0649171720332729	-2.180165554645893
-10.462853908927032	-14.51666453766395	-23.512219419943342	-12.77407241071508	-6.442433319032986	0.4639222315085061	-13.936538113931	-19.617521368301286	-7.681399761741726	-9.637065014286938	-7.730245135009686	-28.316737756959064	-0.6230786746861694	7.477295892867112
49.60173949943508	17.09754379694613	32.60649907982851	21.529584596702232	38.832484707493514	26.63100235254501	60.722934876436064	16.77390099748356	36.2021716578877	-4.627873028631699	31.123663643601198	50.839808031220365	35.51639083517477	39.25460489943193
-9.930706815741546	-7.353368393392719	-41.99653143537935	-28.931238920634716	-48.875029092046546	-13.58824469023573	-13.924252261716013	-12.261751634642396	-23.807124358919523	-35.22069346587082	1.2785579530513667	-10.774433053338864	-17.37612812429679	-19.351961114785183
6.222082597247181	-2.0021215586118903	2.269709587124894	6.177110320481878	10.320858820445	-4.151742637596403	1.2801147107501871	-2.308544850066425	-5.042237784504192	-0.37140108257180315	18.80366483826761	15.750031367981858	12.01798069564403	0.7995119741649744
-4.665666897185331	-7.217968807113579	-3.3632699452891694	13.081047536694383	16.03400492627531	-5.079427449062821	-6.514978685717104	-7.379228992960555	10.450132360929237	15.367085107241312	-2.245146210232726	-14.768296855342632	-15.53740155562781	7.75230848227941
7.857117702239092	-1.6480244929794183	2.27851752096294	-5.262070327917702	10.167680415303597	3.8205049071263746	8.76496306217578	-0.4755371175673	0.39125620573063685	-0.5530138547791872	18.34398287748074	1.592338390750824	13.293777701993037	1.5964498897722492
6.558950942927874	8.082947879228717	-1.4120733527786449	7.967591381266758	13.948152347000732	12.063248697163399	24.816019238590155	2.0018300001586566	14.328006384139243	22.487283841978247	41.37951363656143	21.29382552922793	24.430862215380763	2.2834891334846255
-40.529811932764225	-29.872386345728668	-48.957711133824965	-9.432082826704127	-58.86842746873232	-27.580561336006898	-25.604358016891002	-39.6092798286289	-52.44342495472496	-25.15671305740054	-29.613038618996278	-60.60491560081676	-18.541257551998502	-29.65603865178129
2.804304294947157	4.621894099805151	-26.876231348631944	-20.885075950840733	-21.53730998266825	-19.010046646902204	-22.02891011114491	-9.132248999817815	-13.676500488547518	-14.04659384791164	10.776050874299365	-26.350032632690315	-13.155693634347235	-4.512125481889776
27.022820476159723	28.10910226982537	18.104846153091465	16.188865327732263	8.383314890668567	11.184030003193223	10.3540122046401	14.673768229401318	7.4117838060351815	6.845350867515919	18.647383596118324	26.432847026278754	13.731823828899042	-1.0644787906301834
3.164617086858689	11.040321095164881	-10.105376272244591	-6.199564468722713	-7.785318111744537	-5.643853611494427	-3.62389912390898	4.0678461195979185	-10.784065963560028	-12.88890363846183	-8.061697143138119	-0.7083013678108234	-13.260799606579264	-4.503805588459622
-4.424919527736814	-4.616021509383743	-4.678852817239066	-1.1900857874743533	-10.83618984412218	-9.665067239287616	13.9617909746382	-4.13850339153754	-20.890349140930518	2.3143932508527842	-16.02831509486816	-12.551292956676418	-2.723372478609871	-0.2055164612263106
-12.66517683511683	-15.1261596745741	-62.04244446764709	-49.260233596238805	-62.931004044437614	-53.669917611264026	-40.53457057469845	-32.45797792188302	-44.3024094113086	-7.98274003899506	-6.060603797658972	-28.21887233294766	-19.1359630352155	-20.999124898605224
18.327696498495815	7.735434267695993	0.5414143929490606	11.231337277355102	13.037527476755963	26.120537456135555	23.598311165705823	18.057564146750227	7.14856029527623	4.437475438887217	19.752051936756033	3.0185373425601782	12.292218068458801	2.9535191216571657
16.537657295156365	7.773864720116877	7.661571214002714	6.769396083008892	15.884189386913791	11.242234937091327	12.387640811991075	15.348608829813235	-0.042857846024948916	30.674912491409035	-0.18089794405475576	15.33492586961195	21.7504081378956	10.98886687045661
10.275254250727146	3.731903426289646	6.5596446889348865	2.0595722229428777	3.906127284097815	4.485445848554913	13.816744052394599	14.678519515630807	4.8272687077835466	10.769834276120276	6.635605565669407	5.905065808452766	6.527693520746043	12.576738959977604
1.778660472351727	-8.75379652804237	-20.951549830924225	-31.93779211723392	17.036034385216066	-4.223898926069026	-0.09427179564550317	-8.141867518429242	3.590342131243826	-16.365561315891778	6.248064807048709	1.3149527872239641	-2.528220368750837	-10.026583565984422
-11.399619272350407	-3.6039757995465225	-4.140874675990921	-5.082028388446312	-11.077144641015362	-11.206958252225574	-25.773872407641612	-4.204788732038364	1.4611660193693026	-20.258223071333003	-7.570121331494769	7.580519293914999	-5.971623304510427	-2.5137480045139298
51.558675946155155	36.925787807891766	56.86532490220117	58.59806280759655	58.79770317137862	59.1009189699677	91.23329985661627	43.33718274643075	33.046014932772685	38.0617878834179	50.1425258321293	48.2197988265255	54.52214097353096	12.645278582525398
43.07173815182921	26.71470492920369	50.530763020914456	53.22808108361795	70.50668379426526	46.268273589201954	64.83544026472491	42.15358368371045	59.657300404047426	55.781249590889935	38.52026949615731	52.633603249178144	71.1558558689208	42.27883254195271
-0.44685131501254666	3.3426793718305583	-2.5264113152153156	-3.7952367718369	-7.032550954163428	10.187482038484244	8.673797900136272	-4.1383032127719215	-4.529659926819422	5.721306147438631	2.063331562555163	-1.8006050058341794	9.629473322418386	-7.248546432017335
5.027794750156816	6.210818672074657	-8.060602547008966	5.30583053733056	-3.299113776262829	-2.6440373897448333	-1.2680523442030958	4.0424264230148035	-13.525926041732157	2.55594796498826	11.721245405738717	7.690092218887399	3.218807964779037	-0.38449438939821395
22.5800635250216	0.6716520146954573	-21.133954452151457	-9.184585356048705	-28.826351452510366	-8.39437220785714	-7.102932827244545	4.524057145373959	-30.357988477059326	-10.42103837439179	5.817722368724756	5.313196995706366	36.26157982911489	-21.99371995735743
-2.974744527138217	-1.6699779526354763	-21.692936972975556	-26.271349121198263	-44.200609483844126	-17.682831159009368	-30.351737837405146	-3.350351733460719	-19.774551769057908	-33.58122620548726	15.762406648378981	-6.90213544790942	-26.04865698258258	-24.917358932197345
-13.776721038057088	-5.123085201849058	0.8133912345313846	13.120495981414319	-5.610765341915967	3.656423441229803	23.27694314183245	0.9212980374016283	-6.486343719862629	19.54126930107342	-3.652819583853823	-18.77275725505508	-1.749925991222158	-12.609581322166724
-43.082685234914564	-11.849297210253924	-30.463404832486823	-34.61102714860947	-21.890724374249203	-40.4365188133676	-34.105650108387884	-20.002392190873493	-22.32596271023633	-37.64447843124112	-21.25952964231167	-21.36614690445643	-26.04217374147948	-18.33876636887582
-1.1513502124891504	-6.321689705949395	-2.668004921379236	4.013365999505702	-22.9286344336882	-8.096487831307286	-0.020235246591421136	4.877142451344611	-15.626511773776441	2.4792367002675553	0.40558551487758593	-10.417701340912766	-4.710997859960671	-6.199757504230804
13.23072295656591	14.991081134102625	11.999499298359131	-14.434488487754868	21.206955966075274	0.7817663051548059	-1.1484651554307657	7.029190055004464	20.114670930525286	-1.6716451146068383	-4.731131718358047	8.15691077319982	7.788645266129331	1.5459961549529235
18.35560478674851	10.324941069990444	26.37187250741704	28.452889410419527	17.905506504627912	0.46528749715937345	15.17065264350648	9.506376873976969	36.037803847032436	1.084012335078567	19.870003904672497	6.877419500491662	4.621875426263244	13.777552712802043
20.242055343248097	13.363105058124384	2.214151587899896	14.260924601342442	-7.069328701338695	1.4632823845230978	-9.110112859244282	10.933663546779382	3.3464057826148723	-21.433066864920804	-20.648636273175242	-13.258526784736272	-16.914112790700894	13.736200147966164
23.634177452777674	18.034961326469944	4.890432800834391	-0.7786825918863154	19.48089835347392	12.553854177047935	14.983343866195977	17.191317626404352	13.674167122960124	1.477075341868122	18.305387457768298	27.3784307077443	21.221061742088082	15.826669176371228
23.209039236419684	13.04819641837454	-5.718300967193142	0.7913734731163603	-5.227587437854233	-2.1082398872675077	9.115199012731226	23.678691875748154	-7.094733224690309	22.018356040328467	21.118029774836526	6.380550167792024	4.8000186021659825	-1.5936754642130972
50.81194590441054	55.46289513913333	43.81611863116245	45.671836789326555	32.09598385352245	57.15418019239428	69.20464507732991	51.19825819477721	47.677359057165	58.42317674835917	31.48933220241026	86.80909069441715	39.7969421005967	22.13449647141181
-0.4757907001225036	-7.399411806619554	4.620902714978386	-15.107311152856477	-9.799631168730713	-15.930559176950613	-16.105545904016473	-5.507689582480797	-6.822352321304623	-11.658081827308887	-18.29393649526656	-8.25591896088439	-14.26315817011279	0.9595845117865202
-6.220133508733215	-8.114801798039636	-19.642794449703807	-7.010677117640535	-24.03529705106584	-7.656533489334762	-5.618998073480098	6.12994757941513	-7.470821083707707	-13.772824363812692	19.297174838770786	5.847502326536608	14.95792753730424	-12.402205152982065
15.880467757564022	25.843040006616977	26.103183161402107	24.993241621548307	2.597377595337241	6.813528963987574	24.785418463837733	21.63143549142168	13.993725977873613	-3.8571002259568496	-5.531647344180284	19.928878763501025	21.040988731680006	6.448289406609174
-13.079346332816021	-13.292213017075854	3.73577517442695	-10.630511087289097	-3.514423434593185	-7.737100111085564	3.262403144822725	3.994534593689583	-27.648887685027283	-24.462797368813575	-43.251959222483684	-29.449359886519847	-19.92668924380215	-12.970854935343311
37.425843518418176	34.51926301584078	9.958198266848518	5.734625901563044	11.072436596097338	14.743519236614876	24.98595398570353	33.67972577984809	17.878505913295264	15.73804011074709	48.782681240116354	57.93415599490318	48.71539252984268	39.78196544418079
39.09047142827145	25.71463147369075	24.642764785499686	45.47897932858176	18.408860367921914	35.28339016627751	52.57988916380331	29.832019849101815	24.402887944144858	39.765170997763384	38.20209368333678	34.19423556673064	40.214505595982445	40.33159157034722
-68.0629009152537	-55.467578704228956	-71.00319605134577	-86.7575513321086	-47.093003003661686	-64.48718251834791	-74.75917040444624	-54.468374824767764	-69.63994873845708	-48.66841802806433	-46.27145633693478	-56.52835816231588	-59.47339054119862	-41.365280175402276
44.91352049676417	15.071794088872672	23.97034717940664	27.891719929246392	22.001146234016094	16.898068343512385	39.59101669108321	22.75973590548266	20.68168498025924	0.7649169184234926	34.526290789814915	27.3399811204318	37.413180828462366	16.83257745632565
18.808734441814877	10.339524521252507	-0.7362598461287013	14.919772825732197	1.5067803667264987	5.676774105695652	16.22837215527846	7.961477559872457	5.893740215375993	-0.9154569388896279	1.2991642083186588	1.260401675190798	4.465443600623948	2.788114519202649
48.90718560590836	40.67762135975753	43.77011801147087	36.25533350343993	40.58925379001478	42.14548730337572	62.26854379341365	40.17225112884282	31.32808354802476	11.63188746639428	25.74344434618412	38.92536583514653	26.70133685828564	30.32500955003235
-8.891848314046246	-6.095195713644653	10.65690250292649	-23.978046145074856	12.485255176552137	5.037869289739243	5.860076442035695	-10.715033612396615	-2.506913759497053	-7.917721573240538	5.854685468908739	-7.703201061933864	-8.389786051725213	-2.0545852231833117
-79.1932398403281	-65.5294652928674	-60.498616949773	-68.04989326384367	-87.37764614634855	-64.09334691951545	-24.966011771812145	-69.74623799923238	-67.56419542559027	-36.708710291677065	-48.64886744464629	-97.08596060565799	-56.81853812514649	-89.10215365620301
-11.210051244345538	-13.703901525225698	0.9137773804817265	7.489112513102027	-10.396954720428802	1.819077550281151	-7.33950656273029	-3.573071056137644	-1.9442944415888268	-1.9918713593149848	-3.395674005644781	-24.083472488469678	10.07276354193951	-6.751499414775021
-65.48310410252695	-49.30849481218834	-49.88587000250028	-65.261963065292	-51.89524372912721	-48.20319753417832	-70.81149793447916	-74.38188192880186	-38.930986975412075	-44.45990909073522	-49.961946929249365	-81.75016746568393	-58.64909897895358	-87.11005528812461
18.363633967427123	5.618150959021657	22.082955096134434	38.88948627643055	24.411267355515182	31.734178810961836	10.114647796600345	18.149526173052564	12.259855950965724	18.49215917737098	6.975905651818698	13.069990355960869	29.240609272140528	28.908627338222928
13.98355315784949	5.756163041838317	17.623196001695884	28.387886594102813	9.955385462038231	17.849875585831725	27.76482752133107	6.573363193775437	-8.664408966515953	-8.25610308650866	-3.5715843735930726	-10.57127976198577	-11.991005144211005	-5.298487881334257
-29.751516338248162	-21.96176562866889	-21.142971558115498	-17.04028763962044	-17.773616991214872	-26.238469245031318	-30.008184442241056	-33.7677635831839	-21.74309263939648	-31.25580029527911	-18.481272513672707	-32.37136030011557	-18.367934280238728	-6.925796910637182
-30.622306212047572	-24.68277945906147	-37.91271655915144	-53.898043114198806	-36.06533643364061	-48.51322689875693	-58.398956580107864	-38.846188250425776	-24.430520918466016	-37.901959313196436	-24.742686331018678	-11.665917293014143	-45.54596811180574	-26.344453361656804
52.83442502871115	50.638564727509376	32.52061479291704	28.143255521877588	36.03538618115802	22.55185636648693	38.27308586757177	38.03423477036626	35.70045322039597	31.683498843559317	42.2512894132019	62.12080054923492	20.47116566813071	36.45861253821372
-6.55231926615325	-14.052219361938246	-0.7420821176614889	-4.454325428988307	-7.693295144240308	-14.117955055198486	-20.44830719647501	-1.5022647460050733	-8.718252123372508	-9.355410449365852	-30.05189399545129	-15.49609205339917	-9.434257497679642	-9.856412497485794
48.25061789139801	30.711541601762743	28.04166744493498	23.089767800680203	37.56406222773683	15.873889503249508	19.195407865953225	11.483871785199058	14.641255785765068	-7.816925632354463	33.28727698343509	35.71972188524266	39.43280151786473	32.06763178577022
69.92979427280855	66.4196354312977	69.30030804053396	96.50217917133689	70.67767417684645	60.725590624899425	75.41896817080298	75.30699514904511	35.706908585946245	69.99046325258419	147.83068079976326	88.12479497098889	102.96019904361533	69.66965949219045
36.2262403847486	39.960152070081016	27.13293792507508	21.0926999375923	12.193937737373677	4.314177525992117	22.868084912965188	40.305460126378215	32.834888503964805	-4.550067590052478	24.93854159134871	56.48749873655896	17.95287096300824	54.172824495930676
1.7622691114108706	4.238195965456449	-21.83560705175936	-25.358803220422004	-3.711645908691429	-10.777219431587444	-32.69197690674629	-10.319495034940536	-8.479077888146389	-41.27117419511248	-4.178351690615901	11.21232479548482	-2.658535016742384	-14.874211679299925
23.387345291770956	12.025402911951918	13.539397693978845	0.581748108660817	-0.816048095858743	-5.242835317673861	14.955302758125082	13.038196619182358	-2.1879351452294795	-10.182970736244595	5.280115853100074	18.444776272586523	12.678483102547254	15.153808766148599
10.824017570251092	1.952153597761684	14.674713229517632	15.529848406560015	7.835390160141703	6.6321434883976265	20.96380925529056	9.743699050411982	7.240367438666329	2.2318596784227833	-2.650121163072704	-8.427174086158681	-3.8482560471178386	3.7894500096094714
0.8867553644902584	4.080054242882569	12.682587085338056	25.74305913352312	11.342265370332639	17.523514722675273	19.37139765643707	12.290420131280776	12.148686341139944	-8.593636996776072	8.1180805005684	-2.444027182793271	3.2095664695939945	-0.8559561982207119
6.3164321052884445	10.41020324415312	10.395014155132866	20.301704910526055	1.4880020320996261	-19.372657443780135	-27.383392730608666	4.884438520238337	1.951943535382624	-4.594179122186657	-39.123581763456336	-1.5049915259740245	12.640850330255063	19.892009481127925
-17.107833280149325	-19.21063912511111	-13.889365746485801	-0.08491454503841533	-35.72308686135127	-34.350157346381884	-17.158091619453504	-4.12594390322258	-2.8432169404926606	-2.7050538611091413	-12.842533499605999	-17.58498288568606	-13.360899217561332	-12.040123508055345
30.269062758715	5.122307591019053	19.811051483856453	13.800388439629597	43.61931897341472	24.098039088841563	32.30265595545715	9.491850710907327	21.70475409665736	4.494579850509365	11.376740647178977	-16.53545882204444	9.815359152147414	6.956652142823163
25.64263540675895	23.065715851260506	12.550495458419148	27.155200852233996	14.470084201777075	0.12015174683313062	-0.7142126286675978	19.07314266689987	31.86616750075532	23.779159419729883	-12.127196636137679	38.62778846761154	6.607298085700286	18.462228160745166
-0.625404126650389	-15.298477802299464	19.728763679151587	7.1670951021264715	16.676413540828715	6.0643189855258965	19.351078679133945	-10.326948084313429	0.617266804901046	-6.883496012710725	8.034472538638905	0.12651008620860776	17.137436827641178	6.09248418902885
-16.39837897444935	-16.85723010049311	-50.15556697838512	-22.63310359050344	-52.69207270233984	-41.01517271859738	-42.24532963213694	-20.840698143315606	-32.4280181179259	-26.498433452852026	-26.528330192538792	-3.0382289068195996	-8.049166096953588	-9.366562271805893
9.017439468262506	14.38284205157166	12.90335808386061	25.51292648119933	8.412968163082061	17.142980048599146	19.66255725422252	19.12388328591007	9.301718951901668	16.21693752027965	2.8648276137092856	9.335729568632862	18.161665701700556	9.4830257975126
10.500308634001755	9.465619635280541	18.30352583742573	3.8295303751424115	4.7114256213880275	-6.016312193150249	-15.12428677392997	11.759831009958146	7.55711244477174	9.515447907162232	13.390392228716657	23.782316456158508	11.400067680819253	14.957594344915002
-90.44651341955203	-75.61445669269034	-72.63263404086796	-67.33214519561024	-86.74430407125841	-77.35850407404163	-124.78989859635622	-86.17849867477481	-80.43914860317517	-60.02692611856773	-70.79252460181601	-68.49985873341143	-56.16707179514974	-88.64646604261068
13.095736000456313	2.38521162575079	-32.69537077091475	-17.18404325910988	-18.71410753835347	-7.259140670018824	-9.154336391054693	-7.276919714242893	-14.712932304436933	-1.0940469974043334	16.179657357227544	9.66683086203088	-3.2048031114801176	12.92950194560919
-3.11252186018804	-6.692892987742936	-8.255389925185966	-4.090723039985866	6.703761424649191	18.025528658138892	-6.330498287814564	-3.0895106435815105	-1.6799229425385904	-3.0716052846461936	20.350451703243905	16.759393392001236	1.3276875753900341	4.099304163742559
-0.5051288189983686	-3.40813544169539	3.546331248140612	2.984129282616131	13.18013457461921	-15.533513673535872	-5.614666039497354	-7.044022057336794	3.782104982947215	-18.914345701917732	-5.7852203759360314	-34.47058485442118	-4.547009433042741	-1.0524244863152707
-35.26419093222139	-38.02261348526905	-11.855101027593633	-32.84562173984771	-36.87308058833724	-20.901612431957304	-24.192790366596306	-8.236945035647729	-11.324323436536988	-33.78488437520817	-26.45070146224376	-28.34374463631454	-36.139649809673415	-21.035353886880316
11.113107857955617	6.4127151522408745	4.466819803954376	0.7319051844014054	-1.120190422730527	-10.453538402474368	5.674287013238331	1.7683243713305772	-4.154287935683772	2.2995443803692677	6.161737677819563	16.20476831526381	5.2619532418129324	6.073876994210719
38.19139118485608	17.886035475104382	20.941977288840892	30.204535869585015	-4.837093856982832	23.805314398221547	22.599963180905036	32.04654597091095	-3.0212318931066084	2.6671298052352697	1.0142960887165307	13.709203626135574	13.065231860179317	24.027875916975038
23.368331507656517	10.16825223969762	14.775321968285722	5.584499360878638	25.973091968821368	10.047574066415825	10.881342558290005	4.598176827373501	12.540033283471836	11.06839942407519	44.122642679931964	9.713257556681642	9.24944810360559	18.919612224604776
20.28108043226873	17.36869766584751	-13.811863596831255	3.6628238982294197	6.647529651247271	4.315399697088356	4.675487406171193	9.03655475292967	5.772605039559687	1.7817165116300302	3.4440513594237414	48.40073298034884	19.510129910978037	10.303444199640174
16.07653207883441	-5.0293325847955686	12.743304959452043	8.154768045180067	14.574809146802112	-0.43530785119300036	-1.7998805410230105	-3.5912282951094205	12.20821974878343	14.751866199070522	12.773311730141177	-6.687052686127133	1.167934510135976	12.52994577876934
3.220251900135145	2.9289669520285617	5.37763313532918	-3.1110117305661236	-10.188298665825371	-4.95648465694699	5.9468185092451025	1.1462890312180867	-9.46604079796066	-4.621257699516158	18.133345041156243	7.339631871807174	-10.328978836214995	-6.166355779365333
8.130035803562293	-4.605120124324036	23.209021340085172	18.45720797242864	12.031683296335494	19.252711354077153	31.885880131654528	12.135424589211121	6.734960327119423	33.62598924960291	31.624972268156288	2.07718248085149	28.39252129309953	8.632977946568959
40.178946581317696	39.18018661730208	51.43158820025938	28.466826414272447	57.71355602649559	25.360079052798575	36.28142682977488	33.41130844945159	50.957314164187885	26.392086406307143	16.87129348696133	53.66059465672874	29.828782101711287	40.454665989744875
33.45335260856187	30.61813098690109	3.556161614302055	20.35958394918013	9.427057357598466	24.643070473297648	33.04770049433472	19.53562332628047	11.731933064192436	16.32978794153655	58.38920287139199	9.311523021493397	32.39011291723748	17.21269136134367
24.852729110646848	17.187471154314043	20.290877156848833	17.317103173134058	21.02622876612388	9.862658355701699	10.161785442229466	14.576032462784951	14.800313546737852	3.911642366945962	35.18826713250289	24.96749991868782	13.231905304589556	33.198240558534074
-4.566587266036788	-1.523967555525656	-4.490921779097274	-3.5143295460095834	-30.68147653740317	7.964777758198053	7.330590373713658	2.2502371068188163	-9.984508241786772	15.697015485648787	-4.5220058458584464	-27.891992085558716	-2.289356072425895	-21.11910184883246
42.09964239007334	31.740656365290924	10.088923853691885	20.592579280634855	7.64748927941305	5.325249400238392	22.614943547431896	19.49348206313295	-0.5934611507465839	3.0735006669852876	1.655798195805332	24.056291118564523	20.656298498087516	21.74219984974197
20.96183937876337	3.9160927253734075	23.50928480257096	35.65328855966602	15.945239166624471	29.91567514337541	35.499459400487495	16.822929232928317	2.8476819342911988	13.656695986442003	1.6430423059958865	9.44308103072825	23.30462716485904	-2.169443525898664
-21.18731975413312	-16.379936190067248	-11.176175800110858	-14.145101191268449	5.870919481762027	-16.295888412287024	-8.62114110123797	-19.374734047928794	-9.538323168439385	-12.341782679464187	-17.322346119660022	-11.771899062407742	-19.799074740864533	-12.675016616536519
-3.529426859057373	-5.173697578450852	-11.539810287478359	-16.863687727054096	-18.29684755014284	-4.390603098476456	-7.725377890393818	-5.10036112110633	-18.983483218842043	-17.568440090419212	-11.711817241878375	-9.972542794305499	-9.04064009056467	-5.9464141939030295
-19.519199615517664	-10.045100112970742	-11.432850805012082	-25.868074074247886	-25.92843636683709	-12.759351399926578	4.080676255178485	-13.3804584513221	-20.87197199190456	-14.611747505212433	-6.712392781814043	-27.685172504092698	-15.358423644709111	-18.239742329359224
6.806878810501412	0.9368106748114114	23.936995167742637	10.618271621574682	7.121091137361555	12.61037571449692	21.571265961722588	13.886016745206843	16.475094392826055	10.940473205239307	14.618025134322492	4.04881959695113	15.934700116638165	-5.872904623679033
-49.021429198919776	-53.39153507015965	-49.60694837333661	-52.973891252229386	-48.88316009155337	-66.5581691608766	-78.65999513260267	-40.099098633174414	-39.69492658776819	-112.58310896914344	-67.29836438913668	-57.85418697713373	-54.16453102587052	-22.957795639865303
-5.880142727987438	2.2873474288750106	-16.356900818364256	-5.65496112653698	-2.697122906666055	1.1535907808111543	-0.3753228998137713	-6.578464045578835	-9.734462815139706	-3.7241410099601717	-18.779911610763705	-9.42575126417151	-4.05754830395273	-7.723055861446394
31.257870791216245	7.1274517117744285	8.999307530569064	15.183371906833903	-12.500476417614149	-4.5965468175188215	11.457387760052777	3.8704176042443823	11.639798667815636	4.087322556069326	5.625487598755498	30.202546443680394	10.456884763417248	3.1770383625298746
-85.14972572180241	-84.34597074225098	-81.29554859292855	-96.22270461706296	-87.37443315454658	-70.43142660798748	-91.50047590662021	-94.67168828697243	-87.0074435908398	-89.7853238294709	-68.52789922500887	-86.26692489331661	-80.39841071250136	-88.72683630976978
18.771479576606332	18.257119022799824	27.083538148407047	29.12189014000634	1.2611251886858417	26.878116088932785	45.18178269378382	33.3485408668797	28.18429065444857	108.62690407340617	21.915927061333388	29.218124658195403	34.30151782825228	11.136125887005488
3.960716754566097	-12.906337431699532	5.523501827735378	12.638034584414145	5.797356260637442	-1.4397380120421015	22.40975980712924	0.2665305716373854	-4.531118454274804	9.218956908077079	-1.9044793531637214	-9.03713071169482	-4.529009538989603	-5.4944928677675255
-4.423103943946549	5.225114146157426	-6.324403459557723	-0.5797847817760848	-34.72007100576177	-17.002437563190334	-26.155674432788224	-1.0801360735733443	-7.7485714869022395	-20.96376176544811	-10.399607765024514	-22.126556837604443	-14.340651751431281	-14.13993718217937
17.26958159368995	8.538902675013581	8.606653725522794	2.944668280441029	14.005207313406599	5.393447338100789	11.518890055054701	1.5357072805906284	-10.963474422601742	0.9932407412737395	-1.6148913219493748	2.619484448393914	6.067554519782055	10.787072755206577
46.669209212816455	18.953594666759727	25.726644964597757	41.057494151742645	9.682145201588003	35.22283404333158	46.356423893023695	31.825545382665656	14.367974916633091	22.602052369055407	4.6932277591617755	11.162777592479564	17.284962246299287	20.961362030526967
6.28579262569297	-10.527141620142963	16.29495747327899	2.214314811979862	0.09969098783584307	-2.3895618506875222	1.3295912115382253	-10.816192785358153	10.974373645886095	-8.48338603922668	-11.627391541581392	-26.406976693414464	-22.830077666621214	-2.4041362638256585
-0.8343544401219646	7.6119517545942905	-0.5363770662773634	4.3280328420735055	-4.574102948409283	9.215261181374917	8.80415777400537	11.121004953974175	-16.24891396951465	6.628035665351237	31.78259458018545	25.41973496310394	20.456214668481596	6.63140402404688
-10.200123070112843	-2.5444103310280264	-1.902047115288374	7.471721821701672	-1.9647289109803725	-4.473816485108755	2.308620364338573	2.057129853245693	-1.6203504034087153	15.224989610426814	-4.667552773953706	-3.326177056341502	3.0583715375371314	-10.688016183824299
-7.000767457349709	-10.775901989089324	-11.32551799457836	-10.132613844257214	-7.501460212531727	-9.59386132376968	-23.306483099420507	-12.242233682777442	-21.375083396708973	-33.19975798240721	-16.788236773712615	-10.088701340485574	-4.97787135740479	-7.3168800035969515
7.4946593248986275	16.353267540710107	9.190482281944051	-9.298531242233164	-12.038884965285664	11.322837628586504	11.906772595074012	18.592266759721774	7.989839263464209	10.292217246739359	12.336497986546542	16.14151262419786	16.804577874412896	3.6389700050530003
10.160912645574754	-15.370089464262497	-11.501342059392611	-0.9494239414863116	-11.959242087712648	-3.778364796435843	-22.76009727508084	-9.706084863077548	-23.80931572921677	-14.968690614207832	-31.01873277653721	-1.9790099360295135	-15.944779865617999	-19.639200529470855
-2.2657427017558773	-4.706806628017807	6.5311877564423675	-11.418536018411972	21.213086338673733	17.413288670143167	14.763883947118224	-3.149365943358676	13.383775729845798	-2.6663728737052748	19.935633169912425	9.752680563241379	0.21084732707921633	5.430309272106317
3.4342731208375743	-9.881009612598469	8.772680970522787	-3.831970863711846	29.275684191345132	10.876294171374367	23.416681609419435	-3.809865318174523	4.894409595455754	4.549071856841225	19.77086945771838	-0.470465401129257	6.044633828278313	-11.152079644729982
-29.982457431530126	-21.116795875655175	4.502245201732571	-19.10653149832641	-9.229775213733731	-7.553088975057571	-8.55277611141064	-17.50814106853157	-1.8524367171610632	-5.5313424794332615	-21.286829007018273	-36.77657574972448	-25.50326926212278	-17.60565115100921
25.089804174071112	27.287785740948156	-1.528416050591849	7.010423985637519	15.424632354945759	9.053331652534393	7.228989447670201	24.556413211861898	19.53688002394859	14.888978604916947	13.746292536816473	14.099562547972761	2.3703810221894925	9.469749161528535
22.60954046320797	29.318761681204016	7.243455292208914	4.076093610717497	16.656468265110167	26.09992225765976	12.884768018317505	11.280074284487979	7.755258499190694	2.653727488779655	3.54693946140401	16.801188524905758	16.542393990689686	17.867580094723078
0.8806445869563045	3.5633887697630997	18.19168701430267	12.67598159632856	-22.042223740127934	-8.956374990995966	2.3090372288585774	8.7609710955892	-8.014052781814925	-10.051125978924828	-16.985982539849875	-17.46385022352769	-13.799334723355416	-22.695625126888523
10.414293651612049	-1.5844033139114033	8.039815529971172	3.016258657615548	10.008774756305542	0.03426555908262204	22.601719655332925	2.9295834350047136	12.512056378063441	2.164788170485454	-0.6403973591250405	-3.6685245640349247	-3.598298651989995	-12.984333796729146
0.02829632065346668	-8.407951492924937	-12.32665698384719	-10.680040675601113	-14.904981757125938	2.6940318712837623	25.528448318437626	-2.984167262328578	-23.236784166879794	-7.2158805597004285	5.8266741146195615	-12.47800356082381	4.229181972500585	-15.92247974161446
-4.206314171417124	-1.2834686519437568	12.775011261906911	5.297888432780314	15.252211702600013	9.336661223185462	14.744532335293545	7.795263455389047	16.31118881709131	-1.7658564619919177	6.591380637644094	8.792322949879878	1.111657192886272	4.7635461138364485
18.945681635183167	20.151710454540183	8.054042668246296	0.2495263997910179	23.567575390592392	5.455775070540348	16.27891755304674	27.92848675402301	2.7798592041573875	16.314263823266	64.11328880909832	51.92105856202043	31.882947996023717	22.432088343333227
-15.249435835012275	-8.658252961468316	-22.6075766660472	-23.964228797058322	-26.26339655650057	-17.21480282025508	5.648674080638576	-24.88296148840504	-47.33050435772415	-15.333670794834457	0.44663557621869704	-24.004777504480746	-11.924890433584297	-39.43550120938214
13.500077983121617	9.490630907133372	-1.2046858090313883	23.934171883329483	4.190536969319331	10.285275584544117	7.164189653555508	11.499789808852105	13.070167191722913	6.304750032847781	19.639437133920474	12.954646375194773	16.738328399049905	3.2870130049849493
11.971152269981225	16.513154653139804	14.790579030864828	6.948323293746379	22.237526454500067	4.673148645573747	18.10447716434866	18.175398494627	21.65452787392472	-7.219498935169107	3.9737624135949545	35.87743884081765	7.999082519856102	20.01525553564006
55.85893808401687	40.65433211144577	41.81965799764602	19.35506541339771	23.174123659645623	35.469255298499235	27.8307408140234	46.338385341944274	35.94398099557125	38.36736542398993	52.97256078007622	55.506261653204355	17.658386522368982	41.909487880503384
-33.480597892480105	-20.363785275679568	-19.593102583854236	-30.51429016744921	-13.038486932993761	-15.61335460609564	-32.93292042207097	-25.704749072899236	-13.222930375141207	-15.82149568549415	-32.175153204552004	-25.021487477685625	-10.760987586024548	-13.273093484900867
-6.374258639190651	-7.318512058500988	-17.73263295725411	-49.70020567855553	-21.321800243718542	-33.14654284928845	-19.15587310605763	-26.205672504132977	-18.036535073263117	-42.23375285484632	-15.728997866869996	-20.61310225585347	-6.895716118796528	-8.090066802999091
3.0669427766422026	11.732996441019669	-21.55104045058132	-8.641031666833648	-12.340880110214611	-11.516015960289977	-16.655542559574137	-0.44231296368727513	-0.5399026873251073	-2.7550996957365843	15.082622689623282	-2.4337984382262525	2.7434953302684066	4.5251547072981
55.93243785081045	40.23457109404361	52.324992192986514	46.45931150069362	42.40737615967468	36.13436659721937	42.43038182017207	59.53987284888243	36.51327331742639	36.377812390634624	48.9848578912984	59.630110893097545	60.868972951702986	54.864853731610786
23.30951167884268	5.143131137111822	-0.2001237641280336	14.790552682639738	16.0527014533897	10.262282670582215	23.548377580592117	3.221980632544264	9.94008492707179	5.289273911952456	21.146983256637142	-1.4750713771399726	33.41531168269722	16.562383188817055
1.0402545063832056	3.7142994367739104	10.838646462909225	5.342576314388478	0.6750750518130788	-4.031270697696575	2.076424848025126	2.2789381021812036	7.441798120622947	-5.2643200850906595	-0.7065960224044415	-6.124218056785988	-9.213190279174176	-9.11030033263707
-9.448733502176454	-0.14706353483365203	-8.5663424216583	-4.832457363262023	-19.077850045410433	-18.86081125457128	-31.078095116941263	6.102717896572276	-10.278467931421687	-2.945641172395362	-7.328086348204397	10.495241367478918	-2.777796667595225	5.020743705795041
-6.585211194006337	2.155335931807972	-1.2193400159872243	-4.700693401839332	-4.626461607060525	-2.7396519588711854	7.464424046628772	3.2503322826097167	-0.20270811470895805	-3.250439473427104	4.277857296501605	2.9231938810014055	-5.930206011343454	2.386781990255032
-6.939844809310278	-18.751311699053772	7.417449006833046	-21.79465096407022	13.163407778116463	0.05838469062076785	-4.585200496454971	-11.283994098896084	6.396994801037159	4.9323646391933345	16.580250729087062	1.6003695793630084	-3.470599128713974	2.2087901343656813
-34.461249130440386	-24.866595636078316	-11.62928691660529	-44.43265319860534	-18.388810386011645	-28.222588109418805	-39.06924894317912	-27.510135086226317	-20.86075452650885	-38.68625491138094	-36.73508603575743	-40.42328828710711	-20.526898358121215	-28.0140644042326
2.9590922988512722	-13.990127629088018	-0.3343368324247122	11.036327957996738	11.23439260088581	12.437864448577852	25.271880254010604	-5.792811486809066	-7.27363399580508	14.166662074889938	16.162256243440822	-32.47903409127035	1.984342625702438	-6.331222453359028
22.651249828149233	21.797912493765732	10.032655049431208	11.05045096921788	9.37269548054137	8.94190741466817	5.144671162036748	5.931337166571461	16.090457577987266	13.609758732511173	5.839892844988119	29.819059777602064	7.700517931033724	17.177005952378263
31.798680009579396	4.13611135994931	-8.902956759678796	-18.928328898851337	-24.24539043662009	28.144066807773836	60.705556678795325	19.30641224233495	-3.5805596510303865	0.6641408693213965	77.13524559039699	4.136346076078241	33.81391138911505	14.459239749193145
-8.280968872024674	2.2761859027256808	-5.877791841855717	-14.670649137270917	-43.2929651699552	-22.56989553970832	-14.693267888688052	-10.081939240694089	-13.56496915781589	-14.456529196178918	-12.294602241602199	-6.695851263213026	-4.768082597429959	-21.13521450494302
8.657953471524639	15.176538615066157	-17.166537198949253	-23.40759048464638	-15.411890860917039	-16.742306476521865	-7.523148037958445	-5.03408913667464	1.846996451522179	-19.09940617722561	-3.778258469949828	0.4192342745639217	-11.236879463581447	7.938011144538719
25.84061946947354	37.95653614952687	42.21278980173947	20.013904418712023	24.789565248222825	12.18417351102543	40.80395756982734	39.771716045565746	35.55383110169201	32.9301730170693	41.94546327218058	32.67408060486816	48.07965106710359	5.781565610733012
6.06869257784234	-13.628410561194539	0.14947368406953232	-10.74074731943586	22.74844260100947	-10.343908139420149	-16.513369949742014	-11.998160270109278	3.1882140313014697	-24.916529965440215	3.3927866522759706	-16.71998211394903	3.8449300594469493	9.8547942733003
-25.909624990778674	-16.58824111950077	-32.77712784204488	-38.64615636483144	-34.73616548647474	-36.59469372973586	-30.606095925662625	-23.47411650920178	-29.538243490322614	-23.61736373712816	-39.54273498858115	-41.58468177936647	-46.74801924297473	-14.943721247798491
3.525629966998824	8.678633093591824	-7.705520218672665	5.0801816210682444	-9.649988277849824	4.863741907440774	18.11381199936182	10.871508244997468	-25.482054697214046	-2.203030720379591	3.8191715744823376	-2.7431547835781545	16.77650791093572	-2.689501852279254
12.130033437536463	21.09711745901455	6.453934886722028	3.462738309797599	-4.371468065374388	16.78024642329886	17.80608803330178	11.025776141176653	-4.158206815864834	1.2548173590292677	16.427087609805433	29.00664491309503	18.97829771423665	6.62066484837028
-16.577605395719683	4.579706506949494	-12.307210129724265	-10.417937710387017	1.5955321328689849	-19.027416335208304	-22.568783968857584	-6.52423874275411	-17.91309266511849	-9.626308910258741	9.885265342902875	2.4116587549453254	1.1116031392688834	-1.507369834073598
16.506299254728688	1.6253418726970221	0.1397014100013875	-3.27334926863305	11.996667650734434	17.526521136592667	11.284571391248985	6.953331810285076	24.271180789982395	10.153839122105943	22.299428928989318	25.84352779556127	24.650922243973266	-2.6181515444445997
12.189722073378563	-2.0612502440527334	-7.9360157908103695	3.8905660271592515	-4.432032075650551	-7.271580303514993	14.142134688038585	-8.77314901213253	3.4545705147659773	-1.4008752257384156	-10.247284016843915	-0.8061358064912402	0.048906812349593286	3.4592947317839027
8.694438296311914	-15.616494093888523	-0.09651477124849783	-0.5532711843192822	-8.10797841236044	-10.447063086806436	8.898949146258298	-19.173516167685296	-0.2923319396827222	-3.323049150379224	-9.754088246955112	-14.310680145249004	-18.055769918573297	-8.154211636119395
8.180254975746251	-7.141349638233559	2.508671591983236	-2.782446123695058	0.314461566249384	0.6728703167198048	5.34692104092538	9.194071774656535	-6.042692666140473	4.581570680343853	-4.01334507173216	-10.544674126682203	8.348273877253547	-1.9085811088440294
-2.769547545301984	6.281064159091207	21.279924061628677	17.084168689030463	-0.573149007002969	16.627977674343242	21.141110747806497	16.712984679886407	7.25139589725396	46.86294802042483	34.502762087270554	7.499449039082281	18.670819114047177	-16.55479486249864
6.8847241044791065	2.902970322249126	-19.672417837593386	-18.597381437140914	-5.009911197588053	-4.559549925196689	-7.958945676065356	-2.824946757203182	-18.240408717795813	-9.846857549263062	9.750541350719747	-0.3193942455402171	-1.0785160164200764	-12.557650829885834
-9.347173189937685	-0.5345239262854613	2.4233453760944936	-13.37554006700496	4.3897339260155075	-4.539094205345732	0.26397548055386627	-11.400360492256599	-3.6367083456637235	-22.272812185104232	-19.452271628775893	-24.457711304223096	-14.885999460787334	-21.37954129060803
7.972605662545935	0.43443178550934947	-1.3246593781394922	1.216283162065749	-8.825655927634413	-5.330147521103471	-11.106753035687534	-2.6381748040060957	2.2951279909674422	-12.174850362982207	-9.951210773453024	-4.805910840546566	-10.069434230286165	3.4370161493897813
-18.695325955673134	-23.16852337842291	-10.773654664902834	-3.14479279754521	-6.851098447269846	1.7065431842836747	-2.6810647520093918	-5.466682225044657	4.436365727288402	43.73163367793964	-7.565593677616914	-21.060214426744178	-28.10753451548468	-1.3201144206010034
-3.144666035426654	-12.188029178431435	7.982772576507447	-12.641912155757666	27.00373923648462	-8.444616207736232	-4.870445172192532	-11.011683826874831	3.036545680053108	0.09777646756601026	-5.875973701768616	-10.568519584817606	-4.388599093197888	0.35542416096342944
-10.186851909336617	-5.352401533163024	-7.227231198531054	-4.617727654350875	-42.261892695926086	0.7224599293214318	-9.781824491783825	-4.262879783805646	-20.342503143923235	1.9397123596852048	-12.66137455357516	-36.73539168718766	-16.287448087861225	-4.250160284253511
24.843634465557574	15.610120481434148	31.253792750209346	8.015359467214122	38.38007180452645	15.975597248402705	40.67447258161436	13.720695162387447	26.375863039941645	8.893893043673023	6.208387223819613	4.237397031095409	3.1936248117226405	0.4826334930933066
3.043123351367326	12.201387066154991	2.343668651025734	-8.753743830715894	-6.708271917979628	15.536733730077897	-0.3650604425839281	12.949921726580651	4.861019668507749	8.385290613306227	19.483949965079535	4.827045869156966	3.066090095586974	0.5086064680671817
-14.406388470851653	3.647369731664141	3.26047825307429	3.04526037938969	-33.19680666945066	-10.858069272140261	-2.560160913803167	0.34209374061330383	-13.776540782980838	-7.668162666452115	-19.579550236980904	5.078652668833789	-5.414506010741597	-16.498492824017898
8.598871797974898	-0.6375751052605048	-1.058922308975621	2.7235095921818266	-3.668198687039921	1.7168845656961857	1.1582139182306455	13.32993214837529	5.118954944576125	-0.19833951102694727	6.194562889257507	2.002343678440681	11.556261689124776	5.750790267611662
-22.121492985918028	6.757962960421267	10.353713606586409	-8.947668883556688	-7.316140384049639	-9.119219309236087	4.824310922340733	8.09540705790669	6.443477918150469	-13.107301205971059	-0.18912100916153488	2.66770175070665	9.59108475736561	-10.245833950826595
-19.3740802612799	-36.18816429045554	-11.884971597416595	-16.949283843133486	-6.406551295864261	-2.0751459776814603	3.0306405176343136	-26.169612094025062	-29.061606399417546	-6.154581550676314	-6.329168328926531	-36.171692536548576	-13.473974341906434	-28.788718927537815
5.961012249411648	-6.065945409778542	-11.031458113949364	-4.35597118517332	-8.098299804853948	-1.227668291715307	4.8508074334444355	-5.378696475994375	-8.05564746808052	12.199488016604397	-11.676893481712623	-18.428881061035487	-3.594621114635897	9.870982766324666
-15.939173582949135	-0.3034317272301205	-11.463268338516574	-18.20786254940921	-15.400172315805511	-26.05148084536608	-22.275122836147137	-14.16493545202187	-22.014785549330668	11.884848787537486	-18.821128952616935	3.0348858068727327	9.441463522922398	-7.907613785746534
9.047434284276171	2.6186562616570797	29.82371723301698	12.233220538351198	-6.36905815504084	-2.0373118792771834	14.50782558709708	5.686813525587294	3.491814777593018	5.771639689339997	22.41963534034055	2.263473713678093	5.843708336696807	5.8738264655502235
-14.967457522246029	-3.399586373489598	14.786207222042743	-5.863401689485144	-3.7354068052353546	-4.450745732997706	-5.426086623346423	5.405875954854005	-1.9642575254704917	-20.378889968647766	-11.853887524971906	-17.085659737486058	-18.88905244158976	-5.87426753380506
-1.2349012317572043	-5.992294020762777	-19.03284505568393	-22.48917896515786	-21.55777151320933	-32.91085226031011	-13.633895125828165	-9.370578596620309	-14.928421885694252	-12.585430074843634	-21.181964433279024	-21.00497339619482	-17.80833717173583	-11.245715382115154
-20.426622697736775	-23.450583554544313	-58.98022343607502	-43.18631136345276	-62.069843091075114	-56.26707673013635	-74.33508891584727	-48.00972300167742	-37.719377990661364	-50.23809926762742	-76.25406541196803	-33.46696632343002	-21.064815960265346	-29.86890610239362
-1.4209978343290601	-15.110038425342209	0.20601240890101785	8.788527218961443	-0.8836910044647905	-2.895845920878822	-5.206803699337534	-13.762523232997003	-5.329863651501163	-4.623933062201455	-2.1454579360858403	1.1247529184979046	-4.398291574424556	-1.0659631847503548
10.678619522023736	-2.4590204069997093	9.126350102622542	14.99361888789956	10.973450621212558	5.1154290623969665	8.187515637571366	2.1180295965762297	20.57894515639599	-12.081133766228639	28.376778180538437	7.642589154344969	-3.4036288444831007	23.55487301716396
2.408005636266506	1.8328819086716137	4.015872870629533	4.417335018506088	6.373214924810674	3.289548801476507	15.44225957953421	4.177573575736135	-1.2446235523055647	3.7935643242331865	0.6652267727844052	-7.8312192709152075	12.665118054574714	-4.615190570040844
-21.60886581664568	-20.0998305999045	-23.63713400958628	-55.04082439243806	-20.804872036166596	-45.534965368797494	-39.613703089436896	-25.43275090672281	-18.844094650055105	-45.54018245219856	-34.09010981042235	-29.228901574762972	-44.174586841679506	-20.62886717218078
14.149879361974413	17.21052063568795	22.375668367063632	11.893467760202508	5.385609430076392	20.811740099220057	15.95034116729334	14.182247348934187	14.33920042056221	4.649876253156359	19.372333608311685	5.061989242993983	14.825983250924063	6.897000241475709
-7.088395105879115	-22.185389677455053	-41.09150946832076	-56.28947023610059	-20.565121501723695	-14.627433483331519	-9.82395355818689	-8.653169308274022	-24.87961565128118	-20.507227293244547	-11.758797586602949	-28.60849103270128	-14.187074066671181	-12.826028770482369
16.92045982747193	10.8863800197038	0.7116560981257477	10.676764543592329	30.393738138306073	12.144116291879198	9.548947582838402	12.465858208612765	10.864788340806937	0.36160991475311494	21.42678348677831	24.350888381520384	12.462114674266234	13.055992945574992
16.205987415266357	-2.857924464352407	-17.55518590943425	-5.4234375378633315	17.686357357834773	7.385508397519451	-16.233220648104094	-2.4894203970551234	8.70870633519372	2.8533929082822533	3.477730441261308	25.122348592598627	5.9581696212202715	26.81291669693559
-22.82988663829818	-13.367468828571468	-19.0373679688631	-18.43616145184032	-29.64847834692445	-15.539065460052555	-6.479921016821576	-6.974696443732472	-30.675807234291018	13.985217460259944	16.280628893807616	-9.297286818257309	1.5542422378604082	-2.8217190336107105
9.101726768228552	31.851886603790472	20.193332395705006	15.233036817425674	12.28549376254426	29.371742774472946	30.730459974154034	26.852503029884872	17.42636981936791	13.10489699681656	11.964006197922334	28.49848342440296	30.065168132702585	8.846563634672886
14.830669320014326	8.317523474815593	6.787259586995601	-4.977776404880185	18.859047058733665	-5.717456015401389	14.652775580048049	2.311908805984865	11.162525929306648	-2.778269399753524	38.05705652844122	21.515687128962732	11.278077469789803	5.010829113759236
-30.70858005643246	-6.863192777387839	-6.51403997301792	-12.142163922471907	-28.654302808890456	-17.23210925243191	-8.087538080165558	2.2329480483530086	-21.91983908512036	-7.033767473088966	25.036369550816314	-10.107686299003689	-3.7233819526740346	-20.625455814349277
4.125241415459009	3.316587119579741	-2.5895951932735892	2.4847006979096338	-3.955521576807394	-3.096844661755438	-11.478553892737272	-7.219409187134161	-0.107596971128256	-7.811704360996856	13.762951462071236	-2.7512513117508344	4.783449456837343	-2.744476868013847
4.5091444397776	5.381688708559322	-26.82827976517514	-4.579647118777864	-35.33366847417063	-19.992178955860105	-29.445594809763243	12.07236819290668	-24.22053146640098	-14.347446481538812	-30.867447478890064	-13.412768585723633	-0.5887109540792792	-18.841541422755213
5.991592656755402	4.970374573792922	13.052815177854086	-3.2928490492153943	16.583219567595464	-1.047833620842266	-13.204030915336652	-6.404490699833926	19.612326265878863	-0.20800943422147855	19.29068393062595	23.028204432240084	4.090114395730934	-7.670129393981104
-17.352178777040987	-9.433039926165225	-1.7540765286758404	-8.793711468641611	-14.98476710243673	-9.776778169047908	-7.025205461835583	-10.635521716597323	-0.9332071027720141	-4.697395091548471	-2.4983511467758057	-19.172818605143053	-14.338954292121912	-18.51265598851722
18.628332199807257	13.151855309963256	14.241447234417619	-0.42317087206379667	3.7566484438329684	14.700007972274957	27.15911147296416	23.205022121756368	12.263982197923688	12.35575799987198	50.859043546453464	2.8504893120380053	19.745795768393133	16.097096296017018
19.168372603944032	15.53112002760937	22.641891635332225	33.54880239247456	21.330541904647628	21.642381047492584	21.265114466792852	19.28617384210408	18.605399393950194	14.16021316898249	3.551653680841438	22.035533639203194	13.513886912128157	7.769222136343815
-1.6978366099565598	-8.478593981368387	6.093698154901257	4.812848199379861	15.156961663799287	3.3081055094852174	5.992502269189877	-7.246385778082703	-1.316633489193019	-11.912110875230937	12.735888232625152	-8.378392929778729	12.02768692340576	3.8413793790126514
-4.923329245676705	10.989752047249974	9.822689696002502	12.02637147472561	-9.767505499908124	13.418516468154143	19.61639091169702	7.952546702958926	-0.41796873888770925	-25.567820995760933	12.48370403028014	-2.497297067493461	12.09207061845396	4.060311432304985
-1.710594837954438	0.9352370401967217	5.392286892283409	10.078359044953038	4.737543504223872	14.421467972930683	29.312313617883582	1.3568299723039465	6.046210034596939	13.178913108855784	30.334568891139472	14.04839116608578	1.1624228858643972	-11.007152832405707
13.10119255461265	4.437997098105605	0.16303938491886563	12.61362579797821	-33.33832793218011	-7.897279004997973	-4.726547822351275	13.765209475073062	-25.4325093562887	-9.049447886037534	-15.496148847232567	-26.485744404230516	-16.72394228258934	-7.029141707250439
-6.951658260821393	2.2613049298857337	-3.7764150768098848	-5.0504383606271315	-1.4733814616589416	8.255333487003965	-11.149332018551064	3.862234114528986	-4.666677023887996	-7.157306651078051	-9.022033992869273	0.11846019102433447	5.372871455740159	-1.9595553492632591
10.481529295395742	-0.7243327483494822	4.266547216352128	7.1777032867799235	6.456478292754963	-9.522534388103688	-9.508199360893764	-0.8312234273447603	-4.640550993568517	-10.97743323712122	-10.631457042133466	-2.0257249307718586	-1.0702064026301492	2.988353891687763
-30.072998130394794	-26.93355601887817	-27.360145226697444	-22.83783336009586	-10.781698034844698	-27.174722893023382	-20.04799909095726	-33.18592789722212	-30.981528005803426	-33.718654266091015	-11.233872032406973	-25.29027773719735	-16.605068119743855	-32.897243701460205
14.15802850670092	-7.391842262036088	24.516757619675104	22.615437006676277	-7.178372840787296	9.606648802167253	34.47021332186581	-3.984307321621076	12.86329586242506	18.43906180526017	11.09020021968559	19.08570001687218	14.17781787546488	-6.978662649167264
-7.654356707220653	-9.6916232978761	-9.397964639206794	-16.096804503512498	-4.505624120589059	-35.61830606701494	-51.59356748805531	-16.137049901687146	-7.0215890746814225	-37.71159619468322	-19.437660986205728	-46.512625241990484	-19.030654403639026	-7.898032439567738
-6.285737616300544	-10.111954168013812	-19.261958445063847	-8.18472176187856	-24.165717977703043	-32.7417827454189	-39.39726047455748	-17.198955248020205	-17.071978753280273	-29.911214240206355	-11.863252928284636	-20.298129196587723	-26.587833610195997	-22.803974497158094
0.7702683928511805	13.028683395130956	-17.23077755726652	11.511145645454853	-24.5750494000414	-8.256785382929626	4.5106345363180305	2.8946104215829327	-7.332994031011272	7.654054797719837	-3.743887722064913	-2.908435860846473	5.516854542540436	-3.0295466557489568
16.06304789868823	3.146490648503517	-4.747676415978411	2.8192824139381925	17.6308901802363	4.68846399777533	3.430959074674528	7.4340818079469795	1.754298024803111	-5.624811198324605	-0.7583705324837351	-0.5915060301141573	14.834172010120785	0.8044809332004582
13.68348585563496	8.760335875691725	2.6842004901532346	17.698006230295118	-22.152050785272507	7.595464070433717	41.112852033150276	13.136783738575822	-4.276743366065136	6.969877428189476	3.4916103904459312	10.591201140791576	27.98349322225086	4.882309080883754
22.294391429402175	7.967480811785194	11.009151500059877	14.980439937947281	6.28269509849305	7.564234023448354	7.299554722006548	11.597536533073047	1.492018375937384	11.806973440657645	11.405590508768363	-3.7608620461749402	0.782721952469537	-4.758706867992015
14.544941534588437	7.538110917257544	11.146590280115593	0.6727865911079411	15.39080420345479	27.02796550480388	24.575392685382106	17.24050975901737	-4.173526347681452	28.183713961473096	30.159787120358164	21.250036179482677	20.706322446802314	19.724939391780474
-6.551590716695758	-4.020688940787304	-10.168367070671016	-8.585310208831201	-4.986961578537761	4.511417894192431	6.534679876200958	-6.105294344685489	-5.1953928597853185	9.05954931123976	18.37684900459246	-3.371407158115897	1.6440316030685296	-9.728367927881981
10.292749739188357	-9.462469386101075	24.56533427426932	20.880539505784718	26.082915013921966	26.390187672701295	31.04379923928406	9.64684800251523	4.056459934409541	14.413813776391102	3.7355680183376916	5.666644377345921	11.554098901059486	8.625833512238142
-5.223957465894038	-6.695318202256744	6.922127423099016	8.167813049946313	-4.850979152587721	-14.570752571596936	-3.05141741726045	7.85349018075129	0.8880487458599913	-15.598734261518944	10.334895477936975	-2.0654739981460013	-7.4515838273787915	-5.327738760224872
59.12433720495323	42.39307397178102	50.95011017364884	56.227799833024434	63.90116145558282	48.69276973644502	63.54134168477804	59.39564124996657	51.09453440803878	47.14618210914142	46.2275559364859	48.32325741247407	33.437485332483035	34.8245822918064
-6.4549854666007365	-7.982910457856494	3.657790183661216	-2.7320384787091037	-16.785445823375607	-5.737479173140971	-10.677717846480546	-3.3634020566623164	-8.838135207764449	-1.5405309229704112	-31.54251894686596	-19.30471260002859	-13.141475085935362	-6.141611532992575
37.112393205959506	18.438247011489697	28.666147823157928	38.22435887215589	16.4146804884619	16.635739789102686	45.025364994400626	11.920332663170862	19.401035906822734	10.892571736034913	15.315493770039772	5.925756198837446	-1.2723849344409737	13.008279582046285
-17.99009569361863	-10.109933401313098	-6.646101778279868	-12.979808771860014	-13.496066172695624	-6.9972008893254625	-9.096305691167908	-9.601164970999793	-19.862429852509532	-19.43298962850424	-2.4452108867818674	-20.585507760536213	-6.725190883665625	-11.32939550524079
38.77598300233669	24.254938323804556	30.12890842026732	54.97137628675389	35.62964842558615	45.6114888029728	63.96665475971838	34.942043247035734	39.93341837704949	43.69643619846724	58.645744285293155	74.00722990201663	64.14888500431643	7.052627935285692
13.334821573554805	7.5523743814378	1.7406129461569126	-4.756716995366437	-1.8442043134001957	1.824234535068614	5.340206797914957	8.304284305142321	14.290494953071418	2.541364101387886	8.627004386912061	-1.2902985757242194	1.6237071036222346	3.789351171330339
6.816191722825522	2.1004231427665876	-0.5362634637376421	12.07556383708202	14.402322178859224	0.47062510035391164	5.351161181168637	-1.184444092596955	3.7395919226536276	6.4475450954497715	-11.34513421994956	2.341554654181121	5.66136759612781	9.825010664240127
-64.17283851031586	-57.56213916069507	-68.67283821378241	-61.913723302539765	-54.85935441627063	-49.49889531948758	-58.18369006493577	-54.02853274048653	-35.87002521411034	-44.3615090707935	-30.995984188038165	-60.150117790786034	-32.60019887888858	-30.778795471421795
18.87727673740128	0.8319954957961468	15.28250768580045	28.173102047052797	10.771917252701286	15.266685808396028	26.7805999352939	10.47699042958093	14.74456663757016	20.89685153698097	7.050931181112894	1.2216306958871332	14.142374509803135	2.7294896128658066
24.51229789070713	14.382407333597934	17.029413328752575	23.95018131459314	15.838630175423862	8.119462723475612	1.491310257103579	16.137705940972893	15.428581205441997	-6.680852653286854	11.686095093951911	21.0508942361193	15.457163194340273	10.302016607907017
9.28692987260948	-0.46487447612912663	-17.68200107962079	-1.7665847379806707	-3.8206885976978016	-13.971400414955164	7.569562303705991	-4.286153236565021	-2.616818663314764	-7.120165890459122	1.7185796199077807	-13.97389574751078	-9.135045088586454	-14.477877202838979
-6.20294129289234	-2.4485949324137546	8.666719469002173	-5.639484035144859	-1.1378628700152458	-5.695623784168119	0.325873579221801	-13.853614335344638	-11.658123066896573	-10.500526057509408	-17.255423212247074	-19.357490844797322	-22.96428928764783	-22.831587377723643
-11.729655035600455	-11.329351640447246	-13.118695359668175	-13.473971833908308	-22.132810143172772	-16.20498377734613	-6.260881215155261	-17.840528930225673	-26.216597559705708	-27.679373859938163	2.818516541181953	-1.6199130025175679	-0.6516297239628039	-22.170473612083796
16.202171268891714	16.28896552895188	24.482726177014406	24.57420713289438	13.564691618995125	21.233570973204714	23.479002574720088	16.090070195407414	13.151595919830612	26.59280841964538	21.233935436843645	16.887406629213885	17.993623656234117	5.263980208594123
-13.509704035690167	-24.614079992586106	-34.608884109492855	-22.786628317539353	-10.58955730803369	-18.681903167737538	-26.9527350594238	-23.145305890588993	-23.26497597187284	-23.49989774930543	-6.852919231311327	-10.191872389467196	-6.448294619215391	-17.234084234531004
1.075325661843634	2.4459187583314455	10.33451992256059	19.676716025203543	10.595854436021675	4.815481116768585	32.93048912565313	2.6274023812374954	-1.663814345825059	-0.43636002051507655	22.062852131660154	8.333636820244248	11.00740777994749	-0.5415020471991392
23.84904510519692	14.438413891481979	12.423573753863126	18.244227476819013	19.127956302548185	11.082626798903679	15.901665395765349	15.469533149984132	23.78085634374988	6.901971076095319	47.13624925247664	31.987629079992256	15.515626173212452	24.252468019424036
-27.04291337560788	-15.426362295488216	-8.864910348036972	-20.553488508584724	-20.412427948987197	-11.59813471562068	-12.497373681379653	-18.05898510837567	-20.54304738634278	-25.44767504042381	-19.044765979686584	-17.374359566851986	-17.005653037387525	-26.50729831604237
-3.4793461575044056	2.951752302424001	17.590379079783556	-5.7178223544746105	9.738147509693768	9.6794239126778	14.286933788995395	1.2049156287047913	2.8884784114876862	-1.0885960779619326	7.479825016482229	0.5447053025436694	-14.861847418334198	11.324969640688133
-12.393885246226747	-0.8294081092394329	8.245659163443845	-10.792624593252055	-5.884738054339405	2.8046841279933097	-1.5525668990283545	-2.4810654797882443	-5.407116222042133	-17.02265791729397	-10.603910139269455	-9.821029996190425	-6.778446253945593	-13.342944590843537
-7.914298597226692	-11.00405384461245	8.807880781997836	0.8622921581807251	-2.397600505909451	-9.859383152009764	-1.044655313806744	-13.210575614231068	-6.4603026438893805	-18.137907373658415	-28.043539258133965	-12.921407112941653	-18.572571273408897	-6.230974114049363
23.617582267004895	1.4048953597994336	3.913827945260791	9.674013418947602	17.009763110943247	1.2255899478802874	11.446516150606266	9.669905760937102	4.970199635514628	-6.482945685693447	9.070883460646106	5.000150799903617	5.4239708813498035	12.129221515312194
25.907634397194688	-9.661790492377678	21.224878626016018	28.621374621822348	6.883490050875306	13.697098062187807	30.66526374429245	14.260812844534081	10.4955941616782	0.9459031137757792	6.955833250560161	-5.812278143266405	21.871451406064235	9.701764377213445
25.07275518885851	6.139248356844239	21.608760274043515	9.486359251166707	14.347073143472644	15.464688866713859	27.261922463556672	13.231899620129674	11.728633940907292	-5.921154186352968	6.7603417990441255	8.310345598255857	16.76308820095534	14.362917609109278
-6.841894288973095	0.016264041418106237	-18.624238879192216	-15.201903648470784	-26.007709374352828	-30.25171155913323	-23.686832546785155	-6.552310578608945	-10.478588777416569	-20.394068295974737	5.965449226904044	-18.762378065442178	-24.936822391703796	-23.59334303535317
-14.233746042144253	-19.34296869388577	-3.904631938579656	-16.672283608475194	-16.380844484264557	-10.754302183278737	2.302836645022715	-19.643863718669735	-23.290044542338627	0.744184633594253	-24.794167497979537	-30.343030860907145	-29.872713650496348	-13.469324907395892
23.49818748206796	11.436497756473072	6.351990177441503	7.480328127962434	-8.755611075437882	1.7345744274186747	30.803638201702327	15.777422227618903	10.737530526046392	-2.73747448506794	11.793726475348754	-3.3314643188862094	7.0080968095774345	-1.8793598488048935
-12.949700594016711	-11.846907689927454	4.582344297771807	2.7832739869750394	-3.9318063744843488	-5.365094212829077	-8.791388442635677	-5.980117069632191	3.2098834172178794	-18.444387526819767	-8.882538375956948	-6.0187072671679305	-6.1364511533024855	-9.659733112270724
-16.051612099623433	0.8666628946420805	-10.506336940184427	-7.16853218024235	-13.239926333879856	-5.079414272724266	-6.477663821147548	4.730563746905816	-11.927282425664767	-14.718022044933608	-20.99316349499473	13.616445623256215	-4.94340762447625	-18.024451876556533
18.782048733452275	11.059785734618439	13.490395363980737	11.830418952179228	0.08739207345182372	19.569767104464802	27.030707163638034	17.737760027582922	9.401242857743059	19.644001028288336	28.81368664166062	23.243765478433904	22.100307341426667	26.82537414307191
-0.5366782502625629	-0.5119361341530279	8.162573775452973	-4.28275448341717	-2.357208095190317	-0.9065360595720913	-9.275816340633527	0.774075509877032	2.3243867347733778	5.701816117168686	-8.052143197167819	10.408348434614865	-4.408602032746455	-9.025998522144794
-16.34471431003439	-10.207572605272734	22.69166959783106	4.962628969311447	4.731108789038414	-6.487329939788198	-17.236950702417847	0.051897438810087036	6.01369579048863	-15.591399860787183	-15.249287949767156	-23.38462761465586	-9.95549842861182	-16.245742769352688
-7.646218794126832	-6.079499151201773	-13.151152359689014	-24.386489527345628	11.760090205276917	-5.183641711098143	-4.681535670989994	-9.358413665019128	-0.6770053161662343	-16.944051031399116	-4.587168760389786	2.143224710108369	-1.344134570765178	-10.812602957591352
21.980900650738736	20.392187146365803	17.752316869958975	14.930712253943907	17.351687655085232	-17.386580213002755	-26.450645396981486	15.678358954103636	18.227368349165467	-12.44814415378674	-29.58056243877045	13.123772884092185	-5.601902246469179	15.172863690144924
-10.039519654668082	-9.648874647150732	-3.0132900966783724	-7.1483095381784505	4.474252431615378	5.055994807143938	-12.950631454090384	-12.01910624144715	-0.1378641413244473	-7.95728918379792	10.291587763010325	19.480276333956795	4.157419984709738	-0.10782013687389295
10.0041444360847	12.491138839033274	12.511776514617818	18.95947899586621	-11.16462924958722	10.138835231247795	12.594742161502456	7.093146593400193	13.310034019169578	-9.161639261920666	9.241281112050512	12.944466970652622	-1.7965905891319105	-22.863406224776764
11.142474806439635	17.542487987669684	20.566178600189406	20.882026279337026	14.489619488732364	31.852686885785545	15.616313921184748	12.330756296753156	-1.4057897105473636	-7.472321526829691	16.57837564343887	7.940742189335824	10.488864285382933	4.6773582281210775
-11.951529432977013	-17.381878752079277	-23.610921817886815	-21.813558429785953	-5.521221784535141	-17.511277145758527	-20.269480640628064	-21.092758112197966	-21.56062401123036	-36.35283271911416	-17.405975336926947	-4.854594261439711	-6.863097463707519	-10.736226437477187
10.04938836907582	7.799592696127091	-20.461602977017403	-9.777822997557914	4.250732324772978	11.142238293563116	-11.48155587597123	-8.141160165039286	-14.851236706063533	-14.671046763344743	-0.3711224887277516	25.52824227983937	6.64313444467838	17.392589526006287
9.026328982989027	-0.8978262340086548	14.655791566766485	10.83562271522205	12.790255738083841	19.78635813227947	22.550732092459562	5.108544882831104	-6.066868291405828	3.0913382011056387	-3.897581984387946	11.863818101228402	8.461417074443414	-7.497895577383328
30.688233164463888	47.88250947745114	22.625530695768493	63.86527362423338	54.97849950578733	56.76902287629878	61.96229219483892	50.923034623271555	27.331721938732354	48.89349569861928	47.212822303545444	31.882127949575352	46.56844607333049	72.32453213729629
-15.89286376613288	-18.613872331414616	-14.668327160946834	-21.550252015910917	-11.05882332780499	-3.4183474356087773	-3.4747096150987815	-14.035204794659123	-25.471853259010615	-12.67771764854186	-16.719608582622072	-12.699306683587823	-15.419462356575474	-10.851493658087568
-30.07394376908398	-13.835355679985353	0.26589361782889015	-32.95057111585029	-52.90840981761746	-29.569352549649143	-11.070652133949165	-11.252544875216865	-18.271608138717355	16.171037945230186	-74.65992759640979	-34.51754974983637	-44.07167999562325	-38.574401015728995
33.09404678394147	24.805146326122443	20.387900394359477	-53.47379972593816	-6.78090667374533	4.332920918953432	12.221076744276939	14.112288638793235	-16.580034177211477	-41.30195759005226	-26.68484881249579	43.0310953418126	26.49527684419197	0.0262521922573156
4.513995837497351	4.8073442973867655	-13.638671736331231	0.79241413017807	-6.649581098073592	-9.013592220450219	-18.807510188761935	-0.4193169056171457	-1.3190465140527614	-4.2789615240230585	-9.338959854195414	5.089662187619776	5.944786399317322	-3.020444272458394
9.887527814448895	9.273310940250925	-33.28272161714344	-16.701866860091194	-12.240530235514926	-33.26452233877968	-8.331034080906749	2.2197005389929223	-16.37574909839615	-25.86028681848353	-14.66270311297121	21.464633299367932	9.643040341056537	-8.550818241673488
-0.9573615784565791	-6.532095229875222	-18.15685729899324	-33.046728182404436	-7.727415438349702	-7.975872335927184	-20.654024195051427	-1.9474438202970425	-2.5699054872593377	-11.55224336083745	1.6662944992663942	5.666876337384748	-9.958951260396828	-11.301638272134646
1.6178226220851233	-2.454233111843367	-6.5517843379445235	-0.43197738745079023	-4.109320277655488	-3.6731876118296007	-4.5934775667187715	2.600541526126358	-4.164552617835581	11.300666360710851	-14.903913566484325	7.346657782579622	12.292671668991431	-1.7784964504124865
5.494829511739777	-12.422433016610425	20.645262207658128	18.881249959096746	-1.2571529644684056	19.291939688685126	35.79575308341196	11.603032969322971	-12.048220392146936	25.185633052295387	-21.675845474957708	-31.941670601160702	6.94792710401537	-22.801129489203717
33.624043453265934	52.353905309113586	37.54552264385566	48.51455754851891	28.36000114661439	36.47356435873018	32.483682781784694	39.95607710934173	34.19030442180948	25.86830014328166	2.506371026249428	44.25300891353636	30.228281800330432	27.052131085919065
76.66537229760888	41.97845322108053	49.031401152788995	42.148959421349026	64.07033106279106	68.4392579491107	55.17798780057343	60.29721878376768	43.33170403444211	63.84663562747955	92.39239765135481	76.61578547043905	43.19091813808041	69.09287908249536
7.216736010187015	25.280124969656377	-2.287337213005609	11.27613105292857	-24.88504903754831	3.2728936768354453	12.763002697202916	13.127585907769678	2.0610508614447225	-2.808948587910611	40.254794476122285	25.066006232619433	20.23012927142075	1.5115335104573526
-5.17858850639198	2.3835902448252484	5.408266434992501	11.599781474600064	-10.600627163868062	12.019150916140143	17.075392526309532	8.429563661858081	-2.293038803356185	-3.7735743792492893	5.02082950215609	-0.3553193585247238	19.840984106848833	-7.413858536840289
9.377137712466805	-12.007481758370925	-19.369012726131196	-9.957473329874329	-21.855743662243842	-0.7422668072129875	21.02454802937483	-3.204675653318335	-19.149729220169043	2.9488586587781813	6.7348999384223704	-5.894158195121272	-0.6181823005041762	-20.39845462839039
-12.935278330984286	-11.670195268818238	-5.744503732232887	-5.2159621224953145	-36.24804051487876	-10.126363295587472	-8.202663303658449	-7.812915454002049	-27.260917132770103	-7.912940580661559	-38.571574325164505	-55.90694051032608	-15.033706676095624	-22.14910251584833
3.7990750211621216	-2.159621142744158	20.124515534309047	10.66576992512299	18.592859433993574	-14.383686047332315	-11.223796902152847	-1.7983680567912885	24.04420096976022	0.27326678610506877	21.31346117436611	27.775914695762207	9.409419617748572	9.247992320360641
-12.465441408755078	-6.373808266316541	6.110611942264869	-7.737108966765581	28.79472033217757	-7.38732664610838	-3.6928955728130797	-5.376158419849774	5.219409771196617	-7.085340230553112	12.59437658054741	1.567327288355979	-0.0024560409742704794	0.09809917604300308
29.451034285253854	20.367503472730377	20.919707542273894	32.55522468104036	4.589707323769913	10.783356374243173	18.288218710857688	12.705314033135306	12.98899521743083	-0.8403560273302509	19.61880810773592	26.88142381426727	20.685767082235426	18.7235134931603
29.079264785971468	-7.69515892752666	-2.0597346439147324	19.935424133251015	13.752558394721698	-0.5442942894156195	2.9568598538922495	-3.2338440749825956	12.546566579685605	20.816542013015848	11.652161876990323	37.158793122442304	40.10921395640459	-2.0403597565410387
15.282438130382785	-0.6027775824407036	-7.07177810566681	7.316360418679586	-17.18824918577598	-1.715789452365885	-6.292652639950188	-4.474841672228637	-16.60111735113174	-6.201557116510571	11.162215947255397	-15.682324493790107	-12.076668622018802	-22.495889489827576
11.224424840016772	7.846383844926245	10.499363822350984	9.152019362296054	19.545897779934215	21.199438900760168	25.83262760604767	12.571116621238124	5.133933367455192	6.850820179821733	4.117009715466523	0.5937140410537656	7.311012572939859	8.477813427171807
-13.211116927841196	-4.191459155746198	0.3453249532004923	-0.8548262974641176	-15.774202543093738	2.4350002133237196	-24.643895435908394	-8.620300387829262	-1.0820075924113552	-23.594133387970572	-17.74377640934935	-5.832408144460539	-18.857840822825015	-8.5599480721348
4.637930569138497	9.3407059446145	-3.843585956373454	-3.933813091126324	-2.322453979074284	1.2767620302272067	0.5769830403139805	-2.4303581433409205	-1.1263059294232514	-27.259056299365582	5.985894156812623	-4.742013090778232	-6.191832455341401	0.5058611776126697
-1.74625444144653	-5.685460310809305	19.900115576265712	17.774402578805034	6.106418144640601	-7.149263833682867	0.9878571102858011	-1.3239113167809142	12.046458772740937	-5.603226161725641	-5.325113798561082	3.710851072027467	-6.44018734283077	8.784049779298241
0.7165836811835077	7.4422592063001884	16.714974486532697	1.6499148589447792	13.863040231533374	16.65599382408765	10.962888035598798	12.44373464988889	14.970602302849754	1.4492854124052783	5.577907704134276	7.320391820497077	17.596269878590984	-1.8829848798466713
33.51944952562997	12.05529974151404	51.24673775638285	43.79868251633041	60.214852327785906	48.491312512167646	63.78267883690403	32.949985895186074	32.19219149052361	39.80296960321895	47.062517313904536	51.59976234977077	32.94971186960509	14.309163286074947
14.329818690992894	21.378493660288072	18.473170712112452	25.31932912588322	-10.528718671232886	3.10623637315064	7.450782237480118	17.42641410191793	7.628264423268846	24.333194151194046	21.603597337473502	19.064896983506134	14.335351677530893	21.638908742357764
-7.14872925074333	14.701580522607365	-0.4324177106575238	15.238954132763158	1.5430340901810393	-4.105223992423654	7.035432858205536	10.258408466523175	22.164919378476885	10.827973585924216	10.412452237735371	40.79090006710521	24.863406361655265	12.858962056359665
41.77290987868668	45.86640029436619	47.26571132780695	29.82460684936729	22.376230323216102	46.9122106371354	65.88950625177189	47.44476894675146	37.83705022396915	38.470658453245264	53.488113064996696	51.473271726549015	30.620058626771748	29.112379792229447
-5.333081590013479	0.19624724477848246	-4.728304701680536	4.961573747304791	-9.107143431325268	6.4111637857552735	16.69348477447437	5.252592150718746	0.595032896752049	16.465182248364417	6.159484410459371	7.807920303134762	5.750687750469331	-7.83299172868317
-12.135247670179648	8.10545858010151	-13.882780605409321	-0.7530394189108093	-27.086225434771553	1.7551677139299102	-12.287665434148995	5.222766199867729	-3.6806929579775085	2.8531654864511977	2.9222982368815944	-19.949087184195474	-9.361857216940175	-6.766620268753999
8.919798545141534	-3.1709359914831	-1.1944558679257522	8.36180936805816	-0.8155091986463276	2.1581436046517863	21.868854714738568	-0.781931298693295	-9.48961010031897	5.756633377161976	17.88615716582692	1.8142573074735016	-1.1034459415571185	9.569327596142344
-5.330429386096339	-14.176971671616393	-11.857501698116936	-19.844142590169255	-4.45909301234554	-9.892147739393268	-2.0681747413373452	-12.65410234041392	-7.9989965675871435	-10.040456397605356	1.2203767450624936	-15.28912876090539	-13.710091612315658	-2.454316265963857
1.4797341659268264	-10.525158339708236	-4.0393677611748915	-26.14299686957011	5.819762621844992	-13.243755970086564	-11.197418341251455	-17.142509621777343	-1.0102451219657955	-9.94237306414081	11.123653912365773	-18.596735148277677	-14.346195418076825	-7.5842846995825335
1.1098608096842246	-0.5498257332214096	0.48265837186766447	0.3287006425122601	-12.32512454128619	0.48485299986785074	-6.874229316449693	0.4508442923314319	-5.887714928387731	-9.52600286333599	-16.374271723688434	-3.8103046048445757	-8.787081771494128	-1.2540774145474858
-26.85305876895436	-22.919790998152045	-23.81980318926744	-20.67182121179033	-8.752360914078848	-15.27823858649161	-24.176535648924947	-20.524067430888664	-9.923760238654332	-19.360075635870135	1.7916972972917087	-46.59016796216698	-19.88119341831121	-28.384053600443274
22.160794756274996	28.014400805435432	23.06729116723529	24.313848514730886	16.827385362614184	21.708531359070463	23.193960874166418	23.203795094444622	10.08665897332594	13.993670512034766	-26.922332635614524	18.982586470733125	7.3747018731092435	12.929803538402862
-3.949111704073704	4.542294648695245	-23.584736652348514	-19.5747274294823	-42.262340137617635	-44.664579173190475	-15.19401228843863	-5.058181826823767	-12.581240517025963	-13.371040260310462	-2.3461674409658553	-15.269608556167812	-7.199636128336739	-15.287610763517515
18.117033409732354	2.604971452224901	-8.872817931618547	7.586974498999747	-8.601007010536794	-2.3388409660808995	-3.1282545096512226	5.515106117843613	-6.505956333600868	4.792027544259133	4.305000985467642	12.61588875930747	11.153566756520762	7.100586555779562
-26.91761444045823	-9.298745920467352	1.859998395963585	2.201627228054794	9.026099143946402	7.492694540050183	-12.390381273554809	-9.085288813779108	-7.919208031968094	6.427246042860937	-4.283398270124149	-16.037117445001098	-4.349795382877455	-20.22334306171973
-8.626993482926965	-6.381282091410884	-14.726518140679902	-17.891999123108125	4.037740503257682	-27.728227163763098	-36.2305346611277	-16.8821351069776	-8.85872726230285	-13.17948060417781	-21.037937102779946	4.551273112029815	-3.425803023617007	-12.509114016103531
28.136069602030698	11.240352269420276	20.34249350522228	12.93199971890006	31.195488937166914	5.693859175312414	10.952772119065827	20.259433092075696	28.974740679082963	24.292248434639	13.259541292180177	21.521571395661937	22.11241627893165	18.46694497700034
-5.535592199638924	-2.5569444721060957	-7.819029106985308	-4.841535839154928	6.544147139420221	-12.946380901687201	-10.254399656872637	-8.291628078020407	-3.772424298504374	-7.24407605244428	-9.892450282205223	-8.969436066559144	-0.8693247816937861	-6.271173940465483
7.256674572572115	-8.618263751480137	11.59488669251842	11.017032522743099	10.543851577818293	5.673251782391786	12.622423287831788	-0.17587764035771639	8.958023826720085	-1.197006477675698	2.1143269315239572	-3.1758518945999503	13.244861661938696	13.627794101443746
8.62438495431431	3.2266305418517462	3.467908386265651	2.6521195874222125	3.759769722471592	-4.260286771150806	9.208176771576216	3.8051021232891924	10.274395455073858	-7.271809352054697	9.520035151447532	0.5504571141764992	8.395440933826409	5.200988682465301
-6.02171322697625	-7.8898956900020885	-2.8389104051540643	4.822264441107578	-9.645805405630062	6.248390644431608	10.100766607145482	-12.349217760739123	-3.580200686438391	-0.4586438102583937	-30.063464411507947	-20.904546165148666	-2.345333551866046	-13.370842355207742
0.02010647292473729	-14.473754735762498	10.842441038393565	3.154444888008177	-3.6841145399395816	7.534733866153452	21.70486094556223	-13.266319704581464	-0.780617230156377	0.49423266907591706	26.209591115585795	-34.55605607508187	-13.348397002949504	-15.259843482307012
16.366438854530482	-0.1429782474067117	15.465244412048168	41.83685870858504	-12.213917644084143	-1.5803127048694838	12.389596268082519	17.663503349112265	-1.8086572995357737	-4.3002762913651	-31.539860315358958	-4.3167858171548	-11.44808001180287	9.372122874403612
-22.775360563152194	-17.03806673707281	-41.52368949795663	-28.160080166840572	-23.072555176439234	-11.329508441329015	-8.22707331886841	-24.052615307796124	-28.990958907262282	-27.21601783487761	-2.5192496540445584	-23.9323564410599	-7.240798456925758	-24.23831451362103
42.09607119347784	-5.079379325312675	8.884544166511038	14.324493641324365	49.89662522239505	-5.463932618165806	-14.199686899128688	4.571710338556334	13.860311792679235	-30.82129870883637	10.191556114672688	13.24800185780444	23.63782048888224	24.654196604026815
-37.49936652249966	-11.807646596597571	-14.298292836751179	-15.189206758847314	6.974585270240132	-29.48121645547747	-25.104599102382913	-21.614630797048886	-12.192261543636306	-21.239112343490397	-12.685453067314265	-13.513869486050924	-18.188390450786557	-9.74109112610653
-8.928578612672268	-6.539832032293971	-8.73387061320949	-13.396056314019134	-15.674476547979289	-2.134226083441211	0.7675892111714823	-5.417222320256598	-28.838035448442433	-29.368139191115134	-3.2257503478787086	-5.937317797607501	-4.592394056889619	-11.237624625856538
-2.7679563413097865	-3.831883732095202	7.778276777266254	10.464674949271894	6.368348660715894	7.5954423186782005	2.257733473142752	-0.12457797867598866	3.1844173286414637	-9.22403978225194	3.9147563882197174	-7.3313457786696405	-1.2485165486946834	-8.396981048603733
-2.0082359672537513	0.12880929353143974	-15.08285024693866	-19.590984905581966	-33.10286894586308	-28.289282865058095	-24.76146361398605	-3.2416442411245026	-21.293168934823985	-18.988804345311813	-17.76032385507761	-33.93608642026495	-11.74976080815952	-15.511705251060468
-28.825931962023702	-20.796577972086634	-27.20481349684818	-8.238789254092023	-36.74092372325554	-27.40664057000538	-22.286367704208573	-22.14299976267979	-21.428394962898523	-14.120817945663832	-32.48111299876991	-45.44651854974758	-31.339011519486515	-26.18602222901811
-22.090769961444508	-10.47663865445957	-14.303215105349617	-18.168352442485812	-28.121724604551634	-21.89455111253841	-16.696453352012337	-17.800517747236544	-20.903897875360713	-1.5966909467453358	-12.874886461838258	-25.183465202797088	-21.54803218006491	-22.876679046420517
21.983548427486806	18.744587424874865	36.298826754388735	13.772386702896618	23.432138220008085	17.88554252974493	24.336729717428838	20.56559476935107	28.057815138494515	21.048719996967147	12.601645070087468	6.451220921512502	14.50454852008604	17.118188504623493
8.61575089197551	15.387668774644704	-2.69199494279602	-4.521281752092738	-0.6432466034582174	7.485163470684172	10.17662976996642	3.4997689811344714	1.02804849092633	-1.500416670750859	8.55280359772027	12.776598572472512	7.830375858537777	-9.555231049004975
22.837597292109553	27.717181467100396	4.672803086978679	10.409128294429685	0.4298654083079348	-6.345440370030046	-15.944673337759056	2.410320358853415	5.078292836047812	6.677085778341178	12.506605634488961	15.455525237324359	-1.0961949276939191	6.334688877120498
11.965061098868848	3.7545975822125643	3.0576711382511688	1.8107197868582243	8.233594434062974	2.164648579585061	5.204179139986902	8.498991376186364	5.338830196286738	-5.085229297525972	37.14384458417322	-4.491177606308904	-0.7154289436842617	20.651172951638358
19.72181015347963	15.207582593576669	30.485873785536636	14.992434453726217	13.997002657077033	58.891215540064486	30.79252017828269	23.158046426502818	15.115173217311208	-0.6911230261935187	22.425787992286033	5.867417139563439	15.818965685072115	18.67232944110718
33.18687738894961	34.14016152390498	21.78867309568448	29.534538178231788	3.739019488483169	26.512791877771292	37.501971253413274	39.43333210096103	14.312010740888095	14.81254143236101	50.45491663305591	12.108788646894459	35.13795130097407	26.853916040916225
10.281233626194268	9.19196856174778	11.461336153303419	-2.8363770405628657	5.342082156222238	1.4545653867419186	1.0350061343819392	-0.6470943826403436	0.798096685707391	-7.500757257397287	10.328546350894289	3.204134140663041	-9.467409514500899	-2.107004657651206
-8.078058993183028	-28.21119739754744	0.280325952613749	-7.977834796115347	-8.129583599176406	-23.316305249687012	-17.446403153697567	-21.892092209854997	-9.485758527995857	-29.555357229579283	-5.06369796249096	-34.40735414418716	-28.066971869022538	-20.80568575800096
21.951455963689995	16.273273250092807	7.830149211837204	7.936791860144217	0.5686138315633652	19.443531735890215	17.085039090837746	15.803265673220277	8.98334732190957	6.2653680331625266	11.41783034457803	30.685985431397285	22.32914282410375	6.77008215739236
61.86941343081474	28.559504227642634	29.617996954805164	43.28343541047264	34.25030997806492	43.669985899113044	58.762734584156476	35.82649811770733	29.895964503234204	51.432178273939535	55.208360447112035	23.609438923825692	49.38251401998368	25.765606518552318
-5.461813915441679	-14.830748380603586	-17.536686279884798	-13.998057147182006	3.285685539895757	-7.421954412415819	-21.00223511748875	-1.6281405296883893	-4.922906692129378	-3.5502354783815764	-17.912454398550267	-11.642963165394104	-8.651620669050716	-9.60616038297377
33.898500791720274	0.05761127440408596	24.860384196026477	27.044911408039255	26.172596030428547	11.086720332795862	35.73995806971602	16.67940560707088	21.33223856107916	6.523005437073246	7.791159860179817	18.489509160042743	14.93026574797829	13.368610774051305
25.618570628809067	-9.789449749580577	41.23905171632662	31.616259026354555	17.160407781992397	24.067863172740267	81.504222442005	9.50868898481218	16.572829463399245	27.230351514578885	10.626866373928253	11.757914268366738	8.71223382326863	-2.4851086479117352
-7.955278621810751	-6.419486388911754	-4.47643508000257	-7.505467959938129	-11.962824812275095	-2.3707211042446907	-0.3951922580524818	-3.09356064510684	-9.254206317142861	-23.0501682787145	-35.03674848324485	-21.07946030546614	-17.414588175069028	-13.635242171779593
-4.606419319811805	0.5069560650774346	-4.8305644151879745	11.09310283692299	-7.8822837321363615	1.0752743521043242	12.753097185394683	0.16160994940857065	-4.673717950665687	4.188406936489226	-1.021101266392967	-3.61025866974477	10.649700005322488	-9.250995553784334
-5.806371669500751	8.27326371107978	-9.813744150790795	-8.200579565705516	-5.633163325594814	-5.16383530908813	-2.3674358504808457	4.274436844258306	-3.9036615630449663	4.138898029299156	11.81911746930863	6.4806545964338875	2.969621377079156	7.119026016729961
22.77956267093058	4.330765396316863	1.2439394128383698	4.942903229054512	6.61765222557427	12.638899138309714	13.539066297738273	11.729836061644628	2.7249492680902043	1.0395018422992581	25.97983953822488	2.152001674963525	17.747822329306167	-0.46685979243470227
13.134405659709143	13.057232021035913	19.43020337061611	17.044446010496724	2.2496706817466965	3.2431072679868906	20.86021588971681	17.2034748183386	13.682461483693494	12.988135302211791	-0.5450508181419971	11.040080585347171	0.3626197124922249	4.787462161812997
23.46499077130644	16.828184139645856	19.740561064018433	11.979648245278632	10.059639164472433	27.059246403494654	39.449027092006375	6.4756609176686855	12.525689922942686	13.177474429640716	13.241069504335698	27.125333983157514	10.151637919813144	0.8656565391496871
12.554172673207953	8.045616693637426	22.846302625681027	6.561489118304441	33.539797445585734	11.875084031294035	6.024362061061295	14.698031957203638	20.879288108103612	-12.065039784510686	3.385507593913818	9.913703797395135	-7.926811170663839	17.225970042189587
-3.527547993545109	7.76136719354671	2.130163123851838	-13.895116615771634	10.565510501249586	-8.046217962850898	-6.585030326503182	-7.89798529506322	13.600079941480963	-4.368749704307028	23.99387836525906	34.50088272923427	18.042093662170885	9.059054756432232
28.51556250383936	16.228757752197232	17.97436183705261	45.28770060229866	12.015853299607508	31.668441735520616	34.80980180945751	21.821189027813514	15.477453661391749	39.713656180657956	2.8383498641566174	2.921151020341934	39.67011539226784	16.415238821735695
-3.8643962597870205	-2.8878061784189963	8.035257031584415	1.3268561030851216	-0.05891103358716534	1.8940069755497642	-12.135389086467207	-2.4675828183332325	0.5102085436259304	-9.632397042417097	-16.687863612561117	-21.25708781751419	-11.646723253103668	-4.320077924144666
6.9722972164503565	-9.32487530332725	12.226814697351749	1.7795602959831416	23.75796768283405	21.7195501021837	12.021707768188346	0.46181257015616656	0.6560969814118826	2.704806633200365	-0.7516711530063349	-1.4004886410151425	9.934370509516588	4.51074703273104
-59.120930070605986	-47.462836254404884	-30.9053326506974	-48.17819754249375	-42.52173454881461	-39.66069975092267	-58.69203412437736	-43.628268312996106	-52.53247709629495	-60.42779973832264	-50.033539887267466	-39.846049602297434	-39.36172257419485	-52.0986927151551
13.662139985936056	20.984903707823296	21.569256637655663	28.490616385897255	13.936851708933752	15.731075015880338	19.986835514346478	13.9841970290232	13.981992056825737	-6.709904909768681	24.104994987563963	5.904374543755042	15.514296124044444	6.387629045948634
-36.5514135012814	-25.361955906741436	-19.514494611778424	-21.28484429611838	-20.792822598456404	-17.68208836953355	-15.027038266546686	-19.378012099792098	-26.26057975091328	-12.68720583328282	-10.84094493382033	-30.27516543398372	-24.541824763420422	-32.17279421835358
3.292083098820966	7.684974940082985	11.582948777045237	10.416869410781729	0.3623759834093903	0.08690700962863736	-8.56809952591383	10.228942491888688	9.881379260097265	0.2766476582595806	-1.2321351391539332	-9.783069456552797	-7.439311124973703	1.1199451843102122
-28.121336963843834	1.328202344297306	-31.79085314087819	-15.678418014932635	-27.480915685381653	-34.712886778774354	-3.7214852361496105	-20.187742592960316	-21.800565908519236	-26.819652956731705	-5.917642047264683	10.766894391449085	-0.6402138282246413	-29.990477073751386
11.990033618035188	8.175830042016385	-1.072289863917948	-19.172213476588365	21.980456867139043	-1.6155555805433168	12.468551493226565	4.366931620160477	16.94617106711627	9.705545146939263	26.72631492162053	6.130978054986505	0.8753281351083156	16.319680045919455
7.716051227926509	9.190076769311624	11.418175143004508	20.797789765425417	11.015943962398628	12.718775897688541	28.431726945949087	13.81994060412309	10.493864668624935	15.290011970585054	12.033257093028793	20.104438802168552	10.593375754468006	7.1588954369244835
10.629421867290901	2.559726052262966	9.40027148889908	-0.2607076109054075	13.391958336209566	14.226547782686866	11.722443897527423	8.948376680876947	1.6793653910949289	3.040669876381166	-10.158135372016707	9.857572568085384	9.791939583993111	-1.510552178428115
9.574770983689607	11.400698158548789	12.889049135465948	24.42862454219845	7.951244618546451	11.212028818341565	18.475115699788102	14.627526215902423	20.83261689201312	7.311427839173738	34.605781210340204	19.485220026047415	21.150584642411292	10.17311125727547
-6.042583914213673	-7.308319337255047	-4.7737318503127915	-23.0502210167051	10.655934150389289	-8.200431529918557	-6.323074263574835	-9.84234527160154	-16.616865352254024	-14.78596818113201	-0.21029782374724007	-3.648451025959739	-1.349693116002554	-3.3807324700165404
-17.9942536077585	-15.879557072328394	-4.30750164411426	-4.574229474675496	-27.966413608229228	-31.810772808222467	-31.905590966894987	-16.590201806238678	-23.855740098696593	-15.437843244798339	-23.343489380189936	5.947668274487506	-15.894538891152015	-15.579581378185159
21.101717042775192	16.95758374946845	16.768031160109363	15.207274540427623	29.89363005461275	4.30189246522536	16.18972028627977	11.321340063587805	4.734346611183237	-17.68235328934671	15.985558427764119	12.944009712924908	22.203418632884606	7.973703949719097
-5.916535999012464	-9.63372534801803	-15.08846531790059	-8.779648913942903	-10.184983152633762	1.291798821631766	-12.563233305610288	-16.76914860905954	-6.877132483632253	-23.369754077297333	-18.911622813840605	-14.12306522170592	-15.315213953021052	-7.236237820852611
50.265482017670855	38.52795804508105	46.48732308117138	48.56096408772049	34.6729237881043	29.415574029217296	59.667455109707156	41.256813353730045	38.18631818598925	39.689227717142764	63.038555281643156	21.895141154014294	44.71891799616033	38.57393888456711
2.5714773781796545	1.4774423950957392	18.09216301322599	36.65775784584127	12.754407629983978	10.704081390859953	25.962267513615572	5.549973636298167	2.3582833533243543	13.116099463906279	-1.8479959193242828	-2.9253290569762247	8.266201377610393	1.6477670649683183
13.7997416604051	31.52674796802552	31.54199767490678	38.21392887535767	21.749911652844673	23.67295418644758	15.592822069676028	43.94420129725243	17.81559619646918	15.467839722652759	26.230113280400964	43.24909548675215	31.91154766695426	31.401462476596095
31.629541886027443	24.445559375090298	23.163941867154847	29.7906996212865	22.676533899228204	14.414595900246253	18.793624994642066	28.893976230107157	21.883982322720215	18.78307692076947	26.00091785831586	6.864845610339528	23.282014609967607	11.91031161778728
-5.929471180848405	-16.377524809970577	-8.018838205790251	2.6813409698579873	-9.913008250488216	-14.789591854619244	-6.575290133468708	-15.586268532774136	3.8873091377323945	6.736680371159997	11.241707059211615	7.147583900152277	-5.377173877286568	-9.406776017936034
-17.152531323151383	-10.214074544713354	-9.60133198032722	-1.5522501157002755	-20.446074770929332	-2.01333381187492	-0.028070121690038453	-7.983984216250769	-16.677701157148526	9.48080092969911	2.214936089661266	13.28778921152386	10.215557804382133	-23.4668015615095
-10.426610207001968	-13.824996943956396	-1.4212598476401288	-10.397633495710902	-15.459768995905781	-5.406652538264207	-4.363636587978477	-16.582027180131877	-3.718382774429254	7.428837246684468	-2.8550659948573998	-21.65772401449481	-25.726192631753285	-11.061862181552774
-14.702889995928514	-8.087329231128878	-21.070186391797616	-19.30430126325343	-8.015819350466964	-18.247225888104197	-24.95573635473623	-14.578020018204507	-15.59581055815458	-24.633007059094815	-10.168695166819811	-8.506751055113009	-22.5900561223295	-3.449472606538596
-21.506186475020275	-25.48916117145837	-30.695372913923183	-24.795419812091534	-36.297446041923166	-26.475488849630565	-32.044100232784324	-22.270313443686767	-33.66191976520579	-8.061715556825012	-21.20658632214256	-33.85909222880719	-15.753179748919408	-20.897053024234015
21.967409565461328	5.5432434324927655	-21.771978269851928	-0.2793661724022409	5.021957682085543	13.248904956318071	15.45487117765317	-5.73535764954601	-14.397786643593198	-2.369955986800394	3.915152919296344	13.538556117277512	7.388544859362041	6.873748887973701
10.341983027658804	-2.6683475173820566	6.26119802626531	-1.0372074886751756	-4.259047755713791	5.257752181517549	19.661092487730453	5.593492252978577	-6.181687511888972	11.903013486471428	11.83263084075717	9.295615604400616	12.197994239743215	2.4084133513277193
20.478360123699797	10.826643336574353	7.697526913282776	16.263968758577676	17.62870755888948	6.016450287946808	39.159173934020934	9.600638327115243	26.540160106536863	30.24310238490665	-0.39465671133615965	11.830294683979426	-1.5812936444433985	4.10920890608665
-7.7806088412554315	-3.265809780780771	-3.3960065079319905	2.3767310393498193	-7.7643139328445	-2.670167044646929	-3.1913830645328845	1.5059576800283885	-0.6911731943536763	1.288365778387799	-9.674434475166294	-6.122489493897144	4.146698011896272	-9.35921419015482
-31.997257959862058	-17.852613400585795	-11.746697518593994	-25.22979538520971	-19.725754105447912	-26.45913637543603	-25.601452174810984	-12.333822711933147	-31.277213810678518	-45.30820154620378	-8.402712973803142	-16.892216767293835	-6.595329305185234	-26.775720402981708
7.174761685623452	11.070435856531667	3.3626946233112154	1.5515494371304288	9.548157268082985	12.858618809804149	11.424431046060388	0.4686796258824744	0.7678943183179281	-3.8047764883926485	11.261914921818953	19.921422726553722	10.281938268631519	0.5941609719295662
-27.723819616128278	-25.449411605251626	-26.5880205854964	-49.24552116914756	-36.590150884227995	-23.24502511146775	-38.83322940954967	-27.82242368477816	-32.10663569167592	-29.31159379114912	-0.5592191061433294	-10.685366063417915	-6.198314736018	-21.463665810421976
8.365718319025543	2.9057662722079343	-0.7565035306536452	-2.101612146461649	4.056223583233389	5.215541148815902	-5.925802201368922	5.675752289203885	9.409783700230616	4.631006067973508	-2.1403512925357173	-4.254996769511249	1.5563984492022724	-5.189467472810494
-1.3432436729496655	-7.270226690669532	6.0934803900375245	-4.118879085297121	6.271670874701513	-5.484825860800161	-4.291224638875772	0.4279816328998208	13.641952192133317	-10.592681146725353	0.22946803279046724	-4.210849139339107	-7.1687829865918955	-7.747850434866426
17.321193140350026	15.490884789171911	30.013049371511855	29.38346179954013	-9.17965517830936	30.266803769980275	46.97595649466027	34.37456861206479	7.928007396643555	0.13776121587757453	6.5435634416575175	17.811293661994032	28.715918321562334	11.699558842561359
-18.05389400605211	-17.674138082158862	-23.254709892833034	-9.21453027027355	-11.083825083855588	-16.894610553170345	-17.400565449522695	-24.640667887593374	-18.804188357964712	-6.5490514894145875	-28.002736705893568	-28.663178904299713	-29.515195393774718	-20.250501459880024
18.159113365494612	19.493895244349382	-15.237903023616026	17.24956370242467	-17.52620332069079	6.118217833510668	38.539394342600325	11.95207627108852	9.594207117199488	15.23076871536831	39.7319899204107	-1.646416105015376	8.22110379235929	8.15011642130759
-85.37118703321707	-69.00932416969185	-59.52848593347286	-67.70582184855755	-68.296951215701	-73.74261799368446	-76.46109276109942	-73.60145162638584	-78.1436947883345	-61.00122081270227	-82.84455445906809	-71.16916294143307	-53.88521987384264	-79.78447293796002
0.6591409941099255	-3.2213031978301356	-9.6747099468	-10.143349314804448	6.146990469479223	4.1633690835705695	5.5965250011223295	-2.280752153238685	-8.372923884244694	1.8669169042532638	-7.716777131178513	2.198113859444883	6.091442826619933	2.673463566705379
-5.255663018965656	-3.475072382810816	8.898281505858746	1.7910362053222306	7.569315306678091	3.1188849777153274	-2.905667013607896	-1.1012680337180318	0.8097759043958951	12.833448108387497	8.563291265591404	-25.690010869684386	-10.743610663163443	-9.240668842826505
7.09876508480903	0.03527220105016566	4.981956907421393	4.614555128524435	9.824282764291613	17.24091985213935	10.778727437774274	4.58283106860605	4.907820177001649	13.19008079462164	21.16495402412695	3.970441531703454	18.50129934490753	7.462490786176968
-15.525734624328477	-31.50849810506833	-9.606572745375257	-24.076933952595656	-6.377839927627772	-27.168050110590062	-43.849029015420214	-39.47202977957285	-21.351629523651653	-43.15656442050201	-47.90930092149696	-35.67557058184119	-28.89129139272246	-36.97364123666384
22.183820565140337	20.966312324730918	8.126802022274674	16.796435857633846	-3.459654887541674	5.979399885544098	8.444928404522388	2.7418137225609978	5.94963815911683	-1.4581603967815562	14.001813518178457	-2.6287078876700547	-4.340305909178825	24.85293268208161
14.16272596236306	23.727894118847377	-15.225401184764737	8.24915643676531	-20.38989150452657	-11.465778843707067	-5.017695731709353	20.13655609849571	-11.350290264642712	4.4333314900478715	5.786294745791683	21.235683436495947	13.969398055431686	7.3301209119663975
-6.64135322041842	1.182667811998817	-19.003912586898927	-15.146399250041258	-23.859290637045525	-14.688747239786768	-7.727564001631513	-15.825195930490327	-21.896796852646734	-10.26139519350659	-21.203959336256485	-11.409922113939661	-14.580714518411467	-8.185978966668406
4.452021149014485	16.009207005067047	-1.5635460216593835	-0.581480062667955	-2.7558033045769714	9.411380297951114	9.641266135200127	12.366215836427708	11.188785002444405	18.13564502283561	33.12304833863645	25.973108813434493	21.061162358742806	9.005956461515185
23.00624174625032	28.59458804877822	-4.137393074273009	-14.155273185398313	6.034691430893921	2.6428691688464805	-1.4221025372430596	11.933782585673304	-5.050303660717249	-3.0829871385908523	-10.241270655708668	5.441624592975653	13.551308924430606	15.66880303972219
33.36407025357792	31.353801442374674	13.812490561411328	14.913426526427456	-3.728617692315021	20.283576076576974	8.429782488428966	15.519114207414152	18.918136370666268	24.045992613853098	10.968056441739277	24.891237835683413	18.12222982768603	29.278417920227096
-9.48987599317294	-3.7022818283395442	-19.8170689505867	-14.209507636179362	-12.38990151527862	-17.050039236614555	-23.40068052443728	-9.499333410305429	-9.776035777505491	-12.47013230290764	-12.993940976978099	-11.87758388671198	-9.541547829508216	-5.167095088654704
8.631397476630317	17.28610146549753	4.653977020986551	22.839037510814208	-5.144572718690308	8.599930413356132	20.089728563778927	15.581748055729848	1.6639488456866816	21.69944015565841	12.82944706386975	29.41314940903832	28.21767095283216	2.5617490491864183
14.470661963880662	16.96683942683487	-11.528565133492334	4.3201171980684725	-2.728362166428586	1.6795182878559949	6.646458543923236	6.812505720926886	-6.454141483356352	-0.45663161246848083	-3.7670429684118987	11.614243302699776	0.6115799273440609	11.566649282157135
10.456663619415313	-16.562034034110034	5.434858474395393	5.089385019592748	7.841189511953378	7.450580748503446	-2.213809315741106	-9.805095461205054	-10.423873818480278	13.250066134995954	-13.839139067340948	-7.145976207977307	-4.408889041452503	-3.807894004738129
-22.251852783809998	-15.348019756652967	-23.708045564097826	-19.56253135763848	-19.169366962948317	-18.930441282343754	-15.27444079796837	-18.782678172007422	-23.357146360252493	-38.351482618225994	-15.977076667597629	-26.62857378690934	-15.755533041361284	-20.281973126604967
26.152078047867505	16.687678938372475	17.565615374737266	13.652729211871845	14.441200693889497	11.39911472056404	26.08501414515157	14.256512242374244	6.9127579816623665	7.239804353900193	19.05744793900828	15.82389275101281	14.654784093762677	15.764511426274192
-29.332119974029645	-30.506569313752575	-4.514281064007648	-31.13384780712552	-22.61587729035836	-12.24280603139406	-20.65743292150787	-25.66279122967408	-18.106631624292433	-10.701851913626331	-14.839663870082196	-31.52406022460232	-35.00386687754772	-22.951933249398547
11.2931320061613	-3.9272107277390282	13.793319008765241	17.755052855342804	14.695048161119704	3.478294725801089	12.20939498292194	6.914724205623043	3.037539553686	26.41235145283819	12.809234380481241	-11.68830465827339	-9.868842931747162	-0.5832795227842896
15.042621972454969	3.8582693448313026	8.157085357594276	21.394160918412474	11.87488599453332	5.553626282280298	13.493810315470101	13.512557664757441	10.84558984603359	14.477695109155897	6.9126984043727076	5.6660845188131725	3.7023838124592734	15.810823095805464
-18.762027735613042	-14.043216232012778	-11.564338673205674	-18.833062751500794	16.03970884446129	-7.63462088472167	-13.437934717109782	-3.793507869828711	-5.2572331552375	6.330598633983456	-12.225703398731492	-11.597358904189937	2.566222855115577	-9.345543492235166
-73.11500968852665	-50.338252607900934	-38.642950431320976	-54.44170792565322	-48.28893675001764	-51.187700535622184	-54.347354096125905	-40.130539125379734	-38.78942091515949	-66.01307286431181	-80.48370407383307	-79.82614489833605	-53.99830236052238	-64.59192841047057
-28.630799571109293	-41.89111090918151	-49.025304693092366	-42.487248853181676	-50.6471051328294	-44.498293404960705	-37.20510687897341	-43.160350343082584	-43.24147403514564	-70.63189790087807	-65.65850105742967	-54.86315022068025	-37.27585280833844	-27.597286104371708
-23.243024392671618	-37.16043856167174	-18.568949356437273	-43.73695800249396	-1.5208997920782648	-31.73341831897514	-35.774755726441576	-46.97759969751229	-27.990613530841138	-55.00267030406099	11.575874411234023	-46.54719155153401	-30.621073325143296	-25.49391711455153
-10.978115193012268	-0.6315773492634862	-15.462589252102577	-9.03152043811695	-5.455942067244748	-21.9672540785428	-13.849473228089204	-7.371878247823269	-11.398637348351373	-18.71991034537937	-23.006578559149048	1.128364827532422	-6.278237519142767	5.637916228677622
5.452272036111003	2.6718294216143734	3.385265410568343	10.597374761176658	9.232534930461195	3.753186953852346	18.589158708836045	6.813532146879558	3.815335463010684	9.52781882629515	-5.327092587009804	-17.249109210308358	-6.289291430054676	-0.05108727286505967
5.835659706864609	9.806016470348263	12.064346951990407	13.805982100120156	-9.058164248952842	21.62906722823204	28.980221181936262	14.27958489275043	2.078106330896788	14.85146649824771	45.727817797253735	13.462013482617175	20.874447672842418	-1.3279821511978591
9.34469771737633	-2.4039731737024868	-1.4955896171141414	1.995991481163842	0.5830717841044477	1.8398312920017967	26.795588156994725	-4.393118795392665	-7.215494048133148	-3.447368933871588	27.669682845790305	15.61520425619511	25.60390096329468	9.792582909300082
-22.073199563629206	-14.25557140397143	-21.120158998102408	-3.226999563947525	14.460310429802785	-5.429248934869266	-3.317054224818105	-12.380073435076556	-16.727047135358212	1.0965991024089616	6.4243428109239815	4.5427321852139295	2.6436370248029517	-6.26639754716672
7.109732666938562	17.678012211964727	-5.941405017933334	-9.014036870859996	3.919205285065681	9.59554640757522	6.291038372844457	8.553316734770936	4.915002415398932	-5.384189975667917	-5.594205933379115	-4.631130238631883	-1.503662102463599	16.837277253348933
6.5897529005341475	-5.694939493703885	-5.994697816059609	-0.14970068594128275	-12.273592507290644	-2.906668549880023	2.4920031579414967	-1.6266938792027996	-4.15929546106467	-8.137604409796564	-10.051194294628532	-9.219407816207003	2.3014843346346137	-1.872360717945301
18.740977656055154	20.64744975076124	7.7076295279441265	26.79237271315198	15.044496215398581	24.404235167161694	48.660814395885325	20.74107738884319	15.711612361965015	13.706464560664475	36.37175534073947	26.62911190663492	36.57409749254582	38.25984142931518
-14.737722320648611	-14.336789582052527	-31.30315828020008	-28.673689193740003	-14.757061942792246	-43.85991198060996	-59.894956474941296	-28.896398531236226	-16.04020662514616	-29.99589077744064	-46.690482937507035	-16.617475684967296	-22.166847712802028	-9.97601251842205
34.49944049763401	30.213300256981196	39.589364707006276	62.06563331607282	28.25660282715075	58.44510053819883	88.72705888973236	42.12462042950129	31.390326588005987	68.2664531873456	65.92471167556482	28.96834308358534	58.803990542983485	31.282414708180053
-34.44244356372064	-36.683976183069895	-29.430732271559542	-27.183198596928925	-48.855214783698614	-10.61171571980639	12.0469931841871	-27.691711705068858	-48.941567929741794	-42.073357638970435	-27.26910879177458	-55.43583084696661	-20.706444338403738	-53.24892958129359
-11.083663930151374	-14.016047741553283	-24.74209310692577	-15.415946735834174	-21.39831759711274	-23.176287256853445	-24.92163479392944	-16.27949554730016	-3.857477444365132	-30.990802206431855	-18.989186133600636	14.575695878152699	7.676693428048628	0.2765195731360461
32.06603476962003	20.032897525524277	26.169462387959726	49.133929229064236	30.647764253268218	19.218578283510382	35.29868414086086	15.949719184910638	20.2316854947225	27.99476915675021	27.449849154659702	8.927047821877455	22.489981692155286	6.097938857092477
8.517442486894021	-1.268468147391432	-0.5294135505945284	-5.473386800189276	8.180598570781527	-2.8375387467364517	6.475886645489987	7.991933354795218	-0.7982674511934335	-1.5010149496833072	10.98910632967546	-26.204811189121838	1.76856650072163	-17.152881231501926
8.386613938369894	-12.408031175151107	-29.52339059695013	-20.714811804662602	-29.405544555610962	-21.664446985577584	-26.009641305594876	-10.122087963262699	-15.244658917790828	-4.378093269566217	-7.193554451867647	-7.295436598766817	6.285826024547641	-15.56409958897244
6.358476781045604	17.753402979662557	-24.124473507493306	-8.134188804140203	-20.87311569935756	-41.17705494576359	-19.01896290617313	2.5396953819784773	10.876554827523123	-10.033357310639373	19.925358240503524	16.762688594442867	-12.700649292139365	21.18226717894507
-17.661452349949407	-11.619580641491442	7.132504566073389	-6.003355977501388	-17.387682407585405	-2.0246724544778534	-0.30485169962946684	-5.040120026832106	1.37362041447942	-1.1502178743930107	-34.3301756405083	-14.14093874974875	-23.998579846074897	-17.83344139699668
-5.683348859205548	15.263323469564648	12.952059741350656	-3.3757122168389464	22.28313094583705	17.45055006723738	18.921943619702205	16.24720128532692	35.46021430649701	6.270194950860643	45.13242823163686	37.24999272204918	28.296440433772236	17.58178460326123
-55.618930332322506	-27.841508222747645	-27.2506464193947	-58.77243655808601	-37.32107665105461	-42.043394098661345	-59.60119620024491	-42.2728312837277	-19.78982900651812	-51.953195274991245	-37.96862206965477	-48.48425046245701	-33.43221989867478	-45.0937539866059
30.15532123922811	9.630467290480654	21.652137897460953	8.917817156556106	37.85597658782423	16.40107791066143	5.357750985483039	17.877397110772343	32.66376490133425	-1.2479093569012734	22.37902705196798	15.785581182461552	10.235340268143968	36.7452239217714
-11.674513435173791	-8.992220807114588	-7.605135776392671	-4.812617854568415	-18.37253970311651	-11.024980579993366	-6.016699938682014	-8.923036855623305	-11.781720282116527	-10.468820112789636	-11.79779311980247	-22.41883170905686	-15.31734644592889	-7.888311766832546
14.11885998356539	13.446635783151093	15.052583406484764	18.70411401452968	15.592636237698514	4.768162449483968	-5.604467623851427	12.580916943715314	16.125349097120576	3.2098874060914833	-0.8299869724127305	1.3053640504829156	6.454316397467668	5.81931621640868
-17.98698134356753	-21.22059601019572	-8.301971671638855	-13.553521373847023	-22.418838530362688	-34.18726785007665	-38.66590138188723	-22.96698635038679	-1.7948589017951144	-33.91999367283005	-38.98479380233978	-12.615685349981598	-23.210954073014808	-10.380797665255757
23.3891163912715	21.57055208037961	-3.0351728570242127	6.480113667073581	15.887214015440989	21.65050692012936	22.480009406569874	22.573890626625406	-4.771717502387661	-0.3865943419791425	3.8830541703378523	12.532649230086724	14.2895173821744	5.68360927057259
29.036066792695397	4.889721053710797	17.562453474198186	-17.96417831823502	42.3219863355644	13.728778195198414	14.073098728876449	6.185068350836801	22.68672334801348	-22.31869304848671	9.279222974112406	39.80175084378185	5.761239740763355	30.073067109610665
5.009445095350676	3.7350844545669104	-12.381538722658163	4.125479323639042	-2.7083541319016593	7.171331245768813	4.8670947560705615	5.6592064600745156	-10.113683286468923	8.21257084066972	9.228475479274152	8.59462825854826	10.209505672108385	7.647485281600551
32.696961909488415	-1.7394760317649554	29.60832518402695	33.06232155129948	34.80456684226542	7.599762000984884	16.22197823639768	13.94142480052877	21.472187951598933	2.7263262071781673	11.883647280006588	12.854663233977142	23.96052625155954	46.12631538698854
-0.32620204613528614	5.065255092493561	7.112363195350032	8.661150453853347	26.716033244375947	17.632917985065895	42.67809462749986	15.724798455603128	1.0619985763702484	7.7754695901622295	28.911025644987507	-0.38790562812550805	15.929487631558054	-1.957965667948189
-29.02276524064321	-34.060260301536076	-27.550145086497974	-32.61278159921072	-31.63386967092697	-20.330706431836177	-15.37518160944584	-30.048646034696556	-34.55228614283241	-23.27713245534777	-11.281485362325432	-20.497462101983768	-15.835436911068415	-37.74927031500659
-7.033027816617584	0.07220525865004875	-5.425935649386702	-7.169924948699798	-26.944294818492104	-18.487360251853726	-10.888111412168541	0.3335645509227669	-17.93739068433338	10.503211231764379	-2.976719883988236	-8.070375401244041	-1.8574294834106126	-1.7106808775709312
16.827401999936182	13.372208771209253	7.108104393471196	-5.443870912849819	14.026607962118142	-10.08866195023665	-3.240238379884993	9.57465035278145	15.452404765414464	-6.086400709199722	6.098405648526513	25.662004226930765	18.65097487206063	-1.5200791507801514
-6.925833451079079	6.403291826437155	-29.701324510815976	-13.659384017668549	-16.0049543609064	17.54597955308739	22.84493301880589	10.75426934435732	-9.627782142464222	23.337634782541983	20.690278285607995	20.49151422402179	42.674120911861046	-4.169767853131865
-9.107965773144858	-9.928058366794655	0.9918076942636276	-13.291071950896088	2.1034423854264515	-7.228848725860829	-12.529796462144295	-9.58935286345776	2.3003040483233548	-25.49587304605108	-5.155301849215448	-0.33657706472972043	-17.968489981680854	-4.380322931497158
17.41688059235855	9.555201515890658	-3.9615518318526175	-2.7409556602050413	12.840928000604755	-1.1168576977527236	7.7597431696487025	1.3435602449945305	5.250875544402711	16.596165777529766	4.527655545575845	12.979567396818103	20.017784193451835	3.1361800893168996
-6.9460888135300545	-3.325238734039734	-5.15994573813511	-10.624507147166593	-5.590649535322596	-11.677363828924756	-9.98464126021391	-15.252208704727641	-26.921700635664752	-13.231993761688985	-16.319289616399793	-26.517224056439492	-10.679030481985674	-18.973497517736913
-39.65236321566567	-41.63987868036786	-35.6884897874181	-44.33885531014464	-32.06000727316606	-30.280613856236073	-40.78598911570666	-37.758121057297295	-39.54634325249423	-42.32515115783543	-35.02303654770333	-35.6664418992946	-22.215558058188787	-44.779389626821455
-12.945101068275704	-5.019491000692392	1.5128575446214854	-5.408809182252818	-21.512519308082442	-1.6341686556773223	-7.041245640742475	-8.646186738962124	-10.750659646927748	-26.56190264152908	-19.10360183872624	-16.16877578716022	-5.998915925178752	-32.43563076384726
-8.076040426942068	3.709415707287586	5.544521893017745	-10.219887811537873	7.777222760247588	2.3835922269971443	-3.342376666118881	3.0212254631875246	18.55775656150143	-11.896557664641106	-3.5904251661946467	-13.457064746649065	-9.82707796822084	2.9892060124165867
-1.9645817613769276	-17.638189123262954	3.2636043652316746	9.008627950402612	4.077061752976304	5.260051939792366	10.936839815133954	-7.757399726327409	-0.2477788404530235	1.4593562181962652	3.823129148787809	-37.41068080866393	1.4171491214936305	-18.463266498371258
-2.524749801671107	-19.289110944813284	-12.773837781202001	-4.679161503684784	20.621735330917815	-16.109032951320113	-22.74477916503159	-18.272117838258236	-0.8036751759616512	-6.625161082190637	4.923373551509957	-10.79792233861035	-15.434648505616565	2.8122110448439837
20.36164933789726	-3.209710364610899	-0.5528744040655195	-0.7456924984028753	32.081898845004844	-3.6613111898128814	5.139906489658433	1.7210809137009058	-1.3569637774690335	-15.00475556430131	-16.947165371040064	8.938055523833656	7.655773518588132	-18.71970377818403
-14.920138410860373	-7.344712904295382	-7.90522398548681	-14.093318062516794	-11.041011974221314	-41.40555652235868	-38.84900433115114	-19.289612686864967	-0.4723897304402814	-23.734749650405035	-45.63517722227145	-21.48980744584623	-30.231463376500088	-3.0831349204844076
-10.886269707963478	-11.378245799190703	-21.319085641107797	-19.340544701741937	-37.34705000080538	-15.605408546334168	-29.390235667154318	-12.898865698233422	-15.230810448963547	-34.71195020386839	-32.91682211739245	-40.494931540724	-14.695450396986425	-30.162793275974103
-29.05654104304195	-38.73101569328736	-65.75645070329368	-50.87687500225789	-53.81751815118552	-46.958864368355684	-57.213498508317194	-43.18043829293988	-53.68002211868775	-75.43793733267245	-33.741494013169955	-43.32563976838238	-46.37980931240576	-42.85739699440353
55.82887070694548	31.659202599193655	45.42677919133618	44.24932308573033	59.12908335295913	22.168580052300364	6.661653926242743	37.42565235033307	28.866528421209576	3.5139715834039187	39.862210683567156	44.24894383937165	20.34946163790165	58.84179662842443
-28.49756769688576	-5.876623657999718	-11.71064656708282	-14.175744025157423	-13.970279027483608	6.434258085987647	-11.850002731214351	-3.5068876398946767	-16.568893065911627	-0.5896792958000416	-11.1255990634702	-3.8383631208561324	-10.736642804470359	-37.296196824709234
-29.23654369860828	-18.484476089783506	12.570228059658206	-21.50336886181487	3.500305174668573	-11.091043074496252	-13.948157502267359	-11.190228984446133	-5.271598976205381	2.58158677181343	7.068896994051471	-20.875058484900247	-13.98788367246321	4.82211943921749
43.56566346358097	8.057243911353769	26.099918993054352	21.970080779005528	14.478206827271316	23.745210184335612	26.48138517523702	20.321359634517336	8.868439741016507	18.390355313544028	31.891025944159818	13.664981298897068	19.18135312088365	24.560759845325673
11.939547182347914	-9.65885751740677	16.329316693624342	21.079273621537318	37.62579645910768	19.086710824500756	22.661530496989226	4.188425971272184	16.316079807066025	6.661726983575701	26.422476718889687	4.306098561846337	9.435098842250653	7.483295386265541
-9.71562907453344	-8.32977512148142	4.795279422762656	2.849357094946616	26.403786260520107	19.825521309323562	5.13583274191595	0.5265982966926609	6.932350350977652	0.5714640630713362	32.311555060274905	0.10136463875141205	12.759924201483495	-0.8709407801404135
-8.529331272767196	-10.074622639798378	-12.835678670487955	-17.32720515133993	2.2046616094448623	-1.7551657692067997	-1.7331540859869916	-2.2147574054009134	-10.943276163132378	-7.3886393806137	-4.8479351456885285	-12.024839928075583	-6.893044799216688	-4.17689998050691
-1.0269191969860367	-4.704760414178504	-16.461622698772864	-9.747865616628566	-26.098584885433652	-14.779252755430152	0.9774229763044959	-2.815304302919949	-9.258111228107161	-12.567903546106548	-4.259524538961354	-7.681320385329915	-11.365273051875285	-3.954238828586969
-1.320407026148589	-3.289593090727931	2.4362718271493837	-3.133053927992926	-24.101539352462172	-39.152326310680095	-24.26251799737369	-14.39249370448882	-10.848744833371809	-13.686938020926952	-28.077281113072274	-24.947636484156458	-32.868265466644125	-55.8351133086682
-9.138259599350398	-13.15290448179492	-14.44234292111844	-14.574520851128547	-8.57529454882503	-15.6135345688755	-22.459475890491685	-11.741243100662476	-9.891173933533757	-18.558410843163895	-14.983716286543897	-21.56354916182732	-11.063685287797488	-13.8705623105642
17.596843169068354	14.438697447670874	6.8499407008471955	-3.0585477578876237	-5.6655439240995555	3.158911211520066	16.597873953788547	13.352040393296072	-12.533695495410814	1.5126469863728926	-1.709101446673014	19.359199925174583	33.65284012689454	-7.40538961187606
23.812346614034627	22.767979928746314	6.105651863285503	2.3483719819516145	-7.7651507882037	-3.7225450252296586	-4.8824362412588656	13.87132702507418	18.554430680450857	8.041190320250521	5.703477073369529	34.02616042799253	12.378695945267621	14.613367531459659
3.1935316608036897	1.1287288055402	-10.7532437557921	-9.370936358202306	-9.356632217313905	3.435450251858791	-0.5780695376744418	-4.040120729387775	-9.843144987470204	-8.758574128905616	-12.595247526380167	8.216635137594688	5.319476554338268	-7.018801187230367
31.60690597698968	14.17733984020409	19.668623043141125	29.355344774353945	42.73489000132816	21.77796934166614	45.484878066571746	26.763383516703282	14.130759417049964	30.81759337356923	51.14551238717366	35.84113639399103	35.277325642552285	16.76803219937049
45.0927595539081	32.79729251530739	27.70934673475749	31.539787343728527	37.74774956937319	48.599801204576686	37.9746803577666	36.23157274035399	28.962093499617055	35.1095751032751	46.247282240360015	54.143216228568264	29.854217821661884	26.691870056956233
-1.8413740374514316	-7.722354000789236	2.664113861657867	-3.809798306718421	-10.090913914703494	0.8571884717979895	-1.6755081821409465	1.9611327781328427	-17.909022606878953	-17.181456517124047	-12.113184480041648	-5.457023683883984	2.799041370631354	-6.6992247943487016
17.36301544887699	15.804264718372078	9.047126740830846	11.398195086279019	0.342287837396798	-0.5905043934573155	5.571441196800519	-1.0263113692329748	5.8326065103859195	6.755017435522836	29.641966559206768	-2.447830033341588	7.189106468909422	19.261227681190853
25.182679287285033	10.794561843584429	16.240906213886767	12.778492438513952	-4.12429972180596	2.8842204001093377	23.91432157926198	19.122607240311506	-9.29913567494904	-1.9907613981396397	20.06880096939915	-3.588993710487274	-3.201909719814277	8.31104270865783
-41.54970000715426	-54.0738679614091	-33.54605919922057	-43.139480688499646	-24.192941144241274	-44.016525473593816	-55.15758791381619	-45.790586000600285	-19.364147832966584	-38.30433558527257	-44.62073414527081	-88.06417687113823	-58.17710058107705	-39.4038873024049
20.460032673485465	20.437611058416376	41.548757679666544	27.103895150684384	44.10992261919962	40.5541287381245	61.394666513040185	32.25205768490463	33.45860278887816	2.490101152008554	15.676687228853066	45.49073372915315	36.92781233521127	3.3719423940318225
-26.047713933377185	-20.17615234578097	-47.019246477092075	-57.10565631808612	-47.31872321405449	-39.17828487004079	-57.44397651054625	-38.19783471634156	-36.03765381227427	-26.71681995944865	-33.30576064668259	-32.246977845490015	-50.38763433276599	-35.70100448041665
7.4143012112471975	-2.3205132191519264	-17.93005764080868	0.911280985227578	-14.85938416233961	-6.2779635279510755	-8.242649612133222	7.7773446650271225	-6.177899779430986	-0.7573356928176094	-6.248465264527997	-7.979230890216515	1.3196977047539686	-6.292570554778648
42.34619161484764	33.49494443237819	-12.123283440801952	9.525368288829068	20.32386663974321	31.412619604547295	37.97236646144004	35.55419019401707	5.787562570249931	-5.209728792071719	45.20159188503107	56.44259312436411	53.107301420176434	17.79905097327069
-8.334116136013481	7.44025629309168	-3.998977611111295	-1.4061070778080231	-6.451676564988275	-16.188496592430216	-13.871495395071685	-1.4584668496452713	7.782942966828391	-14.973997422984912	10.321655736179537	12.551481530899455	-3.281358414517762	1.954357791130036
5.718465162622986	-8.64483717607748	-18.924147994959508	-7.202408946671508	23.995935888223045	0.5167476941255363	11.79164186569309	0.18648979390451306	-1.234869989944406	0.3076906083118117	25.863277745987173	-6.334963273417905	25.972343526001367	0.3989754460208696
48.413370653880904	57.23345439056072	50.431364915821156	63.213101843670906	32.53208169897761	45.784764384932714	64.02839568487518	58.02726838577545	56.47496037979132	16.55428187440009	52.704451195713816	57.49427809842875	59.30919592823307	39.82390446668464
-12.705539235128297	0.26035081273073274	7.522266817931713	-5.5702201776459646	-10.432449095574798	-7.964846691661357	-16.242211065568778	5.56819600576857	0.43709365774570186	-4.745778326030885	-1.1249141250337324	-5.205772036401793	-6.866658675203163	1.0857973882204064
38.620729389979296	4.042752889427714	9.286463455798382	21.500446347791495	8.691804763865235	3.6722453668227004	21.62358169152326	16.274821938639512	21.63878518753058	1.6187285890077647	-7.878219982696984	36.950429612193616	36.3676485855424	34.83657118302333
-8.86053939021901	-13.075035106338854	-5.865391457004685	-20.380854790047408	-5.630792442557998	-18.44480215026787	-21.908202264131	-17.979942072314635	-5.942651046363605	-3.684241692404632	-12.845312686003998	-5.398886374071628	-9.365079596307622	-13.238880477707223
-25.462868934557132	-25.9883565724893	-14.050454012930562	-1.764793481681707	-20.987985968787818	-18.050106530164378	-24.484249678146156	-23.686226000800563	-16.321962577015153	-5.0693596724870496	-26.47589222179818	-23.53543544994365	-21.746378346603784	-28.848397501373793
20.004411087261854	-3.111668682345215	10.851425354298163	-6.613636463648025	29.438849209799162	-5.589449652673235	-11.19897780564992	1.289335980974512	10.500132646588842	-5.180577706558006	15.137853112916403	23.711077393578627	6.5375670774638515	22.595796448149965
28.591283454537386	17.80832210898335	0.9501650399325652	15.11424918173746	8.736397401985093	11.51416928312442	22.0084281862045	8.420627546438618	0.25096625457366956	10.819845517955551	34.906482519152725	40.49801179796182	33.14245448571113	8.267672450783945
-12.197911935043365	0.9507600636719963	-0.555305959460445	-15.116088871776597	7.030684636840036	-21.09681957322149	-23.714253319403234	-15.761875249796187	-1.714724370850022	-24.59570618257291	-16.449160347644646	18.119093368463563	-1.40762037270944	-13.49416465810783
-22.136456751067666	-4.317360160166665	-4.114745582880741	-1.062974728817442	-11.313890793317396	-5.6730015618078395	-5.184529124083866	2.6855430859301177	-13.116910240982532	-3.4826107886067335	11.205577259718199	-5.099803276338348	-7.427587029201495	-2.0702876258980933
25.191302329066545	26.719896842511755	6.9199101583972205	14.404033838018485	10.173769320193474	0.49985614386954796	11.055888064871356	20.354145415288404	6.889167328478274	30.340870413320204	77.27957459949204	39.08668015969994	28.546336259160807	15.826272465732824
13.135145144560592	4.8726102204911195	-0.4026214135877163	-9.03622595562317	-10.952732347268	-0.8197892078753315	7.240579522256897	5.840878410433497	-3.6532615620089324	4.6645153432974436	-5.462769399806324	-6.838529392527339	12.477938485271853	10.04869064577785
0.10612382002045573	-8.325505501370737	-40.541841270776224	-39.69205908012151	-23.28310156778549	-41.412830961766176	-50.903089732364336	-30.679242465977524	-17.253041557419603	-28.198446442450205	-32.56315523704147	8.50411587625856	-8.953758462932042	-6.989894339969625
31.559084279437883	1.0921810181600748	34.57463418383203	26.65277455704464	15.677259590031527	11.519913417369557	27.712948814309055	16.466720762356935	28.84800523978459	40.42101809200206	27.769331654105162	-6.1593555985908335	20.19325911012138	-16.47101240414569
9.119735297747017	11.336848552507364	15.079316039064436	-4.649559690513325	10.769042024415844	3.930910737469096	11.847749409015528	7.601361535246153	5.996779239886068	-14.278814264755024	37.41157056350427	-2.8241840093238193	5.480777226545625	2.5558567752442993
2.944103169815019	3.068714880883788	16.790094493123323	-6.566088226573071	-12.27996233256266	-2.2994922106519353	-1.7524059292199343	4.35116660088466	2.093885390794427	5.108447847588708	19.730198136003008	-20.174317568303287	-7.036307625086667	-0.6799892294636447
-1.8564655080722676	-6.266246808809372	17.61233548915113	-19.321075548233843	20.532520238438448	10.778499452362988	5.694079973204603	-4.144578806300047	-3.6528479156839335	9.490084623569048	28.529194053106014	10.183095940337346	14.654690153656542	4.611592186268831
10.600731863919394	-1.6730971981762028	18.144213962245377	11.131455329512749	18.058010485621924	3.936716464456991	1.0651931269165797	-3.2473010919909178	9.454093360996485	12.715556082906017	-6.504392641137362	10.346831716312515	-0.5907245107518339	7.356939530596819
-10.649581906774122	-3.824072836479039	-18.04485582910248	-3.8848769339598817	-28.926425856082638	-21.430819026542355	-8.241543940877639	-11.387715156493503	-15.19650075810522	-4.993687690420387	-5.419164863990235	-9.27069541196203	-24.91635103418349	-16.470609935673448
8.503313339615316	5.5526008221469905	4.082650457542408	6.988398862164896	-18.707365432259746	-7.348623221477806	-2.1668346307856856	-10.485645963508462	2.8747569533967456	-27.479419234501705	4.01899929158215	-17.046780209147197	-0.7531336715842825	-0.6165055141798511
21.53925354943094	24.994767096780688	30.873626835873676	35.72807306271179	5.18162460945012	12.089047071151455	29.23711062814544	27.930160316261777	18.07535921401281	17.118620455491058	33.026666821640816	28.72726908929127	27.36749111257728	18.26754434213953
10.377584408343393	6.984217321394693	10.51583786070516	18.558710089947848	10.398080370346484	7.706812467974852	7.432141788272355	8.947827611871332	6.951304132586253	3.415209940949293	-29.601925941814688	-15.785110678574087	-3.3543885844448624	0.35391498507515295
-0.8780701307343551	-7.3321103067651	-23.019962480942876	-36.61848821988006	-4.585861055546428	-17.262843958313887	-3.153554563166508	-20.487458258979892	-18.689682074439418	-21.391051776159802	-8.785485305162116	20.831118931645236	-13.683947889370913	-23.537082521841427
19.069911860306213	18.97821375979384	15.574598114789659	20.663261599473014	7.89858447259562	15.279571638614472	25.60443738514324	28.301407085591993	2.911624860163825	44.644732649242805	-11.560475791836941	7.071981315295907	16.306570312757472	1.7635985085098989
-3.430779550676029	0.5820798506950808	-8.786903562784325	-1.8360663999026938	-14.420406727162979	-19.052548988523963	-20.879443804597607	-5.848320464783581	-6.526526474867162	3.7298836578459866	-24.70528535491507	4.075076068904875	-3.0407914361538575	-10.195639120764962
17.704387240443573	25.47480209287666	27.56193340507184	28.29156955264978	11.8270740179477	30.40615565793879	30.658690702279138	31.3849627547819	27.608747009288674	39.077564879850485	34.57923896178836	12.181220983774667	33.840313174325026	7.7651092582899786
18.80248349682622	-3.5487639650449085	-2.539761898064787	-4.042946471681404	27.2679091202854	-2.8981379627119193	12.281679950082843	-13.388529974069513	2.8397305202828087	-10.24675452127263	1.8317185683595827	2.6335626684724356	5.633111933568669	3.1994520356808365
-6.704319021597789	5.859027269177652	9.419339560129675	1.8111687110243895	14.27769880061974	5.540315603831336	7.3912461468679265	13.1388715750348	24.65156787064548	4.335345869559109	-25.754887156978437	-9.625721072853704	-4.402677252395875	0.9343094019623315
-22.65814000929801	-30.568252817668238	-18.7200422661981	-26.415768466106805	-20.090028897056392	-24.36753374861742	-23.799608439664375	-30.83075954636248	-26.70178992743658	-27.8445315349301	-43.65633210968562	-62.40127410478099	-24.695484245777543	-28.608350620856715
19.38878127847036	16.28641318950729	8.500939661740881	15.472668335565693	-7.20497354902154	15.058781622514163	12.090679272816487	25.536412898400584	6.558604700410942	5.611088719635174	13.847067744704598	2.502587657588596	15.771717754826444	16.449755672608372
8.712016518045125	3.100942299537002	5.469049429865469	25.48908213544729	-34.19149033677655	-6.266625054155843	23.29053335957927	17.032478663276063	-10.17211389320169	12.556291777568058	1.1549976446199712	7.147294346923439	10.446661340424606	12.016010701745204
30.144200282945935	22.063012514950284	60.31709640527733	37.09451036784393	40.55342071984786	47.43884563290098	77.19120644500308	22.30729256820493	41.91343951174514	21.43885235139633	54.66331067755651	12.801484276969061	30.29054499879266	34.41705715322454
-14.606541667550692	-3.257170201400096	-22.813401670722417	-1.5877089731036664	-20.103974521601376	-13.076981659935923	-20.219867663315792	-15.005006252607172	-10.589360673576685	-21.385557749174346	-11.693232838318535	0.06288987246058358	-8.181952355165501	-22.04065092028864
-18.127004397308806	-0.3733073847144809	-14.597596296509101	-16.134751512556914	-18.561877376943215	-11.562682922234227	-20.12115177144689	-14.055767804130069	-1.7250752578505366	-35.82104022593359	-1.6190501139490303	3.9669281543893624	-6.2955809960716	-16.994597517271707
-14.557647600929107	10.754319194686008	-4.7197395080470095	-11.138270994929242	-13.203098262905751	-0.9263768968811973	-2.868266213308553	6.71100235410846	-15.781510387398175	12.997617426235644	-7.177708597479566	6.328479610330103	-3.0486746750449423	-5.640433490920899
13.472184730309968	6.578306297104395	13.075530532854513	12.334877585386467	12.665730751666661	17.593816497194812	25.3685197195086	10.549938506074538	7.737256322269338	20.54591483691948	28.541803408105267	8.966418545614976	12.631741594046224	11.453534306256177
-19.869785610925636	-32.89923693014622	-24.599267264454717	-48.88952663912364	15.478312847985105	-46.04551174869791	-36.83340886581622	-37.064405542785934	-3.7631910753802753	-20.286120271561504	-10.553134689056842	-26.856029860889592	-12.396121410849341	-26.01835039758174
-26.107762077054044	-25.91984793034465	-4.369955614624346	-22.48948293075923	-10.714981309654922	-24.800829697782902	-25.8739346979333	-25.229383604498675	-23.137989700025784	-15.489523540540787	-25.861866947112862	-47.718854459919854	-32.39769851797046	-25.915769742320464
59.02159677057386	45.301918610225776	76.58379471919716	89.21669254886132	57.29529334016373	71.70125443588788	102.03268919193779	62.23483566100628	80.20202025824484	43.2485510875042	68.47388994168756	30.571294019200973	59.17223820285021	39.47931664231948
11.064694205201302	11.999937923018676	-7.2539654353915655	-3.281728114256671	-15.252413219545685	-12.126291915350297	-1.468185606208793	7.708698874597957	4.263985624450773	-15.929881724629121	-7.129312216781148	-2.2396644656670097	-12.31437099031872	-3.8806667604736633
40.26759325757612	21.45974587545428	23.835396392921453	32.72965112750851	31.977877629642105	37.04031002542289	69.15658943683394	29.74357448211287	25.17813852889892	36.420510260950394	43.7590832973137	27.35872384739552	31.698935539703818	13.835230129975473
-30.87305960218613	-22.512676884069542	7.551303376589504	-3.3873622207209126	-6.803044192895644	-7.898049974437334	4.377720311425111	-17.266936416051475	-8.117763344093069	-4.373598639668007	-3.309460276256623	-25.294698404245857	-9.81340693486343	-1.3749315507257445
12.126672905007435	-4.977726330999621	4.52749757814064	5.8611543393058	20.048568872020997	29.991662748494775	43.50272073872345	4.380320965759412	5.8613473117561385	2.579295078913391	25.71927601840687	-3.661922029835482	16.480001727581662	8.709006816358103
-17.800161650784702	-22.094502910666918	5.227882516065212	-16.63700535600178	31.333876274044556	5.625639805331802	-5.0242404664560825	-10.402624995620517	2.5637709489385445	-7.299325505981687	-4.208505165790309	-5.621634682597978	-8.830085919233865	-4.671140448262482
-2.1529550189608715	-32.89971595836531	-3.2613162703160454	-17.162410662510332	40.19164595195694	1.3822208491889765	-7.790127528038617	-35.45657722966439	-13.7881167563201	-22.44768846693274	-25.24693645925257	18.464855316306867	-2.3889601755481853	13.710755427780736
-3.5540380095351485	-22.238987799429008	-14.107666286882395	-20.335804840066313	-7.7335638205359745	-16.162886629983852	-27.73772459223483	-18.680857167270428	-7.8622079211630815	-13.963135598413011	-1.340275568675815	-11.104717770144937	-9.171184969728543	-7.046978154521921
-5.719825645333063	-7.522559099462467	2.7836849876771246	-11.637190618428289	-0.2901750277327696	-14.396602547952048	-11.93548423464389	-11.825663655874017	-2.1217229223121534	-20.284463381828314	-18.79774899212048	-8.522952645971287	-21.786053449105584	-19.100133758260718
2.9125195964351867	4.120217382730777	6.622916967720997	-10.80660515309944	4.477095939841348	12.465770674593246	24.219258105130088	6.319613699370144	-3.555568939234426	-0.6628895987522806	-20.755344100655222	25.445284186544672	4.2525678312665445	-6.70080790320139
2.1026934002853643	0.0501059032404672	11.9975601026401	7.845228074765445	30.1088570775681	6.3872455738978	14.637945947652584	11.903920135492058	1.1167960451324732	6.9054873251855975	2.97391405196028	30.61896874218368	13.575714342701582	22.933526918481995
31.72470723556399	13.648849646477846	17.448417802315475	19.59152709829636	30.685523058324353	15.23260228948367	28.879415839176534	10.528877725532363	21.801612638974706	1.334011795366007	21.11015953433159	10.1857941380373	-1.2889289526781724	26.281842589219153
12.392348543684413	15.708680340225376	5.502545693967377	-8.111206225703686	0.026598400949454776	-0.0679151099090664	4.274401277110545	11.433929007083703	0.5879527200371502	-11.241412894588619	-0.225930479306784	12.598243514640831	11.110221812186857	2.736231491412301
6.1872463431620615	5.140744963895569	9.14248601324561	4.357087490785877	-5.732367508479214	15.117484757291829	18.55548534244001	2.2707227283581277	3.4210305954201994	9.996777567975721	49.522978835052484	16.856520330182438	-3.3266125468356464	11.743274149765478
8.993011470553293	-8.786103846687313	14.692703243687783	10.924186625893128	7.176527639658445	6.151184959145944	22.001362686224073	2.580748949937228	-6.122529301039695	-13.145202091978627	-13.974359767274356	-12.25730229476521	-1.0052738725111132	1.3804492249235099
31.538788347387435	13.885846901005992	8.103275880392562	27.10609655337795	27.107083136986166	13.799034346052421	39.610803358113316	14.910795269558204	13.99231429844137	-10.027993582648184	8.293174441282439	21.026136472286954	9.379015199650741	16.757463043800495
-28.146867276569708	-24.715088950729054	3.5392510214598043	-12.551822159302702	6.995473755720087	-16.967389274565903	-21.692048510853837	-16.9281918670438	11.828184648355805	-22.61285230677385	-31.854329061436548	-24.35874077584451	-21.828432257106467	-7.4813331716125635
-3.168291770034611	-6.847280676716729	-5.9107973525296895	-6.870990995495132	-27.585078545866068	-20.455726549375928	-20.343059296156216	2.427769431968626	-9.421778387433726	-16.767352166007434	-22.205768756681746	-7.1387964768142	-4.009706833377438	-8.53508950610705
-25.347837451757623	-22.239071223105558	-2.7721285141168015	-19.421713534106537	-7.489093283016518	-18.55401903018382	-27.157087607220394	-14.712130524712462	-11.796013543115404	-28.183018511784415	-37.85735444220696	-29.8638145642013	-20.28929381571292	-13.938766539513058
14.195633801115976	16.619579865622992	-7.891102767508213	24.93770948193084	-3.2668920057754893	-5.431922274375305	4.322644345768894	19.337604419616348	-8.411149319250631	12.795957822429893	-6.138889234730044	29.903742318609794	12.19639602680752	7.525448726828658
-18.956339592760077	-17.057464329851587	-16.292497262869286	-25.799894428684482	-24.5468142725865	-24.251652646377018	-28.890150104216545	-19.62957118264349	-24.37078406202973	-29.918976426196828	-34.868947628371444	-24.058498564209273	-25.522990767707125	-30.296442631583353
-65.80411648031621	-50.34592291541964	-51.046632922028955	-60.439543910681586	-57.72261512767689	-51.84350592001311	-70.26107121542876	-56.59955126921125	-51.83105665811012	-51.36958233620543	-76.8191254835262	-57.903363910352326	-74.88639839317948	-57.93211690992467
6.436827691978471	9.318274039042116	13.731509958405807	-4.755716664692886	-2.7902555975405874	9.129520414140654	-3.996196037219352	0.39113821655182673	-2.4226514083081585	12.08810178229935	-5.743527194415033	-1.1899960048257658	9.93221674168668	-20.87396833630033
18.983411451243935	9.699331229147884	-23.146657068041485	-7.782706467466533	22.808108718236	-12.747135399172327	-11.121079532224687	8.384036138596635	13.773571178311112	15.99432956978995	30.968878365856224	16.03516769669523	20.605435056642737	10.574871983489356
-59.85861684169508	-42.66056456638547	-37.78037945463099	-30.120447727410987	-58.495171820561346	-36.478336438539415	-63.755620916331274	-53.47329949090066	-54.6302998897551	-51.7876525502161	-63.61914538906702	-72.97419445667666	-47.02274596835699	-47.70942123394824
-44.51438251094063	-21.85881300848627	-45.338885719256474	-41.001939695528385	-45.50130135300333	-46.520011496259265	-40.174258903675664	-42.882513566697426	-38.48465901239437	-30.96011252001477	-28.152487650888784	-15.75060740397736	-21.158297515909535	-57.343573804274236
0.4762613889376566	-3.1537269307747584	-21.339153549957675	-15.126376188345313	-14.966583825527364	-18.755998748378353	-8.699287671719327	-13.313235377471747	-8.555228704118038	-19.391932032214477	-24.59289612516841	-5.244541679427011	-5.312212664728054	0.5678195215167792
22.693942639680888	9.640863058486751	12.974672244783937	27.36962252596936	36.86004246470646	11.068938717463803	22.294517749251117	3.5968881603037985	17.51472594750118	15.15249181817578	7.767729748183391	18.13927562027945	15.016950647054594	13.150269760644395
-5.0908118194537755	-7.010328165770971	9.7399918965438	0.37270038736247707	-2.3300323862863626	1.5873301571868061	7.536274932082364	1.4593224452526004	-2.43279007148013	-13.42592338962255	-20.23024865807034	-11.972930098925465	-1.1958870672902686	-0.8878431704465971
7.446032222241983	11.365441821748405	-26.53082159816608	-8.814876828175436	-24.037572123607276	-30.675423464605398	-29.458413264561234	3.314924533939748	-8.535103986343552	-9.309372400774222	-15.408199334643063	-6.012788577395682	-5.048554406893626	-7.196954574258752
11.320465939163807	10.456926460606526	10.049891866385357	-7.404537860089801	-10.62853722039709	8.395372128029422	14.560307741414375	-5.081894596964833	-4.458093738462102	23.89348603614177	17.330420139929355	15.743841800674973	7.704237843434732	-13.616023031033587
-6.108421488433224	-6.23813960848515	-31.5166678462071	-38.48348198675995	-26.39636546264181	-43.08321647536024	-55.96666924056988	-20.535865089467297	-24.961277341136043	-16.8300442641235	-11.48765891433045	4.300273886955034	-23.33252008168884	-5.915360740385875
[truncated: 2,932 more rows]
