# Supplementary material for: Nonergodicity and Simpson’s paradox in neurocognitive dynamics of cognitive control
Source: Nat Commun. 2026 Apr 27;17:3494. doi: 10.1038/s41467-026-71404-0 (PMC13121725; doi:10.1038/s41467-026-71404-0)
Supplement: Supplementary file 4 — Source Data [file 41467_2026_71404_MOESM4_ESM.zip › Source_data/SI_Fig2/rg_rt_s.csv]

AntSalience	PostSalience	lFPN	rFPN	DMN	RSC/PHG	Precuneus	Visuospatial	Language	VisualAssoc	Visual	Auditory	Sensorimotor	BasalGanglia
9.178560528568047	8.749719592196216	-11.303640473460913	-5.864658927576691	1.824705081360727	-3.482934744863133	-14.109752697405963	3.271222381456289	1.5462660454959987	0.3051369481049982	1.0676052174179915	-6.67532385278856	4.548017674977153	6.800213368998089
2.1593640643792407	8.682282337017378	-5.172514460490036	2.0804103704523973	-10.604519011522097	3.3204749392292348	5.104798564568385	3.457535879473545	-2.429405403831579	11.913370564525085	8.95221687798652	9.743564298951464	9.465811393429927	-7.433184436758495
-8.189210799817461	-3.261125432116836	-14.51079807173234	-18.569377170966895	-11.703096859055048	-0.1302136841033219	2.5525706880246637	-12.491268020295754	-1.4718226016739717	0.9115328427857339	-7.2461073604797805	-4.445182984435014	-2.595930891911938	-5.47380022092493
-1.2034774341657257	11.132454405679596	-5.469557203035051	-11.49266477130142	-7.953200859368275	2.9925481044421205	-0.14349059808174688	3.558671781561626	-9.26842479935957	-6.017534890288162	-1.1871368763683174	10.191008549232476	10.524337974144252	2.7191368430010643
0.7551717138352863	6.167786955300138	0.6278044463460172	0.09198500547994434	-9.334564642175842	11.578149473616346	7.8860557116673595	5.047553672971064	-3.0966525811528185	6.035453881784938	-6.25918336676257	2.0710502708287093	0.7214259749515255	0.2051127882031111
-4.1851521949287065	-2.9163025523763877	-8.531059230519153	-12.599631074573804	-17.37416930518599	-0.46362666504155886	-8.311990292326628	-4.1739513233748085	-13.168070070189277	-10.632399060114732	1.6766111824741505	6.878711254949923	0.8867279749801437	-7.153293282258785
-5.6939089895293575	-3.9396403613805626	-6.690232834129767	-0.231273399425098	-0.8607212322348509	11.385896817510089	7.855031614383944	0.3694524582136249	-1.016392203307739	6.595260064744811	12.020908834928003	6.928481259931475	4.536028372262973	-0.34871803177816263
8.923598853198886	1.7108599471786765	-6.960374430462308	0.9358238664362794	6.9271306485008015	-3.110980091530114	-7.184903626195448	-0.24198832196608255	-3.2352518765303135	-2.320503507734565	0.9333633982798176	11.907692034006507	2.535895402570637	5.464643095032685
-14.961836990315376	-2.629728957427599	-7.610954539698616	-17.32507448887434	-10.421938735664545	-2.067786402628678	-5.824172925306847	-1.7885020240447724	-6.621132709692672	-9.187001069231403	8.730396956274676	0.08912726365304185	0.2454609121028418	-10.10350711132933
10.79458014683526	15.91851665223754	-0.0253626553626958	-9.493257661109567	-1.3453553985838465	2.2953453605139233	-14.184255970350844	10.396030071391856	-1.3780725586589513	-6.707122159974128	2.2390273284561792	15.614383468819561	3.3611954466280776	7.694387189781447
7.486071213396784	0.9458377065381787	9.546093925022374	11.14305829116172	5.664146003607863	5.810193993789619	11.875084545135563	4.787464661125343	6.839282285605909	19.329497975669405	6.77073018535378	5.099060741615835	6.089399366936535	7.615411270457669
7.4141272748684335	6.002741998825486	-10.000375407337964	-1.77646457243905	-10.089279687413331	4.240280527590057	8.176790314219142	9.693619175193147	0.4847018613693773	3.020651330383444	11.957602920024364	6.885613182672628	9.115511726092565	3.2726581985941126
8.391368767385757	7.782400131632662	-2.173386429272577	4.062835282696031	0.7887156227807397	8.61153014478603	10.808690236905989	11.198380541647143	0.12961822720347213	9.177349111239318	19.468981851249143	0.3755097066933298	7.441325505202828	3.8818659781674842
12.434666674864935	16.3214187131608	14.816086034673084	12.355936958110632	13.36580775776368	19.16422629539383	21.7793216348777	19.696912376010946	12.964413037476621	8.152884425488404	-8.919612358662652	0.08617784501060606	10.298587178455815	19.070686663869733
3.4925198093274257	3.6044487486573735	-8.148436601232863	-4.504172091601643	-3.021112250478741	-4.944874872658919	-10.041349407373277	0.8231780183170521	2.4678954310008985	7.9507535981534945	4.915082218840221	7.179818670373325	3.066979579458963	-2.43477448728134
-7.855877045158951	1.6716029840849367	-2.316357214504038	-1.7693858600541565	-7.410852931161468	-6.247301994354761	-6.902615096641565	-2.7915229182178414	1.2071461349700034	3.6108841663833506	8.333994133244268	6.588419788390271	0.5402914489493286	-3.9492325312364933
-1.0697595263134323	1.045748928079839	-6.002269670473482	-3.3505988928352615	-4.520363212464135	2.6751847789153613	5.28086953074428	7.165072948493578	-4.68733992552828	-2.4762589971565196	6.70320523726872	1.718341391917067	17.14203500453462	-3.739055809667065
2.74462470145615	7.634412362447397	3.713633507281373	4.405101855216523	-0.8927396333553994	2.7549534149336155	2.623573503758482	1.8036160719129235	-1.4547138335489869	-4.372822931718791	-7.938494474941318	-0.6514542346402209	0.5707152591756449	2.4375381088678743
-0.7428145596263144	3.7169724188636812	9.489122891790542	2.9198362659334776	12.549664445522696	16.362890477145967	18.384222870053584	8.431210128052273	4.228478794727822	16.720719127760177	10.028527665954952	19.728996459675074	9.533925923821686	3.1791554093573193
-1.820509385165238	1.9024336256931476	-6.289232301527463	-5.1935875649972125	-8.479010477142406	0.11768070181762115	-0.5166761864831587	3.9697375017250662	-2.9478421491611804	-3.258364149537214	-4.902039391767524	-6.812250373588174	5.1295153549969665	-1.9677026377672504
8.781398166462948	3.304295764793354	-0.6230229762089754	-4.080646687167596	6.686215041899482	3.2115186966119644	-1.0645275966930356	4.660713757835039	6.890539449221662	7.006591393204265	2.9556860115482304	16.379624576887426	8.647991309290777	7.168683772080674
-1.686496411399076	0.6646721964979843	-1.0972729321153545	-6.0532578196842115	-2.1226311403164204	5.161184300690994	10.493080691860976	1.4908478212597578	-4.692208498802798	1.8679129599258446	2.2989901040194454	0.6627441782155319	2.329811307175621	-5.660281684218601
0.12088373114236417	2.349993948705116	-1.8532711458864315	7.651832086877624	5.336561948202222	7.460132989101313	13.391208026489092	-6.960188130623277	-5.7182679974677955	-1.736179512186971	-1.2673204685197998	1.3974138511267231	2.8011389244647784	-5.210144713735758
-7.236072674460258	-1.1411928273630938	-16.790615664223157	-13.974675992093914	-9.777271629318424	-6.379520753486463	-12.739832103514052	-10.62014530763687	-12.815779843216916	-12.915242322401301	4.844423959233096	-5.785145355673855	-6.573784241343193	-1.5783234393155188
2.008622759215737	12.390675476933662	-4.8748545713859555	1.8972928123558899	-10.96733826298591	2.0718349879968314	4.952333487015958	6.413788605880033	-3.087175232546971	5.7844165362650894	-0.9679032125337567	0.5930564171092412	4.02655653401585	1.7688240402374649
-8.242369255399288	2.7058053695688042	1.5982431257047922	-3.3452750437057315	-12.386271582908545	-2.073514899693061	-11.083238097962125	2.6876279772460863	-3.8754749929278036	-3.160565174602848	-17.219025172003644	-9.923716617772628	-0.6987584890366545	-10.618773764526013
-6.714546139029433	1.111314470526482	-24.525487912234627	-9.487034747090599	-19.391791107344616	-3.9153330018113044	-5.438871857304968	-5.012241470671373	-6.926986402816588	-9.098692866166617	0.963127352187205	-5.0875388551828005	-22.04788479541992	-1.1734359603612468
5.764575983312451	6.471537964342884	10.205065918430384	6.194264619722747	2.3277549422873625	12.220661732492356	9.808654471100603	9.920223766156544	7.319068800347897	8.130550107889967	7.908133928026577	-4.01281330807636	-1.5850728292337055	0.23861123111583651
4.180641410379018	6.136964253514112	0.09336340222278403	-1.9206588219705043	1.3935637671309626	7.235294430275634	4.659647626570371	3.588541053932368	4.903525321576372	2.6207363936791306	5.942688674901689	-3.1266466548151417	6.112706124416256	4.761834784332006
7.492391162393072	7.989874286834439	6.164232626388533	5.247449868142062	0.6737823036594329	5.571688606709216	4.4168438813454864	10.452818734334317	-0.9047063644684556	5.835789687882992	1.6526198025417989	8.051400194368133	7.1948128027350045	8.372906582562813
10.180112046505867	9.5406355478092	3.45414361867366	2.6410338608021604	7.966456529665747	15.991256963759385	14.069069067800145	14.215153283638644	6.282967819050036	7.841233384173564	4.4411026868782075	13.702780869597435	6.446156210614545	6.318038022539101
5.035134375724093	-3.376951310404394	-0.2578695399976081	-0.02924002699616289	4.172726167845577	1.3719725161361769	6.446805788837179	-0.6932640916271077	0.27334803390506335	9.282528074145098	-0.4357114180170209	1.4365391875639053	6.920242128952972	4.132496668728549
12.68164230483585	13.407885783237942	-8.384163501988803	-7.149972140674652	3.459871179811111	2.680274408260817	-5.200180327985166	0.691200879146244	0.6832183282703681	-8.072833141747815	6.3557614473793755	9.49856048878089	7.314871997865355	9.57683587082465
0.4081769206135791	-5.863006219406629	-0.4994674627630395	-0.8686774322044504	5.3854129816253495	5.312942108848669	-5.140547113372599	4.559533083801222	-5.561412284494441	-3.279742168590693	-4.594378016115191	0.5300016579274397	-3.7745852095252124	-0.2802804264166679
4.553896068796029	4.391070846687928	5.87786483337366	6.972795217829207	-4.156913370464393	7.822176083544703	4.141908779864008	5.605254574393445	0.9294415375639683	3.469949904368404	4.825324136371856	3.0546757150784822	2.5179958996002587	3.89221059152011
-2.9476849146139545	-5.232562592159958	-12.786767463227672	-12.005485736691512	-10.095635379562875	-21.37134931428074	-18.1391275824078	-11.582943028527911	-10.561092135842932	-11.00144307015528	-3.263842760039676	-6.036854898420516	-14.967886619055243	-6.096322981935789
4.345745812414899	4.67031176904222	-4.827834612900994	3.5469345209657757	-8.810294194876407	-0.6319955660082395	2.029067868093682	-3.7913067346375975	-3.6729521419123436	-4.405043692088369	-8.586724646037446	1.4188676854386497	2.2449548758548397	-0.48463701142559995
9.853399409657756	11.8643426461644	-2.3878296413750517	6.593398257230213	-7.417934551572412	4.506837313481041	10.267070912173876	15.255454946234922	-1.5887689628038688	2.2954535744630764	-2.701769193308311	-5.680585934087604	10.13618159660244	8.157649897920757
9.146975096231643	10.27780250559877	7.683537984167201	8.079412021423135	9.06235908126667	26.387796463278143	11.685352578823835	10.82368000162437	2.8131841374382858	4.3317603328865015	-6.771018575973446	18.075201614279244	22.70579910104614	10.808441950533942
1.18095903073218	5.761051269355373	-1.504475609483735	5.964074687958598	-4.738566756452931	3.9039907793776	-1.2026328710728986	3.333481060167266	-4.609480013606879	1.2750796763409773	-2.3008486989042347	-2.5838974387231617	6.321201635911375	1.0266535983397953
3.7940700664597	2.832769364848173	-0.745329646166199	-1.4073310644949488	3.1098385678249714	0.5910326146265458	-5.592428213280533	1.3988129215822551	-0.5135307875990794	0.4568936046873241	-4.178490619894865	2.4953830026318102	-1.0542672400489184	4.516836094692655
-10.4599542809075	6.930457091421099	-18.64771521840407	-17.232244085997742	-12.22163356930652	1.4002165309651833	-22.37095554959355	2.2484062726679284	-10.9237808181781	-5.508651498627423	-4.367407939234906	2.835929246966594	5.58930379986783	-3.991801500411053
8.156860239867788	18.901453597281026	1.4756985694078366	-2.5098960431845363	0.01753232737642027	4.959987180147128	2.384182449034657	9.25957861841648	-0.859320486160443	0.8530316941000766	19.457508572560588	8.375360524951548	2.1418622947312533	-0.6203164074987767
-8.333468332325255	-3.408925290816385	-9.457426926525958	-20.474509169077297	-16.17177054077008	-10.691775946375964	-16.47439806235934	-9.76267797452637	-6.693390647874572	-3.735244042623203	-11.790476036152688	-9.417452725310403	-7.37150490188639	-9.506280759003454
-18.819453583302344	-11.576786921495183	-16.896365717311237	-21.65456510561164	-21.952230705287395	-12.332634607445055	-9.808928127323673	-20.26194656823246	-20.79314073491844	-17.16648150644253	-23.268170109013017	-26.390710248794843	-12.579118808744942	-19.181179152682752
7.791325557586573	14.746801053944582	-12.980645248766235	-6.421658896936607	-6.689412453544753	-1.626411836458843	-5.917157718964746	5.817729636634476	5.931388554268493	12.974735417797907	5.536962758360479	13.634330142311248	-9.187612615588389	10.102938941901677
-4.609000918450946	-0.7434389749276838	-12.60397940247638	-8.53087074227545	-13.22672437457057	3.094413594830649	1.4341892123986144	2.930737303880816	-11.92871658491996	0.06855445799891985	-8.59196080243863	-4.96394548033191	-0.4416785134275361	-7.4249129785332055
2.0980105094387276	1.6373321290233653	5.091900245515651	3.2720089598825486	-3.9234435462367245	-0.38848784248012785	-0.499787009844286	1.50655300608591	-11.681936908502093	-11.214481954102602	-9.71306035378068	-15.429815009396226	-9.779162061041522	3.1098210698228965
6.820207007280503	7.335243186695682	-2.9056145554677864	-9.260515942585085	8.316241770232374	5.120274791170242	0.4210039100701774	8.953507642553326	1.3871084398915874	6.688947721201114	16.814978648758956	6.63777394983779	5.2591774399955815	7.463281091826173
-1.2908767658079185	-0.4875845243500886	-8.95206585535887	-5.776408531066675	-7.270224251219116	-5.335353996110678	-15.376156371637006	-1.4339228817418133	-1.9425777365096488	6.460831858747478	-2.5382318700999384	2.145888628200109	-3.959760990504042	4.068236209976897
-0.878428096288022	-1.6983641513132217	-6.5277943574735255	-3.643010668765291	-4.0183196902221825	-0.6221991508895047	-2.4782932864266596	0.009297077399221702	-1.6760603531936775	0.6460159513802058	-1.3783743718339838	5.665272808533013	3.298842959784755	-2.3212856861077866
9.249973229714467	7.252618162421253	9.074275731260828	0.8162267897131157	8.071945184571588	7.557993694147644	13.138124574084657	6.697939569190107	10.148436957245393	23.054868212206234	18.492065811408374	11.809072416964808	11.089095479343383	2.697390106481392
-4.376451488914933	1.95416861343937	-1.0577127094879017	-4.983386484397009	-4.827105705502276	2.579175677640162	3.3254323431141786	-0.25770684911764413	3.927906318904471	-6.946890958780791	6.605007511887931	7.738643862555647	-1.4116198098181194	2.5151156729073687
-0.4611933182018859	-2.797776435421357	2.8301098357217738	-0.5312397477694811	0.112925347372817	5.156021950520065	5.471870405087967	-1.5355277874794964	-1.3622777293614938	-6.931662243381578	-4.360837553978426	-6.392421519102678	-0.8960567700551497	6.455120523620329
-2.020618927453968	-0.925316273764376	-11.174882008892553	-7.74631169773367	-10.982466745516822	-8.070151732345458	-7.838482253995064	-2.2595896596716067	-3.136520171106786	-3.608614334007903	-5.580592639427231	5.006133565453484	-1.2903661982763766	4.792247416226402
3.2896959554623275	13.842561544629529	4.132983070334766	4.799170817686759	-0.8199862375533781	7.965420819556711	9.640275418674568	12.515156301619921	0.024272558845984324	7.602787429760665	-8.629930992016922	1.0918279007498353	16.320789696166656	-4.956868732818679
19.77396027086326	18.507593206759132	0.146162127468882	1.5708094426515082	8.744158112730368	-0.22009424836415012	-0.43929148130429696	6.574198121537673	-2.147935610208155	5.390871967713445	5.03483338278478	23.785128048719937	14.091670633494035	10.714353318072831
21.74847089684698	23.067653391681684	11.406786756241637	17.405880330207466	8.516226997686065	9.38053558992485	11.75551957097134	14.983300903554788	17.181283615142206	2.138565879404856	13.672446483114394	36.456752418008634	15.531940983993046	15.700752642703295
9.025799419401912	2.009497184852528	-18.450086767517906	-5.9838699920185325	-5.142510020327019	-2.273641546401613	-15.014680055080161	5.432642766277688	-10.679850490752717	-1.919487894009844	8.089541917290424	9.42994698485537	2.8360423384659046	2.0625287478820145
2.684185771922977	5.454041764016608	-9.24666237931807	6.140758007801134	-3.085456460548324	2.9721223657375155	10.771925872709934	5.621072164932984	0.7690238053466681	15.237330905038	20.741987769201145	9.020037100749771	18.810842050531786	6.215538564246394
-14.316852253346122	1.1881594036552074	-37.053026300161754	-11.552092725495664	-4.177235082751373	3.574710499028958	-18.485336570755162	-16.261253806275803	-10.966945560373853	-5.714799105108678	-10.843575964670984	-5.1942623612819325	-14.286985806633615	-9.864692048370129
-12.874070150580323	-17.909233679812335	-18.475759668143557	-24.550368248029514	-10.998855593034312	-10.002722417277095	-14.055596604012974	-19.676554907601258	-12.226203450865432	-9.371094096690355	-3.689050144438842	-14.637270092123922	-9.97417001664051	-13.684862618881885
-11.98699331094684	-14.369262983464127	-9.27176535818244	-16.40785171687682	-13.088958700454649	-9.566617317558055	-19.78379619718902	-13.856456384052837	-13.674414943490612	-6.073841589228771	-10.83782982464443	-16.1832307418006	-14.499000240554336	-11.299300237934359
16.416769181153484	9.799748879390101	4.170623614479552	9.015359287516969	0.16740740728207743	12.23919894954907	9.719193984229596	10.939971753972817	6.060157076141727	10.451680088298529	13.79190816592394	2.926829883738784	7.408005156966506	6.293277925461989
12.909863161537409	9.610948170509714	3.9510970802627847	6.298524117127936	0.3747994406811006	-0.5871951796877478	3.8268789847760782	7.743133840187921	4.27197715029682	3.621964436041429	1.1929464894888018	6.636094015856121	5.490490447823725	12.318649848828182
11.317672562798823	7.971336661290074	-0.3874240221339246	1.2002558422273706	-4.503069184039699	-1.4853210803454653	-8.831424558101787	8.068905597461814	9.000120857454403	7.67034386808739	3.72603776933213	13.447677322161569	8.924279027360361	6.137265304962521
-2.6352588589733403	4.0431988769064535	0.38991797950415746	0.8427511027097135	1.6010683914325787	-1.0155083861681637	-3.3754444650065207	2.658213877605836	-1.8781461757653675	6.571862689559478	-0.6823665842884601	-2.4720469912252967	0.620729177621996	4.288374370979734
5.9356869918818855	14.19356842069946	-8.290514064411607	-2.8722005450161694	-8.884262973824635	4.562649632520562	1.7961069160535754	4.57561139031274	-5.728449212406935	1.9489462001312694	8.986210994592964	8.033026763471351	4.126972435467779	2.570265288430692
8.679848358568025	9.536040292428938	11.891674642460528	-0.4588163537302469	12.402766324522835	12.837219427884499	10.501330129384552	10.48577764301625	3.913772505598923	4.557313199440148	5.455092771188866	12.835125627867376	7.361405805740156	10.401134560171338
12.340204044707914	6.78217094203288	7.353231855173457	6.710818826239557	3.993557901718963	10.937013799067431	1.8461946378509553	6.7757992310155215	9.610130646661379	0.042814788712199583	6.00427939198461	0.9030797791733038	2.0701818459243433	9.153772495800867
6.2194199913165855	5.208892023406704	0.6951710153596435	3.9259618534003353	-9.95966577475171	3.8637911242496816	9.466883956986294	2.649515342039672	-4.435269012996554	0.9301454874329327	-4.327604772207857	-4.981663574616107	-5.291548035660011	1.9443432562493754
20.850971139182764	13.107168919662966	12.79948545270212	5.177765145511984	18.026845070720725	28.338324435275812	27.07583443275162	22.396115603120503	26.463936799058498	27.211187146655146	36.33295006224414	33.68059051780644	25.408677626641442	9.134181778624242
-3.463265635156367	0.9003327858397644	-8.823889882882334	-5.880896347647376	-9.71007867092712	-3.4080615441606885	-15.174796218698926	1.7491412775764208	-5.3874326658692695	4.49163878029411	-3.3652776227942844	-7.685705649037182	-0.7741943184901252	-1.9155617033974572
5.863955046933337	3.975740166821253	-9.760419416371688	-4.456764374691174	7.381260620100303	7.19841410815469	1.931232392330221	2.4140279348079705	0.2621210583667689	-5.243561650396094	9.332993009460656	0.8825610310749507	6.518136262843084	-1.032407196820436
6.151792616812867	-1.3960899955504997	4.476044748939985	5.641774589556246	1.227792802628001	4.522316204028532	3.1638378880186013	2.458250241590261	3.1786230999296023	-1.1273939967202296	1.7987024466139634	12.222416024165215	2.679718404991699	-4.329330058585031
3.248244250769471	6.632496768801161	-11.671313188241646	-11.330228843487303	-4.749687676964048	-2.734627450570093	-1.8218114405487476	-0.7035420597321372	-8.563064569651333	-3.338956629875273	-3.4918983726614443	-0.26104609351061786	6.937051633120116	-4.499528195059159
-3.973522797043808	12.109994856691785	3.3597221336676375	5.098421632573086	7.034830934348267	6.3861340648280835	6.4689171275031025	2.213932822626095	6.513574800180718	-2.0303855944185365	11.299856163145845	-0.792644974203325	-11.206131043891892	8.818418701924614
3.379992320003438	4.478472515318579	-6.157238758238724	-4.652066856203834	-4.836932952286139	-2.242874617044124	-3.0096130934718075	2.1323251250523088	-3.656494971183126	0.45935087378029243	-5.079620032799799	11.545435909299567	5.088142630872866	-2.2405508654598667
10.142384869367291	5.101051995814877	-3.512862360487879	8.795034837966352	7.001206047933987	6.335153683030837	10.392531889260571	1.124813631367357	1.1203109524988784	-2.159685277204534	4.478747269215094	4.052439161229101	3.8413994678631487	1.0243452500632928
-7.0663525719033435	-0.21217873464904072	-3.7738388617185135	-7.2005850883676334	-1.3855017233624551	0.0059181482493158325	2.0298761662569578	-6.451221137286044	1.5615458499446653	-12.162570418476307	0.6749325576013131	-1.375472461675318	-5.004080622262271	-4.701563984008255
-13.332051250380296	-8.742939904255818	-17.81566702162364	-22.00784324852759	-22.05802645785495	-17.34821027495645	-16.351810687391552	-23.649790365011718	-20.713631271879485	-19.78681368647007	-10.711572867768393	-3.732717038160993	-10.294357501815801	-16.005303148072173
-10.674394668596975	0.8876953505485998	-9.854348953461994	-15.321422883397931	-14.792074784735108	-0.6381795868149563	-7.994184680722007	-6.101038271730102	-15.28033171605371	-11.15849812417739	-15.819012948833123	-8.872457308559731	-3.3103202745446523	-8.062453400330615
-12.640272548355044	-5.599247013942171	-11.861023811159749	-5.439374889229061	-13.564856475941962	-2.282763508424438	-9.933067646866792	-6.57682222157102	-8.50313759159676	-1.561099540263719	-2.7106845633239094	-2.734611007738735	4.155030753515352	-5.96373658674804
-42.11736594036456	-14.88047718911712	-20.529920056856703	-30.75396877346167	-36.83121104076648	-13.478462749759375	-25.25779966313604	-20.694450963848272	-30.069677733115462	-17.94183660929613	-18.106586952685273	-27.767914689811658	-20.500015168223097	-42.078155632444044
21.492126835876057	18.03950902670346	19.908235768656017	9.18506094229773	6.997898915209449	18.845583905497087	4.989949808797963	17.7501941766042	3.8660886323938306	9.480752047902532	10.616154965935394	22.42226167541173	12.527016753095952	13.627400761511613
11.868293801030484	10.3387971701308	-12.918981310727377	-5.716846807591988	-12.057781731510698	-6.837669691966732	-11.05795441673432	4.550230317507319	-5.568499441072304	1.8272147492535438	-0.15530092498430673	7.9544590235608	5.356162168125191	5.931023874793446
-9.113111600003588	2.5867213286602397	-8.924748480106166	-17.06374321270566	0.9957569111381194	0.22949975136528145	-8.233362237070516	-4.948720324544701	-3.2914408171883363	-2.6381221099248577	4.140410457859211	-3.2576267525081968	0.2592347485413234	-1.752188528806611
-1.9683833558060038	4.045059829265706	-7.503011384433669	-7.569154359438016	-6.348751309222576	-3.88590983679023	-3.5302585507288105	0.043896989457131885	-6.307686161809803	-0.29381956168801565	5.692045741519915	-1.3521889477321924	2.512002604792133	-2.644107489984246
-11.841016032277997	-1.053180006523373	-8.271078374487782	-8.577251366745292	-4.779372925763413	-3.6070176273064116	-13.316625003420711	-6.242402706137575	-1.9577050354532397	-8.089436063879589	-4.163213921518198	-5.92266562514373	-2.1970214314876744	-5.713641134969984
10.690636125869394	4.532523477307437	13.09284753638556	7.586916555272422	11.12872330390813	9.582179698497935	6.441854673061276	8.560084172927485	5.912674782393174	9.875206997035669	7.623601937490236	14.469921485776055	9.679816470046172	7.257064739137153
1.9510994222795712	0.8882701878576795	-6.152910251746608	-0.02002359871537397	2.9623298679950034	0.7194244557123797	-0.1543566126399213	0.8903750533847322	-5.751695562315091	0.3148282693239365	3.3196808577409103	1.5726950992762083	1.5885563778718153	6.258219914663032
-0.8061073681325143	4.107293572519573	-3.771444999805799	-1.1899186289145451	-4.495263169129184	-0.6277171053073047	-0.64523160269776	1.0555939931508966	-2.0161069356922057	13.444745789346422	7.8725297240697385	5.855964215235934	-2.1851748222958136	-6.1403898624500455
-9.009441567739833	-2.605009639066027	-8.930181596183777	-22.03040568434346	5.088241983118838	2.011140900363873	-9.47075051105441	-0.7451363851947121	-3.7937162315950066	-5.66249637793769	3.9237755218197896	3.9652961676683502	-3.1759684851697387	5.405533319901564
-3.682940207873925	7.405030227554336	-6.909554223639098	0.5507645690197421	-16.179156224093052	-3.8004334121640317	-8.27832802965614	3.105748669379567	-4.706798381442091	3.391327366452407	-7.469117745069788	-8.546003426673119	-3.2456796379358672	-3.9858774037457567
2.1201292523721023	8.295223593185183	-9.214543987446328	-11.160419764099489	-15.957781088078562	-12.553506884210352	-17.14887884958477	6.881514260618631	-5.647882300125562	-0.370066311124973	3.009963197031293	4.285124179937168	-5.548682780276815	2.207442082699055
-4.731898677089481	-4.114766449027109	-19.94188356684376	-18.603688039242794	-20.27026956897469	-3.848353024881621	-15.107578777604283	-6.420396353358992	-15.807732595117622	-11.01650445160185	-6.299751698089901	-8.290385571117001	-12.47312285144231	-4.675543294412277
-3.1125381193172275	3.6815638419929617	1.4313151844012175	0.5626957505769182	-7.269446043534043	9.660103288637588	4.807902471798078	-1.5659832677242165	-3.9082083829908525	4.943869607158828	1.9433836145008967	2.856567260687191	-2.2752969699953223	-4.561041201504639
5.010002474403772	17.245818210370036	-10.708143443022186	-7.484421268225221	-16.534581649971063	2.9738914027379555	-3.0299511349992283	3.5986903993960935	-3.631837278322667	-3.2129266265607663	-1.7606647066426782	9.056165068945068	5.895719529427348	-2.2831021797538487
-1.4748466022285545	4.085229548115606	-6.284344481955325	-6.8707756511910105	-9.888328370395403	-2.292063658133714	-12.976961873088916	0.993679819579608	-4.19384820864077	-2.24627931829948	-14.156975303258566	-1.0141523375410222	-5.11465429536225	-4.590671067294854
5.7472981673288155	9.15499159717618	1.4858853778095504	0.7358800169092401	-2.5408183598359475	1.6754173615082237	1.4714570409774612	8.075504370812446	0.23587791995225796	2.0930461068118156	-2.90220465028121	8.562538375029227	-2.7002702640895513	5.579707903532894
4.67467298984099	5.483644609561511	2.7251568934138244	6.888601310133872	-4.205013853113278	16.73365791326767	21.406733883455757	14.485529480879535	-2.662434529953238	26.593653709324823	20.896749708630633	15.179754597161137	19.421583643210127	7.008110446276123
6.304101180651493	4.017354504381826	5.864722952716949	-2.0349996573844207	1.7351508810250735	4.495893467338043	4.877632628335957	1.3228828547694764	-1.2067080560253571	-1.5807154569580564	2.399822273036192	10.041279210177196	-0.7822324856064697	3.5347782984602847
-20.479672068490547	-16.13652059157404	-30.622367619102054	-25.8996777735131	-21.551417234451637	-21.028124360721016	-29.108662200960463	-19.317164443992407	-18.293166441330555	-11.995213656341674	-19.790760243346597	-24.37200879237792	-22.51025694989803	-28.322626460520883
8.743247846595667	11.830834952699682	-7.0679243726497525	-7.450035604929464	-8.26796483457514	2.3182611355263525	0.6137531538763332	4.898221664750095	1.7331738931734966	18.93040747507355	31.980121770454154	20.677519859474927	10.191333883034385	12.473154898099413
5.419004293629525	6.221959365672681	-0.5050083081612173	3.55786173197774	-4.911185444317986	12.042200275057363	8.883936418756004	9.461692072258097	0.6793335561727382	5.540062133595564	13.157168900865644	4.057828145622755	4.405700221712269	0.7792407384016593
0.68216829478816	-0.9564075951739996	-8.139348904043267	-9.351890190842871	4.841521847218771	-1.6013711944321711	-8.76912040278118	-2.908618708439264	-4.379483944536472	-4.164251965317613	-1.2895350000249397	-6.441124295924886	3.8019360972188285	2.064077000315282
7.1882313664448585	1.632785417876296	-0.9418726463454575	-2.880817179897443	-6.46153374721789	7.118230703674931	-1.5665136546494673	3.7479874283539694	-2.0171918675865195	0.3126406525117958	4.493997375352083	1.2905857961615843	1.4655204950382517	1.3336799918984992
-0.08683956497069859	-1.5402106391866277	-16.09959153020647	-14.72119914919756	-26.626997475439868	-14.738960231564302	-18.30020197737621	-2.2873573249602766	-11.673163041926417	-18.38948784501253	-11.988997287866908	-4.480799006793131	-2.2676774730513602	-0.1287995803210624
-0.8881962760389012	-2.1103382020025006	-0.7852263920113188	-4.94065093664794	6.409512705599131	2.0257275436189754	-1.2960953120458631	-3.029770648924742	-0.40845539525248853	3.9396398095875798	1.3025641314833651	-2.415211130287199	-0.4769565721350593	-2.370733554098462
-6.574467314157437	-2.2131006212945374	-17.562645509730775	-13.194596572752243	-12.462765497194143	-7.428491649275307	-8.475021168929642	-4.145290946241009	-10.654706666055697	3.46385303085697	4.537660668467723	-6.578543097376457	-7.383806121696403	-5.832669971771722
-8.726648672973262	-2.256317956389915	-11.123551719748711	-8.872534369320404	-18.956531328586404	-9.807194707588062	-14.149341866546088	-5.335858492334205	-6.576974559871311	-7.254876257047802	2.8356432023613474	-6.9091874189913485	-2.379874046089207	-8.400597223030127
-25.49482561958876	-13.949466761962364	-35.24684206494977	-24.14086681444234	-8.379250690125255	-21.614987022180035	-18.816043553350678	-19.42333338596762	-22.320218439309507	-27.158450751670802	-18.052331341913575	-18.81760006604667	-13.467742240890367	-14.509190746219431
9.726975722446776	21.29626531252393	7.7775733483969365	11.887685816891281	-0.9182278097184671	11.407755481589142	12.600078763716828	14.381614417886574	8.927574801489676	8.720496660656886	12.209978552119319	16.675462841702895	15.446736072884077	5.519010140977721
-3.3874537664478424	7.481513136426935	-16.59434828660061	-14.286602078728288	-30.81330794685432	-16.012466187376212	-25.67376947013162	-1.9641768668399864	-9.933439445098964	4.9136420895844335	-13.125064405014946	-4.91125077843554	-1.594124772003374	-8.007542283663977
5.895857093710367	4.005820557162612	6.543021774502663	6.716494147057521	14.300253058724172	12.86771908781616	9.903129567426303	5.638250618754947	6.266759651381908	3.80847751296174	-1.4149792211900407	13.19935043529032	12.276403021938227	11.186358082953191
23.84174693252586	16.994646110765412	-6.39436082901995	6.030152596503287	-3.727857596476431	8.552781070099801	13.986108378297152	9.627500386882655	-0.35561654569435946	7.467693923357205	8.142155087713046	16.939582072912795	13.809147678503864	9.868102543910913
1.2268282099270755	4.260545152988812	9.775245074412894	13.007790130311161	15.443175050346833	16.846423097035096	22.045569580330092	7.384250426911419	0.6731460138909383	5.633864953245196	12.979787770958383	12.709205016648916	5.5479170704587215	1.2370244097466458
-9.609957538616579	-7.570809878591131	-13.501066704154725	-6.331256889152685	-13.830100173225983	8.248427291702667	8.383419240575542	-9.114984610359437	-12.686421615350707	-13.642158136513585	-11.491742249038365	-12.457059710007115	2.0933925191175558	-18.031598139077175
2.147809496319086	0.47121848676712863	0.6571422385150935	2.7423275360513037	-0.05947853594525841	1.0661305897608844	-7.1106415168342245	-0.42270625482980706	-3.3705902194176938	-2.734690246675082	-6.0965712834990855	-3.980493882399614	1.8016315661866795	-1.779118975302432
-6.7093376695476605	1.6666405212050277	0.08314446554186923	1.5047159780055563	-0.6409723579855642	-4.031452272034266	-0.8946728251990671	-0.3063089443624887	3.7681655199193576	2.22185176812207	1.39542487179508	7.073276096898565	1.4260065777595547	-0.6948142804327225
1.487438438612059	12.078961608768914	-11.794977333734918	-4.291824686143735	-4.072538806266377	1.9372180241909636	-1.6502914138783193	2.6778839908337346	-1.9318049163143043	5.024669968276198	-0.9761804753846371	6.478802512342152	6.690054022817243	-2.9379479690489574
-9.242976790406574	-7.140059463845672	-7.528041375469708	-7.108279473894043	-10.16699706162323	-7.249858113210555	-2.4941445920985226	-8.21094762033578	-4.746583021378332	0.9617877256336639	-5.727105808990077	-7.468605714539853	-6.850100345453976	-3.5686417176593785
4.710060153607672	3.0122848694085107	-8.462056494246287	-5.598293739646936	-10.08886202634593	5.568117425931306	10.10193510415596	0.2509661473489111	-6.838788435499852	6.921096010370645	22.215314716225127	21.279542008323833	5.268225886614782	0.4493300831972933
-2.321969981412806	0.21822317991609824	-8.315842866843775	0.44636429465681393	4.777602278230365	1.3514258167271158	-6.8866531784462275	0.23848223891987164	5.925466375253572	-3.696895008671242	0.5809439548321631	2.3636122050069774	1.9779797843095206	7.77729733303724
7.311339943085137	5.06473233265234	-8.998608185015433	-4.50644024820614	-4.881479559077914	-2.080946416235577	-5.567402469139744	-4.811334840718667	-0.786288154941923	4.939869559030752	13.419723510721443	12.765881512327452	5.321663942432927	1.1145262417379433
13.262674626229519	4.079039435039748	-0.9114150499283695	2.5634531505452234	9.673903944974212	8.007179372663463	9.174698972413486	9.03894080152785	7.896612538268525	5.641497772339706	11.091592255391358	6.896765058815241	9.039225509837683	5.677064267393674
7.121368278255102	-0.11543222003956634	-3.6330229261684583	1.4132157493563438	-0.5794294075202879	9.226937712607466	8.668846804543156	0.6479583275992595	0.09892056834051145	7.168760617285937	5.269922915646795	7.547896248815837	13.270394045798236	-1.5861615912353488
-1.2856867153527285	12.425535567061974	-19.16216619730122	-10.620361330094	-16.71610931703252	-12.846343161322512	-9.850642070523275	-0.736161963935281	-6.582978461553262	-2.753217348353088	3.6908136497201585	10.81514585173399	5.708456131410223	0.26160019938322976
4.16178450086739	1.4060106482441586	-7.070464921007248	-6.670878981875019	-7.683302844858682	-3.017560601266481	-4.981418482624448	2.486540590517512	-3.035875309091188	5.660729295090096	-8.65332175314359	-6.07562643526838	-2.9203023732606885	-0.09492894855256409
-15.587075137804286	-7.495486934438326	-20.817912367988296	-17.307023006388633	-8.806608144218307	-5.499461406011236	-10.838777800941656	-14.657362376065521	-13.86978647084247	-5.252678166849165	-5.939695517486468	-6.4873902404169685	0.401925780546043	-2.3536107603069847
-12.572673695569744	-7.25440697169453	-12.356011545249434	-16.592520328854867	-6.252004330213492	3.0625456485679647	-1.9950787742968101	-8.265499028711222	-11.075400233262394	1.6250489943018667	3.6439329255177184	-3.988678999106011	-4.421308435648737	-12.333441842744474
8.039972471798588	11.83687033961199	2.2975786359513317	3.959199639984333	4.294172092127766	12.994660773082416	16.720834597931656	10.982461476384714	6.830324507444015	13.428051664637938	26.873957470089863	13.763716919223286	15.611895644415847	10.366716064989651
7.867180692120309	6.4167311293652345	0.4155900362383174	-3.2039244605307244	-5.5893883653222645	2.1807314419545136	-6.27909794568243	5.150841624858684	1.5696405607836714	-5.161060338252774	-5.8142897312503825	2.154644661493717	-3.383686489372541	3.5318407285530253
0.3816956705648371	-4.213175277227323	-33.92289114515882	-4.263103496010696	-16.62000326621095	-12.208544282333134	-29.907070666507877	-4.81359925322069	-8.361040523048054	-7.848684367752909	-4.839505511738297	-2.1914833298384377	-10.332958957535237	-0.5398054370838005
0.26828767020260746	0.9054989088010094	-2.0595562861668983	-4.399971301791582	-2.851619440372307	-4.141279212642047	-6.933407222586307	-3.583649864434984	-5.016075236728609	-15.215881354564262	-1.6931476375090575	-1.3460730462925186	-6.132133726424909	-0.47416274875347064
0.5336285629100959	0.1663266133719633	-4.581469042794038	-6.640475783505996	1.256171368516955	16.650478371840794	11.654628400636414	4.02448540056035	-2.4542979709183395	12.357853730293385	5.5570412275830465	7.6224626069927774	7.945887901497994	-1.5142560481257847
3.492151048910876	-4.162755988190238	-11.28764703173252	-4.109780096783038	-5.603209334290648	6.3417805308944715	11.672343636341287	2.0292890160495576	-6.895831468389798	5.630595309436329	8.536449123673071	-0.10163538066024343	8.482073914349417	-0.5983182921839895
11.617862505328018	12.711540705308906	15.24903668104278	-3.2256031335890705	-3.2769990635724278	24.80236549092521	29.843131381559044	17.44379402873073	6.9436801024283925	17.73135060689294	18.796848064468833	13.36655968266362	14.897991650791235	1.4007602532510346
12.812734959393348	8.776957073880437	1.8013224929564824	0.4381538913271548	-6.182388390413168	1.3882012779214516	-2.7669584898017656	6.3089030435029745	4.801958077965273	13.38543139401348	17.165880679402417	7.012859241185113	7.488453031497288	1.7548912256084355
-2.1062192728363676	8.927937750554987	-9.69000526312702	-5.255850073469249	-7.800910036168798	2.665319060146647	-5.674650379314672	4.197404402922917	-13.442922574791039	-4.448398520730298	2.8373214524572687	3.018081040879723	-3.5046798736910127	4.348890789846469
-10.452791399866193	-6.839752146221627	-15.737999872065155	-14.321570828570438	-7.908857840026366	-9.353637673062815	-10.321102830200326	-12.24134979587539	-11.8497313868728	-19.035663672229504	-8.667116431811467	-6.335257133292875	-13.300931760729497	-4.1741147629438595
10.013339106500698	13.529300630597035	3.3202013845385405	0.38098993891056865	4.091727309525434	10.52445658943937	8.300182216040898	14.173032786923496	5.343893552680541	3.057583108641842	7.351256301909102	8.682863206897192	14.463611857460796	8.707410453894026
13.50038897163562	13.590387526475538	-0.20635936636832786	-0.7920516156386198	0.841511214709386	4.66923964820573	4.220855283187069	6.7074808993311485	1.9919391696511106	8.19046921726336	14.009201447062726	7.530728395796222	7.9642290972912715	3.574692946226431
12.108254851048166	11.214219735146573	10.756173799454743	6.421909109969205	10.767514942243755	7.905381645764463	-9.160149852576417	8.71727371166199	13.716456436299282	2.984432025411683	7.772950146531614	5.350280937549963	0.3202607818329018	2.784227413840462
8.846196304638774	1.0077879585169696	-4.55609240569228	6.635961135025964	-1.8823597522976083	-6.694861618856834	0.398294122992926	3.992945879296061	-2.1477619735942053	11.271312648746639	-6.281005010504578	0.8134359503096495	-2.4593623641016062	3.592337082435574
13.637429447562898	2.859114475350836	13.270228948315168	12.248115308310988	12.017448005678986	13.339293896725337	13.29500321801953	6.98469501501248	12.252637231587457	20.82575545704193	13.907456945778074	6.2804730335502565	11.958937238079658	5.084102871064382
5.973985777572636	4.327897924896205	2.033487160130753	4.866081852544823	-0.5303392025243747	5.031950668983606	-2.987662983090776	3.2162055158939578	-0.8722299806630499	5.5565068563696665	-11.682120249027614	-2.4413157690289875	1.320023822189699	-4.592557830549597
7.191847051340821	3.00223947360603	-2.992479488703559	4.542851474083082	-2.018191256265119	-1.839537026205454	-3.076006003354377	-0.1885897373493485	2.7270244912560013	2.8864163162320136	-2.5202366780205514	-6.119879723045556	-1.4883245242446623	1.472087815806619
-7.276083356646506	0.636785702322672	-15.879415227809135	-16.80558909266795	-11.516297136475897	-11.403675107460609	-20.367939212760565	-5.95620152790726	-11.7691920054577	-9.06820408981525	-13.14983718780858	3.267448280673206	1.6799981249834457	-3.2956613859065493
-8.464579458343229	-3.128455506458788	-3.7191142208364227	-15.301900421487712	4.658975310721358	-3.4019657201460616	-13.97569798310213	-3.3092206515204086	4.679054250786358	-9.458255933577883	-3.3552141224839684	-13.255095440670278	-7.665395639384636	-5.040588061052737
-1.8199574069873408	-0.1307610208030639	1.2567889050583896	-3.9745228819109273	-8.319660325098411	-1.9282395166182642	-2.111044562782549	3.747826961306064	-1.3328152144465846	-0.44801485953068737	-1.0039097068877418	-3.15626177391753	-9.078469214864326	-6.508529406461912
-13.634126946950458	-6.045978034924171	-13.496698137818994	-11.116468430854272	-16.463057285469656	-5.806907407898191	-12.800482020706632	-13.0642895977174	-9.862277133894127	-3.6603296515765527	-5.071739112093552	-14.057672774816572	-15.925195729315048	-18.326808741746166
0.13407699706837778	-1.270571470970496	4.412357262358617	0.34911514451786874	-1.3083507000993673	-5.00323326294538	-2.8105631559772193	-0.927471496503171	0.22157778131957537	3.490770290881028	-0.19283277308538535	1.9802112625193777	-0.9663956061038523	0.6120084069988878
8.52137095567361	0.5071577809848181	-2.8072463304489	-3.7578364748628177	8.618353619355714	6.485330433702173	5.02950035718379	3.8830878288920383	4.513224767719414	5.535882816433231	5.290937172999091	6.61434818454729	6.947930024000514	3.5951538185584107
-5.3156434842666735	1.74758103626987	6.962039047587856	-4.503588903586818	-2.1388492683280753	6.300407123326984	0.8803428635525744	-0.3779269154889801	-4.7726760747018036	-3.850209137081571	-11.54251572326926	-2.5747727329553127	6.007679226373096	1.9954345519950432
10.75079283081025	15.776199997441172	9.041895398100268	1.2812668932609312	2.2912652754325187	2.553316999870851	-2.633289596131114	10.235362254709917	11.073380507605899	-0.14061147299150925	10.287251623762735	14.520281182247942	10.469973853037153	15.459831586250717
3.6351583328180173	7.749101532326427	-1.8321242673100024	0.6116891360850205	-7.109351260263297	-2.3326319240651143	-1.754134105497311	7.995143663910929	2.980613557799425	-0.0887571998454455	-4.010438641788664	6.7917149581498215	3.8866516513583247	6.724114495442859
-0.357783481579421	10.447146738349318	-9.337304095490019	-6.762470162087578	-4.425086660657062	-0.10370867771366332	-9.594015395016092	2.809333912968435	-4.6343673229743665	1.673583507998895	4.708663749674246	23.222337834524645	12.205895720492238	3.2148994152167756
7.109260891232375	-0.5333726006199296	8.843656166997965	2.791399791695843	17.818804526433247	12.169179186091334	7.201838721427242	4.124710427589296	8.193681694954224	4.05738564857848	6.999455366910387	1.7205662280612994	3.940929403141935	3.2408895278272656
6.273202874645053	11.060036907138063	-0.30147890159470914	5.68808016191945	0.7718916746482865	3.2215623956620827	3.896706990041227	8.34297157626324	4.962855772154388	1.5136783102930236	1.5957496141936782	9.132889177207721	14.21190436224095	3.4540102895364244
-6.892760996818214	7.272157976869991	-10.05641908726624	-11.891581540814197	-9.86448769331535	-2.2819543443572377	-11.61224965613503	4.780150586213129	-1.3632247296971542	-5.33981058723118	-2.938035368301031	-2.558093433840734	-0.7945117955705026	-1.4879193353209372
-6.79575478778224	-6.113953558244042	-8.405643240266098	-4.3342472032860275	-14.954095671857353	-6.4319654326299	-14.462592943831723	-8.113370205183754	-4.047447688674918	-3.776552350825973	-7.053321138703612	-11.088434822877149	-6.8688761845864565	-6.1089653416941205
9.92333009434302	4.331167628352476	-7.274901934634354	-1.494469170602221	-7.470631905557583	-6.197964568014008	-11.283265221218782	0.34442591435669645	-5.024115730015851	-8.376592664728763	-4.715231344363004	-1.614052788692688	-1.9324608806197057	5.013489425796777
23.658322613626012	15.861253154061393	-11.60430447384251	2.8355466082321765	-13.20665033715798	-5.354311548053374	0.015280760027574102	12.282433387219116	0.48163793350583806	2.152221497333258	15.34194105350727	12.94786017876092	10.072164488955158	11.528565599768509
10.701437249558857	12.957797762598586	3.602619074101907	4.913860631702426	1.144037251338655	3.394405382344936	-3.6434460444051147	8.915165975813125	3.630982606311374	-0.645360712858888	3.024027126498227	6.127796748138949	2.5582701382085693	5.31184407472473
0.31481008098090413	-2.6654537243639034	-6.6229047853433665	0.17062647159729086	-7.384167790968997	-4.102267535924064	-0.8274641960640109	-0.811589850419021	-3.588460371828954	0.8406844710383474	-6.805268300369312	-4.364157633448579	-2.8749622812688154	-2.0492360488447474
1.409652960607788	-0.6144767940103404	-15.319159187608744	-11.749393902216902	-4.282399878340261	-5.259623217670396	-9.412742388939783	-5.883831785056228	-4.748573117227125	2.9772501267516174	-4.700822401008289	8.116303528849338	2.423021217861693	-4.2044701176520425
2.624015388494883	4.348870649868322	-2.988237589026623	0.22621554415464867	-7.381629939940708	6.139726255394591	21.644926961762074	2.563749116336272	-8.12971368287613	-1.0618648175653675	15.45373704671169	5.034988441025695	-1.216189029987623	1.4883957406610235
-19.660220452053018	-8.51451005716889	-16.483822765620133	-21.778535291363806	-13.801077070462052	-10.311183861965578	-15.094957864976836	-15.275186214951978	-12.405867517125102	-6.744584568287985	-11.190489933506287	-15.564016286971322	-8.657235378648371	-19.326172731808455
11.569448951486962	7.441852573248905	-0.8739360244368622	11.483940431813886	2.5315404123272667	9.89925832401432	12.063515747111166	7.801049772126189	1.4042947398649894	9.25319122229686	2.5193691097851354	5.094472949447738	6.5624204651999305	5.13590575181919
4.296288277995046	8.106819942629999	3.0676649391838304	1.8219929067848124	-7.178921464449786	3.312590321262143	-7.802391994938233	17.096850918283803	2.108156162835164	0.823701542153008	-1.7202277493993	3.191016168545286	1.5179225646161498	2.6136321027124865
-9.92757857843713	-5.230604970372229	-16.804308130081978	-12.092450497014186	-13.559181932129766	-15.09020563563138	-13.666037096342482	-9.08807696252313	-14.782257264554074	-9.732365521524772	-6.433463393917674	-11.460918304469278	-3.8202171860575493	-8.752777170712328
-15.486173140290077	-17.88874104183257	-28.562087976436285	-33.359345500925855	-36.91946301707991	-30.019270406692936	-24.353235078017928	-15.450444099781162	-34.86873511512943	-21.17973165743656	-32.87781958524359	-23.836990527830107	-24.381017451802073	-24.09886301646349
4.63871082759677	2.3426752225300405	-6.5434236001583805	-5.460655020295008	-6.34596702496624	5.890264338693612	6.245212595148528	-3.7845815800348213	-6.004765487026689	15.00348617396045	-3.2697694742488435	7.8478998846004195	5.284548920343502	-5.084394801019969
3.7805904830307373	2.661331873240242	-4.478093811328273	1.219972290337958	7.665204171732871	13.642123811754235	9.401041365241378	11.195858508648152	0.3164141831588825	13.01461852332882	13.324173884051033	8.774905757958894	15.086802112127394	-1.7273500496544243
-13.043508394480973	-9.858624461566475	-16.28181799675885	-10.4211764881257	-22.578690326009394	-4.662944075434738	-11.2487503756098	-11.102560158904128	-18.25869474611904	-8.15393101594335	-19.35897680517354	-19.32012639488068	-12.590992655310629	-13.147336882037719
5.510406056626128	4.222650367477571	-5.512687415657347	-8.216694937209569	-4.769541403473381	-3.1571376428985163	-10.812308237429407	7.48023672519719	-0.3522441820274233	10.979321388372163	7.345542257944367	9.686280793856735	7.783765468035907	6.09862399305479
10.036807907005201	5.852557603909018	3.1368525799455895	6.601436521034498	3.966828037657639	7.308745799341614	11.030437183422931	6.143137026107482	4.045147620654102	13.447263435526702	8.708958080226111	11.498008119432248	10.462230967600805	4.5190481090254835
8.81397160085438	9.970790033680098	-9.336102366999906	-6.100249744851827	-5.134454106874532	9.34879154978999	2.614161855134427	1.2687416851573783	-5.659751481456908	16.609598164340618	19.91901748938444	2.2766783069497545	0.6897926150065778	-2.3075926675730654
5.599724452329057	12.304004760419671	-7.5816745212421255	-2.1507993832474623	-6.392548464278457	8.267081651099456	4.453074437919685	8.299023029399176	-5.723432099718938	1.1850875872747633	5.343485770777427	15.149239488683916	10.947784827648128	0.43803310268805895
0.5739553066008971	-1.538914069256284	7.572794002303373	7.35687322958113	5.672355302892972	9.870458510009183	4.311991016008566	7.478716638226353	0.2113728444068535	-2.90164881561055	-5.234028729395775	-0.06716780376240879	2.3916162648516783	4.329651336465116
3.78837627825662	2.6421327955192795	-1.2035560403789263	4.4317521194437814	-3.645639738947775	-2.750292380812877	8.275934874009103	4.17485571225073	0.4340096146083056	7.211587065848298	-5.507561962695291	1.5755056606507534	6.107761100653098	0.699255976500959
12.266592980358233	9.858605211068904	-2.9653162907408066	1.6944755167988572	-0.8987514517522642	6.515333094857348	6.654077981736137	7.226918734938374	0.3199013555402291	7.133808764384706	9.693241655122339	2.8960638792940614	5.484959012601634	-1.700833618987462
4.1971340465278155	8.939665445106984	1.7798203039296336	1.0542001863661326	-5.280000691726357	8.181437050473596	8.114631510074629	5.550473536913372	6.4977935086712195	9.462242573993755	13.108077333096965	15.313096870755068	5.651060497080454	15.683437420389176
7.971549966010325	11.342427074304604	-13.48090270174684	-9.546194208045732	-10.531984442658727	3.54448195129377	-13.894097090350963	8.123036752080461	-6.3935322070967135	2.3636464269479407	-8.462235070659817	7.020041575619155	4.678626372439084	2.5484833252668224
-0.7589321516131521	4.113723923562429	-2.7742393303530126	0.6591995705253029	-7.486627758511525	-1.9301348790590875	-10.332482869412324	1.6609468948823396	-3.989896445252288	-5.122967977807434	-1.1720257497815325	3.044218778099293	-1.2433117034213244	-3.6274191012172134
-6.064257889179445	-6.06595074150337	-6.104717223129073	-12.672884931572073	-17.399429845429545	-13.28484055076567	-12.445484598721592	-11.093304861955879	-7.976479580182751	-16.44757303789612	-18.26234468555844	-0.1551671507919529	-11.065848903186644	-8.611669959400237
16.72375557974862	22.576030589448713	9.192213609556914	10.011117194753455	9.32891656713628	15.314180779369458	14.124206243414797	20.643391704730735	7.606746780834007	14.716382571267541	14.678005318958565	22.813504829582087	16.504081495243756	10.500556556839546
-5.298761117408928	-4.244492983117687	-8.760537185527488	-13.115755553601986	-2.4015158880875163	2.558964806491925	-0.418410508506169	-1.244060005177047	-10.897654799352686	1.646798241176667	-5.717567895714184	-2.136709796782583	-2.6135993432680236	-2.2747753078480004
-2.3045596100154317	5.651323026998483	-14.725316435863654	-13.145028169342082	-12.503475964316674	-5.612207443974469	-15.816045776940609	-3.6273144620572486	-6.992483368380031	-9.596562342353714	-5.655376413686104	-0.98251633426923	1.2191273019737592	-3.8830015241184577
3.3818682633598387	5.216045937622819	-6.340281595264126	-6.898470157440956	2.856485877012026	-4.387216854716623	-10.382487583482215	2.9160668387417266	-3.5802687717052417	-0.373236247256002	2.5196585838158048	4.986599223292155	-0.2082827112896463	4.385844785771637
-8.263256017892036	-5.016270868253332	2.542945956767602	-11.64279530487923	13.49966723036308	1.1585820573419654	-0.7564871928043164	-7.779586643201568	-1.9311032793919272	0.2069153250668666	0.6420339477142784	-2.2262995671121417	-4.103452553834223	-4.870851417838207
8.339700076467881	3.284217516574107	7.651139240877409	16.201288494860144	7.337582226596431	11.839362451645762	5.9244239552010685	3.826737974958381	0.36563769159667137	0.11240276342904246	7.674623718494521	3.868642023098902	4.552548759367726	7.22615939925069
15.761782359555445	14.036270153684328	-6.130299189881349	-3.26202517740088	-9.943355455200495	-2.8777274169087863	-10.902414289609977	-1.9522629630079353	1.3560759616402978	-4.596992546532989	-5.387753575503908	13.536908295997385	7.754587091115799	9.977592165818388
6.93398854652093	1.7859920316369298	2.3302690713102523	3.5026053963701833	2.6139660317260183	9.50794744207599	6.637146563103795	7.548423544725457	1.4369444695250548	3.2880734951682977	17.87496451153303	12.55286551626929	6.593781708285556	2.9394310209728127
-2.762760489469105	3.6453797792420968	8.320441216460996	2.8716138432806675	1.7951994950420753	-1.2125029210628873	-6.052605947215682	-0.8154083919586327	4.131145879027053	0.47549309828572617	-11.296501822853314	0.822022680876605	-2.1722297371814654	-4.579703927003727
-1.8042728782551647	-3.625720935726266	-15.310377649222078	-12.151162475244547	-7.20356850098684	-3.201268404339636	2.7837121353620167	-10.251330255366097	-7.303975046888108	-3.058471202008084	-4.9328819133686785	20.861333390402102	-2.6080632659242684	-9.340921382443717
-2.5448564611593816	-1.063525654783092	-12.293083176714548	-10.007381233860862	-6.191973920484944	-7.4702463046783	-18.517564483260703	-7.194562302651604	0.36768979586250217	-6.039693035791397	-3.5444895109600094	-4.422355563391253	-5.073865766186391	-3.4034259586333806
13.10851348035987	23.671273848498057	5.116850441354401	-7.005943612979385	16.894460192400363	18.74301943040788	5.429692720763827	15.551517638163267	14.614887530012032	16.19872111415735	20.6871840812801	19.870828960393776	15.461189042905241	12.389434901585451
-3.9542634371050345	-0.8322411271757595	0.4212454003288309	2.237033918577916	0.9076896900711234	14.184697519813264	29.152283174475006	-1.4954205521296025	-2.035811856953089	15.163358987354208	8.867714110808235	2.5146372582660765	11.697449005311812	-11.734064559577106
-12.97292694354269	0.43312741410896854	-1.1545074626889544	-1.8210487742011099	-4.092416034501882	1.2956019992808456	0.9044703232422135	-9.38017724606185	-2.2788980218029993	-2.2114466266678297	-2.124521021450544	-5.450968732554484	-1.8072988079707981	-15.486489567418564
-7.85385623089452	-7.666007499702158	-29.019975807174543	-14.607042073294714	-20.732162659892307	-2.7772298380094624	-6.365212989514962	-8.10372794909736	-24.104445055965165	-10.268008527044303	-10.4029824515821	-16.86710383878814	-10.671301976637942	-14.299686589958474
10.399856310436757	12.035649230039946	-1.69966307502831	8.010697377261678	5.511755230291302	8.63343407391454	7.858569119166188	8.292807733748441	3.995101112855547	4.251221417940526	18.380522034567946	20.449165940206292	11.397166666501588	6.975212727508879
6.257036748092824	7.253532189226509	0.3290855982637977	4.324889105413706	5.1828576677272125	-0.8388487451945754	5.0539592685002885	1.9646046006389113	2.4467057115140003	10.513320065694732	3.3824218974475517	-1.2962995497769698	4.475990062836037	1.3023687923486351
6.0284354893295085	12.909656537874035	3.613010827993028	-6.322886848405852	1.5141835254267866	11.323797587843472	10.4439474060865	11.859181068269665	6.71057677349593	9.18616286328968	12.406864862253068	14.152841117634216	10.645685640124476	5.244701123394974
-1.2442842602748094	5.7975883238625014	-7.919598725148075	-3.8574636817315904	-4.914323701478349	6.526490114750712	-3.3603818499190385	-3.2590645214844396	-0.454368950090279	3.9296422342934654	-2.1955040790220366	8.24123514627176	4.1850625560643575	1.4615810988563223
2.5081169611527767	5.124933421876927	-4.184725603400221	-1.1577219618438324	-6.200001619111577	4.911139447625577	-1.1161508948026175	5.909956128441589	6.6510864819953905	4.87242737367343	4.7443662152644706	2.784712904897417	1.964181527378088	5.446336806843206
-3.251652078922739	-0.6159894556612723	-13.290959513437906	-12.514747371950142	-13.398142509084405	-9.302968641103647	-19.995817146726296	-2.674597562463279	-6.942502844818872	-5.400202590924077	-12.470311890459786	-11.907363566622282	-6.981205799281413	-3.339105992418755
7.981166505911559	10.414368796202336	3.479820116430855	2.3446062177765095	12.505587573687125	10.590002963572605	4.261987712825509	6.182832558741184	11.082379304642354	25.18160033076199	12.632454450052787	13.043922339243878	3.7344577043115494	14.930975172692145
-7.055582040716831	-5.0259152591501595	-7.845701218353306	-12.553394849726764	-2.6984567999107263	-5.247865330216519	-10.441648881328879	-10.2799871730199	-3.5487171766596193	-1.9181885433263703	-2.9517691938495134	-7.582678833973411	-10.768120277677218	-8.278630784683676
-5.6926956313266075	-0.5277605156400854	0.7296580902654103	-2.909631485737363	-4.67412450674163	3.737507918314783	3.8001814989663982	-4.932808169552595	-1.1044713937775463	2.985688071399027	1.989127062468877	5.799870997905768	0.14001927135358677	-4.571158522899721
13.13370220568408	3.900034200201836	-12.810440298628107	-2.062349609278533	-5.0109908634828875	-13.746468441727965	-14.340751212815483	0.39988162084358697	2.606874615580447	11.615354989358755	4.349888449136006	4.429262050664569	7.636085154816981	3.257457307573444
-12.389747077758472	-4.504619338816337	-20.862192693160257	-15.441358300117948	-19.073614476628666	-17.119712781468003	-23.952089511907502	-12.159328095442175	-17.549213346467617	-14.423452419411671	-10.188331311435249	0.5362239932504723	-8.46399231647204	-1.8934216616866026
9.154357772007799	12.569020033535415	4.295204656464237	-4.528406051514195	-3.352243435905604	1.022757067765061	-12.9507500022634	13.116149414201486	0.7812834139481823	4.933917702179258	3.2186093602752357	10.998628085647633	5.733587247641915	6.425162426312081
9.353752911621005	10.964563342142723	10.601328540745527	3.1526072009747597	-5.452752463251363	-1.178940796350422	-3.927076829825889	7.393117548816147	-0.5827186301254923	-2.001104616571501	-10.532099747398362	14.03750435457955	2.8959908275857384	4.4777551013057595
20.302215293598813	18.357139118728924	8.64749704121596	6.118216039289345	4.224353316196271	8.718960527961375	-1.3347048931203584	12.433147845978269	4.157752433479842	5.558637870625134	8.00153927001008	30.844160938812376	12.016543349466295	10.90015648171765
5.372729186520791	3.4244122237925514	-3.9984295968182906	-6.135471030446454	0.029855432433892853	9.14898526534432	5.683734260750168	5.83995295802493	4.120377651472461	10.911957153768007	13.774996386282147	10.032984878170762	8.497074479054367	3.929494058565576
2.0365732574054056	8.32646023032639	-0.35587430249038204	10.87710463371239	-10.350604261702829	12.621263818804225	7.917418250537213	18.703076230125625	8.814901439967423	22.680767109320676	-2.1323152855510923	3.9508633144862366	1.9908364223586976	-5.059479072043977
6.927419933782061	10.760426499946846	-0.931967099958221	3.213174316234286	-3.115785036529285	5.303485603093042	-0.07088115927396611	9.009059244260033	-3.355356371826036	2.485004747869912	7.9214235900712975	6.350541571030273	2.106321994998362	8.77541295618222
12.889585411816114	11.490541062267189	1.5743121450470228	8.878205984048297	-4.151203333974066	0.2964715900307218	10.71573298101783	4.829475918503484	3.606961658996354	5.995654578806208	3.8379277935235736	6.125271307679202	9.634519984938066	5.959596656229972
-29.480004993934596	-18.826555998179845	-16.08040024298244	-18.998671500142144	-21.077950946054955	-4.727078316890061	-0.12004267278233412	-21.62861547759521	-16.75930381837867	-18.18735760062385	-26.159063482813718	-26.24916950515114	-17.697822200844623	-23.494371122923003
6.46475384684147	12.66013383429489	0.34377298691102826	1.9695288954921137	-5.735323015678621	-1.3043879692747506	1.2688961287183225	8.038768171661486	2.778599556689515	-3.9428739099738275	-0.9261558051762259	10.823928587713217	0.7335031285862972	8.747626580694245
27.74980785758831	19.143394412248547	17.73947971502104	31.887702473411647	9.617043585653873	19.646585091682564	41.82947041369982	15.16198354852921	14.215316028728909	18.859678807515294	8.628951022979326	34.403431516889846	25.436462956624734	5.7374169387882565
-6.09275055855603	-3.927244349116516	-10.063974361398461	-8.969164839703788	-3.6432620053080353	-2.964020345681323	0.7989634807753261	-5.61519245090316	-6.381554478001437	-5.6075807849688735	-3.135925443894708	0.23303436998686544	-1.1236960624136236	-7.758259329297574
-2.4520670216457607	2.067288290691164	-7.969861861152311	-4.708175252972495	-13.717683377501674	3.428671296450639	-7.121918242117816	1.3548284110319135	-11.524755063512679	-4.828268444255354	-7.190432848380702	-11.556211750156505	-1.2696490435234602	-9.44059492293111
14.28450998626993	9.899852719115932	9.610716116476793	15.001893872290134	7.554361733914813	16.676669882519473	26.444613584816633	8.436060787817217	6.945510933451029	16.35826937157476	26.78343740125632	8.68287233749919	14.805906956613057	3.854248075482373
-13.022990679023126	2.326369246824669	-26.21859609047149	-12.73959352218215	-23.78984143434009	-3.954539806286559	-9.253812627798915	-3.0480050850315568	-17.603911785492336	-9.542380088316925	3.825900047379221	-7.620772468303355	1.5690511749971245	-11.116524151651312
-27.135759131082516	-19.943161280704867	-30.854305461275246	-30.499856371958195	-33.4012083954095	-27.873173716512404	-35.1013550167527	-23.459205305125558	-27.70926414962102	-11.50597939562184	-30.665391167249236	-25.68759709179263	-23.97877165384073	-17.98205286267331
1.646769161820806	7.197798282295031	-5.025090716915062	-2.343425518529434	-5.089594527663179	-2.066585480724358	-3.805256461131174	0.7155994108446772	0.49186241437231126	-0.02691675216528021	-0.35392165986018065	2.4364477089546432	2.6470703829611764	0.18098931154780865
-18.303754640878143	-19.66339567345475	-7.930188568856044	-12.958945072004349	-14.377781837282079	-5.328957621024533	-10.169476009671946	-17.020094523829005	-10.405980344740216	-14.128390790389679	-10.146266168396888	-17.72951007968054	3.964864805706989	-19.935984972439282
-15.166617983615438	-12.287956019975232	-10.958641809344135	-10.35799747190177	-7.878488347847628	-12.046746519543067	-8.455732362723255	-18.948082889317405	-4.4473332108404495	-19.66208351003418	-11.860174011504292	-18.996806145426575	-12.440045587493163	-8.182247492030028
15.306499111927273	13.956713112230826	-8.40027303443182	-4.3912397114305675	-16.46305079318312	9.049402717317955	13.538560899398256	10.154179586209137	-6.146715190585293	13.523835429006873	26.248737037319064	5.926918367940753	3.5789029799390937	3.682000304309061
-4.744110548733343	-4.496780489816428	-7.937880936442278	-13.569528387967853	-4.499675507427905	-0.2860015576007177	-6.003636512256958	-4.604113209696587	-8.58886293294989	-1.8945027909232752	-5.764660624949475	0.17305480464348272	-1.119353866801035	-1.5553319412809343
6.778447991761646	10.240212743454224	0.5566619688378275	6.263847351516988	-4.525154101388185	4.9161753799706	6.714665108232558	10.778157138291023	-6.034665388036056	-3.115795665308467	-5.090132076200394	10.300947084148284	6.549043194297624	5.037622113155283
-2.322404515018175	-3.571037119766122	-0.8574794721811765	-0.6949985821478333	5.0918204601343975	6.942198735920871	2.733272534223345	1.1920966850596255	3.433858947974043	16.030372087391374	4.430914324477495	2.3802615598714763	4.4565311783162835	-3.116750356600157
5.019909848938692	2.8338138744234835	5.79877050998649	9.103408097487916	3.552398239156282	7.181365313335178	11.970729363744255	4.978896687874641	1.2296386127363985	2.7575773950416322	-1.7904716762027628	8.327312558674139	4.83985135983968	6.179593531261684
-1.1798234504038159	-16.018470884069288	-19.340152841306907	-19.192108249119396	-2.6317053146371303	-4.400634095487643	14.32094102842427	-3.099240840639215	-1.9408091439212407	6.981046748572877	6.926287105517785	0.6945161084530664	-21.267930829485003	0.8853559980558103
-1.8566459478230888	-0.5963016050414678	-10.204784434579805	-11.451509377009952	-16.111322828675764	-1.2731484590275572	0.9044223775289937	-6.168654764321946	-11.171049174358764	-7.777667999846858	-4.9210039033048965	-11.137347925090005	-11.43985732871793	-8.151794258683507
16.95756200642368	8.28650587520054	-12.270950308318332	-2.2225151798351788	-2.1395980137479396	-5.621478125068862	-18.34015131407804	8.821034172448604	1.9411163228749464	12.981891857290902	11.742256329030534	5.297354475467235	4.9034807732209975	13.020091874550493
8.584625944077963	16.27201688036233	-6.2499895994702435	-5.979655723796879	7.582250971903509	8.224796012170971	13.857138463886738	9.462014426745636	12.530993646383887	16.3915287894159	23.70649705626675	21.411814146655114	11.412540121354036	9.772001744929254
0.03383839201351565	-3.467512818752161	-6.848956722928186	-3.397526207187373	1.2135275772968872	0.8245717017435706	-2.1358011196848996	-5.604863342338644	-1.6517930049215186	-5.488131862564599	-2.2063435031997107	-2.338502175762384	-2.7935209353976087	0.0150499759887846
33.83146651008761	20.062399350967215	3.651000068228353	10.096960262270446	3.27287782872806	10.522833058190143	8.358255565235442	19.812192064388725	3.8154520502536378	12.718209371128323	5.836935860523494	17.63745571041134	19.52700463181657	12.87138232361298
1.3496266666380765	8.246391648830238	-7.92957015842553	-2.3325317994691166	5.835986179261242	10.747250828441661	10.644520611608689	6.962914207654615	-1.476466785699152	4.939675714950385	21.459093953557975	5.074283580067412	11.666960285485702	-1.3238832551115596
-0.4650801279563548	-2.1197699722899443	-4.914474127043371	-12.52083747387501	-9.661485996781558	-10.36007460664618	-16.36192807015188	1.22274172552705	-7.566411774195157	-3.7308653939145837	-20.351185022114898	-13.51007448034687	-6.861180356363249	-1.998632899924649
11.529602776342788	11.682602287039265	12.040675120632402	5.9534543595489975	12.951388719313881	16.417209718805807	14.351490991524651	11.495853353304211	13.670018512612149	12.62361764869624	11.77347629243349	9.740136738421471	8.206131759398938	11.809799203539633
0.6134832930255735	8.27730665871609	-21.146793460849445	-8.481627014202974	-18.399330045648593	-8.436531283601601	-16.211758428402124	-3.0641148720997524	-6.657299721538198	-5.736183148344425	-9.863550356880626	2.613003899611284	7.091301968408389	-1.7529274284181426
1.3799323363352078	4.683415894297466	-3.3831966287163526	-5.1615715149307215	-17.730766139181327	-2.305646227451619	4.782970166263602	4.125011218137264	-11.970964247689041	-7.002251374264308	3.930584207670507	-3.6857494869682452	0.7111805860139715	-4.417492443361606
3.0067342021431895	10.678696774045228	-11.553667327772057	-9.040685997974595	-4.584765501732564	8.39078822675613	1.1952644651708282	2.86535969660483	-5.478839284143996	-5.790787934831943	-8.897496464472198	7.393476265761931	7.812803937584084	-16.953913739965255
11.648638379618523	16.41899181983552	12.692693378766695	6.091322323041355	10.098565625133359	14.297176385252488	17.560506734560942	14.491490738619914	14.894453179603246	11.460897858311643	11.63996463605241	23.72040699337215	10.227680519296985	5.035180582937754
9.477104165494389	5.364003316757221	1.2852805763146575	-13.076332313500076	-5.6621114287696965	-1.1300003837195591	-9.202424480814269	-0.6959187349942975	-7.421072165622759	-7.937902735053312	-12.764601130857635	17.855569344291315	1.7593585908084972	-7.106163514269328
22.08460321020363	27.166224627309223	4.648629908134655	-4.4417563402620415	7.220220393281675	12.536798569236637	2.2599303075933794	13.47219547567119	15.085434266070603	25.480511908045045	28.549998873886732	22.68857311545547	19.705885416637763	19.425609200254463
-0.7289953223412582	0.9253820518097546	-9.057800156344461	-3.862306366053321	-7.9597630084977675	-5.620563018318506	-6.628685889852117	-3.768410160805546	-7.061404962644861	2.8034014611224367	1.3094503434968234	1.1235295144985475	1.3401754899146205	-4.612112403009023
4.4018779585398375	3.4755810311105964	-6.45759591570987	-7.340381514853509	-3.6015312067747205	-0.8141560001260678	-8.254124403135707	4.574992194973187	-3.553235154203479	-1.2985746157834952	10.402779152446941	4.307350805793798	0.6998129950101161	1.6657823875127906
3.2447815581924506	0.8758857048893983	-6.651643801560169	-2.77396687388763	-6.104013145712214	-0.05141328274757536	-4.935369546384568	1.677422203977181	-3.2336560310648506	-3.8279780835761796	5.152192446275393	2.195664497677453	7.182649726579371	-3.5759824838473535
-5.687384581738602	-6.051945592141921	7.314856069471168	3.465679367989568	-3.5685915731027977	-0.703048785993868	2.226369754564172	2.4638076490482574	-3.012690871395194	-10.763844013321648	-12.777740161584227	-8.186909945129297	-1.9179688962554096	-4.736297705050669
-0.7911936814198541	14.427933693678684	-27.23028412876601	-21.120624232040118	-11.35446565766395	6.3314545672130365	6.936567187775548	4.448213457735908	-10.315831986172517	-17.78827504816503	11.412767009461419	-1.7258201891005287	5.724142296815213	-7.2931286255509615
-4.459131801752665	-1.954365605997299	-16.487455539206035	-12.235593165626403	-17.2115709574253	-3.474396997702548	-1.2522209269350173	0.5079860114715697	-11.702478904201623	-4.5085971964323495	-9.354486328671051	-8.254018137871025	-1.867659511068799	-2.4647579101447326
-3.490286128026025	-4.932270470366572	-20.50091810509388	-26.133118498500547	-6.648854278757586	-2.8942476235895938	-27.11381698812887	-5.588183352104042	-12.626887418347795	-11.299683698570954	-1.9642956191978824	3.7598075700410476	-5.671371300626158	-2.232262528245017
10.853638187299222	5.97970995914116	-17.52882854430261	-14.834243758880381	-13.712321609098142	-15.084501972699796	-26.007720316250108	-0.03886188411633996	-12.98452985914018	-5.155779724381012	-4.426970833284178	9.503270488694199	-3.873537695469536	6.345703577925911
1.7340730699117415	3.621622795011649	-13.641140396096581	-14.216901059142945	-16.65888892315063	-14.88685835128915	-20.934899454194095	-4.327645266788575	-6.429885921981554	-18.85314782110672	-11.19869377356756	4.768394126141432	-9.915920315160486	-0.2329661544712223
11.8073158236998	5.779324609553917	5.317817600785918	4.120889719165357	3.4085972639537343	1.27510323590817	-2.320664721862071	5.173018885805216	5.476490220967987	-3.5954550392022706	1.206479419310949	1.5650065926340355	1.0589888676466717	3.7847666816263477
0.007740870582006209	1.3059631350585765	-11.689912325236808	-19.752722289245263	-3.812755325472711	-7.323109988876407	-18.433466729668062	-7.509336592906213	-3.4178662159746294	-14.218932360980494	-24.013474773904914	2.486632151326885	-16.30915460064156	-1.1541110341615917
6.685297982847413	8.532191104141697	-7.09427408857095	1.121120393645381	-6.415726651018313	3.9146001673751827	0.9351487203229821	4.151866915063934	0.8969671799750578	-4.385548785908137	4.490216739295595	10.994391641779403	1.640981032967107	-1.2643976283653628
-10.48728586005995	-5.696407617919259	-3.138253946168348	-14.546330339210733	-1.3871887190694852	-0.9323405381810708	6.109541194591902	-6.146353345841654	-7.1238299561166665	0.7237764703603228	0.4067181342863875	-11.462569567032814	-0.417722368135604	-7.968718400799876
19.049893260014247	13.875951417607077	-7.618165246644186	-6.969554037578735	-1.9180879912428723	12.177314372495555	5.3801090512121705	6.281419069143514	0.6066877638985471	7.14163864823839	-2.5475614256458012	17.50066073029441	11.867710025667211	8.472993280701562
-5.233355315279135	-3.9588557638553783	-4.2747805956201725	-1.7645345533976309	-3.0227243273155433	-3.3417196389767616	-6.409895819770477	-4.092762555364813	-3.2031500131390973	-3.8199779224416535	1.7469149531704362	-4.098511603698808	-8.542679619463842	-2.9105303464336765
10.871811074337797	4.205232503403566	-0.7878827443158735	1.6900697904370998	-12.447531277868	-6.562739663439764	-8.808581916523055	6.704632872489463	-3.9404120582651148	-3.5903058649474358	1.3596871508753334	7.560332527423905	-1.5100911039452156	10.947013996229048
9.017960561048813	3.7568225065455203	3.252463544948704	5.26704506658551	13.870656993293737	16.990836318130768	11.327466323518777	3.0777616386166398	11.947112652783982	19.606407243121815	24.626775214324617	6.0328976104098695	-0.017685386674598666	15.318857745565348
-16.16666941416117	-3.9086684269221474	-33.140105594501655	-22.20515714709471	-20.502441168527685	-17.82448113011802	-26.192885715503486	-12.514294395844276	-6.853622537402095	-11.821997097226594	6.482310019076	-1.4024847261204394	-5.945570344937607	-13.568746828704416
4.965620414236214	1.9168059784951936	4.648648094588119	-18.651152566479407	22.09049796212957	0.7394710926851101	-10.349168053614711	-5.977998327160076	1.0586801094935707	-2.7600446446264577	0.8882371975826756	1.9387486408447918	-3.935437982955105	1.4131550890090159
6.306176341642011	6.318844370826084	2.2618185420014503	2.761517327414341	6.642771719559321	8.146510706513924	0.5474408321243757	3.9326397978339185	5.294287923202635	2.1051826968810543	10.65862428915499	16.457796557969072	11.590246115331931	4.063221309955999
5.824136036960948	6.195439615118431	0.09527141176513934	-9.815148846361502	4.837326246634691	3.3720707225071944	-5.562464250394168	0.6839803367748173	1.641836617490793	-2.39219707386168	-0.7696332296498216	7.823314678967298	-1.9156885991142523	3.8969752113738383
8.627584938423189	4.666283625577487	-3.341684542867591	-2.2399099297162537	-8.701072612075121	-4.195328480728422	-1.9915137381579213	7.004738133454448	2.9020324288991812	8.425000633905231	6.94709258455319	0.4279470893441293	4.2492211461449045	5.872860514385859
2.8313261223994566	4.851884530310993	-2.4396766173683333	-3.379736612290607	-2.430849834129694	0.7281280145814216	5.93130785104687	2.317373286086096	1.7230024370291144	5.096050174859336	3.8948575148226765	6.59488133027046	2.8526114018336393	0.9632837412844321
-3.4738709601255415	-5.32622146842368	-1.3730847844982186	-5.8453972035552475	1.490190358675028	0.0962686484857071	-3.7748645943243595	-5.3034194499616225	-3.7990412761107755	-3.5275537159586214	-3.4269185388639882	-0.20144910754063372	-5.314428115154652	1.2916596310421373
-17.786113202348776	-4.644063083242519	-17.850817513227554	-26.98150110340589	-4.488583917322063	-3.3941040561422913	1.387305351186542	-12.425713845195657	-14.453472658954391	-23.86555700749941	-5.921006320350269	-11.601618214821075	-10.460541440921595	-12.069816613255805
7.409743797542171	-0.31328101391230434	3.649534466117843	4.387981084325929	-1.9496608114284983	2.3298931726270706	9.795932283039882	1.4985685157649031	-4.992660095441298	4.644299804044782	1.3979976856245684	-5.085505064297326	1.702001145459807	-0.6627008511943382
14.418679804331866	4.073376808740996	-6.298971847361506	-0.03701945993316147	-1.3546112933476826	-6.090483370634425	-7.861869837944083	0.8933036835616962	2.4023959239792787	1.0068349586743208	-11.880789127350738	-8.351997353053854	-5.271905663625644	2.1734374420929097
4.120565586980675	6.206888864558447	0.021338515603165787	0.5475414194319796	-6.541963982225348	4.645683071996927	-0.4460047165373134	5.985615326517812	-4.888980303651703	0.1766874391576335	-6.116218033582414	2.249169513150116	1.5648568992761793	-9.299298385901356
-5.765579821504466	-6.214537060463565	-4.108401235700282	-6.341165778052294	4.669758682494484	3.2373939536676795	-6.2121080745032495	-7.077929656508225	-3.0625630135373867	5.43465939961265	2.4985235358630797	-8.203560713665986	-4.763003729817014	-3.6291303225260703
5.209241195438335	16.783573487483217	1.8864237245373738	-1.2584126788795846	3.325711576777696	4.528434693770243	0.8489464766852401	9.221300198392571	6.904442159658394	3.618413630316684	19.875831282005937	6.801298983162124	4.126967781734704	9.711046038567895
-13.727362927533216	-7.215630255389676	-12.889880123762795	-21.937894449285814	-11.237699451469796	-1.1508099572901074	-5.054775752700587	-12.514533333575537	-2.4549636106790507	-3.0033329329219383	-2.426671952016636	-8.828753638739453	-10.4638687264338	-7.982595454571751
1.331188637195415	2.6511096942375416	-6.614900930373008	-5.378881092433056	-9.54043643105361	2.5642529150381894	2.2746554204624925	3.680219346110941	-8.165137648650017	2.0655459785310746	-5.849029285488367	-3.1204532560383322	-2.9845097633490543	-0.8316371862064471
10.399201288880665	8.256773157018	-7.719472950043931	-8.705909740592794	6.543858467963881	0.37220354796321037	-5.288623150638219	-4.967634820065956	2.990832767235121	4.337908499072883	-1.7988119895589572	7.307068728891212	-0.45809024638133955	2.4953249120650995
-12.355269005029445	-4.537106659770335	-14.85803067489224	-23.895493552001664	-14.582089887448756	-14.023986798640436	-20.45891366460528	-11.753418696042981	-14.183118862423738	-21.892566533696996	-15.740466826660011	-6.890923722644215	-18.20059671917687	-9.910602489962693
8.392295894918044	-0.5941591305913628	-8.588511169972248	-3.3358706223147374	-5.789723733244348	-4.79156022389076	-18.42152179948921	-0.6890747553430298	-3.3878593990519095	2.227809882729856	5.624445950056602	8.57218690783795	1.2805313903420896	3.171327248590851
1.8329864127287248	4.497762977073	-6.682853873299365	-12.372056556873654	3.2256079824467143	0.2872323041849598	-11.383915472949727	-3.4905174142040125	-11.551637807517071	-13.783720673474383	-4.12816844062997	4.176884679444936	-4.947204729490443	2.1663025713870376
-2.354791123304248	3.8068987857231953	-4.64225528314786	-4.805875154850082	-1.8388773525582858	-8.936560410110559	-10.637128752781516	-5.7483343489877745	-4.624540943934995	-2.796000734530377	-4.494987396538927	8.612113310905851	-0.3447359296792149	0.5037451781064869
7.157746641312966	2.0831439798121996	-3.3950104201223494	-0.2910916812458539	-13.482593890317325	5.111854202601036	3.3004391862330578	6.986150921886626	-7.986512661102994	1.063502748396751	-0.36783649578017097	0.40057935846722087	-2.159945810808835	-0.28823033059562053
7.804355089520963	26.672418337290157	6.277926354848287	16.713977014105097	-6.132674370283473	20.03929435421348	27.83778447464771	25.358700464046855	12.187363290883674	34.728110983455196	25.04619155358081	40.53446176390385	19.369534266545717	-2.140923415895586
-3.4626664625500316	2.0239302094505067	-0.9724555873436245	-8.079153355558486	13.494608367657301	7.753331026260381	-4.936468457128814	2.146869404490078	-1.2680041585843709	1.0890611920423323	-0.88600279186939	16.417858240954672	4.614413167096163	-5.057896907581294
11.904585292227893	5.4429046983956955	-1.5700379959024806	-3.4409818709703153	-13.394349996876095	0.057247471054838614	-14.35818594198411	6.402763490471845	-3.1549826549058873	-6.7615744484908715	13.296828456649907	-2.5286664440187567	-1.6686830445097782	2.393101554269706
15.85234274960202	4.927874480030283	17.391965968957923	13.356531667050941	7.911727859741049	7.566519041673194	9.569521086494571	6.709264924060343	6.549952967245854	-1.0327094447096699	1.9226929387845932	12.620945234853517	6.9380248065011605	6.909447289191097
5.727010581273031	-0.5951298264753798	-11.854488064125137	-15.20386112721869	0.7496410317269062	-1.5531367937064293	-10.214295252677362	-2.070521483041615	-2.7195596655634313	-1.8839209862056783	-12.113696569496511	0.22907116073060188	-6.699709641530907	-0.7146519504101937
3.470684827964066	4.416961175664668	2.3288028350692427	5.210030194013445	3.8092480406641536	5.811486305682309	5.029833375592594	5.691749855355716	-0.6730577021676197	7.205867568577625	2.275489840706468	-3.348462497111643	-0.3371805613073982	-0.08397491140847702
-2.9312427825905636	-0.6650842879831973	3.2943400979279303	-2.8295030833231998	1.9771287109946103	-0.23678183062919642	4.942733329146591	-0.7748530159392231	-1.0442706624747242	-4.847774927201233	7.0084925093538155	1.855461343841994	5.364908025700621	-3.458541460949593
-8.455726108003953	-7.56611315004491	-14.97450896508426	-21.99240446935809	-11.83889887092331	-8.849035370970881	-15.379624188020736	-12.555004567275622	-12.366158670365419	-4.470183101574185	7.518028633094667	-3.529337010454087	-10.099326430831171	-8.669790174557704
-1.8580927459799284	2.9723068342298435	-9.440290387619637	-0.4113941919867829	-5.093599451382894	6.130688591913083	3.8297957753521854	0.3454149341361676	-0.6752070756039547	13.456035814236467	4.337682915550037	5.550150758996793	-5.644222050817702	5.41554089537461
2.0677373818622624	3.324711120279996	2.364506652848459	1.048716002485932	8.875856001211273	7.05525383280886	4.779811623945116	7.920510228227404	2.2176289770614237	2.203099997126322	1.405529285309513	6.739667270553755	7.523333959165766	5.700437826350878
7.604952604693159	6.549087161349835	10.630489521141792	6.233902907509044	15.643658206618934	11.263771263730938	14.755308552018802	8.057365856708156	9.565654964186658	8.493275778474967	15.329189104298205	15.484353196219782	15.099388971788954	14.267319600712435
1.6662401720132558	3.4430081340792333	2.7950904247937056	-4.607950670110412	5.661109740737473	-5.300206176907614	1.7774882932240705	-3.645818660663445	-3.0470796542607133	-8.71567598997676	-1.1697071546238305	1.8084561002584434	-3.784214846671073	5.384661653207303
2.596244593650645	9.707619422111135	7.047339877204015	2.678025677887921	7.814501113139	7.897059695793312	2.2087107222707667	13.22542217110477	6.107428711253157	3.2403660642912673	6.823337725038591	8.652886872156055	10.433431823602001	3.829209217565597
-0.02213996834322934	-1.3898864449288153	7.7236420458158985	1.430832948246917	6.650425123918751	16.034538646060692	12.5029995808617	1.402574048619644	0.6724893157258874	0.5139245338418167	1.302767414453405	-0.9795051127263296	1.8263241871756828	-0.8987005308893286
4.708955182613449	6.440984294387974	0.9604251739796786	3.5613418760736444	-6.650546720925126	0.07167600076238725	-1.0086764560315153	4.771239820685604	-4.044568589878076	-2.3997444229337903	-0.8375785889979876	6.307987904229299	3.5289537027708766	6.6043699604690165
14.258605793308954	11.35656528519463	8.669147362159444	13.335388628491353	-0.2512853241429626	19.23885431869443	19.13091275473177	19.376901953729856	10.631502923476972	21.65059367806151	8.386482937291113	6.077686441116854	13.076093732544543	7.052881191782231
-10.676050991330992	-5.384422452526386	-8.487366885038213	-8.419729359526094	0.40306936995260845	-0.39011672677002907	-2.968004649873313	-6.346045114512277	1.497251312668424	1.6991823327901914	-1.867604971204913	-0.16411434420396387	0.17709949472613173	-7.217884025544226
-1.286105644411837	7.372982405468923	-0.6583584591228384	2.2123148151063923	0.666452788588721	12.729886106998368	15.254007138113694	7.711018413147812	5.437089772709061	19.412448512507233	11.249425742851775	10.56921350897778	8.158421498986753	-2.025559505805429
2.104345442395664	9.673538973474878	-5.254095632192212	-10.067818685570547	-6.613229477448033	-2.5154335696403947	-15.800993491418831	-3.6951083102223015	-4.497309602585278	-2.7168283135197293	5.320216594311948	7.676722842837274	-3.6365860237790777	-5.753450299366972
15.3586114838556	4.405395858692142	7.859623539618835	1.785278376254463	-4.647461182222334	6.74502170008543	3.8049401937385223	8.493026211945695	-0.3177390919581754	9.56161686986912	11.9864403186813	7.126855175345723	13.950624017760356	5.0658901930372195
0.3389357739308822	5.714815815971042	5.27757881190979	5.787032150444408	-2.441725571689476	9.078290582845053	9.1809092366557	6.104236138487597	3.638297274406571	0.6473013929205418	-0.23828277537526854	0.32658548846006846	-0.8394555611489736	3.25857220553035
-19.80302500409613	-16.53827200071592	-20.60410804764038	-15.527907606100692	-14.913648935603684	-12.09502581301133	-27.95255763427319	-23.8396919258717	-24.238538827861515	-17.169040276746596	-23.926504029791733	-17.59095909141825	-20.786501513455537	-21.45621692787069
-0.0867157145591967	0.39097622724702996	-5.581950160537313	-13.81746340757529	-12.255780071219938	-4.897127065478376	-4.990261296648519	-2.7231282065599878	-2.6843892171616344	4.072741525650483	3.618451772795535	-0.1265755391355307	-1.0222900699871833	-7.189419673252045
10.761506111972727	6.581022752419033	-14.51454478471606	-6.578700710460014	-9.003664836421537	-3.7580495368490694	-4.020890808526566	0.36496038518475665	-5.12262419321994	3.5912021079317475	15.766108497532416	5.135476326607321	3.3158627854983984	3.5191904241316214
-20.397480381972844	-11.056988609522683	-1.5728329511272074	-17.423914954003735	2.1397366042546784	2.139938630201742	-6.319187519265154	-9.033972567402492	-11.279517304604914	-9.907433206054337	-8.047014785171429	-13.359765402614393	-7.574027661206998	-12.679560864235283
-3.425922135944961	-1.9019792655900993	5.6672011810204115	-2.593446634603169	0.0944550712338898	0.022714620138793298	-2.4970500581875896	-4.017930792855416	-3.3090957967635046	4.626752589135525	-6.1418031677483595	-9.741878738753373	-3.6410116307371703	-0.725809693994407
1.1524317837919502	-1.859594576086616	-3.885673192717141	3.393024738875478	-1.4046499941827242	2.1718494342762047	4.16788024733849	-2.358112587565496	-8.320477298575673	-0.5430049099902085	-5.314653536769658	3.936872123107939	1.193368660591392	-1.6018568695100872
-0.877947067456751	1.0633147122935316	8.61682608725802	2.810581227743778	5.60027454965128	2.717775878986974	2.636389136731273	3.0453403340939986	4.265609332518346	1.0757243069655453	-4.498367411089668	-0.8195120154345601	1.4656244848797708	2.4753406014507773
15.356413405732628	10.149890937421663	0.6669082502969507	3.824924267682438	-5.34356437704209	15.311004522354512	21.989262240799285	8.867747532416777	0.06568868023774463	14.112501534011955	12.495254340900745	4.561505008579731	4.525364759294507	0.582500782844633
5.337522473763895	18.63099634378756	0.5238289555185486	2.0879857803998796	5.974009816937493	12.456269891251297	13.07859195290896	14.684562845014574	6.094615121660475	7.56509997497653	10.08798339827986	13.058960224444556	26.947389861281447	25.04713032988653
11.10688045638351	5.530237033911982	-1.3590491826220463	4.369415442024251	4.482048857185742	-1.3697246187604344	-6.445245348088755	5.613198409812286	1.293080264990499	3.236666478551044	-2.8505109697084134	2.7616572331983327	-0.8482141915822125	13.290291591214078
-1.744145555447733	-4.1354319074119905	-6.803435842104365	0.4909892749656646	-7.171998247402198	1.9635502153309068	0.6405041049454907	-2.1558942078303347	-8.173932479457658	12.101172762916422	10.736147969441708	0.080065904966103	3.333658598631487	-4.962630405489558
-4.104243375635713	-6.733829579654037	-10.711126755584846	-6.998135621931726	-10.084328417093262	-1.9245479900094482	13.412869176254587	-7.326288180317165	-12.852555443183567	-5.062378095873717	-4.400003419366674	-1.1184875095380709	3.411787474890128	-14.220984822645383
5.389669268598648	7.0736644790640275	0.5119464669496622	11.14697872391379	-16.630603443694998	-1.2177236663689117	4.702890560126892	7.6078894966851	-1.3759801946408197	8.782692631044078	2.9704747162154854	-7.02780688677437	5.447003337473318	-0.3447523826361099
6.024984662503594	9.754620196284183	-3.313200858898035	0.7554083420267235	-0.7627017318734487	4.176270567699854	1.9088032196751157	7.655368143784338	4.904018332061502	11.717281172731097	26.762941768437503	15.852427888091912	12.12189856183765	3.2074062637572656
-6.343320573108965	-0.6128959128431425	-3.6402480007020435	-5.873511280449466	-1.968884860362868	-3.5540164032114165	-4.582969947655856	0.11545308635091527	-0.32315379674988015	1.0903345876866282	3.1434056978497225	-2.9400877198642417	-2.610754427060172	-1.9969844747122947
4.931158195871795	-0.18320786318171392	-6.277428844660221	-3.6116629571281074	4.510835668788506	-6.047423296033457	-11.86686795289976	-5.767271253387478	-0.785850391881726	-10.55081723633641	-1.8899187668386312	4.012050408960643	13.630727815612381	-2.2623818124233654
11.514201013564934	6.6874491989002225	9.07121999208141	9.4837556710832	2.340987156935519	13.448204985927173	7.958174319860289	10.046423402137014	5.264652391994511	-4.88844260909136	-0.5019467205022833	-4.64405122632512	11.676576842973454	17.438952242922138
0.7700314185439057	-2.7792126835813526	-5.528101581011894	-1.8133894639151942	-9.506816355365334	1.7320315721523762	-5.3087432390555085	2.168339744157049	-3.3552874575767437	9.104481462096125	-5.526544360530731	-0.7528181446094451	-3.89456983740958	0.2764380416872504
-1.0421453614513514	-5.071610048603282	-8.949057142431855	-16.791579725014003	-8.113028237649598	-12.328220410955653	-15.665999564092695	-10.045156776614913	-2.2557854974793536	-6.799154841758906	-13.33382875813547	-12.556812370561229	-13.29464067421394	-4.870326947570175
-0.052376269970285404	-1.1093225882341118	7.397958570430404	-0.6739451640372685	14.13028090212774	9.852081721430627	6.659936607512731	-1.1344856859668546	6.11477825341892	-8.149086249965064	5.9104776533843575	9.44057920909257	-1.2827570313518344	3.549793534322275
9.96999300778062	11.75870781435537	6.123483052107866	5.404625544959702	10.306448976890886	14.450128744500976	13.187486662394322	9.119197294864907	9.792424172283985	7.6037392097288325	9.268148439552315	18.418403504729294	14.998697583613115	12.945534114286799
8.39998677496338	11.35385362278939	12.433015046555099	10.422207466220662	9.142162873174335	19.751970831136045	22.777420465973712	13.154362257408943	14.071855981726921	15.90284222088671	18.943938325124346	13.494475593177652	11.790325483252486	4.765305876556308
-5.40271404824647	3.3955440187799626	-4.456201316023499	-12.420067034334926	1.8184197773344846	-0.5327304495479734	-10.728715814978901	-1.1388998758615112	-3.521459317997113	-11.507215740822122	-5.269576710137337	13.800489196948945	7.661684278669869	0.7860589860344503
-27.273743541553866	-17.356534019268135	-27.078778388428663	-28.637071307462755	-22.272275779595486	-9.715243294756904	-27.889210337937442	-24.94942563078614	-25.257016089202914	-6.058064284028274	-7.086064125702246	-34.527550619158376	-19.01518339881128	-16.282283109298547
3.724258198088611	5.385315313472979	-2.5947951898399864	-2.901365895841384	6.160308166086801	6.480848803624337	-1.696179094946511	4.698772881937114	6.769095518047138	4.553372166802903	1.3954608302904485	11.996381163224992	10.812792943981684	6.641454654292965
7.402134649675187	6.653769948922995	1.2368318385533779	-3.1184959419339604	4.174871057364867	8.599394255634417	2.4783123272995593	9.822004205335412	6.272819355326216	7.840903965098718	10.584832035085517	24.239056156310685	15.930293216274256	7.032526367997267
-12.53363659811571	-4.559222094314185	-17.49031405513708	-16.488572823717533	-20.7827964842438	-14.066030754562046	-39.066254813469364	-14.061651833205959	-20.30760022122877	-7.867654878996229	-24.482725520742264	-5.9850423631404235	-16.573532980733138	-15.804098936723136
11.03652659798773	1.3825165755524318	-13.157099164107368	2.9110869917271778	-9.867165179668834	-0.38972750604028844	-5.244519177525628	-6.001245265254641	-4.193997328728559	-0.9122189736396348	-6.094529269832885	-2.0096361795470843	3.712911162423983	-1.6884326439882795
10.549171579093095	11.587276046660644	-7.480036729186326	3.306628724089677	-9.728593054621223	-0.32383833083465763	-0.443584434845131	2.73728562251424	-8.973652216803028	1.64579994127257	-8.812116358589657	14.698762780838614	1.4600719019171122	2.1059408323773283
-1.7694128920287915	5.196811796246967	-12.37121800534849	-2.7687919637916276	-9.430545446797664	-5.202767040755006	-8.235462282999519	0.3685453599361971	-2.2440818984452795	3.3698937157881876	-5.328661859932998	-1.5846693509410705	-1.7696957034705558	-2.7640511956751252
6.025695835604739	5.227579790533666	-3.8090193681838005	-0.5020204773546856	-8.952194191350527	2.8975231944926194	-1.5516543055397285	3.190412884560671	-4.102390862266323	1.6355097797472138	3.719292973093226	3.257151095077667	1.0955055032953565	-0.25376223544420706
8.927020296068001	14.112097913794662	-1.5432158733577261	-3.7449793497447734	-0.2688325941555965	5.475789552497111	3.7944666654056713	12.070678731565257	5.531367859618532	16.378494797859563	28.597903752670433	15.048153566119899	14.690914131055504	11.796765529214772
-13.534621321180788	-3.2493658759581865	-18.353196265020596	-16.623571734224477	-30.92775933254088	-6.226392908412266	-0.7210747184047099	-6.763038938439002	-18.298661342921413	4.701681675357694	-6.079597414879714	-10.7749510090238	0.8146356840143332	-11.207571345128846
9.22844445766636	1.9157172980660682	5.728002221394922	-6.79800803475994	10.087374604646289	12.72240813251143	10.634089824007843	6.993026874150747	-9.00452866593478	11.223773759776353	15.008890484454124	22.409342367307705	14.04239852489904	6.418107771766293
-0.6562627938383707	-1.926455631064239	1.7083501862659707	2.5162621772082665	-6.548755613043149	-0.16858541677756317	-3.5339414818144443	-1.942547125789002	1.3515353648565382	1.6604867230410545	0.47468449388356404	-1.5759719680545132	-0.6209535327366456	-2.113675486277983
3.575612258316034	3.5007547995251858	5.553739194488064	-1.106365323366822	13.110293256942244	3.835969787414603	0.20582513164972802	0.9073999517104511	10.751205995474495	-3.579831205736789	1.484812089123012	10.390475047432444	5.695987225670285	3.96726339278104
-6.033663602226184	8.593849649612803	-0.2690987108517023	-1.4449906563945651	-16.344204354759334	0.04444549589617633	-4.0371567317595	3.7920609035697175	-0.08132476089719788	-2.11563314684611	1.6551116732365492	4.687124166922001	3.9973837941152723	-6.418634312584896
-5.342070245086754	-2.3306844416476435	-0.8015214889676106	-2.765048254005376	10.389808092414118	5.112864097593379	0.5470347064687529	0.3947745102587109	4.44272393506385	3.0710497557031187	-0.4457792761704894	-0.5665654921261132	-8.185637729671063	-3.7192861714901935
27.346041657781072	23.354447416396873	10.236921164875698	0.8508228535452744	14.0364565135788	12.378172825926649	17.51416924130673	11.536883380078526	10.530990520222403	13.665359697658126	15.829392099605888	21.42029639694174	15.987179025491088	9.96512319358094
-1.0236098806635257	4.4341128870272595	0.21770108680366512	1.2299620711538461	-4.987149961837362	1.9511847541502139	-1.4326864376501838	5.424307619010194	-3.4359869715358897	0.6344047815554421	-3.905678719041735	5.373366254906575	0.6146800692370543	-0.7377478642221083
4.024572191548564	6.131573795069178	0.7602801640915292	-4.120648912044618	4.894443612811803	9.813154761360781	-2.0134399265398306	5.216741489489796	7.647818789717856	5.802541306585252	5.965258434046038	18.133689699228416	6.528492042582564	-0.41928884304879194
-0.03327935470799837	16.489022296476712	-4.033567832558618	1.0559481633074494	-6.813956214800404	4.91187923000693	5.694588883114667	5.596867908118715	-2.999943752080434	-1.8186463960451753	-4.2727057102674975	11.420460417331876	8.078387642607602	0.9379451351205634
9.28030068162744	12.018438922375381	-0.8222237899413788	-0.12790847240669534	0.23357111611061582	14.630950299574454	6.739717621671433	13.330774058757768	10.108684995932073	17.6757696992862	13.602558278881336	18.15005131654645	15.164406689272017	-12.100524947490703
5.5300366320580014	6.855396130671004	-7.677750519942821	-5.622406728415223	-8.232462787828663	0.03407634760867691	1.7750562814604884	-1.6329729801705528	-4.783519244642815	-5.73049053335987	-2.252854296581499	2.066030201888503	2.445820973674998	-4.977619537239206
1.705535393484898	3.002437830355114	-6.678067810902147	-9.307940842080024	-5.148949195809328	-2.7373227876872286	-6.75818993294446	0.32351790395475877	-4.878517407270979	1.5258698897324483	7.506859234475069	3.467603324684131	0.9219469386992754	1.1069585354710965
2.7702216295870237	2.166884632230149	-5.707673637938539	6.0654820782267675	-2.617040245029514	4.763307938078276	-2.8309921436149934	3.7609521697385313	1.076318225727332	3.182070044835767	-2.2802548649683487	-2.1903905754331023	-3.6909843023816054	8.137117594892999
0.3914664315865161	4.978666388195373	-5.862900545097401	-5.800603861330272	13.279296997288915	4.234302874550187	-13.7368660057196	7.140228857786977	-1.4304545426748116	2.9937328340712908	9.6737852226727	8.402463173841344	4.195885381786364	4.609125295788996
-9.441149163147543	0.158170152636005	-24.302939128190374	-21.68025823927106	-13.330537111798984	-8.615054846743005	-23.78584762182894	-8.552107907798874	-6.560176982228564	-10.099546555064475	-1.8647184596540913	0.38528174354180794	-2.3376549983492647	-0.9934894588229788
2.0741275232541954	5.018297934853831	9.488176410222204	13.774431564588262	-11.312205105607246	4.324360397019768	2.735396211675142	7.421974955166751	1.7086022839215846	1.8503336628952345	-5.886512045569707	-12.086630189940287	-6.127769048149422	1.6982499753666216
3.6994181137137394	3.268946615989599	-7.951115582480352	2.8655606972283083	-11.660315784243007	-2.525423270824594	1.303928988187698	3.773864674406898	-7.965119376838628	8.374661431368619	4.623111741195308	5.176139223743681	3.553081920510857	4.771449138197294
23.020843088059948	25.55999644830063	17.05249388254626	16.58364315331117	-2.2151063618766345	16.859127559837003	25.616844445382515	23.54747499622935	8.052113706774396	10.817819706307613	15.004625729546495	20.424871701693753	8.091599073238294	4.5095020267884305
-0.4200431002921759	-1.2144285078382393	-9.35687462502382	-10.057862360964258	-7.134848577529152	0.03561492564050736	-0.38675676659280306	-3.749379598867607	-8.99148038420594	-5.140875762266451	-3.2464835857577934	5.014479934535828	0.9602530225796644	-7.104352120122356
-13.881670179854344	-5.889585511858167	-14.696602981778282	-15.255015748879986	-14.485888838885211	-11.668684996375225	-20.51124275020116	-13.708067047510637	-14.50522224404818	-7.538284390992575	-3.4314338482079427	-13.957415071652036	-4.425773475998449	-16.712778715688763
1.2754285476820846	1.257752140371236	-7.410423120132501	-7.677472054564422	-7.77505082774073	-0.7410848691035005	-15.532638694719457	6.35951187943855	-7.505362853318442	-8.351351125211167	-1.618743923273247	2.239324497031357	-3.113451466355954	-3.4452858008154292
-2.630352017845128	2.564318001412808	-2.4932560267879937	-5.011245011381902	0.7732163434767629	10.297611146418264	1.5529937341337843	-2.5388194522440877	-5.948870692378843	-6.5611539871850555	-8.65029746823404	-9.527797306235199	-1.508517638883334	10.97391124719625
2.76909216792813	3.1760840000184767	-7.045489720958766	-4.642574118917554	0.20168286805756147	2.571974764822001	4.931885288883202	0.423882304125975	-7.417428597503237	-10.740818381550897	-8.001522369988669	0.9206045326825092	-1.6912657553511221	-2.630935686903065
7.805786321431279	17.643759942808504	0.9761391413414324	3.6851278651766743	3.1753203788556768	13.3302929541523	8.074371181254937	11.09685948564027	5.797806297185193	7.79627688960112	13.150768835723193	15.806204419427756	15.32420581389164	4.768157442725346
19.918316834831028	11.554074233623735	3.3422716924162974	16.105329628958696	-2.5223711731154395	12.616573323074885	13.118975095907178	19.035065179893667	2.7461128715063254	13.21011974461143	6.894512803519979	10.082950178985964	23.365079362990908	8.738939999558328
2.9003491670746993	7.893922630190049	5.438488076727835	-3.9885738956696435	4.02281264448966	2.0173820940291827	-2.6716556792953177	6.288524525609195	1.838267325898043	4.155558565178666	2.780590048841647	7.213901445017422	3.776533823772418	2.7900254275595953
-13.998199873868893	-3.939065661617797	-19.986736503833992	-25.128238154387933	-20.153909651410316	-10.121019838775354	5.469921855444768	-7.134574497035242	-23.44699644607801	-11.362652419436536	-9.407890243018146	-6.915255679862999	26.11891217559721	-11.085209785510488
13.324012632726298	13.04871861325753	17.817251941443505	22.843703726926563	8.700692408375035	6.95768199985683	14.112756890370928	13.730431362782044	2.7640873347131607	-1.9669075827319304	17.338298976500955	8.776893389216916	9.616109625260602	3.7612206822857237
8.75821353635663	18.481550490279833	0.7845392948899396	2.588278209083648	-1.3483108954569538	1.1102884535095567	2.1328010618790576	6.949260287820981	3.5651171192868274	5.122769071807672	2.6080728037235468	17.990775366162367	13.41270938156778	6.943857289270598
4.668236755885835	1.2317743897911473	-4.758914412484479	-3.2999444128423914	-1.4544149343950887	6.0703084877308475	-7.312213220628913	2.869134371760182	1.976515579315904	-1.121772926977032	2.312256026764801	1.404555440087697	-1.51202042967574	3.712536125187512
-4.052433521440307	-3.589656581672771	1.2937791770522622	-4.4160545013058545	0.9270484687892152	1.6146768741977233	4.504807860752412	-1.8828191164000465	0.8244679593283629	-7.114886753621052	0.48133052981034163	-6.205795511734735	-6.178652330683824	-4.54324083724836
-30.162947253751955	-21.59613519959036	-35.11224207788899	-35.74422175759681	-27.926616124557064	-28.139260933214615	-45.34867134666698	-32.19952174371328	-32.07734022207813	-20.179544421194105	-25.345154604602076	-37.075804901316985	-17.056730080463485	-21.04202730026597
12.736376797052682	13.236305677567794	3.1604900152663635	-0.6200711697698483	1.7718857521409088	2.174033855613188	-2.5893065555191717	7.054217294148406	2.406537343598065	-2.339027171882166	4.04051915101956	21.95382811438684	9.30075900382	15.891016989049747
-5.280493838631596	1.3166843666414807	-11.954435616531294	-7.3035194274326445	-15.412420362345946	-4.79861944395303	-5.384043895317895	5.9764236141445854	-12.550223677182451	4.056739578231938	-3.133180288884646	-2.4911081977226015	-3.206225573742747	-4.097547453378797
3.7365360813794437	8.46275010802386	1.5755620849142236	-0.7799123201501256	0.9836111389404476	6.3989967779241015	2.1967732428882223	1.71430174540822	-1.27739462667097	0.32614298196527214	7.673973550057169	16.494914925154127	9.738627029333268	12.823006604923355
3.516355216634567	3.4254487495556836	-5.770813009274028	-0.3001646604990602	-9.417377729542523	-0.4815907128692624	5.373730289024726	6.440396116211384	-4.087997135971123	3.2456431424414576	-6.067911224469232	-1.2947712793888426	-0.6811789039961055	-1.1442971675312787
-3.4460956904405555	5.76019042968723	-13.762338754086233	-22.773321486151517	-11.382781462652684	0.7828735935382557	-8.767766056002767	-1.8946235898701305	-9.287222064200062	-1.9023574273076658	-18.01801487252114	7.4558301861525464	2.3972199425528578	-3.466456927635628
-0.6212125744419134	3.0782205443491444	-1.7785856996104938	-5.026794892632035	-0.708329319393815	2.6413478474947008	8.627910791973516	5.133363932574088	-4.2113968115019285	0.02449909045136553	-0.21733254602085403	5.786323326381261	3.113939282441181	1.4701121396509271
11.632994432441222	7.776744206269638	2.4080104579451858	10.193970762469512	-1.5746189517051605	2.320741940706926	1.5947044699446287	7.365802633916567	8.817262126314061	12.916862214353943	11.73898547336729	5.117789721936374	6.558135803845617	9.724145520602567
-13.268403246211943	-12.271024524122476	-12.461709029403407	-11.317751948393774	-16.055284048180102	-10.668272307127296	-25.31269054146856	-16.580279907597067	-17.195207279193454	-18.176532827141397	-35.90228957823172	-17.281847190096595	-11.491056579107056	-17.089399613529867
-9.746820054561587	-5.850002044927268	-18.244249194717327	-12.927205027115436	-14.13022483042825	-9.540549799519281	-10.771161647931558	-12.23582258354996	-15.142365063597477	-6.391647657376616	-9.286640969281857	-4.857675725356944	-10.198169451212747	-17.778706807822427
2.6427613448894984	-0.31243752586224105	1.5993663651575643	-3.0215189648786174	2.144968833295066	8.025739630193652	4.677095826232984	-0.09990148633087796	7.248659244322382	-5.351536560227892	4.555044482041531	10.676146258234642	0.8503854252062928	6.263576402742628
3.6618873310902744	6.385367398893876	3.953485805541843	3.6157559790640263	1.7958441997880659	6.927902282781284	-3.804972071949623	9.639702437042944	5.5764249078788035	3.8855527812410755	0.12197972995790628	14.600984182362192	1.3689111375680685	3.6697088328333685
-10.939805439928705	-10.350274081049989	-19.445538497704934	-19.04289129803471	-15.894258830246986	-11.448147050511682	-18.00092661805003	-13.874258523177984	-14.986858357608417	-26.501232688917874	-20.730854841277203	-16.10354914673713	-12.370355842343805	-5.889271277269366
13.080490052682418	14.156504328048827	-8.525865562837591	7.168814324767343	-9.608610349772434	1.4089589811020673	1.3646103663198157	15.57390725802535	0.6648054812948052	2.2320435155598015	-1.8523995058760636	4.775399527819047	4.884844489368644	1.3220580973617768
-5.2023227353740635	-3.6080310009620797	-10.742160787206867	-13.396082671351824	-15.479907945930313	-2.5950161531463594	-8.123381005464015	1.2145970935339372	-14.37519900607902	-0.9211489349253699	1.7666161586807014	-3.213845236398761	-2.1434840700972773	-12.91113639927399
10.979362808164089	1.8985066644838235	-4.568553833336643	4.761525901302353	-8.380234361437706	1.6112181658455198	-3.1988576656326053	0.708413119653287	-5.948335299259831	5.981206686442758	-0.5026009364565753	4.168218169625824	3.561190037518867	4.234585682933941
6.825212833280095	5.803612737668808	-2.9030681857361813	-3.9982051018293725	-3.409495002649742	-2.17151283961266	-5.082142641059339	3.1115550367963523	-5.109836587991601	5.4642003318925845	0.6114758254516857	2.4868145663505112	4.28555849745761	8.231251661454467
0.2525402852389961	6.125764697195405	-16.405526909117704	-12.075629026116825	-5.815298653207942	-3.3789820803930932	-20.793800151308737	5.419126867742132	-6.320441333088894	-11.310360156783814	3.564924018813606	1.2987247775013455	0.20839382678978857	2.297253124423889
-7.533601073252936	0.49197957256084085	0.9240323192792351	-2.792593444033096	-0.695053906608605	-3.571538501645871	0.036164971155606386	-3.04517522539909	5.712149659231328	-0.6273318128770758	8.895055943790537	7.735804341220753	1.657851723128889	-3.220341685992245
-2.4222299570678496	6.284107093429138	4.915130199677395	-2.931924461949053	1.9139545988656461	0.46482952463963645	-4.318775733126038	-0.26296165919628745	4.642391415830067	-6.761773736747566	3.837043788727983	-1.4911349785968857	-5.5326457962628774	-4.61530649531714
-2.519529779493152	0.506751839708565	-8.603593838548685	-6.1191179939791835	-5.6464421890224195	-2.951266333964171	-3.370524535727826	-3.8668592912905626	-5.425322019322245	-5.633347778210262	-12.535648298671054	-3.797939226203969	-5.94944146852187	-6.864597576772328
-11.491390119116632	0.9231158241102035	-1.5930279602693007	-19.65441683187237	5.8508072191837615	2.524579982604712	-5.09515988675482	-6.056034939301139	0.04557400301369164	-9.619440114086903	-10.562475256520235	-11.532543298226551	-7.068605871497532	-8.84696942226972
-16.88580754447616	-12.129482176845436	-35.80426414209705	-35.472343949375926	-27.201278349151213	-27.318501858140795	-35.745301772664696	-14.484658228722628	-25.040536950771447	-7.474289730679617	-12.562563724765061	-13.792012939712817	-12.072329270622731	-25.033949096201347
3.5901617133210353	4.7047095192282615	-19.000979467223257	-12.517537710168677	-20.427671183900788	-6.082524087049426	-24.199444412420977	-0.10595952433559166	-6.673344713321566	-5.498908323652649	-2.864122107116244	-11.857420144574963	-7.315609477925342	-0.26127035437510104
-2.656868158312925	4.446439432449789	-10.829375113875804	-8.576334967808775	-15.435377091417807	-4.827169807689036	-11.085192239483444	-1.0180661765570476	-4.18999623125695	-6.986083920154597	-7.349457821939136	8.01369092276009	-0.44290950610443247	-5.623766595780435
10.377516022368084	5.635095401059208	-9.413838780287053	4.123340703994582	-2.397029378388885	4.0798988785586205	7.227401265582254	3.263671010022471	1.1955999024938757	13.130129216259885	7.539676804205787	3.6312164374583555	12.848365464268907	5.808148874883804
-4.815290955309595	1.4591988489829657	5.2937744296187565	-4.472892342257592	5.030327231262193	3.6690995896255374	-2.5286159876939114	-2.504489265034465	6.500499358781494	0.44843395190194446	-5.731841884509658	2.167680613279701	-4.40951504110952	6.613586821389754
2.295117471133157	2.530298423879267	-7.7165508925615285	0.43357434824331	-3.02760134548436	-1.3077664508267566	-11.88884360800288	3.9511842539131137	-2.3794644836510916	6.3030212698457655	-0.12533867913541816	-5.659902998631063	3.706815480713262	4.856470750019785
-22.284183733649535	-12.65011721504563	-15.527381246251691	-17.644482677093368	-18.25615876704	6.168003543788202	5.822280564061322	-12.043810452615881	-14.105607288721526	-5.493590242057457	-8.797564489676466	-21.89333757524758	-11.085932361574802	-20.37125872948746
6.091162244812403	8.717938852621279	4.877490937186528	3.191232527637669	2.7366154210839024	3.122071618360411	-0.5438838364922489	8.399643765606957	3.22285892443514	2.280534008561378	5.351546903173474	11.834282325498691	7.097493981051028	13.0535669711293
2.4566534452415247	7.752890197331958	0.5620538618442784	-2.4293047860349137	-2.5663432194459554	3.696976890167196	-7.419801313060035	3.0936961270741885	2.8727980770319412	1.9475688078177844	0.9701823166200827	4.915593793758839	1.2855692183278447	-0.7533099191715835
-11.668492341691174	-1.6936811132273004	-5.583421637498412	-16.412499825855523	-1.275280304382355	0.27256319652480826	-4.153341973253266	-11.656164273239146	-9.30208455793198	-15.741650152765178	-13.034926097572116	-15.028834761628936	-14.62713510346997	-2.7633235549986175
-0.6027819606616185	1.2769585315298855	-4.04587781760815	-9.092181079649748	-7.150802772324308	-2.9298670520029955	-3.0656459667041935	2.3774735331084678	-0.5887192502066845	4.898085318340663	-2.7526235868028417	1.1362751977490408	0.4667165659792384	-0.08050328563018112
-12.094809670296844	-7.182424973945209	-16.372093334007484	-17.869910190101372	-16.239424453059563	-11.072026143888658	-17.838992790447048	-8.997684999012476	-14.78792479107984	-21.374172244000576	-12.848468404734765	-9.170953237776308	-7.677794713519504	-10.183748989094523
9.835308036296942	9.836527261825465	16.12708937789432	-0.14302297758559182	20.590472094132885	9.950654443830505	6.082092172631605	15.688430443499032	8.643340448279343	-3.51625729028774	9.812951403458362	4.61248509655856	7.583459019097316	7.195098250158633
-0.9969261078148648	-0.4665534497054134	3.5380713180735	2.6468702162644417	1.4538420389868778	1.4368154630516474	0.0759647650738147	1.7577825990981422	-0.8819992650569659	-3.330728509086644	1.9969007806048167	-0.3589681724143105	-3.7534633292033472	4.191160762500061
-7.016580011806456	-7.6547536609685745	-12.903965252149566	-1.6303653067653834	-15.217365750651519	-3.8656396100596915	-5.527705062515404	-8.87311848924467	-9.354951816411877	-4.5856247500876695	1.797737948495436	1.9384668155240385	-6.046928746087625	-9.988920208971855
12.084347751989112	7.535786618752393	0.7210473184044349	5.6274307348486605	-1.4371831687321948	1.0736321505916444	2.4355254663816908	5.219122300018697	2.6995153797086076	5.388457112137574	10.027422018066922	6.879950534536824	9.27171079232482	5.525406431878576
10.791257452423935	9.193415453793968	-7.521706060991341	-0.01611890760107066	-2.6661547460088433	4.744660999706481	12.46971816866776	12.984564378186434	2.7806586082906652	2.5262274968371505	5.394649413888468	7.109631275548583	11.985561525624542	2.679840857140719
-6.7478488927252105	-4.299695213396459	-6.579652953368584	-0.3314173956513155	-3.984055813751821	3.015444321365122	3.0497608294095264	-0.37541422465419905	-1.653458842232713	10.342877639780099	-2.776540328142669	1.6436457139335214	3.4148943225356603	-0.09436996966137337
-3.0218762815496025	0.8113493621715758	-10.892866759583624	-9.81120846600873	-6.762843654641033	2.297350931240429	-5.92246270542691	-5.553842335385821	-9.053396630986331	-7.473377205000989	0.11403976631720389	6.264751700311784	-0.7982199045915638	-0.34415907403208185
-10.129495051128073	-8.053131049887226	-0.8219195912368092	2.115081102985801	-11.366820528683032	12.952097371511819	-1.3448072730752767	4.983098823924798	-10.156354163825696	-1.520736382950715	-19.511259817125115	-25.538388432291438	-5.463538106097687	-11.245115334676221
1.7903899521944184	9.14172235912801	-1.826363403166268	-7.987932904289023	2.8381846657486864	-2.606319809511222	-14.860442919788861	3.325497092095642	6.3973066272316315	2.0576085703715226	-5.4451708438003	19.56540753569933	8.637542698824952	5.385952812189619
-2.6270781148687306	-2.493688307491022	-2.94828910535894	-0.22227294849439785	0.26158086445942913	-3.7516699155169793	-2.0846283797087595	-1.6955932055951455	-3.5344412175503157	-3.2031706474936867	-6.032465264164659	-1.7008052293445313	-5.396265682425363	0.8886133369688861
6.06500859977284	-0.857967998410535	-5.337468532689421	-4.403672988565976	-15.744049142537047	5.935017812482481	6.271269712224002	0.7108119032522169	-8.103320046432192	5.175623968747576	0.04544876197827136	-3.956702428595861	2.2171496896647067	-2.9322694352657983
-5.718939080810849	-3.8282407713796536	7.675549139475006	-1.9261759330460193	8.90580558975432	5.313989633970646	-6.157467452769534	-4.344664636787382	4.484799976604134	3.794601275424823	-6.806424067236435	-2.5656703524621745	-1.8330501266888006	-5.416765638991837
-18.00084865845072	-13.805486106806889	-24.14967841555068	-31.90157899618871	-29.016493532234353	-28.639089750868987	-36.15468428468936	-16.31591548980854	-25.162450500126912	-25.4291858829325	-14.60320124451937	-18.87267581496144	-20.49586679069513	-19.162874549141957
-2.8361835141967355	0.6926300745964249	-1.853106720510767	0.737992012754605	-1.182177037860598	5.949316528337487	12.259183640646043	-2.199854216229307	-4.633995049744608	-1.2720959163465042	5.65530497343167	3.448666132280028	7.926664472593318	-1.9906771262822094
1.5344479379522198	8.734117917416828	-6.685469617187819	-10.52000174187726	-13.57329637653802	3.4536528090261376	-5.649162538774908	6.445569726968963	-2.6396712534608713	15.038279480111983	7.973166157501305	11.800221298367031	16.807727764528536	0.003435570730114115
-4.7399140856559905	6.434529130856308	0.508092974253332	-13.256774079907089	8.290433074553544	-0.3863354818504542	-2.1212475800029624	-0.992516232821676	2.1378287732513477	-9.643075077664063	2.8787009198269673	1.4635092844454622	-3.064261875363889	0.7747135888452233
-6.7817473673368465	-4.779327615169787	-18.47926513456685	-5.262756754880865	-9.290704724794004	-4.214591202736034	-2.9509828890643575	-6.2635408882982455	-4.377711725047777	3.221794164717732	-4.917401004548779	4.902323684288831	4.643460849465454	-2.312402370360784
14.459136696566382	9.13339669772828	-31.71030823066575	-15.683903002624271	-28.407288834334583	-11.75714688367064	-32.40404251917582	1.3745957669093747	-16.11308457778737	-1.1311107633435462	-7.298745875845898	10.932333499153158	9.638594978697997	5.578403756425804
5.476381022365387	6.76269065459912	-5.570090853316378	1.4972566135844243	-3.8407344409611177	2.8652524522943987	2.7476015752676277	3.716335229750863	-3.1165237478580825	0.21906972614779377	0.9575615749101662	5.528979933175439	2.287911723168818	8.387926968465951
6.354679048919445	9.280853268862584	7.468943169272283	14.328220093459088	2.649660219475428	7.258001126798478	1.058772798639591	11.636717137315724	9.893627218184916	2.4096323870624143	2.7485641361341284	7.908845618963364	0.4640789360559723	7.6125997841510475
-4.487592153505814	3.4545408599833287	3.763358527260454	-3.8298827782428746	3.28815447958997	9.373646660698826	10.944223222476984	4.447287419871017	-8.703757978086076	1.501408518909631	13.039902917677974	4.6237517859489925	5.037530424546058	-2.3178855077318246
5.026523837136243	5.6181028270063695	4.0644431018253	-3.8550107414767276	-4.146339506922593	2.437452767919368	0.007890464673362607	4.554289027230153	2.0061672333587373	-6.321830436607522	-13.25416992326761	3.1831687279823835	-0.18976313889449434	1.9854908092659052
8.307533931099739	7.4699020865661865	5.5486525058134255	8.679158768130124	3.8182227854982895	8.49343953653443	4.302381397410141	8.424290131181404	2.4019632557718245	-0.375611406258371	-0.9993925009016623	8.342423758960223	3.841848828845796	3.439829950628748
6.573720289178479	8.75569030434788	3.4920768319610622	10.77741442675424	-9.951852148198238	-2.359230675757509	-0.2930258865970819	9.6434247748618	-1.652970927137553	3.6907254969357948	-2.5753731867295766	11.532570064471312	8.283385640660335	3.668356929170753
18.43283496397206	13.633427507512083	2.954678690635535	5.336565167001124	-7.145615576603425	0.8417655359676962	-14.34066726013144	16.635010514069783	4.141990993701262	2.6636271542811185	0.06567714474040154	6.755667109653158	10.233244474474402	14.906874022057398
9.92536301093216	7.887578011314579	4.144707715726122	0.05217558687345087	5.396436564839474	1.2211201228490214	4.256863305705234	8.421834858775453	0.6672524291833382	8.670378908250346	6.602704729542357	-8.229279819046134	-1.8326569727114361	0.8555333270637592
3.0080669168441103	7.5165478540899135	1.3683352124625074	3.2584626857587833	-8.539357491595245	-0.7247496704683316	0.20812996041629137	6.289608582015865	2.0271233537506577	-2.1558845796630486	3.492907863045208	4.541760246075468	0.874530132358024	-4.060128054879486
9.20154119358345	4.877179736824921	-1.0179019479269764	1.2541408309004685	-3.306115455687706	1.4818851417870968	2.4333602746441874	2.161837025164367	-2.884974354136511	-1.5377372500101603	-1.984463579015655	-8.704909262375567	-6.586206466502779	2.787942080527118
8.13320650910425	13.041710964280465	-0.2291698043750093	1.1169066572408717	3.3661435615327497	7.473958707636239	5.138947140787975	13.317292258349731	3.2003189704261796	8.084344284778325	3.9211614365599083	5.210380660164904	7.650523856145949	10.580811283849497
2.4187879334326534	-0.6715083555404141	-7.310043530053745	-12.585578595325458	-7.984703556943186	5.622073465202677	5.106344123845034	-1.408549544447618	-8.23794496248237	1.7517588083753621	-2.9173740268300694	-6.099458707077639	-4.347629975800615	-1.350172778815966
-6.049384272380056	4.912424604902585	-10.777165114011016	-5.4616056776337185	-9.832487613579314	-0.5136433063254062	-5.487176472557784	-0.9618784782596838	-9.152490350303692	5.013501979598207	-2.2786726725130517	6.920618311530373	4.500350199916579	-6.026878903407399
12.578304899392181	10.95819474729846	11.203318192315924	9.16184577347085	10.738844242382033	20.371261158436074	17.789495089104136	13.580394303741146	7.277267024256537	19.77455863981517	8.13904681477295	9.674131261763431	9.210347292953891	6.052194486427468
10.59167448762378	13.345389362423559	7.267260486655499	7.470862438865445	5.750052306052443	1.1935906679725057	-1.849629719526264	11.556262785291189	12.022872728909809	15.995350448309726	16.006823302337256	19.70073407860618	10.388918976813011	11.139376024478123
-3.7011658667591365	-3.8406979385266204	-7.561598576298279	-4.039610501442165	0.18387017925870738	1.7631743412253367	-1.5387994749067773	-7.885102409280626	-2.2918678239427788	-9.844134414316816	-4.1347533704596575	0.2343782803029376	-3.6295311873047873	-0.7022762059361458
-6.199718338044958	3.3374901338661527	-11.914092901649886	-2.585699890930646	-15.01109931941941	6.912541008561736	7.654523110275444	1.862672578420945	-8.50206927865774	11.284526293506763	16.82750062160805	1.4391150423499177	4.01333024115079	-3.8070179238540325
19.118229732589693	13.92380924846792	4.166156624012266	6.702264448456703	2.0532669782165573	1.8604845992642063	1.5639196099692583	13.569139435798807	3.243950034764372	21.15046553418526	19.318365909197095	17.102585992402595	13.89912657790776	16.081205266860717
19.52329512499784	15.405187982159088	22.623885945163813	15.197068960696525	20.664909749638692	28.801892592247565	26.951610002746623	18.243759888747032	10.090897649789095	10.56686797396247	16.805860267442174	11.267844565497185	13.200660424641352	13.721080823677974
13.914153728367967	6.843348727758899	-5.2900298239942325	10.560249543772352	2.656097649220856	10.4894692648054	14.691837333344518	11.979494567454514	3.357279253919141	12.279626679383204	0.7103735641222632	8.13624156300214	9.214863718385644	11.626936136419499
-9.365455614078234	-0.7885410794555234	-12.592278724092	-4.300624928148117	-3.201227226632207	5.3356125995486705	-6.1485580941317295	-1.6152501923685567	-10.369394272228863	-9.058505542886563	5.151922403483079	-4.081970891075453	-4.113096805189749	-5.581194127466472
12.195085533800297	4.6579755123589	1.8530228108218374	1.8785075026109408	2.0276224127023075	9.325740205242257	1.5234054374966524	7.486450891418153	1.9523309538926221	9.425731950290341	8.116102069929774	5.3661684424061376	11.377411143135406	10.444181680768235
5.714245570454068	-0.11108682308883883	-11.859251194133911	-19.76933865118305	-4.000819592145242	-12.101189995029198	-21.114933785989464	-9.741863978304384	-4.504802284349349	-17.475898247769457	-0.52633107683372	-0.6185218725343339	-7.528274346974131	-4.047391809654059
-6.88749066694683	-5.336972387677365	-16.188337191145166	-11.714283099740328	-3.0920235040013107	-0.7253847127824714	-10.678176558957325	-15.22396666322852	-13.90222670365286	-6.137661027825639	-11.57841832824197	-7.6481268449372815	-11.248411516391087	-6.312078991244232
-0.7680065194799371	6.144095844882817	8.685258898753402	1.2704056871356668	6.015938905366184	7.947231950200468	-4.905216468028227	1.985200210284043	7.484305814450489	11.254726587731602	9.03955749221336	4.1069646743033	6.127208856510736	2.8416731288730745
1.7156453348263823	-1.9278994119152766	-23.03363777652203	-18.53760999693061	-18.848473338645995	-4.876189683078714	-3.4730025499551433	1.799290116305368	-12.273528089488169	-11.443229204690187	-0.7338004114754295	10.985803474090373	0.2343182627441217	-3.035427869836271
12.34929302856575	16.511990310343645	-14.849350574612627	-4.4331540211350475	-7.037931177985831	9.506121224390446	7.924549162096939	12.381572167892017	0.9014803318304281	14.677806979493935	18.67254461750178	11.930582309987335	10.164571968463525	11.565600920965862
15.461404050033268	14.817046561007643	1.4788248719807158	9.934807097189887	5.475040975028364	7.9889340064832695	13.056634700669115	8.444799353000407	13.984385646408116	16.476690915804785	19.053292741502958	12.57692356610502	9.752207820954267	10.833772124819278
-4.992438091311807	0.4069900381487035	-13.63823277981377	-9.177512711737727	-2.259165499510154	-5.120277090936158	-10.949305102381949	-4.4175141074037265	-9.09246716984311	-10.660739235155821	0.11514622977879162	2.551170214755087	-1.2659782435403129	-1.9584938302133463
-16.736004241122714	-0.9431587141088057	-19.586376364078752	-23.09893696763248	-21.936624204682477	-3.5301159079081437	2.033862334513977	-9.701788483607178	-14.875911334757909	-2.5760382380716322	-2.318111469929596	-13.139809596886863	-1.611411323394616	-15.509250051287674
-5.628064980664826	7.420082221111812	-15.26817342829253	-24.110575250383157	-20.290345040355078	-23.819992447951737	-24.6314278840931	-13.753450758802742	-12.68553430442176	-22.925426712559183	-8.517390522105847	-0.8786058188365264	-10.110465671457838	-5.17590094615115
8.150293652780569	5.65714992434015	-0.5627837002245288	0.5412211793838004	-0.6096236392763424	-0.07836835086755244	2.7075119880520737	4.953969969065534	2.1266964333179863	2.9425949401623326	-5.8276648576821515	1.9036950759237088	5.276274113529396	0.726788617018248
5.00461496955795	7.394379514720792	-3.69469997083441	-3.1724623349383276	-4.576926282942394	6.824894665776684	7.650160547224269	5.983710173524653	0.292137168305962	-0.2753600240134518	6.600687081803325	5.4665841346715	4.37816709247318	3.18400475728312
11.18100391879556	7.7116503015986	-0.4672799131581571	-17.046571559798846	13.43425612901866	0.7618892741068269	-16.95304098281713	2.450842929452256	3.103361894200377	-7.6055796797141415	-12.834447280063966	8.114942430013574	2.2516704499345273	7.926530263178716
10.757907004695605	4.964229412064048	0.16281962673162792	6.189366987048353	2.78002251546274	3.393161513440187	6.447512348213173	9.061504720118895	0.6662918342991158	11.436374242420289	-1.017328925430431	17.17787166421118	8.325950089986133	1.346316103059039
-2.5950453347229514	1.4004233577971752	0.08481271566820237	-5.157267313950345	-9.098506109183718	-1.6716227256888354	-6.42199876124807	5.4165500861147775	-4.2143366068297645	-2.883780496877501	-0.9372750122930327	-2.4119511356995567	0.9644089214790609	0.7188463938171068
9.78244586725843	10.701693342635025	9.772147662960318	5.843183663014608	9.336260416659275	12.592500044129517	16.942929714863325	12.535269714599863	6.5055857316158825	4.485382400241595	6.56852328368841	7.9850507420552335	7.458120079997679	7.005331631069056
17.19774352763831	9.167403282161475	0.05584720771788265	8.961883692317762	-0.8408814836199466	6.876752420440948	8.126719091756668	10.55673526929675	6.422560645070759	11.464905536560607	3.1508541535392567	1.2293808852375037	3.321544669162719	9.533353557808018
2.6552271739548274	-2.59980079374587	-22.07645207445214	-22.58494161956306	-15.109337175151078	-5.268933788901783	-11.309437594509053	-5.196186277246914	-10.462815975870416	-9.5259704328809	-0.83584640207685	4.503270333600597	4.156648002005977	-8.428261880402856
-13.132600046366486	-17.63138123638047	-8.503348306068853	-2.4393876320400945	8.831052906493104	-2.6867480680948015	-3.7541470872808014	-17.107291666793984	-10.218602487594108	-3.520379408788378	-7.3633809032874975	-5.7080538266915335	-8.947423812062938	-8.763938476390225
0.6732009091016193	2.9728392244395723	-11.81832041590694	-12.766915167933549	-1.7853059312374489	1.530887579502738	-5.505625588410955	-3.8871219020532126	-1.5225848724681466	-2.9304869411469467	10.036502991747115	9.868381442279109	6.910157210358689	-0.14129098593422082
3.3688069530037077	1.0934717687008166	-1.9507187689435281	-1.9231606916361064	7.522066685694717	5.26241320804844	5.068238111357574	5.0899815958918735	2.9783625181813496	10.502788624490515	6.160106014391818	3.1004084746710983	8.814367001771592	7.222806821712549
10.616799628032808	2.406394013640189	-5.249046692694884	-2.480765111180361	-6.104382758123148	-4.444676318010255	-4.583821465030358	-0.44889732043522484	-2.4776614954663105	-4.601835967392149	-8.126176406685826	-0.09971014241170278	-7.706460796359781	-2.344196123056617
16.784010228145135	13.415698449474025	11.212832586839662	7.002607528565944	11.609269579091608	14.904450212907488	21.266338128443298	11.82978685381418	12.915816597112919	14.21451294981863	21.957669126584715	12.548319315069618	18.167739121015064	19.975665215175745
5.596102043981082	4.125611961775151	-9.066740990278356	1.3989008472819986	-21.51123933198201	0.2100895379917017	-6.758128597879991	2.9975519940596143	-13.052025755970487	7.302803516218042	-12.1840572415208	-3.9995266509477747	-3.9986056612404184	-6.457244986194405
4.4336420884676935	0.49146668995235576	2.225145950404135	3.942463173503903	4.350789379256061	12.329195871300694	5.77069476898424	10.949175590237	3.4937235005806007	9.27588267380471	13.221559135797015	4.926297982532957	12.568615301833663	8.81859486815328
-8.811234146327571	-10.007447380896396	-14.432054027935637	-14.877581477805967	-15.325624434967803	0.1930352023174463	-16.368067100888588	-13.485682873828763	-14.551415946616254	-2.063164349007857	-12.76391253341649	-12.554199631163494	-4.036723922579273	-6.451901527633098
-2.313037624371103	6.822286509920353	-18.993659573279395	-6.734927856265108	-24.51647203524497	-10.053335899212595	-22.25999323808796	-1.415281949499866	-12.49399642527718	-3.3850290682699984	-16.658184378612148	-7.331157249030364	-10.034396858191704	-3.900888810228609
4.714227758460278	13.703776596491027	1.425124854504775	-11.923893381948671	3.6294010462478905	16.863244450002743	1.8062706499309773	14.873431456076787	7.557730329226307	-9.13183676908626	-11.93740538518639	9.453132695040456	10.344131484587518	7.635029124427051
3.8915536247442235	9.471951000054952	1.169521804810848	4.234992432542744	2.569281103553321	5.567315669441122	9.846344566974373	5.758482686080071	6.08885583317923	0.9126365696777246	2.495815814488666	3.893143282876097	11.677072850757948	0.11595176376765043
-6.893781265984621	-1.49312577774515	-4.429713540914648	1.704057390578702	-18.887079146541584	-14.269121435600496	-19.913232349102334	-3.0821888118511493	-11.513509142843377	-7.9375890274447425	-12.12272149499604	-15.038006112693507	-17.06556003935249	-3.406203971878661
-16.49711643969567	-14.203449053428375	-24.461136034731155	-18.6793198316774	-7.288587610944538	-8.230858079925401	-19.671541888619725	-18.63956249514433	-23.61902754875515	-14.587950093979927	-13.473860364214312	-15.507515119323857	-14.625581705316982	3.219387967177569
3.9303734769351224	5.708896832488405	-8.471055012966103	-1.1821170020227596	-14.891608251938019	9.866443810025162	-3.890101801228132	10.436697466232722	-5.609715703954494	7.9815527445209264	6.786128225117186	3.2421743850393545	4.051373752737043	2.1285213695575784
-8.261431200090373	-4.644337685441358	-3.917464978765508	-12.409256937825075	-6.167801728572249	-0.9569009638303516	0.3832399309574408	-1.214996346755338	-4.552383572239671	3.69620631374879	-6.927821707190157	0.19628997555189814	-4.997593155364632	-11.078292866672156
15.131513446269329	15.497574365856996	17.620485292514235	13.183912171206691	13.40241299017217	19.351926555289555	14.328506627953054	17.85619021479548	17.607790789216708	14.8081481910976	21.66617618692282	14.076875641018361	21.65005601836796	8.457343353913265
-6.754424971257043	1.7997779740028061	-7.724726806155474	-3.1651022530673054	-13.663560475923036	11.238555651060828	8.8541179853278	-0.522856920147085	-13.113285726707538	2.3535703971817736	-2.7487400308336656	1.5062752192724476	2.944767559633599	-20.85711630497508
-4.764665026818871	4.466997112389114	-1.5238058171597464	-2.487613702471373	-6.411192454692908	0.7742271953135569	3.0686369252285806	1.9424239741295033	3.0281857785548905	-4.707791549929796	10.309465968568135	3.470151180920537	-2.7666104013771644	-1.2405766705565315
-1.1058976487526408	2.8185494345685393	-2.078352238092507	-3.9525815036948355	-3.1346715905060356	5.429135313537218	-0.3857819537412284	-0.36606779003850853	-1.7271711618360053	-3.1278165147721277	2.4189900726556477	8.580557137704984	2.008082528136474	-1.0225292878979888
2.343727405213928	1.303220646518648	3.3672526231705087	3.036683603148004	3.0196626207897994	1.791309391644813	5.817516615334228	0.33153621187115145	2.8887215761210894	3.397426652730908	8.099083627515446	-3.835186067816103	6.671609948612739	0.4151543917806488
5.380169407993002	3.8452783037783584	-7.445988653600987	-4.908468318877957	-14.36610874885929	-1.6129279913477246	-6.478489802900172	3.9922398807392088	-4.755957398011094	-5.63198398065139	-4.7272744531674755	10.418792036729535	-6.091021139362551	-1.9588358696697796
-4.075030379062783	4.7432205251970245	-11.173849349105161	-2.4188470052586433	-13.436474227464359	-9.949055298165849	-11.76748167197038	-0.5731269719967104	-10.724896510745804	-7.307043057922002	-13.833946126691623	2.2765892795563	-3.3617532291194765	-5.094686654533855
5.604208010421649	-0.29361832553705375	-11.146676861060792	-20.774931896725313	-3.690660498385242	-5.9888784107305115	-13.760774364735173	-6.150635928879008	-6.7716430910734715	-1.7811145621256426	-3.872837245277816	9.41366073113723	-3.828870839962253	2.1988170727776732
2.9455968666256647	3.5628050918387704	-4.417629703465804	-0.40920753799101806	-2.743558162254251	-0.6926632893370379	-5.504583085806022	0.6047658740209995	-5.049334918968153	-4.947912964412381	1.0792971644831033	6.667923738125476	3.898879535216804	3.4902815095746287
-4.070726482983376	-2.446430113479604	-5.093126731373111	-7.002460664132948	-8.243072703396496	4.800703759525692	-0.02236321810694245	1.3277014229488364	-5.513434568467684	1.9918359995452604	1.372288671033279	-9.589353881995919	-1.2742292911331932	-5.854303157764717
8.253996793257034	9.199838152389042	-1.998971099663678	1.7934523848745312	5.094883567877811	5.651454789345725	8.059481791951903	5.620330404934729	-0.6013832960357517	11.612022362020818	5.019023757520055	16.248809820459712	7.0230795814065425	8.419238820341912
3.0850277779990565	1.1449987432835254	-6.157450521463832	2.84877319099094	-27.026454211734364	-6.986824568995417	-3.311501465980028	-1.4456597474116115	-11.394055566559402	3.640166200986328	-7.41451765661386	1.8851374645730439	-1.2392704255531675	-5.705368943296031
-4.138062700403074	-4.801277800740949	-4.401687291753445	-7.034773660226643	-8.338582136213198	-7.264234534170993	-14.167216243600562	-1.7356311015308452	-12.846693660688958	-1.1032976620070918	-9.865052866836072	-11.90956113594776	-3.267472554480419	-1.9470034126495284
7.9237519980424445	7.952557204639497	-6.435079230692216	-0.3634189778211287	0.6263874999849229	7.16401768608425	6.637472479664095	10.157617651999344	-7.243074051020307	2.9734165504325185	11.444481198253616	2.287085127670971	4.827482959222733	-0.6561263555853667
-7.233345161388028	6.075479400729414	-17.067522163196823	-8.160339679354045	-10.106110877021646	-1.9636402368907437	-12.818022021707222	-7.996629493105811	-8.515187067776605	-3.0598749128129414	5.236144712871045	10.296080571787432	6.511330937257947	-2.9240208983125897
-1.022993893530416	-5.864763040134317	4.916270218231686	-0.5424845519237068	8.661212141377696	5.6179570211395164	10.832250716754043	6.604893736528977	-0.271063915990546	2.65881736167825	4.816878142640281	8.015642872893912	2.2031339377019505	7.292964608517493
2.412177547710909	1.3751599536206591	-0.454263498356949	-0.3440549618788233	2.1141003574113038	3.519348626575298	-1.8475153124449417	1.6450230169957014	1.6508305851025673	3.034642712658251	2.623185380005888	-0.7924324333238035	-2.1304149750403325	-3.1884849607728367
-4.154173692726179	-0.7251140138333994	-1.6875987840086326	-1.539847532703691	-4.592154921297147	1.7714086619067615	0.5345236661031354	-0.30979666491005	-1.1121946858937557	4.878250903293844	-2.7782927120650776	-7.562052893450488	-1.0750912116759215	0.1344518465027784
16.055772970099195	15.352929241052317	-9.83721625959631	1.5131772810942237	-3.0099275918921307	-1.5206977757946083	-3.7834121103525957	12.000817065691638	-0.06781886843904238	9.101415815795574	16.865446266421205	16.553081924211895	20.949145641271066	20.477107296265967
8.536500348010804	9.948393729685344	7.557854917519078	3.292325513490142	12.465168747694637	11.379355576788141	10.080651280128393	5.052981075767007	8.248202095629242	9.086078069804849	7.039158262356783	16.593346724149423	10.649507259274817	2.594520965538387
4.024511783674015	9.226663976756525	-1.881985391555414	3.9281649798946634	7.754128186972196	6.533215764549794	2.5495284572119505	11.805146801510226	15.835514881719392	5.142047381786404	21.930515980425195	26.276200459543315	13.456732298224408	13.395152074901667
9.372025730777413	6.21819436612181	-0.145445236157726	5.307334033571876	-4.2275850076327846	7.2686877313303455	3.8832369211066005	13.575211415687098	1.029602110231545	7.106186169911511	4.699759551103894	7.120300863413922	10.683978815721167	10.052898556734506
-4.511749758139347	-2.622875112482282	-2.4572931256331025	-7.86142970035918	-1.1545098694362979	4.414401522976632	7.057733075628383	-4.370694505068848	-4.815332787273503	-1.4503271036546606	-7.414325677985075	-8.870992938055679	-2.687688380356144	-5.847315141559989
1.2172432301980922	6.505425946210859	1.352342328652645	8.707907236398935	2.469020765050419	9.513241485969104	9.712538861460596	4.215419085749106	4.978983142023728	8.89782824938662	4.159232788442106	15.389648873149445	5.171657452771074	4.585871403161291
0.6786655295904889	-4.321978093604472	-4.274847263376636	-9.698898205270519	5.4085123110443885	11.439484140254136	-3.5577739551943033	-11.840981210854698	-0.5766801526967297	0.07789767461280546	-6.736210315183208	1.4411390003524185	-1.3774753703906428	-7.078592874582845
8.85695763507796	2.94199829728658	-10.084147597175216	-4.343996569766326	-9.899191125462654	-5.5159851011487655	-3.8392485799547287	2.658448880621586	-1.0211699134829566	-7.775129294067279	10.466425838847831	2.396111475112174	0.8491036516895514	11.919942367054253
3.670826592577659	0.5919519808791623	-10.584327009589886	0.18326978934321203	-13.693587180693395	-9.840842093724222	-8.134393177558445	-6.402262729659899	-1.5600033831734246	5.994173699123357	-5.728133498490009	-9.021022552198318	-4.499118303354516	3.186513354889443
-1.4163640992685134	1.2082210479611557	-5.914864578460147	-0.016838439796836177	-8.164868435098208	5.9937326428521	8.77348050657841	-0.056069769631524366	-1.3904994643181579	5.297750620505777	0.7816293192420015	3.909441997504957	2.2360236757149496	-5.157457160398753
-16.431337864002014	-6.614016436115683	-12.015607447290497	-20.962874148928037	-7.844719406168468	-7.580167931077601	-16.032873845627346	-11.78655441210004	-13.855664380866115	-8.823085470236354	-16.910474273142036	-12.665925313199207	-10.506134361713046	-11.222250205482462
-5.4136999501504	-7.4390916270206	-4.186143482488841	-3.942229789370037	-2.1596200703465325	-1.52927006915216	-3.2172967977336624	-6.402150028509771	-0.962942901312382	9.524436213239273	-3.6182357732664654	-10.836022892733363	-4.94619860247572	1.806938154000303
14.276891776838971	14.545860804448024	6.625613964880752	-2.6737999184938075	9.031223257298945	6.858852506543334	16.259514639758354	9.135231359017435	8.52641267519371	14.032259901682929	34.189147358892356	34.08385946625339	13.732917570711697	13.128821023353897
12.177319860183164	13.475959240076518	12.380198393602692	16.859390592224837	12.278124920794406	16.282570494677525	14.984610631873267	14.399398380867286	15.635127800492354	46.577037596770914	13.61692438412811	6.940535521582957	12.386759221287043	3.957473973747646
1.166126898092718	3.607617090774174	3.7509982243215965	-0.963244155842431	0.6786865862180329	15.36282627339276	14.173229668956207	5.045150653398017	-2.604824281189798	9.986107744274237	5.87619826472816	-1.4008510018855713	8.238506915459778	6.465514663636573
9.149476148124538	0.07039991240523448	-0.7835002799546154	-0.5687171096892361	-7.348700911726266	-1.6838187390408765	-6.042251332440724	0.7590574150890408	1.8514918650043017	-4.621607803832061	-1.391756816247284	-0.8820509433925945	4.857398632519552	1.8920782629910986
2.1298849480856754	0.2657336240038134	-0.9073582232168805	-6.160565576889772	-7.741319145302728	-0.606150689951536	-2.9317584713333398	0.21463141818721107	-3.6587160511398196	-8.88857928096318	-4.470232491413267	-3.172326610165448	0.33871377116457463	-2.5774162115297745
-17.08496082871385	-18.894004937546196	-1.9638235069317418	-13.339184468708748	-18.32928065518705	-7.9779365055409945	-11.32500028548646	-9.200131843631558	-11.071047703159017	-17.220133610601877	-19.806969473265323	-21.084913637377817	-11.419108408298799	-20.051503982718195
13.718982787242815	7.2200255315334125	5.21894776872782	6.392682322178171	2.5669478123136042	4.54392639907906	3.8059481856139183	6.578162402073638	6.0735403485248955	5.5460138669020225	2.6822276230075914	5.894656602976599	2.6950662040758737	3.0204871691230943
7.583347821831078	3.4176713947659723	-13.181381601960775	-12.195420887728192	-14.32745170255452	-3.1445062611516157	-14.764248309402316	0.5620713041980913	0.3605023073511176	2.063906140250287	-3.533454181785808	9.634752211582112	-1.0989221789011165	5.769093868844252
9.368651845916345	9.757434164626904	-9.750011580505642	-6.53885923217581	-14.573377867256768	0.437982690633508	3.628684247583689	6.395006679639902	-7.958203771521714	-3.877283881213144	-9.348610397029786	3.7885531211721286	0.7949451174011193	3.2936782222633485
12.930744068219775	6.378608308638869	0.6156789480209119	10.698637688530813	0.17255239460146077	6.7846954615346275	4.683635744486022	8.547693956501357	-0.19424046177846457	4.348197470911714	-3.3034321732417866	10.447321057908331	11.005792375331668	10.948303579802355
-8.599653589864047	-9.912755823249102	-28.4487762132374	-22.638880224020117	-16.09066128697631	-15.78925413164599	-24.304848628557906	-11.895790704907206	-21.827446181368508	-8.345640798252756	-17.991804837735604	-7.802585622829079	-14.499758943757266	-4.223690402106292
8.398269763380187	8.84976704222315	-2.174892695287359	4.499494657219975	-8.873495076871027	0.8474221804586828	1.3864447098413664	5.4311934687572245	0.6761998259248548	8.264033194012365	11.817607390141479	7.885560053534046	2.779509604134352	5.850327498614739
1.1746281624367765	2.807611929466582	-3.6950701184135837	-10.97551965718941	-4.427287716540971	-1.9579062865377515	-1.008654111955871	2.200324576243387	-2.8488892263252747	1.7452326451376172	-1.412797988812356	6.943889715965597	0.4291091693531896	-4.6522005206864385
4.32722940288465	4.449604356634955	3.4429772065358417	6.332691934169257	6.210211581623537	16.719326894719767	15.485396246549849	8.22501474982852	3.5947014639742654	13.132357456239975	9.118224882779966	6.970371308884331	20.70485723747035	2.3375615279504736
16.010538270109475	14.230896719731424	-1.0850065923127388	1.9240542711925814	-3.7523709193456187	6.305012241509604	4.629612170176361	10.314550841967298	1.6893762743695773	14.176860492259424	16.244274566737538	15.68351059411304	14.863978545948953	9.966738141982564
-14.129033618592857	-11.230582853635605	-22.73052062190446	-22.104039920346867	-31.419108691391784	-17.913837027082877	-18.05897311604896	-14.153796420281719	-23.661072174991777	-13.843258081451864	-8.256634807555011	-20.75880991192011	-10.645820433227035	-14.59877347691177
-24.954225256846648	-8.520320504281447	-43.153568184939324	-32.24453773078314	-29.861927444012807	-15.401961101356163	-26.18319457066881	-24.156912830540772	-21.384405604765277	-7.909620371397852	-14.780734348338122	-6.464711080365107	-13.779749046256363	-23.029990922921698
3.4984228722841046	6.973535012360653	-6.492346069510342	-5.916086435069453	-13.022187816240828	-1.0225994108505843	-8.638770363928133	3.8856304951971596	-8.22550988267231	-4.644088524779668	-4.394535778910471	1.7943026761920968	-1.086019731407549	-0.9017484001822602
-0.8789698968260233	2.0567082716123157	-0.48404981651879553	-4.541007115109131	-2.6633294658872275	2.0096525305885455	6.294379664000141	2.446594429646209	-0.7963912787517485	3.375137421768175	4.15537101916243	4.723962593700102	5.216206992339488	-3.655847003173197
16.131823679113765	10.725024534925401	-10.252323493045022	-7.578731689509407	-0.49687331898755277	9.826356737983925	0.5435209415504809	1.9459643490256011	-1.3592042100399067	8.652892825489795	5.4458179428944895	10.429285941129816	3.187975080459719	2.247991129170356
2.9120342236423564	0.6487471121543331	-14.414611694883373	-12.710495136566164	2.1197126845578897	-3.698120124027603	-13.407919963044497	-8.057640912267747	-14.111789203052632	-8.538803826463315	5.682730642157808	9.478472414030662	5.186288749407723	5.21357013372002
9.335957279078274	14.425959780341692	0.5878529784436555	10.116866638696477	3.256996827336383	6.619512045652795	2.4852849960893537	13.721696885522281	12.533669329512334	10.720967307625578	7.358523979337721	16.125753759510236	14.773552979642671	13.671993989985932
-2.2137870468519587	7.116153759419158	-2.1915585819295966	-2.6624524404665526	2.3743784560484933	-0.9780732166762806	-3.2534266326184964	2.376799011930711	0.38537973224292066	-1.4944195110079395	2.1575584918687243	5.715769266992755	1.598509942242105	6.569332512065731
7.204888445622677	9.179855112748408	3.191641896520003	5.268260324057704	-5.796528812715913	9.801232037403436	6.958001549682792	2.7940811786832906	2.359473712192949	10.02021596041947	-5.484887291108025	7.728294098850247	7.100618008521892	4.236275968529908
1.4198573704156785	-0.6535308798549051	-3.789324286577263	-0.5459953146471587	-9.507284616292953	-4.540418335592313	-6.732970567873142	-0.06434355760266589	-3.6154249930848685	2.825258292841724	-3.151429810252232	-5.273370956236712	-3.0244363905691665	3.1325491226290016
7.0842457126518275	17.403471735435012	1.03263090454006	4.232174408721158	5.854230080042346	17.0394623226768	20.825066620452045	21.66415831496248	-0.1858386994018681	4.455343505971965	12.807919469727453	14.557379427130794	15.878676601699105	8.624444280247973
6.690750295872429	4.407309993176959	-3.3375575733086724	-4.458412716966539	4.563615920946008	2.0519431854573886	-2.2655863890856125	2.0169205259525276	-0.6092397542761694	3.767041496184755	4.434669154314694	9.632723965035275	6.239893473287172	-0.032084403563597576
-1.9990493682437211	1.1804078063134624	-8.508680686522736	-10.245482448707321	-7.331210381784845	-3.1957671356637327	-14.729239611068033	-1.148143263420413	-1.851192014412581	-8.674581401198342	-7.8988461718151415	1.6169136348461193	0.7697013878626947	-3.141079751531831
-27.980262098563408	-4.192652530689183	-35.8129320442262	-39.985031137872745	-29.332000760883307	-30.117410266074042	-38.34222212133833	-16.794347232752692	-22.49666309656429	-24.326314642640412	-37.376289021353955	-10.465019567113279	-30.729469097929282	-3.4793515235669092
10.50198407873814	10.713165606839066	-0.5447058890019351	2.8395592580043214	-0.1587781678136379	8.40037080363721	13.524858943165038	9.053151840285704	-3.6913665867973675	-0.9518481640115636	3.111919801158176	10.280764054340882	12.305784079622944	4.054909735573795
18.59598832076042	13.353584946969864	5.0703607250865	5.030183735450537	13.325266082766948	21.55095582899421	23.72129016151839	12.152225673013263	6.644278079255834	11.364618341113431	21.93104160788168	21.071869340123055	14.739201729791397	8.94052145997052
0.5779595218207689	-3.0712631501970975	-3.7974940093180476	-11.702289480512437	0.7784797664453831	2.4227494908505265	-6.609036712879707	-5.578352038199449	-0.07031157019810164	-3.7644677493404837	5.892378108611261	11.816090487450326	5.693653566641083	-1.6619488587663085
15.412321800918663	8.215860673886194	1.192660460352022	10.172271366304969	3.9899178480265944	15.801289024142354	14.795478890654886	14.554796992397865	2.436077327227349	8.485366979006125	22.58603993548218	12.545219747869888	6.850230796286004	2.5678615266515696
-11.087018373856626	2.1701259830221202	-15.479987126321126	-16.471396678950082	-10.674226159702748	-3.7379013518553	-4.276711117655126	-10.263260889580883	-9.506651058348908	1.9675949000334194	-1.7558518646619459	3.38752320536789	-10.808183017665472	-8.825505839553188
-24.95413771082389	-16.225876477108248	-33.08140154352661	-33.64078344984219	-41.86148808384921	-38.44922253016478	-42.0190883495392	-31.398894392626413	-30.077851579086314	-29.30239495593765	-38.97465112008769	-23.622390977859286	-18.241684396916824	-5.65309135349646
3.8464084852786042	2.1114317796948012	-18.24149533902555	-4.240789766811082	-20.12434777679382	-7.809991529329908	-17.63771991199734	-1.6692968152401368	-7.826057287151281	-0.14836089903229124	0.08157732112344328	-7.128608132323494	-8.475377647523322	1.5881984582398132
7.677464813135176	14.33982384210388	-7.630930111436955	3.7859804264189107	1.794200682983017	14.949271118343669	1.9392122937866458	8.29129806158156	-0.22858712768783468	12.02974499236261	11.088138295205333	26.93584887943746	7.386421399778806	6.798564052586724
10.93531916709245	1.896886423485715	1.9846443089770471	3.7487246355121506	6.252663012611396	-1.8018254204733388	-6.210328096818621	5.989506537458347	3.8766634117434835	6.921958343706517	-2.45756890120333	5.291691400039084	1.5881464477540757	5.490141203990412
-10.880969770503441	-11.817126363166892	-5.859179024302043	-12.147137952283567	-3.6622508573847203	-5.834636997936749	-15.934638811624888	-7.363491962345511	-8.167604634625793	-8.22745619646494	-6.561630261896507	-12.88890380294705	-6.918411779204868	-8.637020163155174
-14.41254020846992	-6.421061919293598	-4.634257646830242	-7.337919271157251	-1.8203598436238482	-1.0624236508421232	-3.5562577381553	-7.021815856379682	-3.8317973616740426	-4.798507507571484	-4.500735976953045	-3.6228016385726054	-5.030667160860914	-9.13732468418268
4.6963284880207326	6.919031899428188	-1.4189588620194986	-4.436592483075039	5.343185025016499	-1.649645992592105	-5.823092936023035	0.7420428837712286	3.366593218266086	-6.068876566114131	-5.569025955241675	-2.4344394831484326	-1.0394731076504482	1.2291496710939567
-1.0874478650485695	0.2178342961396101	10.955829020551363	6.636144469813782	5.538236559109788	16.378473271342116	17.162462228107803	4.735646921777817	-1.158316748130151	0.8455742848144642	1.4616043786824153	4.448689760633926	3.7153546359387315	-3.5519260462257645
-8.631062893569018	-1.3019844024389	-0.00190582202427359	-4.875505998025458	6.1938264072954485	9.311290741766795	17.199433554088856	-0.6339890352366905	-1.6200732508712978	1.060527562966343	8.271760807300963	-1.0701445580093278	5.207894319230407	-3.797857943402875
-4.4164973437415735	2.5198705344072407	-13.948836560140467	-9.79487842919023	-16.75343653883281	-2.727488026683104	-5.118740116892926	-5.799771713763704	-6.026640175585629	-0.5987972964983029	2.8231280023792884	2.363157781187823	1.3509872999513846	-4.983763426796327
2.0601675475118584	1.2865370993153475	-4.285926635543545	-0.05313694918221164	5.49703547995118	13.044984778951747	7.82573170512125	-1.1586093860847808	1.2466871292297013	1.9983819786475931	14.660604193500383	8.179291718506368	16.669102708716803	3.436587019366447
11.029309363309162	14.13829749719022	13.354371863723904	7.860617660237049	9.99741261064679	13.190928024665173	23.15420618524643	13.44856179958745	7.0835075583536495	8.408104489025717	7.190997299172893	4.263136654840034	8.91676956056817	5.229041882927036
14.060146457852909	26.365823931579712	12.159014824606704	5.452076745739172	17.84283344641789	23.457211729049593	22.800971714929396	19.757889038724688	21.52400234317423	21.241026366567294	28.895105716900215	54.28764870377998	20.337167566580188	15.405229331450407
-9.268530102253875	2.039425758783458	-8.91794844727461	-14.864318427686232	-4.685172735336472	-1.8626113065110441	-19.61069453277197	-0.4705732095079799	-0.4207726917415015	-5.6741059350681855	7.559407067592831	16.493193197538083	0.9432008932726703	6.528454485681756
-4.843313897442726	0.827074485508408	0.7803499511317342	-8.616534284134538	0.22405405537326797	9.524761542552987	8.235711553458575	1.8085650836448108	-2.330560668827738	11.53689747960114	11.521425491839658	2.1635747409165975	3.238681763764529	-9.382892015747606
-2.7025604349877583	0.8493995038842398	-4.308678760861799	-6.052489556418997	-2.1158010742400726	1.5293795396250232	-5.426902289417218	-2.709858065220814	1.3644412846707759	1.7979371561007282	2.2421228640195707	-6.57979727522401	-3.200711180682575	-2.4491791244927126
-7.349586613682366	-2.7243320539013247	-6.5896249742474495	-5.039061649315835	-5.346174759830382	-9.64728583872046	-4.563812705480554	-4.321092616077823	-0.4054385011152118	-7.7240904461696624	-9.1805625764469	1.6324995891309884	2.2202562729828865	2.516825670335973
26.532193361139917	25.184724240234576	9.836148829463042	15.397947961162638	12.295619846683268	6.969010677157478	0.7915578187967207	24.053255666909884	10.744474830869414	2.861878570869278	11.65574792664	21.69480559020321	26.918273984799015	20.203962383095686
17.637229489955583	18.891630486509925	1.6801353349044812	8.331790069498885	2.7480560476787845	15.475931108100927	4.2794429331457415	17.2758299832818	1.879746629924362	1.6208683862516962	3.4966304252619573	12.300538799421995	10.503100330597972	6.511504517536232
-10.60108089280443	-16.626058339036803	-24.753743681121424	-20.489753178742827	-28.38329547661092	-17.651412686675503	-27.417557137749505	-12.20908342755831	-21.093183071698512	-16.243777394594364	-33.66746502911	-23.65115040709631	-22.37412682158462	-15.458679863026914
-21.437133621396033	-18.490967209311112	-20.54993801150184	-27.254411854546724	-27.66675119862451	-26.962439673076666	-41.28758542952852	-28.254095344668865	-16.819271868092905	-14.462428343572718	-23.450126944736212	-16.681830998364156	-19.710917608340264	-21.382365199151433
14.976142144696848	9.861673168650924	1.5658854770707613	4.83508613076441	5.584350495519856	1.6682086168786228	1.1745913014418834	7.936778333193494	2.196544488505083	2.635251719669337	-0.6487331408695295	4.406594254929507	6.083500471785004	3.93072844933658
3.1445236952375764	0.4574200000338341	-14.708314127185528	-11.89057476438927	-8.996386449782104	-5.452206385081429	-15.203200889261344	-1.1980072546812435	-12.027977037487315	1.9291992869629075	5.652544641219985	7.218580828976243	2.6931339432879198	-0.36375638598970106
-4.455816997087357	8.73779993646867	-15.731772815212821	-15.240860793236441	0.49706054380534	2.9330027677949193	-5.005187300338927	-6.326123590006366	-10.973694970562645	-6.166128610035177	-0.13903288232373442	0.012583007942998065	2.8720477284779267	-11.184927720030759
12.882383094470411	2.3954620393657136	-6.619183636038589	-2.6018063847927038	-9.003391714752967	-4.420962256577387	-8.77600688136033	-0.2083243102124833	0.7413510479459237	-16.270577842776767	-13.25932599561693	5.9715901796601765	3.352336757572718	1.6771491929008826
-0.6154383333060461	6.16122361103456	-1.3332551123641299	5.266257901706036	-12.467198711000647	9.209771015662758	12.053964046356507	6.789252165312751	-3.397674424336574	17.15540915354979	5.543702776571157	4.95712884441434	5.03345554509005	1.8901125876013734
4.937186675317334	9.23532538161969	2.3943422867393065	-1.7087426874996348	10.009125321432846	6.202321164574205	0.7046271432917613	7.362075578071544	3.207711673677849	5.4520870359716795	9.111090334031937	13.45568236980165	8.845225439844471	7.180763915175014
2.1303889564424567	8.412397314817857	-5.686411505937382	-9.039593584213582	0.18666679893041466	-1.3024836392100265	-5.327053672579199	-1.3844574716242837	-0.30811157243052767	3.43176019660015	1.157279742519747	2.8065663499384907	1.5560925632448477	-2.927171706114483
-17.69646200539553	-15.014975210594592	-16.682221273168857	-22.22447367714135	-32.963009462679175	-17.067698075454516	-22.15362930298525	-22.50894089371129	-23.448346746565065	-8.9022343094747	-6.311552851753003	-8.524949315805385	-15.083126195860077	-19.335323142344652
-9.799924090708496	8.359281300939562	-7.080483683481335	-5.21492485026645	-5.201570606600427	-0.815014994980026	-4.9230501959304345	1.6688878123781337	-10.914219733176433	4.023001895677203	4.431444485136804	6.295088016437074	0.2207741303396852	-3.7967359802066327
1.3166421485169562	3.3916950544747113	-4.583676330949953	-3.3742199284107666	-5.0466033412691305	-0.7025399228871835	-9.271040822995717	5.109255325688838	-0.2018318813180469	0.11133759125238166	-8.697144766084634	9.64897912698789	5.150406077379005	4.693507937918483
2.003803406765253	11.918855439697857	-1.506751304510441	3.4893083751160163	-4.873904458071899	1.8053031574265712	5.814245230900068	8.646741136143971	-5.8041561748042065	15.280366378805716	0.5737606317035607	16.7932574756225	8.957397871173011	4.300647340903512
-5.289326043637334	-1.9467496639998698	-4.549196121777885	-10.09337614232093	-0.31425093013841066	-6.77876796992047	-17.56390080475925	-5.649247404596302	-1.417172740810015	-1.6752139127947416	-10.582446267602077	-1.9261994878771618	-5.652036236923913	-2.9962335363680457
6.836366586909921	6.73301442577486	-6.619617295941131	-4.3398287096449435	2.2766984661446874	-1.8911930874277545	-6.956906418078072	4.664434140151919	2.992326361330144	9.503525387216307	1.447989118579916	4.439623066866737	1.3527093776769443	6.429909533978476
0.5386431098650428	6.18739409925489	-1.4040933166085556	-14.585692814604498	-4.354494320544298	5.338767822741712	2.939410714255535	-0.15634923726919026	-8.403441913704537	5.195743533143962	-1.2009889446807598	9.566270888230687	11.132189704513335	-6.760147297160941
-5.328584785862099	-2.615547733698021	-15.384115350349816	-12.428520775142974	-14.760063982045741	-4.4474835678235305	-9.003616877390474	-5.414186210226629	-7.354365974944104	4.273771128229272	1.7424479057134192	-0.7113697953840095	-2.231079109166502	-5.67752373665608
4.330763934416695	0.34480825235491336	-3.7432416935744857	3.1462049786150774	-4.5809530157476726	-4.664988747385348	-4.370104375197381	-1.3975755055857912	-1.9361567018262034	-1.5988439727251402	-7.765606705732582	-0.07746978422986917	-5.989589109218067	1.696427241036674
1.4296154411373283	6.050381065978218	-0.5124632979876348	8.096612336140035	7.377071740760862	14.802555032084628	10.340228177969644	11.457985652942236	7.53921630067042	5.048590698595517	-9.601522333161203	8.428627784788183	15.604255224122683	-0.8513221601582334
-7.059625285769113	-0.8446263717356485	-14.629693397785326	-4.303998477869435	-7.791461173580723	-5.322363793470395	-11.239141349417862	-3.604298911321973	-7.279395351540135	-8.722937493105547	-1.6864234539888172	2.3272131502868465	0.21729056130186772	-2.590988331825196
-3.3428840546646756	1.300305072848451	-0.7932321009056076	1.403362725101381	7.409364532367568	8.949573049412756	3.5149672511268824	1.5992326949435913	-2.485068602283954	-3.179526525743862	4.01038093106155	1.2367557968665102	3.4087047645208877	-0.9698628460533564
-11.781998905887614	-10.266378087401527	-18.003985319980302	-27.746325245560048	-8.992552574022326	-21.246464107056177	-36.12434655986379	-20.314996428151478	-3.233124411645018	-33.08635588721106	-7.5871982051631885	-4.3740149421326375	-18.12870117170102	6.525490514063809
-10.839299541215325	-0.12629768413974082	-5.22943303733315	-8.086632126942092	-2.777092594107308	5.435245903265303	5.805521583146297	-2.662738445357651	-2.8702978067608282	1.4474704112309131	-1.3857514365227401	-5.43958020875838	-4.307198606710011	-14.511011173024439
-3.6347117505721034	-4.711693908520147	-0.1272874706235466	-0.3951147396941486	-2.6192520739031604	12.482940644197543	10.215964395819611	-2.7076224568268255	-8.295327343727843	8.914499041689826	7.815837792856659	1.3249787989004422	3.5489820878609257	-0.7517502660375048
0.6407905650847694	4.772045791641032	-13.158960828055681	-1.7683244932141031	-1.1355417234642675	-0.35517559332814	1.7727481835764243	3.898475274017098	-2.9637774326996094	-1.5950698549901543	4.081080160705011	3.424575379652673	7.74048241335164	6.597844174031147
-2.5616919531166946	1.7950084142732687	-1.3578203357957486	-5.1064520843020045	-4.470853688714501	4.8787056766841745	4.090346892377185	1.706929166555692	-3.863718018855246	-4.804330847019465	9.04489900969606	8.109515849689453	3.0265423256530464	0.18357988652413587
10.610924410660068	12.374869936455168	-6.038934920385676	-1.9996214822415561	-12.298468921136484	2.080580716963223	-1.0199788334280377	9.06192023710358	-4.582180748674168	7.454547652745388	5.140927225932447	11.84579221207204	15.572672160476573	-0.42364387772404316
16.811298081711232	14.73985801316655	5.728235479609888	-1.1160448193145924	14.621210809180752	-0.07577563341250076	-7.59610360114837	7.490311861354195	13.21932765859101	-0.36704202332764907	11.037498854514963	21.249785015240725	5.14097623422042	20.51782478725179
13.104003589529027	7.740533618549974	-4.357328357646589	-1.354808113693374	-5.37731006922154	2.90972778817084	-6.332549088237575	3.2825904151702363	1.991950485461361	-1.8444499801732863	-0.13964139259951688	-2.755942227983923	-1.993367078822054	3.3642647219743655
-3.7374928556546054	3.7593087098834843	-9.842549706477849	-3.548290669508146	-4.374305814054522	5.986101481262351	-4.469277774713349	-0.37970069733202116	2.163027700905163	5.486353746642659	4.460038027998597	4.267535335984814	6.846343751537203	-3.3508656536143664
-19.58233258147711	-11.105485692190593	-27.73585666191776	-18.626811725641964	-28.225513555366106	-20.8977058534147	-16.464910885439387	-13.631127586079717	-18.941896464452004	-13.052300814693051	-35.261942772221275	-13.19011076952217	-18.956630047144273	-24.789831282689146
-15.668190087856257	-5.668157483125835	-5.774670150110652	-11.829656427651706	-10.068754764161014	-13.221871456665841	-15.385940337716058	-9.161299061514258	-11.873559405966063	-15.489844198056494	-7.575994991798654	-11.883405371029202	-14.956871276272059	-9.016829795495209
16.95370068885517	9.359357238910972	12.181792577334548	9.876074981849936	6.045568775890642	11.357903954874255	11.127736069355112	12.867989689468077	9.637240048083338	12.756882827922107	8.604931887918802	22.046984708870717	16.55976113384073	19.184570484575996
0.14762118856788894	8.413487130991657	2.832086695862523	-1.9660970417713648	5.189340127722105	3.3619149005797997	-3.3997123061703474	3.7000845121521277	-1.1385873087913183	-8.477737838324954	-5.448351307417893	4.496020908079354	0.5518780430537165	5.418548888497188
-10.759587431794152	1.0581786514560976	7.9071098168919445	-4.9746989256134615	4.200794825516592	9.393058283641764	8.949323898278802	1.1573712022095073	-1.8789168079859124	0.1989703114490332	-5.039047352759676	1.5186456780616566	1.4224133698595651	-1.9029649289061839
-8.560764045264037	1.4922239022260346	-8.757337069968555	-21.062184219708485	-4.275105446143393	-0.7258387322796388	-8.175305928394353	-6.663624477363585	-2.7842040838560993	-5.084439922272105	-0.6415639106815022	-5.3921294711162115	-8.36137868569019	2.0422279748497933
2.3311086644255528	-0.2176820408658995	-0.7877567544852127	-3.3705454268156987	1.8465972717392465	-0.9059290273953599	-2.2121941325889454	0.04909395237099115	-2.3237813245697514	5.473990856296361	-1.1347468289634084	-1.9254179393323205	5.465896600972906	-2.0582336813151816
1.7138057937035842	18.31318884115761	-9.84737658326972	-6.534710686025923	-20.632797747741026	5.166858560837197	5.9778232965057345	2.43604973693694	-4.239902108008614	7.524814084790644	5.525660265208846	12.634835837460786	15.853825705559045	-1.9356468167933925
19.232183759237017	25.575918134067123	12.825788054215616	11.23110822176364	8.09173018251141	41.888849529317326	40.99792553028368	38.37146335972919	13.06216916280222	23.38584239910248	53.93100245045292	48.352609078621335	33.289782279517134	-3.873004819472391
6.885426472008747	7.698318169736647	-5.818983028887684	-3.408720127116328	-1.6672343822994844	0.7783410637526285	1.3529802834840445	-0.06226958723970409	-2.43901377863463	-7.076999117076741	7.200688638453434	11.644406669950591	11.949236451107103	-2.3687261908960844
2.6907415413963642	28.011497424299996	-1.6936786596546118	2.185041337429299	-12.841522407184844	6.394492402204533	6.59913970801944	7.193793723986474	2.3919300330340714	4.852642974377777	19.414134324554386	26.528988477465738	16.716500351827083	7.210628994186249
4.151834644630656	0.7043764448435443	-0.9458249486764305	2.1266707744868207	7.487660292643284	6.011558628024229	4.289627596298333	3.065584731701205	0.6997334070582301	4.246989553477645	-4.786782692055884	2.9964362891364584	4.092652518088907	4.9101416700748075
1.168480003163593	-0.10867159998322005	2.5213746042200147	-15.390542578416108	3.0815713113559204	4.129880306341971	-5.566511091860331	-0.9764430022658778	-4.84301454632198	3.3727466705507703	2.619068455318864	-1.9720201422584285	1.523159840618071	5.289392042521361
-12.671182746377845	-8.449511603195166	-12.757086821416468	-10.988203079204771	-0.2815773113751685	-5.793361539113586	-5.424738886501783	-10.315464967998645	-6.396661964072859	-14.927326340196068	-4.557958461871691	-9.344920617252859	-11.428107745083356	-2.522355779629776
3.8986904101244835	5.730414504434951	2.660179428294819	0.0271196326742189	-1.6529367366501804	7.240600456228496	1.6927072389438342	7.7398758708228685	-2.8710881852766135	3.9848089162100786	3.1076148995710797	0.45809841786831523	1.5735209787316529	-2.2037785549381717
-11.681219115032517	33.852698065124315	16.079553016589745	16.17883544588083	-8.76354123236519	18.239366404290262	18.000969202050076	25.93956004163541	21.436029463513066	23.02540027875456	16.27032246560532	26.949361380606312	14.42871451095657	4.330347718057562
-4.614838737549384	3.200544780245118	1.5907464305252914	1.5237700067374835	-5.898533445102673	3.9162042281352463	-2.861565892990195	5.150344538256544	-5.190330141682888	1.398225945220551	2.2755156100021354	4.44351635624638	3.044005411330761	0.25254320475165604
-24.004587623268186	-17.12948503938416	-12.34545580346059	-26.421343945504077	-32.34971343329739	-22.695525228008947	-31.198325191871795	-19.566283643424942	-24.664546079761745	-27.557670678095814	-24.07144326879935	-25.63487210846612	-33.226906360305435	-25.722632735450954
-2.0734131083148597	8.605355385531071	1.2907087272525355	2.2095428310027634	-7.291705376254196	9.98332405409211	11.154552990331593	0.734926615679632	2.1187441882074305	-0.30753910290618197	5.827315633976266	9.775902538387212	1.6929875369002214	-2.571689350448871
10.57790268870908	5.046774106976982	12.579627360805253	-1.5265908659435374	10.57710214177544	8.16332499476292	7.4495005092444355	3.987418398894784	8.939765582776454	3.418970774703802	4.665940362728619	7.116498108038916	11.491716247911501	8.20763210783088
13.595812072523126	10.210561534830939	-2.480590345131235	-5.750333388599687	4.155269194134463	9.716060200802971	3.8489291418781817	5.263913711286672	5.240061673215434	5.987746812713751	16.378272069583165	14.38554163100106	7.907764751271534	9.108003843193215
9.217498116288452	5.729034604790664	-1.5898781733852878	-1.2634851879909479	1.5126538572357915	0.19360252254136026	-1.7870915492135677	3.4337292464559512	4.881260238927754	9.195526806013778	12.887726522067679	12.354216172567378	7.939076255456499	10.439953739079327
14.147582410246367	17.66097516108263	10.169896181868824	2.054758120089759	11.977354864076156	14.756814133632295	17.632514641138822	9.562214676636188	2.241024231357429	2.302553011281115	9.847787316774527	27.274675958180282	22.552112825289424	12.346060952575117
-4.951688095418075	-1.718473920895399	-0.6848563638771692	1.7970710632621176	1.7116558356437708	7.3097486906604825	1.0671285908063135	-1.252296717103518	-6.54398594368765	-0.9548780821183727	-8.799931408163406	-2.4465681996276802	-7.396654568128791	-5.281818069155018
-4.425858286262461	-2.3235618400330957	-4.244947230903553	-2.098174693460376	-0.6860202977550407	-0.29005447567088555	-1.3257113672198622	-3.530902719461042	-3.5192106187687315	4.757260904257991	-2.357533851794312	7.110614242823377	6.194096648597741	1.080138146619487
0.5360974701468775	-2.15327769211075	-1.2806485393330485	2.9515639047266786	-12.683594945311748	-6.223738306811687	-9.983867291987094	2.2857072450707454	-0.37901512023706735	-8.696103518742635	-12.84545724846095	-2.8272770212056977	-6.741257633036758	0.670037346457764
14.791342493677414	11.339165140895005	-0.7505250601549789	4.1537257872887015	8.7621082224793	7.818236419870621	7.378645211006571	8.591203146752763	6.539518532908386	10.25689299120744	18.13341521604633	8.161977675337242	5.453852267425157	8.658751077768768
-5.940198311270575	2.2281059356488457	-7.046682161467543	-5.361850401747698	4.157358866885537	3.9814006494852476	0.8633453260559492	-3.529145934588561	-4.517397412107058	3.7830983827073643	-3.000756595498218	-0.9733710145339017	5.507253946152664	2.6763338425367382
7.288416319249494	1.0378374745386143	-1.6462855634295366	3.207511139918352	-5.601149497949524	1.597974607173884	3.3064390888042463	1.2941765419116844	1.5682540887903038	6.649571499335473	2.0206832334236866	-5.105997734387726	-4.9419208864826905	0.6747089429943588
2.9474925553339766	8.683851975285215	4.660719082185739	0.6612232326813865	-4.329854578870787	16.60823829393427	14.950946580583738	11.82076038663888	4.209481460028825	16.820446889615905	6.790714813008827	7.615570536430862	25.97237542207586	7.174945702781641
6.861403513611784	3.651970468855234	-9.25020768728122	-1.8402529421155212	1.5217086331485234	8.17075764122347	5.380289721070929	-1.8552008076270796	-4.470588521299343	-5.47910791753268	12.682120356588056	-1.8422695698152571	0.14462173584821209	-0.04747950988076687
15.471458682637701	16.377731861314427	9.671248911429679	12.429186805297162	8.622441308693608	19.067771602926204	23.452364870880892	10.093255794768606	7.176578232473341	8.029045116160056	5.826137421689093	16.617048306904067	14.298496843097904	14.237826792234982
-6.426787084764076	11.655982066631505	-6.4518417275764	-11.186656801269864	-7.785712559961949	6.668967230659243	10.143512732603286	2.9383250415877584	-7.654103378430211	3.253495001278444	2.719333852529035	10.155129400623258	4.2774276640049536	-7.014006121975843
-5.18038580739922	-0.8404046064653565	-10.282639714699961	-5.581606644280242	-7.683066978395388	-9.810998045716854	-7.079480624633331	-1.8990276724180835	-2.4066550183524207	-4.854469725296252	-3.297411498511771	-1.4926437566962598	-4.419445173108507	-1.0814727638115635
-4.766136175364229	-6.377195679695092	-9.85067504071457	-12.229987228709193	-9.367257745239275	-9.706189719456859	-17.083628540345448	-13.605254517392583	-5.855725482648727	-12.975927639160222	-1.454986174961816	-5.907118416948428	-8.156727639751363	-3.1230287697282066
-1.7916574861826156	-8.738042039265665	-7.7064749964703125	-3.800594055807971	-11.141273339375411	-5.970358668014872	-16.89247957997259	-8.752527224090942	-6.842679055601176	-0.9684967508454418	-12.224338928993811	0.2437020972676446	-4.232223184250253	-0.2970895998933684
-2.2286681149038814	3.544984277715319	-9.700709147715935	-9.54050631555168	-2.6868298523510323	-7.991488924664823	-32.92068309033172	-7.391118350054825	2.2335399211870484	-13.617796070739937	2.635408913335991	6.757688171086363	-6.232530183704297	8.342262192184885
-6.196601471469726	-10.238479371341093	-12.0867676766148	-18.460889254584323	-6.404972759819275	-6.657501279367201	-15.257916771173948	-9.192117707300795	-14.697814326486998	-8.80996012443124	-2.2512960849911963	-2.459098468091378	-6.683271978016295	-7.2294011996211145
-3.9359542074595675	-6.434071964292908	-13.42001802537869	-6.094111502346768	-15.073375393391002	-4.011312036926467	-6.3109726623156455	-5.671640049803898	-8.225105249702539	-4.2131792669311245	-11.233091417524573	-3.5428632883389306	-0.6004149744939006	-5.197100029164935
-4.82005223340855	-0.3279666734635854	4.898008879898946	-2.851660993496153	-9.613934857636124	0.6868562495300768	1.829311328737839	-2.032836741942791	-2.1393438443804826	-0.4395883219938721	-8.849444632727293	-3.4251286922512194	-2.8467603474775642	-7.202065253891692
-3.1954817973322256	-4.800889884986442	-22.776130970193016	-3.145404986192858	-18.89407758899411	3.569615681517129	0.8830865675356633	-3.9417116977163906	-18.42845749504221	-8.646184248914448	-10.573168539471279	-12.27298500604387	-4.33651610571712	-1.9822524474902652
13.178707977213058	16.28307434542563	1.9167771906233586	-2.436582646500593	-4.916328250453687	9.565125583654877	6.622128799994836	7.583979514745614	1.802426307970132	-5.586226794318867	14.115853119862981	13.062893108501754	20.12597533104437	9.253733392592858
-9.487398012892546	3.2376473050310057	-9.353186933630969	-9.897601272923179	-11.019086791512711	3.0937988624474717	-4.435047531218113	-2.2942857461694635	-7.656217553843944	1.3411210676313325	-7.539553022135624	8.225540099234445	9.633748625197573	-5.891297309905833
0.7685722015579788	-0.7020532889756633	-10.17615236025786	-6.484768264875426	-2.957124700930457	-1.305624085197628	-3.1438882811737856	-3.898200881672193	0.20965563427969375	2.4871042452853196	-4.039736766640587	1.9313029079798045	-3.1815929257139786	-3.3608097246220128
-22.778484716965657	-19.43275651935615	-19.43322434415241	-34.53618159583047	-0.039204702079177554	-5.0709209405771976	-19.260266211865897	-21.709648635215615	-15.974796275131155	-10.64697783336286	3.005922670711406	-27.09819599127525	-23.160328774362366	-17.31203806285477
14.149870496868777	15.98105247226527	-11.630974261511723	-6.934982752910689	-13.12569349023166	-0.4910904924754782	-7.183684215000691	-0.5552208799146193	-8.484192047210877	-0.871963909867138	0.3279416218621165	6.143433333607199	4.922447168613515	5.643707685589276
-9.269050532551965	-10.859602397691823	-9.631229059098693	-2.336074469869494	-2.2006738486041	-6.379754851719914	-8.64371015390066	-10.647150860298668	-10.921973669570045	-3.0312210813556226	-1.4764758055568366	-12.296045910031808	-3.636153328855867	-4.692665365078186
-1.840207384452389	2.0473209144188145	-2.495885468069778	1.9350896157559674	2.683894100875198	5.5784666568058245	1.9054659217283425	-3.6814341279833345	0.1450768402532803	2.180975191897958	-8.958321826644246	-4.121672444507067	0.24577875339182684	-1.9881259623948941
-10.790850602905252	-4.216279278624985	-1.7209677968650654	-13.31828372114966	-5.697354750652069	-10.732357862477626	-21.82178459727793	-6.977006507754853	-0.6771303371375198	-7.791332154393228	-18.696960173269012	-3.9357943091625174	-2.4224829415816673	-4.713505351509381
16.15208012185222	6.346920076499751	-2.942619740168337	2.2625499908844624	0.8206245767292919	8.60659627031193	-8.523178586740418	4.2836395786946415	5.766352814534408	-4.020295055750934	4.625392973448163	7.962179028248949	6.466995961479365	9.901719458802992
-24.749362137073042	-10.57297261287649	-16.314963591373807	-22.155382180765372	-8.0344612710763	-4.025051998508461	-13.949750648011607	-14.818114924351615	-17.633927357445085	-12.207731883619184	-12.708338053309639	-24.31550570394269	-19.340458964857326	-21.50304058890305
-20.365276397956997	-13.676952613067927	-18.705670497125222	-25.377484886037145	-9.601378403681599	-10.448499306055927	-31.967232807490877	-14.593293147387799	-15.686621344096858	-19.606501139296263	-24.598110397708894	-3.074531517007997	-15.917803685426858	-10.374299758049434
11.190735259584118	13.529609400606521	9.886655596622486	1.3583126522990034	9.87457745026819	16.74773402349141	12.863420540482588	13.469920137635961	17.747908091647933	8.856712052157496	22.54320644343962	30.962329771244725	16.28962031470518	5.630154468485907
-3.581968308373461	-1.3247496434029677	-12.727840410886317	-5.679549680126341	-3.3648055826655634	0.04461613281195402	-1.9213020085270045	-3.8079057364838276	-4.347757506269967	5.480431880412429	4.614114353326948	6.200540839722738	1.480157310770114	-3.6128441186589546
-18.326909208027395	-14.055036526862736	-25.841634049244323	-30.406742436657407	-13.270907561642142	-12.096408946008623	-24.88433471683199	-11.719557760952005	-22.115974481500952	-17.985182288833297	-24.122463006593033	-8.901526717581717	5.420223851041036	-11.41372389284404
16.38497343146086	13.313005542441996	3.262195435268404	4.329156289337466	3.3301956705532616	7.925295412372356	4.207097919954773	15.934673480042273	8.742472678736403	6.1945125275155375	15.921012345062845	21.43453701581594	18.76057190463102	14.590313128028516
4.570300996581396	5.135116914375288	4.368155561870374	7.667022775772629	8.775040486024889	8.241849521069424	9.201943393492199	8.92605089310035	6.70452553044954	2.908697429325378	4.847414400695554	6.612729197808307	8.524321739710789	1.661929330186575
4.809129904960127	2.136752184366409	5.474117268981589	14.859044363530316	-7.700424082431447	-0.24162541550608194	5.897085795247445	6.6142294960703	6.888814631859004	-1.576214443376254	-12.786121486757947	8.30450944180775	0.045870887832498576	4.22779043372947
-4.024027338238943	-6.6904162668461655	-9.07458148942585	-2.826292499126681	-3.984554777079875	6.807917159248532	2.5069133986593766	-4.560385459488347	-7.199036719604658	-0.5617120759730097	-2.386832253325274	-4.653918601968923	-2.7416256619030817	-7.052103608895623
2.418141217272516	-0.5619691276618209	-1.7894631029075658	-3.4666525197333216	-5.610943212509696	-2.996966512589827	-4.809405128153104	-2.791923740433947	-1.87171964527977	1.8127155539631594	0.23848822815177348	-2.4414241322599444	-8.825422623029704	-3.3386060507876416
1.6418818822566592	-4.327205205822332	-20.083476544588763	-16.29720945938007	-11.068473427012922	-6.016052091169277	-14.682973367245804	-6.240256670565989	-7.883673880309218	-6.473446885182081	0.09200400613343811	-5.387637262848295	5.581739603758784	-5.211719471685283
-7.4061816949897805	-5.732639319341648	-26.753006274880025	-19.732098338770385	-20.480535051486665	-12.24554823241926	-10.9652279555035	-11.25765683482423	-14.828039851367121	-15.059850895189877	0.3714432432284455	2.4997139451948605	2.684349517377659	-10.550947998523824
2.5887579333225084	13.576227683623607	-4.2732453900979825	2.2906742204052417	-15.122413270048275	8.68287529783362	12.888069498525747	6.648029556532354	3.9683797163950594	7.580236609100285	3.621283170935491	5.215688403114473	11.825567179541867	-0.45651352747389146
3.974501623296279	2.109817812200674	-8.685406847888615	-7.70116947335068	-10.573450847697842	-5.831134585298014	-11.329371186325222	1.8998076933043277	-7.275606138968434	-4.489202548602821	7.412195193218608	2.6802650056156323	-0.04109209123784609	3.5497317459962363
10.968850096605772	10.173036076085399	4.011605138538382	3.737358269681861	2.668442566117661	4.554921902468326	10.256982394238237	10.117636047006423	2.9385484156934893	9.29844529508309	9.328500626344876	11.731461254860026	5.94646339202097	5.583086929953003
-8.405259698344397	-2.226626074723169	-14.362732214056336	-8.296462025408601	-11.94277266456748	-3.3077267578942218	-6.219791142487313	-2.951537269057458	-12.129964383356969	1.6452129427443276	12.843197763857084	-4.055255166735173	-11.58499348264083	-12.894901400931364
-8.19302871742045	-3.5980335568018593	-9.524087190011844	-8.760699575603685	-1.7845322202750158	-5.824874773619108	-11.78012217279023	-7.293062653360594	-3.101194849221793	-14.205828557215224	-1.1573907504846408	-1.7861576210162662	-3.6271046427676823	-5.391712269022446
-5.819438888082431	-0.2524573729128309	-1.9766178374328955	-12.23284643125813	7.5292289298797455	5.52012404934094	-5.396167627866195	-9.953748608441982	-3.773065121985066	-10.78532133882358	-12.349345170846334	-1.6408085102478165	-3.600580366059865	-1.394252410473938
-3.5210597330870264	-1.2966359251328345	1.8868627677179595	-7.772002552391974	10.288875374675396	5.751977891591973	7.1736857160304925	0.8766669155464123	-1.077237714298084	-9.075746743158785	11.626931162108255	4.769755513851874	6.0986221619015994	-1.384229902174473
8.281946801028885	19.727543941113975	-0.12110287609466126	-0.2262610769278249	-5.432829701143098	4.9998183617794005	4.468955309731772	12.554923946009913	1.6373274287003043	-2.388865443891829	-8.917301758689183	17.61525486922237	7.239915673767446	10.214028783097799
4.746599679388627	1.4247382325616338	0.5496132639663283	-3.637462795623228	8.800786506733289	10.165334186208137	1.9289406478630153	0.5811435269788694	3.5434604078720344	4.20681148833925	12.648733142734951	1.5988102565223885	2.986161769927114	5.129297995075182
11.192789151020625	6.220235846781371	-10.355228513233207	2.6294212868191713	-9.689028613267926	0.21585556717262946	-0.04488411537710703	0.03853413934545779	-4.582375023662963	7.754962035973016	10.515520472973256	9.72423817903895	6.518673600198865	6.9135020426632545
5.153085202441076	3.2285164799783432	5.619949403618875	6.603825514667896	10.417664904772156	7.0519674544687865	3.0181365528266757	4.915663069478978	11.49745031002665	5.138307320139142	1.970077162092861	2.8956069409011413	-2.3841504292506945	1.334799346407117
6.496865741545006	5.964304741078539	-11.945673010247388	-4.003219830770707	-15.85306976228293	0.19045018359128627	-19.294829718619944	4.287891123096698	-0.8699958342116323	9.701179219362103	1.8809490884221134	6.969351281809108	6.208392380482348	6.683404847466784
8.208165092034527	1.5747683689917744	-3.2826808747625114	-4.25495091940122	10.007823255766503	-5.524356401669732	-5.23616782869382	2.746596373188414	4.023617399176225	-1.8118530837223956	0.6912613640821446	-3.321929323296387	0.7713496472438256	6.660983108152568
10.406700507434358	10.718601993422915	8.653470164684235	14.793321508775975	4.9240118978878655	24.914701000042395	22.09063725435686	11.168942697878796	3.4844180719164104	3.6449570017994803	8.135779009956128	-1.601594180836603	7.20962747887163	11.278108305915742
14.98052401859666	11.980807078988281	3.1413873981230642	12.212337657334972	5.814654092081332	2.2511359287813146	0.3229687978528558	13.504997361542399	0.3129308934036213	1.3362590397507048	-9.431567607442924	8.684771812595782	0.08057991185817207	9.966353060055155
1.6146952962675527	13.243811852188102	7.162522487508903	-10.102426306980355	19.325202508237894	17.750540403364358	17.582762012256683	0.1238554799566663	1.999605224053713	25.748648053185565	12.512811892842526	10.880262684083895	27.65701022520504	11.574753335333487
27.449092694126346	30.029948226963246	36.06101948196416	18.26023562283939	32.9932978695942	51.39121021763999	46.368430798110616	34.130189757858105	23.975800506321203	34.568223907775	41.77405495001596	36.3756166035465	36.183786821854866	23.434272739174812
-3.3883639434982467	-0.7438456997017195	-5.888041348653919	-12.05109352728992	-4.978998234179738	-6.877474810982132	-7.110316408091654	-5.339461389740964	-9.594775614844282	-4.468296955221829	-1.6726096735574427	4.12850069905368	-2.932413620185199	-5.705540752715234
-9.093539364725197	-14.512145953192036	-20.567241349254196	-25.435420911284616	-6.651839713299568	-17.488114276117383	-20.784607730844865	-14.63526420999127	-19.75582274954211	-29.691913829409724	-10.65651763615218	-7.463199290661933	-7.715677159096268	-14.734460211220782
5.601225626250498	7.438849829001633	4.811711463220312	1.8476063397945461	8.781117849485934	5.248277091876979	4.3718501921112	4.746845188935018	5.371575635019059	1.4720460162249123	1.904484737165762	13.32974377755873	1.7324886449828536	4.7263241936212514
-1.2747230456181833	7.388242109663256	-4.153558161135962	-6.44699711575035	-19.40436888892648	-7.05599989461178	-11.74960387931111	-0.7234002093855164	-6.744356627809418	-7.852853063583447	-9.366602405822512	-15.411098374241487	-5.88413246365314	-0.5610398933912549
0.6067975104051232	1.7680514881999396	4.553349086611251	1.5384005671666736	5.23905552781444	7.153301312123783	6.951232449396603	3.8272588428402727	2.6121466304979477	1.051297753131092	-0.5849390649835025	1.223582551076094	4.414776042599059	3.096135302353397
0.13554522533593683	3.3931855023830946	-13.19619055765663	-3.9506080424456917	-6.048383347978532	-7.406837216388442	-13.2267053673434	-1.1550727154442062	-10.033329857402624	-13.22587417534698	-8.316734042523102	2.7845781130625604	2.3072502949481204	2.6963873327918697
6.666425893376464	8.075816828991188	-3.8778827099791497	3.5296672248878873	1.5908337024340287	7.766597967930343	7.257967727035338	7.054660741361803	2.726877019724257	3.0617837746576417	-1.1390626477343515	10.499542016752036	1.330128199802089	4.967014077740234
-12.33389353568975	-8.82961772021009	-17.496155123573917	-19.86233559168587	-16.7555322978269	-8.127501716053606	-23.105240185548354	-10.045218107141743	-11.59791665189092	-11.827193750512565	-26.621771310420044	-6.413278684428166	-15.288328893703884	-11.451578530372007
-11.124835203960199	-13.228183377759198	-7.070488796174555	-12.380154699950072	-3.9168942614715228	-4.881629225439453	-8.15923386347542	-11.742092491931839	-12.339567941472259	-5.77867274411459	-20.047573197122684	-17.59740081815844	-13.83717389800823	-12.264863228272494
3.16220023798579	11.245732106277343	-10.796960897586562	-3.2895828922938715	-1.9070121072226622	-1.1628329346474517	-5.7774061262029575	2.7647539832530095	4.0361706118646525	2.20806779415208	10.315602231924895	12.538792442720199	5.792973733886416	3.1448444909661584
-6.089894329489338	-1.8817702018608378	-16.02143761968272	-22.699890438744696	-16.7060287150475	-8.888504227046354	-22.005704636383527	-3.3692642597184803	-12.78743612211175	-6.718458751190698	-16.684262466070535	3.5240602864808377	-10.783383265638204	-13.284187628065085
-1.0816670960724242	-0.7152808198519031	-0.17529710237661095	-4.237833835962267	4.50861331993742	-0.4898414422525138	-2.0931510992306066	1.0467593785832312	-1.8734849516376382	-1.2450912267228138	-5.013225602871575	-2.0171642359062214	-2.823051913556709	4.072039210035646
11.496774595183886	14.856561995475136	-6.734166504919965	2.098157479804968	-7.315842308596968	4.614121130515604	-5.944420693113201	14.060958319983545	-1.5688500637071603	3.458910881824711	-1.4475317248856745	8.464791948099672	19.404892405802872	9.81150999092239
5.598916315810352	4.876600010686454	0.7810045182218451	5.805896832262424	-9.982180241159757	-5.918773592265154	-3.279060049944775	2.9231916654391443	2.7919602954468576	-0.815258524832225	-9.344359090969286	-3.1263456296384273	-3.417518885759753	-0.6057243293819383
9.338112627809494	19.30281307660888	5.958117419295684	4.568359179645962	-1.7897150540954996	11.070539008202106	13.363804973513849	11.336796111767475	10.212196409023543	16.512392644607697	5.913792902007054	17.6719413584852	15.588276827194395	5.728023026297611
-13.390087210261262	3.9153531314886165	8.166046023293982	0.993762623253354	-6.117848732484279	18.825393199589485	21.980305462042978	3.6821918920890546	-1.7237815797651472	13.474219307177869	7.166752479080063	-2.536244005993888	18.642306505156764	-7.73793669430784
0.11107998313022593	3.2288364191130414	-4.443843133654225	-4.582430784347329	-1.3891899535897507	5.888349571102046	-2.3232622435114374	-2.9115988168261837	0.6455018815166398	4.185818825645067	8.992765248563705	7.66936713008919	6.484983231803763	8.663885558153083
0.09452162470540872	2.2749245973938668	-4.51613195127764	-12.794652622852158	6.647816265323522	1.4788697779751288	-1.5186652554302142	-3.408037899402598	-0.1602076144755412	1.9156863901359347	0.9466744717879916	0.303629577260241	-2.631480763993986	-8.049085366233038
14.4991599311533	11.40669005321787	-20.42797116737229	3.267020237093738	-14.272018880989055	-3.797793415575781	-12.28721699194555	7.5317588822874715	5.087352739425005	15.02850411233719	10.036370444393425	10.860181480005632	1.5789519505050025	9.565790835071315
8.564397312926955	7.665692702243342	4.372465284796842	5.3561240020099445	8.723395466509366	32.38032800200303	34.16714094516135	5.372356724517643	-3.788871872146465	1.5545770182108822	21.561279002801843	0.07428662224606257	11.273096470625918	0.21216112600405695
-1.3017774354777476	6.195244180928859	-11.926187198479735	-5.951315578774555	-11.087326142192376	5.639297577426559	-2.0827391456477717	1.728393712160631	-5.047359412390682	3.5926793752613233	1.6270251681178876	6.378841234166675	-1.1751588519936227	-6.464714239402694
0.3325887602587922	3.220518233484467	9.765776798166826	-3.064317467428118	-1.8808717734965088	-0.07995875304923754	4.588372672518488	5.670359548690101	-2.711286796170198	-1.3527171698000038	-6.652314634195823	-4.397671195701456	-3.46443213627352	-3.06525976870198
25.621892863529858	21.12944017567216	3.121800998977149	2.8286367489244495	-2.185214374258251	12.994241786326674	11.148413659083133	14.757137094327927	19.897982230503313	12.985370072831337	13.380494212348841	32.26389128743116	18.748055510964665	19.198413054760337
-2.619270610331454	2.435319565736583	0.2974990323316027	-13.20556359140483	8.0882331163691	0.28944004573355997	-6.9357272137280574	-0.3921417121918032	-6.28292390633466	-30.043191143192523	10.15210137326212	-2.7097876229781046	1.209856508282144	-0.3857089742554652
3.113387686111769	5.584477753393862	7.1900349106856005	7.713130278078215	0.20485316080858693	6.517090382566797	-2.1034241620039977	1.819086416941159	2.661659927047134	-0.2049449049364684	1.7237395916798113	-7.388073394473633	-2.271312350520647	0.13795507734382353
4.592517392297737	3.4776057394572644	1.9373851649756713	-0.14228686008140803	4.567159988809893	0.015053152224096814	-0.34661316589270047	2.9942052323652546	1.1510634841000191	0.9980151226687016	-0.2308232064540316	1.4624925215378983	3.8598350396246444	6.189218330507299
11.098103674624696	10.830961892395491	-2.677159490521206	4.045079057489011	-7.205067927245835	-2.5998338974982986	-3.1609849411424467	6.6432469351069505	2.723400269774468	-4.692311388075311	3.9117331295804814	9.82769345976124	6.537498723140142	3.5505135478167245
-20.492556088577984	-20.79785718343783	-26.03731865944859	-19.92587514676825	-16.26279736044331	-29.653777775301126	-29.610927513837105	-16.417048081334237	-24.035547222680357	-17.970886101376042	-29.998789096161577	-21.309275872823367	-14.751140837155043	-18.28840433441812
12.125743935952668	24.12712160244592	13.694825220116376	14.740575909811911	10.155376102471136	16.800233743422023	10.343829677445916	17.83111604596708	7.606151294996712	12.705988612825992	12.743805508093152	19.472954632059725	8.999157264174677	8.680345283056248
-17.956673587813754	-22.407683354160973	-20.769134862062305	-21.49687979334886	-17.491859621937955	-7.722506385794366	-18.059103551660655	-18.205462584177877	-12.378936683049925	-20.41580165537356	-16.56751710578311	-8.320719054703446	-9.03024998394575	-13.410799371516031
5.587649242052965	6.010049046519329	2.144106976279094	-2.1338309748295985	11.940546441944772	-0.27263821798644766	-9.23488907427598	-1.6591983947164308	0.7565272677456114	-2.7159400838552004	1.2989787887208653	2.066429019766808	-2.967939746915073	6.877254702304722
-7.902506381943013	-8.557893332803243	-2.185788626973333	-12.660582133584816	3.0131943603136864	2.769890032671492	-12.553623555031598	-4.9135463474298655	0.9723625921851673	-7.368729044640397	7.74770984913507	0.280165329322193	0.003254806671177849	-7.4058515727854894
-2.889655037170636	-1.698119311751126	0.5549797867192598	-3.184089167618516	-2.6629161919581303	-1.3223604172569585	3.1473408545123194	0.8595914514267452	-5.323311387694271	-2.366565401316149	-4.0289848043724295	1.0457003189711358	1.6609778182144619	-2.456317538978801
5.395001996426816	1.2725808185054435	-3.2003943406863558	-3.14358127697942	-2.578536033189449	-1.7585172459164193	4.241496819768321	0.31306019692212683	-2.971551106819888	-5.214618445842607	-0.7240375264119011	1.758868235228291	2.000499887794605	5.61354372358942
3.679798702624749	3.628667659927523	0.09258600796276563	-1.4685848477954706	0.19535086314513067	8.826246361281436	5.5071765474607615	2.1782272064501695	0.44702459264511646	7.154589527517412	8.347765970797663	0.4434360000001228	-0.40526460167996015	0.5964874960793421
-9.256054284107378	-0.15016734373121027	-10.445042079634767	-19.674152430210107	-18.28381222259598	-8.475996013717685	-7.490427232391144	-0.9114885896153089	-12.750897688618196	0.9065724865262531	-1.9484126098667136	4.469786292675597	2.1020617798507817	-7.037455357543032
-20.254834014326825	-9.75998890772176	-14.070432915050505	-23.455728079152887	-13.416552089752557	-9.848525128345957	-20.20250450249506	-15.69128267859811	-10.881007194897563	-17.07122398950559	-12.5399108459322	-17.98343534512935	-9.565893340284022	-7.760108562739
22.256476624707695	5.439705039523466	4.919703957393823	2.204951426896421	10.48775001281482	9.426181391611179	17.254305138585682	1.6753587389639744	6.83668036145375	4.255616520662519	-6.699632576341095	3.8257407146072504	7.947740570534764	3.7279881406201616
-0.44715437893041066	-0.44724809671086846	-8.05064740445935	-2.395907783793797	-13.045151994240596	-10.197515433907313	-12.367511134813457	-3.885402994613038	-2.3680909182821086	3.5785465206009723	-7.662323693814154	-4.259711737501511	-7.033402130220415	-2.054621488573726
-0.5640280339555773	2.187954765459873	-7.690169590598687	-3.9542514094140446	-7.52545836926253	-1.0279405671190978	-1.9674331171885662	-2.224310475264077	-4.938120334814851	2.0184326517648077	0.41872329591160673	-0.0039010544837280755	0.8791440968850175	-7.63950612399898
-1.323688389871938	2.9720153092976687	-6.9168436293475635	-10.708285769560003	-2.5088372124372205	-5.288137253778659	-12.63670758503058	-5.219216993965434	-6.912484985611138	-2.1828754274597264	-2.6335836663352743	-0.21755314004771503	2.417769221744895	-0.9232651689875067
11.000299738090943	8.80386867681435	-2.1574732168162667	-5.89742392487712	-9.320799424379175	-6.584204062316788	-12.966096727166793	2.073553231833915	0.18906070804312294	-3.06331975316345	-6.025247757086699	2.20304987137167	-1.1623986548417342	4.44592122752219
0.01040268593724712	12.263276420189769	-16.161385366028178	-6.288788126356906	-13.62024270063758	-8.441504998729979	-2.2616208750197826	5.145792355792228	-7.956322217564873	2.634618254438479	9.01623152010687	10.449640079533678	5.713305068692185	5.592127256392856
-10.182714204118016	-6.116046086381058	-19.59387074188239	-18.05971103532072	-20.680916014411338	-5.752849233259876	-16.28646784383026	-11.112919421915823	-9.883250276893664	-1.4120368701617017	-6.261190468744202	-15.68343170230389	-9.254843984866879	-9.262465132644198
1.72498539218686	4.919594588656958	-2.483737315619975	-2.8259386055069053	2.4229562964095908	10.194891307796079	8.04392270025069	0.9254422797410802	2.3863454908121255	14.04370323535512	19.87015641085514	4.48516646555354	1.7634666041503664	4.165185767860362
-3.514807742966938	-1.974880495209089	-9.106796648463062	-9.174270257074964	-7.001573228293258	-8.342212809520714	-11.1307749666595	-5.524165555791494	-2.6002830218735933	0.9466794071869652	-6.510265788217601	-0.7808055069127525	-2.8725077160814636	-0.4278969493932184
12.355102695881017	12.366542813781926	5.65037297597676	3.067809984024505	8.824418834217568	20.992261533593897	13.794063210294624	11.9119209676204	5.634947805425034	6.7741645857010075	17.408429944428313	8.595226051602491	1.2667502569926967	5.316357720697868
-13.79342988911093	-6.703678630847731	-15.649415911395344	-7.75600500308308	-15.068442870374318	-5.202273746978437	-5.973646061575424	-19.36629081526155	-7.50935885347796	22.7061099404333	4.592908966187575	-9.833553904825072	-13.077609993789888	-4.81682578089951
11.08331973975901	14.774688016172297	-5.028902869365182	-2.697331299834551	-4.727372065695842	5.797871077891891	0.9309568152403652	9.989385348913556	1.255392044686273	6.2159635071368236	8.039630546741252	12.895173978250826	9.425595198766445	6.137558478609469
3.4000638756702295	8.056654110627921	7.449436819614517	4.29999937333915	-8.78862935675976	6.97243273397108	7.428284514870026	3.5859531482474596	-1.951991721969918	-1.1611847742674537	-3.865823621663323	-5.994977779465256	-4.951371688690288	3.6274324967490577
3.5956872690102832	1.7900749016039688	-13.698620849342799	-2.682061677565765	-9.254699277688653	-4.251498818359697	-0.47940053881070405	-0.6660695215112998	-7.9907757893246325	7.355199354785108	-7.87838009665585	-2.483880769829235	-2.7111081109878232	-1.6001957335459827
0.7433991528913352	3.567713254488115	-5.52468655148216	-2.7021017900168913	-12.089827481189003	-2.576977240490584	-0.7621391752454679	3.917180835809732	-4.741378887862281	-5.07815453543423	-6.445700701486294	0.6224676329187576	-1.0156133994992298	2.5846448902711447
-6.787255172388876	-10.471309867805346	-4.527158750556107	-4.157537858345239	2.8164866498641237	7.690441280220613	0.5167271368373642	-5.164165630389765	0.5945071297344392	-0.8999280043969321	-6.0083454993117575	-2.7084414200329654	6.382578993352623	-5.440396900595596
5.633794825223319	6.2175712393800495	2.583564079073613	5.321454642866409	0.7880684181733979	2.232804601157875	3.0444177214156576	2.8950295970467512	2.0278957796541257	2.9509034418311972	5.375885258816089	0.24889219533473259	0.9114915045335424	1.0881702723352045
11.829487547963588	9.917309812101914	-4.06749800474899	-8.439670284630648	4.293774939639708	9.682770396523749	6.320403585985371	6.087116358421281	6.248322200634388	6.983019409742305	8.656513668686907	15.190242407251121	12.800327267047669	7.710366197961431
20.23182992227064	13.119846153845037	13.19947861481643	5.828725869661096	21.93750428858704	22.71265661717561	35.102140555485455	17.648171569433856	11.983361608260957	18.613715129572228	22.16239263674216	38.859418193297685	21.760819962304467	15.449610013089371
14.085707379199826	6.424186633041841	6.394712045231024	4.098791539380008	4.106255899525078	16.482308418168223	8.076863803835415	10.26838886713994	4.117338859436728	3.7625167964458344	-6.556450254073086	0.5767159771908588	4.690559199750504	12.244438567773331
3.905806071227036	9.06397778681735	-0.29436675018367336	-11.34855488695235	7.1643670402571535	9.049664185937083	-4.762132226622549	10.506383169659514	11.865950912845625	20.633382442032772	23.720958871009145	20.561967094544098	14.488836421241876	5.832862223618563
1.8100503605419698	-3.3227037427949835	-14.103933341096328	-12.665001915780927	3.548310596019373	-10.428071251254108	-21.48895787909031	1.7566906770692914	2.346756757291027	-6.153282597482501	-8.711675918926018	-0.3907185356066202	-9.16107424043557	9.876507254348262
-5.78864643628694	-1.9014637403869898	-7.748432103509143	-10.952735228232063	-14.65935742838255	-1.7768968931780829	-12.961095931702218	-1.6879247300018587	-6.365898844579966	-4.474166741601837	4.3983655926300145	-1.7494334384453414	-14.007098652038925	-10.659685002143263
9.874302311498637	4.163015735259496	8.09200911731631	-0.8841948796750333	6.008187283917212	5.664129073117004	1.2925137299669347	5.041982728550461	8.267809986153834	3.1722917520308855	-0.3381042420462507	8.814185697579891	7.984811761855436	10.281500974735547
0.2203847843947085	14.021831612158037	-19.151052276497914	-6.963622582761751	1.2905982880631959	-0.3405533296402803	-8.68404753518664	3.4064465562249877	-7.689142933329811	-1.8572647241473696	7.275502143186852	20.039256956755356	13.703705037550286	0.02865858434222362
-7.132581283857247	-4.342791059560983	-4.250205492921714	-11.39182250272682	-12.559532339913476	-9.551861595829997	-18.17316751479279	-7.23059910988957	-9.319526572217521	-6.617467471867988	-7.452023529487978	-12.850198884159555	-8.550046249589803	-8.863164080056789
7.453817185590692	13.749052441624649	2.205848198365521	5.20929166979018	-4.002296625370238	8.598188208542686	7.47751263826436	10.856736115324463	4.974490676875902	7.3069484567199146	2.863385314211729	8.93611329541389	6.559942747049752	1.5526332539634549
9.944166124023454	14.63502085137392	3.532056211536992	-0.9169189611126098	3.554722619486684	9.415472345115731	2.1453884699797356	12.944520351164355	8.858567316573058	15.192956761167217	12.113566653481552	17.605566181917496	9.557496088306477	7.971637468773851
3.4119798839110316	8.255570756451759	0.5940653366179355	0.3377887922760872	-9.332024401382165	-2.569036416563397	-2.9844478227990567	13.132968991575423	-0.41478799099068564	7.3817929621301985	9.011307761411533	1.5229560194251481	1.4491286387061626	0.4015748019946945
5.450596857115139	5.580360588120336	-9.700973046080064	-4.331079168039156	-5.04244930590537	-1.587234659829876	-6.365215844781354	3.7858461753017556	-2.4352839872913217	-1.022196585739762	-8.307847020939766	2.2375887548256066	-0.2555451233241648	3.9461418138981155
-10.108353302371993	-8.29964652654256	-2.144564111562111	-23.834782205331305	3.3010189734680067	0.8726340674797627	-5.044801024898573	-7.084550536670868	-3.4492088091987925	1.092047325960712	1.13019029564037	-8.931596503910134	-6.384617778670859	-9.098248279545457
10.553205635799019	12.30375512493724	-9.453900582522369	0.9063493195201501	-5.036701287458148	4.014250559662625	-1.5604547826382111	2.4466061800343737	-1.4115898903877488	1.961541538437246	-5.236517847227614	3.8907959498226976	5.078198886916355	1.4271677411292334
-28.57638955826513	-18.545973097009185	-31.88470041635701	-26.37640323645047	-37.17361907626297	-22.151830621327694	-32.039365522460216	-26.339834034758763	-32.16255611282337	-12.129929926843648	-21.707117563761745	-25.650157118434148	-23.495995531762322	-34.393585540017924
2.1849738192844455	7.667849557409696	-6.514496498499795	-8.386154877940738	-9.192587237500316	-4.310163725817972	1.0445860215307528	5.542087518565116	-7.1628298964117585	-6.475478682159739	2.1217216447715663	0.6195281752501032	11.259816893032006	3.3511977004457583
-15.394775257705827	-2.050102466995279	-20.644862922804528	-24.438023936925784	-20.351962692100425	-5.5093075531810936	4.296054906745521	-15.007085901639805	-27.73351171771863	-23.455972966614638	-8.647481476263982	-8.695359777054325	-5.1403494700187755	-18.078087758038865
19.154103434550095	12.663963441891932	18.884318478518715	13.101509941519929	20.501322554213075	14.612006490568582	13.892066048649275	16.808830131882576	12.774725849607705	17.986932778108525	8.460137791299909	8.591776417735451	7.792581237741411	4.941095436593432
-4.973604380526661	1.933413398047992	-2.0489758823972566	-7.415653264259808	0.24616854634856764	7.01163353503619	0.1141557823471684	1.1604648459059281	-2.402626196700357	2.6114258104770474	13.519754807727104	-0.4858865682968724	1.029545246619983	7.5309893607959
0.9889272936558579	5.382956991838309	-14.302609453841404	-11.610177169225379	-12.03238058765156	-11.776774234174372	-16.619266077670396	-3.2198302168810273	-8.063077597614816	-14.30869283894411	-15.652346438132856	8.186903714568812	-2.827800920242581	5.086164240921533
2.9397421765946525	-2.71414278742493	10.553871847893213	-6.086010493308636	12.267719909153444	-0.5874598864152176	4.951103272460183	4.572865456798625	3.4625598256112604	7.529549091835494	-3.7453628752126615	2.4970565013092423	5.269172060191681	5.310838789840185
-5.408592344047486	4.416873362577894	-7.770548832457386	-11.959699969853105	-7.409179299966328	-5.660229516002129	-14.149259987991135	-6.504305879628267	-8.290822097110599	-8.275339984079013	0.7978022789887527	0.9433777746162454	-3.9865453352725155	-5.387893753908492
14.197455985235635	16.562662168640188	23.45796337213742	15.100270205770212	6.897979263195188	10.471569001898239	-7.998810019914459	17.617452772143913	12.47883008303654	14.546493317821637	2.697499805007065	29.162519285884127	5.945954201458144	10.536053809846255
0.5589386804426892	14.718958576533657	1.0585047607252571	2.695068100846076	2.3173403384680613	17.689890042112502	10.133135293156693	16.610628648707145	5.583271108580555	9.077740691130273	5.219649977143497	18.776082007104364	16.784043495135137	13.271723969702057
-15.769528388792146	-17.766620134872465	-19.641439230956507	-20.429874048634673	-9.451339716961783	-12.280506349845393	-23.53824558720876	-20.025063136839254	-14.188512603802048	-15.043858839422835	-8.771616461674661	-23.027849714324514	-20.13481018064197	-15.221976350155161
2.641993143385377	11.446246887506788	10.923480077738297	4.6821114449106505	10.37246770851646	11.244765708162152	13.613561547313127	6.569001759344142	7.315585987600921	-0.5537610301865837	9.522533747393933	6.802763196216815	7.5702486400205915	3.4269068441120596
11.030258744750823	5.8948507938499075	6.720032816698651	7.004886339068783	5.795445550906168	11.144609769971627	13.061678253674508	3.8975856051238136	7.534414003373892	9.362192829593859	4.612200718808863	2.3198181163209597	3.1423498271337036	7.0126755304125
-13.234582650172092	-2.647669975676751	-5.817793289474966	-2.6243606813760136	-6.894119404020721	-9.18042679877783	-3.0772954641310193	-2.7415111449605787	-0.3118857555132173	-6.58104403894975	-2.620628416069025	2.3157320442635334	1.745989728071862	-2.9947480371375854
7.1257711371478685	3.296493480619732	-4.211770530427134	7.0484747029376935	-3.7212697311480953	-2.8324484556129854	-4.626215653612379	1.4039787341863694	-1.3701883885648938	3.24943540229634	-11.988073202089387	-6.437649172260815	-2.601351278649972	0.698020102568452
8.167384699928206	7.770186640896401	1.0960555454525438	11.019674384572742	3.2951776345114516	12.883854818320518	14.605067102072145	5.769842714064825	6.630793076740308	13.931778593530812	9.652002532032473	2.4565284780556347	10.776256926601437	4.968329836876557
10.883478584341418	7.550430289285069	0.49218476482131335	-0.07860543960845029	0.7210369833659122	3.274602031310726	-10.471111428797514	10.314751622713889	-0.9660963471876236	-1.017331694984058	1.1759181742288285	6.317540909546324	-0.10537366105345371	10.0536994688371
2.4969099860369246	17.53039243481522	-1.8771676767075016	0.06333487770992918	-8.816785287000695	9.396444395087881	4.703236206399284	11.723549579273595	2.5730747548711115	10.427271091077568	7.589944547265527	13.680058426375483	9.953607697434348	4.638025929078503
-3.5265157455138034	8.306185924516223	4.7183909683847105	-0.3514082229056517	8.75237107267348	8.389208607657771	6.765351965993357	-2.399108252868986	8.241638951634078	3.4499436962391683	4.582306620857951	0.10692880255656184	2.6840551526480536	1.0117845714008808
0.14666961621744923	-4.246576109613646	-20.847466261663165	-12.157832963355219	-13.54684945625931	-10.168099974447335	-10.822993703144718	-6.009519638066624	-5.409952972859999	-6.788189394510918	-3.569635329213344	-5.247946729234378	-7.478826058559565	0.1280255797441194
3.37212359134677	2.7210376019286895	2.1040148549095923	-2.6872392574884265	-2.885846437407473	9.709549410680525	10.952205820340128	0.6646333643561864	1.4252613978869808	-0.30132795122721606	3.72637666746971	3.828319774048283	-0.2845738086648621	0.9973983787745013
0.7549883581171511	0.8702853116683861	1.9006452565023582	0.5593274994738888	5.208553036606111	1.158584989399591	2.355082353002496	2.66091766870664	0.3855069020264696	3.9809328081223003	3.8542485278490566	3.680737947041715	0.934977023583154	6.409489865150026
5.547090464934758	11.469369259976142	1.1070869705359063	4.812342511601645	10.369649667728762	9.24126991969126	3.1636053787686382	6.089640654263028	4.669405563704564	9.105185278022972	4.524828738153299	19.617321264903513	5.176018634548723	1.4557776886602685
-9.417166672538304	1.3546178339998378	-10.817414617282589	-9.280615140983867	-6.3089954621943996	-1.0807997409190777	-9.164242095157903	-1.7343951359273158	-3.6577022965974524	-0.28810598981581215	-15.429425544284978	4.03586551554201	2.3201875242481163	-4.738426406751987
-16.228790685598593	-12.03500918827273	-13.552086575674016	-16.28065209499503	-14.670684241402618	-5.9754281217307925	-11.578872679307958	-10.677612595706513	-14.01837106573907	-9.051637925471832	-12.875741580017568	-14.345022406031156	-9.201584091708153	-12.276394730294925
1.7944854660448648	8.255212479827831	5.109513633402586	-1.2890183178107908	4.672267869801821	3.1118221018012426	-0.30371225497820187	3.512780336274666	-0.21013827062003898	-3.550194638252982	-0.38199877373209973	6.943149201777987	5.438161345375345	6.715308145680445
-25.942375369956054	-25.94906106090012	-18.328247294288804	-15.416860555797873	-30.761878018329103	-16.439826747234886	-16.832037798978877	-23.251904299853997	-30.442374709307582	-12.648620596381805	-24.666046396276744	-30.06661521150274	-14.33523930592147	-27.222083643835507
-5.507088565266486	-5.568093801633806	0.13217237870431062	-5.427297697586688	-6.017885913575382	-3.6098964251281718	1.5643143023191377	-2.7039412775044056	-2.8665245900977303	-6.225032744345473	6.919111505933719	-1.439434013725728	-7.991449220260375	-2.2328594257646714
11.268154744157867	9.471278631807303	-4.795372582151291	-0.5115389715018517	-6.660067741670374	5.630762478387297	12.823307002735238	10.998710000352089	-3.8595557018744113	18.79781415495799	2.1468663559154484	5.875437492144381	9.750370113329739	4.667264003424613
15.72059828782653	10.746651515614019	7.931324142004629	6.514152023331684	10.84617998617075	14.526919745695698	22.52561117226481	11.273331491532085	9.796137609756018	3.2484214636316016	0.9696621606271278	1.2124537905543498	6.9992841966625265	8.840762053814514
-7.462125189377733	-6.85585985204368	-4.191312070127939	-12.61145543443982	-5.423705085290009	-8.34866482259124	-12.904075969226376	-11.868770814181389	-3.067334919181022	-7.3345523782527495	-7.402293928006774	-5.206434045805908	-9.540101773081986	-7.1178207284441735
22.824674669240178	15.279930720184673	11.145840267917201	10.962030983784263	4.394947048605396	17.14448400863022	20.55081705302278	10.508252997856689	4.926012965333485	21.317821094044227	13.221975550959156	26.723889482679652	9.584900079657869	4.487826004770018
-10.815582834887778	-13.206613659776208	-16.111926918868104	-16.913447806531575	-12.815431248789256	-18.038258225560327	-18.698073600319166	-12.552313076335587	-15.64583218401624	-16.94914523453374	-5.543990962091548	-12.672899636863946	-11.266755941920472	-8.7628564865772
9.642327201406738	5.6543725711104145	-15.551005371563475	-4.774669470846331	-8.399365982428789	-1.370122045439471	-13.219723210479101	1.4298635582397738	-8.3854972025689	3.9608916051199983	-2.4974545047926187	14.053807884691903	10.12851729427575	6.82454715553999
4.972698724633991	4.221969542861939	2.546179538551448	12.934433638132287	2.047622838820012	5.7348747054828415	11.492626294970876	7.722890459785569	1.9787106134725219	10.14813034422914	4.560694206892276	3.221636476410838	12.609399888686475	5.426621967173054
1.5078907680476044	7.482129778598989	-9.053646971115947	-7.329839227278989	-11.769381602059077	-6.617175450590145	-13.699780066943504	3.3670222736417252	-1.2152500059369296	-2.6997069089761063	1.8879471125092189	6.430962348373254	2.451236758265532	-0.44920991714285713
-16.305847865493394	-6.5924407156701195	-15.309124426123415	-15.276907135907623	-23.551356372365344	11.512566605484515	3.2438926663282506	-7.649002441443069	-15.336473204606405	-7.190473054879824	-0.4875424665046105	-6.62870007055958	-6.9761409917962185	-22.1204464272531
7.543085014036251	9.472137224569705	-9.51187364643145	-11.965411904982211	-1.3223109117674083	-1.0340080117791928	-2.5732174121630265	1.0449214500206656	-3.375378231895279	-6.7443712170934	-0.7638214198279816	2.3813156180056843	10.310246017468224	-3.3323551139263716
8.647952525074691	2.903334683547559	-10.9624585936508	-10.429499098501374	-6.1182770143530965	-2.50420635824428	-18.81168380175983	4.796732585714657	-4.773686005161943	8.23271973808984	1.6242857488725542	1.5479245031555136	-1.0946022094669186	5.405938637862032
-3.106113793197575	5.22728379149684	-10.625629089236982	-10.65328547540423	-8.913927879124984	6.415370029355224	3.4740017168842776	0.2206541609652858	-2.0942391752589677	-0.591881443380251	7.975871003769332	8.980733579434547	7.090754388920355	-4.704010825108484
16.281625309747298	6.661173170398998	1.8638668975959702	10.80893571792305	-13.898194184731361	-4.291245104611158	4.327499811969583	8.235020224353068	-1.807303096138212	-1.692711406027584	-8.4579970822067	-2.4354050532960274	4.490019387324612	11.123348623042565
-4.484123445671946	3.6603808287827824	5.244890005215571	-3.9093254880674015	3.7957447746508794	9.515085733454356	2.9139261519574524	1.4380695556770544	1.577644584796651	4.457708769945852	-14.394045449696321	0.9497589881692104	2.8642348790115526	1.7619380175811872
-15.009968248103869	-9.718491522311158	-20.268214659551624	-13.845322565037467	-6.837165500890576	-8.755921058993255	-20.568642390652602	-9.31364554892506	-6.367970006900729	-8.687495684441657	-11.629262889186608	-4.702399230875934	-11.701064209462764	-0.9217812644389466
-5.56032925479691	-3.0997020324599998	-8.182131433308303	-3.0497913400582575	-3.920360285884141	-7.953550808992337	-7.164422968533112	-9.445376739996556	-0.6686315579203227	-6.38777050957885	-14.196129650312558	-8.286447455269084	-8.08830811197656	-2.1344005773456685
4.56709055721907	0.38726582517513924	4.409602710120239	0.9864541478430049	5.704781156174095	1.446342614075675	-3.2748756670659582	1.5681898990400327	4.484463695323692	4.552065044057793	2.1515115195773253	8.165088589037579	1.5169831508157838	7.635933131674813
-5.903249076930411	19.72402583175876	-8.310127883372127	-13.694260477779084	-8.251147601721572	-6.5205565951927165	-11.862572928361251	-2.106934645558805	-1.3768273606488124	-7.528834427906599	1.1943900996409234	5.154761219260551	-7.04087092730873	-2.5968716406922336
-8.005456335438579	-3.1825212841763584	-11.984876064009041	-15.006139203975373	-12.889319068746097	-3.1559707812909332	-12.077167447311027	-5.180010460830597	-6.743495496312214	-2.4202378853005126	3.439076950294646	-3.9521286270975775	-4.418002812725375	-4.937911132292902
-7.168844125744762	3.048407434864232	-23.890103571643294	-20.18610717381047	-16.200966105028314	-8.982820812802075	-15.934873915637798	-7.75231474241242	-13.356888439281937	-10.666293993734646	-16.201735345439996	5.464915562858154	-6.575453639589929	-4.369504393839596
5.249239128233835	4.281910661950898	-6.029539365640072	-2.240653202432425	-12.23022319530038	-1.203159828585239	-5.930118344097779	5.3007323848227434	-0.5079716652941583	4.777585919272491	-5.2532713338368335	-0.056149243566389825	3.6436890627935683	1.893012089562508
12.849261165313271	3.6363947614629417	-6.886728921358792	1.4099442006214826	5.467151170943419	8.203458862914148	7.496924295067372	8.532487804878466	1.5223911517925652	8.72411555643756	17.330956992537804	13.68283341927609	9.751035720196809	9.186068562796356
6.295627687276255	11.444781918233652	2.351617948297509	9.242088420501585	-12.67695419863317	4.352823897206843	12.691554914419127	11.393067038713173	1.627440606297358	6.045768268045082	-0.04234749352171243	13.721449930215961	9.969629949956627	1.0478413888115155
10.958099239278607	9.006868816014581	0.14338981597105846	-8.820798468003398	2.9744495298182048	12.424787501791467	-4.757241972453254	11.103806041160924	-1.6626053619034906	4.408111787226183	6.719513051620154	20.695363829116523	12.122989283738155	3.5528489105900216
2.8815448157618304	13.762027611788822	2.6330477804200596	-2.7165339604499126	3.800610068882856	11.191108323463023	8.025660831066583	10.544522056310104	1.2603863814142613	11.832746244609842	21.388184570811724	24.029400499575694	16.50944908470695	3.5807915441413316
7.325788661844891	8.23456575179049	0.456100715292897	-0.8576778333042255	-0.3833955398804043	15.192205577319108	10.120410144209414	8.846532436469815	0.012640968217175665	4.784168369466413	10.32549706647349	5.7917545691862795	0.17720174218173043	1.7311298439414555
-8.214153609734959	-8.357483966175081	-9.705246584503893	-19.11902526930032	-0.6816487452457499	-14.570327284530435	-25.96027084144589	-9.683636368598192	-6.10150207657806	0.367464450448399	-15.232656903656522	-10.068526296573433	-12.200670828471242	-7.343392148385511
-13.568630550795566	-9.979858855974008	-22.109073994344374	-16.841818752771097	-17.5417177793241	-7.147814099440382	-20.074506976977098	-4.6341940487460995	-15.595843138453196	-19.512038911527227	-19.123004182341987	-3.515481354150102	-1.7289291157817892	-4.161349762298958
13.202893051814007	14.738863733679148	7.24672811487571	9.489575894262645	-4.250021913849818	10.30685963362997	12.655116149362247	9.992308405818077	4.5612447121835284	6.380251090329462	-0.7002288446466822	-2.897321762622644	11.974867724734322	14.010277062407164
4.418630600784362	4.984577816476503	-3.495774783168149	-5.6636680158542125	-2.35241206139094	2.240134597920664	-3.9227376020309626	7.28994163079132	2.157311712046974	2.164657566299847	3.844597286528582	3.0484890471186836	4.457378583320333	6.192583287817187
4.446431203513299	-0.0028178837499592503	-7.174629742201752	-11.551826613073253	1.862614566764057	2.4261488321867004	-3.477044119028771	2.068302189863611	-3.7833083962406064	0.3185344370314989	-4.429421299680716	1.9062947603173563	-0.5274673088823499	5.261449068106165
-2.436643620363278	7.142912895732402	-14.160453074735244	2.6661118123691425	-12.944638266516321	12.64128630971048	17.446212701639197	1.3548065647979841	-6.375392912713163	5.449249128618742	2.794174422406622	-10.58441838806878	0.8030875208894116	-7.066635020986812
-1.02783540468823	-5.7365580108384435	-15.329382078953351	-12.751717490587742	-11.732841498003545	-9.511518263734416	-19.61707440488399	-8.184303859096701	-7.5666482572884775	-8.591465344416578	11.17474123075784	-5.613144417655202	-3.633065888901505	3.177095142591748
2.647638279504805	6.260896047653002	-7.1783486183552405	-9.57942416820369	-0.0559013469025776	0.21069525843496373	1.1878448429363297	0.9743217245754214	-1.3270352177187825	0.8558056727858079	5.159496621259763	7.467577942275743	5.750981567160824	1.1483781741442949
-4.186475514259436	-4.0913295114111445	6.01268883431603	-4.064656100127231	-7.861138691175991	0.8411224313302486	1.1468110203292892	-2.6033445337317223	-2.4732976184817392	-2.5200624365751367	-13.035732027331912	-2.398644784320015	-4.199457137711986	-7.4042179633107645
1.5701594709704365	1.3436735045193233	-9.455131694171634	-3.357409513985911	-6.978357575393522	-5.806146971590181	-6.5302290395350315	-1.8039951183403762	-2.1889679807383833	-12.305742134992395	5.389738337626464	-6.515434091156145	1.415731312567641	1.0772502237968122
10.416708682995104	10.749786447854044	9.070074904480832	11.402623510653783	3.98150158440146	15.61715079982972	10.911970688281631	9.975461335779626	6.740572915858854	6.430524134740517	3.8624547124153352	6.041273279064948	13.634278358781621	4.55930003408245
-5.325324986664929	2.2627991724256598	-5.589418924490979	-12.744562598638423	-10.083936861268779	-4.693718296044786	-12.834438633538706	-4.47250493235721	-8.083763323504973	-9.759574376165203	-6.059193411112845	2.2417333847560945	-15.067792334084135	-11.637527916879009
5.472076903262524	5.874706507325792	-13.229864133760127	-7.31920317086168	-14.355862484968833	-6.77280472995758	-11.696027134853821	5.7191024992728305	-0.7055395893053734	-17.055257356467315	7.567306783827031	14.330618821161158	4.4759736542753155	6.223842250496419
6.275207030103608	4.235464620879013	-0.7837346594415225	7.559716270712299	7.865793375450173	15.203192821340952	10.31041656041043	5.304486404308303	-2.6904281206203766	7.712693639468929	14.84592916083979	10.913083514193163	6.306379066412623	5.25031051382426
-5.544670374904741	-0.4422354801294406	0.5657761268927296	-15.556340218862303	0.3661012291519041	-4.436974754964158	-15.857389071306216	-1.8588992790185066	-2.7229474826205444	-11.595632107712206	-2.4174561722486194	-2.605055832371978	-0.432088053838311	1.4411370053411372
-22.104647610752295	-6.077750250335502	-29.301304202223402	-31.700059840241437	-19.352261622779196	-13.44887077545635	-26.95443966880447	-20.66093602846865	-17.03512466587535	-19.94667456921029	-22.590709991348607	-9.776038247127662	-13.184039934473965	-19.430487961899882
7.924692851566642	6.829635436960174	2.5259941840797633	-1.308345936649403	-6.530297813358023	-5.792820091285392	-7.717982438515477	5.554095597624646	-0.016306591088178033	6.533088722389178	-6.644157500146499	12.20858937301544	7.903211958698557	7.380050901843186
10.563392564926085	12.733349736792928	3.626439142462407	7.4661097451133385	1.709941196526189	7.2762929322903265	10.161823658673685	10.679744148025053	0.7937386817628528	12.509879336712164	9.645576906860295	7.300008323515267	7.463350424146587	8.890640218492479
-21.64958757376825	-2.403259683678498	-14.359863180642341	-31.461868572612367	-11.090793036717502	-9.58839348022812	-15.394912712664297	-16.095346742070028	-10.001530038910209	-10.124944893933495	-0.28242911673039134	-4.909936153101461	-6.240776162352803	-12.382357108427904
-6.909177915912125	-4.674440004587749	-11.521625593037337	-9.732482502820949	-13.761840417734625	-5.910836402436678	-10.422431246657208	-7.284741244379692	-12.524349805732204	-2.719861858356319	-9.17200421492196	-11.691716316316363	-12.23060630231758	-7.79369217967337
-8.338167522290947	-2.2464620394196064	-1.1868545474335723	-1.723378158795919	-1.2406123448397346	-0.6103014791699997	-2.127635346728915	-7.654490035379417	5.5560270476525275	-9.9097502773689	4.5511053211199135	1.3145517766026866	-8.064922760083897	-4.19512686594254
3.340244621297745	3.701377210087984	-6.518769695047505	-1.0164778205152138	-0.4947370909192446	11.205596438504683	-1.895446269540742	2.5094574019559786	-5.9195074700706956	13.431748807353129	1.827900700686255	6.415410286787861	11.484922452194512	-9.591433267373372
-6.77961020059699	-0.4051318967714404	-4.979307144626474	-2.1036354943487887	-9.212555293920113	-8.57802695749283	-8.822831233112254	-6.954235353066052	0.5636815616527714	-6.085429916728801	-2.8736581634719944	-1.5109376237635863	-3.5954692887483803	-1.8255178914326686
5.099232709363194	9.498638775918339	-2.27647301329702	0.1997139690434343	-8.404515904595899	2.6396870126235457	-7.346947243668385	3.2781970040739115	-3.250987993958231	-4.2065269879768765	-7.500098159010255	0.003934370930304243	-2.5936300109675203	-0.8109758548623818
6.785912301335192	13.145991005230645	1.1846938848742614	0.9703489004982822	10.546478583489256	5.253043165230635	6.10803403363681	7.03262904672978	3.010338561288879	7.053837292894026	7.398337548576141	14.706585190071909	3.8128484229928254	16.116665290824756
2.2991339172851006	1.4846726783527242	-3.9714259376711194	-7.7970009590023235	-6.654162538756607	-2.3477248254846086	-6.784246960642136	0.9970404617965797	-1.477724728086471	1.8410964246907757	-12.948787680397718	2.495660663907153	0.19657422015408224	1.2022777922790262
8.901621800163595	7.938339938785459	-25.67810473954072	-8.748441216886967	-25.008685880357493	-8.727014982120966	-28.77894229954568	5.834137818306971	-8.735411986423664	9.522855309879196	-13.013850469417546	-5.297370750770209	-4.200197061510284	-0.7611382965375589
5.6063122327974995	11.198076395957353	2.1464876536805395	3.864511823989318	-4.536683489850927	4.097692113069804	2.009987855231243	9.966783691003338	2.627090965670495	18.64324939242071	17.069899468448124	5.106806479130599	5.646767951103396	7.345151303067097
-6.320031428406388	-0.6609002305870362	-3.6201379139505625	-5.0586209778811835	-12.770646589554033	-10.938981117109986	-14.890305528986325	-1.035251527206939	2.5532315555257847	-14.164211238203325	-16.291919024319224	-9.327912556997237	2.894088079970042	-5.534965424679576
-0.889080106079226	0.22725319227750587	3.884502451749601	5.355811165287671	9.174034872443924	4.472985720847284	7.760472161507009	3.3553946587097796	4.207369734430835	11.9219961670335	9.19234034711394	7.191006199676983	5.30447430108056	1.8908505983575201
-19.665183614996206	-9.431344257180182	-11.561817105221968	-16.93468970180775	-21.542286093903453	-6.044596669055499	-7.31172653234426	-10.766186184284232	-17.3357336623696	-3.3648269057438562	-10.757692919664288	-11.579033006363144	-20.18140602250002	-10.295598104241328
-2.3632793461306623	-2.2502559559772166	-6.429802347762425	-6.6463790273389565	-6.663067686554578	-6.762216184376148	-9.637409954656858	-1.946737136967472	-6.320996188395089	-9.215772236645908	-10.260229321350202	-7.653589920781871	-7.88159952535905	0.13685809538291205
4.6394077064893136	3.994631651294645	10.533230052742505	0.3408713867246606	6.022100712239331	4.710497688864762	9.689668823477133	5.939872996280258	3.7399722760242895	0.1246774611298576	3.7054958834531906	1.3340126383365747	3.721935616758477	2.4067484129527514
-13.563088125755286	-9.81165324051639	-12.582073184407385	-9.682133063532014	-17.162611578792696	-8.448744958652462	-7.9371241622491056	-10.03416011354195	-16.158294873322692	-15.640426098376023	-19.263142344550484	-9.617481622221922	-13.870754528614533	-12.898735096662396
-3.9343734555138026	-3.6607673527605114	-3.471488447812947	-8.469429146278985	0.34692013213847683	-5.186279389890239	-0.7118403795717649	-7.815726435684454	-4.230603062615325	-7.84391640979846	-6.889554868571796	-0.09387384575702917	-1.0399547442037802	-4.024840846081366
-1.517313022213361	-5.512426260277203	4.296405773086724	1.7187057409303075	-9.014008672722596	-2.6227766437759588	1.1561204675321717	-2.6912475781168994	-4.483173348965445	-11.446796274240125	-15.382546066743382	-9.646337956711301	-9.888253605118548	-1.2130735231981826
-6.999058444694857	-5.937926642065597	11.220052138665997	3.824123489951234	9.287151840248596	24.197374071227546	15.03236681074096	-0.33949338812300844	-1.1597825401967303	17.20409604710822	6.130958293742764	-22.756674311473684	-11.53824457802087	-1.6007082574273432
8.253766415029476	8.045134238441312	0.00520687546173059	-1.3183270997312817	3.8512359702733168	6.223527447382042	-1.0513059164663339	1.43830268060024	1.2886826583581004	-1.6595235345275208	1.3726909315621376	8.294664277980154	7.484367492807891	5.031291340879782
23.229694921028045	15.510841009962256	-6.2211137771463605	5.542390714904685	-9.24144576550153	4.569759313362429	-10.898705050886338	17.549881508259244	4.520959674159241	7.808439651842718	2.6266735273215582	18.691189402799782	15.459775643710808	18.811146273502295
-2.6889532125126725	3.7201608171300125	-1.2096883588192031	-1.9847430729830868	-1.000945139776223	11.12699755964236	3.902046214294413	7.36469376553531	-2.5161277369314803	0.45750956284328637	-1.5643310416472387	7.673522636565083	6.077357427765627	0.5077868714748481
6.735408766627995	11.57770763030238	-3.6452228083103884	-7.755819621360019	5.219960197165997	4.926684059844474	2.833647590941181	4.139026968963412	-0.5698501268373214	-4.530423742194295	2.4600379173891125	16.247199813387976	6.990243351444141	-0.6186787010957799
-4.962572623421835	9.08939738841712	-14.399600612478668	-6.74703241539029	-15.853890926683723	-0.4886291212518199	-2.2537744711830268	-2.4192111262779727	-7.197333768497545	-8.239814242398268	-6.613894697543166	0.17337112015550768	3.0574559336511733	-0.12808529668030477
22.573112676883433	16.303724297779826	2.08460437783006	7.002514921384951	-1.428024258336259	10.55729653334981	2.9005134790410434	16.31343831494969	10.928835960044514	9.749339204914865	10.96408454581348	13.424294080716015	9.15568630816702	19.400461152192285
20.87729810742768	14.918762994173557	1.962924340678978	6.4807652901724335	5.655589355959162	22.588103231469027	32.88084956665774	17.348760746124395	3.473981837352554	17.723232404525913	41.05579136754498	23.27867910790493	23.681077990825013	8.404930426465908
0.7153974101655174	-1.9760294019179019	-3.156378869633248	-4.827245828901725	4.157574077762783	6.014053643590711	5.712446520005706	2.8129838279285275	-0.62678009652744	-0.4790332674336766	-1.9607670028359165	-0.21506896471809744	-1.1045816151746037	5.775602739103509
-2.0094683353361087	6.907414214212022	-18.79955660940157	-11.07787008547044	-24.268313997190667	-17.874536413281643	-28.084575024029835	-5.586113884240283	-17.021276442492518	-8.707721004482273	-8.200769956329664	1.283163255975287	-4.028138145809723	-5.643177393185491
-0.2656492066622655	1.763249619444484	-4.619205755115481	-1.057141839649882	-8.094854088082023	0.5078126225377327	-3.3889324776129413	1.2727490386981317	-2.6774033889314572	-0.730420906365207	-6.200933864349013	2.2416657275961827	0.2442283246470833	-1.0506385362906152
11.952039298011236	8.667904257034662	-1.0792041755841806	4.880802175446545	3.9353499504168954	11.579790766538576	8.158751543629771	10.912888262818841	5.266669060476431	10.220441749951577	22.942438131183856	7.117032826674838	8.265597532044492	8.562737022653813
8.510721475344123	11.348819527158726	-4.888196983316896	-8.385126221100457	7.774008831404269	4.467383556608079	-4.616193123760948	-1.6831945740025906	0.6309846669199588	-7.109181759936891	4.954433945788084	8.941977227069389	3.8829756080068374	3.1092262532704864
2.459284387240492	1.2440482759181188	1.9189192469811402	-10.366299700654965	7.423763869692422	3.0892120358619137	-8.452311982214436	-4.099619527048406	0.4053283460796667	-1.9918075377314022	14.51199196519234	0.4347843538336126	1.4210483201326876	4.524543239501531
9.08495937105659	7.556536352632557	0.18252053891286524	9.077719189362849	-2.4954351035479947	12.645649442094276	9.15066310883141	10.39830575456634	0.19350676184814367	12.609429856114446	6.112198857870363	1.8942497068156483	9.267150421760414	-5.904574244676227
-9.451687445026717	-7.180681175539601	-1.750872147677528	-7.811280803753509	-7.505738778357073	-3.2273955410237947	-6.35130392488875	-6.5809688593280065	-0.49388280025835607	-7.762650529813204	-12.45800978096187	-9.027461067795775	-9.393818492829563	-8.627820605832197
8.475572237672552	12.638428266235486	-3.767026665808002	0.5564716464295185	-3.0428193723448325	4.243045700507	-1.0822216560597249	8.300307964904247	-1.7300737794350718	1.9540624075029687	2.150067562821321	9.211137341443989	9.140190113008293	8.962463123174452
7.469655184742926	9.544463817330975	7.491110695403987	4.993353631619026	10.751869504285397	10.890983884226124	11.396404084979336	11.303583272843515	6.907447434724239	6.743564920428375	0.7660811274955568	8.15656151620298	12.22970363492424	9.124038537404795
8.021037064372733	7.72521551504695	-3.755695229629779	-5.347472882402313	1.0080170453339445	8.379586031968735	7.892644249338088	-2.00550127485811	4.554216990522976	9.417697827981952	12.356725023776747	10.99862452418259	6.5193467169983155	4.960575649045092
3.9803776561064708	4.347394720473555	-8.09226405760424	-15.58403397174078	-5.29645218128342	-14.586946545282691	-22.413964461874052	-0.043749146233348336	-0.18447742451131863	-4.322914509285542	-0.12049898684345221	10.845503740248956	1.4108298123434624	0.4787112835466346
14.24024852022324	7.964327511707985	1.677555553349961	5.168518996962932	12.35195640086881	18.370111794175944	17.26361120291499	11.888879065175823	8.39664113547096	10.864623293718985	13.284766407946153	18.118211243947385	26.55445340261693	6.632692940046849
11.377061190990913	10.44161711153626	-2.596391204958638	-1.2840096081135535	-16.110264207579828	-1.5536285243754482	-0.009913848427849132	6.436427385864404	-4.686332763939862	4.607490631805808	0.7161651193420155	14.747138076789977	1.167842507235484	15.783383356904377
-40.912490755137235	-17.905376764909448	-41.496141681227584	-34.833055061423934	-42.210240521362614	-27.02341802333289	-27.61146199008411	-32.03605416526032	-26.375524923143914	-14.110621380935644	-11.77383223889546	-11.883290532933295	-26.705713904979984	-25.92977247679013
14.07629207983722	18.811928252885153	11.584321037744688	12.576733971839282	10.124107281304548	12.622120373931185	13.811422310107098	13.799379892127067	11.125174380614826	7.8604034989339615	3.6466765218483737	15.647104343041779	12.805774593418255	10.555195883878199
-40.77525137585357	-31.955603692368665	-40.159246034871686	-43.16962949259514	-25.730489420612706	-35.078343385029456	-61.349083252536325	-33.93053250487885	-33.58673005575487	-12.577753935397055	-43.050448790577946	-33.83879788088295	-29.74432202188437	-41.44002097465043
-0.437006683111187	-5.541011920071601	6.607452607556956	-13.125741493693933	10.163490804180668	7.044855193339082	6.1759820561440275	-1.1749239074725626	2.010884525774852	-1.6162044169609506	-2.2361417036197397	-4.828691317526813	-3.5875390509172	-5.046076619665434
-10.44633210159524	5.886982086553201	-9.202415285871705	-9.84597376770028	-18.13225310885929	-1.7564319715730712	-11.44941756797431	-1.7023503353915228	-10.571388529569216	-2.1766344163949762	-9.724432864137704	-9.240749745129882	-12.696873027790248	-5.700377108601269
12.401665828046822	12.715262778380398	5.0206914967529475	-0.8314633178457437	5.01910869492596	20.44391649029632	18.512467693770063	10.496971998829276	4.552685479160222	12.014703918807202	23.166036003870285	12.12060977498501	10.733245305928499	8.545752462134947
10.464908924574894	6.685233081113933	2.4917832424406443	-1.99047359085773	-8.48165808434667	4.037282000055132	0.12206351731538086	6.596818174717287	6.608674298211864	-1.0082380255840417	-8.725925860163565	9.2108728868326	5.048076463709212	4.54779657197476
-4.011648499398795	-2.3039978307737687	-9.765549165144476	-12.214844291642766	-0.2353028039448288	-5.992085590436228	-14.34171986486564	-6.253428324334232	-6.960964303793362	-0.7602707732339238	-5.0594656417317765	-0.26852766180058535	-2.896200114260123	-3.9654949999332274
-14.642553260211626	-6.83525365135936	-11.368237505023238	-21.626352789775137	-8.641414718804619	-7.776204731994082	-18.528128775604568	-12.587145076162043	-6.727581296595263	6.550149091646286	2.444865772412611	-7.307516319906643	-8.176796112696193	-8.468722474233271
-18.726129002110067	0.07692078404838844	-28.02040180674236	-24.31646354745347	-25.54963655526206	-6.8823089323259365	-7.2825782530492305	-18.515221768586567	-17.124519675028804	-13.393226589493864	-12.060862353911702	-20.205019209459763	-20.529468988144515	-24.042248482471347
30.260803552355444	13.619684259362252	12.597988735195711	19.19698388258121	14.42106304758134	18.94316552257992	18.137876335032487	20.354140923067153	12.832642621155022	13.008662147917553	20.03970731955986	17.884983065324477	12.970956895983246	19.701720428252628
4.442420197007631	9.148986482650018	-2.748199974590478	-4.995932520117397	4.996150074856534	12.229098373912947	0.8026800574723971	5.519146468866304	0.9741790398299852	-4.197119697853153	9.139379558277042	7.068030050896131	4.880627665042337	2.070508190400004
4.925545617749849	3.9524113047437353	-15.93541993541914	-14.853367827667178	-16.03625773687936	1.926311808091704	-2.214906489460374	1.554563429522089	-10.999736182812752	5.4538569925661555	-5.070669074444671	2.7020994107292333	-0.25383185676405695	-1.6846949449437065
-14.46907900585672	-12.812597854369226	-24.529580077506555	-15.781220253484268	-22.7616356301293	-16.282151931913358	-26.23593125716416	-11.422423162121138	-17.26820586417978	-16.01091073907966	-30.21880246673671	-20.506997639900042	-9.958395280633475	-7.710554084442505
10.754827873354937	10.060367062512485	1.0390804118105241	8.485209776421677	3.136793118044921	10.202973010282047	8.981256323772552	5.404477172881486	2.1113130210408473	2.2299530555457783	5.009616621442125	12.120192128801285	8.375530495798706	10.885073891336132
0.6153843461050554	3.9623158763861803	-9.833472754743093	-5.244610820081308	-11.60437912676781	-3.578197795550654	-16.603904062489054	-1.456721614784622	-8.140210790395606	-10.99814789427735	-5.666440712491971	-1.8423635297394192	-6.665121533275254	-4.9620965722205135
6.454860400473834	3.232794303846436	-2.6595318532755714	-2.612449410824022	-6.694925240636868	-0.011596864462923948	-6.586067321798058	3.1018770356131746	-0.980527388607483	0.30418795582410185	3.746080117730823	3.3655384067705443	1.5056889958028414	3.310757173011908
-1.0323871985219488	7.911000727516457	-8.623299229869493	-8.198150767136559	-1.6871271383511874	2.372026576086823	-4.369423337791197	4.582115211788017	-1.3831472675036396	3.2871208140534263	4.86368610799327	8.639205045448334	8.740095177089616	4.280222830061886
4.4923634435694195	4.681250313092861	-11.109218535974188	-8.05928713889024	-11.401625793884715	-5.989442414943778	-4.016658181972817	5.248435679068149	-10.236637044060734	5.430171882637466	-4.303637410964152	15.65526100727325	12.594925169944203	0.5616338249174265
4.633086117206379	9.486840203548715	12.550489933045576	-1.062034796716106	9.544201230176784	6.819950455929905	9.173002744841286	6.752611438453296	2.209717798158485	0.11552322458822334	15.775064793251149	11.621626402027491	11.71502709013301	10.79186769261761
-7.761292977829433	1.1334711953907606	-4.71047653509029	-3.0994047427672458	14.763611408600719	7.75342468583346	5.163580377991706	1.3347172329608152	1.3636802123958975	1.1634986808715468	3.980908457225655	4.190776106136873	-5.054012729380941	-4.475505760761606
2.8662283882690818	3.7259791392362596	-9.216834703721027	-7.748405066287778	-8.031018664090379	0.06927745199546023	-0.31909853788463255	-2.3815556282113763	-2.020525582169716	-2.1021465329935554	-0.6133664083933561	-2.220234446844851	5.547794140956397	3.7879026213293043
1.2861858327201403	-3.0617074352646996	-7.0256375950561285	-11.244714056327139	-0.6063906396505288	-3.110263038597819	-10.012947685154652	-3.6450013830031263	-4.493509546470066	-0.5053543627115267	-2.492313073680367	-11.156655728392925	-13.09876535205217	5.539389957681302
10.29453248579427	9.071705502528483	0.6806993678240868	0.8460358441046257	7.581131853835235	11.386998367149262	4.19239987308337	12.671512578124155	4.849144699148648	-0.3706098069207026	-0.27122290242157465	14.479174418124394	5.080348443726271	5.60240390719016
-17.986576175270756	-9.073332239865822	-32.9858724048659	-32.97890875285335	-19.08651920963522	-23.769719747900027	-36.826857207446366	-26.276910383380113	-13.546771709770063	-8.170676685743542	-10.140614673997163	-17.508651413176278	-13.402192236747604	-9.330931069507223
4.768643012970302	4.130597189251834	-0.5148640343125176	-6.203109698388629	-2.970470132959846	0.3921359410175172	-0.6721983330282307	-1.0461530762893765	2.620924291069179	-4.511017731355855	8.47865204430271	10.631858689857888	6.137730609563653	1.2506749431459308
0.10796110164811805	9.22359528097731	-3.07912164632165	4.245766474061796	-4.706936091391766	5.461153388394414	5.049444918597901	8.295632454270388	2.040394610585352	2.9532243379626197	10.507812619904323	5.549779335224557	3.2767852339902057	0.8581230674575994
19.83724089080329	25.531853777621677	2.29498191126302	13.74961331342772	6.99730085948749	17.344393391802743	14.437309725442631	17.132958075422675	10.24433208469205	22.64513188856055	15.302648330797606	18.870674339492354	28.732434486879878	18.09401831406453
-1.2033508606696708	2.6275985107577045	-2.5379754728700408	-14.025396096760108	1.5921802999466246	1.3944739564628406	-6.645712680668024	0.7870305817456883	-8.728173702691548	-0.5867219252308837	-8.788991449745058	5.606415556422053	-0.4127313548769922	-4.131716806539497
5.117557106262395	0.5953606390140969	0.09276680120673148	4.550256663997411	5.759144020100014	3.32881697171382	4.1449806827669144	1.2832333230159119	0.07043920036396414	-2.4828111654961886	2.246564783128719	2.9925690677046344	4.7727348003665515	3.9892356162607685
-18.522092104138746	-13.07810577955447	-28.465160565068174	-26.891647468155675	-24.389738542691525	-7.283350981316682	-8.591147184904608	-17.033191329239617	-18.703068049031234	-14.109287769725578	-8.846699722499165	-10.603322635293303	-10.162334552294645	-16.3003422123614
7.426919536710884	11.504240027296257	-16.604973980992806	1.6651234383717448	-18.470204103436117	4.141889896263216	1.9371619542424698	5.732225997809861	-10.955686014394894	6.3683506026237415	1.9063864995493287	9.57740621564819	7.306640624512917	1.6230076121711006
-15.860179880145955	7.602640862915679	-4.59508013928828	-5.523155343375441	-14.008225017388574	6.2796769713010665	-2.1149309732228097	3.5142373561549003	-4.463712133160906	-8.479944621476294	-7.593670403384741	-14.71676601715286	-3.075722656366327	-5.603183249277841
7.129263395137567	0.02884883190787161	-2.2163126525933157	0.034394596048750635	2.6328319570888836	3.0821629447595202	-10.168737225748334	-0.7597706794992347	1.8939783601201396	-3.950548090091487	-2.2011263865546695	-4.171033496485322	-0.8554945501043926	-3.5719231947792864
-0.13986427001037072	2.1793764069177795	-1.024955908784868	-7.502035801270744	-8.620890677617014	-3.1781948742236112	-9.613275269270087	-5.084450847442664	0.4418346185170933	-6.013937686498425	2.1752501705756973	2.091608737829354	-5.746131490385259	4.5492739264859825
-7.515724861272548	-4.351913248230271	5.114393564165872	3.779731350371784	-0.6773398765758329	7.186714120787287	13.219246526249703	-3.132130379476362	-2.0395531958640687	-1.9221347567023674	-20.840553676442084	0.804330345755186	0.8553344973835402	0.2962709467036261
-15.247253326474429	-4.994993751871316	-17.35198410457361	-19.583006877055972	-17.38719918802833	-14.802798881512244	-30.870132845737043	-12.41612202501785	-15.966944312312755	-13.046803457871498	-10.440696070034079	5.9218731051561395	-8.874034634467428	-12.307955692108514
1.319979575956233	3.6412742898034893	-11.280540443170239	-5.847003587063926	-15.733443639354988	-4.0250060187289405	-18.825602040490747	-1.3893678216391432	-14.741213642845565	-6.001555740179102	-17.985828184100953	-0.747756791591121	-2.99629390317114	-3.2266436469151403
-4.089457501063335	-0.3940088673540087	-10.33117909561089	-4.3143167662790365	-10.839865633314446	-5.735868927294443	-6.977876592048293	-1.901655451478352	-6.674181624414866	-2.29185395836646	-9.66809468619298	-5.814534381251066	0.5977254510446834	-3.209844849741433
12.852482971277832	12.955619359122428	-2.8977142812482177	-4.8080148178586235	-6.445628087624983	14.11077947001863	15.443606352570825	7.655222044397781	-4.224879854267343	4.446575867893041	15.116641914421624	10.671193019775567	9.478236670017862	0.5888679653594554
-4.229402724845223	-7.209825640491125	-2.2325933254400367	-5.148778660629986	-7.075341546275705	2.28025944112804	-3.608838050893137	-5.4015364797678656	-2.8374006988093243	-1.16086519995434	0.26307206000066347	1.1522794861684067	3.1573644569653605	-4.230643813326136
7.646246485941821	2.6721859890533177	4.599923359342636	3.1624335648311406	-1.4931977978096829	13.509472627623472	7.930675061333562	3.7587315564082733	-4.219405627008786	0.18166728268933335	1.8106360788489555	-5.139541601340191	-6.0920244635589915	2.1676925353464007
13.1034068537357	2.817427576202861	5.631707284957056	9.768156140824766	9.879598112297705	7.250357122177292	13.213358671307459	7.3080132166424905	9.311265325817205	13.144234437268656	11.797622690038313	7.448516271839033	8.007288665498484	6.294085938847226
17.912972579741623	6.785553560759061	3.944078396516328	11.343025275151883	4.248344897264268	6.513077447563147	9.349666307008818	10.036601646053752	5.396586174396186	7.2308751357046015	7.339481377530478	4.855617259601893	8.313673584837728	14.163666944428714
10.229698061802123	12.022029109659877	11.969913679368986	7.16954473985329	16.228960137293168	12.603860337530914	8.171660077117306	10.460106779707774	10.576946838917882	9.537580269724623	7.5694224974595885	17.690260053316408	11.886958872405005	14.075915953969512
-3.8875984181264958	0.6536745430075314	-10.918442389373919	-3.274211009442856	-15.071740654370327	-9.31100611533644	-11.144639336474294	-9.158291847862554	-6.554965021354842	-8.772995796723103	-12.188170141224877	-15.636358350257732	-10.097535686598281	-1.7574916224740236
-1.0710795255546977	-2.972029643163431	2.404171505564908	2.4157123442152986	1.4414557604914953	5.210474675879538	11.429572626126152	5.111084843537037	1.1428930920334466	10.081905169396999	1.1949951734657753	-5.067617315491326	0.6939094506944327	-2.228262056931013
11.21134602711715	3.082093852608792	0.02114960873867569	5.708900959608255	-13.067677197351218	4.587160749811405	11.199220079054237	4.600898623727227	0.037935844333202365	2.3210178964501624	-1.0314907169410497	3.874925622691181	3.020611362836893	0.8781896261579192
10.575351841200748	6.091051703212397	-3.876821473914471	8.217090055463332	-8.048255511767707	3.497258696806714	2.2202314783877424	8.380349341136599	1.8994947913054465	11.408406261330269	3.190005005351632	6.107037269430384	-1.4742788828565712	5.076957112917169
18.85905776838068	8.387444380532864	11.303535543969563	11.561595150101876	1.5306828505433525	9.089485814024432	10.93353452658368	8.655382449653136	2.665472518586586	2.2108546186140323	-0.7083374178707253	10.539186207709717	7.782533946633457	7.42088600830062
32.99322255037106	19.691404279890524	11.565603595704376	21.52124140083618	11.40724135285297	21.942383077471984	21.0090253477971	22.912368341396604	10.288318865627373	25.24565195902819	28.26306169175917	27.555716760568192	20.95892229031287	20.119816141496578
3.08946934675087	5.301000868855848	-4.6761177379364405	1.2159540659208952	-2.0254206810967146	2.0886734313375745	-1.154743313118016	1.7671707314741796	0.9321543033740228	7.533196556457226	0.9746439171527752	3.626444507944224	5.74457873357524	-0.63167047384716
-9.841727632141168	-8.413240897316088	-10.457063083020694	-6.713555718725889	-19.869086854116862	-0.2169663683757824	-0.5288795702475886	-7.4416953405318145	-21.216024954626484	-6.481330585972927	-18.514251865831106	-2.6703364586506138	-2.253321705442207	-16.229562301632733
-4.147992180590134	0.2786771778386296	1.2679701335893956	2.759065012145347	0.999375850495853	2.994285902278484	1.5718698197366818	1.8014447538094143	2.224218627003435	1.0496369602776658	0.06233852926610857	1.4170097022309265	-0.45169894578318515	-1.9627892808927265
-2.4622054863895446	1.9387286392441239	-11.679179767014375	-8.049396903681778	-5.724107433933343	-10.360175438231897	-19.197467830622642	0.008959590581056713	-4.461393006611601	-4.750531813340663	-5.4012550809143685	0.6871795197433009	3.267877197198731	1.4239300462496176
13.060203419740276	18.120955256575712	19.878110103204882	13.350494985626392	8.322957172289927	19.609344789476836	8.560230675537564	10.448622239793968	2.6030490806094804	-2.9942395099376484	3.3026361947804688	16.24370248135078	27.218603176189696	-1.017729832483478
3.5186447919422332	2.9072767390549483	0.3630778922051229	-4.092214524562447	-5.351439884573744	8.458161257545868	-1.9984342157093182	4.052866229228731	0.38253825734427316	-8.389267914905448	0.8972740758663024	3.53930594401055	-5.439608860267397	-4.241205188690521
9.663114252353456	9.766907053326927	-6.888746542445983	-0.622159777895407	-2.830900692922116	3.2943339644106997	4.049277960288514	3.818378686671091	0.8286043462190845	4.334059892907746	6.706223700461514	7.0268493124819855	8.756941751309032	6.799579155164222
-8.19215902797728	-3.391182971295124	-9.142839978910372	-8.183942152204459	-11.295030764864263	-2.1235124652947723	-1.5712173324424181	-3.8400182918873678	-8.14116935167694	3.619068659939621	-8.860505686207462	-4.7888086080274075	-8.681686506181736	-5.712922739798416
8.08552955667328	6.981568948165341	-6.925925942903411	0.46360492110729534	-20.316920482144642	-7.398293144333077	2.0292375019142264	2.7102210392630828	0.6597646711778439	2.556541885446527	0.4070492155776187	12.185238966661357	10.29685034051221	-1.844594436059315
13.972817345910945	20.296631979229964	-2.5378735653238396	9.963029707608648	-6.939323792280854	11.895339598559925	6.495315352069058	13.286993323658244	4.578528583094021	-1.5018483665099214	4.563887166763609	14.562327355714423	11.969517319785135	4.638086600347594
8.05246450188724	10.054510787888224	-0.8108017909222162	2.892336987240096	-2.5379825061195858	2.3242866292651083	-0.950718498381279	3.3502073551023925	0.29583973811746606	5.791692850717583	18.617932390637435	8.739916417734918	4.124640036439809	3.1796931944218465
-14.129022575845275	-12.579524705918438	-25.98435525620569	-22.60687357690159	-20.664369629682742	-4.358130876855429	-17.801317106410462	-20.42901967003641	-15.930973312075103	-4.217822190152073	-2.617541939883453	-17.811031527182944	-7.000820928265687	-17.056374356660346
-23.25856418401316	-14.53332510334726	-13.036464549189022	-9.89516346731409	-25.10489230724563	-12.922144250924644	-25.315724363656134	-15.937158943733097	-11.286294251667933	0.8398430874691071	-22.63822387975386	-26.808329609798633	-21.672043298224217	-21.964857197305157
6.838507795269214	5.713812905667593	7.532074974548818	4.050988939030618	11.526929903806042	16.3894727764059	20.70973761224068	6.803023067359593	10.816252613794727	19.103554251375524	15.83323326794849	1.0719836782871315	5.868196063111695	1.1486237621263105
3.573440466760466	4.135256025683445	-8.022351884618859	-7.749499280703491	-10.273120893704986	-12.135637098504555	-7.995210230135117	-1.2238760556039578	-5.557154146808183	2.630401578889614	-2.202554109027775	3.1379781336413384	2.219920691216697	-2.7890971723262132
-3.1991146361695746	-0.17542828652803827	1.4140488624411938	-4.377629062251407	-7.499107813686715	-4.552919433638508	-6.644182909622722	-2.8457248372567463	0.8181808063382175	2.410972498701905	-6.698084191228491	-9.458004957641748	-10.753423435231795	-2.116374361095282
-28.842258923235597	-7.577663565116309	-36.42267466937131	-30.68945244547967	-29.679047202502833	-14.994481788296468	-13.948826255920292	-14.618128798334515	-18.779154275863796	-15.217165224731982	-18.6806370340755	-6.822763149280546	-15.457228739050963	-21.016326295662623
1.9206968659158243	5.994816708874368	9.608811979827626	3.642333445870253	1.7848842976425545	-1.1281606474231551	-7.698331556560875	4.419793762751748	3.1311234098277216	1.9467685620713384	-2.7018320192447667	-0.3134639308967618	-4.220391341066757	0.33755145065521713
5.53256771087494	20.779021459524465	-3.478179802608987	12.138080062315705	3.4084347924857568	31.278144912982967	26.97227615034058	22.113471435550267	8.433646414381947	20.36717594562143	21.07613643214357	17.85896512587999	31.84375626641089	15.244106324064598
-14.495392630362225	-15.865551936895626	-21.66018869594037	-7.930257172304708	3.138552262202378	4.856022837404744	-12.174937551277674	-15.452615063580081	-6.946679512626467	-4.598253760941002	-4.0566862067437395	6.19376016821904	-5.7728237466797285	-4.310061388863175
0.11570876299795907	1.613345419342442	4.18908707895036	0.7649303375120838	-0.7996301372549199	-6.17182065016024	-5.0713715121727345	-1.058045020256213	6.874179031627574	-8.499350503788234	1.8161065644763887	0.9311953267869043	-5.105815589551009	0.7042231956330095
8.542055872905896	3.2408459583995604	-9.802716381851122	-6.600922680444399	-16.054184920734695	-5.389918909530929	-4.080197180269286	-0.25064284014699867	-4.882815289617213	-2.1855458333324966	-9.336490246350142	6.615846549142217	0.856800633000666	-2.7184867763731857
-2.6023337801863007	-0.18157916246836775	-5.91056350796317	-12.62413173235425	6.978474161182039	0.24428127263826294	-5.419954852307464	-7.61340689442357	0.5363035786039001	-16.72048233207619	6.341085700365725	3.706969520114269	-0.8985516883989683	-5.085110028790733
-1.0498166618614773	-0.36185296892072877	-6.846894717948816	-10.426677276016724	-0.5891303871944077	-0.12780637764902442	-7.933000085390851	-1.692538210161708	-1.3976856562501487	3.3590788858353307	2.030957495311647	9.05252204166627	3.451799451971608	3.836555505420086
3.318699566257175	0.25276370523869257	-10.851288146013388	-7.297055433893147	-15.14382974271278	-12.386581187232107	-16.558123780176185	-3.0601324610318787	-4.79832292688392	-8.822063005497274	-7.9853996048374585	-3.3658586215254918	-4.958359363003637	-3.955237816365704
22.60775874860913	24.641607223867766	4.590802378874237	16.430215072095873	-0.9573829034293343	13.158387005884187	7.335930291180725	20.605976057259305	0.8328656833290661	13.161760823343581	-3.3484057796768827	2.9746967068733188	10.957168593012458	12.867141587883932
-5.138913598342904	1.053074426526192	-18.570560180859545	-21.597468487291472	-17.0217667061448	-18.217235263482937	-26.799920407250635	-9.759314342552056	-11.413055819275957	-25.941481010361503	-8.204020189360195	-3.425246668632478	-6.738332422779341	3.505662972688538
-8.444012120632696	-2.7378624232840463	-4.708200337516058	-6.854094824662156	-4.754145860119356	-4.395223246050711	-9.275205404554779	-1.9986392369172203	-2.28801024588284	-9.427247975471838	-7.828226315364622	-6.990583968632017	-8.075098940969124	-1.796827259554132
-3.2395481811750924	-9.47625725719039	-12.448195637796104	-14.520374270343462	-17.274072993830266	-11.82897360736395	-17.95264837173978	-8.57876798440458	-15.561365549910775	-4.198845263226344	-4.886650987357599	-10.799358704971981	-11.474956557073032	-0.8140722937428531
6.883031235657619	7.728591556201568	-6.077757733267091	-2.3659856346363988	-0.6996474982025427	9.097678547519529	4.891037586485129	6.270860441925964	-4.645770219721839	6.506477821425041	9.083706424894833	11.07770224181047	10.995099975996434	-14.788251007616571
-4.389774796164229	-6.466399140929389	-4.776873673469965	-15.997642668747382	0.06588104824460188	-3.0088170306369233	-12.308840460048375	-9.109131255167394	-3.3138435094367957	-4.215908911072903	-5.686431004679798	-1.4535801164496884	-5.181859307558402	-4.757214537769568
-1.5648681502594008	2.5737179349130885	-13.284339266200888	-5.517431930740554	-17.92356977989477	-10.032054322408978	-8.09770515981733	-3.2552177971353435	-5.454192835205869	3.873195474092083	-9.809640758168822	-0.5619010097876916	-3.3246109823071586	-7.522833309288429
-5.076739448590206	1.1441402949647261	-1.8233811017127588	3.255340009888662	-5.960865620054167	0.3984753797642373	5.10616303143522	5.331445753881543	-2.3335272415613426	2.188143333218689	0.6989045067347153	-1.9036806091313818	3.4231689665875025	-4.3617317622825515
2.141235308957604	5.010065015581085	-8.049873981664197	-12.30378584453313	-9.253529174404687	-0.8653392962611743	-8.396567352797769	-1.5829410245383517	-9.57027261396221	-7.302464304816552	2.5220930624948	-1.5055900810617475	-1.4726329639083353	4.027375598020398
7.497589807395669	7.383812256175766	3.6207612788798764	2.4833053138809476	10.207594345099494	3.481363092655195	0.9756510143826261	6.451398607378988	5.5104150288983496	5.43764124653506	1.2654249325246871	1.037365860858085	-6.854263253595336	11.771121173811661
0.9116643655522474	0.9092462731987421	13.289028118738377	0.7488355180010096	-0.01628118269601083	16.997630390329878	17.439894426960315	5.5584107499073925	-0.7450835723536006	5.393384668115733	7.89856146613802	-2.1524131601037104	-2.111988989470864	-6.776061121439044
0.3579912054057627	6.626387886157477	-13.053427258359164	-11.585140464332001	-9.140808882164311	-3.3804112659409062	-7.517816432269318	0.3507893428902765	-5.328955408256257	-6.193359350070936	-5.86813507247403	-4.012596936061001	-7.843453072540093	-0.6194358991010958
7.292383053635619	13.872412933310635	2.8818350552609893	6.935783400537835	-13.218041851286477	12.217772305885518	10.80705861029031	16.14075438390356	-4.8154239482577905	2.4001661632962246	7.900323424523034	6.605532857116054	10.30685425472675	9.673285802549335
-8.24406385023995	11.611229702923517	-1.0132878718277216	-20.26702674470748	-3.3325378531191285	4.899708326990345	1.2319009996054187	-1.3184308877601076	-0.7519779038232245	-17.874164676182108	-1.2648692745625256	3.7953281230136318	-9.910951231759652	-0.5576093247411109
-14.657052745479207	-10.004443905643233	-11.471532202444696	-4.74427977517202	-9.564689380198466	-3.1039352852255213	-8.018126268919586	-12.991172222387215	-10.885231780061938	-10.128436537320574	-5.731759000171938	-10.657658698604598	-7.155927739377384	-15.648323191946087
-5.231147497942419	-5.583486969556448	-5.167189202436566	-8.30831797138964	-6.650140265838974	1.946827673999093	0.8395044795061076	-1.6898408581138853	-8.683851807047944	-0.8605311961247262	-0.3368850520827015	-5.452899781480986	6.4064560443483956	-1.2891410468933995
-3.7057080427973474	6.393831156086895	-0.23348463474227574	-4.175295122770859	-7.020846147759332	1.729813910366418	0.07666865071702987	3.997117114406021	-2.315561953246123	0.9371292661216405	-5.132432232193256	-0.48234102729012057	7.603510111277582	-5.522044774133412
-19.11989095780731	-15.88402790982534	7.892515632369991	-10.757613488295176	0.7538054945617603	1.807141595040135	1.5482695614656086	-10.769863071921954	-3.578006504854983	6.102842017385908	-16.383167703809697	-10.062908302014819	-14.596110251208012	-7.642461998416109
15.871073340648644	14.469656057776572	2.01405908939453	5.649735933599508	3.1898577547022486	4.391180374443463	2.4519003556242778	6.487798337469319	6.6099291359375	6.6078161693336765	-0.3261285729588269	10.748597625244878	11.468529059320332	15.29693264362039
4.8916643867801275	11.882079284152438	-14.259964321644826	-8.192489621386642	-6.323069251119605	2.7347452828322454	-2.082738998159497	2.25801883760963	-7.976209678262381	-0.17419829735171877	7.653015467250257	21.50271808860102	6.180197699213771	5.680911857758225
-6.868203487806083	-5.835911894156355	-24.86223853972209	-19.724418014300973	-10.380981876014957	-8.683277737750569	-22.758279188281985	-11.495659159039295	-6.143997235136442	-4.860179246337597	0.4792039069518603	0.8025843107128312	-11.555686934877482	-8.716547294578804
18.695560258738492	12.73848460045547	4.860065897652988	1.0171594930793606	0.960592169956184	6.009203784615188	4.8753390023422405	11.027000141764667	8.536885152123931	0.09882119041045732	9.068080007814423	-0.4534342172428692	10.31409180573268	1.6695813712025551
10.393204789535025	7.16502714550031	14.08614037006971	11.432366586730186	10.995301263525404	21.068698973252598	17.403775395251845	12.83156626962451	6.90784112240035	16.37999567120108	5.444943664932283	-1.3053848699182131	9.352568301629786	4.805507857865623
1.4243939740029243	9.114022954836097	-13.699802276597499	-3.0856622105726	-12.655364712872855	-0.7755713295632404	-6.405413466443938	1.2879446746550205	-9.498222163306247	9.151423482102846	1.3064639257007045	5.951865581861728	5.122126716119555	3.0913402618296617
-8.312060586567261	-1.3165660394265004	-6.725987867936863	-3.9018614105979004	-17.032587455194705	-1.02954823971632	-3.158663507715741	-1.2971056208417822	-8.772278347188731	-14.785725752278546	-18.204006115845278	-13.299289056832862	-7.636148801611379	-9.388514574504265
-26.44092075077586	-4.796244030648401	-26.263033983248942	-30.48975043670036	-13.344329202259969	-14.20495013629972	-22.400596810329063	-20.46048612548234	-16.571528709985678	-10.259446634686238	3.0950215534817533	-12.06512743912057	-5.406550349437745	-7.306295055185167
8.967980043531455	14.067637949048581	6.1922953690946105	5.2332246840994205	7.310517740561761	6.342090355741045	4.0639896829468825	11.156805065219151	2.8191539138613035	4.411698656281978	21.47137600231892	11.310733188711962	12.032080434709371	12.945006240349871
17.975308237040316	24.844101714246595	11.170842176586708	4.543747649371383	-1.2100355431355245	14.762424818205476	7.559164728133154	16.158562067745454	14.948586025341507	15.5524061788719	0.5828796972631016	25.891172090520936	14.46723630343072	10.55169536570769
13.566429769968627	15.552092981443757	3.8521092908092722	6.913013550412042	7.287285535282641	13.605397028803965	6.397314482100588	11.847133542605754	6.993285550382574	14.26598465976989	18.89961439985613	16.397849011052404	17.34508170979329	16.41956047673122
-4.582112029912281	3.6631710218220843	-8.513458530789329	-6.485241280241732	-7.7483435901670195	2.950543018280129	-3.7465275978744215	0.42287683543258814	-4.881150459610257	-4.591432353917858	16.984095771063327	10.700463115615038	5.428963948654286	-9.494111207560724
7.633632498729218	6.533542589891269	3.242341315692904	-0.9545675719557063	12.948438147085572	15.99571692092548	12.003059298104727	8.479286842700805	8.838307483747144	23.454298562729612	27.006366520833144	11.09898089672	7.015374927240034	4.1233274230819
-15.764000566582585	-5.575052245702175	-10.288571906837811	-3.7629604010371507	-17.466305271219426	-16.95038987944977	-12.377534689201507	-10.015460911587159	-11.497294162073842	-9.097150244787473	-10.69089672783859	-9.757922792434305	-9.74614160180139	-12.777632965344417
1.6526591126063983	3.246966347068448	5.753015831455685	6.675400786745095	0.33542200556823987	6.493629286311847	-3.3834348381991104	2.4791373950120916	0.7361476540578769	6.9774169920459705	3.1672443130716217	7.342104267302886	1.7167657497011803	2.4789357464362136
-31.418695167060022	-19.851823722919566	-28.930319761498414	-25.07371144512505	-30.825926433271412	-22.59941202614429	-30.056647338763835	-20.21451261322156	-29.1836927968409	-27.02479247938746	-21.909650475285858	-25.671941563066067	-24.161957109144733	-25.611679147234586
0.9134150303162654	0.16881431436600616	1.3628857374408239	1.3544715099555362	8.31689057338299	8.183981466996523	19.17279160439346	4.437191459028705	-0.30565872198514377	0.41615626350149504	1.176185899018126	7.294973646434087	2.6394359349402587	4.960260292896774
0.9599536264167503	3.9522385055766547	0.24830319009280405	0.1368768734490261	-0.2060154622661486	10.887173683803367	8.209963565021669	0.36080739052181093	6.054204628666739	11.099315564834878	16.451974089602825	8.6394013394428	0.34907215462024743	1.930722812634598
9.76579319135315	14.529498356147682	-1.464877805567945	-9.67517131228113	-1.3027829862460696	-3.040159660375649	-6.600815643422725	6.06322073084011	6.890099534776896	-7.522531005226915	3.131245650928306	25.45325003279248	16.950320401157764	8.262557358433005
-11.49170307228782	-5.086748297216556	-20.97765865372869	-9.318464089322873	-23.008920270010258	-10.725895620139395	-9.08534865143974	-15.198720514852752	-18.579911231452627	-9.814594176608797	-20.620546540273377	-6.915043540979723	-7.335002826296452	-13.654619321290486
16.479259480136943	16.384706819883487	6.3667395875179364	10.531767944960375	5.464808221296336	16.341297854132254	7.059110749166768	15.181777101226926	8.592549471551605	7.637783445019094	13.379869476399792	11.98748311169108	8.329487542345017	6.879282920878943
-7.496014175916247	6.002266925898465	-12.386420156060419	-14.409315539922815	-6.711804479954723	3.136515705849448	-10.00983876935306	1.043288019311156	-2.345407666199038	0.5479637046568715	1.2886677560649824	7.953637938617403	2.094603606240995	-2.5255389826244534
1.1682222402497084	-1.0291934964405844	-6.0816616166065245	-6.079173311797831	-2.884852032140555	1.194393421626494	2.8263379192343114	-4.074441456169794	-3.106769857386646	-7.168565261415209	8.528489873453555	-5.475504945846691	-8.350253644946049	2.2675231905685833
-28.32390357482914	-27.73563375049737	-31.39853463263452	-32.59292210216058	-18.255945899716213	-21.605578531564333	-26.54661982765156	-34.19610541213242	-21.84239716381912	-22.733030346078998	-21.36549209577567	-28.29712909541465	-27.22403255725879	-22.639671508125982
9.075080399891252	4.641105485197254	2.188140299133698	7.608642528143249	11.709927215157412	14.744029298144955	10.371724744190775	3.7934247315638303	0.13042612184240243	5.067017503265362	12.74757749510973	7.451732413862655	7.198303681143817	2.9852883349372705
1.6981638595307174	2.7413694589306727	-2.3464692149803086	-2.574300334540447	2.2603441409553064	6.569924926520737	7.32472985800249	7.35573173891254	-1.1240393848932124	-3.209127539988157	13.37138291145774	17.954890051869917	8.536430063777852	5.090860279271399
-19.827863096571733	-21.015294141411225	-34.26603453292977	-32.151375631728484	-28.679409907460496	-28.443929094553553	-47.441928692529835	-26.576248693749058	-27.249321098993796	-32.6078023364197	-9.976787687905102	-20.65770660337184	-18.82159775972805	-6.3426754675454315
7.610364249283871	6.859212301828126	-16.16621565435522	-23.60876734662085	0.3002069794286631	9.524212067991842	8.087650240749642	3.4325025585624185	-7.038463623235427	5.593531738219082	11.985720712236528	19.53916066256416	7.200254826429208	6.490209796287864
10.042205748631904	10.561769541486349	-3.087753287576391	-1.6600914505538351	5.119433580134851	9.082892362567254	4.328917764123263	4.149111253422595	-0.8930902247996731	0.1269044806335004	-1.2483837151416781	3.2794639271381296	1.2613318056285137	5.805173336234547
-9.695601538330397	-1.0889766619033543	7.764773716808759	-3.827607368881074	10.014281719451875	9.378856079540205	4.686434002661048	3.566227829243323	2.3578261273002976	2.249655616996985	-12.308313890443344	-2.5784287125466423	0.6605796459273682	-2.5329608878628695
-17.852933028520038	-7.103324058725398	-22.786978753207773	-18.516803536951198	-25.25597174233163	-22.458693116260136	-42.34734492697723	-13.200339960306074	-18.505515559687147	-16.11422337959084	-11.140296950592102	-29.835916050149564	-26.436800104666773	-13.117997090521076
7.065617357501695	10.143231461364621	0.5781685607229622	0.024947061818814672	7.033422160502981	13.472827188209749	12.65462249284024	8.945440443322466	4.216609781539358	12.884633742252595	14.575785413160167	15.475474790440854	9.402548616620297	5.3146718250829235
-5.585101371891739	1.4412702902835306	-9.751462311803525	-3.0046080594165767	-12.86529223101243	0.28497088647881635	-1.3601640953748386	0.9842338151587374	-9.049730266446002	1.865823457340579	-2.708690383057938	1.7321134671723435	4.602477218528628	-2.5872667370960687
13.947360212547302	1.152364391507337	4.922652803416505	5.846978242366257	6.361529582290738	4.551874674801887	3.7209199337435956	7.410594154622537	9.42470819645749	-1.19826114775446	5.899093447535357	3.2979086185353053	12.82735491081311	9.371663558818248
0.04724856656640647	-1.7213010857208593	2.741061876473008	3.919028663240652	1.7046901806255985	4.6555444678633675	3.095695447154191	0.019885249655147208	2.6561160751836645	4.789143203480155	2.2534029892582392	2.600443063507834	2.029339661178284	4.3665123480629795
-2.629798551430604	0.8331567141242054	-8.26017793774981	-8.377963603322717	-11.52864879624399	2.4990856112060227	-3.3660926127917556	1.4518423860785465	-1.2300088541275604	-0.34160444070890283	0.08138205643707606	2.6046385688727884	-4.088089046987043	-13.643419438970753
1.6836590666530034	9.612925311692523	3.933476056855521	-1.8214643357650342	7.116007937531765	18.375139457591526	11.491440940899578	5.034698425381536	2.7494480354394883	-0.39557452709007546	5.5832634123598215	-3.5644927232532315	10.44176782500153	6.2143161496641754
-20.54293575602259	-16.170749590549985	-22.63605912030892	-19.892954337333805	-30.959401845509312	-18.28586126671262	-26.84171230847124	-21.09136395765713	-25.53668214455316	-12.846479965629667	-34.28363464930169	-21.030040312304788	-14.099469738196088	-23.7187059226983
11.612025071555154	13.528974772989434	4.578607451720755	9.650963537671291	4.192288538034656	11.035992921412879	0.048052293631937935	11.622289983138238	9.419383186592777	3.7282380966973943	1.674275762996229	13.770287753597922	11.447342270893367	6.41441558319562
-8.392388548214507	5.563830028499553	-8.683024682622117	-13.810948992352024	-12.205085916492465	-3.5159752288022146	-7.055762935602418	-3.663336480285768	-12.307436132013382	0.11706455032977037	-4.957424062581179	-6.537558927605803	-2.870035830741945	-11.753012452983466
21.751319429199082	22.25062648132339	-2.903332397931387	6.092353275429525	2.5060691216862283	16.304421894665712	16.226319839996833	22.262304594537948	13.386928276414466	24.28115845361157	28.070430809831965	31.168240097854415	29.5704774737357	10.58888956097269
22.945055443744145	4.909983908219367	17.03281039400414	4.977104628044382	21.796706944673943	17.96183409289723	10.636420034175497	2.3760487366387877	8.144633802407387	6.766668746462537	0.2164364346394312	7.342022823450177	12.879803485268697	11.863728728462704
-10.803641596311211	-2.1751556257086935	-20.343828650028065	-19.146123998889557	-14.180812807000502	0.3253226425712226	-6.401878598092514	-0.9052838242837705	-12.653543569446878	5.113579083342995	10.401339516985736	7.592485009986537	4.285933256736589	-4.134309571020894
-3.4728104774862647	-10.38382729068699	-5.392603737605211	-7.587016294638857	-6.208069218412248	0.7993372577350586	-2.7027760641024505	-5.726597643221607	-4.991345228400506	-19.15226938390459	-13.650082920670613	-12.862669732621173	-3.6676169411997317	0.7779144951402208
0.634844496427102	4.71720759919163	-6.658961105038844	-4.731464299587937	-2.0553733695948955	-0.3220961291368944	-2.9642068321605675	-2.4580608236582626	-2.2528721450038787	0.9666103826977394	-1.8058991052324167	14.870493411567983	1.482879609757102	-5.633733926313803
-12.938559220254882	0.8449864134704599	1.861553092947468	-6.680541228330926	-19.65198161795727	-0.9813235508648278	-6.452594437463851	-5.2495325070137415	-6.141131625165473	-5.766283053471632	-12.613232130846512	-9.207083979182643	-14.414458106798268	-8.305341214912685
10.28499503777458	14.754474545947206	-5.780927369342794	4.005756798086372	-15.691196164027486	6.194326341749759	1.5762846620456912	11.379146621307328	-3.8383049279336348	5.998438823674024	8.81696350554804	17.49835233064418	13.204011903394006	-0.8358818003275869
-22.10153113066309	-8.171809978274391	-30.960017321175847	-25.640415703245537	-30.945925048424673	-16.13074515346988	-27.597077253454152	-22.81699713368673	-20.637216385104313	-28.272458393237635	-15.833465931534121	-13.840913108338158	-15.930305930391267	-23.109374717490926
-18.730902827543684	-9.28360227215249	-16.350647168783322	-17.905426425624654	-23.89879246035457	-12.223181968170312	-13.35933172293499	-13.565832543161031	-13.94759312156031	-3.9504118914465667	-21.23584434875987	-30.010297111888512	-25.240129924929587	-12.499250213426032
4.335169521933761	4.833971186585361	-2.2180198794404467	2.9814239975224472	-6.340370049410202	-3.90678552070016	-3.688825010808895	2.9184601186379187	0.828099264475839	0.932852920334193	4.0093800212342705	7.891419701329674	0.8281845966796524	5.587469813242332
9.473359449506784	11.184445985749656	11.671759638387995	2.2020683802963443	11.515728052558032	16.36601108111377	13.232021454871127	10.111901730622296	9.009536308302907	5.179515441069719	5.959685739162081	11.637238099477374	9.103138991654124	5.579292070336765
12.747793386323691	9.89464885852545	-0.7366197767768493	2.9660106598101277	-3.779174846832628	1.339146848766876	-4.8230472730549625	11.005491378556405	-1.0404390329852824	10.88402365417273	18.351530602264464	3.407180659401008	12.358360594886864	9.778005852670267
13.77426481966537	9.53132137136907	-7.753171050607609	-3.7085319295350843	-5.621488682330778	-9.454803654839745	-26.52184796216308	5.555847423197658	4.020675913637063	7.86563657687583	10.661268718266843	7.8741164511883746	-1.635982834101325	15.909468762583389
3.948731955242573	-5.188033066227872	2.2128398492248142	-2.3673308802927315	-1.984610122141721	-3.6133291320910703	-11.656061791845753	-0.46649632611348507	-0.7526596724369393	0.7316087050421556	7.07872724844111	-1.8372493435983863	1.5620935009673482	-4.044766379169898
3.422510681448789	7.813456408764026	0.9876428195387688	4.978012963164891	-1.8467687268233737	0.1798603011500768	-8.892057407116855	3.6417579233187136	-0.09190681263397835	-1.5012884868050782	3.112412503721963	0.41397972912829495	0.6261771071700437	3.5798526249847855
-6.554346255745858	1.1784553531612578	1.684827351274739	-2.109750277433984	-2.1705202173019624	6.813574280320632	4.377903222377449	3.94282540800388	0.5492086291597703	-11.011798262860117	-5.721152783142828	-4.862584782745208	0.8877506978948047	-6.073447056557572
10.593966712472929	9.440030131165647	-8.967519413245013	0.35992444040824084	-7.341213003033538	-5.139938560555552	-2.9638877100388115	0.12893404558274316	-2.9607958103338934	2.9815529476871823	-1.264138484900201	7.154887322807977	5.884929933159596	3.6207450258003457
-13.330210796434407	-0.3576995012022651	-23.367294284678902	-25.51541373983239	-11.883612587033172	-12.775707394962913	-21.239094031381	-14.684611843215333	-10.961006855201026	-17.484561569163585	-9.493541969586882	7.157947668210861	-3.1838419636385082	-9.76057281776722
-2.892590882968785	-6.844833898294579	-1.17987498640463	-2.2776710273482488	-2.990571454669305	4.802707201538563	-0.03698912488559235	-5.9439330308059946	-5.328791574601622	5.235481451080285	-5.273929042498461	-11.733377317827733	-0.5209587444256192	-0.7870766104115859
-3.0049133501174174	3.177988516711673	-2.245606521933398	-2.1416280891772264	-4.090897885150772	-3.2122109344796614	-2.5077904152431985	2.698718185502111	-0.918606177118511	-8.864138836649104	-6.925571076902092	-6.314834037415149	2.929196310528831	-3.928922595932417
15.507509926160761	15.515382784723236	3.2686447280171804	2.0682535905181663	6.951248684479612	16.47395023302821	17.964072188970093	15.135170931256743	3.46219744319507	15.163435074220773	9.40592063365336	15.046719260893346	15.541805708466104	5.785132663047248
12.758294060424744	22.116090274041998	10.384650817165287	12.288807699670345	11.880330713401694	11.87471993085513	11.753495128025127	11.602088194510127	10.960817769303913	8.938615273281801	4.119252680269743	21.544074335518197	7.728818034407068	9.976370270357485
7.404787282345844	12.67844725987162	0.7626454047828185	3.624727977779691	-2.0264685549157795	7.780179271819455	3.340274461797444	7.198071690039682	1.317537968252443	4.778573865487723	3.1221971613600763	7.337787811513662	7.478782487951302	2.654079635328757
-19.294735377405743	1.8844201178614788	-13.660141099198178	-27.546746396364934	-17.226975171471814	-4.715412808723574	-5.124622916476063	-0.5871422654528892	-12.479046929150247	-14.597267451964731	-5.793577774572442	15.811296669712263	2.67811450712272	-19.21546989669959
-2.107374362715755	-1.6376628581458677	-5.004882875982857	-14.43869749827787	2.6736234108448254	-1.1582082527436126	-9.24774958121652	-8.61370199236659	2.1792862798724326	-5.859200494656553	-11.519087675016115	-4.267899800142789	-1.8846147280436931	1.756383042135458
-3.9999776784941377	-3.036420865190482	-4.3495175739622605	0.7875929479530274	-4.942022708069588	4.556839570538425	3.959155513594736	4.161022851024226	-2.2103449847271897	1.6041438094654707	-3.135981982318594	-7.0381564856234275	-3.2885901616896525	-3.7208766923032894
-21.89152676367714	-8.230268200639884	-12.360244424836816	-30.165910247781	-16.30158277918578	-4.6194722520649165	-18.7542593276274	-6.199942803777517	-10.293418813134009	-9.293388240811238	-9.702406500939423	-8.258063818478453	-6.1636171760733145	-15.113234918774248
16.949371419513408	12.759749770378392	9.366599802907324	6.654335058600561	4.709297964037968	11.421680692291268	15.742167824241166	12.364874384568795	9.570711693684276	10.245808782522426	20.048882430081488	27.87992060177565	23.72198441679844	18.029207799098483
15.62939792833421	37.178687364007764	19.333546404396703	23.723195796756173	7.165889947359551	27.156361193520883	30.906135787681862	25.281415813570632	20.546008824067748	6.985267958838655	10.238088903460495	44.638650924790745	30.28478224135674	7.538927205223598
0.18262881814023116	-4.814578664811032	-13.973469775994376	-12.11592988315478	-4.531022619368472	-0.6190157775087133	-0.8909964816783098	-9.828533840187454	-9.822700981104765	-7.774000176975158	7.862962587881451	-11.628659194585508	1.9954418279072643	-5.373703464458452
6.545161473452131	10.874321308782264	-15.806386918115583	-10.393175922088968	-12.934294527601054	-0.47254594445364106	-4.089101493352008	4.135992172019735	-8.30884911620045	1.5341746770173146	-2.8577787946819826	12.212115970756308	1.7302061841675547	-0.1145242803620324
7.677842709885864	11.994507223268439	12.108326821128264	10.648551168827346	-1.2633533449592016	18.657265432874485	22.215314644574445	13.399075518626386	4.867688279563318	17.07352047858826	13.164142947149145	3.2797744219362315	5.1545640162110935	2.9347233430143174
20.26663456680673	14.035274784402008	-2.7752437332021507	0.5960398898903075	4.166983389524375	10.642706500017608	3.769781995609311	15.777273784085953	0.44046871858619513	2.047148291508445	9.783749628440926	24.801948144749606	14.807308734491563	13.310093085543802
16.671488518722494	9.771851831742712	6.719755499738961	3.4048289254975335	-0.8988351397211238	2.54807162262313	0.8179164488154504	14.401128563643326	5.172731361507982	0.11217668253834935	2.9094981382093303	14.934943988158821	-0.5727788880106471	1.9923072698694435
0.5947232663652594	0.35805596098508136	-2.8933847885939112	-6.286628795297953	1.9985286318027509	-0.239733257179477	-3.348744613671817	0.3102111057216301	-4.360789072526538	-1.551272114995856	-8.831176144041542	-4.613454458537469	-2.6795107573803922	1.17956973915979
17.14981598146088	10.193515233274159	4.539052004211951	6.7637633122342296	5.829546694582111	4.812036280038687	7.211484640769034	15.328826886287809	11.559588848181967	11.990278914252322	14.851095972093399	9.705919818777739	20.65033352257889	15.769185874630228
8.08267540177138	8.659458954717936	-5.735036658281133	-1.5608374117666144	10.367839536324642	12.367720519623614	-3.797126837633585	12.104195253610147	6.49071547625589	12.57639809215106	10.458015992422805	8.552634676057426	14.009639641811912	11.2443893253308
10.443798450354846	11.98090137226331	11.62462784958386	7.218268758483468	11.316748441761467	20.90786513143059	17.43457730989254	13.79726512218723	5.520153671610494	10.91065168088084	29.70916477983994	14.070877358577215	16.035529621694916	8.012504681788686
11.988968853692375	3.722972415245483	8.093005415308037	5.099492141454751	9.25975452827167	9.831071067118195	12.509590835339578	5.891550224770071	9.866759927076469	7.970436052079311	10.122786297432928	11.517248867087432	3.711648732609836	2.797521139207212
2.202506726655828	-6.311720519111905	-2.053837847104513	-9.50510268412784	3.3696976837123573	-7.844696919890222	-6.053856681165636	-7.849725690210127	-4.345912348239838	-10.24883234046154	4.272863673276322	-5.761973857212608	-3.846128972649333	-2.075640890847632
-19.852728506782967	-16.061769452571625	-27.192955677761034	-28.200909486522875	-19.281155023468603	-11.004493998947618	-26.322685965285356	-10.04142490103455	-15.045761078693394	-17.55671606824545	-10.675163677252364	-21.882686773398994	-20.44158103404048	-15.028476612967726
1.3198631868390955	6.672243803188873	0.0942982430107229	-14.331381622505956	-0.12820258212060895	3.009262918425607	-5.413705035443417	4.762298979070389	-4.899736750209539	-3.4538822288757354	1.0628074685587259	3.3184438451001816	0.9339357296602288	7.294008045055542
12.134947968591627	3.479932526733758	-3.57568405844693	-0.40518052697427553	-0.3707251134470532	4.98621888698123	3.3228766951004	9.988928547944468	-2.452009925669201	14.567980004977825	12.424484470540312	0.7365468062905878	-0.7856623925615971	12.050595723576375
12.844339300259012	18.25931805345896	-1.2733889092885438	4.725993792303632	-0.8055201943419297	15.377820046114772	0.7077606921336097	12.444935583636676	-0.14782807126079434	1.7371477979433523	8.432955069650978	10.817939817811718	5.789715792262713	-0.47027324702328144
-5.693171502823921	3.8354188893638113	-6.913612560225858	-2.375096170967313	-4.730810412225012	4.136942612723069	-0.8656280332377487	-1.7097119282298887	-10.820427315019783	2.3128329211104215	-11.7673906784955	-1.7629183783703801	3.0137718894204886	-13.151262592551374
18.97890304125749	10.694607116435673	6.4592981432001375	5.549512240765348	8.26828971332786	12.972937857543409	12.279460122252155	8.57029887673867	8.33556568614564	3.2080967571796966	11.664499233932238	12.843050291870405	11.417779689276902	12.717536367373457
-27.586944622728822	-8.315221950627011	-13.68793812655591	-24.412704187750986	-11.720585710745734	1.7042758013141743	-7.113208020378359	-11.465084714093415	3.5934967442365053	-9.995352932544117	-3.7832388830278285	-12.216622458417554	-4.1295169299657575	-22.468156872858103
3.9936198571163035	3.9414207337865172	5.582295204244264	2.40493092697515	3.4822211728472876	9.061307669645839	12.78378787522012	9.105727733957325	-2.625032681471879	1.449685986132043	5.955953269234038	9.343191628905721	11.068329134900111	7.368911603400562
-6.833512172941517	-5.418674380905908	-7.382451075301736	-6.797108650459163	-18.273018426824503	-11.718376914170307	-20.628274424474352	-7.838052576609186	-0.3130126766450128	-6.021877614293264	-7.857666275621292	-17.930094622507447	-13.00558608536407	-6.419559942158366
-12.900922967376095	-7.931018866875113	-3.963463231734287	-2.915107010457463	0.44329815284519014	5.672322235089111	-11.624089874414118	-2.6559637915237895	3.806013374422372	7.629000457214765	-2.8007740510142645	7.640942873217971	0.1971622118600688	-9.284490407300975
16.341233437508638	18.769347029332263	-0.05393025882750443	-0.24955039458657083	-2.929961628673303	9.57118925832094	15.183786572345381	8.76263663856756	1.8122747539104715	10.375378753571962	-5.292575719105785	10.091978932273129	3.3027697813412753	2.734776113519853
14.587493295199986	17.67782652139895	-1.923122624470031	1.7584325424303306	0.8343772124981312	9.06721444877273	0.8800475344114097	8.40243585800736	3.6289191254837094	2.2362739854728297	11.919715378630055	10.50095629844953	6.911033119226373	6.501298996027545
-1.104374121567371	-5.254184380801661	-1.845119880771587	-14.107116388131045	-1.6914890910971063	-12.708860491435164	-11.627826486929344	-9.628600154882982	-4.66421710917182	-13.197288357974534	-19.233977431965428	-4.892199507512803	-7.540524839993186	-5.324061352935297
-0.6157968811028732	-3.6416485958049427	-12.32488769884006	-12.947304683428431	-5.7469852136461075	7.31294275037667	-11.84706743339417	0.5941220080160093	-8.124063298033102	-11.74340233920365	0.8165623677318957	5.695748016260759	0.23788542024993078	0.13516499020927686
-9.590673821955912	-12.317652589371278	-35.96033528551141	-37.79451463393346	-7.7193357055602965	-24.67038848173394	-37.500717134671774	-17.590802616563007	-14.73014769193975	-18.13156344453943	-26.871142871612744	12.28725929630705	9.204984396761052	-20.12897592530498
-1.151268496103755	-1.0783299579943537	5.635427173883884	12.93223055577263	2.6607834813025852	7.1462387634867115	5.072494392225216	-2.192135518031863	5.931623671960081	18.97238557779838	-9.038150773989795	-7.625363703898953	0.5221203993537201	-7.839821128070274
8.476498435353228	9.174095805207847	-8.385306139778256	-4.1984845431030555	-4.763574587965218	5.950757439075549	0.6336216315243056	3.166935551824609	-1.740083635701537	-4.084981352037471	-2.07593158207451	3.2377280148923497	6.804990621319335	-2.7320753907611395
6.493861228211999	4.226719360067091	0.5482775166960089	3.8492696759461738	3.3446683865636366	3.4296898863290246	1.1889156446959352	3.2008081742101906	0.06940965632188659	5.338733105935206	-6.823413469133525	0.9878747003732242	6.214211591004918	1.6405504497708172
7.345241191004639	8.372901450508724	-4.527559631822186	-10.922906942692808	0.09995873048572551	5.380768565456713	-9.712908489230998	7.220157866834243	2.2107654480794396	0.9017951780344013	8.56193419063948	15.96199130804373	6.640749312639095	-1.877886473425706
-8.722594119362634	-7.575284572494537	-15.696963173993783	-20.50924503673982	-12.046294871115489	5.092862453378917	-9.668962442435364	-9.404584116246557	-10.282687218244305	-8.374659689851017	-9.18730253572264	-14.83201162548635	-2.650558043774686	-12.187527295052584
7.255683904867509	3.695518081652997	-8.197386202371563	-0.7024199576249528	-3.742647821311999	7.980274578026598	-0.860865048800086	5.350167586954706	-4.220101895229199	-3.649559284061426	1.3572159535257269	13.821844469298172	8.6198757394457	6.638803084687931
-28.92564131709899	-9.364087287700041	-17.121166213441615	-24.454232734433276	-19.416259150609758	-1.6564231190051413	-1.8292474980615911	-16.82084297458155	-22.360453316262372	-23.21051675656815	-23.130824683623757	-20.639294963594555	-6.724467987886714	-26.581471522676715
0.299834650172912	2.300503980166108	-9.58950639650036	-14.99733562974339	-12.30125191059785	-12.155332286748365	-6.621935749000135	-4.590208266887399	-3.131677916265432	-5.399930392291123	-8.354074705312168	-5.251361721726669	-6.361359128779968	-3.2148724863470135
-0.2288913387573458	-2.0435408457521413	1.2917613034997584	-6.321085893867219	8.64456016491347	11.580411057809638	11.18620586278532	3.9500503231090733	6.726920153141986	8.664115118045029	15.299502448617483	10.653837830437903	9.099786100139983	7.487353039562832
-0.8935916707557041	11.782028304371192	-7.741131078687319	-9.392040692757739	-7.048152376996698	3.7278184772661196	-5.926050763954236	0.4254528962250956	-9.47486658495677	-10.62495811878202	0.3386766471970115	4.399450124894905	-5.197970687626493	1.048738853119631
3.0041169746572263	11.377543900517237	-6.900504114909836	-3.0352441062075277	0.662096399195439	0.14116303372207412	-13.285458078360167	-3.4733800107829502	-4.490535896025185	-7.981307622809869	-9.742864127756176	-0.5277100588152391	-3.2630056447222326	1.0995026384927418
19.294714629943705	21.450950741030486	-2.1632327167535395	3.914371852845123	-0.034140247264711404	6.1583574789769475	8.062107925973288	13.411738436244312	0.22278647435308827	7.874676645114426	1.7081307358627729	10.690001097379856	5.734968117660647	9.791424508837617
6.070027292411075	4.68138488557342	-3.3918915194755037	-2.788371940381648	0.5305974239746601	0.8313530221534114	-5.161198381131116	3.7300237901238944	-3.012485896292379	0.9240097623758018	1.9877847176313468	0.7142000526344061	-1.621470131600934	-2.5512362407312077
3.7174711785000345	2.1563523991076963	-2.202365301588609	-13.478305749157961	2.656875695606876	6.100971261085097	-2.851929871868329	-3.720784097780605	-2.4177742048244206	-1.1980895698245917	8.684346556477138	7.628254201846862	-1.8041790124339006	-3.2696069629506863
14.455760910119503	12.888068630456162	1.6697178287863155	8.27806963438766	3.4446741150323614	7.410070643827473	8.89289309114733	19.84269331084163	9.470586051118513	-4.081837814364347	19.451424497783126	30.813511020739757	19.163551972555084	-0.5095233966468893
9.281097702304928	7.805682240479271	-10.952054631555486	-7.59213805404855	-2.798761159439789	7.948235448026529	9.643011222137316	3.377198867660147	-8.163605680022673	2.9190863149956985	0.766288566453898	-0.41827089196737477	3.2173369772769522	-0.9305404860712391
16.922338594665952	12.956439770760888	1.5705668574867464	4.557978478792899	10.549011709184143	10.105842755058697	2.253651118327801	11.92828893340017	13.884533973710644	12.6583828069861	8.682502044683465	12.148384063819101	12.74431244811321	10.800363016723686
-6.129367273892703	-4.889544043748622	-1.1392120721728625	-2.7716993266873926	-6.969105017259293	2.455347986384777	-1.1897168707862162	-6.620822199386612	-1.6235626383446962	-6.5515356727796705	0.9899471875808932	-4.730131642153928	-5.119042526970459	-7.605158784336804
-6.842299346435725	-11.554207888955228	-11.121278746115518	-15.347837270492557	-9.410119461203308	-15.13947546757355	-15.727237795895395	-13.327534426395587	-9.561443379217662	-8.605181735614856	-7.075962830514896	-11.488449083788145	-13.836127348215657	-8.029760241868845
16.12983251493392	3.7359864224542516	-9.927173663275624	4.120106382376917	-2.7531902766899665	-1.4091775920953094	-1.994454158151201	3.499195191966818	0.7755393012285369	8.81203107075463	-4.535601579823061	2.879783929504323	-11.13036746327083	6.93529237423618
11.78020922737085	6.492692818259385	-5.317705149678132	0.5116465736113955	-6.097644159124401	5.455042429012953	2.880915914858678	6.407714670617553	-0.5310088406998199	-0.7145584966176057	0.1677437528594703	5.0502841746768885	0.9034777509951357	6.02414576796303
1.7636049541394467	4.744806250222517	-0.3758522049639726	5.213743626695922	-6.570748799982009	8.46759947061126	8.299328454071299	8.50713244283242	-1.3919743443912445	4.052876474317095	-2.953549948655611	4.5226772360529175	3.2783555717784956	1.444587254655961
11.225372016041756	11.876404734412363	-19.607279370864834	-5.323246001906518	-15.671910685162771	6.5284144372968695	-6.142396323407163	5.990673772992908	-5.584211782378949	15.203565902691661	26.2804360054644	13.566233026762609	19.62883786668064	0.7570206748964738
-2.630324628771	-2.3815419619534333	-2.209933730300759	2.4212330776727646	-9.04444050321849	-4.543238185532515	-6.980444223089015	-1.9565169691730255	-3.8342681813163617	-0.9725101084593839	-29.225711281600997	-7.079693911960923	-4.636056785455368	-1.5225007605689749
-2.3180224881446363	3.2591340877229174	-4.633887614294992	-1.8930117295791349	-4.573337803990295	-2.37584560366628	-6.571867317022542	-3.371839791179903	0.05867204179738911	-3.9337434760375247	-5.331347454945527	-4.366996470719435	-3.887668325552974	-5.273729154038
-6.724825926965466	-0.6232189990617834	-11.44336056288248	-7.911098000354004	-8.67862138427654	-8.496721538382468	-14.242188558505005	-6.248136962285737	-3.9739776878318076	-4.959335562419162	-8.656350009526683	-10.883119884091954	-10.912154016284504	-5.424876401087655
-6.626809957751585	8.811321362443032	-0.04418536751753283	-10.279403311265101	-0.166078506861833	3.4182666746412256	2.594232904065002	3.450982465321992	-2.6598870055784256	-0.765397741673048	3.66745539435972	0.6364291453449789	1.3221461708572364	0.03512487153028703
-11.76288236107786	-13.866502150577293	-15.106262117907765	-12.407095249985074	-3.8512787537485997	-12.717926763609086	-15.847510014607375	-7.905320255058852	-7.102970955248967	-0.06955815274486325	-13.051924608171381	-7.9772078391150885	-4.20449796617596	-2.2537303095825867
22.751604126883002	7.514894325171153	1.7655542000425297	4.418111634486317	5.940461525256386	7.927807807098452	10.320483313653128	7.244828528714756	3.744117338736433	21.09997372662843	7.75349569677707	15.981281515380603	6.190645549337708	8.613979053137449
12.276221255457239	1.3715156267339814	-0.3258274979125863	-1.4799841583635178	12.289258659597273	14.938486836612686	8.568402176515045	-1.4070830517103854	-1.5526357712637069	16.09604297538366	18.963975369228173	6.489514280261276	8.030411031965546	-1.892171255983742
-4.598947646752089	9.84175409374111	-7.8332809804825105	-11.867001329889291	-7.959678739056795	3.16774162599145	4.548160737246287	-1.5016809104781843	-5.754551477538361	7.9642628047058	13.194296092482967	5.642801694859101	-1.5022177712471672	-2.5727560797455
-9.11255233493878	-4.147774953730089	3.6043717338102415	-4.44319131325954	-4.897220032002775	-2.316599962862289	-4.102215419272529	-3.0676895178201193	-7.182431891737251	-5.803274446969947	-10.097182592816495	-9.94228236108942	-3.8936414212628407	-4.177339666795454
7.486401583739599	10.778756696845058	3.201318716085275	-0.3202506937837215	-0.4573394637930963	16.781622547538625	14.290214635220954	5.870105748413357	1.3863485655909586	10.701642523826786	1.067644558731187	17.937950716084018	11.703999245397405	-0.15026736982335276
1.1465754466919287	9.660147853539128	-0.529289176237681	-0.7509489143832601	-4.319563055430007	1.1761344475407733	-6.495841724331921	5.480682499340418	3.9139989344516124	-14.258172315445293	-4.825711475274875	6.085333870879529	2.9435287298783104	-1.2188696514832515
0.7295455943701593	13.110144707568674	-9.95202784546049	-8.69667631483056	-10.522279250984692	-1.2654823388027507	-6.510871542521575	10.161087873601534	-6.406891119247968	-2.364108184906654	-9.612304889239798	7.297665704224176	5.4922828400198025	-0.48926346488069494
0.5191050511571963	-1.0406818966807516	-0.4511132922815829	-0.06479594781246258	0.9270436346335835	1.6948018767361075	4.805346854398537	-0.5764819874959617	-1.1340435425313664	8.292247823102391	-0.9790734435385277	2.4443840454992403	5.313220689435822	5.064417811780106
2.0836152592353914	6.160402712541137	2.7809324792928	2.7299474243443536	3.6850228325635954	2.818338080359389	1.3950858264365742	5.991957889705941	2.8688160064339607	5.021840289829388	-1.29671052597136	8.84082815349322	3.1841188626929133	9.808432799195703
-0.08049912239685143	-1.4053265415210887	-18.636482809940674	-15.484264700478588	5.0898832308618935	-0.7187076054921789	1.1845759119916348	-6.753211942838739	-12.429538345822218	-4.967936762528965	9.1118350898046	18.271435981358	25.787113566056895	-0.03464092139265227
8.410765307526205	0.23359893140259622	-9.553708182038726	0.13508173779869484	-5.164804755034678	-2.548111957866909	-1.9653829569148964	-2.626207805469665	-0.7085606129934741	5.188274873754787	-14.156642355944427	2.5979807812051363	0.7102130949353854	-4.79543146586044
0.336460783373843	3.0042358355229553	1.2938112076835193	0.9835504661310743	-1.6395089114258286	8.961392530955138	-1.6217473691632998	5.717795886439669	3.523526454653747	6.079658890845863	-1.8282625753494504	7.703606212119026	5.372290573781413	-0.5427931717100133
4.085703050759888	1.987899731513017	-7.169879480640012	-1.8929320381060064	-21.02573134914685	-9.811694010088017	-14.99088017069197	1.346417319995778	-4.9274062717998985	1.7478976408178082	-2.6266865944917916	-4.607806144575692	-6.506474682910523	5.6409030136600125
-1.805036622148155	4.149844599278805	-4.8541851247727905	2.8478488453602444	-5.869945627913715	3.6939373272479927	6.732033832690577	4.866725265884596	-3.7591406542175436	12.978260837412583	14.7571667271743	8.949319932690013	-4.58182089159553	1.1136138765178454
-8.811948472416253	-18.19545820648007	-12.688953658713016	-21.64195421201437	-8.120565151455502	-5.982989103967046	-5.786650105757408	-24.221409631411852	-12.109204514434952	-34.93852071243329	-18.36483180397568	-24.057757713173512	-24.324502921677535	-16.468623351276765
-10.965165777680323	-2.632289591388353	-17.180358422795027	-14.423839732018681	-16.180364979978542	-13.828741635348022	-19.14476173981472	-8.456784191973146	-16.492995863532794	-6.3068313645933625	-18.793165757906763	-3.6448556373138152	-3.2731390802959304	-10.827910941948218
2.8952558577160663	7.409822848600741	2.7261972001325123	-0.19881139406769466	14.903239314791291	20.292943049806162	40.82872353344285	8.120656303233572	8.502029692704214	5.138322713446683	9.103519015283126	15.303344339207511	12.051023096586452	4.311561442440424
-2.0229832756461823	6.597643639508047	3.5631390960598064	3.1352474042775036	2.9280129063968734	11.396448558015958	0.9246640033728143	3.8332616699274333	-2.3573505143402844	3.6163489465536243	9.07576491500731	2.13053757848152	3.464946154380675	8.741643248262328
-3.0744444287066117	1.312137813638333	-8.842061826778751	-1.1443642172415875	-15.256774977953777	-2.5229189411651056	1.5192308713187122	-1.2244421109822243	-4.8403287578841985	-6.63711120510975	-15.226371226071299	-10.857480042125099	-9.947038856733247	-6.209779339170455
14.456495426917432	15.358816678380585	-4.10270327641425	4.64158159327117	-13.59338473673725	1.631824901816308	-1.8566031315067237	11.40572675967854	-2.077972262953919	4.756055812749713	2.1416744710410405	12.719499668228057	13.2252326838882	9.588703357956728
-11.434578199586358	-5.324751779706348	-4.54332510856188	-9.386320058156485	0.2803846260451053	4.287442772229401	-10.774393508941941	0.3008637639018143	-2.4940666230612463	7.96262262652745	-3.6704246876719213	1.4521707881965038	-9.8384279537485	3.13252512264541
16.83078911985437	15.979962245172667	-3.440876064747454	4.408681352362246	-12.34577665900877	3.607013966785987	-0.6751968437400037	11.725970393990211	-2.728677929120395	15.454755477764808	9.319200421526965	15.254595047649667	12.611496258456151	-0.7911712506276803
17.171998502484893	13.49537995142471	-1.7584496478793676	4.661281633010905	6.592411343681028	2.2103656641631204	2.6676026262341757	13.275576112950894	10.95515927592888	10.958917207888046	12.88701670093473	8.184183690542207	10.804201705866033	15.545597624070773
-4.6598683621172965	1.6563391696777823	-3.4001809767949878	-10.641054359645333	2.1134592344999974	7.44945900805786	-0.9611815322587427	1.7105887749241875	3.1582152080798895	13.50291445736249	13.34862867073927	22.769167587479025	9.395578128644393	-2.056913583670177
9.393348120566097	4.056091052564938	5.208496640151744	8.794442145859778	9.877155451442418	6.327460220616361	3.3020907889466606	6.192395803345913	5.079859877724418	13.639458217087938	2.2943140802116675	10.040251749777811	12.216294101039527	5.949206194669146
20.985862910776707	11.45417763249917	8.886241960427062	12.259860606729974	13.34065254863184	16.952426354460496	27.449312829852925	8.55816784236982	10.519303050912931	11.926108074616984	10.553621784101281	16.229551009559533	19.758308296278084	10.68465661719298
0.1768998275079803	7.210325536095512	-18.85843123981478	-11.777117758728835	-16.13937707918832	-0.1916067992002687	-5.8859088976850344	-2.1013504236220686	-9.513662028474965	2.837090511772128	-4.266996996479773	12.048496969120812	3.342353817278183	1.3978635067257341
4.207248582544495	8.43420553318037	-7.408986276486884	-3.8330925887083596	-0.9071707459882657	6.018849303552268	0.740230780680761	5.550724407432706	-2.072180652745765	-0.04672793632769569	5.578296398967805	9.169795511164649	11.7752236288602	0.09960114698546345
-3.3794952663317197	6.7484262624947915	2.7041343860508182	-2.0741138253746727	0.9476866306016953	7.439561731579843	-1.735321801892391	-1.1937732171787834	-3.0036024199580726	-14.184365427309446	-15.57134845795667	-3.4876155986884	0.7888488104669227	-7.068775882365042
21.762919247300644	10.97411102462123	-18.49605359909872	1.9208878284520157	-18.441167769696463	-2.6569403292509923	-6.275034715019779	5.47433503494333	-6.689337177388465	-8.273040876233289	-14.234722700939603	8.88999273032555	11.716254885210292	-0.239984330010266
4.650075028622061	7.457304252012783	3.840689578306529	1.3496823200103534	7.725819978396721	9.043850195947726	4.287279319717885	7.749860498764777	4.246803567881605	7.209071908181125	11.979061290526008	2.345959394234418	4.375566794695161	4.2522544290799935
0.9800344179671451	12.029469356601817	-3.1100706109943683	3.375323028178431	-9.676291010513093	3.4296545035613284	1.5877051954225772	5.086322652032331	2.283564485519639	6.00017313939771	0.35123227947080604	14.021250669995545	1.0683517664403845	-4.8461933885519315
3.925726444675442	-0.9231167797871146	-1.0714821001794637	3.306501196402457	2.343760353980802	0.7901436350317275	-0.624919814730546	-1.6640587484468548	1.758106701928438	8.519169825591318	0.7573653401341117	-7.4870535219822765	5.422437412594939	-2.9524859261330287
-16.438664570049077	-9.007239625004681	-5.273214954197003	-12.857497800146975	1.7411875072175726	1.8058039594394082	-8.810319278989978	-10.880074267907812	-4.566659746785725	-5.818222817944135	-5.791270915657583	-0.07602391834140501	-3.954246892068269	-11.784949718753717
-10.752218742069362	-2.5954086666986984	-20.550258286546935	-12.91794093670146	-14.713624682268309	0.8851686763368517	-4.5402067670207025	-1.5989324772911253	-16.073308553666223	-3.7685878461388023	-1.318535003966102	-10.232236026845017	-5.919986829561469	-8.188453816023154
10.75323838036018	9.489677000215815	-2.5994852002227105	2.2870778217077987	3.187079521313798	7.1675296953955705	2.972140459107506	2.633617496660916	0.746377296536405	0.0694121029619418	-4.547728011237571	1.727887283238391	8.550020703932692	8.28926627070692
2.84719735130936	0.7412340040953339	-12.422958445915521	-4.617565732653212	-7.858411363963928	-9.257247471796301	-13.720251005051901	-2.362178201730641	-7.4432123534587555	-3.1964300274688138	-2.9452796684947207	6.169860072655712	0.30484198488393377	-6.0063094995711
-12.89967721478494	-3.0950215964228813	-12.593864420108499	-16.5804181104709	-19.46888025029886	-8.584032321256013	-10.400734595744868	-11.156861975870802	-15.460986093215961	-4.75664645145243	-14.438244358350232	-9.143653169013778	-11.602555819576946	-12.81728104488494
-7.529944351122092	-9.508833968850091	-9.978729517793326	-7.752178786521057	-5.350621860291505	-11.0893947811719	-8.234622512764773	-11.45655329767098	-7.883769102467343	-0.4674375658141336	-6.273832353280508	-9.919678124340372	-8.416673702909065	-2.874872712773845
15.484647174033732	16.16855635823866	3.115995738093262	8.573984576251448	-7.851251527988422	-1.3817153988401318	0.40134724234919644	11.182147432516071	5.270749978781814	10.318229491642843	7.081046926102973	15.534500591569401	9.070644323375836	13.035261041814932
-10.365665090372115	-5.166452276623821	-8.444867191694053	-2.7794092806018478	-6.067191858459986	6.677836621852799	-5.012373005325594	-8.298348624549133	-12.24226483930827	-6.123789252199884	-10.205544931489637	-17.73082654111754	-4.77605715825681	-11.521261644549242
-18.581716648973778	-7.744448891379324	-11.06413964033988	-20.56749801729154	-21.38054512361419	-13.44129994998389	-16.198193866932648	-14.136901176493051	-17.16622727131865	-8.231724138337103	-9.531284747367016	-22.533573626965136	-11.181562718294781	-19.169725057949147
7.263616977778329	8.114780839223673	-5.71136253103812	1.4266297111705273	-1.6738520849248602	4.717549216555208	5.396125005324087	7.052621435566683	3.862309679570943	7.50941153051684	12.458024995112774	4.900159216811602	12.755527931924105	3.966039279794509
2.0077819845420946	10.259750352618106	4.880428645580807	-9.366514321228163	-2.870726011875781	-1.9557856189295768	-13.004348631800777	4.901114380374663	-3.24442474232782	-5.418412255208599	-2.0769989324361755	14.569870156896961	8.605620692335638	5.178762237794021
-1.8587614658443605	-1.9746543512453174	-2.4337380091936347	-5.040801161394063	-4.220004738320449	-3.4035076932589408	-5.956517919606073	-0.8101844097682639	-2.3413596112820305	-3.1414546239842127	-0.8865916855616371	1.7768442869505128	-2.24763821821255	-2.9545396617827917
5.830032569856252	-4.456818862293003	-5.519489697385046	-4.64529101598484	-8.769273987507763	-3.0146322077174568	-2.3306043426377343	-9.224659260296344	-9.33086025556563	-11.925059163509125	-1.0223444100968655	-14.172519366560149	-4.449194048733509	3.1736002271889556
17.035659195231688	19.53247576715671	14.964892827548455	-0.9533539498382231	18.673216294460858	23.649929912474043	14.508792631481889	17.86842071973243	15.111416500328664	14.080690520961292	16.71410363984842	16.194457393368026	21.45686785393424	0.27480933591022677
-5.39988643046531	-2.1362430290077734	-13.061280788587448	-11.488377581800485	-16.323660262397603	-0.15313298478814422	-10.4704671642456	-4.739015072066948	-11.734322173656627	-0.7877767626813063	2.274807247056267	1.814709334238286	0.05156607829673337	0.5020616650341391
0.9480842800121302	4.20580585930044	-0.5910070758461423	-3.7505657436964874	1.4645692535091444	6.691821712600197	6.777824090586366	2.1290671488175033	-1.3375307912062762	0.07256093430389488	3.151996769893033	-8.00384792239915	-5.194980414516568	0.02835942993398051
5.437815939375433	1.098326773510814	-5.986146549091956	-6.756142620127876	-6.906483028903535	2.217630917087976	-2.8792643042845314	2.8847898522429483	-4.89986961294791	-4.4531365230747095	-4.286585673360535	1.800512283658642	-2.4066256244136706	2.0046843959447176
-27.72371980156027	7.198809963574639	-38.40107585425917	-31.372981624306906	-33.728465051189474	-6.536694435836248	-22.366186326102248	-16.69890324853043	-22.42913999457842	-21.424787324169525	-19.407716376849905	-32.36996429524152	-17.15246635200932	-21.916092409363475
2.9687353213119376	0.17423327358312127	-6.975817575144448	-0.44147858386555044	-1.5974896888042123	3.6274892078829155	4.192696092441027	3.466815784284064	-6.4921293295594	0.12319851207711757	-5.141890922056623	-0.5947947212957704	0.6855417774856218	-1.4476959573729
-3.1038149776531214	3.6915657427380855	-5.752336891369973	-3.7211160025966934	-10.039408854095626	2.424566947825987	3.3286172845301514	5.87995745688655	-3.4921473724619574	6.744433397424937	24.492255735935725	1.0447237764118344	2.0690349322105632	-2.9566059198599253
13.788854365194007	9.06876081731701	5.011860926030776	4.538061378977637	5.78899180570031	4.672547621262278	1.6021959691216248	14.836326048869335	9.789068990135526	9.16821299618819	19.83750544540343	13.213903075891878	6.904978970939333	13.581020692141989
-23.27668248040738	-9.379963566779175	-8.03255508069678	-21.92204633062232	-21.800068015011206	-11.022485098878812	-7.969961285290663	-6.976148231814603	-11.598865923892328	-9.515505879006476	-2.225499217018568	0.3024880780827592	-5.110289687998736	-16.314556639571027
2.7039209066607643	-1.938751853913996	-7.877875650694716	-7.90051345105133	-4.681948948202104	9.082087151539746	1.2474776860476886	4.338102615805451	-2.9412708018218257	4.865903496687611	0.310008089161877	11.214690110130624	8.463113121637038	-1.7924521317412587
21.696606348221213	18.97712585297962	0.5580366531948687	12.785026919412575	-1.5042947705353602	4.852475752645925	0.13215670983860667	17.181465968923785	4.690936348621856	2.103259967125415	6.647368861845421	12.080544952968891	7.597476035942799	6.986680472768036
-19.49267218935145	-4.003808587715093	-30.51610135734877	-26.874979843064082	-35.6064301133585	-14.726855390106998	-27.23808974794659	-15.505947915004517	-28.494789544433452	-10.382728408403256	-18.273399952840055	-5.233716088838668	-11.960378048268959	-40.06203702961598
-5.079993341298417	2.871856291421655	-10.527326710355847	-19.387970692249862	-8.395140032698906	-3.269767071179683	-11.911722746502575	-3.6250080262822	-5.56962880663342	-12.362800203509074	-2.5413044841579935	1.6251650801126134	4.1179688777089005	-6.791734872288721
4.668485181931638	9.495975195729864	5.167907732335424	3.042226113263894	-10.45183390037255	2.0313137212688748	5.800171661268272	6.738013585018457	1.597365476267998	8.09520100939776	15.861059461203247	12.084411272089193	7.64093447439788	-5.976826006658195
8.46342012875039	10.67349652380806	5.065126176544085	-0.8610537120380772	2.770982330158708	12.253528256059804	9.5199144384408	8.812410353814778	2.07706703901832	4.733730577049596	3.522427884476985	4.454865369040532	6.679757560736421	5.322974318975327
-7.663082224139876	7.0392869579815045	-8.310671490606273	-14.508862982276153	-12.145814911293007	4.469508741347896	5.1257680587612064	-0.9413784090102646	-11.128061724394797	-6.911568757253268	-12.620852785955872	1.1734500700943415	10.605755772669562	-3.455616647932539
24.985685287127914	22.55055209914316	14.947647485969593	19.850896618350404	15.811971293299779	25.818489756265453	31.658228826536433	21.54572276135843	11.575462805389494	15.676026440853068	18.763903002060875	16.222852144054272	15.897972041289721	20.906570136631856
0.34195422872676184	9.664756269005895	-11.296293384324658	-23.10359212831909	-13.764889534927605	-10.417791298503325	-18.75734225928565	-3.4204817172802406	-3.7926970139307725	-4.046403792338286	-0.44160001111399066	7.623101454943941	-4.591566041715172	0.18183690099046307
-1.217589891812924	-0.12241077622686714	-9.207918225722466	-8.437058812606356	-0.3708482513116315	-8.387502744802202	-8.784653135050615	-7.931232055211491	-10.558526383382533	-9.700185461785974	10.111860841081612	3.6085692347765264	-5.313767038995953	-0.4157263210351575
9.377530214124436	4.685026202789678	0.8591288083050727	7.573364938001799	0.4005483532431387	3.538714269485368	11.313223926862545	7.817366746014468	-3.6378842683510477	1.1351606118152764	-11.042439038155315	-3.124230552783595	-2.2213286862510198	6.731517874486361
4.139249974307752	0.7112401393454337	-6.00137684223604	-1.1107029597986728	-7.486586109376056	-4.5455738081053285	-8.587460709442587	-0.236433212204958	-1.5179996356589485	-2.0766031709878536	-4.11463334876628	1.9356443600555708	-1.24895281795895	2.128284329221697
5.668184429547432	7.773819214668922	-8.119582322748862	-5.102163558925445	-6.467703983505922	-1.5958976296333383	0.1463321491610239	5.063102766412472	-6.533683848317542	-0.5338099959789376	2.0296352656610517	12.887208425659077	2.1411351338897506	5.353404995082135
3.5457375186753692	8.418964705130493	-3.1162641144463232	-2.1231243770842485	-6.851130010786513	4.487906276096421	-2.261123494648978	6.922424424615793	4.2725651353451415	2.7646573999940736	-4.789399416599372	3.023511657942329	10.532309776624404	5.329419716114612
0.3770268719456497	0.19295339973104944	8.250164927392412	7.0580511440144305	6.270422725159783	16.23987031984894	13.990186306703494	-0.21082133923855373	1.871718706380886	1.877303186588632	10.595896550931176	8.7941942521991	12.820312932315593	0.13975340167620298
-8.244462096418419	-1.649237761288061	-11.682569546863343	-7.030221083353807	3.3391131926453723	-0.40504795944382155	0.6785534038213846	-3.164046545507238	-9.9262925318321	1.6026578054776663	0.6676365490741777	0.3259223906350188	-0.9495633462294447	2.5014592682017907
4.627302459183236	2.2390655336082195	-9.626913269387002	-8.266929939740905	-15.297323808047349	4.980850762834436	4.066416884252791	2.464879795253441	-12.18467045434245	0.5003705180413347	5.479419990402058	0.6117691496619095	3.425320602170028	-2.5261641475507477
7.109005557035749	9.266722471360595	4.208364636084739	2.244407256228413	-8.800999379189095	4.084253918397366	-0.9198800156720324	8.519957140930659	2.7849126310096826	-2.9150944235980445	8.454166910483858	1.9074106400518989	-6.939282497369271	2.6691917377787138
-11.603254974824578	-9.712291660919925	-17.958681874295063	-17.80979579571177	-28.59839465549842	-14.576575667014206	-14.282372919858258	-15.148473256830524	-19.912462656266076	-21.962633172509328	-23.672235104231806	-19.64938775245505	-6.137256205500886	-18.728772233044108
14.920792574128068	16.483733375102513	4.588024039736803	-4.217412454761233	10.947437816613727	5.559198428274788	1.047778837405503	11.328079973438141	7.7970621658585	2.172934129688692	5.486014786244787	14.467345238517815	15.608257421366604	13.403914087390937
0.6452834291050566	0.05081929334638752	3.928820985453833	7.873008417392105	11.765156609283268	4.887580051187685	5.529710088101106	1.7369156727537098	2.9926386945122045	10.543382253370623	-4.107145042158399	15.757702904967214	3.057222380662044	1.9376830473770348
-1.5146000297602447	-2.4812010300432394	-8.721105101006394	-9.968563087266617	-11.132330692837	-0.6711150644654612	7.190934487166223	-4.64549262568878	-11.280978402578391	1.3415621335717878	6.646974478685047	-15.053800707523493	2.343102133753459	-6.491729463858887
6.877854910145722	-0.357192717736613	-0.409130244872828	-5.047653031766101	6.216611584929004	18.012601344325606	19.595217349064153	7.210861624380668	4.897232783233864	13.26698896533683	12.343387130056652	17.160141910104763	9.073880574482228	6.825706737631558
1.7320040207200063	-3.484983003824859	-5.462595240942114	-9.946313214865619	0.44652813124941143	-2.068548871923939	-2.332810766627311	-3.0369644474040456	-9.520318532979932	-4.947394735145319	-3.5977299222388597	-4.4912261962518585	-6.826927765710271	-0.1618584289886666
15.268713337025106	14.340008045771173	-7.650316018412287	13.220711643224652	-15.780552462224852	2.2841694445705034	-4.254511369280588	8.100705355554645	3.778764189829424	6.781093244787702	7.804733976786914	-2.068892838753049	-5.0855608012481754	14.486480688533216
4.813962598875141	-3.8359083312724054	4.581398035279746	4.093139972281009	6.34783227355667	5.3167464613419755	8.152358649815351	2.60123664960912	3.021423943194895	4.248074709404234	4.569296589316731	-13.470047368601458	-3.4475277881378696	-0.23565005010095746
2.476271819798064	7.227069113717485	-0.1577974295991577	4.384933349507214	5.117327796609055	2.715382880920653	1.7210038605528684	3.0915086011724733	4.282700594845631	-1.7158224913753737	11.259756033987633	10.780005073510662	4.0143361437568945	2.7907842880833043
5.3401990399262775	10.915000405709215	-15.879272301008811	-4.2614421561481945	-9.017174984336112	-4.629697574614005	-10.390034369307886	0.17503952886509694	-4.709509532732223	1.417795901087309	-8.294769381574161	2.5858574819711406	-3.5654635050469308	-1.236530661616127
6.034889482413876	7.665196167882703	-5.7732018155438976	-0.37454021655252145	-4.586708127178159	6.386736091894586	4.819139595701687	2.9414381654232344	-2.2920837255070072	9.791483691016994	16.287890624549807	5.540765835303851	8.600298739764964	6.2310131760486405
19.928348023184807	18.98391398362985	14.453300970960797	21.2883329179622	15.571978347580414	14.960684815192703	18.671142411458646	18.152288877042995	11.576383326728426	13.978680956997668	16.89003232614352	19.60655077073346	18.233323935479227	28.425329909891655
-9.188407978796425	2.0002369860861178	-17.9015692597121	-13.292679536614793	-10.200468297665218	-10.594847412637717	-11.212705192433944	-7.389859317408812	-10.25134374428882	-9.778721530432296	3.6496902156820674	0.5110852744641479	-1.2274386008202083	-0.7051829461546546
5.019223549375049	6.253089305964337	2.029676705808892	8.74774969763778	-0.11451895744300024	6.193080188963042	8.915881198399262	7.092163845631756	3.7923515849779847	5.139079886513645	-1.6375311665468173	11.50244917193711	2.1531221719140166	2.0806912244393136
1.067943899209706	4.141653798895485	-1.1194470963441068	-3.092800191143865	-3.3783037467615245	-0.5055252208872275	-3.7344459258037617	0.7374866211806563	-0.23420242929822044	-1.2864125423240356	7.393081615039877	5.488511183202496	-0.6965167267420193	2.444325420766053
1.6605699520194073	-9.713125901292665	0.8268240577937164	7.174312090362315	-6.199510500272347	6.35741632972455	19.326121620115646	-3.6592698509090433	-4.6330636240035075	2.922969230268442	-16.107902740304983	0.9014794012857219	7.08808842458838	-12.687483279819304
11.737710909281976	8.135286273273419	-2.112290819197746	5.711163174097376	8.029346435769577	15.590688938826917	7.0490873340291165	8.553807088824824	13.37820564053666	0.4861685188662704	12.498972870572485	2.134196099962656	9.442155659674352	4.212654170029333
-3.454338145292357	1.4171092780386512	-2.674715042245555	-2.398656557456335	4.470804692741551	9.212355038174042	2.0182959090119983	1.9994511039697629	-4.547413661119585	2.2354836133536202	1.7742260602875122	-1.7576989458097332	-1.435717298398888	-14.870782567218768
-4.8494483103712165	-1.056149399687163	3.2542422972936054	-6.210241416409487	4.821868801530211	7.692491258146274	-0.12521746314298765	5.604834559449533	0.7063608918160267	-4.088748920264912	-2.6977426979218273	-0.08684143394654775	-2.980926540658628	-1.428327834262459
3.4186495738396463	3.7854150677015244	0.6972085698628778	-8.527864941426452	5.971427618712235	7.310492344370329	3.0836251086887825	1.2411176626925764	6.663436428501561	-2.2920652205428693	-2.431901274202055	5.057711323625555	4.7123090151503675	7.5435023918896675
-5.654874242687239	12.264492911137399	-12.092619106462744	-16.61467345584014	-9.109836720238025	-3.9239163707065208	-12.216113032444	0.1791761534537912	-9.893317773999659	-5.434708360706196	-6.36640572292384	-11.887089910622215	-3.2279899151969307	-3.9613892187295816
4.688639373268756	5.637134719679158	-14.52467696093903	-15.702748180994684	-9.511684660631689	-8.831714380705352	-16.495941804591965	2.2087558149046997	-1.6720096965572515	1.927368853607333	2.2721220311434704	8.686905590907516	1.9168558568584464	5.652652915141026
-12.94141080130836	-0.43143445909352257	-7.256923276046489	-9.701761596861326	-14.465473741926218	7.889174077437913	-0.9951125461461734	-3.1923288935019007	-8.828755192977004	-9.397542775610605	-20.438989465775972	-5.992690530655778	-11.059822336887997	-12.851487002309485
-11.287827989585823	2.539141272715533	0.11605361274482803	-8.952067646801504	-1.4689334504312508	0.02010216353076916	-5.1289568710380316	0.2871055286092143	-6.008564976113478	-0.01874037944096474	-19.709942354888188	-1.854723127988634	-4.687267175874691	-3.1745386087750767
-4.251843069622739	-9.911584032600961	1.821371169055968	-6.739657829437637	6.625338397616964	0.7090054045538571	-4.902996716897072	-10.18104930792615	3.028954072683939	5.597070540202395	-3.9238952465399115	-11.333916995368718	-4.492466924664202	-3.865721288784029
0.9954610545937148	4.230561344040707	-5.795014736898755	-7.984643302321096	-6.5534383876055715	10.900894607445458	3.7074483875046154	6.776753850282689	-9.112075473487002	-0.3492119080271745	1.7126076820829685	8.667343113555676	14.536528714825783	4.077312622272106
6.8244265988418755	15.217251071487478	10.22349425437989	14.277951911674805	10.387315614341942	20.20864033649175	9.489654122213814	11.474614033552117	2.814723272062196	1.435893409110889	0.44691652711315916	-2.9833104048178645	10.568683678752947	6.834467461275386
1.3506165848634861	5.475593986756735	0.6043835572985308	1.1837504429360373	2.7014811912799934	2.5034599019327985	3.98246694796718	0.9524418767808501	5.213257124274259	5.928515349187153	5.305922948315188	-3.9169851918613787	-1.9150758846524432	2.32088768486646
-0.21003256525063124	-0.35929920301913987	-6.114330238360299	-0.8227566502412456	-1.7534429386705652	8.535723546196133	5.837207300986729	0.9521949841941699	-4.092819480126596	13.127969789344219	4.445895798113814	9.028023354788473	11.23393589361122	4.036693349412469
2.1816182304419325	4.026984191123328	-4.668186415225135	-1.2190942399838238	-2.821711233184431	-0.012353640597219412	-8.008084821791835	-0.5150842510101488	1.1673918023571557	0.08323569856739241	5.11890813438575	1.1739022636270389	2.7937212150675097	-0.5579655410296239
-1.8547769114888764	16.351052638560247	-8.15034843138244	-9.729168374918675	-10.927808635277	2.75214282132464	3.3160497025703273	3.032108397708088	-10.537543986465286	-5.431672658098921	2.538526001964966	17.740542750995967	-2.8073022415277533	4.432103001770369
-1.9495765169650838	7.198742929859614	-4.811066178448179	-6.4672396819564915	7.881025758380744	3.587568664474569	-7.854613946035911	0.044892284294884136	0.6872240312180203	-4.619854786865447	-4.3584237824370575	3.221460187456744	-0.6977716105899079	-3.5447680832422415
-26.03859107195517	-9.132801506852104	-14.29942997721743	-24.796443275226604	-21.01229385526254	-11.587290886791333	-17.646267937135548	-11.063513811292516	-25.070116431224342	-24.76595135780865	-4.486196268134881	-17.854912258167683	-16.58876418043191	-17.691416617781957
-29.08514024433013	-17.034265346216074	-22.573899205168626	-26.40221881945712	-8.167223416246046	-23.621115885677526	-16.61821359371441	-23.846044396341817	-9.42202809210541	-24.841522713140687	-13.671440919641276	-23.1632597111715	-13.344680781512498	-6.8719883233466845
8.951789189768688	11.84567843396741	2.867564541224265	6.009085244921149	-1.728339038829567	7.849398465848235	5.466945117399485	16.734232992540214	-0.931244598794097	3.141597806189998	8.41822700182494	13.263595765529118	15.971233503842239	9.261375372516397
-0.6927402836316844	2.450752002983777	0.14909072085982825	0.8574232283289989	-3.595458908158333	7.205894821127423	-0.0847789789448804	2.8277730689465366	1.197837596436109	1.90245027059955	-7.298406009417638	0.3014233149530279	3.9800675794898277	4.7033136620221105
6.046100924260453	-3.463404462977544	2.2130955234623424	-0.6918696119269685	-5.412759018543842	10.321604085622674	12.360204422950108	4.178420296652634	0.9407630754107684	15.081876893257004	-3.6714504047388226	-0.2500525789277601	7.495785955933905	-4.875597041968314
-1.0944262271501646	5.643117295165596	-4.469410769604116	-0.5789940310707481	-15.309854514824737	-6.013764075202611	-3.0812277279513753	3.6876191416625415	0.6495276633213446	5.9496287136395125	-7.371688918185969	3.885381271905762	0.497253537132094	-3.952479395203005
-0.09502732425376367	-4.279974333838137	-10.499351198900582	-4.777520672146642	-1.0429211249429629	1.368864623978866	-10.819331223630872	-1.4528920053042358	-1.362709346536676	-7.174052081798438	5.395228126912988	2.2429388601934033	-0.6657205006766163	7.408368743007504
4.898267654402645	7.168260753215908	11.288037074608239	-5.084279604799319	3.2720105307592307	8.984280573708295	9.33224635784836	6.718555388443797	12.333418065120028	3.4480580712697817	8.125407684977759	1.4973359477845456	2.5019710766991246	3.3692479635598813
-6.228128883368455	-1.9745472523456264	-14.118656762544317	-13.075981920941532	-10.221488055645437	-5.998865054804652	-14.668519430609727	-8.141016209115293	-12.135353144886851	-9.199248398656477	-10.986574685753787	-7.995345478093314	-2.195678598059664	-11.493683282388902
8.888134807809337	9.590850564210859	4.332925956047829	4.252984790483357	-1.8956539169129731	4.473707609654029	6.205875566249189	10.95926223319602	4.1819716646822265	10.743811960541738	2.9313383297611857	2.3965219731898224	8.546822687478526	7.644097699620984
1.452674337840937	3.6805791529757403	4.103257706484384	-7.162985975929683	5.347028304450186	2.426479316851448	-8.996024915286007	2.423304174394362	3.6334659046494524	0.8857045893321158	-1.4114210829457348	-3.909695703530091	2.1202469105103634	0.2532285570781397
17.935578506922557	14.620125785514826	6.923007459110567	25.596980093602255	-12.31671659324135	13.29034983340846	18.344582986689616	23.868392227170915	2.8680642888856256	15.227289708804687	-4.950932717198671	1.9122459296204901	5.8889266731606895	8.880231025437364
-6.725943551361514	-5.9415721237844075	-17.004004008597402	-17.766088634156322	-6.329684291727866	-8.486872116538748	-2.0216391987505453	-16.46624588609323	-14.564720375961487	-5.31845420369772	-4.643413151764396	2.230473231374141	-4.075120347820971	-13.84427657443249
-0.852715937069861	6.246740562787155	-9.311874577937443	-2.1969736997188765	-15.629021430057831	-8.900421693584088	-9.528057105650712	5.50894486010717	-3.8793573432583726	0.38173351968107055	-5.442098338749843	-0.6662375247417859	-0.5553289929536142	-1.0769556704281926
0.15627104339531891	11.945634270901026	-14.08316610985693	5.4286944487165645	-17.534445097161978	-5.771598623294474	-8.66737943705253	-1.784769826134333	-10.112081892014666	14.212965912698689	-3.2317580622603685	3.45355672947271	0.6997338128508229	-10.652223159517145
-0.5343812047999694	-2.324294509293162	-0.8680229747901897	-8.189273768381637	8.358636470743122	10.479423669789275	-7.1134414602833695	-1.1707039182806467	0.44478936628167903	-6.355705839558406	-3.5490255622756255	2.0566761058516394	-0.7112942434114581	1.3308088883427192
-5.339764234016732	-0.2657911244910419	-11.216378096573436	-11.96475120020654	-10.41551024294274	-6.563042085874281	-8.976426629267115	-3.9497113530399277	-7.228623027616464	-4.430282220885024	7.153756079023495	-1.8040209982935962	3.198448669056019	-1.0577811067989353
-20.264301813329368	-6.545499223864907	-28.30571139130297	-30.18284384068325	-31.474742971937797	-18.297948254790903	-34.04119653127646	-19.67281278233204	-20.754894564309787	-20.02751264304735	-25.685358356298444	-13.089588430621452	-11.135387197626198	-23.391854819365495
7.219131634129297	11.614417266975323	-13.472874102946514	-7.705736614923363	-11.035777098938253	4.25009518048446	-1.6815347999127537	9.312568118006677	-12.01857801562714	0.43727612020148954	11.221607317863628	13.974608880607903	10.937071993909647	1.8157350771692384
1.8478851541774726	4.84138469875799	-1.4123721443685728	-3.996165484712415	-2.721924804218096	-0.2137334625965022	-6.648480275134396	4.733616840498691	3.2929455352293995	-0.6387472259448156	-4.533291970533762	5.852603207797109	-0.7313262814047229	1.705798156861082
1.985312268386105	6.721303454208238	2.2496932379205927	2.4651118722594116	-10.643345370478405	7.666968513151141	0.09071475351475804	8.289086374868823	-0.9172533149491674	5.801368150658451	13.593558034356905	8.248903456690936	8.131622103518657	5.7546990309239145
-8.148686598726057	-1.6114963043086812	-19.781496801562522	-16.816699278146764	-16.27289914099089	-7.5203442270742595	-21.292374610548492	-7.003784742530715	-14.326051092943885	-6.72303655954529	0.5921667535973215	-1.7463946251555191	-5.056112559326184	-7.902697146677628
-17.232464288153576	-12.850969456904277	-4.476181501254497	-20.636797752961655	-3.163776164558925	-2.297322688871413	-10.68846720321152	-15.170069462978288	-13.523955652350994	-13.786570905776573	-19.550403982907824	-28.345580846868568	-19.55443503789993	-12.89372796554916
7.815815431867462	3.154965113996387	1.5603648595431938	-4.1309103411396775	12.866251487738523	9.658026001141167	5.908253916449181	2.346128423941982	1.6423254095735709	4.513541417840467	5.177314809353196	5.660563283901302	3.930985358289758	7.572156296769425
0.30916703806497703	5.815669153970295	-0.19054081409667514	-2.517156688605297	-7.478477552784601	1.9333615916924665	0.7892078678409821	6.366838470766807	-1.1812553152740453	-3.792571270057627	9.595274063276294	14.949081512783437	11.27613475114588	-3.437890193265125
-5.3471651562843485	-2.7337446115053505	-15.170913055566585	-19.580310285132693	-17.842859206997257	-10.43615344573931	-20.069648108183074	-7.031698598327017	-7.489973519982359	-15.628297504734391	-8.45431653211987	-7.135431720689982	-11.586754483770031	-4.970237905286823
9.28976054528958	12.161695088418563	-1.4150522255722244	-5.530296103334015	-9.454797993266528	-5.543483390768366	-10.532755294444712	4.704999827528199	-2.2503672712203295	0.10632249148436546	3.7359216691951627	10.384798334320234	7.434974984950759	6.480714912752941
-15.468526730102031	-14.22416078353801	-11.908723683709836	-12.754840494057975	-9.679443415614141	-8.645559024244724	-6.513421902098972	-13.961490768553404	-11.820253066907194	-8.383606428258535	-6.248823691157421	-14.653738330147071	-11.191573831066389	-17.61248470027313
6.305764630233744	12.212712325780736	-8.60817044062212	2.4019286074919135	-6.696372507225205	-0.06607425400658828	2.2629334075453227	3.840355149081074	-2.118661093318925	7.916197085692304	8.406699333530838	5.64710124523969	9.169474115618854	2.7000504195556414
-1.1241682078117268	8.669585491453978	-11.728962005304233	-4.795812783152154	-20.343480769546154	3.056647997846547	-1.7654591535660942	10.862401043649957	-4.611259620700912	2.429405888225296	-5.458543005405314	2.68034883042448	-1.4979251688263218	-0.941079501057352
-11.167058515205973	-4.605694718504955	-9.665505052367243	-14.694161552493002	0.37336420850017227	-0.17867847329165484	-2.913327371114762	-4.649122068375186	-3.9197887221526013	-14.158515165609293	1.4895189372940942	2.679814131501342	-1.3173270403871087	-0.8571745189550475
0.356643723156746	1.2000048503186196	6.919969979936414	10.38600462647003	-12.479091867916372	-2.087903700877524	-14.265342138093445	3.9806866092816273	-3.9905136091268276	-6.591725350595895	-12.148440693692578	-2.734862973679886	-3.885464131513497	-8.208760354814112
4.863060360905211	5.311195124765727	-16.06543144651749	-6.528239025087152	-16.613848961233618	0.4849320179012523	0.6872734740379138	4.744416011364963	-9.70115672502091	5.228027390551945	12.261314965014758	5.472990527571048	1.6345892002442428	4.045642338483325
-4.0668149923932155	-3.3478568306861756	-6.248991836492786	-4.308240281503013	10.63982087611112	5.953285091998799	-0.041776037760564294	-3.932159654581073	6.243058033877209	5.012460955837442	3.6733686885234387	-0.6579794024638302	-0.5302673892423428	3.1792846047320165
2.297052848596352	9.396074199429021	-2.3220144937166873	8.710992940796237	-6.431158196199955	8.538202641382073	5.927715119023611	4.523003171232984	-1.3075439467512115	12.058277784884323	-4.979288661256318	5.194693573202569	6.181915929703376	5.543476046663052
4.348608277063595	0.8562234178272182	4.03880367472804	7.214054851362749	3.153388812567495	6.196029005927361	5.3467715370513	2.6013697912612113	-10.34699681539906	16.14165341084278	-0.6225493345063715	-9.020218732383437	17.617156343425176	-1.6494968656506082
-6.384680625741961	4.4786619549256566	-3.2751296682337454	-6.029914120855279	-12.792908691459473	-2.2802114074326245	-13.45932364002867	-4.866390181821714	-7.496649581850768	-4.880455305736172	-9.879931246682816	-3.452928475664219	-8.366916964712507	-6.041309532027889
14.514643397436584	19.166008494574996	1.4524736840888914	1.0496376337781805	1.6873803454863263	3.0272695138471617	-4.83594509108791	14.098915948789639	-2.5769818540949374	-5.70106436719398	7.502651624109007	12.186948788511373	5.700603217793194	9.001005128787554
10.154176804505221	11.257862694835106	-4.461889049298179	5.783635880222742	-15.700246598437918	-0.5241017153566652	-7.493540686707126	12.762580539122533	3.2254321432889568	6.07222268065289	-0.9127577699340406	9.151130613096747	2.285569141569819	10.308143238592615
-12.682867847864346	-12.589400346691663	-14.206449464507111	-12.073524301162884	-7.88899678112958	-15.155327306788124	-15.648095200101569	-13.312875782481978	-11.254022665684168	-15.692644014733997	-10.697345814632452	-14.891923205725359	-10.751146085842505	-3.45914696256702
-19.842877809475137	6.480420812449571	-1.8772237724199996	1.3464720836816966	-15.918909573378558	7.364753546678039	12.620292285016033	-3.7334639131783325	2.2722051127451146	1.7656336348861852	3.9696444393821384	-8.541343626002417	-5.626549198879501	-13.949812924624837
5.541363888726103	-0.1953456530097198	-8.016754688479537	-2.4573206501539793	-15.144539815326974	-1.3696650327845064	-12.88310986670553	4.4990701711601995	-9.929290722888659	0.07547772006956534	-3.6765101754937324	-4.641396287267338	-0.6909057125116086	-3.332024021730341
-30.348054471659005	-19.596346621555604	-21.47229886175879	-20.70905469717703	-25.494867357193822	-11.639060313706167	-24.989784474463434	-18.135871836432592	-21.46955994138013	-15.885365700413766	-4.540353050631237	-28.897882421195188	-17.35662402750643	-11.20188026148772
18.75078700356577	17.398878981077132	24.67939784809711	31.496082322178992	7.902230944110216	26.700138248878037	41.943894193538284	31.04788544780612	8.114525896959341	15.020264784701954	19.878650780376738	28.110786136990214	19.375589949528354	1.1366624716231215
-4.665633261546474	-7.622149765533541	-7.314921230101617	-4.262309980585522	-13.946065627667087	-9.867785087445807	-9.65978479625398	-8.631687814240433	-10.62802694513094	-10.639242116802055	-12.127228312326812	-11.816203512835381	-14.523607571729807	-3.6549281398213096
14.566321510842709	24.040481117258352	7.580430687177553	14.023824832055524	-1.5306371386232234	13.001825831364698	5.985637566227535	18.973976190864217	13.638800960053173	18.224489650427156	7.755473072825588	23.98404835081837	11.477229005084537	16.796696627230826
1.2792543923989574	-4.129081304750545	-8.023434729799503	-11.412103604762052	-3.241368642872642	-5.341303246593387	-10.864758189178442	-1.2108591855121322	-3.566528659476195	-4.501575406140461	5.9646684666798535	-4.802627807106641	-0.15370789127053244	-3.971928694247959
15.068918003292094	14.19843295687931	5.8779546779031895	4.638807237650344	10.065675255914266	12.647965111084769	11.998423615428246	14.27932009443012	3.138384639757328	7.279952738270351	7.079046942886981	17.51203483372956	10.468616655667223	10.866720584777747
-2.838267434314243	-1.124741033167899	-5.194685318816995	-5.901465365244026	-4.74572191506572	3.2473488364004237	-4.231919856706826	0.13394404066603235	-3.485708925535797	1.560683989580606	-4.559566507956414	-4.913569033668137	-10.042293557786133	-2.8892986858328156
28.351679028329773	24.75964291771451	16.113787960622474	24.82556711993385	12.742681579287158	17.189263205658644	14.827332996980378	22.19906832563984	11.390952021769259	21.23387674267663	25.641275892930302	46.87287581580937	22.9785843452926	19.414812913184893
-4.914474718771905	-5.2371953946877206	-18.859295632060746	-8.219190066460662	-9.543471438606078	8.48880703815928	-7.410640311113463	-2.6968622483225118	-9.069517254518592	3.455207394903219	-7.140991725643231	-16.866572721906795	-2.628997502009874	-4.9787444878378455
8.598788662629904	9.189569660414332	4.21228709438034	10.656437853635657	5.356855678623473	16.113199321414893	20.855982611725217	3.1273311558803054	-3.6312352583597183	3.572839715370375	13.332863722949835	10.99138252840207	7.813278054188918	4.0513952534647535
13.672763020412168	12.613341272558346	-2.1256741659031446	12.179500826039789	-8.762698797028335	-0.773748476522516	6.86825674531163	9.709990236758273	6.664532126834618	13.755812480811999	7.227125352502127	13.06352077985888	21.920361227659377	6.1345718287920326
4.502672086926237	0.475663867097283	-10.39154957488508	-4.434329422940122	-2.783941161802847	-0.06267278141272366	-1.9224012742636019	0.1042971491484419	-7.675008707763365	3.064890734477733	2.140360569998455	-1.4755816330346836	-0.27066940717065635	-2.0961255376545553
7.985973682102701	4.758138157759652	-2.388107602241987	-0.8473060726522892	-13.738480309210939	2.253906380807596	-4.185752298663169	7.42682677119339	-11.732281849589356	-3.113999231249942	-2.0689289056033715	-1.2293411893430475	-1.3791604273582465	2.7341535736959655
1.9128975016977696	9.998293206780726	-7.1046758772159615	-8.756939422377465	-6.6655576658644495	3.0437305189541743	1.7338950277660876	3.33464086666447	-5.375855077077287	-1.0105696156720056	-6.361457563115615	6.75101565339748	9.015020623411745	-0.39520766126404366
8.631661011568404	5.86348246710071	-7.422430981482528	-2.777114277534122	-1.1031375364132054	-7.972007050911587	-10.461118562449121	0.2087179347972672	-0.14899754008363908	-9.587521291521755	1.8530812704272397	9.876737028409055	2.8504103482962835	8.755977731840538
-38.9334193840468	-21.6961428267402	-42.099373338997275	-38.12492279776232	-41.5716739763805	-29.56103018610725	-46.29105936246716	-24.450290180248064	-30.620671271188098	-22.26013914499887	-28.842730552099866	-22.027425546244135	-24.814628446864482	-31.898171040648204
9.32258576556025	3.8806356459120965	-7.824930962557342	-2.837653237072262	3.161720389178937	-2.0544647974489276	-2.5207497523796585	0.11205728351042804	2.854573173247268	0.7549226064734579	6.658633623392416	9.9049745231721	-4.805330020245732	8.855634685569788
7.706135564663596	7.198415365403094	-2.1115636521874195	4.654844417279345	13.63394582627983	8.080761776557777	3.4769191903128367	2.0744651275549812	11.622064587614405	12.333587064939465	28.945369059957653	9.053897444373648	5.030800186284734	9.61081554437853
-7.35892746673076	-4.265240091440126	-7.204391956385201	-2.755480668902314	-8.505876056760135	3.347424520432128	-1.422117921645361	-2.9312525499505675	-8.880915973604735	-7.356996797580001	-5.957127712543215	-5.402967779701744	-4.566620454973848	-9.214965980965792
-13.605923296645397	-0.7183105829834361	-4.203413857075335	-14.152650656316565	-3.5107822567537896	-15.383535031679433	-21.75781744023025	-18.884980013664922	-5.035837517300647	2.8439446520060545	-8.083825626770759	-1.5505884907227403	-8.099879127304234	-14.390513175995176
-0.46139950257976386	7.752110712501745	-3.1049248307568766	3.507812431280624	-1.270557143806169	0.9336602070214769	-5.324418386252161	3.7291400681514224	4.226366602948678	-6.919854537982048	6.695416689121414	-0.9255413807877203	-7.960926162388738	-7.745707234962256
4.870588043585636	5.419602035872594	-7.142293179185464	-7.5079509609985635	1.2778706353229743	5.049868463807773	-8.179680446594702	-0.9256446871146121	1.198300752322685	4.175304428178847	5.059668313699866	11.592635697303143	4.5441366499524	6.8253344584101505
-5.666535422846178	-3.212641141040416	-1.4465250927252227	-6.901653534499112	3.0227456858824246	-0.9448971380701788	-6.941299891637177	-7.066806175986353	0.6305592529961094	-7.11048719911562	1.7972011291989156	-2.9799441818533543	-2.430610982848356	-3.3542006736741157
-4.492291349668128	-3.928026875986907	-21.509626503351804	-17.33874392230533	-7.451506898874188	-7.414200509286371	-9.215409852020063	-10.247225932375759	-18.592332736524263	-14.561589679512695	-9.410725842465054	-19.585895413076692	-16.299364950226273	-13.532888806779008
22.482419884190808	20.433990926174776	9.793098452532451	10.029733636731978	2.6038061174094547	12.13079057992435	7.3828659856545675	20.35097755231342	9.288827369161476	17.18270587397317	24.928858790727507	32.35581243979631	16.166268237137935	5.386582863411165
6.837695224767516	16.55793944294563	2.9066450595970665	8.467180454233787	3.1185283181219976	2.9652267010669244	1.425688619611441	13.059707651516261	3.094500490373866	8.375224294422127	2.587976236750246	22.887753098338905	18.7315011467459	6.065986228530182
8.44939535276122	10.267233752587439	-10.157282587644103	-2.4856201088323506	-12.743362074322913	2.008002300308173	-8.799088450892965	8.323319219059046	-8.440573173716158	1.2067084441388085	-0.09112552219750053	6.774293064397455	3.727236004321304	4.496792647899565
-3.0588247779841127	6.716494941293799	-13.441224227353159	-6.30942320828653	-17.40597620456146	-10.65176934828217	-8.310680817292802	-3.9200139154398155	-10.641889588305984	-3.269752378353096	-19.88353315918109	2.2038669718148363	-0.8192979460278826	-5.324557391913829
-7.1646981060050905	1.1897014336963736	-14.582594635671564	-21.37520591915167	-26.834821542913524	-14.309718371109964	-16.76113264823158	-8.929899771023372	-12.109419489299038	-18.68632099616406	-16.88530705719668	-13.768828989765069	-15.349772374959294	-15.620671514029198
3.0534486681873485	15.913218958665961	1.2351785605427092	-0.2510044085336305	7.250714750591381	10.73305006203309	-13.541995994217048	8.350021192838684	21.053716548251174	15.235111583906471	50.63289339653242	59.78250063392464	25.27765028346037	8.04797721491441
3.582698690605489	0.11478180442274363	-1.559560021361598	-3.57158125105587	0.8514464482793157	0.615876993994265	6.134828227321071	1.737293214291302	-0.5820441422763956	7.009532995883579	-0.41075129670990385	0.4215963676041942	4.341723189673442	4.063888584626897
12.767809554606938	-1.5323157777451835	-4.623513939812859	-2.528159783152076	-1.7443819720796212	-4.755379201678098	-1.0915522084553715	-3.4784771461115174	1.0824537259656983	-1.774087458897645	-2.679137654885849	-1.0526280626283115	-8.873855321197265	0.8250071947892613
-8.26272553989011	-5.2703071661839616	-6.821547854937675	-10.309750991170715	-5.826170675052836	-1.3042058214304673	-4.561496702787819	-5.61932757623925	-11.069523611220976	-8.551127966923614	-4.325669277914227	-8.31402869341598	-4.771253755460407	-3.394398372844286
13.124831395203968	9.02404085088611	-9.37975052071426	-5.731295584426878	-5.899072577790043	-6.534260681382311	-12.289087830031447	3.723006526391432	3.227362729110092	10.34884948424897	8.484799028888306	20.78415268263345	10.570453767022833	8.841645433787862
3.3572076759089224	4.9003693590433315	-13.123818981205542	-3.551492287127081	-15.683378210986053	-3.3856301768535677	-7.69496176300378	-0.9156040165489999	-6.4450176564747155	2.379183436635822	7.074965128625539	-4.605373520882815	1.8731370160235754	-3.059696774694203
16.66598906991494	12.824241090885128	-7.135518405688642	2.9296852037739933	2.0760407428897145	0.5837074572759603	0.45108419833740604	8.974867327146683	3.373639876133693	-6.427574094451437	-3.247126096001468	3.3483528906911206	-0.4260786211948314	8.609900446559232
-9.14987377534555	-6.488086499198575	-3.3436387541010313	-7.37058355161822	-3.291951217239374	0.4727424153293217	-1.1263064531086104	-3.238385317834642	-7.436437370087656	-1.670822504133533	-7.693183285947228	-11.657713500939638	-5.739785495925946	-7.8144248781193655
4.764870359079488	8.518731344247469	1.804981761316987	-5.63270217723727	-4.185531465496852	1.9853501774990927	-4.115583035339647	-0.5288879721908727	-5.09410572270793	-3.7479991099764676	-0.9954439736556008	-0.6543080882744351	-0.7560836071002771	-4.351656949373754
32.1415575431838	41.405624183234075	15.421421272081433	18.734074249914578	13.142947692850518	39.294709475218696	49.497657209422755	45.65742840633284	29.535433801238373	39.83292173097669	70.66797988932203	82.05252260895514	58.39335807471003	27.298114659215283
15.35661855898595	20.483924345276197	20.668681354318686	20.840251956183046	11.84384890233754	21.0882733808335	18.841795285962927	19.50635146067192	12.75273773036762	17.130131755845472	4.741324236319514	17.681079382463523	14.544817135828554	9.111607863098804
12.225471906322735	13.097285356189193	9.186970876825198	14.050690886229509	7.395757664422017	13.650309654473824	14.677721247984158	14.744623317107104	10.56364309641168	10.881642423165548	14.061950334771891	15.690832345927554	14.50175064008791	11.434402039120172
-5.159037254943027	5.902724675446047	-17.36986501349944	-17.374441943387716	-17.10292921118913	-11.136042629104072	-18.842092373919986	-4.10926967323732	-7.782899352943806	-1.8777015166254565	-2.632582458353717	10.94586675148814	2.3750924281972705	0.9889519538424738
1.8550838409407606	4.9048793872898635	-5.550208066083855	-2.8975388690695727	-0.22161465894611104	-2.675906878795401	-11.953645811645895	-0.6059180488080278	1.288753781071579	-1.2275076254657167	-5.149170727028898	11.553011821224638	6.222505567214414	2.8155952760449936
5.91036851111301	6.606476446169798	-13.598001950876375	-11.722498608647948	-13.919489024485555	-7.450712860212666	-8.607143805889924	-2.5709448080243575	-5.673792783241385	-7.913697736484728	3.8747341433556812	-1.183769316343313	-2.2475452531294584	-3.011679852645122
6.178007713524478	3.922301823907773	6.607329300585742	4.939960508613529	4.631421378899611	12.515222705664193	5.822817009325429	10.925832651635028	5.543798643423094	0.5218821008429815	14.065717707281793	2.6340371885582377	3.5005491352609983	7.823278789191324
-2.4133101962709187	10.105719921452677	-1.537471814360582	-5.45006550761687	-8.654674144158015	9.450766563808694	7.456732381552107	5.357353004807614	-3.984710136329743	0.38548582821831107	-1.9004149261948462	-1.522784653106219	2.9831428953087995	-4.7156159090936125
9.163754446902551	14.941046278859606	-2.901368452861782	0.24757294623578432	8.216270693319657	11.692182363692005	4.691556747034312	8.527050208795671	3.53992082407986	-0.9326438339808283	-0.5935469994875552	8.83397713800197	12.565704265735485	11.105171574879298
-52.555422477169834	-26.145072734877296	-35.26979161444162	-36.404637824208095	-33.26137195111355	-22.422131865493146	-30.68413563466412	-31.142756565117605	-31.245441355828646	-5.257428865645684	-37.02023887523182	-30.39083178468909	-38.30825098669427	-40.356489400145435
17.138265866074132	26.79470562977875	7.296550889525858	7.026004817423292	6.117641761090063	15.234958200284192	6.944200048650463	21.427986429929266	10.972896947328932	3.11002730453129	7.953217083473739	17.325743367657964	20.257483456381177	14.923559084403596
14.382878108818739	5.406751051012448	18.892417513465134	14.023641035589348	3.171628370079315	11.568405728272797	16.596785751374146	13.734255689490851	7.921172851330125	8.003612278079126	13.254113385767317	-5.909833087261248	-0.0403151993473832	8.218395928273088
4.38719768014669	4.799891468976709	1.6668071268775213	2.0445769278928694	10.455683800133015	8.53057929833386	-1.1780235956908136	12.359620750634809	-0.0659038121437485	6.267357522666176	2.2060921127052664	14.84841965191945	17.260248533324056	1.346101585566241
-1.3726420485088784	5.232252036950255	-15.151009828177479	-8.17728795574276	-18.790579750280177	-10.24168037252876	-8.78242317426218	0.16494523098385508	-18.734658030551113	-5.138548141848697	-7.497980234290502	-0.7700646499653123	-5.506227960943407	-2.063839841494508
1.4319756139724105	0.20405007273243245	-4.796194307022187	1.2675662102991674	-7.324557388386698	-5.120212388641566	-5.294788576188732	0.7403685563721002	-5.380813844937282	-2.7161031368930124	-2.069472743801176	-4.576586352255635	-1.6815888519977567	-2.9780610157336094
0.8796653632648188	5.5642934170800995	4.726099245888851	8.155233748730861	3.558721920604538	2.9252624358725114	-0.2343197326970951	7.817903553454135	8.559345683772452	0.7981474028257164	6.503958635695592	8.59816353537356	5.471646735717232	2.5338928964266954
7.487819522138985	13.495963711367665	-7.9149930069062755	-4.8343585620700065	-17.254112475871956	10.230612577479276	10.153649079757576	7.102113706098835	-8.307130038971552	0.25311947856499295	14.435731758667416	25.719232265640052	22.755912900039647	3.637640624785603
4.286413688603064	10.018407937620802	-7.204111572566194	4.740126372463691	-11.734665567750561	1.8227811742402813	1.8906854013577203	7.080392983843988	2.088919388778036	10.989173062108257	7.5804315079615305	10.196946806685592	0.614782710343491	1.2021258900409295
2.001460087073822	3.862608240334626	-3.0212308965858536	-8.871709451869874	0.8120302453627928	16.001323850685477	5.227391756224624	8.66211292560386	-2.7487298591065965	2.7265298743259176	8.372076662766718	1.9777181969784383	8.74401762017161	-1.555709966716183
-4.732889219207304	-4.516763506554346	-4.688464199325542	-11.469741130102182	-0.07564819761114348	-3.428003806178018	-7.6930628446344835	-7.080010342627665	-5.136350808022826	-9.161222567318873	-4.445009266464784	-3.2800481626354023	-7.953598226143117	-6.019774584644771
32.73159393508321	21.485234959805204	7.2462204967078145	10.20127538263938	2.559160476976621	21.601230266969733	23.778311726182288	19.008064152844042	5.136181716151476	7.840951162722216	9.801208662345992	40.94961584733366	14.770096634814248	9.322681503299396
6.166076739695639	-2.1738588520397593	0.34291574519991963	3.1584192615236386	-3.320606851737164	8.704448130201325	16.080075302399553	-0.39785366756651264	-3.476574279843661	-1.8228501200836298	-9.995332955070532	-13.175594536990507	-1.620859793708119	-4.0563874786881104
-10.13252415088395	10.033129194705229	10.211828462037154	4.257913326637681	-5.407831788171948	3.822045495218385	2.3662687847882804	4.473671813523897	7.357571233528162	-6.205629923449238	9.038765592110519	-3.558544655201723	0.057427178380707634	-1.1572415438663788
7.793169216690145	5.910525925164669	7.651437418881772	8.262259245808746	-0.28475768909764365	4.2235898777542475	5.04461684948648	9.901550268450606	4.316616979863587	2.72049751588197	3.1588028031770263	5.1377738585406245	6.531472884631663	8.75656101815226
2.8423452609290454	7.854025920940288	7.4941456233568235	6.135107057068745	-1.5375543558886793	5.125284026959551	1.4167839777661901	2.9771118643077505	7.421919326616662	1.6552416366191667	-5.906109806697653	-3.9201550772801435	-2.5697936356011217	-0.044130532314002206
4.411911972007351	10.414102495031779	-8.403346977311202	-10.727914917484894	-1.7112209476678086	8.693601865095237	8.028705317386823	9.164063358054799	0.2678396280693457	0.4113488383968501	3.374154971052901	14.455672267589366	10.857799704187476	0.9927716805741219
4.336109895021686	5.8414418061133295	1.5148942984713805	0.017964008434408374	-1.2423343106912739	4.1280216534152725	1.4808170476341256	7.328247122162007	0.9938382498359537	0.42294939372279433	1.837380309678822	1.9441327487971438	-0.07345379070777332	-0.7310621332378101
12.885953327224652	12.873009690121181	6.230512884024533	10.209721842198102	-4.676864553636151	13.215704296189038	6.125851090855019	14.820706687201547	5.486519325678914	5.774559877540958	-4.541731783434561	6.138571917064865	5.185271322214588	5.558939569649436
2.6796370394179414	11.389333021947717	-15.576136367290752	-6.279020111622394	-6.529629283609413	-2.39433666953036	-23.206726107973594	0.7298766196999293	-7.320950151038709	-3.133967541152031	-0.4290386356148065	0.096526223642464	-2.114409815329475	8.542492575480136
-7.851288778579179	-0.7445373077267341	-10.9699080005811	-10.070371843922313	-3.9294567301717676	-3.589319514078849	-8.387678182840087	-6.30804656914423	-8.004405880809323	-1.406377117593147	-8.159822122439138	2.7683872609705023	-6.953033875804572	-1.4547590486477386
-5.877607952292795	-3.0633811706827956	-13.271722523300099	-19.005961669760076	1.1979153184043871	1.735932913379791	-1.1580434368274728	0.6624719385197834	-11.898258025798329	6.176185155335183	9.086903228897334	8.662548590393317	9.513982401187581	-2.1859416413902113
22.664100372234547	16.848682411658572	6.921427536576404	15.554464258027837	-1.057422721668491	1.4225716851287733	-0.17212498238060447	14.070465451170827	11.097770598265097	0.6424877224704636	8.36629110892001	33.46619513831664	14.230643166590502	16.06890750355161
2.539031501982043	0.551357982484855	-9.128643816605127	-4.385575770988331	-10.226973411783959	-2.821620877804241	-2.3093698801116056	3.3938922668115477	-7.966841819171068	4.358934866969949	4.772259714573475	2.3102700186937093	3.1542329091004	-2.8690231536467925
10.924306521092836	5.660471201095919	-0.5721631943671933	-0.4971711318396103	0.2873871109574056	7.526043486722946	7.03548016462191	4.66657043382404	0.18426612495733583	3.0053909355780544	7.027299992088955	7.307495423448718	7.0180892277780655	6.576893038525875
22.677583876073484	22.48128123286683	-4.461022948001467	3.606628449495928	-1.7243811476184168	9.676878818774135	3.3846045063889134	22.491545223389274	7.446962553552419	7.442088818703897	27.32286168329302	15.689920303090322	20.19956384919483	19.621428234962135
-10.55015176612803	-3.1995548729791707	-3.6682480251715583	-22.189025357567818	-5.199526241590784	-12.885779215023073	-16.948160355028513	-8.625056286087466	-2.097877453680283	-19.620643520789958	-16.547939503170998	2.3353132204648475	-2.998491420293488	-8.817225696159309
15.634677290289195	16.15056119051815	-3.423982689962222	3.0507251370946724	-3.7219783548050307	-1.039522067947588	3.851869337110229	8.726169194124317	-0.3398527532055925	7.230562743302278	17.731877268110477	11.694593906067544	6.742196325025423	6.398070127798508
-10.668654040656905	0.2686416545487737	-10.46562650448038	-15.48159275982878	-0.7575577531564618	-2.969110922320761	-9.64830859951765	-0.6004923082009435	-10.040502850959385	-10.310890264707984	-6.635058910683694	-7.814508740324709	-2.6511519197427327	-2.50112684168405
2.4293328718125853	4.326796401411399	-5.327220392748185	0.8268544483895895	-10.048726669734757	-11.010540783376875	-12.553687869201635	-1.9468038301847783	-1.0206296674216928	-10.586518556380968	-0.9095448582517403	3.175457414278764	0.42905477679783294	2.533856352137759
5.648898115454712	3.3516683881177274	8.75902578202793	5.317187866755331	3.092564858096311	5.441181019093208	-1.5513268967577543	6.627202440517955	3.2261330046997334	2.9655176111318413	5.785729708690401	-2.6543860681357914	4.831422092045646	11.226857686450753
14.050764909531008	16.201407850243204	12.171020615141604	13.4958302150842	-2.2940891314762037	11.029153754043724	9.79452203402605	14.767172773475695	10.91287171003162	7.935137904237356	11.341495794784544	12.16443705763306	5.0743816776526	10.62916790139581
12.785231025570964	7.590599918882213	-9.363023087602492	0.5203315816977311	-7.457915641468388	-2.859230794961814	-9.989148155597439	4.222356935754903	-2.5588136226760305	-0.5122761724869094	8.232309994631095	13.323038170175048	4.602025260891967	7.227206137240253
4.514780172131464	3.241143770511042	-17.419043128888624	-3.5616969726170105	-8.157760976017205	-7.3738789512952865	-9.557123746884688	-5.1398028612889535	-7.9515596716603225	-4.377102465278607	-5.296097685146018	-3.504430877165167	1.1791004374830412	1.1898729737917848
8.525075736479412	8.386946272851887	-10.622620959040429	4.534628887421413	-7.585706662097451	-0.30077963943579167	1.3887987297129782	7.561369627638326	1.823091187370636	14.521428686665333	2.464177187575949	10.341869997085299	6.402963099871181	5.83116840602033
7.462972865786669	12.038991122159407	3.745413976269683	7.118823341897529	0.601083368140171	12.739009480547065	17.22110591284825	9.6397538920397	4.084778119859806	16.55054381871663	11.733491013702592	4.18045672753167	7.679904758755407	5.10220439750386
1.9237576281881508	12.490103890606617	-8.29441564592313	-5.988073960550137	-6.333169378221058	0.8671395373815053	-5.610197957034635	8.209240252166593	-9.509706727837218	-7.250087077206538	-0.28566902820722057	2.9547718832443004	4.736517233271068	3.140800980428362
8.147891727794775	1.9371282960620393	0.21991921438235928	9.723607256682403	8.869818633744623	2.3280002355500566	2.1386023244670067	1.4826421013120934	3.2634065758873416	6.941799362778959	3.0895264047147792	6.432868423515163	-1.0025777379762604	4.377516442810781
12.083636877341219	9.841261347276518	5.866230245158046	9.713762400873154	2.0646037065191707	9.677809557095868	17.137156960678894	8.451487240251847	5.765999295539182	14.446453533036568	6.9684831815177795	23.66155179318867	7.717221587437821	1.960666201796972
11.36471820155945	15.77517144243286	3.5107435882533617	2.7308988881245533	5.647613606323534	11.616351717322802	7.8621644359301905	12.701182079039832	11.233465776763683	8.154361802416021	10.143589833621254	12.53170648479628	9.441315209020452	13.434530493313655
7.504649106346403	8.404102879988145	-1.6365345712754178	3.5107992915134982	-2.7888838645497005	5.278079287248825	4.64931858079633	6.957527803258229	7.0231545502807515	5.874863591402131	-2.914892088539905	7.854264964394542	4.320544495536215	1.7272660682383676
9.372689943537498	4.5359677871283814	4.845075797763693	-5.562627621977598	2.5315886611832275	5.731147768990564	1.6262482313763695	3.585607544640022	2.6884689064465177	2.6893417961990496	8.409493358448485	6.527474823252693	8.66596315264619	6.092462500010677
6.651161236557363	5.4295276131181325	-12.747194575930674	-11.962348127289916	-10.470828546222355	-4.23374795894584	-5.5310703700198065	7.796304981795987	-2.123521415127036	0.655722031019162	12.753825357001775	1.2984386896702498	5.093918177300317	3.1295761485587916
5.594584444740985	16.92283776181585	-4.43991021179318	-2.4707252922346084	-2.4527918122733317	6.870350207012367	-2.946480275032171	8.909205914911574	4.32269764959828	8.355287045808344	3.8354495336168406	9.081093649515052	4.326288460936445	4.480158827597924
-7.034173180753028	-4.376823483803203	-0.5896992732091334	-5.896519029598031	-11.596147545379656	-8.02024672922526	-15.803085259522245	-4.862346661622726	-14.333793640753722	0.988467295166151	-20.053139444068343	-8.210610705887651	-3.448328746493426	0.8334091466940254
8.734227739654068	11.552304844640046	-0.3477721431380908	1.46315000784231	-6.34233768849911	-0.043229181382432265	0.9645183141449962	10.556262806164373	-1.9438732639744047	3.5778785267617357	4.754861681025553	10.763954459176446	-3.6461716251010903	5.367006007362138
1.7479232906595847	1.2453899325740525	-7.026062665282422	-0.5201758141649828	-1.7582687499392582	4.6166694566287925	2.8924908450260896	-1.4989267204153796	-1.9642160462513643	-4.775786766763366	-3.452097373389711	9.019884918044308	2.0329727990882596	0.13414820052145535
-8.18795670857506	-8.653271283036263	-6.080421149033481	-5.138238020309943	3.184127097236743	-0.9915186188850184	-9.118053069424247	-7.621034156335428	-3.336284550885144	-7.273573108541402	3.1203412132851875	-2.7295675481271333	-2.1087705529995753	-6.956591120442794
17.483970733857713	4.840187199436445	-0.9948208415467662	0.14770482801776408	0.9314053232320834	0.1718908914072026	-1.0917771533372698	6.529523360280081	4.3232747696659	-4.230260891743056	-5.75147332897055	9.829011054565894	-0.41751914913640786	6.873049932432469
-4.915017237468306	-5.251664489878609	0.7950565677261328	-5.408636647232152	-1.489276321870905	-2.8500041715184534	-8.537844607613863	-7.807661426636711	2.499741969184726	1.6395114682620613	-4.612543292056188	-7.778232175627087	-8.33649179549761	-1.4301321740510826
10.388059755735403	7.829472377595643	-13.734599462671357	-12.424519403020343	-13.011535374431581	-5.728559916235168	-8.948419655738618	-2.5253244354138906	0.44100529946526873	-6.5657336932810955	5.699632995057463	12.3384050211571	-4.931049587881441	2.0633985967779607
-2.591628859942435	-0.44497392960359244	-14.733928486516175	-15.932472342586498	-9.251094254496808	-8.850006884186326	-13.432344537345676	-1.3774605713729478	-7.479350953095322	-2.8640850536859275	-1.5731571915190548	2.3080933311681457	-4.869392273873333	-1.016575876237818
10.707195938399385	17.189429670064005	-1.1356548059816791	6.414482784409004	-10.413257435495348	-0.6445399616218308	-9.936616849661887	19.296546555987685	6.32915535586909	19.45843854286896	9.613289036656145	10.583563789483975	7.787228205915497	10.9935519895019
-4.684753919409738	-3.6048126461967747	-6.855699828732813	-7.210367899058262	-5.212489433402288	-4.717892289477094	-14.712803293824102	-5.5249178283398654	-0.8168623058859624	-8.555681347175948	-9.581449685345763	-7.966601225791249	-1.7502951020509565	-4.366820175029922
3.3396611856879654	-0.8868041278659369	5.641838399220113	4.301365916585791	13.64730433990129	9.129195533681214	7.542009368274104	5.309619948935303	7.172116137671601	6.418046188676259	5.067083974916656	9.18220432345642	11.100079901198653	7.291693511761554
2.175479095448501	2.5471352791217114	-9.477041719887216	-11.841196635078587	-5.600257439445882	-6.986577378017491	-16.22146234817302	-0.9018714892902447	-10.283971469960333	-2.6805923634916966	3.401440137113655	-3.230447608351369	2.6013863858863946	1.155019308681263
-8.777284179510868	-0.8905564709037839	-3.8996951695273165	-5.216327787320454	-4.936458206814489	3.943151310341339	-1.486980578853325	0.5965929340312127	-4.422815112495417	0.49477066058819436	0.732704509758514	4.2826048299437325	4.007747300963636	-0.914799029435611
4.286882106289054	10.558754481362513	10.952643552356296	13.286630745487367	3.9279282559149222	10.268298973925056	7.894127775966806	18.12931149295538	3.568868066612755	11.590551719236943	22.85592702169967	18.065178774818012	13.047335529225359	9.141022301801138
-4.378695142880173	4.402191405194378	-11.431779948611819	-16.166305183834954	-7.126374119765927	-5.583609950810541	-10.102795644568491	-6.838565601781213	-7.530365525156364	-9.70822906194318	-1.7141325216165741	3.5349647016356864	3.6792669979313417	-3.612818803476548
4.359640514991289	8.208557402517185	-3.390408402350333	-5.501591584478327	-5.468465115547747	2.9389937779504987	-11.803517725776743	4.072367524511	-4.093401087488454	-2.7165173874209114	-8.654694555104196	3.4647064014030753	-6.494669005805935	-2.8774296581262817
0.9601641629477065	7.832420316900419	-4.571713036682133	-5.0597022435646775	-9.596251928538644	2.7903519074916767	-0.4134748268379905	4.026467078590643	-2.4678199564365277	7.1308748892418015	-6.486148475701865	1.426825283075418	6.735462020366718	1.7427961034804667
12.604844742565863	10.628659559129668	8.907663889562226	5.968812630684637	12.288069664609885	19.26003925514739	22.354555395452614	7.5848276764973	2.519306000252497	15.176535949931582	16.406302477024816	5.960087833907751	3.5960881947637047	5.066494522004825
12.592597059893208	22.094811513311335	5.681187846759359	-5.783125289827117	5.612020841550935	3.0136240830922287	-9.27549194855948	16.729992750451682	14.391019184184833	3.8009913142519633	17.39416354944497	27.12237005867004	20.057480129131815	15.25757892919731
-8.043333933166993	-0.6984228339410006	-9.469093656072278	-5.910052461466619	-16.992315615535723	-7.317423650586324	-7.7894242512771035	-0.778757576557588	-11.326914061829006	-0.5619834212815177	-9.529075325689263	-8.824049182250246	-4.045837990979415	-8.263243287906427
-5.156959050041718	-0.15717093707636207	-4.835313321437435	-3.3414875389228684	-1.7963599891631181	2.2713528735564865	-7.830194658150963	-4.1562239695842615	2.7115158492244005	-9.010573590961979	-8.143060614792374	-8.363542098576067	-8.224728806318993	-8.884975490557007
14.799248329881577	14.532047794930985	1.7323835430806236	5.411885882371247	-12.035490923556688	5.019059684747303	1.3133944273689673	9.249755284016155	-2.3606055023874837	11.645295444724615	8.89579360722772	8.092706568172877	11.435648478764108	5.556368838588382
-9.584064649654234	-4.7513695943817424	-14.10965094506178	-8.92933908036148	-21.499149295842663	-15.467718772086187	-17.617524620967743	-7.354996891034568	-8.163084313831215	-10.910892893185313	-11.487691993855092	-5.64790245869874	-7.755605167682043	-6.604050240552253
12.64739481994212	6.2506327127288746	1.3637891363813004	7.8026007277166	-2.939911274774907	8.389538619412424	5.634598567714149	5.671735154378241	0.9927589403034518	10.093902708202451	10.036315191738542	15.533998503548457	5.977381481583907	0.6582292471592676
10.488716700122168	10.46389775350448	-7.962503285913976	-2.585127150961634	-0.5208355818923823	3.1148501601722227	1.7014442051729428	4.815424794082495	-4.162134285402271	4.282592398749502	5.061384157534776	11.132201311842666	5.466881751995535	8.35446371689108
8.307498064836173	8.376132796056801	8.295876326895225	-0.8092893622810073	8.402378209703821	9.529013575980855	6.777196117242835	8.10411956489254	4.337625941159571	6.811498103712869	-7.556245487187352	16.335448972527445	7.371845256229905	-3.4778937055319963
27.1109260597446	23.411466503844753	23.893724124283203	30.356754706217615	28.110340493263585	28.498028181070975	20.027954738734273	25.82882144818205	24.603708532930117	19.457473309966943	23.54677742737622	23.05399198269823	25.609794621597874	20.342419495696383
7.6797020083642735	9.730539086603338	4.915650083490536	7.300027915667801	4.289810461737116	9.390009439667137	4.11167616610916	9.997965669478736	5.467487728889845	8.621382518916178	11.052531144060415	10.617777161659811	5.8649586339614235	7.388133279997701
9.96439122391556	13.362578738481542	16.52759902501911	5.687288165719093	4.95602347086884	12.37642208880355	13.543432419835055	5.323879957861835	1.5429272546267145	0.3697521626322499	3.782309533840601	10.179408634434166	-0.7049195620635257	5.36963446869931
-6.630258696532373	7.228029106098064	-14.078094852122215	-6.228316492748556	-21.57977028452351	-6.286726637990877	-0.39412076548564423	-3.7610248899066616	-17.33973747305234	-11.921701494543656	-6.563617660179101	-4.985835076577163	-1.8139015712918272	-5.611486217350319
17.72299258142209	19.9066656716717	-7.679793556724966	-5.478000307609053	-7.921899738620055	11.656945586478304	-0.18086148768626106	13.959600573039257	-7.298404575057224	8.326840824902083	16.066181052143765	12.788785272471893	14.893039607135666	4.483439615060435
13.927751720446562	9.607661979892665	-4.541579219131545	-2.4052588195652844	-6.688731680612729	5.0794749332562565	-0.3657105645589832	8.011977928794241	-0.8005851840995424	-1.6738452464660405	-3.9000630464564128	1.9719372441839214	13.838198135979892	5.295921155983617
8.539871160333881	8.065487294200787	8.33095994780865	1.4914912526887325	12.796609169964466	11.073504927338053	9.709414799332597	8.145258743313514	6.124452323983229	5.884150532447718	15.558056335360817	9.395045029015156	7.423230895233237	6.463463011280068
4.54991492912521	11.400194315746246	-3.873358977117514	-5.437395441926595	-8.605441257597677	-1.1382807200484764	-10.163078109832009	1.359941143192093	-5.7411317248314075	-4.674355044038841	-2.4587540961508454	-6.495647892265494	0.44862433365532317	5.382593408052219
-2.169436192758052	5.061031766844417	-16.669618827594213	-7.196894207522276	-12.694694293792992	-7.40267004912116	-13.960170694710122	0.4993005455071604	-2.3947134935268775	-3.1908582087614397	-12.935994141221322	-5.188407097134331	-10.044017144980955	0.39245525327987646
25.22308550908291	27.495772020514874	-1.861183684719492	10.00107425075173	-8.451472330921433	2.1954884053875454	-4.701627443499716	14.687088628803231	6.0611834388091275	2.719729375763062	14.469780020079263	27.710284167476548	12.23430290014498	12.15313151145881
2.1015173098065927	9.784198709962626	7.90405827719461	1.3136915017812454	-3.498259772648893	1.7291318116355094	-2.4889928790602776	4.046594920399665	1.326432081401791	4.599830380072624	-7.6414578667795405	2.531914894505711	3.41984770014916	0.965780719265751
-25.31425126880217	-28.87133514628817	-26.01699287621853	-34.5833719059016	-26.684944400704566	-25.665156984376406	-28.920230696784856	-24.919371508531462	-32.11890019746998	-27.33033326761618	-34.01433347735082	-27.479128838585275	-31.807120494644042	-24.503393241879003
2.973418235177774	-0.5294955917992991	9.19861095173291	5.50732301824849	6.74921321211886	4.287427954248447	5.667522059500036	3.977909517155165	6.859430095765551	-2.721728370227148	-0.8775294624701184	-6.595697064284419	1.2578921979064472	-2.958920096077493
3.447150966048202	9.190140990765142	-2.319145521843118	0.17475828803850835	1.622265009387103	-1.700042157094352	-5.396693801503406	2.896818718977573	-0.7956334131207304	-1.6882536958902612	4.369856895482019	8.974809344662855	3.499343371464475	9.312473179785112
0.35187551869574024	8.733039093511156	-12.101023524869847	-8.561045504760871	-3.9911848449224157	-4.996343594443605	-14.636263433794682	-4.889742584511865	-8.322386850243872	0.6100701323150219	7.072432560352786	10.759869738432782	8.690170843683328	0.5302175116320379
2.027900415368393	5.6562501960774805	0.19407434736858828	-3.5874029501185105	-9.159900512746251	-2.520895466600031	2.6889756133505522	3.14497531731767	1.4219620167254263	0.7857757478558123	17.582215784335833	7.095715370682403	4.469195030257583	3.1468675021732033
3.61658126729928	9.271679445657597	-5.3160727498274	-1.7295968973117792	-3.875289249562178	2.663996344058459	4.149259306384294	1.6944214524314234	-0.1035413527546442	-1.427484394773631	-12.967482235634185	10.899724065339605	10.578017590977701	10.496360702563308
-3.7580840967904705	2.12828916133898	-6.050273271404006	-4.739602044181423	6.455616145127183	13.47895139905588	16.0639234914897	2.0584378298758708	-8.068697171311102	7.491825091979076	14.820240075617429	6.327459231974309	11.997595190670491	-1.9258614296504766
19.926289467780904	21.894207284216925	14.598721035566138	11.572670429746294	14.114384718614234	19.01465429994269	13.303843314340863	18.71546141695314	17.928498086419722	18.23587600763879	14.618203830704168	32.29408416822398	22.005880903499246	10.940045550200434
5.215323121743409	11.361709469306474	-1.144429223923294	-0.2042811435445518	3.5650357231785015	9.91333586980754	2.759668530257064	7.113641653341224	0.43313521481734973	-4.351589355885791	5.487683881614174	14.51838015449672	5.339927791914109	5.454514244318668
-3.1458957761095565	1.1017402000226606	2.9884390894839448	-2.151464593574025	5.612381968591198	2.6462890865969917	4.304003346040794	2.3408824050127106	1.3360779711310249	1.8520219265537419	9.473593047910972	2.4721902521836903	0.2443204257662992	2.687411866586052
5.410010706695705	8.913985743059502	3.950738982707437	-1.9213198720663347	10.181521900087457	5.006578793487067	5.85421517104996	5.231386089522651	2.6855847537366615	9.744941448275817	10.612089518184968	10.004502900945106	5.5854324400641655	7.537483512438809
-6.212771148076538	3.4883139093883875	-3.987651621241511	-9.242266773419022	-9.16646398117652	-2.685886108849452	-13.90386805221384	0.14022298629606866	-6.799535649163016	-6.05753649102566	-9.67490765815231	7.007675813721747	5.087885268743464	-9.87747258186891
2.287345079974583	-3.7235882956065116	-8.648946529695575	-2.3634462458580328	3.300762785476225	-0.14162720232399467	5.641544813300665	-5.914172695955316	-8.11865768174478	2.5279296634725115	10.22790878002258	8.119038838884485	-4.411258608292824	2.583357278334287
4.469242172531571	1.9533783003997434	-1.9956424150637724	-3.978473041672382	5.147363127639637	2.490377544700199	-2.42739740329521	1.481843331251787	-1.4818141988719806	6.454973744323563	1.1374334266857278	2.9682509931754835	4.983290887490988	0.3304432301298307
17.197907125308323	21.371991333128694	-5.5960024709081235	6.685321099899968	1.8843041404058183	6.701407865651461	4.291293860215916	13.136097483121597	2.148603463442555	14.602176090252366	0.701046868821059	22.404008792914684	13.17627645528162	11.809571518923818
13.351866115245194	22.305448817536718	0.5806454647104693	9.568787446620497	5.817216699622316	9.06309400309375	0.9107733146053495	19.767295548817103	6.778828702349669	13.087265455480232	11.879044781799239	17.746473232167418	12.981760552003097	15.157559372276312
-4.893354890858765	4.24089145835498	-15.636184300533412	-11.013154725487276	-16.40337069781946	-2.8112259539442856	-9.507650203973997	-8.848731275795974	-15.429618295815207	-4.31192539594465	-12.559078607937439	-9.236233000516421	-10.907628113093343	-8.901450861367422
-0.9627550278478033	-2.5764242760670433	-23.84290847025332	-12.352656135198954	-25.46276999474066	-6.246856411460152	2.4320985166285176	-6.06625985737012	-25.992631974325455	-10.66653614444524	-11.246500840957708	-13.798148106738054	1.7293936596855524	-19.067415195467394
2.0989491075666216	8.862110426750363	-6.0235228191085355	-0.336661785149487	1.7774950033799704	13.976037950511678	22.871360605276994	1.243507228539002	1.1589779739659785	0.3268976100399965	11.91173764348887	8.147918464303968	17.503180313997177	-2.9475262669003186
10.689161243938917	15.066939019270379	8.143098347164633	2.807421576837981	0.0443090002343328	9.568874407489465	26.623080175068942	9.80469307473187	7.325431813837137	7.894769806596763	18.72438043293526	16.73483609479619	12.10076116066124	9.115426083209904
-0.9425131581184726	-0.4581631911677344	-5.386732965582618	-3.7962713138437643	-7.146040688653891	-9.44977089919811	-10.288067994950762	-3.7732674801738115	-1.9431776291128253	2.5205364551838594	-8.533816806939809	-4.174676390579538	0.5733033460908611	-6.222242877973357
12.083013121634217	19.50268124000517	7.4241652801024145	16.36938233915032	3.8862814466886446	24.536075509595907	28.04116314822853	17.357963205669314	-0.4944300302552414	13.368866287306536	20.954140025043632	15.951920382372032	27.16127655498945	0.25144618014786196
-10.08387095856264	-15.665087189887553	-19.659077038577493	-15.589431141839025	-24.263265142056788	-13.752132129611082	-22.387686026571647	-16.48918444505298	-17.494569153227555	2.0359883511102006	-13.662818052947532	-22.5271040757173	-8.575146033719443	-10.657090202119587
-11.595342904010236	-3.270953901561206	-13.414828142016699	-16.39548625757773	-19.908959786285617	-9.320386208266578	-17.004771111464507	-4.63849416845001	-10.807524756239408	-15.112235889994443	-12.466854289226163	-12.306406724692325	-8.407247597658378	-7.1802606673844345
-3.9423220104615986	3.115985756508499	-18.684082449735218	-16.06808247804204	-15.970133203061556	-14.025556376505923	-21.282237506983183	-7.613114015420078	-6.1476433224036215	-3.745068675448613	-6.364328350798474	5.665785767955668	-6.470660181497133	3.0057028816618967
9.135382238119993	2.6263136649179444	-0.35843850370446645	3.8330881624261184	-1.9568367144038397	1.4039825080756145	1.5903231179722954	2.1793281102141884	3.328556422290574	10.859524799147847	9.568155220196804	1.5201136306230465	-0.31273639418461385	9.592964905646657
27.375040591673066	17.653455574172263	9.723307780473416	8.183678384998025	23.338912918425706	7.494494757413508	3.9380209325896325	13.221402686246435	16.10503818124602	23.11455270993573	19.408068211903924	30.607670071850514	18.2322271239668	32.541470596920455
-14.154330140113634	-6.09705977819949	-11.110865007426762	-9.782472180748329	-20.9234337981598	-18.201045017916645	-26.243446021231016	-4.722297628369847	-9.062325369818518	-13.581166928765375	-28.00229301490011	-6.465798666618736	-6.968240833697029	-4.1203049937527
-1.7485373761540963	2.754196478541247	-5.373536186307997	-7.128675219273009	-8.104046106819235	0.6878676398953533	-13.320600792646905	-3.7911158223200534	-7.363332169239106	-3.3962835917842313	-2.8782832074262097	2.62445589960212	-0.128795193345996	-5.801789913061752
-4.079475342195063	2.922030392292459	-5.88669785352989	-5.1746929432928015	0.4257281705492251	1.2016682319259566	-5.617167175910772	1.9868558689853306	2.8884778751014504	-0.6558228309842798	5.332703301211801	15.844830506913775	2.8673068416859357	2.6683419527862213
18.144682688999147	10.216789959926464	13.208396744547459	13.317037600628026	16.281370273931007	10.785960943613192	5.946851445818175	13.14478873005924	10.103286498113082	0.9530648863173901	-10.756858836514196	4.426619969040446	10.271479477319609	13.67638959541184
-1.8474736577381397	-2.5565121468387755	-6.740760036946716	-10.50501615873045	-9.569115277913303	-0.6773052718438344	1.4596834064782005	-6.451788896137515	-9.913102274097398	-2.172777217170387	-12.698367120857148	-12.028474276912167	-5.6412087879671695	-3.6086548145441912
-8.070374894497949	-7.938119678967138	-13.239276747454664	-11.78471695831972	-9.87964424583128	-2.2802826375577636	-9.186533141061517	-7.709324246703526	-13.393169127118085	-7.809936004348539	-4.974523391335101	-2.441567703411009	3.108924818413502	-7.12059763755296
-3.644592139711763	2.5282176894108557	-5.750758781080551	-2.072323402481085	-8.183844875706521	2.5243516031846824	1.8915250309769258	0.12332731409579852	-1.318753833652919	0.8176715375514841	-1.5850016711029205	-2.6276571673802844	-3.1013792611334305	-2.96626073968799
13.661313424094432	14.202767691678492	0.7716577479449916	-5.272004749965307	13.43967991881951	3.507030946056854	3.6629506346381002	9.888120502966647	3.754631595966556	8.77435411650868	18.741238274877723	21.005377060152654	24.80127703428487	8.549144233260039
-5.393025380188377	-1.3203041388122831	-1.501612974963703	-8.36213050589556	-1.679120853610131	1.2847423263471478	-1.8323728356172941	-5.960383445572242	-4.424935560875521	-5.8863247776186105	-2.6023766596312212	-3.5014533230625937	-3.0146817701630453	-7.585049518610009
-14.00137961671394	-6.7125919940486485	-25.945083243313753	-28.849523048904413	-21.27174490315583	-11.933923284486317	-16.999105983680575	-16.341103225554754	-25.643665567154788	-18.78171516959866	-14.164541067047164	-19.31849574357904	-8.738746301577883	-8.78542354965981
-9.179120560734109	5.287551120890189	-8.903004824805267	-1.7105858091837798	-9.217601498740297	-0.6752303993567866	-2.3275222671092424	-0.31747172045321365	-11.30375135939027	-7.610882150625251	-12.207932634756114	-1.9923664128448715	-0.5446704587917034	-8.28079272382679
4.906488130463261	12.585289380100528	-1.9913091854012799	-9.841218269527761	1.4368452342915359	1.7673309878792658	-3.7691691791759454	4.966261101822282	0.41770834538830326	0.07908991149335434	-5.647715984517236	3.804729975260269	-1.1481667262021293	0.8610204624426316
-2.548781665929063	-4.706863209519584	-2.8670946543887923	-0.10656213537588138	9.898043137881112	3.1166434612083567	1.715833885053545	-2.070565174222091	-0.010612874026716419	-0.9402923863885824	-1.0090175091322038	4.936300595785913	8.612605880893863	-1.4199452312700038
14.835039381393532	17.708657470716545	10.216477514848096	18.91138913690683	8.01092166338053	31.195819677433928	42.883695895294174	26.397908225619144	13.74889204729068	26.361856550896313	29.482660276897736	34.839731235053044	19.600654352117193	7.450844966915061
11.18374204335036	23.87769068903275	6.470957879499211	8.151821314565847	-9.726965535288501	5.144028396973437	2.659631298421262	13.73521742390901	11.653501033382925	10.755820802725804	-2.8508585419902683	17.863600867613457	6.7076029953710075	17.745643091517245
5.923150261974116	5.239807901104626	9.391017275824504	7.609056644472699	7.765619632541951	17.338516351109046	4.224222844204022	9.576818318495464	7.053252846276096	-0.47556631297431295	5.188006651955923	8.096500587551844	1.9651489152685326	7.890608127972615
-4.575997747457102	-3.368664663808013	-3.0727531633665937	-1.6867956407589049	3.6048857078229712	1.0078442982650495	1.2025799647397182	3.64682502429449	0.425971675890244	-10.85657568179705	-2.154613235775919	-4.2557600694958975	1.4988966550400862	2.505179757250274
6.295272289738904	14.511133611004178	-0.7113983251042632	5.892357174862774	1.1039840360135313	2.0003560071846302	-0.8205814041491252	11.006388662625652	-0.2783193396313819	0.837044291239629	0.5413903530516401	11.66546132424708	8.919210473643425	0.29705320876833646
10.664073348940153	15.92391507514489	-11.718684377439263	-12.309482616367086	2.332195617400223	2.7198052167391533	-3.4290282678597075	1.5902482622403316	-6.6618476254970895	-5.569722997504323	23.4156603322996	25.436958106876315	16.542251491922194	5.890383740853296
1.6113477799472864	6.113884082155977	2.569398072392382	-0.6148535751331589	9.63855779331853	13.761534076928909	10.361120709894646	8.495762387253386	1.3720153658259346	1.5878805390978408	13.684916624879955	17.227351272378744	11.413599436644388	-0.8080002035999645
5.707879381513473	9.382223063757888	3.653284858586591	-3.4476370542206993	-5.902914940717183	-1.9059708808205753	-2.477988996869014	6.172779100212275	3.364977290515005	-1.7594430246183401	-7.240786963041145	-1.9344348613911222	-0.8230836729627021	-0.5368371652520468
18.853664342555703	12.924843834290494	0.14087651417062175	3.809702724630841	7.492177432221423	3.359927818985851	1.0048290473901456	4.29589109689374	-0.7202611024134422	-0.44125146155588785	1.2322925625157153	10.678365878246618	4.773383622375129	4.9376347793018915
-16.5472852315382	-10.47855492790051	-21.695445326117294	-21.195734137845413	-28.045875990080727	-28.088535411620956	-27.70155399037177	-14.51498473266505	-23.290937488633965	-22.005291585660927	-19.965733760738583	-17.325962169597997	-12.53050471839345	-5.538609876842496
-4.367537811852319	-1.649761995278671	-8.35492818465449	-10.61632466759236	-5.3497604020626985	-7.482678057987482	-6.983416181935023	-6.551267736957437	-4.82052420417883	1.1497642948042361	-5.4730035009407905	-7.4698592468314615	-5.098760519354014	7.955398901928844
-2.7090195315430745	0.5968245795955479	-9.93261765024378	-4.29354008123275	-9.423253300648149	5.750157149018482	0.14777221878576513	5.105126813365684	-7.427177807569816	3.2257532812879184	5.163001484631069	1.760675795520323	2.409639942407929	-3.4358665852144807
-4.583328954178791	-3.839420056022355	-17.05826244597641	-18.884292582744273	-6.070805130126675	-13.027176801640458	-17.22599234965938	-7.636809709520823	-10.040457982002113	-13.839188294378514	-6.404654127558105	-8.953735552328784	-11.641354773032374	-4.016249498957278
-12.578423423328418	-1.892890954237003	-5.150619230816793	-7.576258988539749	-11.639302200722877	10.541417590446276	1.789287154747289	-5.056337636122978	-2.08654071382877	7.980184546844362	1.9806544746532735	-4.273186389418031	-5.268628330499395	-14.93355357218192
6.192542462313111	-4.928014047646048	5.285605990538396	-1.4206398302175072	6.974237825082823	1.4593028483790451	-3.8191620275350626	-4.11028588612561	0.1301410871736856	-5.519557397580445	-9.350844605082795	5.804437282836117	-1.3868572641844386	5.999158307333349
-3.5111467112443457	1.5683367525842855	-0.6505957594693681	-6.26652653654323	-10.651633826937925	-3.1937048038834828	-11.842919956507236	-1.7634868149832417	0.6442421409131914	-13.803021947663058	-9.98011716983273	1.0286497720274848	-7.096517785303567	-5.068722465651098
3.558525998079946	5.649431215870009	-5.411263675962832	-6.247698687246347	-7.550246237879952	1.1819896694874192	-0.7756893210673429	4.838612326886901	-2.075795647126361	-1.7305573881557628	-0.53533676380218	1.8858257440588966	6.713226854243397	-5.538820641184343
16.74073928290851	7.81695921770901	-0.8489723707206788	7.2789799287352315	0.1014547362507968	4.811345886455252	6.110692533101972	10.298777351316067	0.7160659329563382	11.592871888803163	11.461292468980668	19.61146509368578	9.945156119893866	8.836401398997804
-9.050656905390648	-2.054938926574293	-5.849536407201715	-6.088356121623871	-0.1443105027731885	3.5990239445332723	1.9293545774950707	0.2178593776282654	-0.5948466282715442	6.60344214056789	3.437361859124345	-3.427004492239336	-3.3909933113419966	-3.958913913695303
-8.149819236118015	5.281375096945396	-11.639933938957817	-8.573570779116464	-11.761355139077768	-5.758745430095337	-8.960767714700351	-2.487868311049346	-11.983558753899299	-9.660063527664816	-11.961714282718198	-8.031946956263738	2.2564076241849396	-6.563080769018834
5.101163813752121	11.253340174008338	0.921508173556294	2.1929803692759933	-12.414491727533523	-7.876970558391639	-16.303346114654715	2.8523125677970365	5.035278317865063	3.03890525298693	4.75875629394113	8.120417845277332	8.089702035058762	-4.920949345448245
7.062454385480762	13.462155012609244	0.061308927489866834	-6.488297631860498	-1.1559072015970904	2.143997207955834	-10.063770098911291	0.03235713035271159	-4.935353477479282	-0.4499906608848696	-6.2641134027005245	6.431352093403332	8.057541034335447	-0.6307297146808405
-20.89206139096944	-18.443904438120892	-23.997307293293098	-18.166884583385723	-8.959042236017648	-21.820777352581143	-26.007160075009505	-20.83113034167527	-12.793553096283327	-13.187866783517725	-16.445384177870928	-17.99451324140608	-7.306309907674399	-13.136397281597345
15.262681981213095	14.881833025117395	5.859212116722799	3.5750911646002477	6.356343697264208	4.610522299516623	4.827843217238935	12.796890989602277	9.40979020338183	14.296337409993951	18.660674317250344	15.383376119036711	12.009846760126598	9.902480423010417
-6.362010761737356	3.855242759366553	-15.237492036903276	-15.252075654776093	-9.16555720841683	2.0015945283851417	0.16353289999483553	-6.378237888425296	-12.437884776869874	11.127891402816143	7.13997062621392	5.814434102234678	1.9782224970172682	-5.644751889440802
2.5023732646833503	1.9526293239412758	-12.859284847154306	-9.21340953010026	-23.329945849258944	-11.495395960262261	-22.762135993458624	-5.298990967313632	-3.687583501062455	-8.959860536702957	-5.700835578132709	-7.391301385327363	-4.761174187217168	0.6224291014435998
9.648964328866969	14.241268731815065	-2.260826567328774	5.456047054667233	-2.1775805594032844	9.927858914144727	-4.06993019554451	12.494221994888894	2.015029656641217	-0.11460024746074735	-1.9792377558165823	15.447834274584885	7.652704019389359	7.825839176538773
8.201954177123735	16.477905663167306	-2.547417386266329	-0.18556725681924532	-24.01537907851548	-10.802133847977553	-22.80461257336043	0.375738351289459	-10.601954607936682	-1.1869369703203743	4.300519438877501	7.760014107206001	23.652215644929946	10.70702392600696
4.449842699276495	14.930354885341606	1.102941722017678	-0.5252171595969792	3.987846945099946	8.768987597694506	2.0713116815502346	6.690641891946704	1.9561932080190472	0.04890491314852268	0.20559768459059063	11.631852173055792	6.947007675877497	8.737201588630802
-0.4773969522991051	3.5138645116941984	6.4685328707182785	2.9268475653570296	6.333190872744164	19.38614614733631	16.154550062849573	2.319125026660261	4.25499921644422	1.7677516534121398	7.3122936025045515	-0.6364076461314119	1.5389819367978255	-1.0944128809308666
9.111876086455105	12.96495633837438	-6.3164214620999255	-1.5734814817797964	-16.327788132643793	10.962331108407056	6.549043005965827	10.217827516420236	-16.77340418069081	11.774381114554085	1.8331186264975352	10.06485009754246	5.686933598078529	3.476396824621023
-3.029476526365918	6.6820561447973885	-15.334231055623883	-7.426705211727186	-18.922644206664728	-4.012930169126324	-11.72427534651357	1.366757079855222	-11.484898551754245	-0.3832193083128608	-5.431453212726744	-0.9626665292079672	1.789612937947207	-5.268784473592609
4.865710202964668	8.894026837711753	3.266439581157864	0.9200029162902661	6.962960679484838	6.080067174985013	4.957486668451576	4.8321849372748265	-1.020472853230278	0.41470230005624764	-0.3385932074203581	6.913183330627356	0.2100546745403323	0.31249558466842015
1.7805027014984953	12.012907044771186	-0.8029168296517541	3.077600727453862	-3.848858710108034	5.362165870856774	-1.870128277077156	4.689859583563959	-0.1293836870804253	3.2945515909607623	5.870657454999707	12.009145934507671	7.602636893728002	2.152953961116574
-31.040719405187502	-31.472906129851783	-31.220818364876372	-31.526610652409243	-24.964721588529567	-17.6278142091861	-43.17687015224552	-34.44078666918488	-30.936119701171545	-10.201205293497575	-36.32664355925673	-38.7482508022356	-32.82640947428751	-24.58416446194273
1.3808243322914335	-1.339073995305178	0.8439538322109222	4.702949868200389	4.006547712974154	10.782400489152627	8.11413624956557	2.9906931411855835	3.9050842051462564	13.49237638686178	6.472687737956754	0.6995174194002951	2.6034952961644473	-0.6973930537593449
-8.320853880066215	-0.572605687017453	-4.42813225415334	-1.7794383012722805	-15.268151702973633	-0.463892796935699	9.433347650027352	2.8983689957239647	-6.453515751793806	7.258079503297748	0.7037631531752613	-3.944177277173034	-0.051295069610178476	-6.788618211578599
-13.598227814179971	-2.772174252064418	-4.597725140017152	-19.403071166339828	-15.946688860442835	-4.475617081748769	-10.67790331415944	-3.4383458183100037	-13.218984930278843	-5.956118341758426	-20.445488024899216	-4.051753573208432	-7.183604527802197	-14.04757394478672
1.361472243999051	-0.6737969717197267	-0.06602545584323127	-7.443662202460919	-2.498915633840444	-1.7263092361514576	-5.2656385089755915	-0.761743302590899	0.7882582515063259	6.790371909833587	2.526744083341882	1.876943117709196	3.873697662076175	-0.1364619670622888
3.2389874576170663	-3.497950746134802	-9.004387143669845	1.430053196931409	-4.137788387805682	3.098522928382395	0.648679430025709	4.429642356578969	1.2223327949899203	13.236482161043474	10.223359845526593	-1.2348392665603987	7.893811644620953	-0.7906228894186355
6.442109873299899	2.7240873715716187	4.728172431574466	4.347989414546693	3.366918413319076	7.890292630760588	8.860264429715855	3.5503656363672014	3.1696766158143665	-1.4001538301663918	6.4298591047951765	8.192245819343661	1.778393811075246	6.706795857476948
12.529641927567496	17.060943115148316	5.6769395403074965	6.33307713996472	10.085833606418909	7.753921988092644	10.61936034495005	8.303473247869727	3.5904046517134875	-0.05142360597134265	11.900493047357484	4.897698252807282	10.656461206012455	10.488056245824648
-6.889671183488466	-5.006579743951402	1.0236513116001602	-5.8066901119066365	0.2630511261602062	7.541514343000211	-1.9740759806043573	-7.849124280619786	-6.167855520632502	-4.994957283065544	-3.42733152418415	-9.14113208726161	-9.768377038319382	1.5690503631831512
3.2828895099095776	-2.4882563324166664	-13.49237817820105	4.473887582810559	-12.61988237815396	-2.7500744730580613	-4.721436952765563	-2.9783061110842124	-7.081873263278023	3.8343205807360596	-2.4200307368408875	-5.469847432997066	-3.130718465069568	-1.1332206468146246
16.21737561200891	13.322496535059276	-20.66818126385193	-9.074319924568837	-4.427393555259534	3.588876807757064	-18.007234319750722	0.3832440776261425	-1.8218725781728047	-13.53981134056844	5.530253134987054	12.107822587530197	1.7823727901515547	4.724310211096976
10.024497977950624	16.20560992119317	0.19282791851080627	1.0006635731873408	10.822740047006162	20.355926994575984	23.29402129840269	8.525050850996006	-4.384518008561384	0.419712147962003	-0.8635754064647656	19.992757583311775	12.864942385213489	8.730644110968617
10.175860456109756	3.6678445603471577	0.6282791472030264	0.03229510737903302	2.9672761241727432	4.255285000465107	-1.4526979589099276	-0.5292223711075115	5.345259295020023	4.276400251819393	2.6043948148850102	9.148255614495696	11.586759357676913	1.9996621382953916
4.052142253311447	2.3907498050798903	-8.078879040751259	-3.2583241228599835	-1.7348978760841554	3.675625947761047	-6.065057997904677	2.886462812733341	-4.523278179164133	8.110441631018372	-0.4375657694843785	3.113212907335766	7.429525869753202	-0.45445723556611045
1.1512289755533838	4.771751563093308	5.009003936687859	-6.336030579763726	-0.510377751984003	14.18205969351408	1.940587422175826	4.912324119424461	-4.998942457585752	-5.323102543699611	9.410060035343923	-4.064227773909664	-3.268028257060565	5.956542323319665
-0.37481599045448855	-10.208359083436967	-5.449340306920974	-2.594468431396443	-8.002174367358005	-3.228843422213064	-5.067424779452579	-2.540433811510293	-10.808790916870665	-11.799943224146904	-19.39779112882731	-19.90577373612299	-22.08768328506916	-2.9979573226084444
20.508999031613335	11.699839730191812	8.375756488520684	7.833886724930647	1.7403230960733531	13.548470530961428	9.243880832039546	12.622171825602356	6.831120919900863	3.0599568160648216	0.37611363854096147	13.53649721873771	16.793291352773746	8.823141144985293
1.7059829855442041	7.8522995548065255	3.3711289695314046	0.672220529965728	-1.865830800968765	6.9817185783585325	5.684648534984417	6.409992855438162	-1.1196457082197344	0.4924083562433137	-3.036626425922608	-0.5826855139724694	1.2856963352137403	3.261141145495709
5.593682948254658	4.828762411845929	-0.13449181268705906	-1.5642149921281632	0.2086498306846342	1.4310138198079594	-4.815067219200255	2.1078589516818043	0.4195026536764087	5.591417777527108	0.7844541942298248	8.036481271841215	5.127217053026488	1.803746393306722
-6.915184279392086	1.950577708824473	-8.511767507469557	-8.557390779798354	-10.957353955559013	2.1198756821209477	-0.17265612769650354	1.1160299885715237	-12.99288717519598	11.189286140456009	-5.2599049492224355	-1.0689557334320299	-6.3543315034534835	4.018904530266405
15.610569734801382	19.55699267519655	10.936432022597687	3.416121214848926	11.308227707151499	11.995226558107044	20.75725419407042	13.237541337612045	7.812638645584891	8.5144585940592	36.12572303367189	23.03178750646553	19.86506561130082	19.895693656327133
14.612774982688123	8.457023342689723	3.263087261100803	7.929895651658552	8.312182656582577	17.641788365851024	18.653960365529116	13.766173785033452	2.05776544092432	-4.667576631185885	-3.723705406162936	8.631123475174098	1.7009039680071558	0.634873845230765
9.759625292254354	-4.638586081965519	4.58758157200494	0.20638458152984257	-3.9533571808623167	-0.3353578071201159	-0.13804589286269012	4.469829515194078	-6.691986169924016	5.306395005157289	-2.753366537898253	-1.83240179966285	-1.7511499723382804	2.114135996568279
-5.147616308773743	-0.5995599964218568	-6.511713655341933	-3.269821285693674	-10.510602264621005	-0.18610392983982674	-7.077826687930787	-2.4619061960807214	-6.207755991747141	1.2364480271332734	-3.295155900468406	-3.53061872593853	-1.1849080425899225	-2.845402949848166
-5.990651247159597	-4.699296024403463	-12.014550378188252	-10.230303957839972	-2.4246575998225453	-3.6161783650266406	-1.7912936065594347	-7.381307137957548	-6.873023393830705	-4.50476480781118	-1.5043631877242878	-4.175007693547165	-3.91985842649397	-9.094444970539739
3.0464869841168016	11.74317222340527	2.200800578382845	-5.390273921467382	7.130053562639437	13.525195408944825	-2.7798652069292027	5.622579617318429	3.8159405815500915	0.6605474381291395	14.653171124878996	9.548709299177519	4.084554153425074	-2.0933016644053453
-0.761955840844519	5.869362869571304	5.598951424932128	-11.301839441422873	2.228087868322433	0.3702993720122159	5.171414540355056	-1.8499927011863095	4.3742358533457635	-18.364311282704914	2.3941016166592504	-2.702517424666743	-2.620847596802396	-1.1738196056266361
-10.781411232532523	-2.7536461196029878	-7.030841574011706	-11.546445546616766	-11.175944454359827	-5.085159602643242	-1.53604817587323	-2.777087549320075	-7.293160478670608	7.316046967259001	-5.713133035493886	-5.076701012222207	-0.9932904151945118	-7.943072309954224
13.869661853829948	7.758500788210093	-3.6347720911209294	8.799213118854867	5.554500244502301	3.3059738863634114	2.522502141397183	3.384616321192787	-1.1351187572008696	13.304176455376869	6.0198427759135695	14.092272040519811	10.517431720836836	9.924630694168126
-30.74477342590434	-18.160645182204252	-33.16505061638852	-35.73166756464291	-31.457581823310413	-23.880039971850234	-29.012373212526395	-27.421271912946292	-37.075065632421236	-21.664807725653773	-19.653827504557608	-14.39796036948451	-10.368667352172123	-29.120317372684845
-17.78681473047144	-17.425483584490188	-0.06683151958397616	-1.862644640436753	-6.5497329212460205	11.74969893879374	17.092898292901456	-9.530491916755157	-9.630439961301654	-9.042985236424554	-9.264980786673597	-20.73178108500768	-1.6234361637811274	-15.328791469479915
5.665356862924466	9.272303197562339	2.9302835955312974	3.101978754108038	-6.517403798958037	1.8849206043120665	-3.2441648406366994	7.987411517667562	2.9417078004525563	2.5845137127968547	7.5602787798335855	6.248731127802799	3.924357977837387	10.07006006248785
13.626735599988473	12.833010424555669	13.398389485679173	11.580824151121837	6.204675040064576	16.834642408558654	14.85827447850349	14.326117839548745	17.988935281245674	10.00559383354161	4.232547108075381	1.3935326739562839	6.708919083444845	8.218291276256034
-6.097646664276353	-3.406956067129307	-11.0386956843213	-8.207320473727355	-2.05133302762554	-5.7720661976938175	-7.014527793613778	-12.639442646774706	-10.214837616022852	-12.723192403374801	-5.404638696871891	2.2913941578203096	-3.9356125502907284	-6.540519961995963
-0.3117946905397918	6.501175819274219	0.26682053487774654	-3.690769471766327	-4.8592457016374535	4.630903673135569	5.950049878208773	4.548027553329342	1.0090790521555555	9.26276009121509	2.8960834376455318	7.812888290517265	7.740985518228395	-0.9261771143683213
-2.274925033420246	2.1575928972025755	6.061940368826758	5.1178221843169265	2.824571803694168	8.402699051423518	10.574551135235453	1.444982545703538	2.939259168986448	7.274393054427668	4.044233331703258	2.194577046736503	-1.6678557461607553	1.8039682118129705
-20.192380067450674	-7.631611384481785	-30.723845876385923	-33.976975088870766	-19.395573019522523	-10.131260257064792	-22.858853526149915	-25.56946467415433	-27.648161077394327	-16.80544060251154	-22.316462410233544	-6.260379597872867	-13.278516291560011	-17.202141780933033
-2.4040046665318653	-3.083159319277958	-19.411633747309217	-18.62409905986639	-20.570005312567453	-9.43731952110604	-14.709269232842628	-7.162789682703742	-12.023501729075976	-3.1575645237699614	-0.457830881331879	-1.1994142182629697	-3.048763090755755	-4.79029962139601
6.794265616942519	6.715372953998574	-9.214959645397204	-7.152018955849386	-10.21118782515025	-0.2898374350585843	-10.7876803549925	3.2480023324925225	-6.0324445389357235	1.223574281843745	2.273909264140605	-4.011196750783436	-5.7844455803430606	-0.46822616036692954
14.100203142673966	21.166284600462053	2.9499637243888177	5.759190837784155	15.271379441925117	19.357847788860767	22.302901658872475	17.47945297185539	6.936227759737496	14.800120720370778	27.005797816840204	29.46154863315998	20.344452677801726	11.228649202311669
7.315228753962813	14.986940521010307	9.527085419285365	15.438997831214566	-16.414545908943662	9.649039543602225	7.384288214816202	13.540868862401922	-0.5810941173039922	8.119323302419664	7.392895725258006	7.44382846219659	9.069038276500335	5.35610901960487
2.6858434219107186	4.301113917969631	-1.6124395876940076	2.393002818841176	1.791302393855313	10.991796309976825	17.819867579296282	12.605385427385563	3.0680973533843727	1.975869447204818	9.505266485098021	5.646215380140146	6.883944919210284	0.0449443715335213
-3.9254441257749826	7.276433513445821	-12.428048620391175	-8.605779710209307	-3.9705500135432463	2.361280175546911	-2.5293061296252386	4.270472509257804	3.231456598271191	7.566456536165093	3.4067806580721296	7.7974903975618695	4.2420907038498745	-6.258854147777682
6.621269638578807	4.010352959723323	-1.054158073899613	-6.2321385384293	-3.5148745024493064	2.1850162476169808	-2.3422369426703615	2.804905873455666	1.7102702542684556	5.340152658676979	-5.255152798831734	4.287382550501854	3.440550192276228	6.399805648718772
13.271671135431491	11.919363959232957	-1.1139819742122925	1.476302681633549	-6.0650813377439095	6.457379471178928	-3.4502949048986946	7.8349717512652015	2.930536111149214	2.973757328008447	10.020437575800136	10.220298971980485	5.074698266223827	8.133069705647644
-4.195886295991692	4.897051980186309	-5.78744329523985	3.3159767294231024	-7.636638296225485	5.228240679991188	1.8712115484613598	2.8375148724579895	-1.3054209303134425	-0.03787814909186137	1.844360314476795	11.150172354997771	3.2980960015188385	-2.3693629241172687
-9.402325732568318	-9.251771546918224	-14.02287204930516	-7.970880246959055	-13.470347703064128	-6.438651051046948	-12.503221290226392	-10.541144697707994	-12.331156942531507	-11.562006360013074	-7.114473743419786	-17.40071709729427	-15.94229724180741	-11.738043885485254
-1.3803015250693689	2.934146946435029	0.13184876389496128	-5.099305271890679	-5.247581089384418	-0.03624110728092719	-5.735355270016427	-1.361848618463709	-2.8577555657697777	-4.365015022605282	1.911578759370767	5.772698321126536	-1.3977500240402372	0.9390070635899039
-8.382855271923109	3.526200372214361	-0.6551234027285036	-4.487769002133747	-11.656454221816583	-10.051854438499728	-8.369062647069601	3.4292832947085663	-2.939094712460097	-9.599977658699972	-4.869722148031411	1.4079031702142644	-5.497506570642679	0.7610438091658566
-16.498027206441446	-10.966429746635573	-14.80796564175083	-14.759133956731242	-25.226248928963575	-6.953910997650152	-12.467421728666297	-11.059284897328213	-23.095995354851347	-17.489922558989463	-24.037191196897712	-21.188751618341712	-14.782612367841773	-17.4337747194585
8.70840553966633	11.962021931992583	4.563975130771198	1.8444276675133484	3.353393217233206	9.9245538135799	10.890035199074141	6.55584876520922	8.822002004034223	-0.16080064633659388	12.443696298301527	17.50392810271838	8.087709125486194	5.380995275489557
0.7881913538727704	9.833346893754655	-2.8925240614289334	4.689058049342807	-20.80276858713717	5.058821117603396	0.6279628132445839	8.22615918050897	-5.428796064192659	-0.5025297905178656	-7.627504587420215	-15.765480725798389	-2.2262367065154276	1.8467586545615302
-5.359483695171791	4.582637293356226	-19.859315010739902	-9.058960436765334	0.2385928458342803	6.287699392098215	-7.182246560437817	-0.1042083321064849	-10.156944275423072	-10.959486540383871	3.536629788625866	-0.370993163064928	-0.7390816564634809	-1.477866284111128
-6.542888437578207	-9.869003474996438	-8.317394919786084	-8.615969848164571	-3.7054316621800134	-2.782228104691275	-9.805431965628506	-6.332699632734701	-8.844009837726698	-4.866716418814832	-0.25002876230557414	-8.203176874835997	-4.7222463074823136	-3.444457530505362
-4.780953952924425	7.347644551013331	-10.9809591874458	-12.029951996664535	-4.208285543148969	2.2561472581771636	0.4812365661234824	1.6254015499359342	-8.891969363812844	-8.544264956197285	-3.7990113857104695	-1.4220216436546194	3.59356063330102	-0.9823887378418769
-3.7963751665226826	1.6813610684268803	-2.6861006725059644	-0.2729034736748556	-7.428806761696603	-3.154651190202844	-5.870421565648458	-0.8665464966636952	-4.063631682870839	-8.123142219119016	-5.988874830375313	-7.655397829957097	-4.518575711516227	0.18624916920351733
7.6848907760843455	11.530274363825482	0.7531748416659919	-2.66376424716378	2.0022456195390945	11.710779392632952	11.860963133911413	2.3252172206271804	1.8584836680733012	2.241592180569229	18.378138649702834	21.351946143431405	-0.6627763592987711	3.9650580558582074
8.757261245317286	3.2110394072371444	7.723982548194098	8.541711211057091	8.144785676065933	12.065623786487128	8.989364092982118	8.67405815734126	5.49293573816328	4.4500869460679295	15.006772470635909	2.159463875098125	9.389927096080598	2.3860904162899685
0.05860356146788846	-0.8078689874548278	-3.850827014186672	-1.1025734646456886	-4.293925857570085	2.715864925292014	1.094942454767088	0.42571245658497764	-3.6336026356725273	-0.36746687489179225	-2.8490793983964933	-6.48339244216538	-0.34637397049302315	-0.6584065494655899
-5.706706015408506	6.413430297481153	-12.953971467020995	-21.81142968649817	-12.59702264560747	-5.427048782837192	-14.15357804838616	-0.704931976756404	-8.327382075714219	-17.623035544864376	-6.575217271298254	-5.991856497654133	-5.050052159566379	-5.540944279735654
-9.217196920495264	-6.381430550364127	-3.664251439511847	-6.971481078354868	-2.7958113331932553	-1.3225586916419843	-4.594517762242921	-8.751211397828987	-0.2495136819111636	0.7495091626023802	-4.152801919733514	3.4307369469784357	0.12957779590313082	-7.3603333821993235
-0.8626905620589409	1.447910675666741	-3.0665611858433244	-8.47871357529115	3.2300636155207503	1.6592298966304464	-1.9677725942270834	-2.7255924081469947	-5.024115592968865	3.848169817224834	-1.36044171956508	-2.382367963553608	7.754906627545194	-2.9006015146725304
10.737684410286027	8.369445080667894	1.8541607868145829	-0.7211957766500563	-2.3253766319083895	10.65941174238812	3.9805742642591198	6.8446382111733435	5.182232814951151	4.09389801390468	-1.442624458687245	13.294604728108055	12.306757320213697	1.8712284714497907
23.355086241335393	11.91793056689988	18.478485565883936	18.727154615168114	0.9016915012831221	16.953233812900454	17.081630097266697	15.176653658801063	10.70436958181628	5.737287735667747	-4.287855575950672	7.883235430008806	5.3877530670936125	10.107703601249243
13.813783619516517	7.811049858476618	2.4235740687306153	2.209954558804978	0.3032581085934884	0.9811095388233103	5.146399014078679	9.417851589553939	4.05166343127579	6.2367850718226485	11.687594804214584	10.561955341509591	9.733914025952954	5.522866446521913
-10.83903549372407	-6.404071925734179	-16.200626794488517	-30.556304302879962	-0.9619269522545706	-23.0963731551738	-33.80620483107442	-11.360101150223544	-8.186431126584514	-20.48071119202417	-21.617958998551	-15.093125916502851	-16.883344390364993	-1.738732220876818
8.506026634952846	9.555173529294349	-10.085392883970158	2.070277923918237	-9.034024383198439	1.181139753643845	-7.633454021325392	6.0947145573083334	-1.3759764594678683	2.621493392773858	-3.5781576454909994	9.778441869584078	6.964359871307087	8.58299361010024
-0.5550774601580764	3.961253424255631	-7.050515352480003	-8.109142507383302	-10.09393690300024	-6.273562209426336	-5.827454082879839	-1.0049247515509014	-9.22009661478454	6.509780860673091	-4.282556348288114	0.5552531153258897	-1.378388582240206	-0.6187961368510229
1.1818820298701669	5.505927782063271	0.32549057429862494	-2.960233177315169	8.671081746216931	1.7590756471029785	-6.234624720195534	0.43373265510969217	3.013179418736991	3.7263660788288693	0.46195405999985023	11.765935723847871	2.652263851048634	3.2360085720992213
12.843260723143771	6.475728641298981	1.1602136758483035	-2.1822782688337155	6.119038121686876	-1.1273142039482118	-2.3150419335889056	6.936053634108013	0.6526350142951366	-3.723890175063734	-2.009025290656939	13.032891410992622	2.3656994447258666	9.46205578398578
0.4307678561862505	5.889898682009736	0.9832308754352145	-2.9975255986524862	-16.04466820962738	0.8103460470104982	-10.092066076328056	3.6354300672047692	-11.638569003964717	1.1092741353619018	-14.291690394926754	-11.761395785672152	-6.478407400823391	-7.390767570147841
20.08034913274133	11.819138732336604	-3.260838544210381	-2.570099631423068	10.6522133129859	8.77725782737734	-3.927933614538364	2.4235363805712913	-6.342366700889617	-6.240613363849961	8.793644292966574	-2.2988392331725844	13.211658010957775	3.184924453352965
0.7199776352428802	7.442510014039724	-8.80696316350622	-13.811593772846072	-4.9610779696493985	-1.871092801296926	-16.868522743599694	6.518109397467462	-8.319890133703431	-5.47529792491414	1.120143006409131	10.072262863689811	0.7023130066517059	0.98484116309813
[truncated: 2,931 more rows]
