# Supplementary material for: Nonergodicity and Simpson’s paradox in neurocognitive dynamics of cognitive control
Source: Nat Commun. 2026 Apr 27;17:3494. doi: 10.1038/s41467-026-71404-0 (PMC13121725; doi:10.1038/s41467-026-71404-0)
Supplement: Supplementary file 4 — Source Data [file 41467_2026_71404_MOESM4_ESM.zip › Source_data/SI_Fig3/between_subjects.csv]

model	contrast	cov	sl_name	rois	roi_name	r	p	n
all	correct_stop-correct_go	rg_rt	nb_4423	Yeo17	VisPeri	0.05822069666073137	0.00048566571914237145	4423
all	correct_stop-correct_go	rg_rt	nb_4423	Yeo17	VisCent	0.07900233826016201	0.00048566571914237145	4423
all	correct_stop-correct_go	rg_rt	nb_4423	Yeo17	SomMot-1	0.03541011781893208	0.02405913254828363	4423
all	correct_stop-correct_go	rg_rt	nb_4423	Yeo17	SomMot-2	0.03824569491365633	0.018358164183581643	4423
all	correct_stop-correct_go	rg_rt	nb_4423	Yeo17	DorsAttn-1	0.06899052501329093	0.00048566571914237145	4423
all	correct_stop-correct_go	rg_rt	nb_4423	Yeo17	DorsAttn-2	0.020696121047831764	0.16578342165783422	4423
all	correct_stop-correct_go	rg_rt	nb_4423	Yeo17	SalVentAttn-1	0.04761462625994449	0.0029747025297470254	4423
all	correct_stop-correct_go	rg_rt	nb_4423	Yeo17	SalVentAttn-2	0.036943573596721097	0.018698130186981302	4423
all	correct_stop-correct_go	rg_rt	nb_4423	Yeo17	Limbic-2	0.0631795845621137	0.00048566571914237145	4423
all	correct_stop-correct_go	rg_rt	nb_4423	Yeo17	Limbic-1	0.037856947629185685	0.018698130186981302	4423
all	correct_stop-correct_go	rg_rt	nb_4423	Yeo17	FPN-1	0.021361063833372367	0.16578342165783422	4423
all	correct_stop-correct_go	rg_rt	nb_4423	Yeo17	FPN-2	0.02983263205612857	0.056094390560943896	4423
all	correct_stop-correct_go	rg_rt	nb_4423	Yeo17	FPN-3	0.024407092994294655	0.11037562910375628	4423
all	correct_stop-correct_go	rg_rt	nb_4423	Yeo17	AudLang	0.0672459348520096	0.00048566571914237145	4423
all	correct_stop-correct_go	rg_rt	nb_4423	Yeo17	DMN-3	0.07194521698072513	0.00048566571914237145	4423
all	correct_stop-correct_go	rg_rt	nb_4423	Yeo17	DMN-1	0.05847223677219079	0.00048566571914237145	4423
all	correct_stop-correct_go	rg_rt	nb_4423	Yeo17	DMN-2	0.04180549360006483	0.0090657600906576	4423
all	correct_stop-correct_go	rg_rt	nb_4423	Shirer_networks	LECN	0.017172001793680138	0.255974402559744	4423
all	correct_stop-correct_go	rg_rt	nb_4423	Shirer_networks	high_Visual	0.06931772111549019	0.0013998600139986002	4423
all	correct_stop-correct_go	rg_rt	nb_4423	Shirer_networks	Basal_Ganglia	0.05269724489849918	0.003732960037329601	4423
all	correct_stop-correct_go	rg_rt	nb_4423	Shirer_networks	post_Salience	0.03392788787492701	0.027717228277172278	4423
all	correct_stop-correct_go	rg_rt	nb_4423	Shirer_networks	prim_Visual	0.072220347223357	0.0013998600139986002	4423
all	correct_stop-correct_go	rg_rt	nb_4423	Shirer_networks	Precuneus	0.023423571933838847	0.13718628137186284	4423
all	correct_stop-correct_go	rg_rt	nb_4423	Shirer_networks	dorsal_DMN	0.061209351317037954	0.0013998600139986002	4423
all	correct_stop-correct_go	rg_rt	nb_4423	Shirer_networks	Language	0.06054693215323339	0.0016798320167983201	4423
all	correct_stop-correct_go	rg_rt	nb_4423	Shirer_networks	Auditory	0.03566587410110547	0.024575320245753204	4423
all	correct_stop-correct_go	rg_rt	nb_4423	Shirer_networks	anterior_Salience	0.037683812102178	0.017848215178482153	4423
all	correct_stop-correct_go	rg_rt	nb_4423	Shirer_networks	ventral_DMN	0.054188189749730685	0.0013998600139986002	4423
all	correct_stop-correct_go	rg_rt	nb_4423	Shirer_networks	Visuospatial	0.017079221099272384	0.255974402559744	4423
all	correct_stop-correct_go	rg_rt	nb_4423	Shirer_networks	Sensorimotor	0.041351226400256486	0.0103989601039896	4423
all	correct_stop-correct_go	rg_rt	nb_4423	Shirer_networks	RECN	0.031130800791917324	0.0414867604148676	4423
all	correct_stop-correct_go	rg_rt	nb_4423	Shirer_select	lAI	0.026259858251805056	0.16198380161983802	4423
all	correct_stop-correct_go	rg_rt	nb_4423	Shirer_select	rAI	0.024022120713485876	0.168008199180082	4423
all	correct_stop-correct_go	rg_rt	nb_4423	Shirer_select	dACC	0.04965103303534979	0.0019498050194980503	4423
all	correct_stop-correct_go	rg_rt	nb_4423	Shirer_select	lFEF	0.002824138830623516	0.8826637336266373	4423
all	correct_stop-correct_go	rg_rt	nb_4423	Shirer_select	rFEF	0.015554844522992209	0.3821617838216178	4423
all	correct_stop-correct_go	rg_rt	nb_4423	Shirer_select	lSPL	-0.008045417321730235	0.6770627285097577	4423
all	correct_stop-correct_go	rg_rt	nb_4423	Shirer_select	rSPL	0.01802532631240256	0.320178508464943	4423
all	correct_stop-correct_go	rg_rt	nb_4423	Shirer_select	lIFJ	0.019523369605431315	0.28683798286837986	4423
all	correct_stop-correct_go	rg_rt	nb_4423	Shirer_select	rIFJ	0.05306023860866762	0.0017331600173316002	4423
all	correct_stop-correct_go	rg_rt	nb_4423	Shirer_select	lMFG	0.025058211873365162	0.16707662567076625	4423
all	correct_stop-correct_go	rg_rt	nb_4423	Shirer_select	rMFG	0.031168086093986424	0.08839116088391162	4423
all	correct_stop-correct_go	rg_rt	nb_4423	Shirer_select	lIPL	0.008598085888239775	0.6719146267191463	4423
all	correct_stop-correct_go	rg_rt	nb_4423	Shirer_select	rIPL	-0.009642736845613332	0.6491922236347795	4423
all	correct_stop-correct_go	rg_rt	nb_4423	Shirer_select	rPreSMA	0.04109347855712803	0.017331600173316	4423
all	correct_stop-correct_go	rg_rt	nb_4423	Shirer_select	mPFC	0.057475151334964156	0.0010398960103989601	4423
all	correct_stop-correct_go	rg_rt	nb_4423	Shirer_select	PCC	0.05114930298172769	0.0019498050194980503	4423
all	correct_stop-correct_go	rg_rt	nb_4423	Shirer_select	lAG	0.003842579952253171	0.8763290337632903	4423
all	correct_stop-correct_go	rg_rt	nb_4423	Shirer_select	rAG	0.02600130227361674	0.16415501307012156	4423
all	correct_stop-correct_go	rg_rt	nb_4423	Shirer_select	lRSC	0.06278533091018125	0.0010398960103989601	4423
all	correct_stop-correct_go	rg_rt	nb_4423	Shirer_select	rRSC	0.07746773068262787	0.0010398960103989601	4423
all	correct_stop-correct_go	rg_rt	nb_4423	Shirer_select	Precuneus	0.028955478389837017	0.10875579108755791	4423
all	correct_stop-correct_go	rg_rt	nb_4423	Shirer_select	lPI	0.06172866490493077	0.0010398960103989601	4423
all	correct_stop-correct_go	rg_rt	nb_4423	Shirer_select	rPI	0.06774794601569537	0.0010398960103989601	4423
all	correct_stop-correct_go	rg_rt	nb_4423	Shirer_select	lM1	-0.0008364606368424356	0.9571042895710429	4423
all	correct_stop-correct_go	rg_rt	nb_4423	Shirer_select	rM1	0.035841607541247794	0.03899610038996101	4423
all	correct_stop-correct_go	rg_rt	nb_4423	Shirer_select	SMA	0.02042968782731551	0.26762029679385	4423
all	correct_stop-correct_go	rg_rt	nb_4423	S_DMN_SN	lSTN	0.03055274198340658	0.048884000488840014	4423
all	correct_stop-correct_go	rg_rt	nb_4423	S_DMN_SN	rAI	0.03119427199468276	0.048884000488840014	4423
all	correct_stop-correct_go	rg_rt	nb_4423	S_DMN_SN	rCau	0.027706421917076365	0.07523247675232476	4423
all	correct_stop-correct_go	rg_rt	nb_4423	S_DMN_SN	rIFG	0.06204610462055423	0.0010998900109989002	4423
all	correct_stop-correct_go	rg_rt	nb_4423	S_DMN_SN	rMFG	0.054755736935137994	0.0021997800219978	4423
all	correct_stop-correct_go	rg_rt	nb_4423	S_DMN_SN	rPreSMA	0.031129647907033056	0.048884000488840014	4423
all	correct_stop-correct_go	rg_rt	nb_4423	S_DMN_SN	rSMG	-0.005165223129879447	0.7113288671132887	4423
all	correct_stop-correct_go	rg_rt	nb_4423	S_DMN_SN	rSTN	0.04628676100940661	0.0054994500549945	4423
all	correct_stop-correct_go	rg_rt	nb_4423	S_DMN_SN	PCC	0.04931951399724769	0.005279472052794721	4423
all	correct_stop-correct_go	rg_rt	nb_4423	S_DMN_SN	vmPFC	0.056765612231285095	0.0010998900109989002	4423
all	correct_stop-correct_go	rg_rt	nb_4423	S_DMN_SN	dACC	0.046016200346979334	0.005279472052794721	4423
all	correct_stop-correct_go	rg_rt	nb_4423	subcortical	Pu	0.04009247009172757	0.015998400159984	4423
all	correct_stop-correct_go	rg_rt	nb_4423	subcortical	Ca	0.04824082008922679	0.006856457211421714	4423
all	correct_stop-correct_go	rg_rt	nb_4423	subcortical	NAC	0.05232168178066228	0.0038396160383961605	4423
all	correct_stop-correct_go	rg_rt	nb_4423	subcortical	EXA	0.057305714094197956	0.0023997600239976003	4423
all	correct_stop-correct_go	rg_rt	nb_4423	subcortical	GPe	0.018748550168031928	0.2484322996271801	4423
all	correct_stop-correct_go	rg_rt	nb_4423	subcortical	GPi	0.024329406895998693	0.1338943028774046	4423
all	correct_stop-correct_go	rg_rt	nb_4423	subcortical	SNc	0.056223723071818124	0.0023997600239976003	4423
all	correct_stop-correct_go	rg_rt	nb_4423	subcortical	RN	0.0390782362965744	0.0206201602062016	4423
all	correct_stop-correct_go	rg_rt	nb_4423	subcortical	SNr	0.0553722544937778	0.0023997600239976003	4423
all	correct_stop-correct_go	rg_rt	nb_4423	subcortical	PBP	0.046000655444664265	0.006856457211421714	4423
all	correct_stop-correct_go	rg_rt	nb_4423	subcortical	VTA	0.03752828242535771	0.022979520229795204	4423
all	correct_stop-correct_go	rg_rt	nb_4423	subcortical	VeP	0.01522796800146204	0.3312735393127354	4423
all	correct_stop-correct_go	rg_rt	nb_4423	subcortical	HN	0.07873791796345947	0.0023997600239976003	4423
all	correct_stop-correct_go	rg_rt	nb_4423	subcortical	HTH	0.03691218455824365	0.022979520229795204	4423
all	correct_stop-correct_go	rg_rt	nb_4423	subcortical	MN	0.005048278962638632	0.7273272672732727	4423
all	correct_stop-correct_go	rg_rt	nb_4423	subcortical	STH	0.0368813098389442	0.024264240242642402	4423
all	correct_stop-correct_go	SSRT	nb_4423	Yeo17	VisPeri	-0.082419679330528	0.00028330500283305006	4423
all	correct_stop-correct_go	SSRT	nb_4423	Yeo17	VisCent	-0.04447211365449988	0.004674532546745326	4423
all	correct_stop-correct_go	SSRT	nb_4423	Yeo17	SomMot-1	-0.0396083741488172	0.009599040095990401	4423
all	correct_stop-correct_go	SSRT	nb_4423	Yeo17	SomMot-2	-0.06573221810561758	0.00028330500283305006	4423
all	correct_stop-correct_go	SSRT	nb_4423	Yeo17	DorsAttn-1	-0.09432441159158556	0.00028330500283305006	4423
all	correct_stop-correct_go	SSRT	nb_4423	Yeo17	DorsAttn-2	-0.06789282565265908	0.00028330500283305006	4423
all	correct_stop-correct_go	SSRT	nb_4423	Yeo17	SalVentAttn-1	-0.049101119568122444	0.0018131520181315203	4423
all	correct_stop-correct_go	SSRT	nb_4423	Yeo17	SalVentAttn-2	-0.05808063136193046	0.00048566571914237145	4423
all	correct_stop-correct_go	SSRT	nb_4423	Yeo17	Limbic-2	-0.08274189832379168	0.00028330500283305006	4423
all	correct_stop-correct_go	SSRT	nb_4423	Yeo17	Limbic-1	-0.06372849451115853	0.00048566571914237145	4423
all	correct_stop-correct_go	SSRT	nb_4423	Yeo17	FPN-1	-0.05737408040425008	0.00028330500283305006	4423
all	correct_stop-correct_go	SSRT	nb_4423	Yeo17	FPN-2	-0.0684649116738321	0.00028330500283305006	4423
all	correct_stop-correct_go	SSRT	nb_4423	Yeo17	FPN-3	-0.09164310767683147	0.00028330500283305006	4423
all	correct_stop-correct_go	SSRT	nb_4423	Yeo17	AudLang	-0.11226054968308262	0.00028330500283305006	4423
all	correct_stop-correct_go	SSRT	nb_4423	Yeo17	DMN-3	-0.06248927925499953	0.00028330500283305006	4423
all	correct_stop-correct_go	SSRT	nb_4423	Yeo17	DMN-1	-0.09273131599452393	0.00028330500283305006	4423
all	correct_stop-correct_go	SSRT	nb_4423	Yeo17	DMN-2	-0.09560610892608874	0.00028330500283305006	4423
all	correct_stop-correct_go	SSRT	nb_4423	Shirer_networks	LECN	-0.08511980323590881	0.00039996000399960006	4423
all	correct_stop-correct_go	SSRT	nb_4423	Shirer_networks	high_Visual	-0.12836338777944062	0.00039996000399960006	4423
all	correct_stop-correct_go	SSRT	nb_4423	Shirer_networks	Basal_Ganglia	-0.056402651567019464	0.0006999300069993001	4423
all	correct_stop-correct_go	SSRT	nb_4423	Shirer_networks	post_Salience	-0.08674599299459958	0.00039996000399960006	4423
all	correct_stop-correct_go	SSRT	nb_4423	Shirer_networks	prim_Visual	-0.027104370609540258	0.071992800719928	4423
all	correct_stop-correct_go	SSRT	nb_4423	Shirer_networks	Precuneus	-0.04206024507556741	0.0079325400793254	4423
all	correct_stop-correct_go	SSRT	nb_4423	Shirer_networks	dorsal_DMN	-0.08474412559392482	0.00039996000399960006	4423
all	correct_stop-correct_go	SSRT	nb_4423	Shirer_networks	Language	-0.12896898237690552	0.00039996000399960006	4423
all	correct_stop-correct_go	SSRT	nb_4423	Shirer_networks	Auditory	-0.052947396738904286	0.0009332400093324001	4423
all	correct_stop-correct_go	SSRT	nb_4423	Shirer_networks	anterior_Salience	-0.034529475569431124	0.021536307907670773	4423
all	correct_stop-correct_go	SSRT	nb_4423	Shirer_networks	ventral_DMN	-0.07041352252808425	0.00039996000399960006	4423
all	correct_stop-correct_go	SSRT	nb_4423	Shirer_networks	Visuospatial	-0.045001571535317204	0.0038178000381780004	4423
all	correct_stop-correct_go	SSRT	nb_4423	Shirer_networks	Sensorimotor	-0.055521692471368456	0.0013998600139986	4423
all	correct_stop-correct_go	SSRT	nb_4423	Shirer_networks	RECN	-0.10827193347329753	0.00039996000399960006	4423
all	correct_stop-correct_go	SSRT	nb_4423	Shirer_select	lAI	-0.05886666945502577	0.0011998800119988001	4423
all	correct_stop-correct_go	SSRT	nb_4423	Shirer_select	rAI	-0.02719600478269578	0.077992200779922	4423
all	correct_stop-correct_go	SSRT	nb_4423	Shirer_select	dACC	-0.022795666143366856	0.1408192514081925	4423
all	correct_stop-correct_go	SSRT	nb_4423	Shirer_select	lFEF	-0.029397975815760428	0.05766696057666961	4423
all	correct_stop-correct_go	SSRT	nb_4423	Shirer_select	rFEF	-0.030969167502391547	0.05100442336718709	4423
all	correct_stop-correct_go	SSRT	nb_4423	Shirer_select	lSPL	-0.03573380338875563	0.022877712228777124	4423
all	correct_stop-correct_go	SSRT	nb_4423	Shirer_select	rSPL	-0.050502671343982355	0.0011998800119988001	4423
all	correct_stop-correct_go	SSRT	nb_4423	Shirer_select	lIFJ	-0.01617490903864844	0.28157184281571845	4423
all	correct_stop-correct_go	SSRT	nb_4423	Shirer_select	rIFJ	-0.0413125680556738	0.0079521459618744	4423
all	correct_stop-correct_go	SSRT	nb_4423	Shirer_select	lMFG	-0.07195187579764027	0.0005199480051994801	4423
all	correct_stop-correct_go	SSRT	nb_4423	Shirer_select	rMFG	-0.09229934071110232	0.0005199480051994801	4423
all	correct_stop-correct_go	SSRT	nb_4423	Shirer_select	lIPL	-0.08486504722114585	0.0005199480051994801	4423
all	correct_stop-correct_go	SSRT	nb_4423	Shirer_select	rIPL	-0.09615661273510229	0.0005199480051994801	4423
all	correct_stop-correct_go	SSRT	nb_4423	Shirer_select	rPreSMA	-0.06874897112725954	0.0005199480051994801	4423
all	correct_stop-correct_go	SSRT	nb_4423	Shirer_select	mPFC	-0.07891559707424821	0.0005199480051994801	4423
all	correct_stop-correct_go	SSRT	nb_4423	Shirer_select	PCC	-0.07084141592600543	0.0005199480051994801	4423
all	correct_stop-correct_go	SSRT	nb_4423	Shirer_select	lAG	-0.08976815731267847	0.0005199480051994801	4423
all	correct_stop-correct_go	SSRT	nb_4423	Shirer_select	rAG	-0.09924205806188997	0.0005199480051994801	4423
all	correct_stop-correct_go	SSRT	nb_4423	Shirer_select	lRSC	-0.04113316221393244	0.0083769400837694	4423
all	correct_stop-correct_go	SSRT	nb_4423	Shirer_select	rRSC	-0.04837312603746265	0.0017331600173316002	4423
all	correct_stop-correct_go	SSRT	nb_4423	Shirer_select	Precuneus	-0.05276143427557823	0.0014855657291413717	4423
all	correct_stop-correct_go	SSRT	nb_4423	Shirer_select	lPI	-0.05557076291429778	0.0005199480051994801	4423
all	correct_stop-correct_go	SSRT	nb_4423	Shirer_select	rPI	-0.06032478623708277	0.0009453600094536002	4423
all	correct_stop-correct_go	SSRT	nb_4423	Shirer_select	lM1	-0.04800108848753527	0.0022747725227477253	4423
all	correct_stop-correct_go	SSRT	nb_4423	Shirer_select	rM1	-0.04040123315326417	0.009577989569464106	4423
all	correct_stop-correct_go	SSRT	nb_4423	Shirer_select	SMA	-0.01832948701667521	0.2352244775522448	4423
all	correct_stop-correct_go	SSRT	nb_4423	S_DMN_SN	lSTN	0.0018781235736571363	0.9337066293370663	4423
all	correct_stop-correct_go	SSRT	nb_4423	S_DMN_SN	rAI	-0.02113484152194884	0.2532889568186038	4423
all	correct_stop-correct_go	SSRT	nb_4423	S_DMN_SN	rCau	-0.059609565030523094	0.0010998900109989002	4423
all	correct_stop-correct_go	SSRT	nb_4423	S_DMN_SN	rIFG	-0.039546717978079744	0.020897910208979104	4423
all	correct_stop-correct_go	SSRT	nb_4423	S_DMN_SN	rMFG	-0.05792975606040463	0.0010998900109989002	4423
all	correct_stop-correct_go	SSRT	nb_4423	S_DMN_SN	rPreSMA	0.005670991677843489	0.8750236087502362	4423
all	correct_stop-correct_go	SSRT	nb_4423	S_DMN_SN	rSMG	-0.08015246154966917	0.0010998900109989002	4423
all	correct_stop-correct_go	SSRT	nb_4423	S_DMN_SN	rSTN	-0.008089358966426888	0.8276672332766722	4423
all	correct_stop-correct_go	SSRT	nb_4423	S_DMN_SN	PCC	-0.06437926037952504	0.0010998900109989002	4423
all	correct_stop-correct_go	SSRT	nb_4423	S_DMN_SN	vmPFC	-0.04906148819308433	0.0030796920307969208	4423
all	correct_stop-correct_go	SSRT	nb_4423	S_DMN_SN	dACC	0.0012122924011384896	0.9337066293370663	4423
all	correct_stop-correct_go	SSRT	nb_4423	subcortical	Pu	-0.06638156419631357	0.0015998400159984002	4423
all	correct_stop-correct_go	SSRT	nb_4423	subcortical	Ca	-0.06055518513622792	0.0015998400159984002	4423
all	correct_stop-correct_go	SSRT	nb_4423	subcortical	NAC	-0.031213009402663708	0.09919008099190081	4423
all	correct_stop-correct_go	SSRT	nb_4423	subcortical	EXA	-0.04757625717723803	0.005759424057594241	4423
all	correct_stop-correct_go	SSRT	nb_4423	subcortical	GPe	-0.052759801302973704	0.0021331200213312003	4423
all	correct_stop-correct_go	SSRT	nb_4423	subcortical	GPi	-0.02302310587752704	0.30716928307169283	4423
all	correct_stop-correct_go	SSRT	nb_4423	subcortical	SNc	0.00568388297500027	0.8433442370048709	4423
all	correct_stop-correct_go	SSRT	nb_4423	subcortical	RN	0.019268886946352586	0.40715928407159285	4423
all	correct_stop-correct_go	SSRT	nb_4423	subcortical	SNr	-0.010099104678504086	0.7269091272690913	4423
all	correct_stop-correct_go	SSRT	nb_4423	subcortical	PBP	0.005274563019921683	0.8433442370048709	4423
all	correct_stop-correct_go	SSRT	nb_4423	subcortical	VTA	0.00500391846616794	0.8433442370048709	4423
all	correct_stop-correct_go	SSRT	nb_4423	subcortical	VeP	0.013650170869794163	0.6367363263673633	4423
all	correct_stop-correct_go	SSRT	nb_4423	subcortical	HN	-0.05123091943098174	0.0023997600239976003	4423
all	correct_stop-correct_go	SSRT	nb_4423	subcortical	HTH	-0.003705890658729886	0.8654067926540678	4423
all	correct_stop-correct_go	SSRT	nb_4423	subcortical	MN	0.00018487443018607995	0.9963003699630038	4423
all	correct_stop-correct_go	SSRT	nb_4423	subcortical	STH	-0.01297101173783561	0.6367363263673633	4423
all	correct_stop-correct_go	tauG	nb_4423-proactive_4137	Yeo17	VisPeri	0.0900514481767247	0.00024283285957118572	4137
all	correct_stop-correct_go	tauG	nb_4423-proactive_4137	Yeo17	VisCent	0.08097656879553349	0.00024283285957118572	4137
all	correct_stop-correct_go	tauG	nb_4423-proactive_4137	Yeo17	SomMot-1	0.03932348240848218	0.010798920107989201	4137
all	correct_stop-correct_go	tauG	nb_4423-proactive_4137	Yeo17	SomMot-2	0.0603118512163145	0.00024283285957118572	4137
all	correct_stop-correct_go	tauG	nb_4423-proactive_4137	Yeo17	DorsAttn-1	0.10260386076265857	0.00024283285957118572	4137
all	correct_stop-correct_go	tauG	nb_4423-proactive_4137	Yeo17	DorsAttn-2	0.057433562209690814	0.0004532880045328801	4137
all	correct_stop-correct_go	tauG	nb_4423-proactive_4137	Yeo17	SalVentAttn-1	0.07929827300611389	0.00024283285957118572	4137
all	correct_stop-correct_go	tauG	nb_4423-proactive_4137	Yeo17	SalVentAttn-2	0.09063160622958932	0.00024283285957118572	4137
all	correct_stop-correct_go	tauG	nb_4423-proactive_4137	Yeo17	Limbic-2	0.10084938946301443	0.00024283285957118572	4137
all	correct_stop-correct_go	tauG	nb_4423-proactive_4137	Yeo17	Limbic-1	0.06076586820585773	0.00024283285957118572	4137
all	correct_stop-correct_go	tauG	nb_4423-proactive_4137	Yeo17	FPN-1	0.052463745497044884	0.0008499150084991501	4137
all	correct_stop-correct_go	tauG	nb_4423-proactive_4137	Yeo17	FPN-2	0.07358596083737662	0.00024283285957118572	4137
all	correct_stop-correct_go	tauG	nb_4423-proactive_4137	Yeo17	FPN-3	0.08145541544923102	0.00024283285957118572	4137
all	correct_stop-correct_go	tauG	nb_4423-proactive_4137	Yeo17	AudLang	0.11659550972172719	0.00024283285957118572	4137
all	correct_stop-correct_go	tauG	nb_4423-proactive_4137	Yeo17	DMN-3	0.08310768115678357	0.00024283285957118572	4137
all	correct_stop-correct_go	tauG	nb_4423-proactive_4137	Yeo17	DMN-1	0.09764910366278375	0.00024283285957118572	4137
all	correct_stop-correct_go	tauG	nb_4423-proactive_4137	Yeo17	DMN-2	0.09411392314183109	0.00024283285957118572	4137
all	correct_stop-correct_go	tauG	nb_4423-proactive_4137	Shirer_networks	LECN	0.06258824892098337	0.00027997200279972	4137
all	correct_stop-correct_go	tauG	nb_4423-proactive_4137	Shirer_networks	high_Visual	0.12671217742675506	0.00027997200279972	4137
all	correct_stop-correct_go	tauG	nb_4423-proactive_4137	Shirer_networks	Basal_Ganglia	0.08469035973412559	0.00027997200279972	4137
all	correct_stop-correct_go	tauG	nb_4423-proactive_4137	Shirer_networks	post_Salience	0.08219218720534066	0.00027997200279972	4137
all	correct_stop-correct_go	tauG	nb_4423-proactive_4137	Shirer_networks	prim_Visual	0.066973659072531	0.00027997200279972	4137
all	correct_stop-correct_go	tauG	nb_4423-proactive_4137	Shirer_networks	Precuneus	0.04330583763552482	0.0047995200479952005	4137
all	correct_stop-correct_go	tauG	nb_4423-proactive_4137	Shirer_networks	dorsal_DMN	0.09681502213716905	0.00027997200279972	4137
all	correct_stop-correct_go	tauG	nb_4423-proactive_4137	Shirer_networks	Language	0.12489724441364004	0.00027997200279972	4137
all	correct_stop-correct_go	tauG	nb_4423-proactive_4137	Shirer_networks	Auditory	0.051525933337722665	0.0010180800101808002	4137
all	correct_stop-correct_go	tauG	nb_4423-proactive_4137	Shirer_networks	anterior_Salience	0.08301997785513293	0.00027997200279972	4137
all	correct_stop-correct_go	tauG	nb_4423-proactive_4137	Shirer_networks	ventral_DMN	0.07318939836774296	0.00027997200279972	4137
all	correct_stop-correct_go	tauG	nb_4423-proactive_4137	Shirer_networks	Visuospatial	0.049940644361913866	0.0012921784744602462	4137
all	correct_stop-correct_go	tauG	nb_4423-proactive_4137	Shirer_networks	Sensorimotor	0.052522059781673305	0.0012921784744602462	4137
all	correct_stop-correct_go	tauG	nb_4423-proactive_4137	Shirer_networks	RECN	0.08962253328947081	0.00027997200279972	4137
all	correct_stop-correct_go	tauG	nb_4423-proactive_4137	Shirer_select	lAI	0.08683024491750259	0.00037139143228534293	4137
all	correct_stop-correct_go	tauG	nb_4423-proactive_4137	Shirer_select	rAI	0.07320037387733294	0.00037139143228534293	4137
all	correct_stop-correct_go	tauG	nb_4423-proactive_4137	Shirer_select	dACC	0.08185978120094094	0.00037139143228534293	4137
all	correct_stop-correct_go	tauG	nb_4423-proactive_4137	Shirer_select	lFEF	0.032277384462789646	0.04634319176777974	4137
all	correct_stop-correct_go	tauG	nb_4423-proactive_4137	Shirer_select	rFEF	0.04033392915234549	0.012478752124787522	4137
all	correct_stop-correct_go	tauG	nb_4423-proactive_4137	Shirer_select	lSPL	0.022126366620733546	0.17116688331166882	4137
all	correct_stop-correct_go	tauG	nb_4423-proactive_4137	Shirer_select	rSPL	0.04892120468313503	0.0021409623743508	4137
all	correct_stop-correct_go	tauG	nb_4423-proactive_4137	Shirer_select	lIFJ	0.03908150984725644	0.013122497274082115	4137
all	correct_stop-correct_go	tauG	nb_4423-proactive_4137	Shirer_select	rIFJ	0.08480064244297576	0.00037139143228534293	4137
all	correct_stop-correct_go	tauG	nb_4423-proactive_4137	Shirer_select	lMFG	0.06319199340467253	0.00037139143228534293	4137
all	correct_stop-correct_go	tauG	nb_4423-proactive_4137	Shirer_select	rMFG	0.08015343726020227	0.00037139143228534293	4137
all	correct_stop-correct_go	tauG	nb_4423-proactive_4137	Shirer_select	lIPL	0.050589641271947774	0.0019498050194980503	4137
all	correct_stop-correct_go	tauG	nb_4423-proactive_4137	Shirer_select	rIPL	0.05663583162575899	0.0013865280138652802	4137
all	correct_stop-correct_go	tauG	nb_4423-proactive_4137	Shirer_select	rPreSMA	0.08900080697628715	0.00037139143228534293	4137
all	correct_stop-correct_go	tauG	nb_4423-proactive_4137	Shirer_select	mPFC	0.09295592994958417	0.00037139143228534293	4137
all	correct_stop-correct_go	tauG	nb_4423-proactive_4137	Shirer_select	PCC	0.07375890687675499	0.00037139143228534293	4137
all	correct_stop-correct_go	tauG	nb_4423-proactive_4137	Shirer_select	lAG	0.04401091425041273	0.006841421121045791	4137
all	correct_stop-correct_go	tauG	nb_4423-proactive_4137	Shirer_select	rAG	0.0738891817967464	0.00037139143228534293	4137
all	correct_stop-correct_go	tauG	nb_4423-proactive_4137	Shirer_select	lRSC	0.06428029830010262	0.00037139143228534293	4137
all	correct_stop-correct_go	tauG	nb_4423-proactive_4137	Shirer_select	rRSC	0.0749079474448426	0.00037139143228534293	4137
all	correct_stop-correct_go	tauG	nb_4423-proactive_4137	Shirer_select	Precuneus	0.04502701721284428	0.004044040040440401	4137
all	correct_stop-correct_go	tauG	nb_4423-proactive_4137	Shirer_select	lPI	0.07415908479884535	0.00037139143228534293	4137
all	correct_stop-correct_go	tauG	nb_4423-proactive_4137	Shirer_select	rPI	0.08696508354828061	0.00037139143228534293	4137
all	correct_stop-correct_go	tauG	nb_4423-proactive_4137	Shirer_select	lM1	0.017344578080660304	0.2575742425757424	4137
all	correct_stop-correct_go	tauG	nb_4423-proactive_4137	Shirer_select	rM1	0.0278921134093173	0.07560910575609106	4137
all	correct_stop-correct_go	tauG	nb_4423-proactive_4137	Shirer_select	SMA	0.034719571195679304	0.030015180300151805	4137
all	correct_stop-correct_go	tauG	nb_4423-proactive_4137	S_DMN_SN	lSTN	0.02424422357368442	0.1151884811518848	4137
all	correct_stop-correct_go	tauG	nb_4423-proactive_4137	S_DMN_SN	rAI	0.07523042671576494	0.00027497250274972505	4137
all	correct_stop-correct_go	tauG	nb_4423-proactive_4137	S_DMN_SN	rCau	0.06741717439037494	0.00027497250274972505	4137
all	correct_stop-correct_go	tauG	nb_4423-proactive_4137	S_DMN_SN	rIFG	0.0884737353065932	0.00027497250274972505	4137
all	correct_stop-correct_go	tauG	nb_4423-proactive_4137	S_DMN_SN	rMFG	0.08011260011486154	0.00027497250274972505	4137
all	correct_stop-correct_go	tauG	nb_4423-proactive_4137	S_DMN_SN	rPreSMA	0.05916330852019233	0.0004888400048884002	4137
all	correct_stop-correct_go	tauG	nb_4423-proactive_4137	S_DMN_SN	rSMG	0.062471453474836854	0.00027497250274972505	4137
all	correct_stop-correct_go	tauG	nb_4423-proactive_4137	S_DMN_SN	rSTN	0.037948192831544436	0.016058394160583942	4137
all	correct_stop-correct_go	tauG	nb_4423-proactive_4137	S_DMN_SN	PCC	0.06734230803158274	0.00027497250274972505	4137
all	correct_stop-correct_go	tauG	nb_4423-proactive_4137	S_DMN_SN	vmPFC	0.06860905600990821	0.00027497250274972505	4137
all	correct_stop-correct_go	tauG	nb_4423-proactive_4137	S_DMN_SN	dACC	0.06805088072984608	0.00027497250274972505	4137
all	correct_stop-correct_go	tauG	nb_4423-proactive_4137	subcortical	Pu	0.07328849792562799	0.0006399360063993601	4137
all	correct_stop-correct_go	tauG	nb_4423-proactive_4137	subcortical	Ca	0.08259408027412161	0.0006399360063993601	4137
all	correct_stop-correct_go	tauG	nb_4423-proactive_4137	subcortical	NAC	0.068584524340805	0.0006399360063993601	4137
all	correct_stop-correct_go	tauG	nb_4423-proactive_4137	subcortical	EXA	0.08161157842449614	0.0006399360063993601	4137
all	correct_stop-correct_go	tauG	nb_4423-proactive_4137	subcortical	GPe	0.04469770144713413	0.010970331538274744	4137
all	correct_stop-correct_go	tauG	nb_4423-proactive_4137	subcortical	GPi	0.03226976769461984	0.046764554313799396	4137
all	correct_stop-correct_go	tauG	nb_4423-proactive_4137	subcortical	SNc	0.04190973889150771	0.013598640135986401	4137
all	correct_stop-correct_go	tauG	nb_4423-proactive_4137	subcortical	RN	0.025311903659795264	0.13095833273815474	4137
all	correct_stop-correct_go	tauG	nb_4423-proactive_4137	subcortical	SNr	0.0462163644993531	0.007999200079992	4137
all	correct_stop-correct_go	tauG	nb_4423-proactive_4137	subcortical	PBP	0.036030631653910704	0.034236576342365765	4137
all	correct_stop-correct_go	tauG	nb_4423-proactive_4137	subcortical	VTA	0.0376599987385268	0.028797120287971205	4137
all	correct_stop-correct_go	tauG	nb_4423-proactive_4137	subcortical	VeP	0.021126251878199994	0.18472819384728195	4137
all	correct_stop-correct_go	tauG	nb_4423-proactive_4137	subcortical	HN	0.09059659994659022	0.0006399360063993601	4137
all	correct_stop-correct_go	tauG	nb_4423-proactive_4137	subcortical	HTH	0.032347283455825146	0.046764554313799396	4137
all	correct_stop-correct_go	tauG	nb_4423-proactive_4137	subcortical	MN	0.006528434931064479	0.6721327867213278	4137
all	correct_stop-correct_go	tauG	nb_4423-proactive_4137	subcortical	STH	0.033702007234193	0.046764554313799396	4137
all	correct_stop-correct_go	sd	nb_4423	Yeo17	VisPeri	-0.02612551377376604	0.1277705562777056	4423
all	correct_stop-correct_go	sd	nb_4423	Yeo17	VisCent	-0.022761142983674248	0.17233661249259688	4423
all	correct_stop-correct_go	sd	nb_4423	Yeo17	SomMot-1	-0.02586150661287099	0.1277705562777056	4423
all	correct_stop-correct_go	sd	nb_4423	Yeo17	SomMot-2	-0.027479252587781996	0.12612738726127387	4423
all	correct_stop-correct_go	sd	nb_4423	Yeo17	DorsAttn-1	-0.037400339019017376	0.06374362563743625	4423
all	correct_stop-correct_go	sd	nb_4423	Yeo17	DorsAttn-2	-0.012422852644290635	0.4585008165850082	4423
all	correct_stop-correct_go	sd	nb_4423	Yeo17	SalVentAttn-1	-0.016043913950647085	0.35575013927178706	4423
all	correct_stop-correct_go	sd	nb_4423	Yeo17	SalVentAttn-2	0.0025155837598444916	0.8673132686731326	4423
all	correct_stop-correct_go	sd	nb_4423	Yeo17	Limbic-2	-0.030845912658724443	0.10150413530075564	4423
all	correct_stop-correct_go	sd	nb_4423	Yeo17	Limbic-1	-0.03656295883839572	0.06374362563743625	4423
all	correct_stop-correct_go	sd	nb_4423	Yeo17	FPN-1	-0.005694595028715388	0.7634361563843616	4423
all	correct_stop-correct_go	sd	nb_4423	Yeo17	FPN-2	-0.028472937760277737	0.12612738726127387	4423
all	correct_stop-correct_go	sd	nb_4423	Yeo17	FPN-3	-0.031242176338262904	0.10150413530075564	4423
all	correct_stop-correct_go	sd	nb_4423	Yeo17	AudLang	-0.04460949408695147	0.061193880611938804	4423
all	correct_stop-correct_go	sd	nb_4423	Yeo17	DMN-3	-0.026756201541279816	0.12612738726127387	4423
all	correct_stop-correct_go	sd	nb_4423	Yeo17	DMN-1	-0.039835347397766445	0.06374362563743625	4423
all	correct_stop-correct_go	sd	nb_4423	Yeo17	DMN-2	-0.03453711617235213	0.07683231676832317	4423
all	correct_stop-correct_go	sd	nb_4423	Shirer_networks	LECN	-0.03348873556004201	0.05959404059594041	4423
all	correct_stop-correct_go	sd	nb_4423	Shirer_networks	high_Visual	-0.03222951857732219	0.05959404059594041	4423
all	correct_stop-correct_go	sd	nb_4423	Shirer_networks	Basal_Ganglia	-0.033320781279598914	0.05959404059594041	4423
all	correct_stop-correct_go	sd	nb_4423	Shirer_networks	post_Salience	-0.02790616730174234	0.1098890110988901	4423
all	correct_stop-correct_go	sd	nb_4423	Shirer_networks	prim_Visual	-0.01631845175073951	0.371599203715992	4423
all	correct_stop-correct_go	sd	nb_4423	Shirer_networks	Precuneus	-0.007487474549746256	0.6311368863113689	4423
all	correct_stop-correct_go	sd	nb_4423	Shirer_networks	dorsal_DMN	-0.03702759065874107	0.04969503049695031	4423
all	correct_stop-correct_go	sd	nb_4423	Shirer_networks	Language	-0.05469470456355445	0.0027997200279972004	4423
all	correct_stop-correct_go	sd	nb_4423	Shirer_networks	Auditory	-0.01562978640515168	0.371599203715992	4423
all	correct_stop-correct_go	sd	nb_4423	Shirer_networks	anterior_Salience	0.013022374032706324	0.4128510225900487	4423
all	correct_stop-correct_go	sd	nb_4423	Shirer_networks	ventral_DMN	-0.024728116743028473	0.15149596151495962	4423
all	correct_stop-correct_go	sd	nb_4423	Shirer_networks	Visuospatial	-0.014846312765524488	0.3786621337866214	4423
all	correct_stop-correct_go	sd	nb_4423	Shirer_networks	Sensorimotor	-0.03741395588324869	0.04969503049695031	4423
all	correct_stop-correct_go	sd	nb_4423	Shirer_networks	RECN	-0.04262145203454088	0.033596640335966405	4423
all	correct_stop-correct_go	sd	nb_4423	Shirer_select	lAI	-0.0005347737733657425	0.9791020897910209	4423
all	correct_stop-correct_go	sd	nb_4423	Shirer_select	rAI	0.01915788216044217	0.3542579075425791	4423
all	correct_stop-correct_go	sd	nb_4423	Shirer_select	dACC	0.006561650942714074	0.7367437169326545	4423
all	correct_stop-correct_go	sd	nb_4423	Shirer_select	lFEF	0.015011888992747	0.419242286297686	4423
all	correct_stop-correct_go	sd	nb_4423	Shirer_select	rFEF	0.00379076470101416	0.8711295537112955	4423
all	correct_stop-correct_go	sd	nb_4423	Shirer_select	lSPL	-0.0010852702694816702	0.9789581041895811	4423
all	correct_stop-correct_go	sd	nb_4423	Shirer_select	rSPL	-0.032128088395183614	0.10068084100680841	4423
all	correct_stop-correct_go	sd	nb_4423	Shirer_select	lIFJ	-0.017269571542440215	0.4043360369845368	4423
all	correct_stop-correct_go	sd	nb_4423	Shirer_select	rIFJ	-0.01358345696056564	0.4746382504606682	4423
all	correct_stop-correct_go	sd	nb_4423	Shirer_select	lMFG	-0.019289848522076453	0.3542579075425791	4423
all	correct_stop-correct_go	sd	nb_4423	Shirer_select	rMFG	-0.038050891102083324	0.048528480485284804	4423
all	correct_stop-correct_go	sd	nb_4423	Shirer_select	lIPL	-0.042974930663878905	0.0337966203379662	4423
all	correct_stop-correct_go	sd	nb_4423	Shirer_select	rIPL	-0.036355106501279794	0.06434356564343566	4423
all	correct_stop-correct_go	sd	nb_4423	Shirer_select	rPreSMA	-0.030976080015480852	0.1009565710095657	4423
all	correct_stop-correct_go	sd	nb_4423	Shirer_select	mPFC	-0.03125996887677665	0.10068084100680841	4423
all	correct_stop-correct_go	sd	nb_4423	Shirer_select	PCC	-0.04018465871646698	0.036396360363963605	4423
all	correct_stop-correct_go	sd	nb_4423	Shirer_select	lAG	-0.05446251839313006	0.005199480051994801	4423
all	correct_stop-correct_go	sd	nb_4423	Shirer_select	rAG	-0.05155895413597088	0.005199480051994801	4423
all	correct_stop-correct_go	sd	nb_4423	Shirer_select	lRSC	-0.01591716876543973	0.419242286297686	4423
all	correct_stop-correct_go	sd	nb_4423	Shirer_select	rRSC	-0.030752071686085295	0.10068084100680841	4423
all	correct_stop-correct_go	sd	nb_4423	Shirer_select	Precuneus	-0.01101191609551938	0.5461817454618174	4423
all	correct_stop-correct_go	sd	nb_4423	Shirer_select	lPI	-0.03465115082081919	0.06434356564343566	4423
all	correct_stop-correct_go	sd	nb_4423	Shirer_select	rPI	-0.026813724921993336	0.1531846815318468	4423
all	correct_stop-correct_go	sd	nb_4423	Shirer_select	lM1	-0.018250247889195274	0.3694880511948805	4423
all	correct_stop-correct_go	sd	nb_4423	Shirer_select	rM1	-0.04284371691369421	0.0337966203379662	4423
all	correct_stop-correct_go	sd	nb_4423	Shirer_select	SMA	-0.013000561235547756	0.4746382504606682	4423
all	correct_stop-correct_go	sd	nb_4423	S_DMN_SN	lSTN	-0.01334188140806131	0.4062993700629937	4423
all	correct_stop-correct_go	sd	nb_4423	S_DMN_SN	rAI	0.014569192422655856	0.40060438400604387	4423
all	correct_stop-correct_go	sd	nb_4423	S_DMN_SN	rCau	-0.029548868650978107	0.1601439856014399	4423
all	correct_stop-correct_go	sd	nb_4423	S_DMN_SN	rIFG	-0.01798958445661242	0.37671232876712324	4423
all	correct_stop-correct_go	sd	nb_4423	S_DMN_SN	rMFG	-0.026858783767066814	0.1601439856014399	4423
all	correct_stop-correct_go	sd	nb_4423	S_DMN_SN	rPreSMA	0.0167641654478817	0.37671232876712324	4423
all	correct_stop-correct_go	sd	nb_4423	S_DMN_SN	rSMG	-0.02533874334394311	0.1748825117488251	4423
all	correct_stop-correct_go	sd	nb_4423	S_DMN_SN	rSTN	-0.02884491920091905	0.1601439856014399	4423
all	correct_stop-correct_go	sd	nb_4423	S_DMN_SN	PCC	-0.04201665474145956	0.0791920807919208	4423
all	correct_stop-correct_go	sd	nb_4423	S_DMN_SN	vmPFC	-0.027744895472171644	0.1601439856014399	4423
all	correct_stop-correct_go	sd	nb_4423	S_DMN_SN	dACC	0.011392626628309394	0.44655534446555345	4423
all	correct_stop-correct_go	sd	nb_4423	subcortical	Pu	-0.03945419339401918	0.12318768123187682	4423
all	correct_stop-correct_go	sd	nb_4423	subcortical	Ca	-0.02318496752645771	0.28751410573228386	4423
all	correct_stop-correct_go	sd	nb_4423	subcortical	NAC	-0.016666819052613163	0.4616265646162656	4423
all	correct_stop-correct_go	sd	nb_4423	subcortical	EXA	-0.018694962365944152	0.4403559644035596	4423
all	correct_stop-correct_go	sd	nb_4423	subcortical	GPe	-0.03631279372712886	0.12318768123187682	4423
all	correct_stop-correct_go	sd	nb_4423	subcortical	GPi	-0.027697045216947026	0.2514948505149485	4423
all	correct_stop-correct_go	sd	nb_4423	subcortical	SNc	-0.015597802827657048	0.4616265646162656	4423
all	correct_stop-correct_go	sd	nb_4423	subcortical	RN	-0.006043867155585663	0.8287171282871714	4423
all	correct_stop-correct_go	sd	nb_4423	subcortical	SNr	-0.024336485236904865	0.28751410573228386	4423
all	correct_stop-correct_go	sd	nb_4423	subcortical	PBP	-0.012388499132068284	0.5303469653034696	4423
all	correct_stop-correct_go	sd	nb_4423	subcortical	VTA	0.0012632972323228665	0.9825017498250175	4423
all	correct_stop-correct_go	sd	nb_4423	subcortical	VeP	0.0010885699581541048	0.9825017498250175	4423
all	correct_stop-correct_go	sd	nb_4423	subcortical	HN	-0.02699099790643963	0.2514948505149485	4423
all	correct_stop-correct_go	sd	nb_4423	subcortical	HTH	-0.01516336058765417	0.4616265646162656	4423
all	correct_stop-correct_go	sd	nb_4423	subcortical	MN	4.399277415688703e-05	0.9825017498250175	4423
all	correct_stop-correct_go	sd	nb_4423	subcortical	STH	-0.026811865359766953	0.2514948505149485	4423
all	incorrect_stop-correct_go	rg_rt	nb_4423	Yeo17	VisPeri	-0.006396268897585904	0.7581241875812418	4423
all	incorrect_stop-correct_go	rg_rt	nb_4423	Yeo17	VisCent	0.005071231045729414	0.7963703629637037	4423
all	incorrect_stop-correct_go	rg_rt	nb_4423	Yeo17	SomMot-1	-0.03885543221995429	0.031163550311635504	4423
all	incorrect_stop-correct_go	rg_rt	nb_4423	Yeo17	SomMot-2	-0.012930226946033982	0.6473519314735193	4423
all	incorrect_stop-correct_go	rg_rt	nb_4423	Yeo17	DorsAttn-1	-0.0392713480932802	0.028557144285571445	4423
all	incorrect_stop-correct_go	rg_rt	nb_4423	Yeo17	DorsAttn-2	-0.06899883678251142	0.0016998300169983002	4423
all	incorrect_stop-correct_go	rg_rt	nb_4423	Yeo17	SalVentAttn-1	0.04307399961413013	0.018698130186981302	4423
all	incorrect_stop-correct_go	rg_rt	nb_4423	Yeo17	SalVentAttn-2	0.048114411970152995	0.005666100056661001	4423
all	incorrect_stop-correct_go	rg_rt	nb_4423	Yeo17	Limbic-2	0.011366135623353157	0.6473519314735193	4423
all	incorrect_stop-correct_go	rg_rt	nb_4423	Yeo17	Limbic-1	-0.016787256287755643	0.5452204779522047	4423
all	incorrect_stop-correct_go	rg_rt	nb_4423	Yeo17	FPN-1	-0.0722441575375203	0.0016998300169983002	4423
all	incorrect_stop-correct_go	rg_rt	nb_4423	Yeo17	FPN-2	-0.02598721216635262	0.18795263330809775	4423
all	incorrect_stop-correct_go	rg_rt	nb_4423	Yeo17	FPN-3	-0.0112431051280173	0.6473519314735193	4423
all	incorrect_stop-correct_go	rg_rt	nb_4423	Yeo17	AudLang	0.0073727334196660365	0.7581241875812418	4423
all	incorrect_stop-correct_go	rg_rt	nb_4423	Yeo17	DMN-3	0.0023751858677301817	0.8967103289671033	4423
all	incorrect_stop-correct_go	rg_rt	nb_4423	Yeo17	DMN-1	0.015010507672145615	0.6066504460665044	4423
all	incorrect_stop-correct_go	rg_rt	nb_4423	Yeo17	DMN-2	0.006539751085916937	0.7581241875812418	4423
all	incorrect_stop-correct_go	rg_rt	nb_4423	Shirer_networks	LECN	-0.04976595640466587	0.0020997900209979003	4423
all	incorrect_stop-correct_go	rg_rt	nb_4423	Shirer_networks	high_Visual	0.015171727502436252	0.3907942539079426	4423
all	incorrect_stop-correct_go	rg_rt	nb_4423	Shirer_networks	Basal_Ganglia	0.07433137745199109	0.0009332400093324002	4423
all	incorrect_stop-correct_go	rg_rt	nb_4423	Shirer_networks	post_Salience	-0.013335587665548166	0.3951912501057586	4423
all	incorrect_stop-correct_go	rg_rt	nb_4423	Shirer_networks	prim_Visual	0.0160117897234544	0.38076192380761925	4423
all	incorrect_stop-correct_go	rg_rt	nb_4423	Shirer_networks	Precuneus	-0.05003819703928911	0.0033596640335966403	4423
all	incorrect_stop-correct_go	rg_rt	nb_4423	Shirer_networks	dorsal_DMN	0.03789562939987307	0.027997200279972004	4423
all	incorrect_stop-correct_go	rg_rt	nb_4423	Shirer_networks	Language	0.015580306795890448	0.38076192380761925	4423
all	incorrect_stop-correct_go	rg_rt	nb_4423	Shirer_networks	Auditory	-0.01591282700989827	0.38076192380761925	4423
all	incorrect_stop-correct_go	rg_rt	nb_4423	Shirer_networks	anterior_Salience	0.044850110355946604	0.005132820051328201	4423
all	incorrect_stop-correct_go	rg_rt	nb_4423	Shirer_networks	ventral_DMN	-0.07656057769338218	0.0009332400093324002	4423
all	incorrect_stop-correct_go	rg_rt	nb_4423	Shirer_networks	Visuospatial	-0.0656292948153414	0.0009332400093324002	4423
all	incorrect_stop-correct_go	rg_rt	nb_4423	Shirer_networks	Sensorimotor	-0.004257173192656821	0.7753224677532247	4423
all	incorrect_stop-correct_go	rg_rt	nb_4423	Shirer_networks	RECN	-0.01580739032843604	0.38076192380761925	4423
all	incorrect_stop-correct_go	rg_rt	nb_4423	Shirer_select	lAI	0.04967782529865206	0.0028360800283608006	4423
all	incorrect_stop-correct_go	rg_rt	nb_4423	Shirer_select	rAI	0.09578826375449065	0.0007427828645706859	4423
all	incorrect_stop-correct_go	rg_rt	nb_4423	Shirer_select	dACC	0.05093144622638412	0.0020797920207979203	4423
all	incorrect_stop-correct_go	rg_rt	nb_4423	Shirer_select	lFEF	-0.07155444773377201	0.0007427828645706859	4423
all	incorrect_stop-correct_go	rg_rt	nb_4423	Shirer_select	rFEF	-0.058749894483235685	0.0007427828645706859	4423
all	incorrect_stop-correct_go	rg_rt	nb_4423	Shirer_select	lSPL	-0.08967516850185092	0.0007427828645706859	4423
all	incorrect_stop-correct_go	rg_rt	nb_4423	Shirer_select	rSPL	-0.06536402283370328	0.0007427828645706859	4423
all	incorrect_stop-correct_go	rg_rt	nb_4423	Shirer_select	lIFJ	-0.04313966284474342	0.014798520147985201	4423
all	incorrect_stop-correct_go	rg_rt	nb_4423	Shirer_select	rIFJ	0.02530829866475963	0.1256084917824007	4423
all	incorrect_stop-correct_go	rg_rt	nb_4423	Shirer_select	lMFG	-0.036834844237969844	0.030503616305036167	4423
all	incorrect_stop-correct_go	rg_rt	nb_4423	Shirer_select	rMFG	-0.02158162434880079	0.20277972202779723	4423
all	incorrect_stop-correct_go	rg_rt	nb_4423	Shirer_select	lIPL	-0.040882331468756916	0.014798520147985201	4423
all	incorrect_stop-correct_go	rg_rt	nb_4423	Shirer_select	rIPL	-0.02959520111689191	0.07481474074814741	4423
all	incorrect_stop-correct_go	rg_rt	nb_4423	Shirer_select	rPreSMA	0.06238106122147949	0.0007427828645706859	4423
all	incorrect_stop-correct_go	rg_rt	nb_4423	Shirer_select	mPFC	0.05050437558969699	0.0020797920207979203	4423
all	incorrect_stop-correct_go	rg_rt	nb_4423	Shirer_select	PCC	-0.011832309383274621	0.48151706568473585	4423
all	incorrect_stop-correct_go	rg_rt	nb_4423	Shirer_select	lAG	-0.019254663461096073	0.2475942881902286	4423
all	incorrect_stop-correct_go	rg_rt	nb_4423	Shirer_select	rAG	-0.036302279582605464	0.029339923150542093	4423
all	incorrect_stop-correct_go	rg_rt	nb_4423	Shirer_select	lRSC	-0.009196767052678788	0.5827577242275773	4423
all	incorrect_stop-correct_go	rg_rt	nb_4423	Shirer_select	rRSC	-0.014131357961663163	0.4275390642753907	4423
all	incorrect_stop-correct_go	rg_rt	nb_4423	Shirer_select	Precuneus	-0.09149019026558879	0.0007427828645706859	4423
all	incorrect_stop-correct_go	rg_rt	nb_4423	Shirer_select	lPI	0.05299513513950758	0.0012998700129987003	4423
all	incorrect_stop-correct_go	rg_rt	nb_4423	Shirer_select	rPI	0.03024817302986016	0.0709576101213408	4423
all	incorrect_stop-correct_go	rg_rt	nb_4423	Shirer_select	lM1	-0.0070778974030651365	0.6475352464753524	4423
all	incorrect_stop-correct_go	rg_rt	nb_4423	Shirer_select	rM1	-0.03371291494203547	0.04484551544845516	4423
all	incorrect_stop-correct_go	rg_rt	nb_4423	Shirer_select	SMA	-0.008965490859043931	0.5827577242275773	4423
all	incorrect_stop-correct_go	rg_rt	nb_4423	S_DMN_SN	lSTN	0.05365974471358982	0.0006285085777136572	4423
all	incorrect_stop-correct_go	rg_rt	nb_4423	S_DMN_SN	rAI	0.11351628687697099	0.0004399560043995601	4423
all	incorrect_stop-correct_go	rg_rt	nb_4423	S_DMN_SN	rCau	0.06527705900638019	0.0004399560043995601	4423
all	incorrect_stop-correct_go	rg_rt	nb_4423	S_DMN_SN	rIFG	0.05362365226719415	0.0004399560043995601	4423
all	incorrect_stop-correct_go	rg_rt	nb_4423	S_DMN_SN	rMFG	0.017881733559483238	0.2742392427423924	4423
all	incorrect_stop-correct_go	rg_rt	nb_4423	S_DMN_SN	rPreSMA	0.051595602241506486	0.0006285085777136572	4423
all	incorrect_stop-correct_go	rg_rt	nb_4423	S_DMN_SN	rSMG	0.008260307241039953	0.6526747325267473	4423
all	incorrect_stop-correct_go	rg_rt	nb_4423	S_DMN_SN	rSTN	0.07417151431918215	0.0004399560043995601	4423
all	incorrect_stop-correct_go	rg_rt	nb_4423	S_DMN_SN	PCC	-0.006640003778109886	0.6617338266173383	4423
all	incorrect_stop-correct_go	rg_rt	nb_4423	S_DMN_SN	vmPFC	0.035314224924016036	0.029972002799720024	4423
all	incorrect_stop-correct_go	rg_rt	nb_4423	S_DMN_SN	dACC	0.056703772101298996	0.0004399560043995601	4423
all	incorrect_stop-correct_go	rg_rt	nb_4423	subcortical	Pu	0.06415793562850879	0.00035552000355520004	4423
all	incorrect_stop-correct_go	rg_rt	nb_4423	subcortical	Ca	0.0553977481707101	0.0009599040095990401	4423
all	incorrect_stop-correct_go	rg_rt	nb_4423	subcortical	NAC	0.03449360942107803	0.026664000266640002	4423
all	incorrect_stop-correct_go	rg_rt	nb_4423	subcortical	EXA	0.06891091657181642	0.00035552000355520004	4423
all	incorrect_stop-correct_go	rg_rt	nb_4423	subcortical	GPe	0.046180233881783446	0.006399360063993601	4423
all	incorrect_stop-correct_go	rg_rt	nb_4423	subcortical	GPi	0.02888516504945504	0.07085005785135771	4423
all	incorrect_stop-correct_go	rg_rt	nb_4423	subcortical	SNc	0.0911411497203646	0.00035552000355520004	4423
all	incorrect_stop-correct_go	rg_rt	nb_4423	subcortical	RN	0.07884726018420206	0.00035552000355520004	4423
all	incorrect_stop-correct_go	rg_rt	nb_4423	subcortical	SNr	0.08868776973294637	0.00035552000355520004	4423
all	incorrect_stop-correct_go	rg_rt	nb_4423	subcortical	PBP	0.08029557982616538	0.00035552000355520004	4423
all	incorrect_stop-correct_go	rg_rt	nb_4423	subcortical	VTA	0.08165807662818433	0.00035552000355520004	4423
all	incorrect_stop-correct_go	rg_rt	nb_4423	subcortical	VeP	0.014221205921772104	0.33896610338966104	4423
all	incorrect_stop-correct_go	rg_rt	nb_4423	subcortical	HN	0.06219844317918701	0.00035552000355520004	4423
all	incorrect_stop-correct_go	rg_rt	nb_4423	subcortical	HTH	0.02881522339978668	0.06891618530454648	4423
all	incorrect_stop-correct_go	rg_rt	nb_4423	subcortical	MN	0.025502410224536556	0.09684364896843649	4423
all	incorrect_stop-correct_go	rg_rt	nb_4423	subcortical	STH	0.0700071257687051	0.00035552000355520004	4423
all	incorrect_stop-correct_go	SSRT	nb_4423	Yeo17	VisPeri	-0.01675763881221815	0.3926607339266074	4423
all	incorrect_stop-correct_go	SSRT	nb_4423	Yeo17	VisCent	-0.01088405688553736	0.5344265573442656	4423
all	incorrect_stop-correct_go	SSRT	nb_4423	Yeo17	SomMot-1	0.01649664833459627	0.3926607339266074	4423
all	incorrect_stop-correct_go	SSRT	nb_4423	Yeo17	SomMot-2	-0.023656099266764014	0.18494150584941504	4423
all	incorrect_stop-correct_go	SSRT	nb_4423	Yeo17	DorsAttn-1	0.014308394821830335	0.4082020369391632	4423
all	incorrect_stop-correct_go	SSRT	nb_4423	Yeo17	DorsAttn-2	0.050306962985616474	0.0054394560543945605	4423
all	incorrect_stop-correct_go	SSRT	nb_4423	Yeo17	SalVentAttn-1	-0.03652751820288001	0.03351093462082363	4423
all	incorrect_stop-correct_go	SSRT	nb_4423	Yeo17	SalVentAttn-2	-0.014549456506877705	0.4082020369391632	4423
all	incorrect_stop-correct_go	SSRT	nb_4423	Yeo17	Limbic-2	-0.06402515119811603	0.0033996600339966003	4423
all	incorrect_stop-correct_go	SSRT	nb_4423	Yeo17	Limbic-1	0.008186177236456989	0.6312743725627437	4423
all	incorrect_stop-correct_go	SSRT	nb_4423	Yeo17	FPN-1	0.05456182466471341	0.0033996600339966003	4423
all	incorrect_stop-correct_go	SSRT	nb_4423	Yeo17	FPN-2	0.053255460666069655	0.0033996600339966003	4423
all	incorrect_stop-correct_go	SSRT	nb_4423	Yeo17	FPN-3	-0.0021741943547925954	0.8959104089591041	4423
all	incorrect_stop-correct_go	SSRT	nb_4423	Yeo17	AudLang	-0.036137824490058215	0.03527147285271472	4423
all	incorrect_stop-correct_go	SSRT	nb_4423	Yeo17	DMN-3	-0.027307618301143328	0.1280538612805386	4423
all	incorrect_stop-correct_go	SSRT	nb_4423	Yeo17	DMN-1	-0.048440493684511005	0.0054394560543945605	4423
all	incorrect_stop-correct_go	SSRT	nb_4423	Yeo17	DMN-2	-0.03734166943651635	0.03351093462082363	4423
all	incorrect_stop-correct_go	SSRT	nb_4423	Shirer_networks	LECN	0.038090677392756705	0.020064660200646605	4423
all	incorrect_stop-correct_go	SSRT	nb_4423	Shirer_networks	high_Visual	-0.049376330077669645	0.006159384061593841	4423
all	incorrect_stop-correct_go	SSRT	nb_4423	Shirer_networks	Basal_Ganglia	0.007552154108036593	0.7001633170016331	4423
all	incorrect_stop-correct_go	SSRT	nb_4423	Shirer_networks	post_Salience	-0.02016472488595833	0.2712617627126176	4423
all	incorrect_stop-correct_go	SSRT	nb_4423	Shirer_networks	prim_Visual	-0.013640352420625458	0.4655170846551709	4423
all	incorrect_stop-correct_go	SSRT	nb_4423	Shirer_networks	Precuneus	0.026106003255282055	0.1787821217878212	4423
all	incorrect_stop-correct_go	SSRT	nb_4423	Shirer_networks	dorsal_DMN	-0.07971219265719186	0.0009332400093324002	4423
all	incorrect_stop-correct_go	SSRT	nb_4423	Shirer_networks	Language	-0.06020210856923685	0.0009332400093324002	4423
all	incorrect_stop-correct_go	SSRT	nb_4423	Shirer_networks	Auditory	-0.021038268890698573	0.2712617627126176	4423
all	incorrect_stop-correct_go	SSRT	nb_4423	Shirer_networks	anterior_Salience	-0.0034746113846235924	0.831916808319168	4423
all	incorrect_stop-correct_go	SSRT	nb_4423	Shirer_networks	ventral_DMN	0.04992515105185829	0.004899510048995101	4423
all	incorrect_stop-correct_go	SSRT	nb_4423	Shirer_networks	Visuospatial	0.0773330229258638	0.0009332400093324002	4423
all	incorrect_stop-correct_go	SSRT	nb_4423	Shirer_networks	Sensorimotor	-0.003484814043550722	0.831916808319168	4423
all	incorrect_stop-correct_go	SSRT	nb_4423	Shirer_networks	RECN	0.014731275722908598	0.4655170846551709	4423
all	incorrect_stop-correct_go	SSRT	nb_4423	Shirer_select	lAI	-0.0338224454410934	0.04263573642635736	4423
all	incorrect_stop-correct_go	SSRT	nb_4423	Shirer_select	rAI	-0.03163014594956616	0.05719428057194281	4423
all	incorrect_stop-correct_go	SSRT	nb_4423	Shirer_select	dACC	0.001462749033397699	0.9755024497550245	4423
all	incorrect_stop-correct_go	SSRT	nb_4423	Shirer_select	lFEF	0.09405847663539224	0.0005777200057772001	4423
all	incorrect_stop-correct_go	SSRT	nb_4423	Shirer_select	rFEF	0.08823472139836246	0.0005777200057772001	4423
all	incorrect_stop-correct_go	SSRT	nb_4423	Shirer_select	lSPL	0.07432794337018987	0.0005777200057772001	4423
all	incorrect_stop-correct_go	SSRT	nb_4423	Shirer_select	rSPL	0.06590338072796273	0.0005777200057772001	4423
all	incorrect_stop-correct_go	SSRT	nb_4423	Shirer_select	lIFJ	0.0907759277799672	0.0005777200057772001	4423
all	incorrect_stop-correct_go	SSRT	nb_4423	Shirer_select	rIFJ	0.035327093721542545	0.03751053466081963	4423
all	incorrect_stop-correct_go	SSRT	nb_4423	Shirer_select	lMFG	0.04891503696026638	0.0031196880311968804	4423
all	incorrect_stop-correct_go	SSRT	nb_4423	Shirer_select	rMFG	0.038196828643580344	0.027730560277305603	4423
all	incorrect_stop-correct_go	SSRT	nb_4423	Shirer_select	lIPL	0.011535063760329662	0.5149848651498486	4423
all	incorrect_stop-correct_go	SSRT	nb_4423	Shirer_select	rIPL	0.0010405375531161352	0.9755024497550245	4423
all	incorrect_stop-correct_go	SSRT	nb_4423	Shirer_select	rPreSMA	-0.04224984550813432	0.015598440155984402	4423
all	incorrect_stop-correct_go	SSRT	nb_4423	Shirer_select	mPFC	-0.09160730212819228	0.0005777200057772001	4423
all	incorrect_stop-correct_go	SSRT	nb_4423	Shirer_select	PCC	-0.025986649033059302	0.13090455660316322	4423
all	incorrect_stop-correct_go	SSRT	nb_4423	Shirer_select	lAG	-0.03537058325989557	0.03751053466081963	4423
all	incorrect_stop-correct_go	SSRT	nb_4423	Shirer_select	rAG	-0.018329539587515715	0.316894626326841	4423
all	incorrect_stop-correct_go	SSRT	nb_4423	Shirer_select	lRSC	-0.021192773511589432	0.2342654623426546	4423
all	incorrect_stop-correct_go	SSRT	nb_4423	Shirer_select	rRSC	0.0028223277748422324	0.9406537607108854	4423
all	incorrect_stop-correct_go	SSRT	nb_4423	Shirer_select	Precuneus	0.061030823636884626	0.0005777200057772001	4423
all	incorrect_stop-correct_go	SSRT	nb_4423	Shirer_select	lPI	-0.06873972974533782	0.0005777200057772001	4423
all	incorrect_stop-correct_go	SSRT	nb_4423	Shirer_select	rPI	-0.06382872156400284	0.0005777200057772001	4423
all	incorrect_stop-correct_go	SSRT	nb_4423	Shirer_select	lM1	0.01342703998663112	0.4682007989677223	4423
all	incorrect_stop-correct_go	SSRT	nb_4423	Shirer_select	rM1	0.0002687559948589616	0.9755024497550245	4423
all	incorrect_stop-correct_go	SSRT	nb_4423	Shirer_select	SMA	0.01663734045252096	0.3574642535746425	4423
all	incorrect_stop-correct_go	SSRT	nb_4423	S_DMN_SN	lSTN	-0.0020874341774670697	0.8967103289671033	4423
all	incorrect_stop-correct_go	SSRT	nb_4423	S_DMN_SN	rAI	-0.03113865290986403	0.12186781321867814	4423
all	incorrect_stop-correct_go	SSRT	nb_4423	S_DMN_SN	rCau	0.003907779569821891	0.862973702629737	4423
all	incorrect_stop-correct_go	SSRT	nb_4423	S_DMN_SN	rIFG	0.015124461580052198	0.4798662990843772	4423
all	incorrect_stop-correct_go	SSRT	nb_4423	S_DMN_SN	rMFG	0.03454792030068363	0.12186781321867814	4423
all	incorrect_stop-correct_go	SSRT	nb_4423	S_DMN_SN	rPreSMA	0.02891787453839066	0.12186781321867814	4423
all	incorrect_stop-correct_go	SSRT	nb_4423	S_DMN_SN	rSMG	-0.02403353008968355	0.20457954204579543	4423
all	incorrect_stop-correct_go	SSRT	nb_4423	S_DMN_SN	rSTN	-0.004571684369642134	0.862973702629737	4423
all	incorrect_stop-correct_go	SSRT	nb_4423	S_DMN_SN	PCC	-0.028696295963139266	0.12186781321867814	4423
all	incorrect_stop-correct_go	SSRT	nb_4423	S_DMN_SN	vmPFC	-0.05558037635881988	0.004399560043995601	4423
all	incorrect_stop-correct_go	SSRT	nb_4423	S_DMN_SN	dACC	0.008981848377031176	0.7583741625837417	4423
all	incorrect_stop-correct_go	SSRT	nb_4423	subcortical	Pu	0.023868998569034225	0.22597740225977403	4423
all	incorrect_stop-correct_go	SSRT	nb_4423	subcortical	Ca	0.02454342296340692	0.22534889368206035	4423
all	incorrect_stop-correct_go	SSRT	nb_4423	subcortical	NAC	0.02985635771404042	0.22077792220777923	4423
all	incorrect_stop-correct_go	SSRT	nb_4423	subcortical	EXA	-0.019679789862651554	0.2993155229931553	4423
all	incorrect_stop-correct_go	SSRT	nb_4423	subcortical	GPe	0.02627619698777936	0.22534889368206035	4423
all	incorrect_stop-correct_go	SSRT	nb_4423	subcortical	GPi	0.006418043546383294	0.6719328067193281	4423
all	incorrect_stop-correct_go	SSRT	nb_4423	subcortical	SNc	-0.02495917967438535	0.22534889368206035	4423
all	incorrect_stop-correct_go	SSRT	nb_4423	subcortical	RN	-0.00909119257085302	0.6255374462553744	4423
all	incorrect_stop-correct_go	SSRT	nb_4423	subcortical	SNr	-0.018712904089229404	0.2993155229931553	4423
all	incorrect_stop-correct_go	SSRT	nb_4423	subcortical	PBP	-0.014036752475972752	0.44081745671586686	4423
all	incorrect_stop-correct_go	SSRT	nb_4423	subcortical	VTA	-0.02965682088835606	0.22077792220777923	4423
all	incorrect_stop-correct_go	SSRT	nb_4423	subcortical	VeP	0.02868237382776909	0.22077792220777923	4423
all	incorrect_stop-correct_go	SSRT	nb_4423	subcortical	HN	-0.031077528837811202	0.22077792220777923	4423
all	incorrect_stop-correct_go	SSRT	nb_4423	subcortical	HTH	-0.0224808045617865	0.238198402381984	4423
all	incorrect_stop-correct_go	SSRT	nb_4423	subcortical	MN	-0.007031267426600323	0.6719328067193281	4423
all	incorrect_stop-correct_go	SSRT	nb_4423	subcortical	STH	-0.014326342024127891	0.44081745671586686	4423
all	incorrect_stop-correct_go	tauG	nb_4423-proactive_4137	Yeo17	VisPeri	-0.010883269172373474	0.5548245175482451	4137
all	incorrect_stop-correct_go	tauG	nb_4423-proactive_4137	Yeo17	VisCent	-0.014051983847274577	0.4746448432079869	4137
all	incorrect_stop-correct_go	tauG	nb_4423-proactive_4137	Yeo17	SomMot-1	-0.062270934330112285	0.0008499150084991501	4137
all	incorrect_stop-correct_go	tauG	nb_4423-proactive_4137	Yeo17	SomMot-2	-0.014600546619440588	0.4746448432079869	4137
all	incorrect_stop-correct_go	tauG	nb_4423-proactive_4137	Yeo17	DorsAttn-1	-0.05881106543120213	0.0008499150084991501	4137
all	incorrect_stop-correct_go	tauG	nb_4423-proactive_4137	Yeo17	DorsAttn-2	-0.09028344995787349	0.0008499150084991501	4137
all	incorrect_stop-correct_go	tauG	nb_4423-proactive_4137	Yeo17	SalVentAttn-1	0.05298679175951637	0.0011332200113322003	4137
all	incorrect_stop-correct_go	tauG	nb_4423-proactive_4137	Yeo17	SalVentAttn-2	0.05779155046428109	0.0011332200113322003	4137
all	incorrect_stop-correct_go	tauG	nb_4423-proactive_4137	Yeo17	Limbic-2	0.03263118620080097	0.07479252074792521	4137
all	incorrect_stop-correct_go	tauG	nb_4423-proactive_4137	Yeo17	Limbic-1	-0.030374861483181567	0.0929240409292404	4137
all	incorrect_stop-correct_go	tauG	nb_4423-proactive_4137	Yeo17	FPN-1	-0.09665211906977153	0.0008499150084991501	4137
all	incorrect_stop-correct_go	tauG	nb_4423-proactive_4137	Yeo17	FPN-2	-0.054309158327452166	0.0019426628765694858	4137
all	incorrect_stop-correct_go	tauG	nb_4423-proactive_4137	Yeo17	FPN-3	-0.011848575750666814	0.5313182967417543	4137
all	incorrect_stop-correct_go	tauG	nb_4423-proactive_4137	Yeo17	AudLang	0.008553607485474355	0.6232001799820018	4137
all	incorrect_stop-correct_go	tauG	nb_4423-proactive_4137	Yeo17	DMN-3	-0.0026588548888782865	0.8493150684931506	4137
all	incorrect_stop-correct_go	tauG	nb_4423-proactive_4137	Yeo17	DMN-1	0.027866642211941784	0.12782721727827218	4137
all	incorrect_stop-correct_go	tauG	nb_4423-proactive_4137	Yeo17	DMN-2	0.018000685612844285	0.3795256837952568	4137
all	incorrect_stop-correct_go	tauG	nb_4423-proactive_4137	Shirer_networks	LECN	-0.06988919196583693	0.00055994400559944	4137
all	incorrect_stop-correct_go	tauG	nb_4423-proactive_4137	Shirer_networks	high_Visual	0.032019101245408	0.0628381606283816	4137
all	incorrect_stop-correct_go	tauG	nb_4423-proactive_4137	Shirer_networks	Basal_Ganglia	0.057209860631216414	0.0009332400093324002	4137
all	incorrect_stop-correct_go	tauG	nb_4423-proactive_4137	Shirer_networks	post_Salience	-0.0017307950569803625	0.9179082091790821	4137
all	incorrect_stop-correct_go	tauG	nb_4423-proactive_4137	Shirer_networks	prim_Visual	-0.0025825307356880114	0.9179082091790821	4137
all	incorrect_stop-correct_go	tauG	nb_4423-proactive_4137	Shirer_networks	Precuneus	-0.06658295529171666	0.00055994400559944	4137
all	incorrect_stop-correct_go	tauG	nb_4423-proactive_4137	Shirer_networks	dorsal_DMN	0.06431215540960221	0.00055994400559944	4137
all	incorrect_stop-correct_go	tauG	nb_4423-proactive_4137	Shirer_networks	Language	0.03505619806521728	0.03814618538146185	4137
all	incorrect_stop-correct_go	tauG	nb_4423-proactive_4137	Shirer_networks	Auditory	-0.018837536979095588	0.2725060827250608	4137
all	incorrect_stop-correct_go	tauG	nb_4423-proactive_4137	Shirer_networks	anterior_Salience	0.05052305082959169	0.0015998400159984002	4137
all	incorrect_stop-correct_go	tauG	nb_4423-proactive_4137	Shirer_networks	ventral_DMN	-0.10933836252199239	0.00055994400559944	4137
all	incorrect_stop-correct_go	tauG	nb_4423-proactive_4137	Shirer_networks	Visuospatial	-0.09792429258590335	0.00055994400559944	4137
all	incorrect_stop-correct_go	tauG	nb_4423-proactive_4137	Shirer_networks	Sensorimotor	-0.02292268312334888	0.1863086418630864	4137
all	incorrect_stop-correct_go	tauG	nb_4423-proactive_4137	Shirer_networks	RECN	-0.02891196276131657	0.08987101289871013	4137
all	incorrect_stop-correct_go	tauG	nb_4423-proactive_4137	Shirer_select	lAI	0.07566877687936743	0.00039996000399960006	4137
all	incorrect_stop-correct_go	tauG	nb_4423-proactive_4137	Shirer_select	rAI	0.11739924889821796	0.00039996000399960006	4137
all	incorrect_stop-correct_go	tauG	nb_4423-proactive_4137	Shirer_select	dACC	0.05027848011493934	0.0010398960103989601	4137
all	incorrect_stop-correct_go	tauG	nb_4423-proactive_4137	Shirer_select	lFEF	-0.10816318744768146	0.00039996000399960006	4137
all	incorrect_stop-correct_go	tauG	nb_4423-proactive_4137	Shirer_select	rFEF	-0.1051585343991181	0.00039996000399960006	4137
all	incorrect_stop-correct_go	tauG	nb_4423-proactive_4137	Shirer_select	lSPL	-0.11124792655695578	0.00039996000399960006	4137
all	incorrect_stop-correct_go	tauG	nb_4423-proactive_4137	Shirer_select	rSPL	-0.09607968008467231	0.00039996000399960006	4137
all	incorrect_stop-correct_go	tauG	nb_4423-proactive_4137	Shirer_select	lIFJ	-0.0824423594668689	0.00039996000399960006	4137
all	incorrect_stop-correct_go	tauG	nb_4423-proactive_4137	Shirer_select	rIFJ	-0.00020598668731207608	0.9965003499650035	4137
all	incorrect_stop-correct_go	tauG	nb_4423-proactive_4137	Shirer_select	lMFG	-0.05965657173044707	0.0007427828645706859	4137
all	incorrect_stop-correct_go	tauG	nb_4423-proactive_4137	Shirer_select	rMFG	-0.04722043123219356	0.00324967503249675	4137
all	incorrect_stop-correct_go	tauG	nb_4423-proactive_4137	Shirer_select	lIPL	-0.04629667543735099	0.0042819247487016	4137
all	incorrect_stop-correct_go	tauG	nb_4423-proactive_4137	Shirer_select	rIPL	-0.023597878808315875	0.16000218160002183	4137
all	incorrect_stop-correct_go	tauG	nb_4423-proactive_4137	Shirer_select	rPreSMA	0.07200966776432699	0.00039996000399960006	4137
all	incorrect_stop-correct_go	tauG	nb_4423-proactive_4137	Shirer_select	mPFC	0.08296661320358895	0.00039996000399960006	4137
all	incorrect_stop-correct_go	tauG	nb_4423-proactive_4137	Shirer_select	PCC	-0.008097014673336313	0.6374562543745625	4137
all	incorrect_stop-correct_go	tauG	nb_4423-proactive_4137	Shirer_select	lAG	-0.013308670085133452	0.4384894843848948	4137
all	incorrect_stop-correct_go	tauG	nb_4423-proactive_4137	Shirer_select	rAG	-0.025860884510911168	0.11884525833130972	4137
all	incorrect_stop-correct_go	tauG	nb_4423-proactive_4137	Shirer_select	lRSC	-0.015098682410025181	0.3736843706933654	4137
all	incorrect_stop-correct_go	tauG	nb_4423-proactive_4137	Shirer_select	rRSC	-0.03476745463753068	0.036107500361075004	4137
all	incorrect_stop-correct_go	tauG	nb_4423-proactive_4137	Shirer_select	Precuneus	-0.12243042274780049	0.00039996000399960006	4137
all	incorrect_stop-correct_go	tauG	nb_4423-proactive_4137	Shirer_select	lPI	0.06960401208857686	0.00039996000399960006	4137
all	incorrect_stop-correct_go	tauG	nb_4423-proactive_4137	Shirer_select	rPI	0.05538788501847771	0.00039996000399960006	4137
all	incorrect_stop-correct_go	tauG	nb_4423-proactive_4137	Shirer_select	lM1	-0.030565884251774027	0.06950883858982523	4137
all	incorrect_stop-correct_go	tauG	nb_4423-proactive_4137	Shirer_select	rM1	-0.05463833506864682	0.00039996000399960006	4137
all	incorrect_stop-correct_go	tauG	nb_4423-proactive_4137	Shirer_select	SMA	-0.02620384993062346	0.11884525833130972	4137
all	incorrect_stop-correct_go	tauG	nb_4423-proactive_4137	S_DMN_SN	lSTN	0.039128670196016783	0.0197980201979802	4137
all	incorrect_stop-correct_go	tauG	nb_4423-proactive_4137	S_DMN_SN	rAI	0.13498617154508327	0.0021997800219978	4137
all	incorrect_stop-correct_go	tauG	nb_4423-proactive_4137	S_DMN_SN	rCau	0.05763365478883172	0.0021997800219978	4137
all	incorrect_stop-correct_go	tauG	nb_4423-proactive_4137	S_DMN_SN	rIFG	0.038208532583822494	0.022822717728227176	4137
all	incorrect_stop-correct_go	tauG	nb_4423-proactive_4137	S_DMN_SN	rMFG	-0.007972355642664105	0.6535546445355465	4137
all	incorrect_stop-correct_go	tauG	nb_4423-proactive_4137	S_DMN_SN	rPreSMA	0.04552085843336585	0.010118988101189882	4137
all	incorrect_stop-correct_go	tauG	nb_4423-proactive_4137	S_DMN_SN	rSMG	0.027874205795915166	0.09483496094834962	4137
all	incorrect_stop-correct_go	tauG	nb_4423-proactive_4137	S_DMN_SN	rSTN	0.054743986268597854	0.0021997800219978	4137
all	incorrect_stop-correct_go	tauG	nb_4423-proactive_4137	S_DMN_SN	PCC	-0.0031755184759020873	0.8361163883611639	4137
all	incorrect_stop-correct_go	tauG	nb_4423-proactive_4137	S_DMN_SN	vmPFC	0.03862533599214172	0.022822717728227176	4137
all	incorrect_stop-correct_go	tauG	nb_4423-proactive_4137	S_DMN_SN	dACC	0.05540046157993853	0.0021997800219978004	4137
all	incorrect_stop-correct_go	tauG	nb_4423-proactive_4137	subcortical	Pu	0.037468607901261	0.018325440183254403	4137
all	incorrect_stop-correct_go	tauG	nb_4423-proactive_4137	subcortical	Ca	0.04299967928531823	0.008319168083191681	4137
all	incorrect_stop-correct_go	tauG	nb_4423-proactive_4137	subcortical	NAC	0.028659252823969424	0.08132520081325201	4137
all	incorrect_stop-correct_go	tauG	nb_4423-proactive_4137	subcortical	EXA	0.0717282115858525	0.0005332800053328001	4137
all	incorrect_stop-correct_go	tauG	nb_4423-proactive_4137	subcortical	GPe	0.013430396010584695	0.37996200379962003	4137
all	incorrect_stop-correct_go	tauG	nb_4423-proactive_4137	subcortical	GPi	0.016076430675097047	0.314635203146352	4137
all	incorrect_stop-correct_go	tauG	nb_4423-proactive_4137	subcortical	SNc	0.08231367763257263	0.0005332800053328001	4137
all	incorrect_stop-correct_go	tauG	nb_4423-proactive_4137	subcortical	RN	0.07505475222730652	0.0005332800053328001	4137
all	incorrect_stop-correct_go	tauG	nb_4423-proactive_4137	subcortical	SNr	0.07934199208493876	0.0005332800053328001	4137
all	incorrect_stop-correct_go	tauG	nb_4423-proactive_4137	subcortical	PBP	0.07320687679896612	0.0005332800053328001	4137
all	incorrect_stop-correct_go	tauG	nb_4423-proactive_4137	subcortical	VTA	0.08297719498729272	0.0005332800053328001	4137
all	incorrect_stop-correct_go	tauG	nb_4423-proactive_4137	subcortical	VeP	0.0165650642398136	0.314635203146352	4137
all	incorrect_stop-correct_go	tauG	nb_4423-proactive_4137	subcortical	HN	0.05364106278133853	0.001999800019998	4137
all	incorrect_stop-correct_go	tauG	nb_4423-proactive_4137	subcortical	HTH	0.04280595832140824	0.0081769600817696	4137
all	incorrect_stop-correct_go	tauG	nb_4423-proactive_4137	subcortical	MN	0.02495110332179888	0.12503365048110573	4137
all	incorrect_stop-correct_go	tauG	nb_4423-proactive_4137	subcortical	STH	0.06002545329872318	0.0009141942948562286	4137
all	incorrect_stop-correct_go	sd	nb_4423	Yeo17	VisPeri	0.001734563729662562	0.928907109289071	4423
all	incorrect_stop-correct_go	sd	nb_4423	Yeo17	VisCent	-0.004997504017404256	0.8931392575028211	4423
all	incorrect_stop-correct_go	sd	nb_4423	Yeo17	SomMot-1	-0.008863876891687958	0.7909875679098758	4423
all	incorrect_stop-correct_go	sd	nb_4423	Yeo17	SomMot-2	-0.024359833243731317	0.29803686298036863	4423
all	incorrect_stop-correct_go	sd	nb_4423	Yeo17	DorsAttn-1	0.00140209606523194	0.928907109289071	4423
all	incorrect_stop-correct_go	sd	nb_4423	Yeo17	DorsAttn-2	0.019391845507061668	0.3898276838982768	4423
all	incorrect_stop-correct_go	sd	nb_4423	Yeo17	SalVentAttn-1	-0.01941270362484484	0.3898276838982768	4423
all	incorrect_stop-correct_go	sd	nb_4423	Yeo17	SalVentAttn-2	0.009444296715979931	0.7909875679098758	4423
all	incorrect_stop-correct_go	sd	nb_4423	Yeo17	Limbic-2	-0.025758394377576294	0.291010898910109	4423
all	incorrect_stop-correct_go	sd	nb_4423	Yeo17	Limbic-1	-0.015939616056259126	0.47017298270172975	4423
all	incorrect_stop-correct_go	sd	nb_4423	Yeo17	FPN-1	0.034191607128400345	0.22551078225510782	4423
all	incorrect_stop-correct_go	sd	nb_4423	Yeo17	FPN-2	0.006819620258004614	0.8465153484651535	4423
all	incorrect_stop-correct_go	sd	nb_4423	Yeo17	FPN-3	0.0019468764007600197	0.928907109289071	4423
all	incorrect_stop-correct_go	sd	nb_4423	Yeo17	AudLang	-0.031000857236253468	0.22551078225510782	4423
all	incorrect_stop-correct_go	sd	nb_4423	Yeo17	DMN-3	-0.025544840088317783	0.291010898910109	4423
all	incorrect_stop-correct_go	sd	nb_4423	Yeo17	DMN-1	-0.03064472375302544	0.22551078225510782	4423
all	incorrect_stop-correct_go	sd	nb_4423	Yeo17	DMN-2	-0.020115335630298735	0.3898276838982768	4423
all	incorrect_stop-correct_go	sd	nb_4423	Shirer_networks	LECN	0.0024800756343193566	0.8663133686631337	4423
all	incorrect_stop-correct_go	sd	nb_4423	Shirer_networks	high_Visual	-0.005439677703541184	0.7688461923038465	4423
all	incorrect_stop-correct_go	sd	nb_4423	Shirer_networks	Basal_Ganglia	-0.006960268365746158	0.7688461923038465	4423
all	incorrect_stop-correct_go	sd	nb_4423	Shirer_networks	post_Salience	-0.010964920185329447	0.7688461923038465	4423
all	incorrect_stop-correct_go	sd	nb_4423	Shirer_networks	prim_Visual	-0.005957835472761441	0.7688461923038465	4423
all	incorrect_stop-correct_go	sd	nb_4423	Shirer_networks	Precuneus	0.028739998066438392	0.1875812418758124	4423
all	incorrect_stop-correct_go	sd	nb_4423	Shirer_networks	dorsal_DMN	-0.04090372049443627	0.0363963603639636	4423
all	incorrect_stop-correct_go	sd	nb_4423	Shirer_networks	Language	-0.04190063380379344	0.0363963603639636	4423
all	incorrect_stop-correct_go	sd	nb_4423	Shirer_networks	Auditory	-0.019263825190247098	0.4540212645402127	4423
all	incorrect_stop-correct_go	sd	nb_4423	Shirer_networks	anterior_Salience	0.014655491253318782	0.6519348065193481	4423
all	incorrect_stop-correct_go	sd	nb_4423	Shirer_networks	ventral_DMN	0.010289777420741669	0.7688461923038465	4423
all	incorrect_stop-correct_go	sd	nb_4423	Shirer_networks	Visuospatial	0.02193871953461129	0.4087591240875912	4423
all	incorrect_stop-correct_go	sd	nb_4423	Shirer_networks	Sensorimotor	-0.028705801737524708	0.1875812418758124	4423
all	incorrect_stop-correct_go	sd	nb_4423	Shirer_networks	RECN	0.006409981132920033	0.7688461923038465	4423
all	incorrect_stop-correct_go	sd	nb_4423	Shirer_select	lAI	0.00425792169364436	0.8431823484318235	4423
all	incorrect_stop-correct_go	sd	nb_4423	Shirer_select	rAI	0.020763453972532757	0.33236676332366766	4423
all	incorrect_stop-correct_go	sd	nb_4423	Shirer_select	dACC	0.007618838923139514	0.802019798020198	4423
all	incorrect_stop-correct_go	sd	nb_4423	Shirer_select	lFEF	0.03226488994088636	0.14038596140385962	4423
all	incorrect_stop-correct_go	sd	nb_4423	Shirer_select	rFEF	0.04234717269448433	0.050261640502616396	4423
all	incorrect_stop-correct_go	sd	nb_4423	Shirer_select	lSPL	0.03477387685382825	0.13908609139086092	4423
all	incorrect_stop-correct_go	sd	nb_4423	Shirer_select	rSPL	0.023779050009435716	0.2916435629164356	4423
all	incorrect_stop-correct_go	sd	nb_4423	Shirer_select	lIFJ	0.0022302983732372236	0.8859114088591141	4423
all	incorrect_stop-correct_go	sd	nb_4423	Shirer_select	rIFJ	0.0022980658392566062	0.8859114088591141	4423
all	incorrect_stop-correct_go	sd	nb_4423	Shirer_select	lMFG	0.0065027636939218965	0.8149619820626631	4423
all	incorrect_stop-correct_go	sd	nb_4423	Shirer_select	rMFG	0.018506390264475776	0.38164183581641836	4423
all	incorrect_stop-correct_go	sd	nb_4423	Shirer_select	lIPL	-0.005176176442403865	0.8149619820626631	4423
all	incorrect_stop-correct_go	sd	nb_4423	Shirer_select	rIPL	0.008253092984823933	0.802019798020198	4423
all	incorrect_stop-correct_go	sd	nb_4423	Shirer_select	rPreSMA	-0.015539518534586171	0.4538840233623696	4423
all	incorrect_stop-correct_go	sd	nb_4423	Shirer_select	mPFC	-0.04362274941455891	0.050261640502616396	4423
all	incorrect_stop-correct_go	sd	nb_4423	Shirer_select	PCC	-0.025652650556125305	0.22721727827217278	4423
all	incorrect_stop-correct_go	sd	nb_4423	Shirer_select	lAG	-0.03191275142275709	0.14038596140385962	4423
all	incorrect_stop-correct_go	sd	nb_4423	Shirer_select	rAG	-0.011794189111141459	0.6213378662133786	4423
all	incorrect_stop-correct_go	sd	nb_4423	Shirer_select	lRSC	-0.017974589624435964	0.38164183581641836	4423
all	incorrect_stop-correct_go	sd	nb_4423	Shirer_select	rRSC	-0.021312904188631736	0.33236676332366766	4423
all	incorrect_stop-correct_go	sd	nb_4423	Shirer_select	Precuneus	0.029642339716790866	0.14233576642335766	4423
all	incorrect_stop-correct_go	sd	nb_4423	Shirer_select	lPI	-0.04175481944416293	0.050261640502616396	4423
all	incorrect_stop-correct_go	sd	nb_4423	Shirer_select	rPI	-0.02573039181216461	0.22721727827217278	4423
all	incorrect_stop-correct_go	sd	nb_4423	Shirer_select	lM1	-0.03159691866565094	0.14233576642335766	4423
all	incorrect_stop-correct_go	sd	nb_4423	Shirer_select	rM1	-0.01609934590044478	0.4538840233623696	4423
all	incorrect_stop-correct_go	sd	nb_4423	Shirer_select	SMA	-0.005626598508690144	0.8149619820626631	4423
all	incorrect_stop-correct_go	sd	nb_4423	S_DMN_SN	lSTN	-0.005410613847132891	0.7584841515848415	4423
all	incorrect_stop-correct_go	sd	nb_4423	S_DMN_SN	rAI	0.010355201077347451	0.6797320267973203	4423
all	incorrect_stop-correct_go	sd	nb_4423	S_DMN_SN	rCau	-0.002792077394466135	0.8467153284671532	4423
all	incorrect_stop-correct_go	sd	nb_4423	S_DMN_SN	rIFG	-0.011108291220841652	0.6797320267973203	4423
all	incorrect_stop-correct_go	sd	nb_4423	S_DMN_SN	rMFG	0.007516253238786201	0.7584841515848415	4423
all	incorrect_stop-correct_go	sd	nb_4423	S_DMN_SN	rPreSMA	0.026021162204108668	0.29990334299903343	4423
all	incorrect_stop-correct_go	sd	nb_4423	S_DMN_SN	rSMG	0.01087225908450083	0.6797320267973203	4423
all	incorrect_stop-correct_go	sd	nb_4423	S_DMN_SN	rSTN	-0.023635961396951375	0.30796920307969206	4423
all	incorrect_stop-correct_go	sd	nb_4423	S_DMN_SN	PCC	-0.028494124393126093	0.29990334299903343	4423
all	incorrect_stop-correct_go	sd	nb_4423	S_DMN_SN	vmPFC	-0.043617811449891124	0.03519648035196481	4423
all	incorrect_stop-correct_go	sd	nb_4423	S_DMN_SN	dACC	0.012254952540571922	0.6797320267973203	4423
all	incorrect_stop-correct_go	sd	nb_4423	subcortical	Pu	-0.008306897318276841	0.8906745689067457	4423
all	incorrect_stop-correct_go	sd	nb_4423	subcortical	Ca	0.012309299738133269	0.8906745689067457	4423
all	incorrect_stop-correct_go	sd	nb_4423	subcortical	NAC	-0.003286833040034818	0.90998900109989	4423
all	incorrect_stop-correct_go	sd	nb_4423	subcortical	EXA	-0.013706242028683693	0.8906745689067457	4423
all	incorrect_stop-correct_go	sd	nb_4423	subcortical	GPe	-0.011759692230865633	0.8906745689067457	4423
all	incorrect_stop-correct_go	sd	nb_4423	subcortical	GPi	0.002823522071278439	0.90998900109989	4423
all	incorrect_stop-correct_go	sd	nb_4423	subcortical	SNc	-0.011394412008442404	0.8906745689067457	4423
all	incorrect_stop-correct_go	sd	nb_4423	subcortical	RN	-0.005963380445799094	0.90998900109989	4423
all	incorrect_stop-correct_go	sd	nb_4423	subcortical	SNr	-0.00781340482253862	0.8906745689067457	4423
all	incorrect_stop-correct_go	sd	nb_4423	subcortical	PBP	-0.004772156695712886	0.90998900109989	4423
all	incorrect_stop-correct_go	sd	nb_4423	subcortical	VTA	-0.00767934713411557	0.8906745689067457	4423
all	incorrect_stop-correct_go	sd	nb_4423	subcortical	VeP	0.009131836516166881	0.8906745689067457	4423
all	incorrect_stop-correct_go	sd	nb_4423	subcortical	HN	-0.03575937157673712	0.2655734426557344	4423
all	incorrect_stop-correct_go	sd	nb_4423	subcortical	HTH	-0.011049468987089115	0.8906745689067457	4423
all	incorrect_stop-correct_go	sd	nb_4423	subcortical	MN	-0.0012409849217152628	0.9465053494650535	4423
all	incorrect_stop-correct_go	sd	nb_4423	subcortical	STH	-0.011244172700110721	0.8906745689067457	4423
all	incorrect_stop-correct_stop	rg_rt	nb_4423	Yeo17	VisPeri	-0.05510007039653313	0.0009713314382847429	4423
all	incorrect_stop-correct_stop	rg_rt	nb_4423	Yeo17	VisCent	-0.06092069011049231	0.0006799320067993201	4423
all	incorrect_stop-correct_stop	rg_rt	nb_4423	Yeo17	SomMot-1	-0.06197179766217286	0.0006799320067993201	4423
all	incorrect_stop-correct_stop	rg_rt	nb_4423	Yeo17	SomMot-2	-0.043722582026417676	0.005666100056661001	4423
all	incorrect_stop-correct_stop	rg_rt	nb_4423	Yeo17	DorsAttn-1	-0.09323231700268801	0.0006799320067993201	4423
all	incorrect_stop-correct_stop	rg_rt	nb_4423	Yeo17	DorsAttn-2	-0.07687460851538891	0.0006799320067993201	4423
all	incorrect_stop-correct_stop	rg_rt	nb_4423	Yeo17	SalVentAttn-1	0.0004968901015590619	0.9799020097990201	4423
all	incorrect_stop-correct_stop	rg_rt	nb_4423	Yeo17	SalVentAttn-2	0.012220242927980917	0.45512948705129486	4423
all	incorrect_stop-correct_stop	rg_rt	nb_4423	Yeo17	Limbic-2	-0.043805316012205185	0.0052540200525402	4423
all	incorrect_stop-correct_stop	rg_rt	nb_4423	Yeo17	Limbic-1	-0.04502954722133883	0.0052540200525402	4423
all	incorrect_stop-correct_stop	rg_rt	nb_4423	Yeo17	FPN-1	-0.08148327025231303	0.0006799320067993201	4423
all	incorrect_stop-correct_stop	rg_rt	nb_4423	Yeo17	FPN-2	-0.04669749930854902	0.0033996600339966	4423
all	incorrect_stop-correct_stop	rg_rt	nb_4423	Yeo17	FPN-3	-0.029612829584629748	0.06323367663233677	4423
all	incorrect_stop-correct_stop	rg_rt	nb_4423	Yeo17	AudLang	-0.05131360414862314	0.0012748725127487252	4423
all	incorrect_stop-correct_stop	rg_rt	nb_4423	Yeo17	DMN-3	-0.056577251330086814	0.0009713314382847429	4423
all	incorrect_stop-correct_stop	rg_rt	nb_4423	Yeo17	DMN-1	-0.03490439631052764	0.028243329513202527	4423
all	incorrect_stop-correct_stop	rg_rt	nb_4423	Yeo17	DMN-2	-0.02866451050267114	0.06323367663233677	4423
all	incorrect_stop-correct_stop	rg_rt	nb_4423	Shirer_networks	LECN	-0.05679353495935769	0.0013998600139986002	4423
all	incorrect_stop-correct_stop	rg_rt	nb_4423	Shirer_networks	high_Visual	-0.04717573650710612	0.005599440055994401	4423
all	incorrect_stop-correct_stop	rg_rt	nb_4423	Shirer_networks	Basal_Ganglia	0.022861796419027285	0.15678432156784322	4423
all	incorrect_stop-correct_stop	rg_rt	nb_4423	Shirer_networks	post_Salience	-0.041472392841786054	0.010498950104989501	4423
all	incorrect_stop-correct_stop	rg_rt	nb_4423	Shirer_networks	prim_Visual	-0.045499369155749314	0.008799120087991202	4423
all	incorrect_stop-correct_stop	rg_rt	nb_4423	Shirer_networks	Precuneus	-0.06453547471225125	0.0009332400093324002	4423
all	incorrect_stop-correct_stop	rg_rt	nb_4423	Shirer_networks	dorsal_DMN	-0.016135313864132445	0.29009406751632527	4423
all	incorrect_stop-correct_stop	rg_rt	nb_4423	Shirer_networks	Language	-0.038365129211719744	0.0153984601539846	4423
all	incorrect_stop-correct_stop	rg_rt	nb_4423	Shirer_networks	Auditory	-0.0444715040454223	0.005599440055994401	4423
all	incorrect_stop-correct_stop	rg_rt	nb_4423	Shirer_networks	anterior_Salience	0.009416285910530953	0.5295470452954705	4423
all	incorrect_stop-correct_stop	rg_rt	nb_4423	Shirer_networks	ventral_DMN	-0.11090728561691585	0.0009332400093324002	4423
all	incorrect_stop-correct_stop	rg_rt	nb_4423	Shirer_networks	Visuospatial	-0.07265599542498195	0.0009332400093324002	4423
all	incorrect_stop-correct_stop	rg_rt	nb_4423	Shirer_networks	Sensorimotor	-0.036666797841352704	0.023670360236703603	4423
all	incorrect_stop-correct_stop	rg_rt	nb_4423	Shirer_networks	RECN	-0.03886976582286128	0.0153984601539846	4423
all	incorrect_stop-correct_stop	rg_rt	nb_4423	Shirer_select	lAI	0.024750360163307575	0.1400801096360952	4423
all	incorrect_stop-correct_stop	rg_rt	nb_4423	Shirer_select	rAI	0.07364880003797278	0.0006499350064993501	4423
all	incorrect_stop-correct_stop	rg_rt	nb_4423	Shirer_select	dACC	0.005500153833114235	0.7699563376995634	4423
all	incorrect_stop-correct_stop	rg_rt	nb_4423	Shirer_select	lFEF	-0.067882578236969	0.0006499350064993501	4423
all	incorrect_stop-correct_stop	rg_rt	nb_4423	Shirer_select	rFEF	-0.06903324599624296	0.0006499350064993501	4423
all	incorrect_stop-correct_stop	rg_rt	nb_4423	Shirer_select	lSPL	-0.07596760994991182	0.0006499350064993501	4423
all	incorrect_stop-correct_stop	rg_rt	nb_4423	Shirer_select	rSPL	-0.07507950568449646	0.0006499350064993501	4423
all	incorrect_stop-correct_stop	rg_rt	nb_4423	Shirer_select	lIFJ	-0.05518338073622961	0.001999800019998	4423
all	incorrect_stop-correct_stop	rg_rt	nb_4423	Shirer_select	rIFJ	-0.023508614967766468	0.1636467932154153	4423
all	incorrect_stop-correct_stop	rg_rt	nb_4423	Shirer_select	lMFG	-0.051851396685101185	0.0018907200189072005	4423
all	incorrect_stop-correct_stop	rg_rt	nb_4423	Shirer_select	rMFG	-0.044197720073814895	0.00901243209012432	4423
all	incorrect_stop-correct_stop	rg_rt	nb_4423	Shirer_select	lIPL	-0.04367481308378192	0.007056437213421515	4423
all	incorrect_stop-correct_stop	rg_rt	nb_4423	Shirer_select	rIPL	-0.017425823785273818	0.2968430429684304	4423
all	incorrect_stop-correct_stop	rg_rt	nb_4423	Shirer_select	rPreSMA	0.02156249094545971	0.19931340199313405	4423
all	incorrect_stop-correct_stop	rg_rt	nb_4423	Shirer_select	mPFC	-0.0015571004235924782	0.9101089891010898	4423
all	incorrect_stop-correct_stop	rg_rt	nb_4423	Shirer_select	PCC	-0.05358915722671253	0.001999800019998	4423
all	incorrect_stop-correct_stop	rg_rt	nb_4423	Shirer_select	lAG	-0.021318998570212747	0.19931340199313405	4423
all	incorrect_stop-correct_stop	rg_rt	nb_4423	Shirer_select	rAG	-0.05790302471956735	0.0015598440155984402	4423
all	incorrect_stop-correct_stop	rg_rt	nb_4423	Shirer_select	lRSC	-0.06279814334436237	0.0006499350064993501	4423
all	incorrect_stop-correct_stop	rg_rt	nb_4423	Shirer_select	rRSC	-0.07928179634988877	0.0006499350064993501	4423
all	incorrect_stop-correct_stop	rg_rt	nb_4423	Shirer_select	Precuneus	-0.10518146578338175	0.0006499350064993501	4423
all	incorrect_stop-correct_stop	rg_rt	nb_4423	Shirer_select	lPI	-0.0027077408315726117	0.8834956504349565	4423
all	incorrect_stop-correct_stop	rg_rt	nb_4423	Shirer_select	rPI	-0.029857022985664772	0.07441755824417559	4423
all	incorrect_stop-correct_stop	rg_rt	nb_4423	Shirer_select	lM1	-0.0057708969792331245	0.7699563376995634	4423
all	incorrect_stop-correct_stop	rg_rt	nb_4423	Shirer_select	rM1	-0.05969742249573005	0.0011554400115544002	4423
all	incorrect_stop-correct_stop	rg_rt	nb_4423	Shirer_select	SMA	-0.02391189095729288	0.1636467932154153	4423
all	incorrect_stop-correct_stop	rg_rt	nb_4423	S_DMN_SN	lSTN	0.022475934564285868	0.2130644078449298	4423
all	incorrect_stop-correct_stop	rg_rt	nb_4423	S_DMN_SN	rAI	0.08559696408351221	0.0021997800219978004	4423
all	incorrect_stop-correct_stop	rg_rt	nb_4423	S_DMN_SN	rCau	0.034535112628984815	0.07754224577542246	4423
all	incorrect_stop-correct_stop	rg_rt	nb_4423	S_DMN_SN	rIFG	-0.0037113686808445826	0.7995200479952005	4423
all	incorrect_stop-correct_stop	rg_rt	nb_4423	S_DMN_SN	rMFG	-0.032006003891881844	0.07754224577542246	4423
all	incorrect_stop-correct_stop	rg_rt	nb_4423	S_DMN_SN	rPreSMA	0.022752958308299907	0.2130644078449298	4423
all	incorrect_stop-correct_stop	rg_rt	nb_4423	S_DMN_SN	rSMG	0.012264807593349936	0.45601439856014403	4423
all	incorrect_stop-correct_stop	rg_rt	nb_4423	S_DMN_SN	rSTN	0.027976626873115813	0.13462653734626537	4423
all	incorrect_stop-correct_stop	rg_rt	nb_4423	S_DMN_SN	PCC	-0.0473748398679109	0.008799120087991202	4423
all	incorrect_stop-correct_stop	rg_rt	nb_4423	S_DMN_SN	vmPFC	-0.014783621903411884	0.38398382383983826	4423
all	incorrect_stop-correct_stop	rg_rt	nb_4423	S_DMN_SN	dACC	0.015490401361085098	0.38398382383983826	4423
all	incorrect_stop-correct_stop	rg_rt	nb_4423	subcortical	Pu	0.023271656525876108	0.23357664233576642	4423
all	incorrect_stop-correct_stop	rg_rt	nb_4423	subcortical	Ca	0.009292505955582906	0.7169949671699497	4423
all	incorrect_stop-correct_stop	rg_rt	nb_4423	subcortical	NAC	-0.013213394026909216	0.5331830453318305	4423
all	incorrect_stop-correct_stop	rg_rt	nb_4423	subcortical	EXA	0.013970310477112028	0.5331830453318305	4423
all	incorrect_stop-correct_stop	rg_rt	nb_4423	subcortical	GPe	0.02521817886525964	0.20066564772094217	4423
all	incorrect_stop-correct_stop	rg_rt	nb_4423	subcortical	GPi	0.00581986925575725	0.7846072535603582	4423
all	incorrect_stop-correct_stop	rg_rt	nb_4423	subcortical	SNc	0.039170376613939864	0.06143385661433857	4423
all	incorrect_stop-correct_stop	rg_rt	nb_4423	subcortical	RN	0.0401658160367269	0.06079392060793921	4423
all	incorrect_stop-correct_stop	rg_rt	nb_4423	subcortical	SNr	0.03642966193050749	0.06143385661433857	4423
all	incorrect_stop-correct_stop	rg_rt	nb_4423	subcortical	PBP	0.03639956025318246	0.06143385661433857	4423
all	incorrect_stop-correct_stop	rg_rt	nb_4423	subcortical	VTA	0.04372220715355087	0.06079392060793921	4423
all	incorrect_stop-correct_stop	rg_rt	nb_4423	subcortical	VeP	-0.0002961756083590413	0.9735026497350265	4423
all	incorrect_stop-correct_stop	rg_rt	nb_4423	subcortical	HN	-0.007824470872734688	0.7216509118318938	4423
all	incorrect_stop-correct_stop	rg_rt	nb_4423	subcortical	HTH	-0.005236040419475742	0.7888277838882779	4423
all	incorrect_stop-correct_stop	rg_rt	nb_4423	subcortical	MN	0.01843970625659662	0.3772067237720672	4423
all	incorrect_stop-correct_stop	rg_rt	nb_4423	subcortical	STH	0.03250153924215865	0.07625904076259041	4423
all	incorrect_stop-correct_stop	SSRT	nb_4423	Yeo17	VisPeri	0.05438997229481271	0.00048566571914237145	4423
all	incorrect_stop-correct_stop	SSRT	nb_4423	Yeo17	VisCent	0.026607624379156522	0.08741982944562686	4423
all	incorrect_stop-correct_stop	SSRT	nb_4423	Yeo17	SomMot-1	0.04510251064813794	0.00305969403059694	4423
all	incorrect_stop-correct_stop	SSRT	nb_4423	Yeo17	SomMot-2	0.032546942150209854	0.04105743271826663	4423
all	incorrect_stop-correct_stop	SSRT	nb_4423	Yeo17	DorsAttn-1	0.09250106833147974	0.00048566571914237145	4423
all	incorrect_stop-correct_stop	SSRT	nb_4423	Yeo17	DorsAttn-2	0.0985917049434632	0.00048566571914237145	4423
all	incorrect_stop-correct_stop	SSRT	nb_4423	Yeo17	SalVentAttn-1	0.0067658066133189625	0.6441355864413558	4423
all	incorrect_stop-correct_stop	SSRT	nb_4423	Yeo17	SalVentAttn-2	0.03565877273467513	0.023179500231795002	4423
all	incorrect_stop-correct_stop	SSRT	nb_4423	Yeo17	Limbic-2	0.012970664385721519	0.4113588641135887	4423
all	incorrect_stop-correct_stop	SSRT	nb_4423	Yeo17	Limbic-1	0.05815919036123024	0.0012748725127487252	4423
all	incorrect_stop-correct_stop	SSRT	nb_4423	Yeo17	FPN-1	0.09468856023590211	0.00048566571914237145	4423
all	incorrect_stop-correct_stop	SSRT	nb_4423	Yeo17	FPN-2	0.1016936803434115	0.00048566571914237145	4423
all	incorrect_stop-correct_stop	SSRT	nb_4423	Yeo17	FPN-3	0.07314106391121072	0.00048566571914237145	4423
all	incorrect_stop-correct_stop	SSRT	nb_4423	Yeo17	AudLang	0.06425752920358342	0.00048566571914237145	4423
all	incorrect_stop-correct_stop	SSRT	nb_4423	Yeo17	DMN-3	0.026167186230255945	0.08839116088391161	4423
all	incorrect_stop-correct_stop	SSRT	nb_4423	Yeo17	DMN-1	0.03349176220181768	0.03654634536546345	4423
all	incorrect_stop-correct_stop	SSRT	nb_4423	Yeo17	DMN-2	0.0460541939472506	0.00305969403059694	4423
all	incorrect_stop-correct_stop	SSRT	nb_4423	Shirer_networks	LECN	0.10194461149239917	0.00039996000399960006	4423
all	incorrect_stop-correct_stop	SSRT	nb_4423	Shirer_networks	high_Visual	0.06801382485788426	0.00039996000399960006	4423
all	incorrect_stop-correct_stop	SSRT	nb_4423	Shirer_networks	Basal_Ganglia	0.05348250163760643	0.0009332400093324001	4423
all	incorrect_stop-correct_stop	SSRT	nb_4423	Shirer_networks	post_Salience	0.05571201460894605	0.00039996000399960006	4423
all	incorrect_stop-correct_stop	SSRT	nb_4423	Shirer_networks	prim_Visual	0.009280457565978601	0.5765269626883465	4423
all	incorrect_stop-correct_stop	SSRT	nb_4423	Shirer_networks	Precuneus	0.05831012190572999	0.0006999300069993001	4423
all	incorrect_stop-correct_stop	SSRT	nb_4423	Shirer_networks	dorsal_DMN	-0.0023062251390489476	0.8841115888411158	4423
all	incorrect_stop-correct_stop	SSRT	nb_4423	Shirer_networks	Language	0.05749612668322299	0.00039996000399960006	4423
all	incorrect_stop-correct_stop	SSRT	nb_4423	Shirer_networks	Auditory	0.02440473650299641	0.11338866113388663	4423
all	incorrect_stop-correct_stop	SSRT	nb_4423	Shirer_networks	anterior_Salience	0.025591314152525448	0.10817100108171002	4423
all	incorrect_stop-correct_stop	SSRT	nb_4423	Shirer_networks	ventral_DMN	0.10051702929438865	0.00039996000399960006	4423
all	incorrect_stop-correct_stop	SSRT	nb_4423	Shirer_networks	Visuospatial	0.106202782173392	0.00039996000399960006	4423
all	incorrect_stop-correct_stop	SSRT	nb_4423	Shirer_networks	Sensorimotor	0.0408275319282348	0.010918908109189081	4423
all	incorrect_stop-correct_stop	SSRT	nb_4423	Shirer_networks	RECN	0.10092212899189598	0.00039996000399960006	4423
all	incorrect_stop-correct_stop	SSRT	nb_4423	Shirer_select	lAI	0.019071594780388404	0.2473466939020384	4423
all	incorrect_stop-correct_stop	SSRT	nb_4423	Shirer_select	rAI	-0.006599379178583601	0.658934106589341	4423
all	incorrect_stop-correct_stop	SSRT	nb_4423	Shirer_select	dACC	0.02015441073209379	0.24273362137470467	4423
all	incorrect_stop-correct_stop	SSRT	nb_4423	Shirer_select	lFEF	0.11117115039580965	0.00043329000433290005	4423
all	incorrect_stop-correct_stop	SSRT	nb_4423	Shirer_select	rFEF	0.11020895868400528	0.00043329000433290005	4423
all	incorrect_stop-correct_stop	SSRT	nb_4423	Shirer_select	lSPL	0.09886797353950845	0.00043329000433290005	4423
all	incorrect_stop-correct_stop	SSRT	nb_4423	Shirer_select	rSPL	0.1030932117252885	0.00043329000433290005	4423
all	incorrect_stop-correct_stop	SSRT	nb_4423	Shirer_select	lIFJ	0.09506751984682271	0.00043329000433290005	4423
all	incorrect_stop-correct_stop	SSRT	nb_4423	Shirer_select	rIFJ	0.07004809230786077	0.00043329000433290005	4423
all	incorrect_stop-correct_stop	SSRT	nb_4423	Shirer_select	lMFG	0.09968301985827023	0.00043329000433290005	4423
all	incorrect_stop-correct_stop	SSRT	nb_4423	Shirer_select	rMFG	0.10885132077082862	0.00043329000433290005	4423
all	incorrect_stop-correct_stop	SSRT	nb_4423	Shirer_select	lIPL	0.08194918401817314	0.00043329000433290005	4423
all	incorrect_stop-correct_stop	SSRT	nb_4423	Shirer_select	rIPL	0.08501134489896532	0.00043329000433290005	4423
all	incorrect_stop-correct_stop	SSRT	nb_4423	Shirer_select	rPreSMA	0.019808397350957706	0.2473466939020384	4423
all	incorrect_stop-correct_stop	SSRT	nb_4423	Shirer_select	mPFC	-0.01806332807096252	0.27462708274627085	4423
all	incorrect_stop-correct_stop	SSRT	nb_4423	Shirer_select	PCC	0.03566365387840581	0.02924707529247075	4423
all	incorrect_stop-correct_stop	SSRT	nb_4423	Shirer_select	lAG	0.04613953390886481	0.0051994800519948	4423
all	incorrect_stop-correct_stop	SSRT	nb_4423	Shirer_select	rAG	0.07379488893676053	0.00043329000433290005	4423
all	incorrect_stop-correct_stop	SSRT	nb_4423	Shirer_select	lRSC	0.015041180562513584	0.3323334333233343	4423
all	incorrect_stop-correct_stop	SSRT	nb_4423	Shirer_select	rRSC	0.04384263742222111	0.004085305755138773	4423
all	incorrect_stop-correct_stop	SSRT	nb_4423	Shirer_select	Precuneus	0.09703721969067641	0.00043329000433290005	4423
all	incorrect_stop-correct_stop	SSRT	nb_4423	Shirer_select	lPI	-0.017487061663276297	0.277607021906505	4423
all	incorrect_stop-correct_stop	SSRT	nb_4423	Shirer_select	rPI	-0.008316400299150945	0.6002279772022798	4423
all	incorrect_stop-correct_stop	SSRT	nb_4423	Shirer_select	lM1	0.054014414732441174	0.0011998800119988001	4423
all	incorrect_stop-correct_stop	SSRT	nb_4423	Shirer_select	rM1	0.03284406196680811	0.044960209861366805	4423
all	incorrect_stop-correct_stop	SSRT	nb_4423	Shirer_select	SMA	0.029418075301605305	0.08203624082036241	4423
all	incorrect_stop-correct_stop	SSRT	nb_4423	S_DMN_SN	lSTN	-0.003448394571880473	0.8591140885911409	4423
all	incorrect_stop-correct_stop	SSRT	nb_4423	S_DMN_SN	rAI	-0.011931601007909761	0.6492100789921008	4423
all	incorrect_stop-correct_stop	SSRT	nb_4423	S_DMN_SN	rCau	0.05291574514780907	0.0021997800219978	4423
all	incorrect_stop-correct_stop	SSRT	nb_4423	S_DMN_SN	rIFG	0.04897883475575283	0.0021997800219978	4423
all	incorrect_stop-correct_stop	SSRT	nb_4423	S_DMN_SN	rMFG	0.08387806737216634	0.0021997800219978	4423
all	incorrect_stop-correct_stop	SSRT	nb_4423	S_DMN_SN	rPreSMA	0.02318983150472477	0.23244342232443418	4423
all	incorrect_stop-correct_stop	SSRT	nb_4423	S_DMN_SN	rSMG	0.04904630099651803	0.00494950504949505	4423
all	incorrect_stop-correct_stop	SSRT	nb_4423	S_DMN_SN	rSTN	0.0027761482709408682	0.8591140885911409	4423
all	incorrect_stop-correct_stop	SSRT	nb_4423	S_DMN_SN	PCC	0.02763280730790458	0.15486451354864517	4423
all	incorrect_stop-correct_stop	SSRT	nb_4423	S_DMN_SN	vmPFC	-0.010385648180610817	0.6492100789921008	4423
all	incorrect_stop-correct_stop	SSRT	nb_4423	S_DMN_SN	dACC	0.007670392514338801	0.7518359275183594	4423
all	incorrect_stop-correct_stop	SSRT	nb_4423	subcortical	Pu	0.07768612687347237	0.0015998400159984002	4423
all	incorrect_stop-correct_stop	SSRT	nb_4423	subcortical	Ca	0.072360184649097	0.0015998400159984002	4423
all	incorrect_stop-correct_stop	SSRT	nb_4423	subcortical	NAC	0.05200433280905069	0.003999600039996	4423
all	incorrect_stop-correct_stop	SSRT	nb_4423	subcortical	EXA	0.022341568053641882	0.232865602328656	4423
all	incorrect_stop-correct_stop	SSRT	nb_4423	subcortical	GPe	0.06713534715277795	0.0021331200213312003	4423
all	incorrect_stop-correct_stop	SSRT	nb_4423	subcortical	GPi	0.025163809952076305	0.193980601939806	4423
all	incorrect_stop-correct_stop	SSRT	nb_4423	subcortical	SNc	-0.028434208005711926	0.15678432156784322	4423
all	incorrect_stop-correct_stop	SSRT	nb_4423	subcortical	RN	-0.024826355002238575	0.193980601939806	4423
all	incorrect_stop-correct_stop	SSRT	nb_4423	subcortical	SNr	-0.009010362901850892	0.6392503606782178	4423
all	incorrect_stop-correct_stop	SSRT	nb_4423	subcortical	PBP	-0.017549094283099566	0.3688358436883584	4423
all	incorrect_stop-correct_stop	SSRT	nb_4423	subcortical	VTA	-0.03202006875209297	0.12286771322867714	4423
all	incorrect_stop-correct_stop	SSRT	nb_4423	subcortical	VeP	0.013777051735928166	0.44303261981494163	4423
all	incorrect_stop-correct_stop	SSRT	nb_4423	subcortical	HN	0.013685615122911374	0.44303261981494163	4423
all	incorrect_stop-correct_stop	SSRT	nb_4423	subcortical	HTH	-0.017614824056070212	0.3688358436883584	4423
all	incorrect_stop-correct_stop	SSRT	nb_4423	subcortical	MN	-0.006513623974749778	0.7143818951438189	4423
all	incorrect_stop-correct_stop	SSRT	nb_4423	subcortical	STH	-0.002014832175374643	0.9053094690530947	4423
all	incorrect_stop-correct_stop	tauG	nb_4423-proactive_4137	Yeo17	VisPeri	-0.08666672350342941	0.00024283285957118572	4137
all	incorrect_stop-correct_stop	tauG	nb_4423-proactive_4137	Yeo17	VisCent	-0.08139339280427416	0.00024283285957118572	4137
all	incorrect_stop-correct_stop	tauG	nb_4423-proactive_4137	Yeo17	SomMot-1	-0.08596065781279882	0.00024283285957118572	4137
all	incorrect_stop-correct_stop	tauG	nb_4423-proactive_4137	Yeo17	SomMot-2	-0.06357135795243594	0.00024283285957118572	4137
all	incorrect_stop-correct_stop	tauG	nb_4423-proactive_4137	Yeo17	DorsAttn-1	-0.13963843040639654	0.00024283285957118572	4137
all	incorrect_stop-correct_stop	tauG	nb_4423-proactive_4137	Yeo17	DorsAttn-2	-0.1252997019743056	0.00024283285957118572	4137
all	incorrect_stop-correct_stop	tauG	nb_4423-proactive_4137	Yeo17	SalVentAttn-1	-0.016967487992208465	0.26977302269773024	4137
all	incorrect_stop-correct_stop	tauG	nb_4423-proactive_4137	Yeo17	SalVentAttn-2	-0.024529073508282248	0.12217528247175283	4137
all	incorrect_stop-correct_stop	tauG	nb_4423-proactive_4137	Yeo17	Limbic-2	-0.05721749058440193	0.00024283285957118572	4137
all	incorrect_stop-correct_stop	tauG	nb_4423-proactive_4137	Yeo17	Limbic-1	-0.07558700945435919	0.00024283285957118572	4137
all	incorrect_stop-correct_stop	tauG	nb_4423-proactive_4137	Yeo17	FPN-1	-0.1287137226228074	0.00024283285957118572	4137
all	incorrect_stop-correct_stop	tauG	nb_4423-proactive_4137	Yeo17	FPN-2	-0.10723751885014224	0.00024283285957118572	4137
all	incorrect_stop-correct_stop	tauG	nb_4423-proactive_4137	Yeo17	FPN-3	-0.077289281351237	0.00024283285957118572	4137
all	incorrect_stop-correct_stop	tauG	nb_4423-proactive_4137	Yeo17	AudLang	-0.09296235480499725	0.00024283285957118572	4137
all	incorrect_stop-correct_stop	tauG	nb_4423-proactive_4137	Yeo17	DMN-3	-0.07080772846972064	0.00024283285957118572	4137
all	incorrect_stop-correct_stop	tauG	nb_4423-proactive_4137	Yeo17	DMN-1	-0.05625421283248167	0.0004532880045328801	4137
all	incorrect_stop-correct_stop	tauG	nb_4423-proactive_4137	Yeo17	DMN-2	-0.06197850205130351	0.00024283285957118572	4137
all	incorrect_stop-correct_stop	tauG	nb_4423-proactive_4137	Shirer_networks	LECN	-0.1113857899693048	0.00031108000311080007	4137
all	incorrect_stop-correct_stop	tauG	nb_4423-proactive_4137	Shirer_networks	high_Visual	-0.08294558567641373	0.00031108000311080007	4137
all	incorrect_stop-correct_stop	tauG	nb_4423-proactive_4137	Shirer_networks	Basal_Ganglia	-0.019353437681737723	0.21957804219578042	4137
all	incorrect_stop-correct_stop	tauG	nb_4423-proactive_4137	Shirer_networks	post_Salience	-0.07225276035099455	0.00031108000311080007	4137
all	incorrect_stop-correct_stop	tauG	nb_4423-proactive_4137	Shirer_networks	prim_Visual	-0.060307243414469185	0.00031108000311080007	4137
all	incorrect_stop-correct_stop	tauG	nb_4423-proactive_4137	Shirer_networks	Precuneus	-0.0964062658301119	0.00031108000311080007	4137
all	incorrect_stop-correct_stop	tauG	nb_4423-proactive_4137	Shirer_networks	dorsal_DMN	-0.02196866627909394	0.1705675586287525	4137
all	incorrect_stop-correct_stop	tauG	nb_4423-proactive_4137	Shirer_networks	Language	-0.07690736634638638	0.00031108000311080007	4137
all	incorrect_stop-correct_stop	tauG	nb_4423-proactive_4137	Shirer_networks	Auditory	-0.060384325209850376	0.0010180800101808002	4137
all	incorrect_stop-correct_stop	tauG	nb_4423-proactive_4137	Shirer_networks	anterior_Salience	-0.023614252847055543	0.14721861147218612	4137
all	incorrect_stop-correct_stop	tauG	nb_4423-proactive_4137	Shirer_networks	ventral_DMN	-0.15569226166775585	0.00031108000311080007	4137
all	incorrect_stop-correct_stop	tauG	nb_4423-proactive_4137	Shirer_networks	Visuospatial	-0.12894305604934142	0.00031108000311080007	4137
all	incorrect_stop-correct_stop	tauG	nb_4423-proactive_4137	Shirer_networks	Sensorimotor	-0.0627541384606974	0.00055994400559944	4137
all	incorrect_stop-correct_stop	tauG	nb_4423-proactive_4137	Shirer_networks	RECN	-0.09838292019245382	0.00031108000311080007	4137
all	incorrect_stop-correct_stop	tauG	nb_4423-proactive_4137	Shirer_select	lAI	-0.0036188793992521437	0.8873779288737793	4137
all	incorrect_stop-correct_stop	tauG	nb_4423-proactive_4137	Shirer_select	rAI	0.050008730993436765	0.0020220200202202003	4137
all	incorrect_stop-correct_stop	tauG	nb_4423-proactive_4137	Shirer_select	dACC	-0.022048154540756683	0.18127278181272782	4137
all	incorrect_stop-correct_stop	tauG	nb_4423-proactive_4137	Shirer_select	lFEF	-0.12696590913752775	0.00032496750324967507	4137
all	incorrect_stop-correct_stop	tauG	nb_4423-proactive_4137	Shirer_select	rFEF	-0.13460567948507834	0.00032496750324967507	4137
all	incorrect_stop-correct_stop	tauG	nb_4423-proactive_4137	Shirer_select	lSPL	-0.12151047134424867	0.00032496750324967507	4137
all	incorrect_stop-correct_stop	tauG	nb_4423-proactive_4137	Shirer_select	rSPL	-0.1294050328867088	0.00032496750324967507	4137
all	incorrect_stop-correct_stop	tauG	nb_4423-proactive_4137	Shirer_select	lIFJ	-0.10735809095297374	0.00032496750324967507	4137
all	incorrect_stop-correct_stop	tauG	nb_4423-proactive_4137	Shirer_select	rIFJ	-0.07598976378597379	0.00032496750324967507	4137
all	incorrect_stop-correct_stop	tauG	nb_4423-proactive_4137	Shirer_select	lMFG	-0.10233490230746574	0.00032496750324967507	4137
all	incorrect_stop-correct_stop	tauG	nb_4423-proactive_4137	Shirer_select	rMFG	-0.10678553004412543	0.00032496750324967507	4137
all	incorrect_stop-correct_stop	tauG	nb_4423-proactive_4137	Shirer_select	lIPL	-0.0842439836813518	0.00032496750324967507	4137
all	incorrect_stop-correct_stop	tauG	nb_4423-proactive_4137	Shirer_select	rIPL	-0.0704375541945336	0.00032496750324967507	4137
all	incorrect_stop-correct_stop	tauG	nb_4423-proactive_4137	Shirer_select	rPreSMA	-0.010576510305346284	0.5683257761180404	4137
all	incorrect_stop-correct_stop	tauG	nb_4423-proactive_4137	Shirer_select	mPFC	-0.001907743419662185	0.9205079492050795	4137
all	incorrect_stop-correct_stop	tauG	nb_4423-proactive_4137	Shirer_select	PCC	-0.06932163917294835	0.00032496750324967507	4137
all	incorrect_stop-correct_stop	tauG	nb_4423-proactive_4137	Shirer_select	lAG	-0.050861122154789974	0.002189254758734653	4137
all	incorrect_stop-correct_stop	tauG	nb_4423-proactive_4137	Shirer_select	rAG	-0.09208709674870874	0.00032496750324967507	4137
all	incorrect_stop-correct_stop	tauG	nb_4423-proactive_4137	Shirer_select	lRSC	-0.06988498422369323	0.00032496750324967507	4137
all	incorrect_stop-correct_stop	tauG	nb_4423-proactive_4137	Shirer_select	rRSC	-0.09711510144557471	0.00032496750324967507	4137
all	incorrect_stop-correct_stop	tauG	nb_4423-proactive_4137	Shirer_select	Precuneus	-0.1465292529455748	0.00032496750324967507	4137
all	incorrect_stop-correct_stop	tauG	nb_4423-proactive_4137	Shirer_select	lPI	0.0013865069494660182	0.9205079492050795	4137
all	incorrect_stop-correct_stop	tauG	nb_4423-proactive_4137	Shirer_select	rPI	-0.023020335842423068	0.16935449312211634	4137
all	incorrect_stop-correct_stop	tauG	nb_4423-proactive_4137	Shirer_select	lM1	-0.043123250568125535	0.009619038096190382	4137
all	incorrect_stop-correct_stop	tauG	nb_4423-proactive_4137	Shirer_select	rM1	-0.07222294508019382	0.00032496750324967507	4137
all	incorrect_stop-correct_stop	tauG	nb_4423-proactive_4137	Shirer_select	SMA	-0.05099934976005625	0.001529258838822	4137
all	incorrect_stop-correct_stop	tauG	nb_4423-proactive_4137	S_DMN_SN	lSTN	0.014566489927050836	0.49275072492750727	4137
all	incorrect_stop-correct_stop	tauG	nb_4423-proactive_4137	S_DMN_SN	rAI	0.06671919916964003	0.0007332600073326	4137
all	incorrect_stop-correct_stop	tauG	nb_4423-proactive_4137	S_DMN_SN	rCau	-0.005529879277355514	0.7313268673132687	4137
all	incorrect_stop-correct_stop	tauG	nb_4423-proactive_4137	S_DMN_SN	rIFG	-0.04181428291172987	0.018698130186981302	4137
all	incorrect_stop-correct_stop	tauG	nb_4423-proactive_4137	S_DMN_SN	rMFG	-0.07918719727439717	0.0007332600073326	4137
all	incorrect_stop-correct_stop	tauG	nb_4423-proactive_4137	S_DMN_SN	rPreSMA	-0.008342030319749996	0.7295937072959371	4137
all	incorrect_stop-correct_stop	tauG	nb_4423-proactive_4137	S_DMN_SN	rSMG	-0.030048058923282887	0.11042895710428959	4137
all	incorrect_stop-correct_stop	tauG	nb_4423-proactive_4137	S_DMN_SN	rSTN	0.016634035010958965	0.467610381818961	4137
all	incorrect_stop-correct_stop	tauG	nb_4423-proactive_4137	S_DMN_SN	PCC	-0.0594022818063723	0.0007332600073326	4137
all	incorrect_stop-correct_stop	tauG	nb_4423-proactive_4137	S_DMN_SN	vmPFC	-0.021748610905119845	0.3035696430356964	4137
all	incorrect_stop-correct_stop	tauG	nb_4423-proactive_4137	S_DMN_SN	dACC	-0.005196796021313028	0.7313268673132687	4137
all	incorrect_stop-correct_stop	tauG	nb_4423-proactive_4137	subcortical	Pu	-0.02901105563639586	0.11798820117988201	4137
all	incorrect_stop-correct_stop	tauG	nb_4423-proactive_4137	subcortical	Ca	-0.030747016844475124	0.10056137243418514	4137
all	incorrect_stop-correct_stop	tauG	nb_4423-proactive_4137	subcortical	NAC	-0.03199737711265207	0.09385728093857282	4137
all	incorrect_stop-correct_stop	tauG	nb_4423-proactive_4137	subcortical	EXA	-0.004327867217521175	0.8395160483951605	4137
all	incorrect_stop-correct_stop	tauG	nb_4423-proactive_4137	subcortical	GPe	-0.025468068111682802	0.14776704147767042	4137
all	incorrect_stop-correct_stop	tauG	nb_4423-proactive_4137	subcortical	GPi	-0.012749367888063681	0.5070262204548776	4137
all	incorrect_stop-correct_stop	tauG	nb_4423-proactive_4137	subcortical	SNc	0.04298682124157752	0.033063360330633604	4137
all	incorrect_stop-correct_stop	tauG	nb_4423-proactive_4137	subcortical	RN	0.04836005638324186	0.031996800319968	4137
all	incorrect_stop-correct_stop	tauG	nb_4423-proactive_4137	subcortical	SNr	0.03530850854585341	0.08767123287671233	4137
all	incorrect_stop-correct_stop	tauG	nb_4423-proactive_4137	subcortical	PBP	0.03819138331856455	0.07119288071192881	4137
all	incorrect_stop-correct_stop	tauG	nb_4423-proactive_4137	subcortical	VTA	0.0450090475459457	0.031996800319968	4137
all	incorrect_stop-correct_stop	tauG	nb_4423-proactive_4137	subcortical	VeP	-0.0032842176576652615	0.8395160483951605	4137
all	incorrect_stop-correct_stop	tauG	nb_4423-proactive_4137	subcortical	HN	-0.026384893051345393	0.14776704147767042	4137
all	incorrect_stop-correct_stop	tauG	nb_4423-proactive_4137	subcortical	HTH	0.01131104747925351	0.5377747939491765	4137
all	incorrect_stop-correct_stop	tauG	nb_4423-proactive_4137	subcortical	MN	0.016615187690911228	0.3818284838182848	4137
all	incorrect_stop-correct_stop	tauG	nb_4423-proactive_4137	subcortical	STH	0.025820429685890416	0.14776704147767042	4137
all	incorrect_stop-correct_stop	sd	nb_4423	Yeo17	VisPeri	0.023686349550217374	0.32183448321834485	4423
all	incorrect_stop-correct_stop	sd	nb_4423	Yeo17	VisCent	0.014166495869129284	0.7275272472752725	4423
all	incorrect_stop-correct_stop	sd	nb_4423	Yeo17	SomMot-1	0.011815304437495427	0.7516339275163393	4423
all	incorrect_stop-correct_stop	sd	nb_4423	Yeo17	SomMot-2	0.0001705233934904076	0.9973002699730027	4423
all	incorrect_stop-correct_stop	sd	nb_4423	Yeo17	DorsAttn-1	0.03288509504598795	0.2566743325667433	4423
all	incorrect_stop-correct_stop	sd	nb_4423	Yeo17	DorsAttn-2	0.02692785053274396	0.2590540945905409	4423
all	incorrect_stop-correct_stop	sd	nb_4423	Yeo17	SalVentAttn-1	-0.004685649302866988	0.917908209179082	4423
all	incorrect_stop-correct_stop	sd	nb_4423	Yeo17	SalVentAttn-2	0.006371929399608023	0.917908209179082	4423
all	incorrect_stop-correct_stop	sd	nb_4423	Yeo17	Limbic-2	0.0031277702594163363	0.9471452854714528	4423
all	incorrect_stop-correct_stop	sd	nb_4423	Yeo17	Limbic-1	0.015229385521581082	0.7275272472752725	4423
all	incorrect_stop-correct_stop	sd	nb_4423	Yeo17	FPN-1	0.035015478101772135	0.2566743325667433	4423
all	incorrect_stop-correct_stop	sd	nb_4423	Yeo17	FPN-2	0.029145831821544607	0.2590540945905409	4423
all	incorrect_stop-correct_stop	sd	nb_4423	Yeo17	FPN-3	0.027238706919611718	0.2590540945905409	4423
all	incorrect_stop-correct_stop	sd	nb_4423	Yeo17	AudLang	0.010586569830141668	0.7516339275163393	4423
all	incorrect_stop-correct_stop	sd	nb_4423	Yeo17	DMN-3	-0.0014024273219166291	0.9727277272272772	4423
all	incorrect_stop-correct_stop	sd	nb_4423	Yeo17	DMN-1	0.005658333820996557	0.917908209179082	4423
all	incorrect_stop-correct_stop	sd	nb_4423	Yeo17	DMN-2	0.010865209161164926	0.7516339275163393	4423
all	incorrect_stop-correct_stop	sd	nb_4423	Shirer_networks	LECN	0.02934195987138968	0.15622437756224378	4423
all	incorrect_stop-correct_stop	sd	nb_4423	Shirer_networks	high_Visual	0.023402246215937676	0.26364030263640303	4423
all	incorrect_stop-correct_stop	sd	nb_4423	Shirer_networks	Basal_Ganglia	0.021374662082102737	0.30116988301169884	4423
all	incorrect_stop-correct_stop	sd	nb_4423	Shirer_networks	post_Salience	0.01376953592204861	0.6092890710928907	4423
all	incorrect_stop-correct_stop	sd	nb_4423	Shirer_networks	prim_Visual	0.007890429016462894	0.842995700429957	4423
all	incorrect_stop-correct_stop	sd	nb_4423	Shirer_networks	Precuneus	0.03214005648152939	0.15622437756224378	4423
all	incorrect_stop-correct_stop	sd	nb_4423	Shirer_networks	dorsal_DMN	-0.006502650793785678	0.861550208615502	4423
all	incorrect_stop-correct_stop	sd	nb_4423	Shirer_networks	Language	0.009705334338482266	0.7910764479107645	4423
all	incorrect_stop-correct_stop	sd	nb_4423	Shirer_networks	Auditory	-0.0049588718461413455	0.8669133086691331	4423
all	incorrect_stop-correct_stop	sd	nb_4423	Shirer_networks	anterior_Salience	0.002486902726167874	0.8669133086691331	4423
all	incorrect_stop-correct_stop	sd	nb_4423	Shirer_networks	ventral_DMN	0.028928030189806997	0.15622437756224378	4423
all	incorrect_stop-correct_stop	sd	nb_4423	Shirer_networks	Visuospatial	0.031850201920890886	0.15622437756224378	4423
all	incorrect_stop-correct_stop	sd	nb_4423	Shirer_networks	Sensorimotor	0.003436069488775477	0.8669133086691331	4423
all	incorrect_stop-correct_stop	sd	nb_4423	Shirer_networks	RECN	0.040248380817567805	0.1007899210078992	4423
all	incorrect_stop-correct_stop	sd	nb_4423	Shirer_select	lAI	0.004562647805951855	0.8995100489951005	4423
all	incorrect_stop-correct_stop	sd	nb_4423	Shirer_select	rAI	0.0031315150970538494	0.9003766290037662	4423
all	incorrect_stop-correct_stop	sd	nb_4423	Shirer_select	dACC	0.0015374161658448452	0.9373062693730627	4423
all	incorrect_stop-correct_stop	sd	nb_4423	Shirer_select	lFEF	0.016699098580639456	0.54994500549945	4423
all	incorrect_stop-correct_stop	sd	nb_4423	Shirer_select	rFEF	0.03688220037038431	0.08527147285271473	4423
all	incorrect_stop-correct_stop	sd	nb_4423	Shirer_select	lSPL	0.033018825705879544	0.11216021255017355	4423
all	incorrect_stop-correct_stop	sd	nb_4423	Shirer_select	rSPL	0.048981139621902106	0.031196880311968805	4423
all	incorrect_stop-correct_stop	sd	nb_4423	Shirer_select	lIFJ	0.016596066085131173	0.54994500549945	4423
all	incorrect_stop-correct_stop	sd	nb_4423	Shirer_select	rIFJ	0.014270872547240167	0.6176982301769823	4423
all	incorrect_stop-correct_stop	sd	nb_4423	Shirer_select	lMFG	0.021002878964456236	0.49031096890310977	4423
all	incorrect_stop-correct_stop	sd	nb_4423	Shirer_select	rMFG	0.047239092751319475	0.031196880311968805	4423
all	incorrect_stop-correct_stop	sd	nb_4423	Shirer_select	lIPL	0.031685358773323825	0.11568843115688432	4423
all	incorrect_stop-correct_stop	sd	nb_4423	Shirer_select	rIPL	0.03900892020036615	0.08492484084924841	4423
all	incorrect_stop-correct_stop	sd	nb_4423	Shirer_select	rPreSMA	0.01207114528577552	0.6551344865513448	4423
all	incorrect_stop-correct_stop	sd	nb_4423	Shirer_select	mPFC	-0.013811321482099296	0.6176982301769823	4423
all	incorrect_stop-correct_stop	sd	nb_4423	Shirer_select	PCC	0.010301374370478409	0.6822265141906861	4423
all	incorrect_stop-correct_stop	sd	nb_4423	Shirer_select	lAG	0.018256707537325396	0.5388552053885521	4423
all	incorrect_stop-correct_stop	sd	nb_4423	Shirer_select	rAG	0.036207091145612026	0.08527147285271473	4423
all	incorrect_stop-correct_stop	sd	nb_4423	Shirer_select	lRSC	-0.0035519454281958225	0.8995100489951005	4423
all	incorrect_stop-correct_stop	sd	nb_4423	Shirer_select	rRSC	0.0060679009893631125	0.8995100489951005	4423
all	incorrect_stop-correct_stop	sd	nb_4423	Shirer_select	Precuneus	0.03538831622740727	0.09099090090990901	4423
all	incorrect_stop-correct_stop	sd	nb_4423	Shirer_select	lPI	-0.009854506690359198	0.6822265141906861	4423
all	incorrect_stop-correct_stop	sd	nb_4423	Shirer_select	rPI	-0.0011983982600719287	0.9373062693730627	4423
all	incorrect_stop-correct_stop	sd	nb_4423	Shirer_select	lM1	-0.01315505629157652	0.6184131586841316	4423
all	incorrect_stop-correct_stop	sd	nb_4423	Shirer_select	rM1	0.019871795828899926	0.49031096890310977	4423
all	incorrect_stop-correct_stop	sd	nb_4423	Shirer_select	SMA	0.004714272531652094	0.8995100489951005	4423
all	incorrect_stop-correct_stop	sd	nb_4423	S_DMN_SN	lSTN	0.006346592875070532	0.8921107889211078	4423
all	incorrect_stop-correct_stop	sd	nb_4423	S_DMN_SN	rAI	-0.0029557297463044543	0.8921107889211078	4423
all	incorrect_stop-correct_stop	sd	nb_4423	S_DMN_SN	rCau	0.02206280055891223	0.5066826650668266	4423
all	incorrect_stop-correct_stop	sd	nb_4423	S_DMN_SN	rIFG	0.005273190407970422	0.8921107889211078	4423
all	incorrect_stop-correct_stop	sd	nb_4423	S_DMN_SN	rMFG	0.03093637466685564	0.22437756224377564	4423
all	incorrect_stop-correct_stop	sd	nb_4423	S_DMN_SN	rPreSMA	0.010531431822498319	0.8921107889211078	4423
all	incorrect_stop-correct_stop	sd	nb_4423	S_DMN_SN	rSMG	0.03264774270120317	0.22437756224377564	4423
all	incorrect_stop-correct_stop	sd	nb_4423	S_DMN_SN	rSTN	0.003198946039997413	0.8921107889211078	4423
all	incorrect_stop-correct_stop	sd	nb_4423	S_DMN_SN	PCC	0.009093493177533555	0.8921107889211078	4423
all	incorrect_stop-correct_stop	sd	nb_4423	S_DMN_SN	vmPFC	-0.01713754141479438	0.6824817518248175	4423
all	incorrect_stop-correct_stop	sd	nb_4423	S_DMN_SN	dACC	0.002105165418044169	0.8921107889211078	4423
all	incorrect_stop-correct_stop	sd	nb_4423	subcortical	Pu	0.026079195551517175	0.4596873645968736	4423
all	incorrect_stop-correct_stop	sd	nb_4423	subcortical	Ca	0.03030573305605914	0.4596873645968736	4423
all	incorrect_stop-correct_stop	sd	nb_4423	subcortical	NAC	0.01094618322543594	0.9419058094190581	4423
all	incorrect_stop-correct_stop	sd	nb_4423	subcortical	EXA	0.0033775010090388797	0.9637036296370363	4423
all	incorrect_stop-correct_stop	sd	nb_4423	subcortical	GPe	0.019825578931219	0.7871212878712128	4423
all	incorrect_stop-correct_stop	sd	nb_4423	subcortical	GPi	0.02582194903731436	0.4596873645968736	4423
all	incorrect_stop-correct_stop	sd	nb_4423	subcortical	SNc	0.002300447879563769	0.9637036296370363	4423
all	incorrect_stop-correct_stop	sd	nb_4423	subcortical	RN	-0.00041449304348426685	0.9637036296370363	4423
all	incorrect_stop-correct_stop	sd	nb_4423	subcortical	SNr	0.013049136584581832	0.9419058094190581	4423
all	incorrect_stop-correct_stop	sd	nb_4423	subcortical	PBP	0.00594684358098347	0.9637036296370363	4423
all	incorrect_stop-correct_stop	sd	nb_4423	subcortical	VTA	-0.008263204993462095	0.9637036296370363	4423
all	incorrect_stop-correct_stop	sd	nb_4423	subcortical	VeP	0.007130443535995533	0.9637036296370363	4423
all	incorrect_stop-correct_stop	sd	nb_4423	subcortical	HN	-0.01053009401604416	0.9419058094190581	4423
all	incorrect_stop-correct_stop	sd	nb_4423	subcortical	HTH	0.0028804362974737476	0.9637036296370363	4423
all	incorrect_stop-correct_stop	sd	nb_4423	subcortical	MN	-0.0011599263831545794	0.9637036296370363	4423
all	incorrect_stop-correct_stop	sd	nb_4423	subcortical	STH	0.012635953872389562	0.9419058094190581	4423
g_s	go	rg_rt	nb_4423	Yeo17	VisPeri	-0.0038036007573827827	0.8533146685331467	4423
g_s	go	rg_rt	nb_4423	Yeo17	VisCent	-0.027140952694599898	0.3331666833316668	4423
g_s	go	rg_rt	nb_4423	Yeo17	SomMot-1	0.0028247262381991107	0.8561143885611439	4423
g_s	go	rg_rt	nb_4423	Yeo17	SomMot-2	0.005209489958030807	0.8254374562543745	4423
g_s	go	rg_rt	nb_4423	Yeo17	DorsAttn-1	-0.009131827436814347	0.6571057179996285	4423
g_s	go	rg_rt	nb_4423	Yeo17	DorsAttn-2	-0.011709774534481307	0.6054009983617024	4423
g_s	go	rg_rt	nb_4423	Yeo17	SalVentAttn-1	-0.02182537637326	0.3331666833316668	4423
g_s	go	rg_rt	nb_4423	Yeo17	SalVentAttn-2	-0.033143500768746975	0.3331666833316668	4423
g_s	go	rg_rt	nb_4423	Yeo17	Limbic-2	-0.021215018995421792	0.3331666833316668	4423
g_s	go	rg_rt	nb_4423	Yeo17	Limbic-1	-0.021959534951264594	0.3331666833316668	4423
g_s	go	rg_rt	nb_4423	Yeo17	FPN-1	-0.011019498513397835	0.6054009983617024	4423
g_s	go	rg_rt	nb_4423	Yeo17	FPN-2	-0.01819266938119345	0.3455290834552908	4423
g_s	go	rg_rt	nb_4423	Yeo17	FPN-3	-0.01920212015396219	0.3455290834552908	4423
g_s	go	rg_rt	nb_4423	Yeo17	AudLang	-0.023704197735131254	0.3331666833316668	4423
g_s	go	rg_rt	nb_4423	Yeo17	DMN-3	-0.01843460952580023	0.3455290834552908	4423
g_s	go	rg_rt	nb_4423	Yeo17	DMN-1	-0.02612247405612537	0.3331666833316668	4423
g_s	go	rg_rt	nb_4423	Yeo17	DMN-2	-0.030436998704172418	0.3331666833316668	4423
g_s	go	rg_rt	nb_4423	Shirer_networks	LECN	-0.011182146513307432	0.5300803253008033	4423
g_s	go	rg_rt	nb_4423	Shirer_networks	high_Visual	0.011863221047719473	0.5300803253008033	4423
g_s	go	rg_rt	nb_4423	Shirer_networks	Basal_Ganglia	-0.039927158544163274	0.11548845115488451	4423
g_s	go	rg_rt	nb_4423	Shirer_networks	post_Salience	-0.006605633924887721	0.6627337266273373	4423
g_s	go	rg_rt	nb_4423	Shirer_networks	prim_Visual	-0.03186899156224566	0.11548845115488451	4423
g_s	go	rg_rt	nb_4423	Shirer_networks	Precuneus	-0.013039184297590847	0.5300803253008033	4423
g_s	go	rg_rt	nb_4423	Shirer_networks	dorsal_DMN	-0.029314152090753866	0.1315868413158684	4423
g_s	go	rg_rt	nb_4423	Shirer_networks	Language	-0.032662443019497514	0.11548845115488451	4423
g_s	go	rg_rt	nb_4423	Shirer_networks	Auditory	0.0136382018861747	0.5300803253008033	4423
g_s	go	rg_rt	nb_4423	Shirer_networks	anterior_Salience	-0.03149376674976503	0.11548845115488451	4423
g_s	go	rg_rt	nb_4423	Shirer_networks	ventral_DMN	-0.013041492092644201	0.5300803253008033	4423
g_s	go	rg_rt	nb_4423	Shirer_networks	Visuospatial	-0.00936811362423332	0.5625283625483606	4423
g_s	go	rg_rt	nb_4423	Shirer_networks	Sensorimotor	-0.012987945746576024	0.5300803253008033	4423
g_s	go	rg_rt	nb_4423	Shirer_networks	RECN	-0.013526573146425072	0.5300803253008033	4423
g_s	go	rg_rt	nb_4423	Shirer_select	lAI	-0.044091574570728854	0.046795320467953205	4423
g_s	go	rg_rt	nb_4423	Shirer_select	rAI	-0.04496373579102088	0.046795320467953205	4423
g_s	go	rg_rt	nb_4423	Shirer_select	dACC	-0.03517502342309439	0.15251808152518082	4423
g_s	go	rg_rt	nb_4423	Shirer_select	lFEF	-0.02874788451426611	0.2972369429723694	4423
g_s	go	rg_rt	nb_4423	Shirer_select	rFEF	-0.007561836246384906	0.7706533694456641	4423
g_s	go	rg_rt	nb_4423	Shirer_select	lSPL	-0.0064694440865856176	0.7706533694456641	4423
g_s	go	rg_rt	nb_4423	Shirer_select	rSPL	0.0020592145064255193	0.9265473452654734	4423
g_s	go	rg_rt	nb_4423	Shirer_select	lIFJ	-0.01969848698018028	0.6245875412458755	4423
g_s	go	rg_rt	nb_4423	Shirer_select	rIFJ	-0.006052910678570663	0.7706533694456641	4423
g_s	go	rg_rt	nb_4423	Shirer_select	lMFG	-0.014698592264589158	0.7463617274636173	4423
g_s	go	rg_rt	nb_4423	Shirer_select	rMFG	-0.008141196754602622	0.7706533694456641	4423
g_s	go	rg_rt	nb_4423	Shirer_select	lIPL	-0.0070631367929803335	0.7706533694456641	4423
g_s	go	rg_rt	nb_4423	Shirer_select	rIPL	-0.007287051992154092	0.7706533694456641	4423
g_s	go	rg_rt	nb_4423	Shirer_select	rPreSMA	-0.017447727650830462	0.6684220466842204	4423
g_s	go	rg_rt	nb_4423	Shirer_select	mPFC	-0.0275876861732388	0.2972369429723694	4423
g_s	go	rg_rt	nb_4423	Shirer_select	PCC	-0.026568761914405936	0.2972369429723694	4423
g_s	go	rg_rt	nb_4423	Shirer_select	lAG	-0.006645490747816914	0.7706533694456641	4423
g_s	go	rg_rt	nb_4423	Shirer_select	rAG	-0.010015538653162303	0.7706533694456641	4423
g_s	go	rg_rt	nb_4423	Shirer_select	lRSC	-0.012480900227566153	0.7706533694456641	4423
g_s	go	rg_rt	nb_4423	Shirer_select	rRSC	-0.015694041206038914	0.7463617274636173	4423
g_s	go	rg_rt	nb_4423	Shirer_select	Precuneus	-0.011083018052930466	0.7706533694456641	4423
g_s	go	rg_rt	nb_4423	Shirer_select	lPI	-0.01939464841242009	0.6245875412458755	4423
g_s	go	rg_rt	nb_4423	Shirer_select	rPI	-0.008130237314494863	0.7706533694456641	4423
g_s	go	rg_rt	nb_4423	Shirer_select	lM1	-0.000797945941097285	0.9497050294970503	4423
g_s	go	rg_rt	nb_4423	Shirer_select	rM1	0.0038901343526580026	0.8631136886311368	4423
g_s	go	rg_rt	nb_4423	Shirer_select	SMA	0.010065809196549133	0.7706533694456641	4423
g_s	go	rg_rt	nb_4423	S_DMN_SN	lSTN	-0.03688059857449913	0.057927540579275405	4423
g_s	go	rg_rt	nb_4423	S_DMN_SN	rAI	-0.048367602160152554	0.010998900109989001	4423
g_s	go	rg_rt	nb_4423	S_DMN_SN	rCau	-0.0313936030450229	0.0707595907075959	4423
g_s	go	rg_rt	nb_4423	S_DMN_SN	rIFG	-0.031111820137611098	0.0707595907075959	4423
g_s	go	rg_rt	nb_4423	S_DMN_SN	rMFG	-0.0002743474677089709	0.9751024897510249	4423
g_s	go	rg_rt	nb_4423	S_DMN_SN	rPreSMA	-0.024850543357590345	0.1374862513748625	4423
g_s	go	rg_rt	nb_4423	S_DMN_SN	rSMG	-0.008439705514287948	0.6344165583441657	4423
g_s	go	rg_rt	nb_4423	S_DMN_SN	rSTN	-0.04815305075436559	0.010998900109989001	4423
g_s	go	rg_rt	nb_4423	S_DMN_SN	PCC	-0.026864590453039187	0.11910237547673803	4423
g_s	go	rg_rt	nb_4423	S_DMN_SN	vmPFC	-0.010419128281761818	0.5880745258807453	4423
g_s	go	rg_rt	nb_4423	S_DMN_SN	dACC	-0.03236063393409314	0.0707595907075959	4423
g_s	go	rg_rt	nb_4423	subcortical	Pu	-0.03731926658502658	0.022688640226886405	4423
g_s	go	rg_rt	nb_4423	subcortical	Ca	-0.03452050064597943	0.0295970402959704	4423
g_s	go	rg_rt	nb_4423	subcortical	NAC	-0.05755616055236127	0.004266240042662401	4423
g_s	go	rg_rt	nb_4423	subcortical	EXA	-0.04152635246822091	0.008639136086391361	4423
g_s	go	rg_rt	nb_4423	subcortical	GPe	-0.04316168971927517	0.008639136086391361	4423
g_s	go	rg_rt	nb_4423	subcortical	GPi	-0.029996692662404578	0.05713714342851429	4423
g_s	go	rg_rt	nb_4423	subcortical	SNc	-0.05208163830446723	0.004266240042662401	4423
g_s	go	rg_rt	nb_4423	subcortical	RN	-0.04439564877102317	0.008639136086391361	4423
g_s	go	rg_rt	nb_4423	subcortical	SNr	-0.05472065800564021	0.004266240042662401	4423
g_s	go	rg_rt	nb_4423	subcortical	PBP	-0.050233026350936856	0.005759424057594241	4423
g_s	go	rg_rt	nb_4423	subcortical	VTA	-0.033908561646227575	0.03248905878642905	4423
g_s	go	rg_rt	nb_4423	subcortical	VeP	-0.049136764000701744	0.005759424057594241	4423
g_s	go	rg_rt	nb_4423	subcortical	HN	-0.04163038346040992	0.008639136086391361	4423
g_s	go	rg_rt	nb_4423	subcortical	HTH	-0.014625036666795302	0.33436656334366566	4423
g_s	go	rg_rt	nb_4423	subcortical	MN	0.01474371582778036	0.33436656334366566	4423
g_s	go	rg_rt	nb_4423	subcortical	STH	-0.04173678028366713	0.008639136086391361	4423
g_s	stop	SSRT	nb_4423	Yeo17	VisPeri	-0.05638607313382074	0.006799320067993201	4423
g_s	stop	SSRT	nb_4423	Yeo17	VisCent	-0.021455732981139605	0.25565443455654435	4423
g_s	stop	SSRT	nb_4423	Yeo17	SomMot-1	0.000560065379695407	0.9801019898010199	4423
g_s	stop	SSRT	nb_4423	Yeo17	SomMot-2	-0.02828721515064339	0.1257874212578742	4423
g_s	stop	SSRT	nb_4423	Yeo17	DorsAttn-1	-0.028382569960426436	0.1257874212578742	4423
g_s	stop	SSRT	nb_4423	Yeo17	DorsAttn-2	-0.00035527625782402555	0.9801019898010199	4423
g_s	stop	SSRT	nb_4423	Yeo17	SalVentAttn-1	-0.017451620800888856	0.32009106781629526	4423
g_s	stop	SSRT	nb_4423	Yeo17	SalVentAttn-2	-0.01910708389814485	0.28840449288404496	4423
g_s	stop	SSRT	nb_4423	Yeo17	Limbic-2	-0.04579051198341268	0.014731860147318601	4423
g_s	stop	SSRT	nb_4423	Yeo17	Limbic-1	-0.01911621097553076	0.28840449288404496	4423
g_s	stop	SSRT	nb_4423	Yeo17	FPN-1	-0.011306079877495823	0.5128953771289537	4423
g_s	stop	SSRT	nb_4423	Yeo17	FPN-2	0.012683088176403772	0.49877869355921545	4423
g_s	stop	SSRT	nb_4423	Yeo17	FPN-3	-0.031817972044860476	0.08499150084991501	4423
g_s	stop	SSRT	nb_4423	Yeo17	AudLang	-0.0433550753863624	0.014731860147318601	4423
g_s	stop	SSRT	nb_4423	Yeo17	DMN-3	-0.022839270848101688	0.23835394238353944	4423
g_s	stop	SSRT	nb_4423	Yeo17	DMN-1	-0.034607168680157445	0.053714628537146286	4423
g_s	stop	SSRT	nb_4423	Yeo17	DMN-2	-0.039030081294031536	0.02804719528047195	4423
g_s	stop	SSRT	nb_4423	Shirer_networks	LECN	-0.0017132381889970408	0.9777022297770223	4423
g_s	stop	SSRT	nb_4423	Shirer_networks	high_Visual	-0.08753065046684713	0.0013998600139986002	4423
g_s	stop	SSRT	nb_4423	Shirer_networks	Basal_Ganglia	-0.0019502105866952418	0.9777022297770223	4423
g_s	stop	SSRT	nb_4423	Shirer_networks	post_Salience	-0.03948445052378124	0.027997200279972004	4423
g_s	stop	SSRT	nb_4423	Shirer_networks	prim_Visual	-0.015814521646577227	0.5266973302669733	4423
g_s	stop	SSRT	nb_4423	Shirer_networks	Precuneus	-0.0022032661838783823	0.9777022297770223	4423
g_s	stop	SSRT	nb_4423	Shirer_networks	dorsal_DMN	-0.047964654265985444	0.006532680065326801	4423
g_s	stop	SSRT	nb_4423	Shirer_networks	Language	-0.06527612422679316	0.0013998600139986002	4423
g_s	stop	SSRT	nb_4423	Shirer_networks	Auditory	-0.018806169640321516	0.4363563643635636	4423
g_s	stop	SSRT	nb_4423	Shirer_networks	anterior_Salience	-0.004993812223438712	0.9777022297770223	4423
g_s	stop	SSRT	nb_4423	Shirer_networks	ventral_DMN	-0.0005415901778137647	0.9777022297770223	4423
g_s	stop	SSRT	nb_4423	Shirer_networks	Visuospatial	0.02366172208338556	0.2832383428323834	4423
g_s	stop	SSRT	nb_4423	Shirer_networks	Sensorimotor	-0.009697212953499672	0.8140963681409636	4423
g_s	stop	SSRT	nb_4423	Shirer_networks	RECN	-0.0403139205583855	0.027297270272972705	4423
g_s	stop	SSRT	nb_4423	Shirer_select	lAI	-0.018011568578457524	0.43341380147699515	4423
g_s	stop	SSRT	nb_4423	Shirer_select	rAI	-0.015287899298616058	0.49167583241675833	4423
g_s	stop	SSRT	nb_4423	Shirer_select	dACC	0.010812434354328422	0.6184781521847815	4423
g_s	stop	SSRT	nb_4423	Shirer_select	lFEF	0.05154027453653079	0.006932640069326401	4423
g_s	stop	SSRT	nb_4423	Shirer_select	rFEF	0.03816031208144473	0.028077192280771924	4423
g_s	stop	SSRT	nb_4423	Shirer_select	lSPL	0.026233702925227698	0.19568952195689523	4423
g_s	stop	SSRT	nb_4423	Shirer_select	rSPL	-0.011758840803481576	0.5894568437893053	4423
g_s	stop	SSRT	nb_4423	Shirer_select	lIFJ	0.062080788324095436	0.005199480051994801	4423
g_s	stop	SSRT	nb_4423	Shirer_select	rIFJ	0.007947210356295403	0.6940175547662625	4423
g_s	stop	SSRT	nb_4423	Shirer_select	lMFG	0.016456055919382814	0.47107289271072894	4423
g_s	stop	SSRT	nb_4423	Shirer_select	rMFG	-0.01323573086830339	0.5698018433450772	4423
g_s	stop	SSRT	nb_4423	Shirer_select	lIPL	-0.019268148533532755	0.387961203879612	4423
g_s	stop	SSRT	nb_4423	Shirer_select	rIPL	-0.03980757201755129	0.0265751202657512	4423
g_s	stop	SSRT	nb_4423	Shirer_select	rPreSMA	-0.0425497216518881	0.017548245175482452	4423
g_s	stop	SSRT	nb_4423	Shirer_select	mPFC	-0.05098985818307531	0.007799220077992201	4423
g_s	stop	SSRT	nb_4423	Shirer_select	PCC	-0.020606625620338256	0.3626637336266373	4423
g_s	stop	SSRT	nb_4423	Shirer_select	lAG	-0.05482879978952395	0.005199480051994801	4423
g_s	stop	SSRT	nb_4423	Shirer_select	rAG	-0.04395465150953603	0.017548245175482452	4423
g_s	stop	SSRT	nb_4423	Shirer_select	lRSC	-0.009808450383814988	0.6244327948157564	4423
g_s	stop	SSRT	nb_4423	Shirer_select	rRSC	-0.0031441105565427436	0.8577142285771423	4423
g_s	stop	SSRT	nb_4423	Shirer_select	Precuneus	-0.006230013242101922	0.7268439822684397	4423
g_s	stop	SSRT	nb_4423	Shirer_select	lPI	-0.044171749746962516	0.017548245175482452	4423
g_s	stop	SSRT	nb_4423	Shirer_select	rPI	-0.04144017784838078	0.017548245175482452	4423
g_s	stop	SSRT	nb_4423	Shirer_select	lM1	0.012748184090790014	0.5894568437893053	4423
g_s	stop	SSRT	nb_4423	Shirer_select	rM1	-0.0027481767835563424	0.8577142285771423	4423
g_s	stop	SSRT	nb_4423	Shirer_select	SMA	0.007695759834637784	0.6940175547662625	4423
g_s	stop	SSRT	nb_4423	S_DMN_SN	lSTN	0.010981245144098921	0.6687331266873313	4423
g_s	stop	SSRT	nb_4423	S_DMN_SN	rAI	-0.006394141684491705	0.7219278072192781	4423
g_s	stop	SSRT	nb_4423	S_DMN_SN	rCau	-0.005641999792209958	0.7219278072192781	4423
g_s	stop	SSRT	nb_4423	S_DMN_SN	rIFG	0.00997495895423208	0.6687331266873313	4423
g_s	stop	SSRT	nb_4423	S_DMN_SN	rMFG	0.005750676208669951	0.7219278072192781	4423
g_s	stop	SSRT	nb_4423	S_DMN_SN	rPreSMA	0.018764971641038745	0.3831283538312835	4423
g_s	stop	SSRT	nb_4423	S_DMN_SN	rSMG	-0.04524447502669696	0.024197580241975804	4423
g_s	stop	SSRT	nb_4423	S_DMN_SN	rSTN	0.01955811735505187	0.3831283538312835	4423
g_s	stop	SSRT	nb_4423	S_DMN_SN	PCC	-0.02367571776131117	0.3831283538312835	4423
g_s	stop	SSRT	nb_4423	S_DMN_SN	vmPFC	-0.02203735652401165	0.3831283538312835	4423
g_s	stop	SSRT	nb_4423	S_DMN_SN	dACC	0.018747165709225317	0.3831283538312835	4423
g_s	stop	SSRT	nb_4423	subcortical	Pu	-0.006782435529388158	0.811347436684903	4423
g_s	stop	SSRT	nb_4423	subcortical	Ca	-0.00558916811136681	0.811347436684903	4423
g_s	stop	SSRT	nb_4423	subcortical	NAC	-0.01881883897093328	0.8102300881023008	4423
g_s	stop	SSRT	nb_4423	subcortical	EXA	-0.007735134479927876	0.811347436684903	4423
g_s	stop	SSRT	nb_4423	subcortical	GPe	0.012292454423295974	0.8102300881023008	4423
g_s	stop	SSRT	nb_4423	subcortical	GPi	0.02647624568606105	0.6591340865913409	4423
g_s	stop	SSRT	nb_4423	subcortical	SNc	0.013450555374818427	0.8102300881023008	4423
g_s	stop	SSRT	nb_4423	subcortical	RN	0.02795935731583017	0.6591340865913409	4423
g_s	stop	SSRT	nb_4423	subcortical	SNr	0.011242719968649215	0.8102300881023008	4423
g_s	stop	SSRT	nb_4423	subcortical	PBP	0.01413783623189041	0.8102300881023008	4423
g_s	stop	SSRT	nb_4423	subcortical	VTA	0.016131963775250283	0.8102300881023008	4423
g_s	stop	SSRT	nb_4423	subcortical	VeP	0.00014988622103352515	0.9869013098690131	4423
g_s	stop	SSRT	nb_4423	subcortical	HN	-0.009420379160709412	0.811347436684903	4423
g_s	stop	SSRT	nb_4423	subcortical	HTH	-0.006934529750853912	0.811347436684903	4423
g_s	stop	SSRT	nb_4423	subcortical	MN	-0.003231366390349205	0.8854581208545812	4423
g_s	stop	SSRT	nb_4423	subcortical	STH	0.01135010092428489	0.8102300881023008	4423
task	task	tauG	nb_4423-proactive_4137	Yeo17	VisPeri	0.035261073350889766	0.39776022397760225	4137
task	task	tauG	nb_4423-proactive_4137	Yeo17	VisCent	0.005263099175763293	0.9847015298470153	4137
task	task	tauG	nb_4423-proactive_4137	Yeo17	SomMot-1	0.010850427156024427	0.9847015298470153	4137
task	task	tauG	nb_4423-proactive_4137	Yeo17	SomMot-2	0.0182796072749242	0.9847015298470153	4137
task	task	tauG	nb_4423-proactive_4137	Yeo17	DorsAttn-1	0.013609052700624241	0.9847015298470153	4137
task	task	tauG	nb_4423-proactive_4137	Yeo17	DorsAttn-2	-0.003124756587014012	0.9847015298470153	4137
task	task	tauG	nb_4423-proactive_4137	Yeo17	SalVentAttn-1	-0.0017329862617258944	0.9847015298470153	4137
task	task	tauG	nb_4423-proactive_4137	Yeo17	SalVentAttn-2	-0.011055992490630127	0.9847015298470153	4137
task	task	tauG	nb_4423-proactive_4137	Yeo17	Limbic-2	0.008474111719976998	0.9847015298470153	4137
task	task	tauG	nb_4423-proactive_4137	Yeo17	Limbic-1	-0.003989244804190069	0.9847015298470153	4137
task	task	tauG	nb_4423-proactive_4137	Yeo17	FPN-1	0.006661097909510602	0.9847015298470153	4137
task	task	tauG	nb_4423-proactive_4137	Yeo17	FPN-2	-0.016488540217892533	0.9847015298470153	4137
task	task	tauG	nb_4423-proactive_4137	Yeo17	FPN-3	5.553957077957791e-05	0.9847015298470153	4137
task	task	tauG	nb_4423-proactive_4137	Yeo17	AudLang	0.0005012533342231544	0.9847015298470153	4137
task	task	tauG	nb_4423-proactive_4137	Yeo17	DMN-3	0.015108599573897109	0.9847015298470153	4137
task	task	tauG	nb_4423-proactive_4137	Yeo17	DMN-1	0.002496537870078457	0.9847015298470153	4137
task	task	tauG	nb_4423-proactive_4137	Yeo17	DMN-2	0.00012416692337413878	0.9847015298470153	4137
task	task	tauG	nb_4423-proactive_4137	Shirer_networks	LECN	0.00594701139958126	0.9829017098290171	4137
task	task	tauG	nb_4423-proactive_4137	Shirer_networks	high_Visual	0.05501797129133005	0.011198880111988802	4137
task	task	tauG	nb_4423-proactive_4137	Shirer_networks	Basal_Ganglia	-0.016070460680965362	0.9829017098290171	4137
task	task	tauG	nb_4423-proactive_4137	Shirer_networks	post_Salience	0.014589265055916048	0.9829017098290171	4137
task	task	tauG	nb_4423-proactive_4137	Shirer_networks	prim_Visual	0.0024597599957157617	0.9829017098290171	4137
task	task	tauG	nb_4423-proactive_4137	Shirer_networks	Precuneus	-0.00012127968889183278	0.9829017098290171	4137
task	task	tauG	nb_4423-proactive_4137	Shirer_networks	dorsal_DMN	0.008904173541614867	0.9829017098290171	4137
task	task	tauG	nb_4423-proactive_4137	Shirer_networks	Language	-0.004226629092174113	0.9829017098290171	4137
task	task	tauG	nb_4423-proactive_4137	Shirer_networks	Auditory	0.02302337112405037	0.9673032696730327	4137
task	task	tauG	nb_4423-proactive_4137	Shirer_networks	anterior_Salience	-0.01286244208475379	0.9829017098290171	4137
task	task	tauG	nb_4423-proactive_4137	Shirer_networks	ventral_DMN	0.0031508219848092847	0.9829017098290171	4137
task	task	tauG	nb_4423-proactive_4137	Shirer_networks	Visuospatial	-0.007106757288888817	0.9829017098290171	4137
task	task	tauG	nb_4423-proactive_4137	Shirer_networks	Sensorimotor	0.001258664159496192	0.9829017098290171	4137
task	task	tauG	nb_4423-proactive_4137	Shirer_networks	RECN	0.01020405459394614	0.9829017098290171	4137
task	task	tauG	nb_4423-proactive_4137	Shirer_select	lAI	-0.021783260261834334	0.6687331266873313	4137
task	task	tauG	nb_4423-proactive_4137	Shirer_select	rAI	-0.03072225182113984	0.44715528447155284	4137
task	task	tauG	nb_4423-proactive_4137	Shirer_select	dACC	-0.018186758509750975	0.6687331266873313	4137
task	task	tauG	nb_4423-proactive_4137	Shirer_select	lFEF	-0.04042209993438806	0.22877712228777125	4137
task	task	tauG	nb_4423-proactive_4137	Shirer_select	rFEF	-0.02160661462698229	0.6687331266873313	4137
task	task	tauG	nb_4423-proactive_4137	Shirer_select	lSPL	-0.0038319983674409397	0.976046395360464	4137
task	task	tauG	nb_4423-proactive_4137	Shirer_select	rSPL	0.02194663009955222	0.6687331266873313	4137
task	task	tauG	nb_4423-proactive_4137	Shirer_select	lIFJ	-0.036535768959255546	0.26777322267773224	4137
task	task	tauG	nb_4423-proactive_4137	Shirer_select	rIFJ	-0.014988924183772479	0.6687331266873313	4137
task	task	tauG	nb_4423-proactive_4137	Shirer_select	lMFG	-0.0019642017068115278	0.976046395360464	4137
task	task	tauG	nb_4423-proactive_4137	Shirer_select	rMFG	0.00025457752477620293	0.9879012098790121	4137
task	task	tauG	nb_4423-proactive_4137	Shirer_select	lIPL	0.017289004541921407	0.6687331266873313	4137
task	task	tauG	nb_4423-proactive_4137	Shirer_select	rIPL	0.015846423159358507	0.6687331266873313	4137
task	task	tauG	nb_4423-proactive_4137	Shirer_select	rPreSMA	0.006400373013686487	0.9282440177034929	4137
task	task	tauG	nb_4423-proactive_4137	Shirer_select	mPFC	0.010765703429018206	0.7627943088044137	4137
task	task	tauG	nb_4423-proactive_4137	Shirer_select	PCC	-0.001967226502526508	0.976046395360464	4137
task	task	tauG	nb_4423-proactive_4137	Shirer_select	lAG	0.018679410810515964	0.6687331266873313	4137
task	task	tauG	nb_4423-proactive_4137	Shirer_select	rAG	0.011278701712865083	0.7627943088044137	4137
task	task	tauG	nb_4423-proactive_4137	Shirer_select	lRSC	0.007150021683516781	0.9282440177034929	4137
task	task	tauG	nb_4423-proactive_4137	Shirer_select	rRSC	0.0016598521744006496	0.976046395360464	4137
task	task	tauG	nb_4423-proactive_4137	Shirer_select	Precuneus	0.010150838796526512	0.7627943088044137	4137
task	task	tauG	nb_4423-proactive_4137	Shirer_select	lPI	0.020542768800037123	0.6687331266873313	4137
task	task	tauG	nb_4423-proactive_4137	Shirer_select	rPI	0.011683212683882867	0.7627943088044137	4137
task	task	tauG	nb_4423-proactive_4137	Shirer_select	lM1	-0.0013950412577876372	0.976046395360464	4137
task	task	tauG	nb_4423-proactive_4137	Shirer_select	rM1	0.00264823216290705	0.976046395360464	4137
task	task	tauG	nb_4423-proactive_4137	Shirer_select	SMA	0.015247787583463518	0.6687331266873313	4137
task	task	tauG	nb_4423-proactive_4137	S_DMN_SN	lSTN	-0.02443589872812188	0.3134686531346865	4137
task	task	tauG	nb_4423-proactive_4137	S_DMN_SN	rAI	-0.035323837327016286	0.26617338266173385	4137
task	task	tauG	nb_4423-proactive_4137	S_DMN_SN	rCau	-0.013064612815197217	0.5584691530846916	4137
task	task	tauG	nb_4423-proactive_4137	S_DMN_SN	rIFG	-0.027907431094013876	0.27643902276439025	4137
task	task	tauG	nb_4423-proactive_4137	S_DMN_SN	rMFG	0.0002539306814453344	0.9883011698830118	4137
task	task	tauG	nb_4423-proactive_4137	S_DMN_SN	rPreSMA	-0.016710723393121137	0.5341799153417991	4137
task	task	tauG	nb_4423-proactive_4137	S_DMN_SN	rSMG	0.012636498199996474	0.5584691530846916	4137
task	task	tauG	nb_4423-proactive_4137	S_DMN_SN	rSTN	-0.02994698690232274	0.27643902276439025	4137
task	task	tauG	nb_4423-proactive_4137	S_DMN_SN	PCC	-0.0007024799366032135	0.9883011698830118	4137
task	task	tauG	nb_4423-proactive_4137	S_DMN_SN	vmPFC	0.009957156827594828	0.6369585263695853	4137
task	task	tauG	nb_4423-proactive_4137	S_DMN_SN	dACC	-0.017337431743231116	0.5341799153417991	4137
task	task	tauG	nb_4423-proactive_4137	subcortical	Pu	-0.007393919095505853	0.6945438789454388	4137
task	task	tauG	nb_4423-proactive_4137	subcortical	Ca	-0.006768866075923181	0.6945438789454388	4137
task	task	tauG	nb_4423-proactive_4137	subcortical	NAC	-0.010028382737714555	0.617784375408613	4137
task	task	tauG	nb_4423-proactive_4137	subcortical	EXA	-0.023553199348597866	0.20187072201870723	4137
task	task	tauG	nb_4423-proactive_4137	subcortical	GPe	-0.027346815375478034	0.19998000199979998	4137
task	task	tauG	nb_4423-proactive_4137	subcortical	GPi	-0.03710132730603445	0.127987201279872	4137
task	task	tauG	nb_4423-proactive_4137	subcortical	SNc	-0.03242211333804236	0.1663833616638336	4137
task	task	tauG	nb_4423-proactive_4137	subcortical	RN	-0.039150058154434265	0.127987201279872	4137
task	task	tauG	nb_4423-proactive_4137	subcortical	SNr	-0.02931163048178444	0.19646035396460354	4137
task	task	tauG	nb_4423-proactive_4137	subcortical	PBP	-0.03522610895871773	0.127987201279872	4137
task	task	tauG	nb_4423-proactive_4137	subcortical	VTA	-0.023270412577851275	0.20187072201870723	4137
task	task	tauG	nb_4423-proactive_4137	subcortical	VeP	-0.02168529390966007	0.2138452821384528	4137
task	task	tauG	nb_4423-proactive_4137	subcortical	HN	-0.023299360335786515	0.20187072201870723	4137
task	task	tauG	nb_4423-proactive_4137	subcortical	HTH	-0.0032344536198054543	0.8201179882011799	4137
task	task	tauG	nb_4423-proactive_4137	subcortical	MN	0.023158998706272898	0.20187072201870723	4137
task	task	tauG	nb_4423-proactive_4137	subcortical	STH	-0.023927588389996916	0.20187072201870723	4137
task	task	sd	nb_4423	Yeo17	VisPeri	-0.022440364323713338	0.5737580088145031	4423
task	task	sd	nb_4423	Yeo17	VisCent	-0.012631306863329419	0.5737580088145031	4423
task	task	sd	nb_4423	Yeo17	SomMot-1	-0.01535833059670001	0.5737580088145031	4423
task	task	sd	nb_4423	Yeo17	SomMot-2	-0.021761737153899015	0.5737580088145031	4423
task	task	sd	nb_4423	Yeo17	DorsAttn-1	-0.011591985253627894	0.5737580088145031	4423
task	task	sd	nb_4423	Yeo17	DorsAttn-2	-0.017099852108262596	0.5737580088145031	4423
task	task	sd	nb_4423	Yeo17	SalVentAttn-1	-0.011815257677727942	0.5737580088145031	4423
task	task	sd	nb_4423	Yeo17	SalVentAttn-2	-0.019777432842305594	0.5737580088145031	4423
task	task	sd	nb_4423	Yeo17	Limbic-2	-0.014219606539196211	0.5737580088145031	4423
task	task	sd	nb_4423	Yeo17	Limbic-1	-0.007390757585470366	0.7248075192480752	4423
task	task	sd	nb_4423	Yeo17	FPN-1	-0.023523920721488473	0.5737580088145031	4423
task	task	sd	nb_4423	Yeo17	FPN-2	-0.01355928468244533	0.5737580088145031	4423
task	task	sd	nb_4423	Yeo17	FPN-3	-0.0227824460497337	0.5737580088145031	4423
task	task	sd	nb_4423	Yeo17	AudLang	-0.004535769071120628	0.7691230876912308	4423
task	task	sd	nb_4423	Yeo17	DMN-3	0.01228241297796989	0.5737580088145031	4423
task	task	sd	nb_4423	Yeo17	DMN-1	0.006026753482596351	0.7466503349665033	4423
task	task	sd	nb_4423	Yeo17	DMN-2	-0.0070232494336489384	0.7248075192480752	4423
task	task	sd	nb_4423	Shirer_networks	LECN	0.0025739745481089273	0.8679132086791321	4423
task	task	sd	nb_4423	Shirer_networks	high_Visual	-0.024363687359222747	0.5366130053661301	4423
task	task	sd	nb_4423	Shirer_networks	Basal_Ganglia	-0.003996171535631578	0.8543453346972995	4423
task	task	sd	nb_4423	Shirer_networks	post_Salience	-0.020470633879669027	0.6047395260473952	4423
task	task	sd	nb_4423	Shirer_networks	prim_Visual	-0.013688486572069893	0.6551344865513449	4423
task	task	sd	nb_4423	Shirer_networks	Precuneus	-0.008307766352768085	0.8364163583641636	4423
task	task	sd	nb_4423	Shirer_networks	dorsal_DMN	0.007220001719560709	0.8364163583641636	4423
task	task	sd	nb_4423	Shirer_networks	Language	-0.006053070810462158	0.8364163583641636	4423
task	task	sd	nb_4423	Shirer_networks	Auditory	-0.026972418059434903	0.5137486251374863	4423
task	task	sd	nb_4423	Shirer_networks	anterior_Salience	-0.016337099874503165	0.6495350464953505	4423
task	task	sd	nb_4423	Shirer_networks	ventral_DMN	-0.005344609551112472	0.8364163583641636	4423
task	task	sd	nb_4423	Shirer_networks	Visuospatial	-0.013637649585038759	0.6551344865513449	4423
task	task	sd	nb_4423	Shirer_networks	Sensorimotor	-0.018587939750401246	0.6047395260473952	4423
task	task	sd	nb_4423	Shirer_networks	RECN	-0.03118397936577164	0.5137486251374863	4423
task	task	sd	nb_4423	Shirer_select	lAI	-0.005968851989527455	0.9156284371562844	4423
task	task	sd	nb_4423	Shirer_select	rAI	-0.03478204995536598	0.37696230376962303	4423
task	task	sd	nb_4423	Shirer_select	dACC	-0.010257690145133265	0.7960981679609815	4423
task	task	sd	nb_4423	Shirer_select	lFEF	0.0009922975389265324	0.9771022897710229	4423
task	task	sd	nb_4423	Shirer_select	rFEF	-0.013432637883334412	0.7115859842587171	4423
task	task	sd	nb_4423	Shirer_select	lSPL	-0.01349457945874633	0.7115859842587171	4423
task	task	sd	nb_4423	Shirer_select	rSPL	-0.013449459752278448	0.7115859842587171	4423
task	task	sd	nb_4423	Shirer_select	lIFJ	0.0007037849475099414	0.9771022897710229	4423
task	task	sd	nb_4423	Shirer_select	rIFJ	-0.033339983797869885	0.37696230376962303	4423
task	task	sd	nb_4423	Shirer_select	lMFG	0.008938010582968071	0.7960981679609815	4423
task	task	sd	nb_4423	Shirer_select	rMFG	-0.030085711416576816	0.41249208412492083	4423
task	task	sd	nb_4423	Shirer_select	lIPL	0.008884785761354453	0.7960981679609815	4423
task	task	sd	nb_4423	Shirer_select	rIPL	-0.016448595329654373	0.7115859842587171	4423
task	task	sd	nb_4423	Shirer_select	rPreSMA	-0.02079141407124224	0.7115859842587171	4423
task	task	sd	nb_4423	Shirer_select	mPFC	0.004852331819964948	0.9190699977621285	4423
task	task	sd	nb_4423	Shirer_select	PCC	0.014299341045300711	0.7115859842587171	4423
task	task	sd	nb_4423	Shirer_select	lAG	-0.0017072177853025366	0.9771022897710229	4423
task	task	sd	nb_4423	Shirer_select	rAG	0.005572579209771311	0.9156284371562844	4423
task	task	sd	nb_4423	Shirer_select	lRSC	0.01770470882268957	0.7115859842587171	4423
task	task	sd	nb_4423	Shirer_select	rRSC	0.014151990033554558	0.7115859842587171	4423
task	task	sd	nb_4423	Shirer_select	Precuneus	-0.015087391385092323	0.7115859842587171	4423
task	task	sd	nb_4423	Shirer_select	lPI	0.000616802688588347	0.9771022897710229	4423
task	task	sd	nb_4423	Shirer_select	rPI	-0.00986250728223968	0.7960981679609815	4423
task	task	sd	nb_4423	Shirer_select	lM1	-0.019257158098788446	0.7115859842587171	4423
task	task	sd	nb_4423	Shirer_select	rM1	-0.013199264315390938	0.7115859842587171	4423
task	task	sd	nb_4423	Shirer_select	SMA	0.00044106110430555136	0.9771022897710229	4423
task	task	sd	nb_4423	S_DMN_SN	lSTN	-0.012468673287142965	0.6275658148470867	4423
task	task	sd	nb_4423	S_DMN_SN	rAI	-0.034388036770389555	0.2485751424857514	4423
task	task	sd	nb_4423	S_DMN_SN	rCau	-0.0017986293652474672	0.8955104489551045	4423
task	task	sd	nb_4423	S_DMN_SN	rIFG	-0.013865203917153634	0.6275658148470867	4423
task	task	sd	nb_4423	S_DMN_SN	rMFG	-0.02692822232947638	0.4124587541245875	4423
task	task	sd	nb_4423	S_DMN_SN	rPreSMA	-0.01923622172616539	0.5394960503949605	4423
task	task	sd	nb_4423	S_DMN_SN	rSMG	-0.019683963760364093	0.5394960503949605	4423
task	task	sd	nb_4423	S_DMN_SN	rSTN	-0.005892494140835764	0.839582708395827	4423
task	task	sd	nb_4423	S_DMN_SN	PCC	0.009903044345839112	0.7077792220777922	4423
task	task	sd	nb_4423	S_DMN_SN	vmPFC	0.00325128170344187	0.8955104489551045	4423
task	task	sd	nb_4423	S_DMN_SN	dACC	-0.012988810016454733	0.6275658148470867	4423
task	task	sd	nb_4423	subcortical	Pu	0.003979139990146688	0.8185181481851814	4423
task	task	sd	nb_4423	subcortical	Ca	0.005193478894357806	0.8185181481851814	4423
task	task	sd	nb_4423	subcortical	NAC	0.016597410487553643	0.8185181481851814	4423
task	task	sd	nb_4423	subcortical	EXA	-0.00657030441788217	0.8185181481851814	4423
task	task	sd	nb_4423	subcortical	GPe	0.005443652447178234	0.8185181481851814	4423
task	task	sd	nb_4423	subcortical	GPi	-0.015371312732815175	0.8185181481851814	4423
task	task	sd	nb_4423	subcortical	SNc	-0.003306468112371822	0.8185181481851814	4423
task	task	sd	nb_4423	subcortical	RN	-0.007109150219458972	0.8185181481851814	4423
task	task	sd	nb_4423	subcortical	SNr	-0.006152674794637516	0.8185181481851814	4423
task	task	sd	nb_4423	subcortical	PBP	-0.007477378567312426	0.8185181481851814	4423
task	task	sd	nb_4423	subcortical	VTA	0.013259816326459934	0.8185181481851814	4423
task	task	sd	nb_4423	subcortical	VeP	0.015499485657633783	0.8185181481851814	4423
task	task	sd	nb_4423	subcortical	HN	-0.012314722276939317	0.8185181481851814	4423
task	task	sd	nb_4423	subcortical	HTH	-0.008166692159831459	0.8185181481851814	4423
task	task	sd	nb_4423	subcortical	MN	-0.020776543010665217	0.8185181481851814	4423
task	task	sd	nb_4423	subcortical	STH	-0.009122282418978797	0.8185181481851814	4423
