# Supplementary material for: Nonergodicity and Simpson’s paradox in neurocognitive dynamics of cognitive control
Source: Nat Commun. 2026 Apr 27;17:3494. doi: 10.1038/s41467-026-71404-0 (PMC13121725; doi:10.1038/s41467-026-71404-0)
Supplement: Supplementary file 4 — Source Data [file 41467_2026_71404_MOESM4_ESM.zip › Source_data/SI_Fig3/anat_ne.csv]

atlas	roi_name	mod	anat_ne	anat_ne_u	anat_ne_l
Shirer_networks	LECN	ts_ssrt	0.5164350440877192	0.531313588062401	0.5019217725525661
Shirer_networks	high_Visual	ts_ssrt	0.44682570653402764	0.4614515035044088	0.43183359710603664
Shirer_networks	Basal_Ganglia	ts_ssrt	0.4853927877006572	0.5001130454442686	0.47049513904589646
Shirer_networks	post_Salience	ts_ssrt	0.5465528374406532	0.5609314944607733	0.5319918607280126
Shirer_networks	prim_Visual	ts_ssrt	0.5314044087723286	0.5494008591453764	0.466425503052227
Shirer_networks	Precuneus	ts_ssrt	0.551049762604567	0.5661315848971287	0.5365136784987565
Shirer_networks	dorsal_DMN	ts_ssrt	0.4922177481347495	0.5068957721003844	0.4772778657020122
Shirer_networks	Language	ts_ssrt	0.49296710377571906	0.5080262265430703	0.4779561383676238
Shirer_networks	Auditory	ts_ssrt	0.5203139271987308	0.5351571331675333	0.5059914085462356
Shirer_networks	anterior_Salience	ts_ssrt	0.5800426633506638	0.5964277639611124	0.5654476599593037
Shirer_networks	ventral_DMN	ts_ssrt	0.49978738412841894	0.5145828623106489	0.4849593036400633
Shirer_networks	Visuospatial	ts_ssrt	0.5426736604114873	0.557087949355641	0.5281483156228804
Shirer_networks	Sensorimotor	ts_ssrt	0.5564915442007671	0.5711055844449469	0.5419398598236491
Shirer_networks	RECN	ts_ssrt	0.4996064435903232	0.5148089531991861	0.48473886502373953
Shirer_networks	LECN	sd	0.4281508252317455	0.442912050644359	0.4126158715803753
Shirer_networks	high_Visual	sd	0.5115407189690225	0.5263395885145828	0.49559122767352476
Shirer_networks	Basal_Ganglia	sd	0.41432715351571175	0.42866832466651594	0.39791996382545786
Shirer_networks	post_Salience	sd	0.42276188107619017	0.5763113271535156	0.40334614515035044
Shirer_networks	prim_Visual	sd	0.5037944833823205	0.51933077096993	0.4867736830205743
Shirer_networks	Precuneus	sd	0.4940600045218184	0.5261134976260456	0.4713995026000452
Shirer_networks	dorsal_DMN	sd	0.5296322405607045	0.5448790413746326	0.5148089531991861
Shirer_networks	Language	sd	0.43518274926520534	0.449920868189012	0.420529052679177
Shirer_networks	Auditory	sd	0.5203667872484731	0.5437485869319466	0.46393850327831787
Shirer_networks	anterior_Salience	sd	0.5954493330318795	0.6649333031878816	0.3418494234682342
Shirer_networks	ventral_DMN	sd	0.5557367171602994	0.5756274022156908	0.44155550531313587
Shirer_networks	Visuospatial	sd	0.43567659959303673	0.6004973999547818	0.393398146054714
Shirer_networks	Sensorimotor	sd	0.5049117341171157	0.5195568618584671	0.48993895546009497
Shirer_networks	RECN	sd	0.36229873389102285	0.3764413294144246	0.3477277865702012
Shirer_networks	LECN	tauG	0.5283986463620967	0.543630650229635	0.5131737974377568
Shirer_networks	high_Visual	tauG	0.5010620981387472	0.5163161711385061	0.485859318346628
Shirer_networks	Basal_Ganglia	tauG	0.6020660623640315	0.6171138506163887	0.5871404399323181
Shirer_networks	post_Salience	tauG	0.5660947304810209	0.5813391346386271	0.5511240029006527
Shirer_networks	prim_Visual	tauG	0.439968165337202	0.45467730239303844	0.4249456127628716
Shirer_networks	Precuneus	tauG	0.5061570219966157	0.5218757553782934	0.4906937394247039
Shirer_networks	dorsal_DMN	tauG	0.48364730481025137	0.49891225525743294	0.46821368141165093
Shirer_networks	Language	tauG	0.5592910321489013	0.5745709451293207	0.5441140923374426
Shirer_networks	Auditory	tauG	0.44077113850616406	0.45588590766255743	0.4259124969784868
Shirer_networks	anterior_Salience	tauG	0.6284621706550644	0.6432197244379986	0.6139654338892918
Shirer_networks	ventral_DMN	tauG	0.4504891467246809	0.4655547498187092	0.43533961808073485
Shirer_networks	Visuospatial	tauG	0.600310103940053	0.6154218032390621	0.5854483925549916
Shirer_networks	Sensorimotor	tauG	0.46652368866328436	0.48175006043026347	0.4515349286922891
Shirer_networks	RECN	tauG	0.6221950447183916	0.6371766980904037	0.6069615663524293
